# Supplementary material for: Dissecting the role of strigolactone perception in barley tolerance to cadmium or zinc stress based on the receptor mutant analysis
Source: BMC Plant Biol. 2025 Nov 21;25:1618. doi: 10.1186/s12870-025-07683-4 (PMC12639677; doi:10.1186/s12870-025-07683-4)
Supplement: Supplementary file 1 — Supplementary Material 1. Supplementary Table 1. DEGs in WT barley plants in response to Cd treatment [file 12870_2025_7683_MOESM1_ESM.xlsx]

## Sheet: read_me
Supplementary Table 1
	Table S1a	List of genes up-regulated in the WT shoot in response to Cd treatment (log2FC ≥ 1, adjusted P value ≤ 0.01)
	Table S1b	List of genes down-regulated in the WT shoot in response to Cd treatment (log2FC ≥ 1, adjusted P value ≤ 0.01)
	Table S1c	List of genes up-regulated in the WT root in response to Cd treatment (log2FC ≥ 1, adjusted P value ≤ 0.01)
	Table S1d	List of genes down-regulated in the WT root in response to Cd treatment (log2FC ≥ 1, adjusted P value ≤ 0.01)
	Table S1e	List of common up-regulated genes in WT shoot and WT root in response to Cd treatment (log2FC ≥ 1, adjusted P value ≤ 0.01)
	Table S1f	List of common down-regulated genes in WT shoot and WT root in response to Cd treatment (log2FC ≥ 1, adjusted P value ≤ 0.01)

## Sheet: Tab S1a
Table S1a. List of genes up-regulated in the WT shoot in response to Cd treatment (log2FC ≥ 1, adjusted P value ≤ 0.01)
#	gene ID	log2FC	adjusted P value	description
1	HORVU.MOREX.r2.1HG0010160.1	6.71967	5.00034e-05	Q9SK08.2 RecName: Full=LOB domain-containing protein 11; AltName: Full=ASYMMETRIC LEAVES 2-like protein 7; Short=AS2-like protein 7 PF03195:Protein of unknown function DUF260
2	HORVU.MOREX.r2.7HG0537750.1	5.87867	0.00124128	P37834.2 RecName: Full=Peroxidase 1; Flags: Precursor PF00141:Peroxidase
3	HORVU.MOREX.r2.3HG0266100.1	5.15152	0.000505043	P15737.1 RecName: Full=Glucan endo-1,3-beta-glucosidase GII; AltName: Full=(1->3)-beta-glucan endohydrolase GII; AltName: Full=(1->3)-beta-glucanase isoenzyme GII; AltName: Full=Beta-1,3-endoglucanase GII; Flags: Precursor PF00332:Glycosyl hydrola
4	HORVU.MOREX.r2.5HG0446810.1	4.91301	0.00666975	Q8W4G6.2 RecName: Full=Cysteine-rich receptor-like protein kinase 15; Short=Cysteine-rich RLK15; Flags: Precursor PF07714:Protein tyrosine kinase|PF01657:Salt stress response/antifungal
5	HORVU.MOREX.r2.7HG0527870.1	4.13684	1.45699e-27
6	HORVU.MOREX.r2.7HG0610650.1	4.11672	1.04377e-09
7	HORVU.MOREX.r2.1HG0077210.1	3.94319	0.0423239	Q8VZG2.1 RecName: Full=Protein HYPER-SENSITIVITY-RELATED 4; Short=AtHSR4; AltName: Full=BCS1-like protein PF00004:ATPase family associated with various cellular activities (AAA)|PF14363:Domain associated at C-terminal with AAA
8	HORVU.MOREX.r2.3HG0184070.1	3.7039	7.09818e-43	Q9SZJ2.1 RecName: Full=Glycine-rich domain-containing protein 2; Short=AtGRDP2 PF07173:Protein of unknown function (DUF1399)
9	HORVU.MOREX.r2.3HG0273580.1	3.69618	0.000592064	Q94DG6.1 RecName: Full=Zinc transporter 1; AltName: Full=ZRT/IRT-like protein 1; Short=OsZIP1; Flags: Precursor PF02535:ZIP Zinc transporter
10	HORVU.MOREX.r2.6HG0522210.1	3.68758	3.11986e-06	Q38834.2 RecName: Full=Disease resistance RPP13-like protein 4; AltName: Full=Disease resistance protein ZAR1; AltName: Full=Protein HOPZ-ACTIVATED RESISTANCE 1 PF00931:NB-ARC domain
11	HORVU.MOREX.r2.1HG0002090.1	3.51953	0.00447547	P22220.1 RecName: Full=Arginine decarboxylase; Short=ADC; Short=ARGDC PF00278:Pyridoxal-dependent decarboxylase, C-terminal sheet domain|PF02784:Pyridoxal-dependent decarboxylase, pyridoxal binding domain
12	HORVU.MOREX.r2.7HG0527880.1	3.4797	4.3775e-08	PF14624:VWA / Hh protein intein-like|PF00092:von Willebrand factor type A domain
13	HORVU.MOREX.r2.7HG0531370.1	3.38674	0.0474661	PF14223:gag-polypeptide of LTR copia-type
14	HORVU.MOREX.r2.3HG0224740.1	3.35721	0.000200505	Q54T49.1 RecName: Full=Acyl-protein thioesterase 1 homolog 1 PF02230:Phospholipase/Carboxylesterase
15	HORVU.MOREX.r2.4HG0333170.1	3.07925	0.011256
16	HORVU.MOREX.r2.5HG0404510.1	3.04913	0.00493418	Q9LMP1.1 RecName: Full=Wall-associated receptor kinase 2; Flags: Precursor PF07645:Calcium-binding EGF domain|PF13947:Wall-associated receptor kinase galacturonan-binding|PF00069:Protein kinase domain
17	HORVU.MOREX.r2.2HG0161870.1	3.03917	9.24989e-05	PF05627:Cleavage site for pathogenic type III effector avirulence factor Avr
18	HORVU.MOREX.r2.2HG0088520.1	3.0021	0.00655435	Q7XRV2.1 RecName: Full=Probable metal-nicotianamine transporter YSL6; AltName: Full=Protein YELLOW STRIPE LIKE 6; Short=OsYSL6 PF03169:OPT oligopeptide transporter protein
19	HORVU.MOREX.r2.1HG0041650.1	2.9838	0.00123498
20	HORVU.MOREX.r2.5HG0349670.1	2.94462	0.00272525	Q9FLD5.1 RecName: Full=AAA-ATPase ASD, mitochondrial; AltName: Full=AAA-ATPase 1; AltName: Full=Protein ATPASE-IN-SEED-DEVELOPMENT PF14363:Domain associated at C-terminal with AAA|PF00004:ATPase family associated with various cellular activities (
21	HORVU.MOREX.r2.4HG0281870.1	2.90914	0.0311395	Q01595.1 RecName: Full=Cortical cell-delineating protein; AltName: Full=Root-specific protein ZRP3; Flags: Precursor PF14547:Hydrophobic seed protein
22	HORVU.MOREX.r2.1HG0047370.1	2.90449	8.00015e-07	Q9LPV8.1 RecName: Full=Eukaryotic peptide chain release factor subunit 1-2; Short=Eukaryotic release factor 1-2; Short=eRF1-2; AltName: Full=Omnipotent suppressor protein 1 homolog 2; Short=SUP1 homolog 2 PF03465:eRF1 domain 3|PF03463:eRF1 domain
23	HORVU.MOREX.r2.3HG0226970.1	2.85984	0.0498813	Q9ZU91.2 RecName: Full=Glucan endo-1,3-beta-glucosidase 3; AltName: Full=(1->3)-beta-glucan endohydrolase 3; Short=(1->3)-beta-glucanase 3; AltName: Full=Beta-1,3-endoglucanase 3; Short=Beta-1,3-glucanase 3; Flags: Precursor PF07983:X8 domain
24	HORVU.MOREX.r2.4HG0335340.1	2.81408	0.0164001	Q8L730.1 RecName: Full=Protein SULFUR DEFICIENCY-INDUCED 2 -
25	HORVU.MOREX.r2.4HG0332690.1	2.80005	0.0119654	Q9MAX3.1 RecName: Full=Sulfate transporter 1.2 PF01740:STAS domain|PF00916:Sulfate permease family
26	HORVU.MOREX.r2.4HG0342390.1	2.75441	1.92747e-06	Q08237.1 RecName: Full=RNA exonuclease 4 -
27	HORVU.MOREX.r2.2HG0138100.1	2.66963	0.00310386
28	HORVU.MOREX.r2.6HG0449830.1	2.6687	4.78612e-05	Q949R4.1 RecName: Full=Extradiol ring-cleavage dioxygenase; Short=AtLigB PF02900:Catalytic LigB subunit of aromatic ring-opening dioxygenase
29	HORVU.MOREX.r2.7HG0602770.1	2.61022	0.0383021	PF14389:Leucine-zipper of ternary complex factor MIP1|PF04784:Protein of unknown function, DUF547
30	HORVU.MOREX.r2.2HG0145840.1	2.60827	2.32539e-05	A3A871.1 RecName: Full=Ent-isokaurene C2-hydroxylase; AltName: Full=Cytochrome P450 71Z6 PF00067:Cytochrome P450
31	HORVU.MOREX.r2.5HG0438030.1	2.58258	0.000324177	PF08263:Leucine rich repeat N-terminal domain|PF13855:Leucine rich repeat
32	HORVU.MOREX.r2.3HG0186920.1	2.57478	0.00100016	O65479.2 RecName: Full=Putative cysteine-rich receptor-like protein kinase 20; Short=Cysteine-rich RLK20; Flags: Precursor PF07714:Protein tyrosine kinase|PF01657:Salt stress response/antifungal
33	HORVU.MOREX.r2.2HG0079980.1	2.55822	0.00226837
34	HORVU.MOREX.r2.4HG0345750.1	2.4443	0.00985507	Q75RY2.1 RecName: Full=Protein PAIR1; AltName: Full=Protein HOMOLOGOUS PAIRING ABERRATION IN RICE MEIOSIS 1 -
35	HORVU.MOREX.r2.2HG0079990.1	2.43663	0.000163075	Q9SD62.1 RecName: Full=Putative receptor-like protein kinase At3g47110; Flags: Precursor PF13855:Leucine rich repeat|PF00069:Protein kinase domain
36	HORVU.MOREX.r2.1HG0003860.1	2.42083	0.0404	PF02992:Transposase family tnp2|PF13963:Transposase-associated domain
37	HORVU.MOREX.r2.5HG0352010.1	2.41608	0.0425482	P31110.1 RecName: Full=Thaumatin-like protein; Flags: Precursor PF00314:Thaumatin family
38	HORVU.MOREX.r2.2HG0176160.1	2.40186	0.0439152
39	HORVU.MOREX.r2.2HG0174050.1	2.39185	0.01486	Q2UXF7.1 RecName: Full=Fructan 6-exohydrolase; Flags: Precursor PF00251:Glycosyl hydrolases family 32 N-terminal domain|PF08244:Glycosyl hydrolases family 32 C terminal
40	HORVU.MOREX.r2.2HG0102950.1	2.3863	0.0409213	P31923.1 RecName: Full=Sucrose synthase 2; AltName: Full=Sucrose-UDP glucosyltransferase 2 PF00534:Glycosyl transferases group 1|PF00862:Sucrose synthase
41	HORVU.MOREX.r2.3HG0260840.1	2.38267	0.0064111	Q0DKA5.1 RecName: Full=Acyl transferase 7; Short=OsAT7 PF02458:Transferase family
42	HORVU.MOREX.r2.3HG0186950.1	2.24781	7.50846e-05	O65479.2 RecName: Full=Putative cysteine-rich receptor-like protein kinase 20; Short=Cysteine-rich RLK20; Flags: Precursor PF07714:Protein tyrosine kinase|PF01657:Salt stress response/antifungal
43	HORVU.MOREX.r2.5HG0355310.1	2.23041	0.00315799	P81898.2 RecName: Full=Peptide-N4-(N-acetyl-beta-glucosaminyl)asparagine amidase A; Short=PNGase A; AltName: Full=Glycopeptide N-glycosidase; AltName: Full=N-glycanase; Contains: RecName: Full=Peptide-N4-(N-acetyl-beta-glucosaminyl)asparagine amidase
44	HORVU.MOREX.r2.6HG0505970.1	2.22132	0.00958876	PF04720:PDDEXK-like family of unknown function
45	HORVU.MOREX.r2.2HG0176170.1	2.22131	0.000354221
46	HORVU.MOREX.r2.2HG0097390.1	2.17182	0.0318709
47	HORVU.MOREX.r2.7HG0588540.1	2.11625	0.00881078	O04266.1 RecName: Full=GTP-binding protein SAR1A PF00025:ADP-ribosylation factor family
48	HORVU.MOREX.r2.6HG0465350.1	2.10416	0.0285455	O65924.1 RecName: Full=Putative leucine-rich repeat receptor-like protein kinase At2g19210; Flags: Precursor PF07714:Protein tyrosine kinase|PF13855:Leucine rich repeat|PF12819:Carbohydrate-binding protein of the ER
49	HORVU.MOREX.r2.6HG0458780.1	2.10207	0.0271836	Q8VZG8.3 RecName: Full=MDIS1-interacting receptor like kinase 2; Short=AtMIK2; AltName: Full=Probable LRR receptor-like serine/threonine-protein kinase At4g08850; Flags: Precursor PF00069:Protein kinase domain|PF08263:Leucine rich repeat N-termina
50	HORVU.MOREX.r2.4HG0343490.1	2.09893	0.00172296	A7PZL3.1 RecName: Full=Probable polygalacturonase; Short=PG; AltName: Full=Pectinase PF00295:Glycosyl hydrolases family 28
51	HORVU.MOREX.r2.7HG0611950.1	2.09668	0.021874	Q9SD62.1 RecName: Full=Putative receptor-like protein kinase At3g47110; Flags: Precursor PF08263:Leucine rich repeat N-terminal domain|PF07714:Protein tyrosine kinase|PF13855:Leucine rich repeat
52	HORVU.MOREX.r2.7HG0558540.1	2.04313	0.000263624	PF13962:Domain of unknown function
53	HORVU.MOREX.r2.3HG0230480.1	2.04238	0.0183151	Q9XI60.1 RecName: Full=Lipid phosphate phosphatase 2; Short=AtLPP2; AltName: Full=Phosphatidic acid phosphatase 2; Short=AtPAP2; AltName: Full=Prenyl diphosphate phosphatase PF01569:PAP2 superfamily
54	HORVU.MOREX.r2.7HG0606170.1	2.03135	2.5658e-19	Q94BT9.2 RecName: Full=Copper transport protein ATX1; AltName: Full=Copper chaperone ATX1 PF00403:Heavy-metal-associated domain
55	HORVU.MOREX.r2.4HG0286320.1	2.00324	0.00707922	Q9ZSA7.1 RecName: Full=Protein DMR6-LIKE OXYGENASE 2; AltName: Full=2-oxoglutarate (2OG)-Fe(II) oxygenase-like protein DLO2; AltName: Full=Salicylate 3-hydroxylase DLO2; Short=S3H DLO2; Short=SA 3-hydroxylase DLO2; Short=Salicylic acid 3-hydroxylase
56	HORVU.MOREX.r2.1HG0054060.1	1.99095	0.00115533
57	HORVU.MOREX.r2.6HG0522480.1	1.96567	0.0283599	O81906.1 RecName: Full=G-type lectin S-receptor-like serine/threonine-protein kinase B120; Flags: Precursor PF07714:Protein tyrosine kinase|PF01453:D-mannose binding lectin|PF08276:PAN-like domain|PF00954:S-locus glycoprotein domain
58	HORVU.MOREX.r2.7HG0594730.1	1.94863	0.0334696	P37064.1 RecName: Full=L-ascorbate oxidase; Short=ASO; Short=Ascorbase PF07731:Multicopper oxidase|PF00394:Multicopper oxidase|PF07732:Multicopper oxidase
59	HORVU.MOREX.r2.2HG0097180.1	1.8854	0.0264148
60	HORVU.MOREX.r2.4HG0336560.1	1.84708	0.00428944
61	HORVU.MOREX.r2.2HG0171670.1	1.84105	0.00155777
62	HORVU.MOREX.r2.2HG0144150.1	1.82949	0.0205081	Q5PNZ7.1 RecName: Full=Heavy metal-associated isoprenylated plant protein 46; Short=AtHIP46; AltName: Full=Farnesylated protein 5; Short=AtFP5; Flags: Precursor -
63	HORVU.MOREX.r2.6HG0451270.1	1.80559	0.0497896	Q9LMN7.1 RecName: Full=Wall-associated receptor kinase 5; Flags: Precursor PF13947:Wall-associated receptor kinase galacturonan-binding|PF00069:Protein kinase domain
64	HORVU.MOREX.r2.2HG0080580.1	1.7888	0.010416	O04534.1 RecName: Full=Putative L-type lectin-domain containing receptor kinase V.1; Short=Arabidopsis thaliana lectin-receptor kinase b2; Short=AthlecRK-b2; Short=LecRK-V.1; Flags: Precursor PF00139:Legume lectin domain|PF00069:Protein kinase dom
65	HORVU.MOREX.r2.1HG0077220.1	1.75179	0.00646157	Q8VZG2.1 RecName: Full=Protein HYPER-SENSITIVITY-RELATED 4; Short=AtHSR4; AltName: Full=BCS1-like protein PF00004:ATPase family associated with various cellular activities (AAA)|PF14363:Domain associated at C-terminal with AAA
66	HORVU.MOREX.r2.3HG0266050.1	1.71762	0.000434752	Q02126.1 RecName: Full=Glucan endo-1,3-beta-glucosidase GIII; AltName: Full=(1->3)-beta-glucan endohydrolase GIII; AltName: Full=(1->3)-beta-glucanase isoenzyme GIII; AltName: Full=Beta-1,3-endoglucanase GIII; Flags: Precursor PF00332:Glycosyl hyd
67	HORVU.MOREX.r2.7HG0527370.1	1.71171	0.0012176	Q9M345.1 RecName: Full=L-type lectin-domain containing receptor kinase IV.2; Short=Arabidopsis thaliana lectin-receptor kinase a4; Short=AthlecRK-a4; Short=LecRK-IV.2; AltName: Full=Protein SMALL, GLUED-TOGETHER, AND COLLAPSED POLLEN; Flags: Precurso
68	HORVU.MOREX.r2.2HG0174020.1	1.69148	0.00302299	Q2UXF7.1 RecName: Full=Fructan 6-exohydrolase; Flags: Precursor PF00251:Glycosyl hydrolases family 32 N-terminal domain|PF08244:Glycosyl hydrolases family 32 C terminal
69	HORVU.MOREX.r2.7HG0547450.1	1.64805	1.38515e-06	Q9FKW8.1 RecName: Full=Thiosulfate sulfurtransferase 18; AltName: Full=Sulfurtransferase 18; Short=AtStr18 PF00581:Rhodanese-like domain
70	HORVU.MOREX.r2.6HG0461220.1	1.62591	6.92342e-20	Q852F6.1 RecName: Full=Zinc transporter 2; AltName: Full=ZRT/IRT-like protein 2; Short=OsZIP2; Flags: Precursor PF02535:ZIP Zinc transporter
71	HORVU.MOREX.r2.7HG0604280.1	1.6224	0.00387583	Q9FG34.1 RecName: Full=Peroxidase 54; Short=Atperox P54; AltName: Full=ATP29a; Flags: Precursor PF00141:Peroxidase
72	HORVU.MOREX.r2.7HG0600390.1	1.59626	0.0113164	PF12274:Protein of unknown function (DUF3615)
73	HORVU.MOREX.r2.7HG0542800.1	1.55404	0.011615	Q9ZSB0.1 RecName: Full=Subtilisin-like protease SBT3.9; AltName: Full=Subtilase subfamily 3 member 9; Short=AtSBT3.9; Flags: Precursor PF05922:Peptidase inhibitor I9|PF00082:Subtilase family
74	HORVU.MOREX.r2.7HG0611350.1	1.54913	0.000335205	Q0JF58.1 RecName: Full=Protein argonaute 4B; Short=OsAGO4b PF16486:N-terminal domain of argonaute|PF02170:PAZ domain|PF16488:Argonaute linker 2 domain|PF08699:Argonaute linker 1 domain|PF02171:Piwi domain
75	HORVU.MOREX.r2.3HG0200880.1	1.54586	0.0110201	O81905.1 RecName: Full=Receptor-like serine/threonine-protein kinase SD1-8; AltName: Full=Arabidopsis thaliana receptor kinase 3; AltName: Full=S-domain-1 (SD1) receptor kinase 8; Short=SD1-8; Flags: Precursor PF00954:S-locus glycoprotein domain|P
76	HORVU.MOREX.r2.4HG0348020.1	1.49563	0.0497896	PF04520:Senescence regulator
77	HORVU.MOREX.r2.4HG0333180.1	1.48108	3.85423e-06	Q9SZL8.1 RecName: Full=Protein FAR1-RELATED SEQUENCE 5 PF03101:FAR1 DNA-binding domain|PF10551:MULE transposase domain
78	HORVU.MOREX.r2.1HG0013470.1	1.47754	0.0308631	A7QEU4.2 RecName: Full=Peroxidase 5; Flags: Precursor PF00141:Peroxidase
79	HORVU.MOREX.r2.2HG0160720.1	1.47405	8.68866e-05	PF14368:Probable lipid transfer
80	HORVU.MOREX.r2.3HG0267820.1	1.45604	0.0126553	O24592.2 RecName: Full=9-cis-epoxycarotenoid dioxygenase 1, chloroplastic; AltName: Full=Protein VIVIPAROUS14; Short=VP-14; Short=VP14; Flags: Precursor PF03055:Retinal pigment epithelial membrane protein
81	HORVU.MOREX.r2.2HG0088540.1	1.43981	0.000434296	O49621.1 RecName: Full=MLO-like protein 1; Short=AtMlo1; AltName: Full=MLO protein homolog 1; Short=AtMlo-H1 PF03094:Mlo family
82	HORVU.MOREX.r2.7HG0591160.1	1.40714	0.0140154	PF00249:Myb-like DNA-binding domain
83	HORVU.MOREX.r2.5HG0425810.1	1.40032	0.0247104	Q43731.1 RecName: Full=Peroxidase 50; Short=Atperox P50; AltName: Full=ATP9a; AltName: Full=PRXR2; Flags: Precursor PF00141:Peroxidase
84	HORVU.MOREX.r2.6HG0468400.1	1.37413	0.0110201	PF12609:Wound-induced protein
85	HORVU.MOREX.r2.2HG0141140.1	1.36436	3.18613e-05	Q7XUW3.2 RecName: Full=PHD finger protein ALFIN-LIKE 4 PF12165:Domain of unknown function (DUF3594)|PF00628:PHD-finger
86	HORVU.MOREX.r2.7HG0527840.1	1.36283	0.00228643	Q9FSV7.1 RecName: Full=Sucrose:sucrose 1-fructosyltransferase; AltName: Full=Sucrose 1(F)-fructosyltransferase; AltName: Full=Sucrose:sucrose 1(F)-beta-D-fructosyltransferase; Flags: Precursor PF08244:Glycosyl hydrolases family 32 C terminal|PF002
87	HORVU.MOREX.r2.3HG0231980.1	1.359	5.56986e-07	PF11145:Protein of unknown function (DUF2921)
88	HORVU.MOREX.r2.2HG0169020.1	1.35876	1.6983e-05	Q9FGG3.1 RecName: Full=WAT1-related protein At5g64700 PF00892:EamA-like transporter family
89	HORVU.MOREX.r2.2HG0147240.1	1.34749	0.00916773	Q7Y1Z0.1 RecName: Full=Chitinase 5; AltName: Full=Class IV chitinase a; Short=OsChia4a; AltName: Full=Pathogenesis related (PR)-3 chitinase 5; Flags: Precursor PF00187:Chitin recognition protein|PF00182:Chitinase class I
90	HORVU.MOREX.r2.3HG0212560.1	1.34537	0.00272778	Q9F234.1 RecName: Full=Alpha-glucosidase 2; AltName: Full=Alpha-glucosidase II PF01055:Glycosyl hydrolases family 31
91	HORVU.MOREX.r2.7HG0618780.1	1.33551	3.64367e-06	Q9LUC8.1 RecName: Full=Cytochrome P450 72A13 PF00067:Cytochrome P450
92	HORVU.MOREX.r2.3HG0200760.1	1.3333	3.11986e-06	Q5VQL3.1 RecName: Full=Phosphoenolpyruvate/phosphate translocator 3, chloroplastic; Short=OsPPT3; Flags: Precursor PF03151:Triose-phosphate Transporter family
93	HORVU.MOREX.r2.2HG0114130.1	1.32988	0.0193157	Q9M069.2 RecName: Full=Glucan endo-1,3-beta-glucosidase 7; AltName: Full=(1->3)-beta-glucan endohydrolase 7; Short=(1->3)-beta-glucanase 7; AltName: Full=Beta-1,3-endoglucanase 7; Short=Beta-1,3-glucanase 7; Flags: Precursor PF00332:Glycosyl hydro
94	HORVU.MOREX.r2.5HG0398050.1	1.31722	0.0264148	Q9ZUF6.1 RecName: Full=Subtilisin-like protease SBT1.8; AltName: Full=Subtilase subfamily 1 member 8; Short=AtSBT1.8; Flags: Precursor PF05922:Peptidase inhibitor I9|PF00082:Subtilase family|PF02225:PA domain
95	HORVU.MOREX.r2.2HG0140910.1	1.29694	1.44324e-10	Q9SZL8.1 RecName: Full=Protein FAR1-RELATED SEQUENCE 5 PF03101:FAR1 DNA-binding domain|PF10551:MULE transposase domain
96	HORVU.MOREX.r2.6HG0448470.1	1.28501	0.000683358	PF01490:Transmembrane amino acid transporter protein
97	HORVU.MOREX.r2.3HG0269020.1	1.26592	0.000503909	Q0D5R3.1 RecName: Full=Cysteine-rich receptor-like protein kinase 6; Short=Cysteine-rich RLK6; Flags: Precursor PF01657:Salt stress response/antifungal|PF07714:Protein tyrosine kinase
98	HORVU.MOREX.r2.6HG0450840.1	1.2552	8.65492e-07	Q9FSV7.1 RecName: Full=Sucrose:sucrose 1-fructosyltransferase; AltName: Full=Sucrose 1(F)-fructosyltransferase; AltName: Full=Sucrose:sucrose 1(F)-beta-D-fructosyltransferase; Flags: Precursor PF00251:Glycosyl hydrolases family 32 N-terminal domai
99	HORVU.MOREX.r2.3HG0254180.1	1.25219	3.64367e-06	O74327.1 RecName: Full=Vacuolar amino acid transporter 5 PF01490:Transmembrane amino acid transporter protein
100	HORVU.MOREX.r2.3HG0268090.1	1.23546	0.0098134	Q9LDN2.1 RecName: Full=Uridine 5'-monophosphate synthase; Short=UMP synthase; Includes: RecName: Full=Orotate phosphoribosyltransferase; Short=OPRTase; Includes: RecName: Full=Orotidine 5'-phosphate decarboxylase; AltName: Full=OMPdecase PF00215:O
101	HORVU.MOREX.r2.3HG0254040.1	1.23305	1.38398e-13	Q8RWG3.1 RecName: Full=Protein RETICULATA-RELATED 6, chloroplastic; Flags: Precursor PF11891:Domain of unknown function (DUF3411)|PF04187:Haem-binding uptake, Tiki superfamily, ChaN
102	HORVU.MOREX.r2.6HG0449810.1	1.23154	0.0221798	C0LGP4.1 RecName: Full=Probable LRR receptor-like serine/threonine-protein kinase At3g47570; Flags: Precursor PF00069:Protein kinase domain
103	HORVU.MOREX.r2.2HG0158630.1	1.217	0.0238772	Q8L7E3.2 RecName: Full=Vacuolar-sorting receptor 7; Short=AtVSR7; AltName: Full=BP80-like protein f; Short=AtBP80f; AltName: Full=Epidermal growth factor receptor-like protein 3; Short=AtELP3; Flags: Precursor PF02225:PA domain|PF12662:Complement
104	HORVU.MOREX.r2.7HG0527710.1	1.2124	0.000683358	Q9FSV7.1 RecName: Full=Sucrose:sucrose 1-fructosyltransferase; AltName: Full=Sucrose 1(F)-fructosyltransferase; AltName: Full=Sucrose:sucrose 1(F)-beta-D-fructosyltransferase; Flags: Precursor PF08244:Glycosyl hydrolases family 32 C terminal|PF002
105	HORVU.MOREX.r2.1HG0071500.1	1.20743	0.0414876	Q9SEE4.1 RecName: Full=Pirin-like protein PF02678:Pirin|PF05726:Pirin C-terminal cupin domain
106	HORVU.MOREX.r2.5HG0398130.1	1.20539	0.00179655	Q69P80.1 RecName: Full=Copper transporter 5.1; Short=OsCOPT5.1 PF04145:Ctr copper transporter family
107	HORVU.MOREX.r2.1HG0012070.1	1.20342	0.00916773	Q8VZG8.3 RecName: Full=MDIS1-interacting receptor like kinase 2; Short=AtMIK2; AltName: Full=Probable LRR receptor-like serine/threonine-protein kinase At4g08850; Flags: Precursor PF08263:Leucine rich repeat N-terminal domain|PF00069:Protein kinas
108	HORVU.MOREX.r2.1HG0009190.1	1.18724	3.55525e-12	Q9XEC6.1 RecName: Full=Cysteine-rich receptor-like protein kinase 36; Short=Cysteine-rich RLK36; Flags: Precursor PF00069:Protein kinase domain
109	HORVU.MOREX.r2.5HG0399220.1	1.1853	0.000362419	Q8RY66.1 RecName: Full=AAA-ATPase At4g25835; Flags: Precursor PF14363:Domain associated at C-terminal with AAA|PF00004:ATPase family associated with various cellular activities (AAA)
110	HORVU.MOREX.r2.5HG0365720.1	1.17028	0.0324263	Q9S7B2.1 RecName: Full=Protein rough sheath 2; AltName: Full=Protein PHANTASTICA; AltName: Full=ZmPHAN PF13921:Myb-like DNA-binding domain
111	HORVU.MOREX.r2.2HG0166180.1	1.16553	0.000165519	Q4R1I9.1 RecName: Full=Anthocyanidin 5,3-O-glucosyltransferase; AltName: Full=UDP-glucose: anthocyanidin 5,3-O-glucosyltransferase PF00201:UDP-glucoronosyl and UDP-glucosyl transferase
112	HORVU.MOREX.r2.3HG0256690.1	1.16382	0.0107063	Q39134.2 RecName: Full=Amino acid permease 3; AltName: Full=Amino acid transporter AAP3 PF01490:Transmembrane amino acid transporter protein
113	HORVU.MOREX.r2.2HG0114080.1	1.16287	0.035247	Q0D5R2.1 RecName: Full=Cysteine-rich receptor-like protein kinase 10; Short=Cysteine-rich RLK10; Flags: Precursor PF01657:Salt stress response/antifungal|PF07714:Protein tyrosine kinase
114	HORVU.MOREX.r2.6HG0504120.1	1.15744	0.0101599	Q67U69.1 RecName: Full=Formate dehydrogenase 2, mitochondrial; Short=FDH 2; AltName: Full=NAD-dependent formate dehydrogenase 2; Flags: Precursor PF02826:D-isomer specific 2-hydroxyacid dehydrogenase, NAD binding domain
115	HORVU.MOREX.r2.4HG0319740.1	1.14641	3.15724e-05	Q9FJD4.1 RecName: Full=Importin subunit beta-1; AltName: Full=Karyopherin subunit beta-1; Short=ATKPNB1 PF13513:HEAT-like repeat|PF03810:Importin-beta N-terminal domain
116	HORVU.MOREX.r2.3HG0245930.1	1.14226	9.1339e-09	Q9FMV7.1 RecName: Full=Cytochrome P450 94B1 PF00067:Cytochrome P450
117	HORVU.MOREX.r2.5HG0399450.1	1.13966	4.20432e-05	P14896.1 RecName: Full=Low molecular mass early light-inducible protein HV60, chloroplastic; Short=ELIP; Flags: Precursor PF00504:Chlorophyll A-B binding protein
118	HORVU.MOREX.r2.3HG0196590.1	1.13777	0.000434296	Q9LIG0.1 RecName: Full=Clavaminate synthase-like protein At3g21360 PF02668:Taurine catabolism dioxygenase TauD, TfdA family
119	HORVU.MOREX.r2.1HG0055640.1	1.13721	0.00992873	Q949Z1.1 RecName: Full=Polygalacturonase At1g48100; Short=PG; AltName: Full=Pectinase At1g48100; Flags: Precursor PF00295:Glycosyl hydrolases family 28
120	HORVU.MOREX.r2.1HG0030270.1	1.13436	0.0276743
121	HORVU.MOREX.r2.7HG0546990.1	1.13199	0.0110201	P93194.2 RecName: Full=Receptor-like protein kinase; Flags: Precursor PF08263:Leucine rich repeat N-terminal domain|PF00069:Protein kinase domain
122	HORVU.MOREX.r2.1HG0004250.1	1.13196	0.0193157	Q7XA42.2 RecName: Full=Putative disease resistance protein RGA1; AltName: Full=RGA3-blb PF00931:NB-ARC domain
123	HORVU.MOREX.r2.3HG0258450.1	1.13034	3.18613e-05	O23264.1 RecName: Full=Selenium-binding protein 1 PF05694:56kDa selenium binding protein (SBP56)
124	HORVU.MOREX.r2.4HG0337410.1	1.11501	0.000209895	C5WYI7.1 RecName: Full=Cyanate hydratase; Short=Cyanase; AltName: Full=Cyanate hydrolase; AltName: Full=Cyanate lyase -
125	HORVU.MOREX.r2.2HG0160740.1	1.1145	0.00701655	PF14368:Probable lipid transfer
126	HORVU.MOREX.r2.7HG0562850.1	1.09559	0.000165519	PF04577:Protein of unknown function (DUF563)
127	HORVU.MOREX.r2.4HG0282440.1	1.09263	0.000126479	P53844.1 RecName: Full=Phosphatidylinositol transfer protein PDR17; Short=PITP; AltName: Full=Phosphatidylserine transport B pathway protein 2; AltName: Full=Pleiotropic drug resistance protein 17; AltName: Full=SEC14 homolog 3 PF03765:CRAL/TRIO,
128	HORVU.MOREX.r2.2HG0164880.1	1.08113	0.0308103	Q2R2D5.1 RecName: Full=Receptor kinase-like protein Xa21; Contains: RecName: Full=Receptor kinase-like protein Xa21, processed; Flags: Precursor PF13855:Leucine rich repeat|PF08263:Leucine rich repeat N-terminal domain|PF00069:Protein kinase domai
129	HORVU.MOREX.r2.3HG0261140.1	1.07215	0.00939406
130	HORVU.MOREX.r2.3HG0246920.1	1.07115	0.00909427	Q9FLM1.1 RecName: Full=Glycerophosphodiester phosphodiesterase GDPD2; AltName: Full=Glycerophosphodiester phosphodiesterase 2; Short=AtGDPD2 PF03009:Glycerophosphoryl diester phosphodiesterase family
131	HORVU.MOREX.r2.1HG0003260.1	1.05855	0.0193157
132	HORVU.MOREX.r2.7HG0613110.1	1.05071	0.00916773	Q8S9J6.1 RecName: Full=Aspartyl protease family protein At5g10770; Flags: Precursor PF14543:Xylanase inhibitor N-terminal|PF14541:Xylanase inhibitor C-terminal
133	HORVU.MOREX.r2.5HG0409490.1	1.04453	0.0164171	Q5MAU8.1 RecName: Full=Probable inactive purple acid phosphatase 27; Flags: Precursor PF00149:Calcineurin-like phosphoesterase|PF16656:Purple acid Phosphatase, N-terminal domain|PF14008:Iron/zinc purple acid phosphatase-like protein C
134	HORVU.MOREX.r2.6HG0448480.1	1.04075	0.0180901
135	HORVU.MOREX.r2.5HG0418260.1	1.02916	5.71189e-07	O81906.1 RecName: Full=G-type lectin S-receptor-like serine/threonine-protein kinase B120; Flags: Precursor PF07714:Protein tyrosine kinase|PF01453:D-mannose binding lectin|PF00954:S-locus glycoprotein domain|PF08276:PAN-like domain
136	HORVU.MOREX.r2.4HG0282010.1	1.029	2.66853e-06	Q42521.2 RecName: Full=Glutamate decarboxylase 1; Short=GAD 1 PF00282:Pyridoxal-dependent decarboxylase conserved domain
137	HORVU.MOREX.r2.2HG0126330.1	1.00637	0.00151261	O23877.1 RecName: Full=Ferredoxin--NADP reductase, embryo isozyme, chloroplastic; Short=FNR; Flags: Precursor PF00175:Oxidoreductase NAD-binding domain
138	HORVU.MOREX.r2.5HG0426210.1	1.00258	0.0179641	Q9FJV5.1 RecName: Full=Probable transcription factor KAN4; AltName: Full=Protein ABERRANT TESTA SHAPE; AltName: Full=Protein KANADI 4 PF00249:Myb-like DNA-binding domain
139	HORVU.MOREX.r2.5HG0446210.1	1.0021	0.032457	Q5JJV0.1 RecName: Full=Beta-fructofuranosidase, insoluble isoenzyme 4; AltName: Full=Cell wall beta-fructosidase 4; AltName: Full=Invertase 4; AltName: Full=OsCIN4; AltName: Full=Sucrose hydrolase 4; Flags: Precursor PF08244:Glycosyl hydrolases fa
140	HORVU.MOREX.r2.5HG0423450.1	1.00188	0.0291302	Q9S7D8.1 RecName: Full=ATP sulfurylase 4, chloroplastic; Flags: Precursor PF14306:PUA-like domain|PF01747:ATP-sulfurylase

## Sheet: Tab S1b
Table S1b. List of genes down-regulated in the WT shoot in response to Cd treatment (log2FC ≥ 1, adjusted P value ≤ 0.01)
#	gene ID	log2FC	adjusted P value	description
1	HORVU.MOREX.r2.7HG0573050.1	-3.37025	3.47229e-44	P93407.1 RecName: Full=Superoxide dismutase [Cu-Zn], chloroplastic; Flags: Precursor PF00080:Copper/zinc superoxide dismutase (SODC)
2	HORVU.MOREX.r2.5HG0419300.1	-3.06832	0.0470111	Q9SD20.1 RecName: Full=Protein POLLENLESS 3-LIKE 2 -
3	HORVU.MOREX.r2.1HG0052020.1	-2.86635	0.0290134	Q0JH50.1 RecName: Full=Gibberellin 20 oxidase 2; AltName: Full=GA 20-oxidase 2; AltName: Full=Gibberellin C-20 oxidase 2; AltName: Full=Os20ox2; AltName: Full=Protein semidwarf-1 >P0C5H5.1 RecName: Full=Gibberellin 20 oxidase 2; AltName: Full=GA 20-o
4	HORVU.MOREX.r2.2HG0101050.1	-2.72604	2.456e-13	P01053.2 RecName: Full=Subtilisin-chymotrypsin inhibitor-2A; Short=CI-2A PF00280:Potato inhibitor I family
5	HORVU.MOREX.r2.2HG0150700.1	-2.70352	0.00487488	Q0JBP5.1 RecName: Full=Probable cytokinin riboside 5'-monophosphate phosphoribohydrolase LOGL6; AltName: Full=Protein LONELY GUY-like 6 PF03641:Possible lysine decarboxylase
6	HORVU.MOREX.r2.2HG0140170.1	-2.44859	0.000354221	Q9LU33.1 RecName: Full=Glycolipid transfer protein 3 PF08718:Glycolipid transfer protein (GLTP)
7	HORVU.MOREX.r2.6HG0449100.1	-2.42309	3.17818e-06	PF00581:Rhodanese-like domain
8	HORVU.MOREX.r2.7HG0561840.1	-2.25685	8.79355e-25	Q1G3C4.1 RecName: Full=Protein RADIALIS-like 4; Short=AtRL4; Short=Protein RAD-like 4 PF00249:Myb-like DNA-binding domain
9	HORVU.MOREX.r2.4HG0305060.1	-2.25319	0.0101599	PF14223:gag-polypeptide of LTR copia-type
10	HORVU.MOREX.r2.1HG0042000.1	-2.20264	0.0404
11	HORVU.MOREX.r2.3HG0240320.1	-2.1516	0.0387358
12	HORVU.MOREX.r2.5HG0393010.1	-2.11603	0.000290218	C0LGG4.2 RecName: Full=Probable LRR receptor-like serine/threonine-protein kinase At1g51860; Flags: Precursor PF12819:Carbohydrate-binding protein of the ER|PF07714:Protein tyrosine kinase
13	HORVU.MOREX.r2.5HG0356890.1	-2.08138	2.60491e-06	Q7G8Y5.1 RecName: Full=Glutaredoxin-C1 PF00462:Glutaredoxin
14	HORVU.MOREX.r2.5HG0422470.1	-2.07803	3.05042e-06
15	HORVU.MOREX.r2.1HG0073360.1	-2.06531	0.00311026	Q6F357.1 RecName: Full=Phospholipase A1-II 7 >A2Y7R2.1 RecName: Full=Phospholipase A1-II 7 PF01764:Lipase (class 3)
16	HORVU.MOREX.r2.1HG0038700.1	-2.01993	1.8187e-22	Q0IWF3.2 RecName: Full=Aquaporin NIP3-1; AltName: Full=NOD26-like intrinsic protein 3-1; AltName: Full=OsNIP3;1 PF00230:Major intrinsic protein
17	HORVU.MOREX.r2.7HG0621290.1	-1.95842	7.04656e-05	P27626.1 RecName: Full=Senescence-associated protein DIN1 PF00581:Rhodanese-like domain
18	HORVU.MOREX.r2.7HG0602540.1	-1.90719	0.0364642	Q10ST8.1 RecName: Full=Non-specific lipid-transfer protein 2; Short=nsLTP2; AltName: Full=7 kDa lipid transfer protein; Flags: Precursor -
19	HORVU.MOREX.r2.5HG0356450.1	-1.90503	0.00229393	O65657.1 RecName: Full=Heavy metal-associated isoprenylated plant protein 23; Short=AtHIP23; Flags: Precursor PF00403:Heavy-metal-associated domain
20	HORVU.MOREX.r2.7HG0540030.1	-1.85742	0.00342112	Q9LU14.1 RecName: Full=GDSL esterase/lipase APG; AltName: Full=Extracellular lipase APG; Flags: Precursor PF00657:GDSL-like Lipase/Acylhydrolase
21	HORVU.MOREX.r2.2HG0166450.1	-1.85053	8.12284e-14	Q2UXF7.1 RecName: Full=Fructan 6-exohydrolase; Flags: Precursor PF00251:Glycosyl hydrolases family 32 N-terminal domain|PF08244:Glycosyl hydrolases family 32 C terminal
22	HORVU.MOREX.r2.1HG0025160.1	-1.80214	2.80348e-09	Q5NAZ9.2 RecName: Full=Bidirectional sugar transporter SWEET3b; Short=OsSWEET3b PF03083:Sugar efflux transporter for intercellular exchange
23	HORVU.MOREX.r2.2HG0087180.1	-1.75407	0.000165519	O04133.1 RecName: Full=Protein SRC2; AltName: Full=Protein SOYBEAN GENE REGULATED BY COLD 2 PF00168:C2 domain
24	HORVU.MOREX.r2.6HG0505360.1	-1.74816	0.0335228	Q9LQL2.2 RecName: Full=Protein NRT1/ PTR FAMILY 7.3; Short=AtNPF7.3; AltName: Full=Nitrate transporter 1.5 PF00854:POT family
25	HORVU.MOREX.r2.6HG0494570.1	-1.72503	0.0242544	O49561.2 RecName: Full=Gibberellin 2-beta-dioxygenase 8; AltName: Full=GA 2-oxidase 8; AltName: Full=Gibberellin 2-beta-hydroxylase 8; AltName: Full=Gibberellin 2-oxidase 8 PF14226:non-haem dioxygenase in morphine synthesis N-terminal|PF03171:2OG-
26	HORVU.MOREX.r2.5HG0369380.1	-1.71043	0.000408649	Q0IMV4.2 RecName: Full=Putative glutaredoxin-C14 PF00462:Glutaredoxin
27	HORVU.MOREX.r2.2HG0105930.1	-1.66453	0.0489149	E1BB03.3 RecName: Full=DNA annealing helicase and endonuclease ZRANB3; AltName: Full=Annealing helicase 2; Short=AH2; AltName: Full=Zinc finger Ran-binding domain-containing protein 3; Includes: RecName: Full=DNA annealing helicase ZRANB3; Includes:
28	HORVU.MOREX.r2.2HG0151400.1	-1.65941	0.0404	Q9LHJ2.1 RecName: Full=UDP-glycosyltransferase 82A1 PF00201:UDP-glucoronosyl and UDP-glucosyl transferase
29	HORVU.MOREX.r2.3HG0240550.1	-1.64904	0.0219946	A2WV68.1 RecName: Full=Transcription factor PCF7 -
30	HORVU.MOREX.r2.3HG0260070.1	-1.59621	2.2776e-05	Q9P775.1 RecName: Full=Uncharacterized WD repeat-containing protein C17D11.16 PF00400:WD domain, G-beta repeat
31	HORVU.MOREX.r2.5HG0356880.1	-1.54381	1.0176e-05	Q7G8Y5.1 RecName: Full=Glutaredoxin-C1 PF00462:Glutaredoxin
32	HORVU.MOREX.r2.5HG0425020.1	-1.53452	0.00143575	Q9SGA8.1 RecName: Full=UDP-glycosyltransferase 83A1 PF00201:UDP-glucoronosyl and UDP-glucosyl transferase
33	HORVU.MOREX.r2.1HG0059820.1	-1.51296	3.86828e-15
34	HORVU.MOREX.r2.7HG0604150.1	-1.4982	7.56838e-08
35	HORVU.MOREX.r2.3HG0261850.1	-1.46519	3.09339e-05
36	HORVU.MOREX.r2.3HG0188410.1	-1.46067	0.0463786
37	HORVU.MOREX.r2.2HG0173820.1	-1.43176	0.000888887	P24805.1 RecName: Full=Stem-specific protein TSJT1 PF12481:Aluminium induced protein
38	HORVU.MOREX.r2.2HG0166360.1	-1.41486	3.03782e-06	Q9SJW0.1 RecName: Full=Myb family transcription factor PHL7; AltName: Full=Protein PHR1-LIKE 7 PF14379:MYB-CC type transfactor, LHEQLE motif|PF00249:Myb-like DNA-binding domain
39	HORVU.MOREX.r2.4HG0326790.1	-1.39979	0.000579058
40	HORVU.MOREX.r2.5HG0425660.1	-1.39535	0.00144539	Q05024.1 RecName: Full=Protein TRI1 PF02201:SWIB/MDM2 domain
41	HORVU.MOREX.r2.6HG0511990.1	-1.39346	0.018291
42	HORVU.MOREX.r2.5HG0394530.1	-1.39059	0.0488833	PF07690:Major Facilitator Superfamily
43	HORVU.MOREX.r2.4HG0284690.1	-1.38871	1.92926e-10	P93017.1 RecName: Full=Dormancy-associated protein homolog 1; AltName: Full=Auxin-repressed protein 1; Short=AtARP1; AltName: Full=DRM1 homolog 1; AltName: Full=Dormancy-associated protein 2; Short=AtDRM2 PF05564:Dormancy/auxin associated protein
44	HORVU.MOREX.r2.5HG0434790.1	-1.3754	0.000215586	Q94ID2.2 RecName: Full=Adenylate isopentenyltransferase 5, chloroplastic; Short=AtIPT5; AltName: Full=Adenylate dimethylallyltransferase 5; AltName: Full=Cytokinin synthase 5; Flags: Precursor PF01715:IPP transferase
45	HORVU.MOREX.r2.3HG0230950.1	-1.37114	0.02161	Q8LEJ6.2 RecName: Full=Fasciclin-like arabinogalactan protein 11; Flags: Precursor PF02469:Fasciclin domain
46	HORVU.MOREX.r2.3HG0194250.1	-1.35381	0.0334696	P01053.2 RecName: Full=Subtilisin-chymotrypsin inhibitor-2A; Short=CI-2A PF00280:Potato inhibitor I family
47	HORVU.MOREX.r2.3HG0253510.1	-1.27688	0.00044569	Q8LPZ7.1 RecName: Full=Calcium-dependent protein kinase 3; Short=OsCDPK3; Short=OsCPK3 PF00069:Protein kinase domain|PF13499:EF-hand domain pair
48	HORVU.MOREX.r2.6HG0491140.1	-1.26528	0.00342112	O80594.2 RecName: Full=Ergosterol biosynthetic protein 28 PF03694:Erg28 like protein
49	HORVU.MOREX.r2.2HG0174230.1	-1.26093	1.6983e-05	P13653.1 RecName: Full=Protochlorophyllide reductase A, chloroplastic; Short=PCR A; AltName: Full=NADPH-protochlorophyllide oxidoreductase A; Short=POR A; Flags: Precursor PF00106:short chain dehydrogenase
50	HORVU.MOREX.r2.3HG0268330.1	-1.25983	9.81111e-05
51	HORVU.MOREX.r2.4HG0335610.1	-1.24366	0.0311395	Q9LXF4.1 RecName: Full=Pentatricopeptide repeat-containing protein At5g15280 PF13041:PPR repeat family
52	HORVU.MOREX.r2.7HG0604760.1	-1.23944	0.00234466	Q3MKY2.1 RecName: Full=Acetylajmalan esterase; Flags: Precursor PF00657:GDSL-like Lipase/Acylhydrolase
53	HORVU.MOREX.r2.3HG0245710.1	-1.22596	0.0266738	Q8GTS1.1 RecName: Full=Basic leucine zipper 24; Short=AtbZIP24; Short=bZIP protein 24 PF07716:Basic region leucine zipper
54	HORVU.MOREX.r2.3HG0253610.1	-1.22263	7.55835e-05	Q9SRM0.1 RecName: Full=RING-H2 finger protein ATL66; AltName: Full=RING-type E3 ubiquitin transferase ATL66 PF13639:Ring finger domain
55	HORVU.MOREX.r2.3HG0274990.1	-1.21772	0.00166797	Q4JL76.1 RecName: Full=Myb-related protein MYBAS2 PF00249:Myb-like DNA-binding domain
56	HORVU.MOREX.r2.1HG0036220.1	-1.19833	0.0064111	Q803H0.1 RecName: Full=UPF0415 protein C7orf25 homolog PF07000:Protein of unknown function (DUF1308)
57	HORVU.MOREX.r2.3HG0260940.1	-1.19013	0.00110482	Q9LSE2.1 RecName: Full=Transcription factor ICE1; AltName: Full=Basic helix-loop-helix protein 116; Short=AtbHLH116; Short=bHLH 116; AltName: Full=Inducer of CBF expression 1; AltName: Full=Transcription factor EN 45; AltName: Full=Transcription fact
58	HORVU.MOREX.r2.2HG0150870.1	-1.18845	4.3319e-05
59	HORVU.MOREX.r2.6HG0496040.1	-1.18074	0.0110201	Q6R567.1 RecName: Full=E3 ubiquitin-protein ligase RMA1H1; AltName: Full=Protein RING membrane-anchor 1 homolog 1 PF00097:Zinc finger, C3HC4 type (RING finger)
60	HORVU.MOREX.r2.4HG0279880.1	-1.16496	1.44239e-09	PF14861:Plant antimicrobial peptide
61	HORVU.MOREX.r2.2HG0102660.1	-1.15861	2.42778e-05	PF13202:EF hand
62	HORVU.MOREX.r2.5HG0357560.1	-1.15845	0.0408589	Q8GUK7.1 RecName: Full=E3 ubiquitin-protein ligase RMA3; AltName: Full=Protein RING membrane-anchor 3 PF00097:Zinc finger, C3HC4 type (RING finger)
63	HORVU.MOREX.r2.5HG0417650.1	-1.15326	0.00890511	Q9LMA1.1 RecName: Full=Probable flavin-containing monooxygenase 1 PF00743:Flavin-binding monooxygenase-like
64	HORVU.MOREX.r2.4HG0282360.1	-1.138	0.00106876	Q9CAJ9.1 RecName: Full=BTB/POZ domain-containing protein At1g63850 -
65	HORVU.MOREX.r2.4HG0295080.1	-1.13626	0.0492557	F4I111.1 RecName: Full=Calcium uniporter protein 6, mitochondrial; Flags: Precursor PF04678:Mitochondrial calcium uniporter
66	HORVU.MOREX.r2.4HG0323870.1	-1.10919	0.00427779	Q9Y7K5.2 RecName: Full=Uncharacterized WD repeat-containing protein C2A9.03 -
67	HORVU.MOREX.r2.1HG0047170.1	-1.1036	0.0169492	P12257.1 RecName: Full=Lichenase-2; AltName: Full=(1->3,1->4)-beta-glucanase isoenzyme EII; AltName: Full=Endo-beta-1,3-1,4 glucanase II; AltName: Full=Lichenase II; Flags: Precursor PF00332:Glycosyl hydrolases family 17
68	HORVU.MOREX.r2.6HG0526840.1	-1.0927	0.0257705	Q9SA37.1 RecName: Full=Cation/H(+) antiporter 1; AltName: Full=Protein CATION/H+ EXCHANGER 1; Short=AtCHX1 PF00999:Sodium/hydrogen exchanger family
69	HORVU.MOREX.r2.3HG0206300.1	-1.07141	0.00655435	P37117.1 RecName: Full=Cytochrome P450 71A4; AltName: Full=CYPLXXIA4; AltName: Full=Cytochrome P-450EG2 [Solanum melongena] PF00067:Cytochrome P450
70	HORVU.MOREX.r2.3HG0261280.1	-1.03779	1.57204e-08	Q5JK35.1 RecName: Full=Beta-glucosidase 5; Short=Os1bglu5; Flags: Precursor PF00232:Glycosyl hydrolase family 1
71	HORVU.MOREX.r2.6HG0489450.1	-1.03719	0.00407816	Q8LGS1.2 RecName: Full=Protein MARD1; AltName: Full=Mediator of ABA-regulated dormancy1; AltName: Full=Senescence-associated protein SAG102 PF04570:zinc-finger of the FCS-type, C2-C2
72	HORVU.MOREX.r2.5HG0369340.1	-1.03369	0.00891718	Q0IMV4.2 RecName: Full=Putative glutaredoxin-C14 PF00462:Glutaredoxin
73	HORVU.MOREX.r2.1HG0022240.1	-1.02577	0.00660429	PF04570:zinc-finger of the FCS-type, C2-C2
74	HORVU.MOREX.r2.6HG0492020.1	-1.01965	0.000434296
75	HORVU.MOREX.r2.7HG0588360.1	-1.01838	0.0183146	Q5Z5F2.1 RecName: Full=E3 ubiquitin-protein ligase Os06g0535400; AltName: Full=RING-H2 finger protein Os06g0535400; AltName: Full=RING-type E3 ubiquitin transferase Os06g0535400 PF13639:Ring finger domain
76	HORVU.MOREX.r2.2HG0136810.1	-1.0182	0.0286042	Q6YTF5.1 RecName: Full=Cytochrome P450 76M5 PF00067:Cytochrome P450
77	HORVU.MOREX.r2.5HG0427140.1	-1.01439	0.0318709
78	HORVU.MOREX.r2.1HG0023350.1	-1.00653	0.000306455	Q0DK78.3 RecName: Full=Pseudo histidine-containing phosphotransfer protein 2; AltName: Full=OsHpt4 PF01627:Hpt domain
79	HORVU.MOREX.r2.7HG0581730.1	-1.00204	0.016266	Q84TE6.2 RecName: Full=NAC domain-containing protein 21/22; Short=ANAC021/ANAC022 PF02365:No apical meristem (NAM) protein

## Sheet: Tab S1c
Table S1c. List of genes up-regulated in the WT root in response to Cd treatment (log2FC ≥ 1, adjusted P value ≤ 0.01)
#	gene ID	log2FC	adjusted P value	description
1	HORVU.MOREX.r2.4HG0326300.1	10.8361	8.56624e-24	Q00445.1 RecName: Full=Small heat shock protein, chloroplastic; AltName: Full=Heat shock protein 26.6; Flags: Precursor PF00011:Hsp20/alpha crystallin family
2	HORVU.MOREX.r2.7HG0595000.1	10.7833	9.29032e-22	Q338B0.2 RecName: Full=Heat stress transcription factor A-2c; AltName: Full=Heat stress transcription factor 25; Short=OsHsf-25; AltName: Full=Heat stress transcription factor 6; Short=OsHSF6; Short=rHsf6 PF00447:HSF-type DNA-binding
3	HORVU.MOREX.r2.1HG0059550.1	9.92696	2.14228e-18	PF02238:Cytochrome c oxidase subunit VIIa
4	HORVU.MOREX.r2.2HG0141160.1	9.48367	4.30343e-16	Q7XUW5.2 RecName: Full=23.2 kDa heat shock protein; Short=OsHsp23.2; Flags: Precursor PF00011:Hsp20/alpha crystallin family
5	HORVU.MOREX.r2.6HG0487860.1	8.7561	3.08016e-12
6	HORVU.MOREX.r2.5HG0366120.1	8.01013	1.93985e-10
7	HORVU.MOREX.r2.7HG0607750.1	7.7012	3.00213e-08	PF04827:Plant transposon protein
8	HORVU.MOREX.r2.3HG0228880.1	7.62269	0.0103795
9	HORVU.MOREX.r2.1HG0030730.1	7.53283	6.9212e-15
10	HORVU.MOREX.r2.3HG0197300.1	7.49916	3.21645e-125	P24631.1 RecName: Full=17.5 kDa class II heat shock protein PF00011:Hsp20/alpha crystallin family
11	HORVU.MOREX.r2.6HG0519620.1	7.31139	4.93131e-05	Q50228.1 RecName: Full=Formamidase; AltName: Full=Formamide amidohydrolase PF03069:Acetamidase/Formamidase family
12	HORVU.MOREX.r2.3HG0206300.1	6.84687	0.000387075	P37117.1 RecName: Full=Cytochrome P450 71A4; AltName: Full=CYPLXXIA4; AltName: Full=Cytochrome P-450EG2 [Solanum melongena] PF00067:Cytochrome P450
13	HORVU.MOREX.r2.3HG0197310.1	6.78159	9.89224e-117	P24631.1 RecName: Full=17.5 kDa class II heat shock protein PF00011:Hsp20/alpha crystallin family
14	HORVU.MOREX.r2.4HG0287310.1	6.77766	1.18883e-19	Q53M11.1 RecName: Full=21.9 kDa heat shock protein; Short=OsHsp21.9; Flags: Precursor PF00011:Hsp20/alpha crystallin family
15	HORVU.MOREX.r2.3HG0187710.1	6.62113	6.71434e-06	Q41560.1 RecName: Full=16.9 kDa class I heat shock protein 2; AltName: Full=Heat shock protein 16.9B PF00011:Hsp20/alpha crystallin family
16	HORVU.MOREX.r2.1HG0018670.1	6.6155	0.000881263
17	HORVU.MOREX.r2.5HG0431900.1	6.56404	0.000102674	PF16987:KIX domain
18	HORVU.MOREX.r2.5HG0406150.1	6.41438	1.42474e-05	P07747.3 RecName: Full=Cytochrome b; AltName: Full=Complex III subunit 3; AltName: Full=Complex III subunit III; AltName: Full=Cytochrome b-c1 complex subunit 3; AltName: Full=Ubiquinol-cytochrome-c reductase complex cytochrome b subunit PF00032:C
19	HORVU.MOREX.r2.3HG0204190.1	6.34034	0.00285374
20	HORVU.MOREX.r2.7HG0549550.1	6.3393	0.00354497	O50001.1 RecName: Full=Major allergen Pru ar 1; AltName: Allergen=Pru ar 1 -
21	HORVU.MOREX.r2.4HG0290940.1	6.29892	0.0158325
22	HORVU.MOREX.r2.5HG0397330.1	6.24481	0.0182519
23	HORVU.MOREX.r2.4HG0322450.1	6.22778	9.60596e-70	P09189.1 RecName: Full=Heat shock cognate 70 kDa protein PF00012:Hsp70 protein|PF10712:NAD-specific glutamate dehydrogenase
24	HORVU.MOREX.r2.3HG0263500.1	6.22117	0.000728121
25	HORVU.MOREX.r2.5HG0362080.1	6.20712	0.00464006
26	HORVU.MOREX.r2.7HG0554460.1	6.16713	0.000432953
27	HORVU.MOREX.r2.2HG0092680.1	6.15725	0.00101395
28	HORVU.MOREX.r2.4HG0289130.1	6.11227	0.00719901
29	HORVU.MOREX.r2.4HG0322790.1	6.09262	4.38042e-05
30	HORVU.MOREX.r2.7HG0550830.1	6.08965	0.00134147	Q94AU9.1 RecName: Full=Chaperonin-like RBCX protein 1, chloroplastic; Short=AtRBCX1; Flags: Precursor PF02341:RbcX protein
31	HORVU.MOREX.r2.4HG0334890.1	6.085	0.0245156	Q0DHE3.3 RecName: Full=Zinc transporter 9; AltName: Full=ZRT/IRT-like protein 9; Short=OsZIP9; Flags: Precursor PF02535:ZIP Zinc transporter
32	HORVU.MOREX.r2.7HG0541580.1	6.04837	0.0288031	PF14291:Domain of unknown function (DUF4371)
33	HORVU.MOREX.r2.5HG0410480.1	6.03104	0.00062356
34	HORVU.MOREX.r2.4HG0343940.1	5.98345	0.00664458	Q9S9N9.1 RecName: Full=Cinnamoyl-CoA reductase 1; Short=AtCCR1; AltName: Full=Protein IRREGULAR XYLEM 4 PF01370:NAD dependent epimerase/dehydratase family
35	HORVU.MOREX.r2.1HG0022830.1	5.98151	0.000404208	Q6CQE5.2 RecName: Full=Protein TAR1 -
36	HORVU.MOREX.r2.7HG0566590.1	5.97927	6.7862e-05
37	HORVU.MOREX.r2.7HG0613870.1	5.96929	0.000106117
38	HORVU.MOREX.r2.5HG0446220.1	5.9664	0.00749694
39	HORVU.MOREX.r2.5HG0363880.1	5.96253	1.89038e-07	PF13456:Reverse transcriptase-like
40	HORVU.MOREX.r2.3HG0197320.1	5.90158	6.71453e-23	P24631.1 RecName: Full=17.5 kDa class II heat shock protein PF00011:Hsp20/alpha crystallin family
41	HORVU.MOREX.r2.7HG0622150.1	5.89961	0.0358839
42	HORVU.MOREX.r2.UnG0628360.1	5.89757	0.000128904	Q6CQE5.2 RecName: Full=Protein TAR1 -
43	HORVU.MOREX.r2.6HG0494860.1	5.87683	0.0135702	PF14227:gag-polypeptide of LTR copia-type
44	HORVU.MOREX.r2.3HG0254490.1	5.87565	0.00894722
45	HORVU.MOREX.r2.3HG0197330.1	5.87078	5.56872e-78	P24631.1 RecName: Full=17.5 kDa class II heat shock protein PF00011:Hsp20/alpha crystallin family
46	HORVU.MOREX.r2.2HG0154330.1	5.86193	0.0384805	PF14223:gag-polypeptide of LTR copia-type|PF13961:Domain of unknown function (DUF4219)
47	HORVU.MOREX.r2.6HG0478900.1	5.83725	2.1127e-05
48	HORVU.MOREX.r2.3HG0208050.1	5.80374	0.0425292	PF07762:Protein of unknown function (DUF1618)
49	HORVU.MOREX.r2.6HG0521530.1	5.8019	0.0417686
50	HORVU.MOREX.r2.4HG0327480.1	5.79583	5.94715e-05	Q9FDW1.1 RecName: Full=Transcription factor MYB44; AltName: Full=Myb-related protein 44; Short=AtMYB44; AltName: Full=Myb-related protein R1; Short=AtMYBR1 PF00249:Myb-like DNA-binding domain
51	HORVU.MOREX.r2.5HG0415160.1	5.75343	0.0469967	P21923.2 RecName: Full=Defensin-like protein 1; AltName: Full=Small protein inhibitor of insect alpha-amylases 1; Short=SI alpha-1 PF00304:Gamma-thionin family
52	HORVU.MOREX.r2.3HG0271150.1	5.74143	0.0128958
53	HORVU.MOREX.r2.3HG0224130.1	5.72089	2.79994e-08	Q9FL54.1 RecName: Full=Chaperone protein dnaJ 6; Short=AtDjC6; Short=AtJ6 PF00226:DnaJ domain
54	HORVU.MOREX.r2.5HG0358840.1	5.67526	0.000807653	Q5N712.1 RecName: Full=Lysine-specific demethylase JMJ705; AltName: Full=Jumonji domain-containing protein 705; AltName: Full=Lysine-specific histone demethylase JMJ705; AltName: Full=Protein JUMONJI 705 -
55	HORVU.MOREX.r2.UnG0632280.1	5.66902	8.7944e-09
56	HORVU.MOREX.r2.3HG0253790.1	5.64556	0.000761891
57	HORVU.MOREX.r2.2HG0103510.1	5.6327	0.0191238	Q9XG77.1 RecName: Full=Proteasome subunit alpha type-6; AltName: Full=20S proteasome alpha subunit A; AltName: Full=20S proteasome subunit alpha-1 PF00227:Proteasome subunit|PF10584:Proteasome subunit A N-terminal signature
58	HORVU.MOREX.r2.5HG0381610.1	5.62925	0.0208551
59	HORVU.MOREX.r2.4HG0284960.1	5.62016	0.00408313
60	HORVU.MOREX.r2.3HG0187690.1	5.55617	1.88179e-75	P12810.1 RecName: Full=16.9 kDa class I heat shock protein 1; AltName: Full=HSP 16.9; AltName: Full=Heat shock protein 16.9A; AltName: Full=Heat shock protein 17; AltName: Full=Low molecular weight heat shock protein PF00011:Hsp20/alpha crystallin
61	HORVU.MOREX.r2.5HG0367730.1	5.53344	0.00951913
62	HORVU.MOREX.r2.7HG0534060.1	5.51567	0.00457899	PF06839:GRF zinc finger
63	HORVU.MOREX.r2.3HG0190770.1	5.49126	0.0248327	PF14214:Helitron helicase-like domain at N-terminus
64	HORVU.MOREX.r2.3HG0262670.1	5.47726	0.0266236
65	HORVU.MOREX.r2.6HG0506240.1	5.4677	0.0272211
66	HORVU.MOREX.r2.6HG0520930.1	5.46386	0.0413932
67	HORVU.MOREX.r2.7HG0566930.1	5.43581	0.0276059	Q06915.1 RecName: Full=Probable glucan endo-1,3-beta-glucosidase A6; AltName: Full=(1->3)-beta-glucan endohydrolase; Short=(1->3)-beta-glucanase; AltName: Full=Anther-specific protein A6; AltName: Full=Beta-1,3-endoglucanase; AltName: Full=Protein MA
68	HORVU.MOREX.r2.7HG0554490.1	5.4309	0.00125014	PF10551:MULE transposase domain
69	HORVU.MOREX.r2.7HG0551600.1	5.42443	1.26647e-39	Q67X83.1 RecName: Full=26.2 kDa heat shock protein, mitochondrial; Short=OsHsp26.2; Flags: Precursor PF00011:Hsp20/alpha crystallin family
70	HORVU.MOREX.r2.1HG0002660.1	5.40447	0.0367963
71	HORVU.MOREX.r2.UnG0635560.1	5.37456	4.92887e-07	P24794.2 RecName: Full=Cytochrome c oxidase subunit 1; AltName: Full=Cytochrome c oxidase polypeptide I PF00115:Cytochrome C and Quinol oxidase polypeptide I
72	HORVU.MOREX.r2.2HG0097630.1	5.37114	0.0123281
73	HORVU.MOREX.r2.UnG0630780.1	5.36222	0.00936423
74	HORVU.MOREX.r2.UnG0633810.1	5.34024	2.56426e-10
75	HORVU.MOREX.r2.6HG0452050.1	5.31487	0.010532	P0DKG9.1 RecName: Full=High-affinity nitrate transporter 2.1; Short=OsNRT2.1 >P0DKH0.1 RecName: Full=High-affinity nitrate transporter 2.2; Short=OsNRT2.2 PF07690:Major Facilitator Superfamily
76	HORVU.MOREX.r2.7HG0542050.1	5.24176	2.04749e-06	Q6NMR9.1 RecName: Full=GDSL esterase/lipase At5g45920 PF00657:GDSL-like Lipase/Acylhydrolase
77	HORVU.MOREX.r2.UnG0628140.1	5.23523	1.44795e-18
78	HORVU.MOREX.r2.7HG0600600.1	5.2327	0.0411596
79	HORVU.MOREX.r2.3HG0274860.1	5.18173	0.0468059
80	HORVU.MOREX.r2.3HG0197340.1	5.17281	9.02286e-13	P24631.1 RecName: Full=17.5 kDa class II heat shock protein PF00011:Hsp20/alpha crystallin family
81	HORVU.MOREX.r2.7HG0604270.1	5.13683	5.11546e-16	Q9M9G6.1 RecName: Full=Cleavage stimulating factor 64; Short=AtCstF-64; Short=AtCstF64; AltName: Full=CF-1 64 kDa subunit; AltName: Full=Cleavage stimulation factor 64 kDa subunit; Short=CSTF 64 kDa subunit; AltName: Full=Protein ENHANCED SILENCING P
82	HORVU.MOREX.r2.7HG0610480.1	5.13633	0.00902223	PF01498:Transposase
83	HORVU.MOREX.r2.1HG0075450.1	5.10448	1.73918e-35
84	HORVU.MOREX.r2.UnG0628720.1	5.08688	0.0224728
85	HORVU.MOREX.r2.7HG0598670.1	5.07087	0.0192228	PF13456:Reverse transcriptase-like
86	HORVU.MOREX.r2.3HG0195680.1	5.06691	0.0197162	F4HW02.1 RecName: Full=GABA transporter 1; Short=AtGAT1; AltName: Full=Bidirectional amino acid transporter 1 PF01490:Transmembrane amino acid transporter protein
87	HORVU.MOREX.r2.1HG0022590.1	5.0646	6.32237e-07
88	HORVU.MOREX.r2.UnG0627070.1	5.05303	0.0106108
89	HORVU.MOREX.r2.5HG0361070.1	5.04086	8.62591e-10
90	HORVU.MOREX.r2.6HG0478810.1	5.0198	0.0221942	P08742.2 RecName: Full=Cytochrome c oxidase subunit 1; AltName: Full=Cytochrome c oxidase polypeptide I PF00115:Cytochrome C and Quinol oxidase polypeptide I
91	HORVU.MOREX.r2.UnG0634350.1	5.01456	0.0169226	Q8TGM7.1 RecName: Full=Putative uncharacterized protein ART2; AltName: Full=Antisense to ribosomal RNA transcript protein 2 -
92	HORVU.MOREX.r2.3HG0256930.1	4.99455	0.0283705
93	HORVU.MOREX.r2.UnG0632200.1	4.99225	2.37757e-10	Q6CQE5.2 RecName: Full=Protein TAR1 -
94	HORVU.MOREX.r2.5HG0429310.1	4.94982	1.24927e-18	Q10CE7.1 RecName: Full=Probable glutathione S-transferase GSTU1 PF13417:Glutathione S-transferase, N-terminal domain|PF13410:Glutathione S-transferase, C-terminal domain
95	HORVU.MOREX.r2.3HG0252650.1	4.92732	4.19708e-73	P09189.1 RecName: Full=Heat shock cognate 70 kDa protein PF10712:NAD-specific glutamate dehydrogenase|PF00012:Hsp70 protein
96	HORVU.MOREX.r2.UnG0635800.1	4.92559	0.0419946
97	HORVU.MOREX.r2.6HG0478880.1	4.89869	0.0157344	P14852.2 RecName: Full=Cytochrome c oxidase subunit 3; AltName: Full=Cytochrome c oxidase polypeptide III PF00510:Cytochrome c oxidase subunit III
98	HORVU.MOREX.r2.3HG0253020.1	4.88979	0.00404354	PF12146:Serine aminopeptidase, S33
99	HORVU.MOREX.r2.4HG0323920.1	4.88657	0.000526415	Q84Q77.1 RecName: Full=17.9 kDa class I heat shock protein; AltName: Full=17.9 kDa heat shock protein 1; Short=OsHsp17.9A PF00011:Hsp20/alpha crystallin family
100	HORVU.MOREX.r2.3HG0201230.1	4.88093	0.00015173
101	HORVU.MOREX.r2.2HG0110260.1	4.87968	2.72779e-18
102	HORVU.MOREX.r2.7HG0611430.1	4.87146	0.0157406	Q9M8J9.1 RecName: Full=BTB/POZ and MATH domain-containing protein 2; AltName: Full=Protein BTB-POZ AND MATH DOMAIN 2; Short=AtBPM2 PF00651:BTB/POZ domain
103	HORVU.MOREX.r2.UnG0633430.1	4.87109	1.75587e-06
104	HORVU.MOREX.r2.5HG0409980.1	4.84736	0.0383708
105	HORVU.MOREX.r2.1HG0022600.1	4.80014	0.00053714
106	HORVU.MOREX.r2.5HG0372690.1	4.77992	0.0140965
107	HORVU.MOREX.r2.6HG0505870.1	4.76274	2.8733e-15
108	HORVU.MOREX.r2.2HG0086890.1	4.73563	6.819e-07	Q9SCN8.1 RecName: Full=Cell division control protein 48 homolog D; Short=AtCDC48d; AltName: Full=Transitional endoplasmic reticulum ATPase D PF00004:ATPase family associated with various cellular activities (AAA)
109	HORVU.MOREX.r2.3HG0190050.1	4.71524	4.39478e-11	Q43257.1 RecName: Full=indole-2-monooxygenase; AltName: Full=Cytochrome P450 71C4; AltName: Full=Protein benzoxazineless 2 PF00067:Cytochrome P450
110	HORVU.MOREX.r2.UnG0632820.1	4.7129	4.84907e-09
111	HORVU.MOREX.r2.5HG0361100.1	4.70703	0.0224602
112	HORVU.MOREX.r2.3HG0244540.1	4.6829	0.000532508	PF01476:LysM domain
113	HORVU.MOREX.r2.7HG0546560.1	4.67722	0.042193
114	HORVU.MOREX.r2.1HG0022780.1	4.65585	0.0019528
115	HORVU.MOREX.r2.3HG0267730.1	4.64734	2.47888e-06	Q02723.1 RecName: Full=Carbon catabolite-derepressing protein kinase PF02149:Kinase associated domain 1|PF00069:Protein kinase domain
116	HORVU.MOREX.r2.2HG0103410.1	4.64472	1.92633e-77	Q8H398.2 RecName: Full=SPX domain-containing protein 6; AltName: Full=Protein SPX DOMAIN GENE 6; Short=OsSPX6 PF03105:SPX domain
117	HORVU.MOREX.r2.UnG0636480.1	4.62449	0.00463008
118	HORVU.MOREX.r2.UnG0633550.1	4.62344	2.0248e-10
119	HORVU.MOREX.r2.4HG0287160.1	4.62217	3.19258e-17
120	HORVU.MOREX.r2.UnG0635710.1	4.62187	5.28539e-09	Q6CQE5.2 RecName: Full=Protein TAR1 -
121	HORVU.MOREX.r2.2HG0166290.1	4.61	1.31607e-07	PF13952:Domain of unknown function (DUF4216)
122	HORVU.MOREX.r2.UnG0634560.1	4.58712	7.61677e-10	Q6CQE5.2 RecName: Full=Protein TAR1 -
123	HORVU.MOREX.r2.7HG0590340.1	4.55271	0.00288404	PF13976:GAG-pre-integrase domain|PF14223:gag-polypeptide of LTR copia-type
124	HORVU.MOREX.r2.UnG0629060.1	4.54433	1.42088e-05
125	HORVU.MOREX.r2.UnG0634100.1	4.53801	1.30596e-11
126	HORVU.MOREX.r2.5HG0358120.1	4.53297	0.0437627
127	HORVU.MOREX.r2.4HG0297870.1	4.53135	1.04552e-12
128	HORVU.MOREX.r2.3HG0255510.1	4.52813	0.038909
129	HORVU.MOREX.r2.7HG0619530.1	4.50923	2.3152e-12
130	HORVU.MOREX.r2.1HG0076340.1	4.48732	1.91012e-05	O04609.1 RecName: Full=WRKY transcription factor 22; AltName: Full=WRKY DNA-binding protein 22 PF03106:WRKY DNA -binding domain
131	HORVU.MOREX.r2.5HG0361010.1	4.48172	5.51447e-10
132	HORVU.MOREX.r2.2HG0110230.1	4.46866	3.3957e-05
133	HORVU.MOREX.r2.2HG0111940.1	4.46263	1.16271e-22	Q9M0Y3.1 RecName: Full=Equilibrative nucleotide transporter 3; Short=AtENT3; AltName: Full=Nucleoside transporter ENT3; AltName: Full=Protein FLUOROURIDINE RESISTANT 1 PF01733:Nucleoside transporter
134	HORVU.MOREX.r2.6HG0518560.1	4.43595	0.00714138
135	HORVU.MOREX.r2.UnG0627080.1	4.4288	2.65518e-06	Q02500.1 RecName: Full=NADH-ubiquinone oxidoreductase chain 6; AltName: Full=NADH dehydrogenase subunit 6 PF00499:NADH-ubiquinone/plastoquinone oxidoreductase chain 6
136	HORVU.MOREX.r2.2HG0125180.1	4.41404	0.0137619
137	HORVU.MOREX.r2.UnG0628710.1	4.405	3.46518e-10
138	HORVU.MOREX.r2.5HG0361050.1	4.40124	7.24447e-07	Q6CQE5.2 RecName: Full=Protein TAR1 -
139	HORVU.MOREX.r2.7HG0582220.1	4.38381	1.87495e-07
140	HORVU.MOREX.r2.5HG0360990.1	4.37931	1.5149e-10
141	HORVU.MOREX.r2.7HG0551590.1	4.36713	2.34836e-53	Q67X83.1 RecName: Full=26.2 kDa heat shock protein, mitochondrial; Short=OsHsp26.2; Flags: Precursor PF00011:Hsp20/alpha crystallin family
142	HORVU.MOREX.r2.UnG0634340.1	4.36537	6.74011e-22
143	HORVU.MOREX.r2.7HG0619610.1	4.34867	2.29964e-38	PF14299:Phloem protein 2
144	HORVU.MOREX.r2.4HG0295410.1	4.34473	0.0209952	Q9FHH8.2 RecName: Full=Zinc finger protein CONSTANS-LIKE 5 PF06203:CCT motif
145	HORVU.MOREX.r2.1HG0022810.1	4.33625	8.99058e-11
146	HORVU.MOREX.r2.4HG0345340.1	4.33215	0.0017953	Q9M886.1 RecName: Full=LOB domain-containing protein 41; AltName: Full=ASYMMETRIC LEAVES 2-like protein 38; Short=AS2-like protein 38 PF03195:Protein of unknown function DUF260
147	HORVU.MOREX.r2.UnG0633050.1	4.31597	1.59353e-05
148	HORVU.MOREX.r2.UnG0635290.1	4.31113	1.68993e-08
149	HORVU.MOREX.r2.UnG0634580.1	4.30305	2.33326e-12
150	HORVU.MOREX.r2.3HG0209750.1	4.2931	0.0220955
151	HORVU.MOREX.r2.1HG0057360.1	4.27704	0.019181
152	HORVU.MOREX.r2.1HG0065140.1	4.2755	1.39077e-09	Q94AJ5.1 RecName: Full=Probable polygalacturonase At1g80170; Short=PG; AltName: Full=Pectinase At1g80170; Flags: Precursor PF00295:Glycosyl hydrolases family 28
153	HORVU.MOREX.r2.6HG0456550.1	4.2726	0.0489056
154	HORVU.MOREX.r2.3HG0272110.1	4.27153	0.0189294	Q8RWM7.1 RecName: Full=Protein COFACTOR ASSEMBLY OF COMPLEX C SUBUNIT B CCB3, chloroplastic; AltName: Full=YGGT family protein YLMG3; AltName: Full=YlmG homolog protein 3; Short=AtYLMG3; Flags: Precursor PF02325:YGGT family
155	HORVU.MOREX.r2.6HG0481200.1	4.25775	1.62775e-07	P32260.2 RecName: Full=Cysteine synthase, chloroplastic/chromoplastic; AltName: Full=CSase B; Short=CS-B; AltName: Full=O-acetylserine (thiol)-lyase; AltName: Full=O-acetylserine sulfhydrylase; AltName: Full=OAS-TL B; Flags: Precursor PF00291:Pyri
156	HORVU.MOREX.r2.1HG0068630.1	4.2532	0.0220856
157	HORVU.MOREX.r2.7HG0593130.1	4.23012	3.82207e-28
158	HORVU.MOREX.r2.UnG0631310.1	4.22411	6.1922e-06
159	HORVU.MOREX.r2.1HG0037020.1	4.19728	0.031025	Q9LHN9.1 RecName: Full=IQ domain-containing protein IQM2; AltName: Full=IQ motif-containing protein 2 -
160	HORVU.MOREX.r2.2HG0085940.1	4.1909	0.0427438
161	HORVU.MOREX.r2.7HG0609550.1	4.17583	0.0263534
162	HORVU.MOREX.r2.4HG0277970.1	4.12671	7.03959e-17	PF14368:Probable lipid transfer
163	HORVU.MOREX.r2.3HG0224890.1	4.11256	1.63074e-05
164	HORVU.MOREX.r2.1HG0030670.1	4.08951	0.010935	P04373.4 RecName: Full=Cytochrome c oxidase subunit 2; AltName: Full=Cytochrome c oxidase polypeptide II PF00116:Cytochrome C oxidase subunit II, periplasmic domain|PF02790:Cytochrome C oxidase subunit II, transmembrane domain
165	HORVU.MOREX.r2.4HG0290180.1	4.08637	0.000825114
166	HORVU.MOREX.r2.3HG0181680.1	4.0777	0.00013254
167	HORVU.MOREX.r2.4HG0315540.1	4.05983	0.00471756	P35493.2 RecName: Full=2,3-bisphosphoglycerate-independent phosphoglycerate mutase; Short=BPG-independent PGAM; Short=Phosphoglyceromutase; AltName: Full=PGAM-I PF06415:BPG-independent PGAM N-terminus (iPGM_N)|PF01676:Metalloenzyme superfamily
168	HORVU.MOREX.r2.5HG0404720.1	4.04825	0.00446059
169	HORVU.MOREX.r2.5HG0393350.1	4.03163	6.7025e-07	P51423.2 RecName: Full=Ubiquitin-60S ribosomal protein L40; Contains: RecName: Full=Ubiquitin; Contains: RecName: Full=60S ribosomal protein L40; AltName: Full=CEP52; Flags: Precursor PF01020:Ribosomal L40e family|PF00240:Ubiquitin family
170	HORVU.MOREX.r2.7HG0592140.1	4.02983	3.86891e-06
171	HORVU.MOREX.r2.7HG0563140.1	4.02729	0.0353421
172	HORVU.MOREX.r2.3HG0189190.1	4.02276	0.0373566	Q9FHB6.1 RecName: Full=Protein DETOXIFICATION 16; Short=AtDTX16; AltName: Full=Multidrug and toxic compound extrusion protein 16; Short=MATE protein 16 PF01554:MatE
173	HORVU.MOREX.r2.2HG0110270.1	4.02213	0.000806171
174	HORVU.MOREX.r2.4HG0280120.1	4.02017	3.82244e-11	Q9JKB8.1 RecName: Full=Pre-mRNA-splicing factor 18; AltName: Full=PRP18 homolog; AltName: Full=Potassium channel regulatory factor PF08799:pre-mRNA processing factor 4 (PRP4) like|PF02840:Prp18 domain
175	HORVU.MOREX.r2.7HG0619490.1	4.00694	4.59386e-39
176	HORVU.MOREX.r2.4HG0283080.1	4.0032	1.63313e-06	A2XLM6.1 RecName: Full=Probable zinc metalloprotease EGY3, chloroplastic; AltName: Full=Protein ETHYLENE-DEPENDENT GRAVITROPISM-DEFICIENT AND YELLOW-GREEN 3; Flags: Precursor -
177	HORVU.MOREX.r2.4HG0282500.1	3.99171	4.40076e-09
178	HORVU.MOREX.r2.7HG0551510.1	3.95866	8.60269e-49	Q67X83.1 RecName: Full=26.2 kDa heat shock protein, mitochondrial; Short=OsHsp26.2; Flags: Precursor PF00011:Hsp20/alpha crystallin family
179	HORVU.MOREX.r2.4HG0330410.1	3.9575	0.00843956	PF03017:TNP1/EN/SPM transposase|PF03004:Plant transposase (Ptta/En/Spm family)
180	HORVU.MOREX.r2.7HG0560080.1	3.94957	0.00100003	PF04874:Mak16 protein C-terminal region
181	HORVU.MOREX.r2.UnG0634330.1	3.9274	0.000561304
182	HORVU.MOREX.r2.5HG0366420.1	3.91227	2.67891e-09	PF14227:gag-polypeptide of LTR copia-type
183	HORVU.MOREX.r2.6HG0499930.1	3.9118	8.03486e-08
184	HORVU.MOREX.r2.7HG0614320.1	3.91078	2.07452e-06	Q9FHB6.1 RecName: Full=Protein DETOXIFICATION 16; Short=AtDTX16; AltName: Full=Multidrug and toxic compound extrusion protein 16; Short=MATE protein 16 PF01554:MatE
185	HORVU.MOREX.r2.4HG0322520.1	3.9054	4.33067e-09	PF13963:Transposase-associated domain
186	HORVU.MOREX.r2.4HG0322780.1	3.88989	3.51352e-19
187	HORVU.MOREX.r2.3HG0219510.1	3.88261	0.00583254	PF12776:Myb/SANT-like DNA-binding domain
188	HORVU.MOREX.r2.4HG0291050.1	3.87765	1.41429e-08	P41095.3 RecName: Full=60S acidic ribosomal protein P0 PF00428:60s Acidic ribosomal protein|PF00466:Ribosomal protein L10
189	HORVU.MOREX.r2.3HG0246460.1	3.87431	0.000223543
190	HORVU.MOREX.r2.2HG0154360.1	3.86456	0.0499559	Q7XQ83.1 RecName: Full=Protein SPIRAL1-like 4 -
191	HORVU.MOREX.r2.5HG0380650.1	3.85336	0.000610051	P35682.2 RecName: Full=Protein BUD31 homolog 3; AltName: Full=Protein G10 homolog 3 -
192	HORVU.MOREX.r2.7HG0611760.1	3.84929	1.04475e-06	Q6H711.1 RecName: Full=MADS-box transcription factor 29; AltName: Full=OsMADS29 PF01486:K-box region|PF00319:SRF-type transcription factor (DNA-binding and dimerisation domain)
193	HORVU.MOREX.r2.2HG0098780.1	3.83913	5.61141e-14
194	HORVU.MOREX.r2.6HG0495210.1	3.83896	0.000654854
195	HORVU.MOREX.r2.2HG0158770.1	3.81227	3.97091e-08
196	HORVU.MOREX.r2.1HG0038170.1	3.81183	3.93408e-16
197	HORVU.MOREX.r2.3HG0189050.1	3.7973	0.0303706
198	HORVU.MOREX.r2.7HG0571300.1	3.79042	0.00879125	PF03087:Arabidopsis protein of unknown function
199	HORVU.MOREX.r2.4HG0299200.1	3.7861	0.00676684
200	HORVU.MOREX.r2.6HG0515330.1	3.7858	2.51825e-33	Q6K7E9.1 RecName: Full=18.6 kDa class III heat shock protein; AltName: Full=18.6 kDa heat shock protein; Short=OsHsp18.6 PF00011:Hsp20/alpha crystallin family
201	HORVU.MOREX.r2.4HG0277950.1	3.77742	0.000418601	PF14368:Probable lipid transfer
202	HORVU.MOREX.r2.7HG0584010.1	3.77524	0.0201629	O65695.1 RecName: Full=Auxin-responsive protein SAUR50; AltName: Full=Protein SMALL AUXIN UP RNA 50 PF02519:Auxin responsive protein
203	HORVU.MOREX.r2.4HG0283380.1	3.77368	0.0204185	PF05479:Photosystem I reaction centre subunit N (PSAN or PSI-N)
204	HORVU.MOREX.r2.UnG0634990.1	3.77057	1.26612e-07
205	HORVU.MOREX.r2.5HG0361060.1	3.76174	2.00426e-12
206	HORVU.MOREX.r2.1HG0022740.1	3.76013	2.86878e-06
207	HORVU.MOREX.r2.2HG0131030.1	3.74959	0.000335322
208	HORVU.MOREX.r2.UnG0627030.1	3.74656	0.00208557	Q36450.1 RecName: Full=NADH dehydrogenase [ubiquinone] iron-sulfur protein 2; AltName: Full=NADH dehydrogenase subunit 7 (mitochondrion) [Nicotiana sylvestris] PF00346:Respiratory-chain NADH dehydrogenase, 49 Kd subunit
209	HORVU.MOREX.r2.4HG0285550.1	3.74431	0.0153244
210	HORVU.MOREX.r2.1HG0030650.1	3.73915	5.67306e-09
211	HORVU.MOREX.r2.3HG0260910.1	3.73551	0.00124958
212	HORVU.MOREX.r2.4HG0337180.1	3.73478	0.0225618
213	HORVU.MOREX.r2.5HG0361660.1	3.73135	3.62782e-05
214	HORVU.MOREX.r2.1HG0010670.1	3.71139	0.00408989	PF13952:Domain of unknown function (DUF4216)
215	HORVU.MOREX.r2.7HG0545450.1	3.71122	0.0019001	PF04195:Putative gypsy type transposon
216	HORVU.MOREX.r2.2HG0129170.1	3.70065	2.2038e-05
217	HORVU.MOREX.r2.2HG0088250.1	3.69719	0.034718	Q9AWM9.1 RecName: Full=Ribosome production factor 2 homolog; AltName: Full=Brix domain-containing protein 1 homolog; AltName: Full=Ribosome biogenesis protein RPF2 homolog -
218	HORVU.MOREX.r2.UnG0631640.1	3.68618	1.98464e-13
219	HORVU.MOREX.r2.1HG0062440.1	3.68199	2.53736e-51	Q6F2Y7.1 RecName: Full=Chaperone protein ClpB1; AltName: Full=ATP-dependent Clp protease ATP-binding subunit ClpB homolog 1; AltName: Full=Casein lytic proteinase B1; AltName: Full=Heat shock protein 101 PF02861:Clp amino terminal domain, pathogen
220	HORVU.MOREX.r2.7HG0589060.1	3.68078	0.000554366
221	HORVU.MOREX.r2.4HG0322860.1	3.67534	0.0184098	P14578.2 RecName: Full=Cytochrome c oxidase subunit 1; AltName: Full=Cytochrome c oxidase polypeptide I PF00115:Cytochrome C and Quinol oxidase polypeptide I
222	HORVU.MOREX.r2.7HG0610350.1	3.66953	0.0145214	Q9LRV9.1 RecName: Full=Pentatricopeptide repeat-containing protein At3g13880 -
223	HORVU.MOREX.r2.4HG0315030.1	3.64991	5.21495e-40
224	HORVU.MOREX.r2.7HG0573630.1	3.64592	0.00136007
225	HORVU.MOREX.r2.7HG0619780.1	3.64537	7.57636e-22	Q9LPI5.1 RecName: Full=Polyadenylate-binding protein-interacting protein 11; Short=PABP-interacting protein 11; Short=Poly(A)-binding protein-interacting protein 11; AltName: Full=PAM2-containing protein CID11; AltName: Full=Protein CTC-INTERACTING D
226	HORVU.MOREX.r2.6HG0501770.1	3.64142	0.00162535
227	HORVU.MOREX.r2.4HG0298200.1	3.63575	9.074e-19
228	HORVU.MOREX.r2.2HG0178010.1	3.6324	2.30027e-07
229	HORVU.MOREX.r2.6HG0475650.1	3.62582	0.0166666
230	HORVU.MOREX.r2.3HG0200050.1	3.62389	7.54113e-07	PF12796:Ankyrin repeats (3 copies)|PF13414:TPR repeat
231	HORVU.MOREX.r2.6HG0471950.1	3.62302	0.0218774	Q0IZS0.1 RecName: Full=Nicotinate-nucleotide pyrophosphorylase [carboxylating], chloroplastic; AltName: Full=Quinolinate phosphoribosyltransferase [decarboxylating]; Flags: Precursor PF11443:Domain of unknown function (DUF2828)|PF01729:Quinolinate
232	HORVU.MOREX.r2.7HG0571710.1	3.62216	0.0356031
233	HORVU.MOREX.r2.7HG0587940.1	3.60299	1.17469e-18
234	HORVU.MOREX.r2.3HG0190280.1	3.58269	0.00208656
235	HORVU.MOREX.r2.7HG0549570.1	3.57679	0.000191832	P80890.1 RecName: Full=Ribonuclease 2 -
236	HORVU.MOREX.r2.4HG0337690.1	3.57524	3.38889e-26
237	HORVU.MOREX.r2.2HG0082400.1	3.57511	0.0206398	P53415.1 RecName: Full=Chalcone synthase 2; AltName: Full=Naringenin-chalcone synthase 2 PF00195:Chalcone and stilbene synthases, N-terminal domain|PF02797:Chalcone and stilbene synthases, C-terminal domain
238	HORVU.MOREX.r2.5HG0410550.1	3.57443	9.33179e-32
239	HORVU.MOREX.r2.6HG0522860.1	3.553	0.00842824
240	HORVU.MOREX.r2.3HG0226670.1	3.5416	2.25981e-05	Q9SAV3.1 RecName: Full=2-oxoisovalerate dehydrogenase subunit beta 1, mitochondrial; AltName: Full=Branched-chain alpha-keto acid dehydrogenase E1 component beta chain; Short=BCKDE1B; Short=BCKDH E1-beta; Flags: Precursor PF01693:Caulimovirus viro
241	HORVU.MOREX.r2.4HG0330250.1	3.54115	6.59608e-34	Q5Z413.1 RecName: Full=Signal peptide peptidase-like 5; Short=OsSPPL5; Flags: Precursor -
242	HORVU.MOREX.r2.6HG0524900.1	3.53841	0.000825038	Q8RY65.1 RecName: Full=Protein NSP-INTERACTING KINASE 2; AltName: Full=LRR receptor-like serine/threonine-protein kinase NIK2; Flags: Precursor PF00069:Protein kinase domain
243	HORVU.MOREX.r2.6HG0512490.1	3.52845	0.00349705	Q9T034.3 RecName: Full=Phenylalanine--tRNA ligase alpha subunit, cytoplasmic; AltName: Full=Phenylalanyl-tRNA synthetase alpha subunit; Short=PheRS PF01409:tRNA synthetases class II core domain (F)
244	HORVU.MOREX.r2.5HG0361040.1	3.52703	0.00915958
245	HORVU.MOREX.r2.1HG0062620.1	3.51203	2.91516e-06	PF04520:Senescence regulator
246	HORVU.MOREX.r2.7HG0555360.1	3.50856	0.000358941	Q7XEZ6.1 RecName: Full=Protein TIFY 11e; Short=OsTIFY11e; AltName: Full=Jasmonate ZIM domain-containing protein 13; Short=OsJAZ13 >A2Z6V6.1 RecName: Full=Protein TIFY 11e PF06200:tify domain|PF09425:Divergent CCT motif
247	HORVU.MOREX.r2.6HG0464630.1	3.50424	0.00763674	Q9ZVD0.2 RecName: Full=Serrate RNA effector molecule PF04959:Arsenite-resistance protein 2|PF12066:Domain of unknown function (DUF3546)
248	HORVU.MOREX.r2.4HG0331130.1	3.46421	1.68815e-05	PF07649:C1-like domain
249	HORVU.MOREX.r2.7HG0612740.1	3.46231	4.23605e-05
250	HORVU.MOREX.r2.6HG0466320.1	3.45973	2.87661e-10
251	HORVU.MOREX.r2.3HG0269620.1	3.45426	0.00117194	PF04640:PLATZ transcription factor
252	HORVU.MOREX.r2.7HG0581380.1	3.44342	0.00014247
253	HORVU.MOREX.r2.2HG0162510.1	3.4384	2.35625e-11	P0CH06.1 RecName: Full=Ubiquitin-60S ribosomal protein L40; Contains: RecName: Full=Ubiquitin; Contains: RecName: Full=60S ribosomal protein L40; AltName: Full=CEP52; Flags: Precursor >P0CH07.1 RecName: Full=Ubiquitin-60S ribosomal protein L40; Conta
254	HORVU.MOREX.r2.3HG0188350.1	3.41828	3.71612e-05
255	HORVU.MOREX.r2.2HG0161030.1	3.41348	0.00028596
256	HORVU.MOREX.r2.1HG0033160.1	3.41119	8.81857e-10	Q9Y2H1.3 RecName: Full=Serine/threonine-protein kinase 38-like; AltName: Full=NDR2 protein kinase; AltName: Full=Nuclear Dbf2-related kinase 2 PF00069:Protein kinase domain|PF00433:Protein kinase C terminal domain
257	HORVU.MOREX.r2.5HG0360970.1	3.40349	0.00166821
258	HORVU.MOREX.r2.5HG0429460.1	3.39467	3.87178e-05
259	HORVU.MOREX.r2.2HG0162710.1	3.38924	1.50768e-07	Q7XUC5.2 RecName: Full=Probable protein phosphatase 2C 43; Short=OsPP2C43 PF00481:Protein phosphatase 2C
260	HORVU.MOREX.r2.5HG0373890.1	3.38887	0.0371154
261	HORVU.MOREX.r2.1HG0068660.1	3.38692	0.0297578	Q43007.2 RecName: Full=Phospholipase D alpha 1; Short=PLD alpha 1; AltName: Full=Choline phosphatase 1; AltName: Full=Phosphatidylcholine-hydrolyzing phospholipase D 1; Flags: Precursor PF00614:Phospholipase D Active site motif|PF00168:C2 domain|P
262	HORVU.MOREX.r2.2HG0117620.1	3.38111	0.00223213
263	HORVU.MOREX.r2.UnG0628430.1	3.36725	1.25184e-17
264	HORVU.MOREX.r2.1HG0029010.1	3.36303	0.0027272	Q04647.1 RecName: Full=Probable cytochrome c biosynthesis protein -
265	HORVU.MOREX.r2.3HG0265250.1	3.36235	0.00319797
266	HORVU.MOREX.r2.4HG0331380.1	3.36105	2.52535e-09
267	HORVU.MOREX.r2.5HG0406640.1	3.35648	0.00080937
268	HORVU.MOREX.r2.5HG0400950.1	3.35213	0.00885694	A2Z182.1 RecName: Full=Mini zinc finger protein 3 PF04770:ZF-HD protein dimerisation region
269	HORVU.MOREX.r2.1HG0053350.1	3.35141	0.000561013
270	HORVU.MOREX.r2.5HG0417180.1	3.35051	0.0180583	B7F8P5.1 RecName: Full=Auxin-responsive protein SAUR36; AltName: Full=Protein SMALL AUXIN UP RNA 36 PF02519:Auxin responsive protein
271	HORVU.MOREX.r2.1HG0008310.1	3.34481	2.72305e-12	Q8S983.1 RecName: Full=Auxin response factor 11; AltName: Full=OsARF5; AltName: Full=OsMP; AltName: Full=Protein MONOPTEROS-like >Q01K26.2 RecName: Full=Auxin response factor 11; AltName: Full=OsARF5; AltName: Full=OsMP; AltName: Full=Protein MONOPTE
272	HORVU.MOREX.r2.5HG0379560.1	3.33925	0.000594545
273	HORVU.MOREX.r2.7HG0554800.1	3.32618	0.0440157
274	HORVU.MOREX.r2.3HG0187000.1	3.32481	0.00212092	P12810.1 RecName: Full=16.9 kDa class I heat shock protein 1; AltName: Full=HSP 16.9; AltName: Full=Heat shock protein 16.9A; AltName: Full=Heat shock protein 17; AltName: Full=Low molecular weight heat shock protein PF00011:Hsp20/alpha crystallin
275	HORVU.MOREX.r2.2HG0103980.1	3.32478	4.83179e-30
276	HORVU.MOREX.r2.6HG0487180.1	3.31802	0.0259421
277	HORVU.MOREX.r2.2HG0135190.1	3.31477	3.72948e-11
278	HORVU.MOREX.r2.6HG0452350.1	3.31409	9.89135e-06
279	HORVU.MOREX.r2.5HG0431450.1	3.30683	3.25061e-05	P24805.1 RecName: Full=Stem-specific protein TSJT1 PF12481:Aluminium induced protein
280	HORVU.MOREX.r2.4HG0327360.1	3.30004	2.03399e-05
281	HORVU.MOREX.r2.2HG0082310.1	3.29967	3.37045e-08	Q08277.1 RecName: Full=Heat shock protein 82 PF02518:Histidine kinase-, DNA gyrase B-, and HSP90-like ATPase|PF00183:Hsp90 protein
282	HORVU.MOREX.r2.6HG0523800.1	3.2995	0.00252304
283	HORVU.MOREX.r2.1HG0043600.1	3.2964	0.00415002	PF02458:Transferase family
284	HORVU.MOREX.r2.6HG0494890.1	3.29505	6.24166e-10
285	HORVU.MOREX.r2.1HG0046140.1	3.29413	2.26079e-05	PF14389:Leucine-zipper of ternary complex factor MIP1|PF04784:Protein of unknown function, DUF547
286	HORVU.MOREX.r2.5HG0397490.1	3.29347	0.00347501
287	HORVU.MOREX.r2.7HG0619500.1	3.29266	1.77665e-28	Q949S5.1 RecName: Full=F-box protein PP2-B11; AltName: Full=Protein PHLOEM PROTEIN 2-LIKE B11; Short=AtPP2-B11; AltName: Full=SKP1-interacting partner 12 PF14299:Phloem protein 2
288	HORVU.MOREX.r2.3HG0201440.1	3.286	0.0127932
289	HORVU.MOREX.r2.7HG0549800.1	3.28087	0.023783	Q6AWY7.1 RecName: Full=Growth-regulating factor 2; Short=OsGRF2; AltName: Full=Transcription activator GRF2 PF08880:QLQ|PF08879:WRC
290	HORVU.MOREX.r2.7HG0547970.1	3.27908	0.0268864	Q9C5V5.2 RecName: Full=Glutamate receptor 2.8; AltName: Full=Ligand-gated ion channel 2.8; Flags: Precursor PF00497:Bacterial extracellular solute-binding proteins, family 3|PF00060:Ligand-gated ion channel
291	HORVU.MOREX.r2.7HG0594760.1	3.27293	0.00295981
292	HORVU.MOREX.r2.3HG0203990.1	3.27007	7.33847e-27	Q8RXX9.2 RecName: Full=E3 ubiquitin-protein ligase ATL6; AltName: Full=RING-H2 finger protein ATL6; AltName: Full=RING-type E3 ubiquitin transferase ATL6; Flags: Precursor PF13639:Ring finger domain
293	HORVU.MOREX.r2.7HG0622280.1	3.26735	6.00371e-10	PF02704:Gibberellin regulated protein
294	HORVU.MOREX.r2.5HG0409290.1	3.26455	0.0327077
295	HORVU.MOREX.r2.7HG0580990.1	3.25599	0.0111481
296	HORVU.MOREX.r2.3HG0242890.1	3.25159	0.00287641	Q94EE4.1 RecName: Full=Copper transporter 1; Short=OsCOPT1 PF04145:Ctr copper transporter family
297	HORVU.MOREX.r2.4HG0321920.1	3.24724	1.45834e-05	Q681X4.1 RecName: Full=Zinc finger protein ZAT5 PF13912:C2H2-type zinc finger
298	HORVU.MOREX.r2.3HG0207850.1	3.24232	0.000243922
299	HORVU.MOREX.r2.1HG0022540.1	3.23515	3.07598e-07
300	HORVU.MOREX.r2.3HG0188340.1	3.22968	8.19562e-18
301	HORVU.MOREX.r2.4HG0288630.1	3.21866	0.000613737
302	HORVU.MOREX.r2.6HG0504320.1	3.20827	2.02609e-11	PF13966:zinc-binding in reverse transcriptase
303	HORVU.MOREX.r2.3HG0227670.1	3.20229	4.89739e-09
304	HORVU.MOREX.r2.UnG0634700.1	3.20068	0.00100678
305	HORVU.MOREX.r2.6HG0448990.1	3.19472	0.0445601	PF04578:Protein of unknown function, DUF594
306	HORVU.MOREX.r2.7HG0530540.1	3.19382	5.28224e-06	Q9LHY9.1 RecName: Full=B3 domain-containing protein Os06g0112300 PF02362:B3 DNA binding domain
307	HORVU.MOREX.r2.7HG0577500.1	3.18238	0.0334747
308	HORVU.MOREX.r2.4HG0309150.1	3.18151	0.00236058
309	HORVU.MOREX.r2.1HG0066650.1	3.1815	0.0121827
310	HORVU.MOREX.r2.UnG0629730.1	3.17192	1.82631e-10
311	HORVU.MOREX.r2.2HG0145050.1	3.17145	0.0325871
312	HORVU.MOREX.r2.3HG0270820.1	3.15877	7.37527e-06	Q6PQJ9.1 RecName: Full=3-oxo-Delta(4,5)-steroid 5-beta-reductase; AltName: Full=Delta(4)-3-oxosteroid 5-beta-reductase; AltName: Full=Delta-4,5-steroid 5-beta-reductase; Short=At5beta-StR; AltName: Full=Progesterone 5-beta-reductase; Short=5beta-POR
313	HORVU.MOREX.r2.2HG0139030.1	3.15318	3.05183e-24
314	HORVU.MOREX.r2.3HG0224740.1	3.1505	5.98078e-25	Q54T49.1 RecName: Full=Acyl-protein thioesterase 1 homolog 1 PF02230:Phospholipase/Carboxylesterase
315	HORVU.MOREX.r2.3HG0187110.1	3.14522	0.0242353
316	HORVU.MOREX.r2.3HG0191210.1	3.14234	0.0124497	Q3SZK1.1 RecName: Full=Angio-associated migratory cell protein PF00400:WD domain, G-beta repeat
317	HORVU.MOREX.r2.1HG0027040.1	3.14049	3.48589e-19
318	HORVU.MOREX.r2.2HG0127170.1	3.13985	8.43429e-08
319	HORVU.MOREX.r2.2HG0111750.1	3.13335	9.28523e-06
320	HORVU.MOREX.r2.7HG0561920.1	3.13277	0.0387652	Q6W2J0.1 RecName: Full=Protein POOR HOMOLOGOUS SYNAPSIS 1 -
321	HORVU.MOREX.r2.3HG0225220.1	3.13269	2.1054e-12
322	HORVU.MOREX.r2.5HG0426240.1	3.13071	1.26734e-07
323	HORVU.MOREX.r2.3HG0262320.1	3.12404	0.0337293	A2WYS8.2 RecName: Full=Probable esterase PIR7A >Q0JG98.2 RecName: Full=Probable esterase PIR7A PF12697:Alpha/beta hydrolase family
324	HORVU.MOREX.r2.2HG0079680.1	3.12192	0.00241992
325	HORVU.MOREX.r2.6HG0460160.1	3.12065	0.0178998
326	HORVU.MOREX.r2.4HG0315360.1	3.11441	5.66763e-09
327	HORVU.MOREX.r2.1HG0029030.1	3.11393	0.00229213
328	HORVU.MOREX.r2.5HG0423660.1	3.11311	8.13002e-14	Q94A20.1 RecName: Full=BI1-like protein PF01027:Inhibitor of apoptosis-promoting Bax1
329	HORVU.MOREX.r2.2HG0087700.1	3.10622	3.33563e-21	P22989.1 RecName: Full=L-lactate dehydrogenase B; Short=LDH-B PF00056:lactate/malate dehydrogenase, NAD binding domain|PF02866:lactate/malate dehydrogenase, alpha/beta C-terminal domain
330	HORVU.MOREX.r2.4HG0345150.1	3.10484	0.00944859	C0LGP4.1 RecName: Full=Probable LRR receptor-like serine/threonine-protein kinase At3g47570; Flags: Precursor PF00069:Protein kinase domain|PF13855:Leucine rich repeat
331	HORVU.MOREX.r2.UnG0624800.1	3.10128	3.74532e-18
332	HORVU.MOREX.r2.1HG0018190.1	3.09995	8.92197e-20
333	HORVU.MOREX.r2.4HG0345680.1	3.08947	1.72461e-07
334	HORVU.MOREX.r2.1HG0022790.1	3.07894	0.0240001
335	HORVU.MOREX.r2.2HG0166670.1	3.07685	0.0220262	Q9LX51.1 RecName: Full=F-box/LRR-repeat protein At3g59200 PF00646:F-box domain
336	HORVU.MOREX.r2.UnG0626260.1	3.07292	5.58343e-08
337	HORVU.MOREX.r2.6HG0471710.1	3.06639	0.00103384
338	HORVU.MOREX.r2.2HG0103150.1	3.05926	2.01408e-09
339	HORVU.MOREX.r2.2HG0116690.1	3.05195	9.94528e-09
340	HORVU.MOREX.r2.2HG0162520.1	3.05191	0.00016813	P51423.2 RecName: Full=Ubiquitin-60S ribosomal protein L40; Contains: RecName: Full=Ubiquitin; Contains: RecName: Full=60S ribosomal protein L40; AltName: Full=CEP52; Flags: Precursor PF01020:Ribosomal L40e family|PF00240:Ubiquitin family
341	HORVU.MOREX.r2.4HG0314750.1	3.05047	1.70006e-10
342	HORVU.MOREX.r2.3HG0205920.1	3.0492	0.00669186	P48528.2 RecName: Full=Serine/threonine-protein phosphatase PP-X isozyme 2 PF00149:Calcineurin-like phosphoesterase
343	HORVU.MOREX.r2.7HG0622950.1	3.04782	0.0408774
344	HORVU.MOREX.r2.4HG0286630.1	3.04735	0.0044565	Q6AV22.1 RecName: Full=B3 domain-containing protein Os03g0619600 PF02362:B3 DNA binding domain
345	HORVU.MOREX.r2.7HG0596530.1	3.04039	4.08904e-19
346	HORVU.MOREX.r2.7HG0539220.1	3.03478	3.50115e-09	Q02921.1 RecName: Full=Early nodulin-93; Short=N-93 PF03386:Early nodulin 93 ENOD93 protein
347	HORVU.MOREX.r2.3HG0185410.1	3.0304	2.16213e-11
348	HORVU.MOREX.r2.4HG0329200.1	3.02841	0.00515287	Q6Q151.1 RecName: Full=Peptidyl-prolyl cis-trans isomerase CYP59; Short=AtCYP59; Short=PPIase CYP59; AltName: Full=Cyclophilin-59 -
349	HORVU.MOREX.r2.3HG0236960.1	3.02812	1.7738e-10
350	HORVU.MOREX.r2.3HG0182980.1	3.02791	1.56334e-11
351	HORVU.MOREX.r2.4HG0304750.1	3.02729	1.35769e-11
352	HORVU.MOREX.r2.4HG0300370.1	3.02384	4.86339e-08	PF14303:No apical meristem-associated C-terminal domain
353	HORVU.MOREX.r2.4HG0326910.1	3.01737	1.63279e-44
354	HORVU.MOREX.r2.7HG0536870.1	3.01145	1.24272e-08	O94417.2 RecName: Full=Pre-mRNA-splicing factor cwf26; AltName: Full=Complexed with cdc5 protein 26 PF09736:Pre-mRNA-splicing factor of RES complex
355	HORVU.MOREX.r2.3HG0258930.1	3.00331	5.71851e-08	Q6YXY2.2 RecName: Full=Probable histone acetyltransferase HAC-like 1 PF13639:Ring finger domain
356	HORVU.MOREX.r2.6HG0451270.1	3.00075	1.57521e-05	Q9LMN7.1 RecName: Full=Wall-associated receptor kinase 5; Flags: Precursor PF13947:Wall-associated receptor kinase galacturonan-binding|PF00069:Protein kinase domain
357	HORVU.MOREX.r2.7HG0542640.1	2.9995	7.24234e-08
358	HORVU.MOREX.r2.3HG0257600.1	2.99903	0.00507636	Q9M4U5.1 RecName: Full=Histone deacetylase HDT2; AltName: Full=Histone deacetylase 2b; Short=HD2b; AltName: Full=Zm-HD2b -
359	HORVU.MOREX.r2.6HG0465910.1	2.99315	0.0268913
360	HORVU.MOREX.r2.5HG0419780.1	2.98775	0.00080334	Q9FMY1.1 RecName: Full=Cytochrome P450 86B1 PF00067:Cytochrome P450
361	HORVU.MOREX.r2.UnG0633000.1	2.98572	1.87472e-05
362	HORVU.MOREX.r2.6HG0491390.1	2.98471	0.0040092	Q9FPF0.1 RecName: Full=Protein DJ-1 homolog A; Short=AtDJ1A PF01965:DJ-1/PfpI family|PF04564:U-box domain
363	HORVU.MOREX.r2.5HG0405910.1	2.98323	9.74476e-51	P09886.1 RecName: Full=Small heat shock protein, chloroplastic; Flags: Precursor PF00011:Hsp20/alpha crystallin family
364	HORVU.MOREX.r2.3HG0272300.1	2.98082	0.0185024	P92519.1 RecName: Full=Uncharacterized mitochondrial protein AtMg00810; AltName: Full=ORF240b PF07727:Reverse transcriptase (RNA-dependent DNA polymerase)
365	HORVU.MOREX.r2.2HG0138660.1	2.97933	6.46536e-07
366	HORVU.MOREX.r2.2HG0119950.1	2.97858	3.19327e-44
367	HORVU.MOREX.r2.4HG0324850.1	2.9715	1.42615e-05
368	HORVU.MOREX.r2.7HG0606060.1	2.96859	3.62424e-15	P22242.1 RecName: Full=Desiccation-related protein PCC13-62; Flags: Precursor [Craterostigma plantagineum] PF13668:Ferritin-like domain
369	HORVU.MOREX.r2.7HG0610760.1	2.96811	0.000641574
370	HORVU.MOREX.r2.7HG0580080.1	2.96731	0.0401462
371	HORVU.MOREX.r2.5HG0395060.1	2.95905	6.819e-07
372	HORVU.MOREX.r2.7HG0582680.1	2.95789	0.000365408
373	HORVU.MOREX.r2.5HG0412150.1	2.95465	3.32183e-05	Q6X1C0.1 RecName: Full=Crocetin glucosyltransferase 2 PF00201:UDP-glucoronosyl and UDP-glucosyl transferase
374	HORVU.MOREX.r2.5HG0383230.1	2.95427	0.0121628	P08834.1 RecName: Full=NADH-ubiquinone oxidoreductase chain 1; AltName: Full=NADH dehydrogenase subunit 1 PF00146:NADH dehydrogenase
375	HORVU.MOREX.r2.6HG0477030.1	2.95306	2.24802e-09
376	HORVU.MOREX.r2.4HG0349110.1	2.9499	1.61726e-09
377	HORVU.MOREX.r2.3HG0225590.1	2.94515	0.000304747
378	HORVU.MOREX.r2.7HG0550930.1	2.94407	0.00324413
379	HORVU.MOREX.r2.7HG0562640.1	2.942	2.14567e-05
380	HORVU.MOREX.r2.3HG0199440.1	2.94192	8.37616e-16
381	HORVU.MOREX.r2.5HG0399100.1	2.93935	5.82772e-49	Q8LGS1.2 RecName: Full=Protein MARD1; AltName: Full=Mediator of ABA-regulated dormancy1; AltName: Full=Senescence-associated protein SAG102 PF04570:zinc-finger of the FCS-type, C2-C2
382	HORVU.MOREX.r2.7HG0612210.1	2.93926	0.0135961	Q58G87.2 RecName: Full=Polyubiquitin 3; Contains: RecName: Full=Ubiquitin-related; Contains: RecName: Full=Ubiquitin; Flags: Precursor PF00240:Ubiquitin family
383	HORVU.MOREX.r2.4HG0346880.1	2.93881	2.46019e-08	Q93YQ3.1 RecName: Full=Formyltetrahydrofolate deformylase 1, mitochondrial; Flags: Precursor PF00551:Formyl transferase
384	HORVU.MOREX.r2.1HG0032550.1	2.93863	0.000102219
385	HORVU.MOREX.r2.4HG0314080.1	2.9383	2.83088e-54
386	HORVU.MOREX.r2.5HG0366500.1	2.93511	1.97332e-07
387	HORVU.MOREX.r2.1HG0024370.1	2.92777	8.92624e-16
388	HORVU.MOREX.r2.7HG0588320.1	2.91272	6.07688e-08	Q8W571.3 RecName: Full=RING-H2 finger protein ATL32; AltName: Full=RING-type E3 ubiquitin transferase ATL32; Flags: Precursor PF13639:Ring finger domain
389	HORVU.MOREX.r2.6HG0490330.1	2.91186	1.48608e-19
390	HORVU.MOREX.r2.7HG0599100.1	2.91057	0.0336897	Q9LZS7.1 RecName: Full=GDSL esterase/lipase At5g03610; AltName: Full=Extracellular lipase At5g03610; Flags: Precursor PF00657:GDSL-like Lipase/Acylhydrolase
391	HORVU.MOREX.r2.3HG0266780.1	2.9028	0.0165044
392	HORVU.MOREX.r2.4HG0289380.1	2.90124	0.0492287	Q1I490.1 RecName: Full=Curved DNA-binding protein PF00226:DnaJ domain|PF11926:Domain of unknown function (DUF3444)
393	HORVU.MOREX.r2.7HG0616980.1	2.90018	5.16655e-05	PF14303:No apical meristem-associated C-terminal domain
394	HORVU.MOREX.r2.7HG0549010.1	2.89355	1.12851e-133
395	HORVU.MOREX.r2.2HG0104680.1	2.89235	0.000174602
396	HORVU.MOREX.r2.3HG0268330.1	2.8869	0.00272534
397	HORVU.MOREX.r2.3HG0268920.1	2.88648	1.1487e-50
398	HORVU.MOREX.r2.4HG0329780.1	2.88193	4.03826e-05
399	HORVU.MOREX.r2.2HG0126670.1	2.88013	0.0357453
400	HORVU.MOREX.r2.2HG0144860.1	2.87819	1.14282e-11
401	HORVU.MOREX.r2.5HG0405950.1	2.87693	8.99054e-05
402	HORVU.MOREX.r2.4HG0280670.1	2.87437	4.13931e-07	Q9FMR9.1 RecName: Full=RuvB-like protein 1; AltName: Full=49 kDa TATA box-binding protein-interacting protein homolog; Short=AtTIP49a; AltName: Full=Ruv DNA-helicase-like protein PF06068:TIP49 C-terminus
403	HORVU.MOREX.r2.4HG0296830.1	2.87094	1.21122e-17	Q9STT7.2 RecName: Full=ABC transporter A family member 5; Short=ABC transporter ABCA.5; Short=AtABCA5; AltName: Full=Putative ABC2 homolog 4 -
404	HORVU.MOREX.r2.6HG0474180.1	2.86747	1.16853e-11	Q9M896.2 RecName: Full=Protein trichome birefringence-like 20 PF13839:GDSL/SGNH-like Acyl-Esterase family found in Pmr5 and Cas1p
405	HORVU.MOREX.r2.2HG0171550.1	2.86638	0.0156767
406	HORVU.MOREX.r2.2HG0091140.1	2.86176	0.00231489
407	HORVU.MOREX.r2.4HG0348640.1	2.8613	0.0145048
408	HORVU.MOREX.r2.5HG0398740.1	2.86045	0.0173358	PF03168:Late embryogenesis abundant protein
409	HORVU.MOREX.r2.7HG0577490.1	2.85889	6.16958e-25
410	HORVU.MOREX.r2.5HG0412070.1	2.85696	0.0262373
411	HORVU.MOREX.r2.5HG0360630.1	2.85556	6.16721e-05	Q8VZG1.1 RecName: Full=Diacylglycerol kinase 3; Short=AtDGK3; Short=DAG kinase 3; AltName: Full=Diglyceride kinase 3; Short=DGK 3 -
412	HORVU.MOREX.r2.5HG0367000.1	2.85207	0.00148632
413	HORVU.MOREX.r2.3HG0258090.1	2.8516	0.00451343
414	HORVU.MOREX.r2.7HG0584140.1	2.85075	0.000468876	PF07466:Protein of unknown function (DUF1517)
415	HORVU.MOREX.r2.3HG0248660.1	2.85015	0.00450811	Q5N8X6.1 RecName: Full=Beta-galactosidase 3; Short=Lactase 3; Flags: Precursor PF02140:Galactose binding lectin domain|PF01301:Glycosyl hydrolases family 35
416	HORVU.MOREX.r2.4HG0298170.1	2.8469	0.019062	Q42450.1 RecName: Full=Ribulose bisphosphate carboxylase/oxygenase activase B, chloroplastic; Short=RA B; Short=RuBisCO activase B; Flags: Precursor PF00004:ATPase family associated with various cellular activities (AAA)
417	HORVU.MOREX.r2.3HG0201250.1	2.84254	0.000236089
418	HORVU.MOREX.r2.4HG0305540.1	2.84198	0.00106689
419	HORVU.MOREX.r2.2HG0096130.1	2.84042	1.00312e-19	Q6F4N5.1 RecName: Full=Aspartyl protease 25; AltName: Full=Protein RICE ANTHER DOWN-REGULATED BY CHILLING 1; Flags: Precursor PF14541:Xylanase inhibitor C-terminal|PF14543:Xylanase inhibitor N-terminal
420	HORVU.MOREX.r2.2HG0115540.1	2.83786	6.12527e-17
421	HORVU.MOREX.r2.4HG0281850.1	2.8339	0.00390198
422	HORVU.MOREX.r2.3HG0212920.1	2.82839	0.00724566	PF02298:Plastocyanin-like domain
423	HORVU.MOREX.r2.7HG0622130.1	2.82758	0.0165524
424	HORVU.MOREX.r2.6HG0503720.1	2.82026	0.0395697
425	HORVU.MOREX.r2.2HG0161330.1	2.82021	1.82376e-15
426	HORVU.MOREX.r2.6HG0509060.1	2.81661	7.91716e-12	Q4VCM1.2 RecName: Full=Phospholipid--sterol O-acyltransferase; AltName: Full=Lecithin-cholesterol acyltransferase-like 2 -
427	HORVU.MOREX.r2.7HG0555140.1	2.81244	3.02319e-06
428	HORVU.MOREX.r2.5HG0392310.1	2.80794	2.13069e-06	PF12937:F-box-like
429	HORVU.MOREX.r2.6HG0477490.1	2.80093	0.00707398	PF06839:GRF zinc finger
430	HORVU.MOREX.r2.1HG0020630.1	2.79885	0.000110673
431	HORVU.MOREX.r2.1HG0020160.1	2.79862	6.48882e-13	Q8VYA5.1 RecName: Full=Serine/arginine-rich splicing factor RS2Z33; AltName: Full=RS-containing zinc finger protein 33; Short=At-RS2Z33; Short=At-RSZ33; Short=AtRSZ33 PF00076:RNA recognition motif. (a.k.a. RRM, RBD, or RNP domain)|PF00098:Zinc knu
432	HORVU.MOREX.r2.7HG0561120.1	2.79293	0.0141002
433	HORVU.MOREX.r2.6HG0458460.1	2.79115	2.50234e-09	PF00228:Bowman-Birk serine protease inhibitor family
434	HORVU.MOREX.r2.6HG0466880.1	2.78938	0.000704337	PF03017:TNP1/EN/SPM transposase
435	HORVU.MOREX.r2.6HG0477360.1	2.78322	2.4665e-05	PF09335:SNARE associated Golgi protein
436	HORVU.MOREX.r2.7HG0562900.1	2.77961	0.0109918
437	HORVU.MOREX.r2.5HG0375890.1	2.7791	3.92848e-37
438	HORVU.MOREX.r2.2HG0144390.1	2.77405	0.00337877
439	HORVU.MOREX.r2.2HG0133150.1	2.77191	1.42863e-19
440	HORVU.MOREX.r2.2HG0143450.1	2.76818	1.64857e-33
441	HORVU.MOREX.r2.7HG0613460.1	2.76461	0.000318554
442	HORVU.MOREX.r2.6HG0513100.1	2.76366	0.0285459
443	HORVU.MOREX.r2.3HG0192140.1	2.76243	0.00137285	Q8K339.1 RecName: Full=DNA/RNA-binding protein KIN17; AltName: Full=Binding to curved DNA; AltName: Full=KIN, antigenic determinant of recA protein PF10357:Domain of Kin17 curved DNA-binding protein
444	HORVU.MOREX.r2.1HG0041200.1	2.76045	1.09618e-07
445	HORVU.MOREX.r2.5HG0409750.1	2.75777	0.00234701
446	HORVU.MOREX.r2.1HG0055230.1	2.75772	7.70545e-07
447	HORVU.MOREX.r2.7HG0551550.1	2.75503	9.21898e-34	Q67X83.1 RecName: Full=26.2 kDa heat shock protein, mitochondrial; Short=OsHsp26.2; Flags: Precursor PF00011:Hsp20/alpha crystallin family
448	HORVU.MOREX.r2.4HG0323820.1	2.74876	8.98157e-06	P09195.1 RecName: Full=Fructose-1,6-bisphosphatase, chloroplastic; Short=FBPase; AltName: Full=D-fructose-1,6-bisphosphate 1-phosphohydrolase; Flags: Precursor PF00316:Fructose-1-6-bisphosphatase
449	HORVU.MOREX.r2.4HG0334580.1	2.74851	0.00746788
450	HORVU.MOREX.r2.3HG0185440.1	2.74758	4.23318e-20
451	HORVU.MOREX.r2.3HG0187570.1	2.74608	1.09736e-07
452	HORVU.MOREX.r2.3HG0239610.1	2.74535	3.7745e-11
453	HORVU.MOREX.r2.3HG0260240.1	2.7434	7.98309e-10	Q06398.2 RecName: Full=Probable glutathione S-transferase GSTU6; AltName: Full=28 kDa cold-induced protein PF13410:Glutathione S-transferase, C-terminal domain|PF13417:Glutathione S-transferase, N-terminal domain
454	HORVU.MOREX.r2.7HG0602310.1	2.74293	5.85627e-09	PF03478:Protein of unknown function (DUF295)|PF00646:F-box domain
455	HORVU.MOREX.r2.1HG0064970.1	2.74182	3.86988e-07	P20027.3 RecName: Full=Myb-related protein Hv33 PF00249:Myb-like DNA-binding domain
456	HORVU.MOREX.r2.3HG0202700.1	2.74096	9.3099e-41
457	HORVU.MOREX.r2.4HG0285230.1	2.73921	0.000663696
458	HORVU.MOREX.r2.7HG0595250.1	2.73869	3.65611e-17
459	HORVU.MOREX.r2.1HG0023350.1	2.73682	1.46446e-11	Q0DK78.3 RecName: Full=Pseudo histidine-containing phosphotransfer protein 2; AltName: Full=OsHpt4 PF01627:Hpt domain
460	HORVU.MOREX.r2.UnG0626150.1	2.73665	0.0093244	Q8H1D3.1 RecName: Full=BTB/POZ domain-containing protein NPY1; AltName: Full=Protein ENHANCER OF PINOID; AltName: Full=Protein MACCHI-BOU 4; AltName: Full=Protein NAKED PINS IN YUC MUTANTS 1 -
461	HORVU.MOREX.r2.6HG0451710.1	2.73552	0.0141934
462	HORVU.MOREX.r2.1HG0010810.1	2.73444	0.000347731
463	HORVU.MOREX.r2.6HG0497480.1	2.73442	0.000464202
464	HORVU.MOREX.r2.3HG0268980.1	2.73326	1.75413e-29	Q9ZR08.3 RecName: Full=G-type lectin S-receptor-like serine/threonine-protein kinase At4g03230; Flags: Precursor PF07714:Protein tyrosine kinase
465	HORVU.MOREX.r2.6HG0497540.1	2.72845	3.65205e-07
466	HORVU.MOREX.r2.6HG0477620.1	2.72792	2.12238e-25
467	HORVU.MOREX.r2.7HG0545130.1	2.72695	2.54044e-17	Q9SB31.1 RecName: Full=AT-hook motif nuclear-localized protein 3 PF03479:Domain of unknown function (DUF296)
468	HORVU.MOREX.r2.5HG0435620.1	2.72667	1.56616e-05
469	HORVU.MOREX.r2.6HG0494320.1	2.72538	0.00275869
470	HORVU.MOREX.r2.1HG0022320.1	2.72401	7.07989e-05
471	HORVU.MOREX.r2.4HG0323200.1	2.72327	2.70123e-06
472	HORVU.MOREX.r2.7HG0603310.1	2.71831	2.23958e-06
473	HORVU.MOREX.r2.7HG0622620.1	2.71817	2.21372e-09
474	HORVU.MOREX.r2.5HG0402520.1	2.71745	0.000258812
475	HORVU.MOREX.r2.5HG0437750.1	2.71682	7.75153e-15
476	HORVU.MOREX.r2.1HG0005050.1	2.71325	3.44125e-25
477	HORVU.MOREX.r2.4HG0337820.1	2.71118	5.08359e-06
478	HORVU.MOREX.r2.3HG0202100.1	2.70706	0.00232795	Q9ZSB0.1 RecName: Full=Subtilisin-like protease SBT3.9; AltName: Full=Subtilase subfamily 3 member 9; Short=AtSBT3.9; Flags: Precursor PF05922:Peptidase inhibitor I9|PF00082:Subtilase family
479	HORVU.MOREX.r2.3HG0235160.1	2.70706	0.0134186
480	HORVU.MOREX.r2.1HG0018000.1	2.70522	3.73467e-10
481	HORVU.MOREX.r2.1HG0055980.1	2.70394	0.0313787	Q5VQQ5.1 RecName: Full=Calcium-dependent protein kinase 2; Short=OsCDPK2; Short=OsCPK2 PF00069:Protein kinase domain|PF13499:EF-hand domain pair
482	HORVU.MOREX.r2.4HG0323160.1	2.70385	0.000810569	Q10ND7.1 RecName: Full=Laccase-10; AltName: Full=Benzenediol:oxygen oxidoreductase 10; AltName: Full=Diphenol oxidase 10; AltName: Full=Urishiol oxidase 10; Flags: Precursor PF07732:Multicopper oxidase|PF07731:Multicopper oxidase|PF00394:Multicopp
483	HORVU.MOREX.r2.7HG0553000.1	2.70105	8.72629e-05	Q9CA66.1 RecName: Full=Protein RKD2; Short=AtRKD2; AltName: Full=RWP-RK domain-containing protein 2 PF02042:RWP-RK domain
484	HORVU.MOREX.r2.2HG0122530.1	2.69713	0.0018835
485	HORVU.MOREX.r2.7HG0607510.1	2.69655	0.0155891
486	HORVU.MOREX.r2.5HG0365720.1	2.69584	4.99477e-14	Q9S7B2.1 RecName: Full=Protein rough sheath 2; AltName: Full=Protein PHANTASTICA; AltName: Full=ZmPHAN PF13921:Myb-like DNA-binding domain
487	HORVU.MOREX.r2.4HG0330260.1	2.69333	2.87125e-06	Q10B79.1 RecName: Full=SPX domain-containing protein 4; AltName: Full=Protein SPX DOMAIN GENE 4; Short=OsSPX4 >A2XNL6.1 RecName: Full=SPX domain-containing protein 4; AltName: Full=Protein SPX DOMAIN GENE 4; Short=OsSPX4 -
488	HORVU.MOREX.r2.5HG0414050.1	2.69168	3.7381e-05
489	HORVU.MOREX.r2.7HG0581010.1	2.69158	0.000244256	Q9SAI1.1 RecName: Full=Factor of DNA methylation 5 PF03468:XS domain|PF03470:XS zinc finger domain|PF03469:XH domain
490	HORVU.MOREX.r2.2HG0160560.1	2.69129	2.53456e-08	PF13456:Reverse transcriptase-like
491	HORVU.MOREX.r2.4HG0302450.1	2.68986	0.00100708
492	HORVU.MOREX.r2.5HG0402220.1	2.68839	0.00115768
493	HORVU.MOREX.r2.7HG0618690.1	2.68432	0.000238044	PF13359:DDE superfamily endonuclease|PF10294:Lysine methyltransferase
494	HORVU.MOREX.r2.6HG0500690.1	2.68366	1.33033e-12
495	HORVU.MOREX.r2.3HG0260250.1	2.68015	1.95013e-09	Q06398.2 RecName: Full=Probable glutathione S-transferase GSTU6; AltName: Full=28 kDa cold-induced protein PF00043:Glutathione S-transferase, C-terminal domain|PF13417:Glutathione S-transferase, N-terminal domain
496	HORVU.MOREX.r2.5HG0369920.1	2.67941	1.28472e-10	P26861.2 RecName: Full=60S ribosomal protein L6, mitochondrial (mitochondrion) [Marchantia polymorpha] PF00347:Ribosomal protein L6
497	HORVU.MOREX.r2.6HG0453920.1	2.67794	0.00242475
498	HORVU.MOREX.r2.3HG0265730.1	2.67426	2.72901e-06
499	HORVU.MOREX.r2.6HG0475600.1	2.66942	1.11675e-09
500	HORVU.MOREX.r2.3HG0239150.1	2.66847	5.38743e-14	Q0JJE3.2 RecName: Full=Pseudo histidine-containing phosphotransfer protein 1; AltName: Full=OsHpt1 PF01627:Hpt domain
501	HORVU.MOREX.r2.2HG0104240.1	2.66817	8.08845e-21	Q9FM79.1 RecName: Full=Pectinesterase QRT1; Short=AtQRT1; Short=PE QRT1; AltName: Full=Pectin methylesterase 62; Short=AtPME62; AltName: Full=Pectin methylesterase QRT1; AltName: Full=Protein QUARTET 1; Flags: Precursor PF01095:Pectinesterase
502	HORVU.MOREX.r2.5HG0404040.1	2.66572	6.90581e-29
503	HORVU.MOREX.r2.7HG0607410.1	2.66326	1.37196e-05
504	HORVU.MOREX.r2.5HG0379650.1	2.66164	9.65017e-15
505	HORVU.MOREX.r2.7HG0609900.1	2.6529	1.21013e-11
506	HORVU.MOREX.r2.6HG0517070.1	2.65165	8.51727e-06	O80939.1 RecName: Full=L-type lectin-domain containing receptor kinase IV.1; Short=Arabidopsis thaliana lectin-receptor kinase e; Short=AthlecRK-e; Short=LecRK-IV.1; AltName: Full=Lectin Receptor Kinase 1; Flags: Precursor PF00069:Protein kinase d
507	HORVU.MOREX.r2.5HG0433830.1	2.65102	1.36544e-86
508	HORVU.MOREX.r2.7HG0539230.1	2.65071	2.03139e-08	Q02921.1 RecName: Full=Early nodulin-93; Short=N-93 PF03386:Early nodulin 93 ENOD93 protein
509	HORVU.MOREX.r2.UnG0625620.1	2.6503	8.39309e-09	Q6K9A2.1 RecName: Full=Cinnamoyl-CoA reductase 1; Short=OsCCR1 PF01370:NAD dependent epimerase/dehydratase family
510	HORVU.MOREX.r2.2HG0100780.1	2.64305	2.50192e-10	PF13639:Ring finger domain
511	HORVU.MOREX.r2.6HG0463270.1	2.64037	0.00322695
512	HORVU.MOREX.r2.1HG0068510.1	2.63964	2.68031e-05
513	HORVU.MOREX.r2.7HG0569780.1	2.63896	8.99054e-05
514	HORVU.MOREX.r2.6HG0491910.1	2.63709	3.08763e-22
515	HORVU.MOREX.r2.6HG0495170.1	2.63705	1.26423e-16
516	HORVU.MOREX.r2.4HG0285750.1	2.63654	0.00125373
517	HORVU.MOREX.r2.5HG0407950.1	2.63381	6.13249e-13
518	HORVU.MOREX.r2.2HG0092730.1	2.63324	0.0318561
519	HORVU.MOREX.r2.5HG0410930.1	2.63148	0.00234721
520	HORVU.MOREX.r2.6HG0483190.1	2.62825	7.89505e-58
521	HORVU.MOREX.r2.2HG0086570.1	2.6254	7.93733e-09
522	HORVU.MOREX.r2.7HG0599250.1	2.62497	0.00302277
523	HORVU.MOREX.r2.7HG0608990.1	2.62487	1.69627e-10	Q7RWR8.1 RecName: Full=Pre-mRNA-splicing factor cwc-26 PF09736:Pre-mRNA-splicing factor of RES complex
524	HORVU.MOREX.r2.6HG0459270.1	2.62331	0.00703159
525	HORVU.MOREX.r2.1HG0017640.1	2.62316	0.0193617	PF13960:Domain of unknown function (DUF4218)|PF02992:Transposase family tnp2
526	HORVU.MOREX.r2.6HG0474070.1	2.62248	1.08337e-12
527	HORVU.MOREX.r2.1HG0034080.1	2.61534	0.0343506
528	HORVU.MOREX.r2.5HG0402050.1	2.61003	2.67346e-08
529	HORVU.MOREX.r2.5HG0443260.1	2.6034	0.0377488	Q9STM6.1 RecName: Full=GDSL esterase/lipase At3g48460; AltName: Full=Extracellular lipase At3g48460; Flags: Precursor PF00657:GDSL-like Lipase/Acylhydrolase
530	HORVU.MOREX.r2.4HG0277410.1	2.60196	0.000697311
531	HORVU.MOREX.r2.6HG0516160.1	2.59986	3.71255e-39
532	HORVU.MOREX.r2.3HG0202560.1	2.59931	1.61206e-34
533	HORVU.MOREX.r2.2HG0169930.1	2.59312	1.37651e-06
534	HORVU.MOREX.r2.7HG0602760.1	2.59149	0.00805832
535	HORVU.MOREX.r2.7HG0592310.1	2.59023	0.0469413
536	HORVU.MOREX.r2.4HG0304540.1	2.58438	7.4176e-06
537	HORVU.MOREX.r2.2HG0096370.1	2.58347	5.64258e-16
538	HORVU.MOREX.r2.3HG0272880.1	2.58268	4.17271e-30
539	HORVU.MOREX.r2.2HG0166300.1	2.57678	5.84943e-08	PF13963:Transposase-associated domain
540	HORVU.MOREX.r2.5HG0358430.1	2.57574	9.31264e-05
541	HORVU.MOREX.r2.2HG0135420.1	2.57429	3.0317e-14
542	HORVU.MOREX.r2.2HG0104040.1	2.5731	1.01871e-20
543	HORVU.MOREX.r2.5HG0416250.1	2.57255	4.90568e-14	Q7XXN5.1 RecName: Full=Putrescine hydroxycinnamoyltransferase 3; Short=OsPHT3 PF02458:Transferase family
544	HORVU.MOREX.r2.3HG0239870.1	2.57146	1.13913e-19
545	HORVU.MOREX.r2.7HG0539870.1	2.56567	0.000459683	Q9LU14.1 RecName: Full=GDSL esterase/lipase APG; AltName: Full=Extracellular lipase APG; Flags: Precursor PF00657:GDSL-like Lipase/Acylhydrolase
546	HORVU.MOREX.r2.4HG0334140.1	2.56085	1.26855e-05
547	HORVU.MOREX.r2.4HG0310810.1	2.56065	8.90454e-23
548	HORVU.MOREX.r2.7HG0539420.1	2.5596	2.8515e-09	PF00641:Zn-finger in Ran binding protein and others
549	HORVU.MOREX.r2.2HG0118900.1	2.55859	1.49068e-06
550	HORVU.MOREX.r2.3HG0250050.1	2.55759	3.46202e-15	Q9FLC6.1 RecName: Full=RING-H2 finger protein ATL73; AltName: Full=RING-type E3 ubiquitin transferase ATL73; Flags: Precursor PF13639:Ring finger domain
551	HORVU.MOREX.r2.2HG0085880.1	2.55677	0.00365661	C0LGP4.1 RecName: Full=Probable LRR receptor-like serine/threonine-protein kinase At3g47570; Flags: Precursor PF00069:Protein kinase domain
552	HORVU.MOREX.r2.5HG0350850.1	2.55186	8.7931e-17	PF10225:Uncharacterized conserved protein (DUF2215)
553	HORVU.MOREX.r2.5HG0430450.1	2.55115	9.59652e-07	B8AL97.1 RecName: Full=Cupincin; AltName: Full=52 kDa globulin-like protein; AltName: Allergen=Ory s NRA; Flags: Precursor PF00190:Cupin
554	HORVU.MOREX.r2.4HG0329050.1	2.55073	1.40782e-10
555	HORVU.MOREX.r2.2HG0128470.1	2.54971	8.24394e-22
556	HORVU.MOREX.r2.3HG0271230.1	2.54199	3.16671e-11
557	HORVU.MOREX.r2.6HG0497240.1	2.54088	4.62242e-13
558	HORVU.MOREX.r2.4HG0305780.1	2.54005	0.00407857
559	HORVU.MOREX.r2.7HG0611550.1	2.53728	6.94304e-12
560	HORVU.MOREX.r2.7HG0539250.1	2.53556	2.00991e-07	Q02921.1 RecName: Full=Early nodulin-93; Short=N-93 PF03386:Early nodulin 93 ENOD93 protein
561	HORVU.MOREX.r2.2HG0132430.1	2.53463	1.62323e-11
562	HORVU.MOREX.r2.4HG0294040.1	2.53358	2.43334e-05
563	HORVU.MOREX.r2.5HG0349560.1	2.53352	0.000516461	Q6NMR8.1 RecName: Full=Protein FANTASTIC FOUR 3 PF11250:Fantastic Four meristem regulator
564	HORVU.MOREX.r2.1HG0049210.1	2.53175	0.0188927	Q9FDW1.1 RecName: Full=Transcription factor MYB44; AltName: Full=Myb-related protein 44; Short=AtMYB44; AltName: Full=Myb-related protein R1; Short=AtMYBR1 PF00249:Myb-like DNA-binding domain
565	HORVU.MOREX.r2.3HG0185000.1	2.52783	4.52785e-13
566	HORVU.MOREX.r2.7HG0592210.1	2.52159	6.37147e-15
567	HORVU.MOREX.r2.5HG0438230.1	2.52117	1.97875e-06	Q9FGG3.1 RecName: Full=WAT1-related protein At5g64700 PF00892:EamA-like transporter family
568	HORVU.MOREX.r2.4HG0303480.1	2.52107	1.66768e-28
569	HORVU.MOREX.r2.4HG0317080.1	2.52084	1.66053e-10
570	HORVU.MOREX.r2.UnG0632620.1	2.51928	0.0206896
571	HORVU.MOREX.r2.5HG0409270.1	2.51631	2.67386e-18
572	HORVU.MOREX.r2.3HG0191020.1	2.51462	4.92808e-08
573	HORVU.MOREX.r2.3HG0258050.1	2.51205	1.30079e-06	Q8RX77.1 RecName: Full=Protein NRT1/ PTR FAMILY 2.13; Short=AtNPF2.13; AltName: Full=Nitrate transporter 1.7 PF00854:POT family
574	HORVU.MOREX.r2.3HG0265620.1	2.51202	0.0151809	PF03372:Endonuclease/Exonuclease/phosphatase family
575	HORVU.MOREX.r2.3HG0244780.1	2.51077	9.80779e-21
576	HORVU.MOREX.r2.5HG0371660.1	2.50922	5.6421e-19	Q9BRS2.2 RecName: Full=Serine/threonine-protein kinase RIO1; AltName: Full=RIO kinase 1 PF01163:RIO1 family
577	HORVU.MOREX.r2.1HG0030260.1	2.50762	3.19363e-37
578	HORVU.MOREX.r2.6HG0521410.1	2.50702	0.000563607	Q6K9A2.1 RecName: Full=Cinnamoyl-CoA reductase 1; Short=OsCCR1 PF01370:NAD dependent epimerase/dehydratase family
579	HORVU.MOREX.r2.7HG0593760.1	2.50668	1.49416e-06
580	HORVU.MOREX.r2.7HG0542620.1	2.50339	1.37046e-23
581	HORVU.MOREX.r2.1HG0074040.1	2.49915	4.56396e-06	O49627.1 RecName: Full=Iron-sulfur cluster assembly protein 1; Short=AtISU1; Short=Protein ISCU-LIKE 1; AltName: Full=NifU-like N-terminal domain-containing protein ISU1; AltName: Full=NifU-like protein ISU1; Flags: Precursor PF01592:NifU-like N t
582	HORVU.MOREX.r2.6HG0471440.1	2.49863	9.01464e-19
583	HORVU.MOREX.r2.4HG0345590.1	2.49721	2.25198e-06
584	HORVU.MOREX.r2.7HG0527350.1	2.49589	1.26248e-09
585	HORVU.MOREX.r2.5HG0403620.1	2.49121	1.53603e-10	Q9CY62.1 RecName: Full=E3 ubiquitin-protein ligase RNF181; AltName: Full=RING finger protein 181 PF13639:Ring finger domain
586	HORVU.MOREX.r2.7HG0591340.1	2.48902	1.83376e-11
587	HORVU.MOREX.r2.7HG0604050.1	2.48876	4.71894e-12
588	HORVU.MOREX.r2.4HG0331570.1	2.48823	0.00111045
589	HORVU.MOREX.r2.5HG0351200.1	2.48436	3.05258e-21
590	HORVU.MOREX.r2.3HG0231420.1	2.48186	8.62865e-45
591	HORVU.MOREX.r2.4HG0346070.1	2.48068	0.0046896	Q7XA39.1 RecName: Full=Putative disease resistance protein RGA4; AltName: Full=RGA4-blb PF00931:NB-ARC domain
592	HORVU.MOREX.r2.7HG0591740.1	2.47786	0.00215798	PF14368:Probable lipid transfer
593	HORVU.MOREX.r2.7HG0565740.1	2.47769	1.84563e-18
594	HORVU.MOREX.r2.7HG0585020.1	2.47683	0.0156874	Q8GWA1.1 RecName: Full=Internal alternative NAD(P)H-ubiquinone oxidoreductase A1, mitochondrial; AltName: Full=Internal alternative NADH dehydrogenase NDA1; AltName: Full=Internal non-phosphorylating NAD(P)H dehydrogenase 1; Short=AtNDI1; AltName: Fu
595	HORVU.MOREX.r2.1HG0026530.1	2.47502	9.11589e-12	O65483.2 RecName: Full=Cysteine-rich receptor-like protein kinase 24; Short=Cysteine-rich RLK24; Flags: Precursor PF00069:Protein kinase domain
596	HORVU.MOREX.r2.7HG0551200.1	2.47427	0.000134242	Q8L5Y6.1 RecName: Full=Cullin-associated NEDD8-dissociated protein 1; AltName: Full=Cullin-associated and neddylation-dissociated protein 1; Short=AtCAND1; AltName: Full=Protein ENHANCER OF TIR1-1 AUXIN RESISTANCE 2; AltName: Full=Protein HEMIVENATA
597	HORVU.MOREX.r2.7HG0544520.1	2.47294	0.0016747
598	HORVU.MOREX.r2.5HG0385810.1	2.46835	0.000109174	D4N501.1 RecName: Full=Probable 2-oxoglutarate/Fe(II)-dependent dioxygenase PF03171:2OG-Fe(II) oxygenase superfamily|PF14226:non-haem dioxygenase in morphine synthesis N-terminal
599	HORVU.MOREX.r2.3HG0231660.1	2.46819	1.627e-14
600	HORVU.MOREX.r2.7HG0557630.1	2.46555	2.57111e-09
601	HORVU.MOREX.r2.7HG0544240.1	2.46364	8.13464e-05	Q9FH99.1 RecName: Full=F-box protein At5g67140 PF12937:F-box-like
602	HORVU.MOREX.r2.1HG0029460.1	2.46237	2.72352e-20
603	HORVU.MOREX.r2.3HG0192570.1	2.46119	0.000495024	Q9SW33.1 RecName: Full=Thylakoid lumenal 17.9 kDa protein, chloroplastic; Flags: Precursor -
604	HORVU.MOREX.r2.4HG0329280.1	2.46105	2.80189e-21
605	HORVU.MOREX.r2.4HG0316420.1	2.46045	0.0315029	P04146.3 RecName: Full=Copia protein; AltName: Full=Gag-int-pol protein; Contains: RecName: Full=Copia VLP protein; Contains: RecName: Full=Copia protease PF13976:GAG-pre-integrase domain
606	HORVU.MOREX.r2.5HG0386990.1	2.45979	1.19694e-13
607	HORVU.MOREX.r2.3HG0219530.1	2.45922	9.11129e-09
608	HORVU.MOREX.r2.7HG0597710.1	2.45878	0.0449389	O65581.1 RecName: Full=Fructose-bisphosphate aldolase 5, cytosolic; Short=AtFBA5 PF00274:Fructose-bisphosphate aldolase class-I
609	HORVU.MOREX.r2.6HG0482640.1	2.45837	4.62994e-24	B3LFA3.1 RecName: Full=Probable magnesium transporter NIPA2 PF05653:Magnesium transporter NIPA
610	HORVU.MOREX.r2.1HG0071300.1	2.45788	1.71863e-09
611	HORVU.MOREX.r2.6HG0503810.1	2.45785	0.0459248	Q8GW75.1 RecName: Full=Protein RADIALIS-like 5; Short=AtRL5; Short=Protein RAD-like 5; AltName: Full=Protein RADIALIS-LIKE SANT/MYB 4; Short=Protein RSM4 -
612	HORVU.MOREX.r2.5HG0368070.1	2.45333	2.38688e-07
613	HORVU.MOREX.r2.6HG0455220.1	2.45209	2.51388e-06	Q6AVI0.1 RecName: Full=Zinc finger BED domain-containing protein RICESLEEPER 2; AltName: Full=Transposase-like protein RICESLEEPER 2 PF05699:hAT family C-terminal dimerisation region|PF14372:Domain of unknown function (DUF4413)
614	HORVU.MOREX.r2.5HG0377300.1	2.44807	0.00200549	Q498F0.1 RecName: Full=WD repeat-containing protein 44 -
615	HORVU.MOREX.r2.7HG0539180.1	2.44222	7.04378e-27	PF03386:Early nodulin 93 ENOD93 protein
616	HORVU.MOREX.r2.4HG0299930.1	2.44189	1.48965e-09	Q3EBQ3.1 RecName: Full=Protein FAR1-RELATED SEQUENCE 2 PF10551:MULE transposase domain
617	HORVU.MOREX.r2.3HG0223050.1	2.43764	6.79738e-07
618	HORVU.MOREX.r2.6HG0464070.1	2.4369	2.5106e-06	Q2R3K5.1 RecName: Full=Transport inhibitor response 1-like protein Os11g0515500; Short=TIR1-like protein -
619	HORVU.MOREX.r2.4HG0309140.1	2.436	0.0428006	Q7XJ60.1 RecName: Full=Microtubule-associated protein RP/EB family member 1A; AltName: Full=APC-binding protein EB1A; AltName: Full=End-binding protein 1A; Short=AtEB1A; AltName: Full=Protein ATEB1 homolog 2; Short=AtEB1H2 -
620	HORVU.MOREX.r2.3HG0269640.1	2.43375	3.71799e-19
621	HORVU.MOREX.r2.5HG0400380.1	2.43373	0.00123104
622	HORVU.MOREX.r2.1HG0003650.1	2.43286	0.0438675
623	HORVU.MOREX.r2.1HG0061380.1	2.43206	1.39685e-06
624	HORVU.MOREX.r2.7HG0543500.1	2.43174	3.89221e-07	Q9SZL8.1 RecName: Full=Protein FAR1-RELATED SEQUENCE 5 PF03101:FAR1 DNA-binding domain|PF10551:MULE transposase domain
625	HORVU.MOREX.r2.6HG0508550.1	2.42796	2.89534e-20	Q9LVD8.1 RecName: Full=Putative clathrin assembly protein At5g57200 -
626	HORVU.MOREX.r2.2HG0091730.1	2.42695	1.31114e-08	P27061.1 RecName: Full=Acid phosphatase 1; AltName: Full=Apase-1(1); Flags: Precursor PF03767:HAD superfamily, subfamily IIIB (Acid phosphatase)
627	HORVU.MOREX.r2.4HG0287560.1	2.42662	0.00879125
628	HORVU.MOREX.r2.7HG0598990.1	2.42589	4.47878e-05	Q67ZU1.1 RecName: Full=Triacylglycerol lipase 2; Flags: Precursor PF04083:Partial alpha/beta-hydrolase lipase region|PF12146:Serine aminopeptidase, S33
629	HORVU.MOREX.r2.2HG0083300.1	2.42463	0.0140921	PF13855:Leucine rich repeat
630	HORVU.MOREX.r2.5HG0431150.1	2.42224	1.20836e-06	O04482.1 RecName: Full=Ubiquitin carboxyl-terminal hydrolase 2 PF01088:Ubiquitin carboxyl-terminal hydrolase, family 1
631	HORVU.MOREX.r2.4HG0344720.1	2.41953	4.54463e-10	Q10SM7.1 RecName: Full=Peroxisomal membrane protein 11-1; AltName: Full=OsPEX11-1; AltName: Full=Peroxin-11-1 PF05648:Peroxisomal biogenesis factor 11 (PEX11)
632	HORVU.MOREX.r2.2HG0137900.1	2.41819	4.575e-08
633	HORVU.MOREX.r2.3HG0223740.1	2.41783	1.04993e-14
634	HORVU.MOREX.r2.3HG0196760.1	2.41026	0.000332825
635	HORVU.MOREX.r2.3HG0259840.1	2.4097	3.44696e-14
636	HORVU.MOREX.r2.6HG0489670.1	2.40636	4.56587e-09	Q9FL12.1 RecName: Full=Protease Do-like 9 -
637	HORVU.MOREX.r2.4HG0290810.1	2.40262	3.8894e-15	PF01693:Caulimovirus viroplasmin
638	HORVU.MOREX.r2.3HG0184710.1	2.40204	0.000937916	Q9C9G4.1 RecName: Full=Endonuclease 2; Short=AtENDO2; AltName: Full=Deoxyribonuclease ENDO2; AltName: Full=Single-stranded-nucleate endonuclease ENDO2; Flags: Precursor PF02265:S1/P1 Nuclease
639	HORVU.MOREX.r2.5HG0434570.1	2.40165	1.46851e-05
640	HORVU.MOREX.r2.3HG0226950.1	2.40156	1.71168e-05	Q9SHJ5.1 RecName: Full=Glycerol-3-phosphate acyltransferase 1; Short=AtGPAT1 PF01553:Acyltransferase
641	HORVU.MOREX.r2.4HG0300720.1	2.40108	0.000133795
642	HORVU.MOREX.r2.7HG0539200.1	2.39865	6.05039e-09	Q02921.1 RecName: Full=Early nodulin-93; Short=N-93 PF03386:Early nodulin 93 ENOD93 protein
643	HORVU.MOREX.r2.2HG0155540.1	2.39796	0.00517262
644	HORVU.MOREX.r2.7HG0618190.1	2.39676	7.33649e-16	Q00451.1 RecName: Full=36.4 kDa proline-rich protein PF14547:Hydrophobic seed protein
645	HORVU.MOREX.r2.5HG0413580.1	2.39461	1.33038e-06	Q69NF5.1 RecName: Full=Endoglucanase 23; AltName: Full=Endo-1,4-beta glucanase 23; AltName: Full=OsGLU12; Flags: Precursor PF00759:Glycosyl hydrolase family 9
646	HORVU.MOREX.r2.7HG0528210.1	2.39338	8.25413e-05
647	HORVU.MOREX.r2.4HG0296370.1	2.39265	4.48892e-08
648	HORVU.MOREX.r2.7HG0562340.1	2.39138	6.34723e-18
649	HORVU.MOREX.r2.6HG0520480.1	2.39015	1.43229e-12	Q9ZVN2.1 RecName: Full=Acyltransferase-like protein At1g54570, chloroplastic; Flags: Precursor PF12146:Serine aminopeptidase, S33
650	HORVU.MOREX.r2.5HG0375130.1	2.38987	6.56663e-05
651	HORVU.MOREX.r2.7HG0539190.1	2.38862	5.31062e-16	Q02921.1 RecName: Full=Early nodulin-93; Short=N-93 PF03386:Early nodulin 93 ENOD93 protein
652	HORVU.MOREX.r2.1HG0035250.1	2.38834	0.0302741
653	HORVU.MOREX.r2.3HG0208700.1	2.3842	7.8632e-36	Q5HZL1.1 RecName: Full=ERI1 exoribonuclease 2; AltName: Full=Exonuclease domain-containing protein 1 PF00929:Exonuclease
654	HORVU.MOREX.r2.3HG0248790.1	2.38407	8.17476e-06
655	HORVU.MOREX.r2.1HG0069330.1	2.38382	1.72564e-20
656	HORVU.MOREX.r2.6HG0502470.1	2.38271	3.72862e-10
657	HORVU.MOREX.r2.4HG0290330.1	2.38267	0.00527846
658	HORVU.MOREX.r2.3HG0259130.1	2.3822	3.17534e-17	Q803I2.1 RecName: Full=Endoplasmic reticulum-Golgi intermediate compartment protein 3 PF07970:Endoplasmic reticulum vesicle transporter
659	HORVU.MOREX.r2.6HG0512380.1	2.38198	9.46261e-09	Q39224.1 RecName: Full=Protein SRG1; Short=AtSRG1; AltName: Full=Protein SENESCENCE-RELATED GENE 1 PF14226:non-haem dioxygenase in morphine synthesis N-terminal|PF03171:2OG-Fe(II) oxygenase superfamily
660	HORVU.MOREX.r2.1HG0043740.1	2.38187	1.42231e-23
661	HORVU.MOREX.r2.6HG0502600.1	2.37812	0.000157275
662	HORVU.MOREX.r2.6HG0499620.1	2.37704	0.000719584
663	HORVU.MOREX.r2.2HG0123470.1	2.37661	1.92704e-14	Q9FPT1.2 RecName: Full=Ubiquitin carboxyl-terminal hydrolase 12; AltName: Full=Deubiquitinating enzyme 12; Short=AtUBP12; AltName: Full=Ubiquitin thioesterase 12; AltName: Full=Ubiquitin-specific-processing protease 12 PF14533:Ubiquitin-specific p
664	HORVU.MOREX.r2.2HG0118380.1	2.37608	5.27505e-16
665	HORVU.MOREX.r2.3HG0184530.1	2.37457	0.00612618
666	HORVU.MOREX.r2.3HG0197160.1	2.37017	5.51097e-05	Q9LGR0.1 RecName: Full=FACT complex subunit SSRP1-A; AltName: Full=Early drought-induced protein R1G1A; AltName: Full=Facilitates chromatin transcription complex subunit SSRP1-A; AltName: Full=Recombination signal sequence recognition protein 1-A
667	HORVU.MOREX.r2.2HG0155250.1	2.36802	3.84043e-16	Q7XRX3.2 RecName: Full=Heat stress transcription factor B-2a; AltName: Full=Heat stress transcription factor 1; Short=rHsf1; AltName: Full=Heat stress transcription factor 14; Short=OsHsf-14 PF00447:HSF-type DNA-binding
668	HORVU.MOREX.r2.7HG0569250.1	2.36705	0.0117506	Q9M667.2 RecName: Full=Disease resistance protein RPP13; AltName: Full=Resistance to Peronospora parasitica protein 13 PF00931:NB-ARC domain
669	HORVU.MOREX.r2.3HG0240290.1	2.3647	9.91624e-07	Q9VCG3.1 RecName: Full=Putative OPA3-like protein CG13603 PF07047:Optic atrophy 3 protein (OPA3)
670	HORVU.MOREX.r2.6HG0524860.1	2.36343	4.09365e-08
671	HORVU.MOREX.r2.7HG0619760.1	2.36176	0.000673443
672	HORVU.MOREX.r2.4HG0313090.1	2.35873	3.68143e-14
673	HORVU.MOREX.r2.3HG0207670.1	2.35741	3.97118e-05
674	HORVU.MOREX.r2.1HG0018530.1	2.35618	3.45146e-08
675	HORVU.MOREX.r2.4HG0313110.1	2.35531	0.000887485
676	HORVU.MOREX.r2.2HG0135320.1	2.35449	1.62323e-06	Q93Y09.1 RecName: Full=Serine carboxypeptidase-like 45; Flags: Precursor PF00450:Serine carboxypeptidase
677	HORVU.MOREX.r2.4HG0344740.1	2.35442	9.13255e-07	PF05699:hAT family C-terminal dimerisation region
678	HORVU.MOREX.r2.3HG0232310.1	2.3544	0.00272463
679	HORVU.MOREX.r2.5HG0402980.1	2.35095	0.000490357	Q9C638.1 RecName: Full=Protein WEAK CHLOROPLAST MOVEMENT UNDER BLUE LIGHT-like 2; Short=Protein WEL2 PF05701:Weak chloroplast movement under blue light
680	HORVU.MOREX.r2.5HG0393790.1	2.34953	0.000485528	P10847.1 RecName: Full=Alcohol dehydrogenase 2 PF00107:Zinc-binding dehydrogenase|PF08240:Alcohol dehydrogenase GroES-like domain
681	HORVU.MOREX.r2.1HG0003620.1	2.3484	0.0130061
682	HORVU.MOREX.r2.1HG0002170.1	2.34545	1.18703e-07
683	HORVU.MOREX.r2.2HG0180540.1	2.34425	0.00184706	P18616.3 RecName: Full=DNA-directed RNA polymerase II subunit 1; AltName: Full=DNA-directed RNA polymerase II subunit RPB1; Short=DNA polymerase II subunit B1; AltName: Full=DNA-directed RNA polymerase III largest subunit PF04992:RNA polymerase Rp
684	HORVU.MOREX.r2.7HG0598740.1	2.34073	0.00211394	Q9SLF7.1 RecName: Full=60S acidic ribosomal protein P2-2 PF00428:60s Acidic ribosomal protein
685	HORVU.MOREX.r2.2HG0180230.1	2.3381	0.0135982
686	HORVU.MOREX.r2.7HG0583120.1	2.33508	1.145e-64	PF05162:Ribosomal protein L41
687	HORVU.MOREX.r2.7HG0536060.1	2.33478	5.62541e-21
688	HORVU.MOREX.r2.7HG0601090.1	2.33388	1.59074e-15
689	HORVU.MOREX.r2.5HG0428850.1	2.33215	0.000490522	Q94EJ6.1 RecName: Full=Probable methyltransferase PMT14 -
690	HORVU.MOREX.r2.7HG0587120.1	2.33011	0.0434041	Q6Z1Y6.1 RecName: Full=Serotonin N-acetyltransferase 2, chloroplastic; Short=OsSNAT2; Flags: Precursor PF13673:Acetyltransferase (GNAT) domain
691	HORVU.MOREX.r2.2HG0157370.1	2.32876	0.0003155
692	HORVU.MOREX.r2.6HG0449490.1	2.32512	2.08555e-42	Q9M130.1 RecName: Full=WAT1-related protein At4g01440 PF00892:EamA-like transporter family
693	HORVU.MOREX.r2.2HG0096070.1	2.32342	1.04361e-21	M0ZYF3.1 RecName: Full=Internal alternative NAD(P)H-ubiquinone oxidoreductase A1, mitochondrial; AltName: Full=Internal alternative NADH dehydrogenase NDA1; AltName: Full=Internal non-phosphorylating NAD(P)H dehydrogenase 1; Short=StNDI1; AltName: Fu
694	HORVU.MOREX.r2.5HG0413180.1	2.32311	7.7792e-06	O22259.1 RecName: Full=Ethylene-responsive transcription factor ERF071 PF00847:AP2 domain
695	HORVU.MOREX.r2.4HG0300960.1	2.32303	0.00137063	PF13960:Domain of unknown function (DUF4218)
696	HORVU.MOREX.r2.5HG0359500.1	2.32156	1.27112e-09
697	HORVU.MOREX.r2.6HG0509170.1	2.31969	7.19813e-07
698	HORVU.MOREX.r2.1HG0065330.1	2.3186	0.00442477	B6DMK2.1 RecName: Full=ATP-dependent DNA helicase MER3 homolog; AltName: Full=Protein RICE MEIOTIC CROSSOVER 1 -
699	HORVU.MOREX.r2.3HG0240620.1	2.31495	0.00393576
700	HORVU.MOREX.r2.3HG0257620.1	2.31373	9.72963e-57
701	HORVU.MOREX.r2.6HG0482540.1	2.31001	5.90286e-15
702	HORVU.MOREX.r2.6HG0512770.1	2.30929	1.61023e-20	PF00582:Universal stress protein family
703	HORVU.MOREX.r2.2HG0126690.1	2.30894	9.39095e-06	Q8RXN6.1 RecName: Full=U4/U6 small nuclear ribonucleoprotein Prp31 homolog; AltName: Full=Pre-mRNA-processing factor 31 homolog; AltName: Full=Protein EMBRYO DEFECTIVE 1220 PF09785:Prp31 C terminal domain
704	HORVU.MOREX.r2.7HG0621920.1	2.30813	1.55947e-47
705	HORVU.MOREX.r2.2HG0112020.1	2.30534	1.09328e-18
706	HORVU.MOREX.r2.5HG0374590.1	2.30514	4.25481e-07
707	HORVU.MOREX.r2.3HG0234620.1	2.3049	1.90008e-14
708	HORVU.MOREX.r2.6HG0520190.1	2.30417	0.0231502
709	HORVU.MOREX.r2.2HG0129780.1	2.30339	0.0129398
710	HORVU.MOREX.r2.1HG0071860.1	2.30258	4.14747e-28
711	HORVU.MOREX.r2.1HG0024670.1	2.29957	9.55115e-44
712	HORVU.MOREX.r2.6HG0459070.1	2.29912	0.000609982
713	HORVU.MOREX.r2.1HG0030220.1	2.29618	0.000624862
714	HORVU.MOREX.r2.6HG0510940.1	2.29616	0.00112677	A2Z9B8.1 RecName: Full=Glycine cleavage system H protein, mitochondrial; Flags: Precursor >A3C6G9.1 RecName: Full=Glycine cleavage system H protein, mitochondrial; Flags: Precursor PF01597:Glycine cleavage H-protein
715	HORVU.MOREX.r2.4HG0300860.1	2.29504	6.20403e-08
716	HORVU.MOREX.r2.7HG0621740.1	2.29428	8.6981e-06
717	HORVU.MOREX.r2.6HG0500700.1	2.29232	0.0105971
718	HORVU.MOREX.r2.1HG0001700.1	2.29184	1.42007e-10
719	HORVU.MOREX.r2.4HG0343000.1	2.29143	7.87021e-06
720	HORVU.MOREX.r2.2HG0140690.1	2.2894	0.000466825	Q7XTH4.3 RecName: Full=Endoglucanase 11; AltName: Full=Endo-1,4-beta glucanase 11; AltName: Full=OsGLU4; Flags: Precursor PF00759:Glycosyl hydrolase family 9
721	HORVU.MOREX.r2.1HG0074580.1	2.2838	0.000131297
722	HORVU.MOREX.r2.7HG0599440.1	2.28245	1.13809e-37	Q8S8A0.1 RecName: Full=Protein GLUTAMINE DUMPER 4 -
723	HORVU.MOREX.r2.1HG0010880.1	2.27942	3.75482e-11	Q8RY25.1 RecName: Full=Nuclear pore complex protein NUP98A; AltName: Full=Nucleoporin 98A; AltName: Full=Nucleoporin autopeptidase PF04096:Nucleoporin autopeptidase
724	HORVU.MOREX.r2.7HG0542410.1	2.27723	0.00212483	PF00234:Protease inhibitor/seed storage/LTP family
725	HORVU.MOREX.r2.7HG0605550.1	2.27709	0.00459059	PF04784:Protein of unknown function, DUF547
726	HORVU.MOREX.r2.1HG0075330.1	2.27392	1.89695e-05
727	HORVU.MOREX.r2.5HG0386730.1	2.27349	0.00049373	PF06203:CCT motif
728	HORVU.MOREX.r2.6HG0481700.1	2.27127	6.93242e-11
729	HORVU.MOREX.r2.3HG0186480.1	2.27117	0.00313969
730	HORVU.MOREX.r2.7HG0559630.1	2.26877	3.06698e-25	Q9LS46.1 RecName: Full=Aluminum-activated malate transporter 9; Short=AtALMT9 PF11744:Aluminium activated malate transporter
731	HORVU.MOREX.r2.5HG0372920.1	2.26853	5.6934e-13
732	HORVU.MOREX.r2.2HG0150250.1	2.26698	0.000124414
733	HORVU.MOREX.r2.5HG0413340.1	2.26644	0.00201129	Q94A65.1 RecName: Full=Rhodanese-like domain-containing protein 14, chloroplastic; AltName: Full=Sulfurtransferase 14; Short=AtStr14; Flags: Precursor PF00581:Rhodanese-like domain
734	HORVU.MOREX.r2.6HG0477460.1	2.26403	1.80609e-06	Q6NQJ7.2 RecName: Full=Protein FAR1-RELATED SEQUENCE 4 PF10551:MULE transposase domain
735	HORVU.MOREX.r2.6HG0456060.1	2.26304	8.77584e-12
736	HORVU.MOREX.r2.5HG0387520.1	2.26263	0.00900633
737	HORVU.MOREX.r2.4HG0340330.1	2.26242	0.00346558
738	HORVU.MOREX.r2.7HG0548680.1	2.26118	9.36588e-07	PF02902:Ulp1 protease family, C-terminal catalytic domain
739	HORVU.MOREX.r2.6HG0480080.1	2.26067	1.40758e-19	Q9LUC9.1 RecName: Full=Cytochrome P450 72A11 PF00067:Cytochrome P450
740	HORVU.MOREX.r2.4HG0349050.1	2.26038	2.37301e-17	PF04043:Plant invertase/pectin methylesterase inhibitor
741	HORVU.MOREX.r2.7HG0534010.1	2.25779	1.7354e-05
742	HORVU.MOREX.r2.5HG0350910.1	2.25212	0.00292043
743	HORVU.MOREX.r2.1HG0024760.1	2.24977	0.00777001	Q9XG83.1 RecName: Full=Gibberellin 2-beta-dioxygenase; AltName: Full=GA 2-oxidase; AltName: Full=Gibberellin 2-beta-hydroxylase; AltName: Full=Gibberellin 2-oxidase PF14226:non-haem dioxygenase in morphine synthesis N-terminal|PF03171:2OG-Fe(II) o
744	HORVU.MOREX.r2.7HG0594790.1	2.24849	0.000763695
745	HORVU.MOREX.r2.2HG0103700.1	2.24822	4.32165e-07	Q9SZL8.1 RecName: Full=Protein FAR1-RELATED SEQUENCE 5 PF10551:MULE transposase domain
746	HORVU.MOREX.r2.3HG0243950.1	2.24703	3.53323e-27	PF12734:Cysteine-rich TM module stress tolerance
747	HORVU.MOREX.r2.2HG0100230.1	2.2465	4.44503e-08
748	HORVU.MOREX.r2.5HG0423590.1	2.24645	9.57228e-07
749	HORVU.MOREX.r2.4HG0309720.1	2.24637	6.45528e-14	Q84MD8.1 RecName: Full=Bifunctional riboflavin kinase/FMN phosphatase; Includes: RecName: Full=FMN phosphatase; AltName: Full=FMN phosphohydrolase; Includes: RecName: Full=Riboflavin kinase; AltName: Full=Flavokinase PF13419:Haloacid dehalogenase-
750	HORVU.MOREX.r2.5HG0375470.1	2.24531	7.75835e-05	Q9TTC1.1 RecName: Full=Pro-Pol polyprotein; AltName: Full=Pr125Pol; Contains: RecName: Full=Protease/Reverse transcriptase/ribonuclease H; AltName: Full=p87Pro-RT-RNaseH; Contains: RecName: Full=Integrase; Short=IN; AltName: Full=p42In -
751	HORVU.MOREX.r2.6HG0520280.1	2.24215	0.000709506
752	HORVU.MOREX.r2.5HG0384340.1	2.24155	0.00715935	Q84N29.1 RecName: Full=Probable non-specific lipid-transfer protein 3; Short=TaLTP3; Flags: Precursor PF00234:Protease inhibitor/seed storage/LTP family
753	HORVU.MOREX.r2.1HG0009540.1	2.24076	0.0177118	PF02782:FGGY family of carbohydrate kinases, C-terminal domain|PF00370:FGGY family of carbohydrate kinases, N-terminal domain
754	HORVU.MOREX.r2.2HG0112450.1	2.23826	1.24713e-17
755	HORVU.MOREX.r2.3HG0194260.1	2.23617	1.76523e-05
756	HORVU.MOREX.r2.4HG0341070.1	2.23611	1.58436e-05	Q40062.3 RecName: Full=2'-deoxymugineic-acid 2'-dioxygenase; AltName: Full=Protein iron deficiency-specific 3 PF14226:non-haem dioxygenase in morphine synthesis N-terminal|PF03171:2OG-Fe(II) oxygenase superfamily
757	HORVU.MOREX.r2.3HG0273890.1	2.23526	4.3522e-05
758	HORVU.MOREX.r2.5HG0361670.1	2.23489	6.71331e-08
759	HORVU.MOREX.r2.5HG0402030.1	2.2343	3.84991e-16	Q9M129.1 RecName: Full=WAT1-related protein At4g01450 PF00892:EamA-like transporter family
760	HORVU.MOREX.r2.3HG0242270.1	2.23373	5.64247e-05
761	HORVU.MOREX.r2.2HG0112760.1	2.23102	5.53422e-22
762	HORVU.MOREX.r2.1HG0038250.1	2.22834	2.69642e-05	PF00403:Heavy-metal-associated domain
763	HORVU.MOREX.r2.5HG0365010.1	2.22642	0.00883397
764	HORVU.MOREX.r2.7HG0546940.1	2.2262	0.000146846
765	HORVU.MOREX.r2.3HG0234430.1	2.22521	0.00578704
766	HORVU.MOREX.r2.7HG0599710.1	2.22429	2.00798e-06	PF14009:Domain of unknown function (DUF4228)
767	HORVU.MOREX.r2.2HG0143990.1	2.22427	0.000599522
768	HORVU.MOREX.r2.4HG0345400.1	2.22331	0.0484026	O22286.1 RecName: Full=BTB/POZ and MATH domain-containing protein 3; AltName: Full=Protein BTB-POZ AND MATH DOMAIN 3; Short=AtBPM3 PF00651:BTB/POZ domain
769	HORVU.MOREX.r2.4HG0342120.1	2.22165	0.000304783	O49873.1 RecName: Full=MLO protein homolog 1 PF03094:Mlo family
770	HORVU.MOREX.r2.5HG0443900.1	2.21774	4.22044e-09
771	HORVU.MOREX.r2.1HG0033200.1	2.21398	7.03677e-10
772	HORVU.MOREX.r2.6HG0524540.1	2.21308	0.0442709
773	HORVU.MOREX.r2.1HG0074090.1	2.21294	2.6776e-10
774	HORVU.MOREX.r2.5HG0406420.1	2.21251	4.42596e-06	PF13499:EF-hand domain pair
775	HORVU.MOREX.r2.4HG0309840.1	2.21224	1.6551e-21
776	HORVU.MOREX.r2.6HG0473410.1	2.20942	2.75816e-12
777	HORVU.MOREX.r2.2HG0117960.1	2.20892	7.54574e-23	P52184.1 RecName: Full=Profilin-1 PF00235:Profilin
778	HORVU.MOREX.r2.5HG0353280.1	2.20854	1.11893e-08
779	HORVU.MOREX.r2.5HG0397760.1	2.20652	0.0356632
780	HORVU.MOREX.r2.2HG0148340.1	2.20644	5.13874e-18
781	HORVU.MOREX.r2.1HG0014230.1	2.20585	4.76698e-07	P29193.1 RecName: Full=Phosphoenolpyruvate carboxylase, housekeeping isozyme; Short=PEPC; Short=PEPCase PF00311:Phosphoenolpyruvate carboxylase
782	HORVU.MOREX.r2.6HG0466800.1	2.20582	6.06775e-20	Q5N712.1 RecName: Full=Lysine-specific demethylase JMJ705; AltName: Full=Jumonji domain-containing protein 705; AltName: Full=Lysine-specific histone demethylase JMJ705; AltName: Full=Protein JUMONJI 705 -
783	HORVU.MOREX.r2.2HG0104220.1	2.20553	0.0185007
784	HORVU.MOREX.r2.5HG0432410.1	2.20453	0.000412723	Q9LMN7.1 RecName: Full=Wall-associated receptor kinase 5; Flags: Precursor PF07714:Protein tyrosine kinase|PF13947:Wall-associated receptor kinase galacturonan-binding|PF00069:Protein kinase domain
785	HORVU.MOREX.r2.2HG0132470.1	2.20442	4.93275e-41	Q9FJL3.1 RecName: Full=Peptidyl-prolyl cis-trans isomerase FKBP65; Short=PPIase FKBP65; AltName: Full=70 kDa peptidyl-prolyl isomerase; AltName: Full=FK506-binding protein 65; Short=AtFKBP65; AltName: Full=Immunophilin FKBP65; AltName: Full=Peptidyl-
786	HORVU.MOREX.r2.2HG0159740.1	2.20406	1.92373e-07
787	HORVU.MOREX.r2.6HG0525810.1	2.20295	5.14734e-12	Q8W4J9.2 RecName: Full=Disease resistance protein RPP8; AltName: Full=Resistance to Peronospora parasitica protein 8 PF00931:NB-ARC domain
788	HORVU.MOREX.r2.3HG0249080.1	2.20132	2.67891e-09	Q0WP01.1 RecName: Full=Protein NRT1/ PTR FAMILY 5.10; Short=AtNPF5.10 PF00854:POT family
789	HORVU.MOREX.r2.6HG0483440.1	2.19769	1.013e-07	PF14303:No apical meristem-associated C-terminal domain
790	HORVU.MOREX.r2.2HG0108140.1	2.19291	3.29154e-09	Q8VZR6.1 RecName: Full=Inositol transporter 1 PF00083:Sugar (and other) transporter
791	HORVU.MOREX.r2.6HG0502740.1	2.19198	1.20551e-84
792	HORVU.MOREX.r2.2HG0147790.1	2.18968	1.95288e-14	Q9SZH2.2 RecName: Full=Peroxidase 43; Short=Atperox P43; Flags: Precursor PF00141:Peroxidase
793	HORVU.MOREX.r2.6HG0520840.1	2.18942	0.0298626	Q6ZH94.1 RecName: Full=S-(+)-linalool synthase, chloroplastic; Short=OsLIS; Flags: Precursor PF03936:Terpene synthase family, metal binding domain|PF01397:Terpene synthase, N-terminal domain
794	HORVU.MOREX.r2.5HG0446810.1	2.18926	6.8923e-09	Q8W4G6.2 RecName: Full=Cysteine-rich receptor-like protein kinase 15; Short=Cysteine-rich RLK15; Flags: Precursor PF07714:Protein tyrosine kinase|PF01657:Salt stress response/antifungal
795	HORVU.MOREX.r2.6HG0489700.1	2.1878	1.00234e-11	PF10551:MULE transposase domain
796	HORVU.MOREX.r2.6HG0468400.1	2.18733	4.7953e-17	PF12609:Wound-induced protein
797	HORVU.MOREX.r2.2HG0162170.1	2.18707	0.0288451	A6YIH8.1 RecName: Full=Premnaspirodiene oxygenase; Short=HPO; AltName: Full=Cytochrome P450 71D55 PF00067:Cytochrome P450
798	HORVU.MOREX.r2.3HG0232200.1	2.1837	1.67156e-08
799	HORVU.MOREX.r2.5HG0398760.1	2.18091	6.81742e-08
800	HORVU.MOREX.r2.4HG0314160.1	2.18032	2.85617e-36
801	HORVU.MOREX.r2.3HG0225400.1	2.17945	2.08321e-27
802	HORVU.MOREX.r2.3HG0209090.1	2.17456	2.13658e-31	Q5HZL1.1 RecName: Full=ERI1 exoribonuclease 2; AltName: Full=Exonuclease domain-containing protein 1 PF00929:Exonuclease
803	HORVU.MOREX.r2.5HG0374910.1	2.17168	1.03852e-13
804	HORVU.MOREX.r2.6HG0522460.1	2.1712	0.000480868	Q07423.1 RecName: Full=Hexose carrier protein HEX6 PF00083:Sugar (and other) transporter
805	HORVU.MOREX.r2.7HG0567890.1	2.16911	0.0388273
806	HORVU.MOREX.r2.5HG0369020.1	2.16764	0.0181838	PF02992:Transposase family tnp2
807	HORVU.MOREX.r2.5HG0368780.1	2.1636	3.30743e-26
808	HORVU.MOREX.r2.7HG0531390.1	2.16317	9.64868e-10
809	HORVU.MOREX.r2.7HG0579130.1	2.16289	1.67193e-15
810	HORVU.MOREX.r2.2HG0160160.1	2.16248	0.0100687	Q940J8.1 RecName: Full=Pectin acetylesterase 7; Flags: Precursor PF03283:Pectinacetylesterase
811	HORVU.MOREX.r2.6HG0455900.1	2.16203	0.00254568
812	HORVU.MOREX.r2.4HG0317580.1	2.15995	0.00132902
813	HORVU.MOREX.r2.3HG0261280.1	2.1592	0.000727095	Q5JK35.1 RecName: Full=Beta-glucosidase 5; Short=Os1bglu5; Flags: Precursor PF00232:Glycosyl hydrolase family 1
814	HORVU.MOREX.r2.1HG0045170.1	2.15707	3.58899e-08
815	HORVU.MOREX.r2.2HG0170240.1	2.15637	2.39789e-06
816	HORVU.MOREX.r2.7HG0531840.1	2.15346	7.49933e-07	C0LGP4.1 RecName: Full=Probable LRR receptor-like serine/threonine-protein kinase At3g47570; Flags: Precursor PF08263:Leucine rich repeat N-terminal domain|PF07714:Protein tyrosine kinase
817	HORVU.MOREX.r2.5HG0369120.1	2.15116	4.71894e-12
818	HORVU.MOREX.r2.4HG0284780.1	2.15056	1.07681e-20
819	HORVU.MOREX.r2.3HG0269020.1	2.15053	0.000153957	Q0D5R3.1 RecName: Full=Cysteine-rich receptor-like protein kinase 6; Short=Cysteine-rich RLK6; Flags: Precursor PF01657:Salt stress response/antifungal|PF07714:Protein tyrosine kinase
820	HORVU.MOREX.r2.5HG0353300.1	2.14967	3.15574e-13	Q9LXG9.1 RecName: Full=Plant cysteine oxidase 1; AltName: Full=Hypoxia-responsive unknown protein 29 PF07847:Protein of unknown function (DUF1637)
821	HORVU.MOREX.r2.6HG0483930.1	2.14953	0.000209908
822	HORVU.MOREX.r2.1HG0049830.1	2.14753	0.00689136
823	HORVU.MOREX.r2.7HG0607200.1	2.14604	5.27665e-08
824	HORVU.MOREX.r2.2HG0099940.1	2.14604	1.96695e-06	Q9SH66.1 RecName: Full=Dirigent protein 5; Short=AtDIR5; Flags: Precursor PF03018:Dirigent-like protein
825	HORVU.MOREX.r2.3HG0210860.1	2.14549	5.9071e-10
826	HORVU.MOREX.r2.7HG0570330.1	2.14475	0.000774635	Q6Z9C8.1 RecName: Full=Heat stress transcription factor B-2b; AltName: Full=Heat stress transcription factor 2; Short=rHsf2; AltName: Full=Heat stress transcription factor 21; Short=OsHsf-21 PF00447:HSF-type DNA-binding
827	HORVU.MOREX.r2.5HG0413410.1	2.14416	1.25408e-06
828	HORVU.MOREX.r2.4HG0304060.1	2.14226	3.95091e-13	Q2V4B9.2 RecName: Full=Probable plastidic glucose transporter 3 -
829	HORVU.MOREX.r2.7HG0567370.1	2.14047	1.69382e-10	Q10D80.1 RecName: Full=Cyclin-H1-1; Short=CycH1;1; AltName: Full=Cyclin-H-1; Short=CycH-1 -
830	HORVU.MOREX.r2.7HG0566720.1	2.14036	6.19328e-12	Q9ZU93.2 RecName: Full=Plant UBX domain-containing protein 2; Short=PUX2; AltName: Full=AtPUB3; AltName: Full=CDC48-interacting UBX-domain protein 2 PF09409:PUB domain
831	HORVU.MOREX.r2.1HG0014910.1	2.13921	2.85097e-06
832	HORVU.MOREX.r2.3HG0204000.1	2.13828	6.76197e-09
833	HORVU.MOREX.r2.4HG0291750.1	2.13777	0.0294849	Q9SZL8.1 RecName: Full=Protein FAR1-RELATED SEQUENCE 5 PF03101:FAR1 DNA-binding domain
834	HORVU.MOREX.r2.7HG0601560.1	2.13748	0.00083753	Q9M7I9.1 RecName: Full=Stress enhanced protein 1, chloroplastic; Flags: Precursor -
835	HORVU.MOREX.r2.4HG0292660.1	2.1373	0.0147717
836	HORVU.MOREX.r2.2HG0083010.1	2.13729	7.94028e-06
837	HORVU.MOREX.r2.5HG0424780.1	2.13507	1.61431e-25	Q60E70.1 RecName: Full=COBRA-like protein 3; AltName: Full=Protein BRITTLE CULM1-like 4; Flags: Precursor -
838	HORVU.MOREX.r2.2HG0111070.1	2.13199	1.3065e-06
839	HORVU.MOREX.r2.1HG0073510.1	2.13176	5.93427e-05	P04784.1 RecName: Full=Chlorophyll a-b binding protein, chloroplastic; AltName: Full=LHCII type I CAB; Short=LHCP; Flags: Precursor PF00504:Chlorophyll A-B binding protein
840	HORVU.MOREX.r2.6HG0496300.1	2.13048	1.87651e-14	Q6ZLD3.1 RecName: Full=2-methyl-6-phytyl-1,4-hydroquinone methyltransferase 1, chloroplastic; AltName: Full=37 kDa inner envelope membrane protein; Short=E37; AltName: Full=Arsenite methyltransferase 2; Short=OsArsM2; AltName: Full=MPBQ/MSBQ methyltr
841	HORVU.MOREX.r2.7HG0602290.1	2.12979	4.66774e-21	Q5N6V8.2 RecName: Full=Two-component response regulator ORR26; AltName: Full=OsRRB6 PF00249:Myb-like DNA-binding domain
842	HORVU.MOREX.r2.3HG0235530.1	2.12938	4.12157e-08
843	HORVU.MOREX.r2.4HG0344140.1	2.12806	4.65532e-12
844	HORVU.MOREX.r2.5HG0386370.1	2.1265	6.17562e-09
845	HORVU.MOREX.r2.1HG0040530.1	2.12593	0.0113064
846	HORVU.MOREX.r2.7HG0538090.1	2.12372	0.000762424	PF03168:Late embryogenesis abundant protein
847	HORVU.MOREX.r2.4HG0289660.1	2.12261	0.00107713	PF06695:Putative small multi-drug export protein
848	HORVU.MOREX.r2.6HG0520320.1	2.12238	0.000124395	P25776.2 RecName: Full=Oryzain alpha chain; Flags: Precursor PF08246:Cathepsin propeptide inhibitor domain (I29)
849	HORVU.MOREX.r2.2HG0180570.1	2.12232	6.98806e-09
850	HORVU.MOREX.r2.4HG0302140.1	2.12111	5.57996e-13	P49216.2 RecName: Full=40S ribosomal protein S26; AltName: Full=S31 PF01283:Ribosomal protein S26e
851	HORVU.MOREX.r2.7HG0580670.1	2.12001	1.10131e-10
852	HORVU.MOREX.r2.2HG0119080.1	2.11938	1.64046e-12	Q9LVH5.1 RecName: Full=Outer envelope protein 64, chloroplastic; AltName: Full=Translocon at the outer membrane of chloroplasts 64-III -
853	HORVU.MOREX.r2.5HG0366110.1	2.11879	1.19786e-13
854	HORVU.MOREX.r2.6HG0512950.1	2.11862	5.39402e-06	Q6NLW5.2 RecName: Full=Protein XRI1; AltName: Full=Protein X-RAY INDUCED 1 -
855	HORVU.MOREX.r2.1HG0042100.1	2.11472	0.000721041
856	HORVU.MOREX.r2.5HG0444230.1	2.11461	4.79554e-20	PF10063:Uncharacterized integral membrane protein (DUF2301)
857	HORVU.MOREX.r2.5HG0352900.1	2.11349	0.0038327	PF04577:Protein of unknown function (DUF563)
858	HORVU.MOREX.r2.4HG0342690.1	2.11343	8.03064e-08
859	HORVU.MOREX.r2.3HG0195920.1	2.11225	7.52196e-40
860	HORVU.MOREX.r2.2HG0090350.1	2.11193	0.00103235
861	HORVU.MOREX.r2.7HG0561160.1	2.11056	1.16158e-08
862	HORVU.MOREX.r2.7HG0614090.1	2.10981	7.15644e-18
863	HORVU.MOREX.r2.5HG0359190.1	2.10972	4.55276e-12
864	HORVU.MOREX.r2.6HG0458640.1	2.10875	2.95207e-07
865	HORVU.MOREX.r2.1HG0075390.1	2.10852	3.91351e-14
866	HORVU.MOREX.r2.3HG0194270.1	2.10581	0.000475783
867	HORVU.MOREX.r2.4HG0314070.1	2.10542	1.81656e-11
868	HORVU.MOREX.r2.2HG0147820.1	2.10505	0.00298219	O49292.2 RecName: Full=PsbP domain-containing protein 4, chloroplastic; AltName: Full=OEC23-like protein 5; Flags: Precursor PF01789:PsbP
869	HORVU.MOREX.r2.2HG0106310.1	2.10459	0.0309489	Q6NMM1.1 RecName: Full=Vesicle transport protein GOT1; AltName: Full=Golgi transport 1 PF04178:Got1/Sft2-like family
870	HORVU.MOREX.r2.4HG0309890.1	2.09929	0.0222802
871	HORVU.MOREX.r2.2HG0156180.1	2.099	1.48726e-08	Q9AWM9.1 RecName: Full=Ribosome production factor 2 homolog; AltName: Full=Brix domain-containing protein 1 homolog; AltName: Full=Ribosome biogenesis protein RPF2 homolog -
872	HORVU.MOREX.r2.3HG0244070.1	2.09824	3.99482e-05
873	HORVU.MOREX.r2.6HG0491380.1	2.09685	1.22649e-12	P49310.1 RecName: Full=Glycine-rich RNA-binding protein GRP1A PF00076:RNA recognition motif. (a.k.a. RRM, RBD, or RNP domain)
874	HORVU.MOREX.r2.7HG0551070.1	2.09665	1.46615e-05	Q6Z8L2.1 RecName: Full=Putative laccase-9; AltName: Full=Benzenediol:oxygen oxidoreductase 9; AltName: Full=Diphenol oxidase 9; AltName: Full=Urishiol oxidase 9; Flags: Precursor PF07731:Multicopper oxidase|PF07732:Multicopper oxidase|PF00394:Mult
875	HORVU.MOREX.r2.7HG0552740.1	2.0961	9.75065e-16
876	HORVU.MOREX.r2.5HG0375860.1	2.09476	1.13527e-06
877	HORVU.MOREX.r2.3HG0235050.1	2.09291	0.0100998
878	HORVU.MOREX.r2.4HG0335880.1	2.09182	1.66635e-07
879	HORVU.MOREX.r2.6HG0488250.1	2.09177	2.67987e-08
880	HORVU.MOREX.r2.6HG0518860.1	2.09142	1.40331e-14
881	HORVU.MOREX.r2.7HG0535240.1	2.0913	3.8894e-15	Q9XGP7.1 RecName: Full=Tricin synthase 1; AltName: Full=Caffeoyl-CoA 3-O-methyltransferase ROMT15 PF01596:O-methyltransferase
882	HORVU.MOREX.r2.7HG0578530.1	2.09034	0.0211515
883	HORVU.MOREX.r2.7HG0615780.1	2.08985	0.0069687	PF08268:F-box associated domain
884	HORVU.MOREX.r2.5HG0349570.1	2.08907	0.000523254	Q6NMR8.1 RecName: Full=Protein FANTASTIC FOUR 3 PF11250:Fantastic Four meristem regulator
885	HORVU.MOREX.r2.1HG0066440.1	2.08775	2.35701e-06
886	HORVU.MOREX.r2.5HG0389660.1	2.08441	1.87147e-07
887	HORVU.MOREX.r2.3HG0212710.1	2.08187	5.0276e-21
888	HORVU.MOREX.r2.5HG0423500.1	2.08082	2.13788e-40
889	HORVU.MOREX.r2.3HG0186050.1	2.07924	0.0309806
890	HORVU.MOREX.r2.4HG0345750.1	2.07908	4.60914e-10	Q75RY2.1 RecName: Full=Protein PAIR1; AltName: Full=Protein HOMOLOGOUS PAIRING ABERRATION IN RICE MEIOSIS 1 -
891	HORVU.MOREX.r2.3HG0261750.1	2.07894	8.34583e-22
892	HORVU.MOREX.r2.7HG0584450.1	2.07776	1.52589e-29
893	HORVU.MOREX.r2.3HG0240110.1	2.07623	9.47235e-06
894	HORVU.MOREX.r2.3HG0225520.1	2.07515	1.26188e-09
895	HORVU.MOREX.r2.3HG0219740.1	2.07433	0.0014652
896	HORVU.MOREX.r2.3HG0251590.1	2.07432	7.92595e-26
897	HORVU.MOREX.r2.7HG0560630.1	2.07402	1.57263e-17	Q03363.1 RecName: Full=DnaJ protein homolog 1; Short=DNAJ-1; Flags: Precursor PF00684:DnaJ central domain|PF01556:DnaJ C terminal domain
898	HORVU.MOREX.r2.5HG0409740.1	2.07379	0.000318507
899	HORVU.MOREX.r2.7HG0544060.1	2.07118	4.09889e-41	PF14368:Probable lipid transfer
900	HORVU.MOREX.r2.4HG0343090.1	2.07113	2.1073e-11	Q9LH74.1 RecName: Full=Mechanosensitive ion channel protein 5; AltName: Full=Mechanosensitive channel of small conductance-like 5; AltName: Full=MscS-Like protein 5 PF00924:Mechanosensitive ion channel
901	HORVU.MOREX.r2.2HG0104990.1	2.07065	2.76888e-14
902	HORVU.MOREX.r2.7HG0529290.1	2.06934	3.34892e-09
903	HORVU.MOREX.r2.2HG0121790.1	2.06312	5.15453e-09
904	HORVU.MOREX.r2.3HG0213760.1	2.06252	2.19874e-18
905	HORVU.MOREX.r2.6HG0476400.1	2.06046	1.54894e-24
906	HORVU.MOREX.r2.7HG0579310.1	2.05983	0.00809029
907	HORVU.MOREX.r2.5HG0407600.1	2.05783	7.72448e-14	Q9SZA4.1 RecName: Full=Cell division cycle 20.1, cofactor of APC complex; Short=AtCDC20.1 -
908	HORVU.MOREX.r2.1HG0006720.1	2.05692	4.99692e-45	Q4JL76.1 RecName: Full=Myb-related protein MYBAS2 PF00249:Myb-like DNA-binding domain
909	HORVU.MOREX.r2.3HG0207430.1	2.05607	6.98215e-50
910	HORVU.MOREX.r2.4HG0310210.1	2.05606	1.21897e-22
911	HORVU.MOREX.r2.6HG0517050.1	2.05576	2.25954e-14
912	HORVU.MOREX.r2.7HG0573960.1	2.05425	0.045069
913	HORVU.MOREX.r2.5HG0375900.1	2.05039	4.66806e-16
914	HORVU.MOREX.r2.4HG0315710.1	2.0494	0.000573508	PF04434:SWIM zinc finger|PF10551:MULE transposase domain
915	HORVU.MOREX.r2.1HG0042550.1	2.04846	1.00237e-06	P0C5B2.1 RecName: Full=MADS-box transcription factor 56; AltName: Full=FDRMADS8; AltName: Full=OsMADS56; AltName: Full=RMADS214 -
916	HORVU.MOREX.r2.2HG0079500.1	2.0477	1.85322e-06	F4I171.1 RecName: Full=Mediator of RNA polymerase II transcription subunit 15a -
917	HORVU.MOREX.r2.7HG0588470.1	2.0472	1.92954e-21	Q06364.2 RecName: Full=Probable 26S proteasome non-ATPase regulatory subunit 3; Short=26S proteasome subunit S3; AltName: Full=26S proteasome regulatory subunit RPN3; AltName: Full=Nuclear antigen 21D7 PF03767:HAD superfamily, subfamily IIIB (Acid
918	HORVU.MOREX.r2.6HG0519140.1	2.04688	7.21224e-12
919	HORVU.MOREX.r2.2HG0164080.1	2.04647	5.09397e-32
920	HORVU.MOREX.r2.7HG0605640.1	2.04486	8.57402e-27	Q5Z678.1 RecName: Full=IAA-amino acid hydrolase ILR1-like 6; Flags: Precursor PF01546:Peptidase family M20/M25/M40
921	HORVU.MOREX.r2.4HG0320310.1	2.0446	7.3129e-18
922	HORVU.MOREX.r2.4HG0341920.1	2.04414	4.19647e-09
923	HORVU.MOREX.r2.1HG0053820.1	2.04383	3.00782e-15
924	HORVU.MOREX.r2.7HG0558640.1	2.04345	0.000211131
925	HORVU.MOREX.r2.7HG0575910.1	2.04256	1.81811e-07
926	HORVU.MOREX.r2.5HG0366290.1	2.04237	3.06063e-28
927	HORVU.MOREX.r2.3HG0207150.1	2.04203	1.33392e-40
928	HORVU.MOREX.r2.6HG0496060.1	2.04153	7.13144e-08	Q9M2Z4.1 RecName: Full=Membrane steroid-binding protein 2; Short=AtMP2; AltName: Full=Membrane-associated progesterone-binding protein 3; Short=AtMAPR3 PF00173:Cytochrome b5-like Heme/Steroid binding domain
929	HORVU.MOREX.r2.2HG0098450.1	2.04129	1.3119e-23
930	HORVU.MOREX.r2.7HG0539440.1	2.04124	3.06946e-05	Q55CU8.1 RecName: Full=Random slug protein 5; AltName: Full=CRAL-TRIO domain-containing protein 5 PF00650:CRAL/TRIO domain
931	HORVU.MOREX.r2.1HG0063110.1	2.04092	4.59263e-14
932	HORVU.MOREX.r2.6HG0507860.1	2.04016	0.00834355	PF08241:Methyltransferase domain
933	HORVU.MOREX.r2.6HG0524190.1	2.04012	0.00311411	Q8RWZ5.1 RecName: Full=G-type lectin S-receptor-like serine/threonine-protein kinase SD2-5; AltName: Full=S-domain-2 (SD2) receptor kinase 5; Short=SD2-5; Flags: Precursor PF00069:Protein kinase domain|PF01453:D-mannose binding lectin|PF08276:PAN-
934	HORVU.MOREX.r2.2HG0131920.1	2.03904	0.000123557
935	HORVU.MOREX.r2.2HG0084620.1	2.03896	0.0223718	Q9LYR5.1 RecName: Full=Peptidyl-prolyl cis-trans isomerase FKBP19, chloroplastic; Short=PPIase FKBP19; AltName: Full=FK506-binding protein 19; Short=AtFKBP19; AltName: Full=Immunophilin FKBP19; AltName: Full=Rotamase; Flags: Precursor PF00254:FKBP
936	HORVU.MOREX.r2.5HG0421860.1	2.03856	4.25914e-21
937	HORVU.MOREX.r2.6HG0517570.1	2.03787	4.949e-13	Q94FT1.1 RecName: Full=Cytochrome c oxidase copper chaperone 2 PF05051:Cytochrome C oxidase copper chaperone (COX17)
938	HORVU.MOREX.r2.5HG0353290.1	2.03706	2.26486e-19	Q8LGJ5.1 RecName: Full=Plant cysteine oxidase 2 PF07847:Protein of unknown function (DUF1637)
939	HORVU.MOREX.r2.5HG0445600.1	2.03632	0.000126105
940	HORVU.MOREX.r2.4HG0297280.1	2.0352	0.0330838	PF03732:Retrotransposon gag protein
941	HORVU.MOREX.r2.4HG0312670.1	2.03473	8.16413e-15
942	HORVU.MOREX.r2.3HG0228570.1	2.03457	0.0111514	Q93YS6.1 RecName: Full=Transcription factor GTE9; AltName: Full=BROMODOMAIN AND EXTRATERMINAL DOMAIN PROTEIN 9; Short=AtBET9; AltName: Full=Bromodomain-containing protein GTE9; AltName: Full=Protein GLOBAL TRANSCRIPTION FACTOR GROUP E9 PF00439:Bro
943	HORVU.MOREX.r2.5HG0415170.1	2.03429	0.0148308	Q9SFU3.1 RecName: Full=Purple acid phosphatase 15; AltName: Full=Phytase; Flags: Precursor PF14008:Iron/zinc purple acid phosphatase-like protein C|PF00149:Calcineurin-like phosphoesterase|PF16656:Purple acid Phosphatase, N-terminal domain
944	HORVU.MOREX.r2.5HG0443510.1	2.03388	0.010045	Q9S9K4.2 RecName: Full=Aspartic proteinase-like protein 2; Flags: Precursor PF14541:Xylanase inhibitor C-terminal|PF14543:Xylanase inhibitor N-terminal
945	HORVU.MOREX.r2.4HG0284480.1	2.03341	4.58311e-13
946	HORVU.MOREX.r2.5HG0401230.1	2.03294	2.19414e-19
947	HORVU.MOREX.r2.2HG0111810.1	2.03223	9.90079e-09	PF13359:DDE superfamily endonuclease
948	HORVU.MOREX.r2.7HG0581710.1	2.03142	2.02294e-17	Q9FFW5.1 RecName: Full=Proline-rich receptor-like protein kinase PERK8; AltName: Full=Proline-rich extensin-like receptor kinase 8; Short=AtPERK8 PF07714:Protein tyrosine kinase
949	HORVU.MOREX.r2.2HG0095630.1	2.02943	1.54275e-08
950	HORVU.MOREX.r2.5HG0357290.1	2.02895	6.58993e-48
951	HORVU.MOREX.r2.3HG0223370.1	2.02745	3.45482e-08
952	HORVU.MOREX.r2.6HG0459870.1	2.02612	9.87866e-09
953	HORVU.MOREX.r2.6HG0481360.1	2.02556	2.75816e-12
954	HORVU.MOREX.r2.5HG0390230.1	2.02436	0.0482009	Q940U6.1 RecName: Full=Protein FLUORESCENT IN BLUE LIGHT, chloroplastic; Flags: Precursor PF13424:Tetratricopeptide repeat
955	HORVU.MOREX.r2.5HG0416980.1	2.0241	0.000549198
956	HORVU.MOREX.r2.5HG0437420.1	2.02333	1.474e-07	Q681X4.1 RecName: Full=Zinc finger protein ZAT5 PF13912:C2H2-type zinc finger
957	HORVU.MOREX.r2.6HG0499570.1	2.02236	6.88436e-08	PF03017:TNP1/EN/SPM transposase
958	HORVU.MOREX.r2.3HG0216480.1	2.02055	3.89166e-05
959	HORVU.MOREX.r2.1HG0075060.1	2.01927	0.000658208	P29110.1 RecName: Full=Oleosin Bn-III; Short=BnIII PF01277:Oleosin
960	HORVU.MOREX.r2.4HG0281050.1	2.01896	5.54014e-11	Q9FX64.1 RecName: Full=Homologous-pairing protein 2 homolog; AltName: Full=Protein AHP2; Short=AtAHP2; AltName: Full=Protein ARABIDOPSIS HOMOLOG PAIRING 2; AltName: Full=Protein HOP2; Short=AtHOP2 PF07106:Tat binding protein 1(TBP-1)-interacting p
961	HORVU.MOREX.r2.3HG0183760.1	2.01875	0.0412453
962	HORVU.MOREX.r2.7HG0607420.1	2.01865	5.37392e-07	PF12609:Wound-induced protein
963	HORVU.MOREX.r2.7HG0574550.1	2.0177	0.0033193	PF13456:Reverse transcriptase-like
964	HORVU.MOREX.r2.2HG0107600.1	2.01601	2.62029e-21
965	HORVU.MOREX.r2.2HG0080010.1	2.01381	0.0245712	Q1MX30.1 RecName: Full=Receptor kinase-like protein Xa21; Contains: RecName: Full=Receptor kinase-like protein Xa21, processed; Flags: Precursor PF00069:Protein kinase domain|PF13855:Leucine rich repeat
966	HORVU.MOREX.r2.6HG0466090.1	2.01333	2.74938e-39
967	HORVU.MOREX.r2.5HG0354890.1	2.01265	7.25285e-05	Q9LYT3.1 RecName: Full=Protein DETOXIFICATION 41; Short=AtDTX41; AltName: Full=Multidrug and toxic compound extrusion protein 41; Short=MATE protein 41; AltName: Full=Protein TANNIN-DEFICIENT SEED 3; AltName: Full=Protein TRANSPARENT TESTA 12 PF01
968	HORVU.MOREX.r2.2HG0153070.1	2.01232	0.000735896
969	HORVU.MOREX.r2.3HG0270750.1	2.01134	7.12829e-18
970	HORVU.MOREX.r2.1HG0018560.1	2.01132	2.69599e-14	A2X052.2 RecName: Full=Autophagy protein 5 -
971	HORVU.MOREX.r2.6HG0474740.1	2.00978	0.0329302
972	HORVU.MOREX.r2.3HG0264760.1	2.00923	2.26719e-11	Q803I2.1 RecName: Full=Endoplasmic reticulum-Golgi intermediate compartment protein 3 PF07970:Endoplasmic reticulum vesicle transporter
973	HORVU.MOREX.r2.5HG0412190.1	2.00653	0.004616
974	HORVU.MOREX.r2.6HG0474170.1	2.00645	0.00242872
975	HORVU.MOREX.r2.3HG0248350.1	2.00563	9.63791e-08
976	HORVU.MOREX.r2.4HG0345350.1	2.00456	1.62729e-12	Q9M886.1 RecName: Full=LOB domain-containing protein 41; AltName: Full=ASYMMETRIC LEAVES 2-like protein 38; Short=AS2-like protein 38 PF03195:Protein of unknown function DUF260
977	HORVU.MOREX.r2.4HG0283680.1	2.00436	8.0608e-24
978	HORVU.MOREX.r2.1HG0074470.1	2.00417	7.07369e-07	PF12159:Protein of unknown function (DUF3593)
979	HORVU.MOREX.r2.2HG0152520.1	2.00382	8.97916e-06	PF05686:Glycosyl transferase family 90
980	HORVU.MOREX.r2.1HG0013600.1	2.0027	0.00149172
981	HORVU.MOREX.r2.4HG0329670.1	2.00081	0.00773935
982	HORVU.MOREX.r2.3HG0233560.1	1.99919	0.0257443	Q9XI60.1 RecName: Full=Lipid phosphate phosphatase 2; Short=AtLPP2; AltName: Full=Phosphatidic acid phosphatase 2; Short=AtPAP2; AltName: Full=Prenyl diphosphate phosphatase PF01569:PAP2 superfamily
983	HORVU.MOREX.r2.7HG0561450.1	1.9988	1.61612e-42
984	HORVU.MOREX.r2.7HG0600200.1	1.99587	4.22285e-09
985	HORVU.MOREX.r2.3HG0241290.1	1.99566	0.00614507
986	HORVU.MOREX.r2.4HG0327340.1	1.99555	2.16505e-06	Q0DTM7.2 RecName: Full=Cyclin-J18-like PF00134:Cyclin, N-terminal domain
987	HORVU.MOREX.r2.6HG0511640.1	1.99201	1.11872e-13	Q6Z7V2.1 RecName: Full=24.1 kDa heat shock protein, mitochondrial; Short=OsHsp24.1; Flags: Precursor PF00011:Hsp20/alpha crystallin family
988	HORVU.MOREX.r2.2HG0158440.1	1.99172	3.47759e-06	Q7XLD4.2 RecName: Full=Zinc transporter 3; AltName: Full=ZRT/IRT-like protein 3; Short=OsZIP3; Flags: Precursor PF02535:ZIP Zinc transporter
989	HORVU.MOREX.r2.5HG0427320.1	1.99169	3.02611e-10	Q9LYY2.1 RecName: Full=Mitochondrial import inner membrane translocase subunit TIM14-3; AltName: Full=Chaperone DnaJ-domain containing protein 3 -
990	HORVU.MOREX.r2.6HG0492370.1	1.99043	4.46489e-09
991	HORVU.MOREX.r2.5HG0441130.1	1.99022	2.94631e-21
992	HORVU.MOREX.r2.4HG0293270.1	1.98975	1.93205e-06	P37107.1 RecName: Full=Signal recognition particle 54 kDa protein, chloroplastic; Short=54 chloroplast protein; Short=54CP; Short=SRP54; Short=cpSRP54; AltName: Full=FFC; Flags: Precursor PF00448:SRP54-type protein, GTPase domain|PF02978:Signal pe
993	HORVU.MOREX.r2.2HG0079800.1	1.98915	0.000418632	O22897.1 RecName: Full=DUF724 domain-containing protein 6; Short=AtDUF6 PF05266:Protein of unknown function (DUF724)|PF05641:Agenet domain
994	HORVU.MOREX.r2.1HG0026140.1	1.98866	0.000566177	Q9FJ74.1 RecName: Full=Probable long-chain-alcohol O-fatty-acyltransferase 3; AltName: Full=Wax synthase 3 PF01277:Oleosin|PF13813:Membrane bound O-acyl transferase family
995	HORVU.MOREX.r2.1HG0016530.1	1.98747	0.000451543	Q5N8X6.1 RecName: Full=Beta-galactosidase 3; Short=Lactase 3; Flags: Precursor -
996	HORVU.MOREX.r2.5HG0354840.1	1.98731	1.11925e-13
997	HORVU.MOREX.r2.3HG0211560.1	1.98557	6.09413e-12
998	HORVU.MOREX.r2.2HG0180260.1	1.98516	4.63626e-06	C0LGP4.1 RecName: Full=Probable LRR receptor-like serine/threonine-protein kinase At3g47570; Flags: Precursor PF00069:Protein kinase domain
999	HORVU.MOREX.r2.6HG0498960.1	1.98505	0.0313829	Q6EUH7.1 RecName: Full=Actin-depolymerizing factor 1; Short=ADF-1; Short=OsADF1 PF00241:Cofilin/tropomyosin-type actin-binding protein
1000	HORVU.MOREX.r2.2HG0169420.1	1.98497	4.12521e-13
1001	HORVU.MOREX.r2.6HG0516210.1	1.98364	0.000194322
1002	HORVU.MOREX.r2.7HG0619050.1	1.98234	0.00322871
1003	HORVU.MOREX.r2.7HG0623360.1	1.97852	3.16115e-05	PF05212:Protein of unknown function (DUF707)
1004	HORVU.MOREX.r2.7HG0594190.1	1.97797	8.23379e-09	Q0WRJ7.1 RecName: Full=Peptidyl-prolyl cis-trans isomerase FKBP20-2, chloroplastic; Short=PPIase FKBP20-2; AltName: Full=FK506-binding protein 20-2; Short=AtFKBP20-2; AltName: Full=Immunophilin FKBP20-2; AltName: Full=Rotamase; Flags: Precursor PF
1005	HORVU.MOREX.r2.1HG0038260.1	1.97711	0.0321136
1006	HORVU.MOREX.r2.2HG0154370.1	1.97576	1.17097e-05
1007	HORVU.MOREX.r2.7HG0567010.1	1.97462	1.16232e-13
1008	HORVU.MOREX.r2.6HG0512430.1	1.97456	7.10843e-12
1009	HORVU.MOREX.r2.1HG0011530.1	1.97441	4.84855e-23
1010	HORVU.MOREX.r2.2HG0160700.1	1.97289	5.64141e-05	PF04588:Hypoxia induced protein conserved region
1011	HORVU.MOREX.r2.7HG0579200.1	1.97242	6.30428e-11
1012	HORVU.MOREX.r2.6HG0450410.1	1.97151	0.0114548	Q9FKG6.1 RecName: Full=U-box domain-containing protein 52; AltName: Full=Plant U-box protein 52; Includes: RecName: Full=E3 ubiquitin ligase; Includes: RecName: Full=Serine/threonine-protein kinase PF04564:U-box domain|PF00069:Protein kinase domai
1013	HORVU.MOREX.r2.7HG0592500.1	1.97023	2.20621e-06
1014	HORVU.MOREX.r2.7HG0548990.1	1.96842	8.235e-34	C1DFM2.1 RecName: Full=Chaperone protein DnaJ PF00226:DnaJ domain
1015	HORVU.MOREX.r2.4HG0283120.1	1.96622	8.13143e-07	PF04452:RNA methyltransferase
1016	HORVU.MOREX.r2.5HG0404260.1	1.96464	0.0022871
1017	HORVU.MOREX.r2.2HG0095400.1	1.9627	0.00388035
1018	HORVU.MOREX.r2.1HG0071890.1	1.95956	6.49487e-39
1019	HORVU.MOREX.r2.1HG0077200.1	1.95829	3.32309e-10	Q8VZG2.1 RecName: Full=Protein HYPER-SENSITIVITY-RELATED 4; Short=AtHSR4; AltName: Full=BCS1-like protein PF14363:Domain associated at C-terminal with AAA|PF00004:ATPase family associated with various cellular activities (AAA)
1020	HORVU.MOREX.r2.4HG0335410.1	1.95722	1.07977e-12	O64864.1 RecName: Full=Protein YLS3; AltName: Full=Protein YELLOW-LEAF-SPECIFIC GENE 3; AltName: Full=Xylogen-like protein 9; Short=AtXYLP9; Flags: Precursor PF14368:Probable lipid transfer
1021	HORVU.MOREX.r2.2HG0129320.1	1.95502	0.018667
1022	HORVU.MOREX.r2.2HG0145760.1	1.95432	0.000104524
1023	HORVU.MOREX.r2.7HG0602000.1	1.95414	0.0206671
1024	HORVU.MOREX.r2.7HG0538450.1	1.95382	1.71232e-10
1025	HORVU.MOREX.r2.5HG0367840.1	1.95138	0.00355648	PF00407:Pathogenesis-related protein Bet v I family
1026	HORVU.MOREX.r2.7HG0556070.1	1.95136	6.28873e-13
1027	HORVU.MOREX.r2.7HG0620450.1	1.94863	0.000694792	A2X1N2.1 RecName: Full=Two-component response regulator ORR24 PF00072:Response regulator receiver domain
1028	HORVU.MOREX.r2.1HG0070920.1	1.94851	0.00603042	Q9FPW4.2 RecName: Full=Probable NOT transcription complex subunit VIP2; AltName: Full=Protein VIRE2 INTERACTING PROTEIN2; Short=AtVIP2 -
1029	HORVU.MOREX.r2.2HG0164760.1	1.94781	4.51213e-05	Q94JV4.1 RecName: Full=Protein translation factor SUI1 homolog 2 PF01253:Translation initiation factor SUI1
1030	HORVU.MOREX.r2.7HG0588770.1	1.94574	0.00650266
1031	HORVU.MOREX.r2.3HG0236330.1	1.94554	2.46263e-08	Q0JJV1.3 RecName: Full=Mitochondrial outer membrane protein porin 4; AltName: Full=Voltage-dependent anion-selective channel protein 4; Short=OsVDAC4 PF01459:Eukaryotic porin
1032	HORVU.MOREX.r2.5HG0353190.1	1.9454	4.80572e-09	PF11250:Fantastic Four meristem regulator
1033	HORVU.MOREX.r2.1HG0014280.1	1.94485	0.0375542	Q6Z5M0.2 RecName: Full=Auxin-responsive protein IAA8; AltName: Full=Indoleacetic acid-induced protein 8 PF02309:AUX/IAA family
1034	HORVU.MOREX.r2.4HG0299040.1	1.94292	6.4028e-07
1035	HORVU.MOREX.r2.3HG0244020.1	1.94244	2.66647e-13
1036	HORVU.MOREX.r2.4HG0292560.1	1.93718	1.52551e-08
1037	HORVU.MOREX.r2.2HG0093270.1	1.93673	9.31392e-13	PF00582:Universal stress protein family
1038	HORVU.MOREX.r2.2HG0108410.1	1.93578	5.65155e-06
1039	HORVU.MOREX.r2.2HG0093480.1	1.93434	9.17915e-42
1040	HORVU.MOREX.r2.2HG0115190.1	1.93293	8.65615e-06
1041	HORVU.MOREX.r2.2HG0174050.1	1.93269	0.004629	Q2UXF7.1 RecName: Full=Fructan 6-exohydrolase; Flags: Precursor PF00251:Glycosyl hydrolases family 32 N-terminal domain|PF08244:Glycosyl hydrolases family 32 C terminal
1042	HORVU.MOREX.r2.7HG0596120.1	1.93257	0.009824
1043	HORVU.MOREX.r2.1HG0016540.1	1.93132	5.95326e-05
1044	HORVU.MOREX.r2.4HG0339360.1	1.92865	3.7179e-05
1045	HORVU.MOREX.r2.5HG0361200.1	1.92798	3.2893e-08	Q8S983.1 RecName: Full=Auxin response factor 11; AltName: Full=OsARF5; AltName: Full=OsMP; AltName: Full=Protein MONOPTEROS-like >Q01K26.2 RecName: Full=Auxin response factor 11; AltName: Full=OsARF5; AltName: Full=OsMP; AltName: Full=Protein MONOPTE
1046	HORVU.MOREX.r2.6HG0459620.1	1.92675	9.80974e-05	Q9LUC6.1 RecName: Full=Cytochrome P450 72A14 PF00067:Cytochrome P450
1047	HORVU.MOREX.r2.2HG0104760.1	1.9257	0.00239214	Q9FMU5.1 RecName: Full=U3 small nucleolar RNA-associated protein 18 homolog -
1048	HORVU.MOREX.r2.4HG0301630.1	1.92495	0.00702303
1049	HORVU.MOREX.r2.3HG0249690.1	1.92457	1.67089e-40	Q70II3.2 RecName: Full=Ethylene-responsive transcription factor ERF110 PF00847:AP2 domain
1050	HORVU.MOREX.r2.4HG0288600.1	1.92365	0.00138898	P10848.1 RecName: Full=Alcohol dehydrogenase 3 PF08240:Alcohol dehydrogenase GroES-like domain
1051	HORVU.MOREX.r2.6HG0486430.1	1.92296	2.23454e-27
1052	HORVU.MOREX.r2.5HG0394490.1	1.92169	0.000161241	B0JW23.1 RecName: Full=Chaperone protein DnaJ PF00226:DnaJ domain
1053	HORVU.MOREX.r2.4HG0303520.1	1.9196	6.2752e-08	Q6L4S0.1 RecName: Full=DNA damage-binding protein 1; AltName: Full=UV-damaged DNA-binding protein 1; Short=OsUV-DDB1 -
1054	HORVU.MOREX.r2.1HG0075530.1	1.91943	8.94192e-12	PF07816:Protein of unknown function (DUF1645)
1055	HORVU.MOREX.r2.2HG0093300.1	1.91727	0.000418233	B8B5U8.1 RecName: Full=Probable E3 ubiquitin-protein ligase BAH1-like 1; AltName: Full=RING-type E3 ubiquitin transferase BAH1-like 1 -
1056	HORVU.MOREX.r2.2HG0154060.1	1.91598	1.38572e-09
1057	HORVU.MOREX.r2.3HG0213640.1	1.91575	6.02711e-05
1058	HORVU.MOREX.r2.2HG0118470.1	1.91502	1.94982e-15
1059	HORVU.MOREX.r2.6HG0516340.1	1.91358	0.000295347	O04482.1 RecName: Full=Ubiquitin carboxyl-terminal hydrolase 2 -
1060	HORVU.MOREX.r2.5HG0410540.1	1.9128	9.43253e-11
1061	HORVU.MOREX.r2.5HG0422410.1	1.91253	1.2763e-07	Q39199.1 RecName: Full=DNA repair protein recA homolog 1, chloroplastic; AltName: Full=Recombinase A homolog 1; Flags: Precursor PF00154:recA bacterial DNA recombination protein
1062	HORVU.MOREX.r2.4HG0291690.1	1.91073	0.00139617
1063	HORVU.MOREX.r2.2HG0140850.1	1.90926	1.2779e-14	Q0J8G8.1 RecName: Full=MADS-box transcription factor 26; AltName: Full=FDRMADS3; AltName: Full=OsMADS26; AltName: Full=RMADS220 >A2YQK9.2 RecName: Full=MADS-box transcription factor 26; AltName: Full=FDRMADS3; AltName: Full=OsMADS26; AltName: Full=RM
1064	HORVU.MOREX.r2.2HG0137610.1	1.90685	1.89322e-14	P52184.1 RecName: Full=Profilin-1 PF00235:Profilin
1065	HORVU.MOREX.r2.3HG0189570.1	1.90666	3.04608e-11
1066	HORVU.MOREX.r2.7HG0560410.1	1.90167	2.02198e-27
1067	HORVU.MOREX.r2.1HG0047620.1	1.9006	0.000135932
1068	HORVU.MOREX.r2.5HG0355330.1	1.90053	1.07562e-05
1069	HORVU.MOREX.r2.6HG0518780.1	1.90009	0.0460675
1070	HORVU.MOREX.r2.6HG0491900.1	1.90004	1.62967e-06
1071	HORVU.MOREX.r2.4HG0294880.1	1.89887	1.23213e-16
1072	HORVU.MOREX.r2.3HG0233290.1	1.89818	0.0181772	PF14368:Probable lipid transfer
1073	HORVU.MOREX.r2.4HG0286320.1	1.89793	8.84959e-12	Q9ZSA7.1 RecName: Full=Protein DMR6-LIKE OXYGENASE 2; AltName: Full=2-oxoglutarate (2OG)-Fe(II) oxygenase-like protein DLO2; AltName: Full=Salicylate 3-hydroxylase DLO2; Short=S3H DLO2; Short=SA 3-hydroxylase DLO2; Short=Salicylic acid 3-hydroxylase
1074	HORVU.MOREX.r2.1HG0020470.1	1.8961	1.85276e-10	Q8H104.1 RecName: Full=Aspartate--tRNA ligase 1, cytoplasmic; AltName: Full=Aspartyl-tRNA synthetase; Short=AspRS PF00152:tRNA synthetases class II (D, K and N)
1075	HORVU.MOREX.r2.3HG0226710.1	1.89562	8.85215e-08	Q9ZU65.1 RecName: Full=Transcription repressor OFP7; AltName: Full=Ovate family protein 7; Short=AtOFP7 PF04844:Transcriptional repressor, ovate
1076	HORVU.MOREX.r2.6HG0501280.1	1.89543	2.22998e-10	Q5SMM6.1 RecName: Full=Hydroxycinnamoyltransferase 4; Short=OsHCT4; AltName: Full=BAHD-like hydroxycinnamoyl transferase HCT4; AltName: Full=Glycerol hydroxycinnamoyl transferase PF02458:Transferase family
1077	HORVU.MOREX.r2.2HG0079260.1	1.89543	0.0160464	Q6E7D7.1 RecName: Full=Syn-copalyl diphosphate synthase; Short=OsCPSsyn; Short=Syn-CPP synthase; AltName: Full=OsCPS4; AltName: Full=OsCyc1 PF03936:Terpene synthase family, metal binding domain|PF01397:Terpene synthase, N-terminal domain
1078	HORVU.MOREX.r2.3HG0213320.1	1.89432	0.000192152	Q9ZUT4.1 RecName: Full=Pentatricopeptide repeat-containing protein At2g37320 PF01535:PPR repeat
1079	HORVU.MOREX.r2.7HG0529750.1	1.89385	5.34252e-21
1080	HORVU.MOREX.r2.4HG0277440.1	1.89085	0.0102313	F4I274.1 RecName: Full=Myb family transcription factor PHL8; AltName: Full=Protein PHR1-LIKE 8 -
1081	HORVU.MOREX.r2.4HG0291520.1	1.89017	0.000260939	Q9SJ24.1 RecName: Full=Egg cell-secreted protein 1.2; Flags: Precursor PF05617:Prolamin-like
1082	HORVU.MOREX.r2.1HG0034920.1	1.88984	6.04848e-05
1083	HORVU.MOREX.r2.1HG0043500.1	1.88976	9.25228e-19	Q8GT75.2 RecName: Full=NEP1-interacting protein 1; AltName: Full=RING-H2 finger protein ATL26 PF13639:Ring finger domain
1084	HORVU.MOREX.r2.5HG0356510.1	1.88931	0.00412673
1085	HORVU.MOREX.r2.4HG0319860.1	1.88829	1.18425e-07
1086	HORVU.MOREX.r2.2HG0161730.1	1.88758	5.18851e-05	Q7XA42.2 RecName: Full=Putative disease resistance protein RGA1; AltName: Full=RGA3-blb PF00931:NB-ARC domain
1087	HORVU.MOREX.r2.5HG0411180.1	1.88506	4.13374e-31
1088	HORVU.MOREX.r2.UnG0627590.1	1.88409	0.0385545
1089	HORVU.MOREX.r2.6HG0522890.1	1.88393	4.51136e-27	Q7EZT1.1 RecName: Full=NAC domain-containing protein 67; Short=ONAC067 PF02365:No apical meristem (NAM) protein
1090	HORVU.MOREX.r2.3HG0267690.1	1.88326	0.00402523	Q02723.1 RecName: Full=Carbon catabolite-derepressing protein kinase PF02149:Kinase associated domain 1
1091	HORVU.MOREX.r2.7HG0604530.1	1.88322	0.0108504	Q38907.2 RecName: Full=Probable xyloglucan endotransglucosylase/hydrolase protein 25; Short=At-XTH25; Short=XTH-25; Flags: Precursor PF00722:Glycosyl hydrolases family 16|PF06955:Xyloglucan endo-transglycosylase (XET) C-terminus
1092	HORVU.MOREX.r2.1HG0018550.1	1.88146	3.87737e-12	Q9SLN1.2 RecName: Full=Filament-like plant protein 7; Short=AtFPP7 PF05911:Filament-like plant protein, long coiled-coil
1093	HORVU.MOREX.r2.2HG0149820.1	1.88002	0.000673495	Q7FAX1.1 RecName: Full=Peroxygenase >A2XVG1.1 RecName: Full=Peroxygenase PF05042:Caleosin related protein
1094	HORVU.MOREX.r2.6HG0524670.1	1.87877	2.77977e-05
1095	HORVU.MOREX.r2.7HG0580660.1	1.87874	2.03358e-07	Q8L7W2.2 RecName: Full=Nudix hydrolase 8; Short=AtNUDT8 -
1096	HORVU.MOREX.r2.3HG0239270.1	1.8752	0.0449389
1097	HORVU.MOREX.r2.7HG0603070.1	1.87401	6.99225e-07
1098	HORVU.MOREX.r2.5HG0415140.1	1.87222	0.0439767	B6DMK2.1 RecName: Full=ATP-dependent DNA helicase MER3 homolog; AltName: Full=Protein RICE MEIOTIC CROSSOVER 1 -
1099	HORVU.MOREX.r2.6HG0502830.1	1.87154	2.09418e-07	Q9SZA4.1 RecName: Full=Cell division cycle 20.1, cofactor of APC complex; Short=AtCDC20.1 -
1100	HORVU.MOREX.r2.3HG0233980.1	1.87154	4.97908e-30	Q5HZL1.1 RecName: Full=ERI1 exoribonuclease 2; AltName: Full=Exonuclease domain-containing protein 1 PF00929:Exonuclease
1101	HORVU.MOREX.r2.3HG0184720.1	1.86862	0.0362363	PF05678:VQ motif
1102	HORVU.MOREX.r2.7HG0565240.1	1.86604	0.00814972
1103	HORVU.MOREX.r2.5HG0401500.1	1.86552	0.0279026	Q9CAC5.1 RecName: Full=NAD(P)H-quinone oxidoreductase subunit L, chloroplastic; AltName: Full=NAD(P)H dehydrogenase subunit L; Short=NDH subunit L; Short=NDH-L; AltName: Full=NADH-plastoquinone oxidoreductase subunit L; AltName: Full=Protein CHLORORE
1104	HORVU.MOREX.r2.4HG0308800.1	1.86315	7.2906e-05
1105	HORVU.MOREX.r2.5HG0364320.1	1.86287	0.00964822
1106	HORVU.MOREX.r2.3HG0189750.1	1.86244	1.38174e-12
1107	HORVU.MOREX.r2.6HG0525660.1	1.86212	0.00017078
1108	HORVU.MOREX.r2.5HG0404380.1	1.86161	4.72446e-15	Q41001.1 RecName: Full=Blue copper protein; Flags: Precursor PF02298:Plastocyanin-like domain
1109	HORVU.MOREX.r2.6HG0521560.1	1.86134	2.17605e-18	Q2QR07.1 RecName: Full=Bidirectional sugar transporter SWEET13; Short=OsSWEET13 PF03083:Sugar efflux transporter for intercellular exchange
1110	HORVU.MOREX.r2.7HG0602880.1	1.86116	0.0198657	Q9LT08.1 RecName: Full=26S proteasome non-ATPase regulatory subunit 14 homolog; AltName: Full=26S proteasome regulatory subunit RPN11; Short=AtRPN11 PF01398:JAB1/Mov34/MPN/PAD-1 ubiquitin protease
1111	HORVU.MOREX.r2.2HG0108130.1	1.86086	3.44799e-21	PF06624:Ribosome associated membrane protein RAMP4
1112	HORVU.MOREX.r2.5HG0354250.1	1.86084	4.15919e-13
1113	HORVU.MOREX.r2.6HG0470010.1	1.86082	0.0192681	P45432.2 RecName: Full=COP9 signalosome complex subunit 1; Short=CSN complex subunit 1; AltName: Full=Constitutive photomorphogenesis protein 11; AltName: Full=Protein FUSCA 6 PF10602:26S proteasome subunit RPN7|PF01399:PCI domain
1114	HORVU.MOREX.r2.4HG0335290.1	1.85975	8.69203e-09	O49668.1 RecName: Full=Protein PAM68, chloroplastic; AltName: Full=PHOTOSYNTHESIS AFFECTED MUTANT 68; Flags: Precursor PF11947:Protein of unknown function (DUF3464)
1115	HORVU.MOREX.r2.3HG0215970.1	1.85975	5.12576e-11
1116	HORVU.MOREX.r2.2HG0174230.1	1.8591	0.0206531	P13653.1 RecName: Full=Protochlorophyllide reductase A, chloroplastic; Short=PCR A; AltName: Full=NADPH-protochlorophyllide oxidoreductase A; Short=POR A; Flags: Precursor PF00106:short chain dehydrogenase
1117	HORVU.MOREX.r2.2HG0173530.1	1.85886	0.0143014	O03982.1 RecName: Full=Heavy metal-associated isoprenylated plant protein 39; Short=AtHIP39; Flags: Precursor -
1118	HORVU.MOREX.r2.7HG0597300.1	1.85849	0.00402942
1119	HORVU.MOREX.r2.5HG0349620.1	1.85843	2.26688e-15
1120	HORVU.MOREX.r2.4HG0283640.1	1.85499	5.74296e-06	Q8L8A5.1 RecName: Full=GRF1-interacting factor 1; Short=AtGIF1; AltName: Full=Protein ANGUSTIFOLIA 3; AltName: Full=Transcription coactivator GIF1 PF05030:SSXT protein (N-terminal region)
1121	HORVU.MOREX.r2.4HG0305970.1	1.85477	1.45318e-06
1122	HORVU.MOREX.r2.6HG0453610.1	1.8547	2.39733e-14	Q67ZW1.1 RecName: Full=Heavy metal-associated isoprenylated plant protein 27; Short=AtHIP27; Short=AtHIPP27; Flags: Precursor PF00403:Heavy-metal-associated domain
1123	HORVU.MOREX.r2.2HG0155340.1	1.85458	0.0394917	Q9LNG5.1 RecName: Full=Serine/threonine-protein phosphatase 7 long form homolog PF10536:Plant mobile domain
1124	HORVU.MOREX.r2.2HG0091290.1	1.85345	5.02698e-06	Q9FK47.1 RecName: Full=Myb-related protein 1; AltName: Full=Myb family transcription factor PHL10; AltName: Full=Protein PHR1-LIKE 10 PF14379:MYB-CC type transfactor, LHEQLE motif|PF00249:Myb-like DNA-binding domain
1125	HORVU.MOREX.r2.6HG0469130.1	1.8528	1.20026e-47	Q9T076.1 RecName: Full=Early nodulin-like protein 2; AltName: Full=Phytocyanin-like protein; Flags: Precursor PF02298:Plastocyanin-like domain
1126	HORVU.MOREX.r2.2HG0172230.1	1.85207	2.82163e-06	P26018.1 RecName: Full=Chalcone synthase 1; AltName: Full=Naringenin-chalcone synthase 1 PF02797:Chalcone and stilbene synthases, C-terminal domain|PF00195:Chalcone and stilbene synthases, N-terminal domain
1127	HORVU.MOREX.r2.4HG0331980.1	1.85191	2.68936e-07	PF14009:Domain of unknown function (DUF4228)
1128	HORVU.MOREX.r2.6HG0472620.1	1.85155	0.00494226
1129	HORVU.MOREX.r2.1HG0020760.1	1.85112	9.23688e-20	PF13456:Reverse transcriptase-like
1130	HORVU.MOREX.r2.UnG0626230.1	1.85008	0.000191201
1131	HORVU.MOREX.r2.7HG0541730.1	1.8492	2.05075e-14	Q38834.2 RecName: Full=Disease resistance RPP13-like protein 4; AltName: Full=Disease resistance protein ZAR1; AltName: Full=Protein HOPZ-ACTIVATED RESISTANCE 1 PF00931:NB-ARC domain
1132	HORVU.MOREX.r2.5HG0440060.1	1.84731	8.95778e-06	O04151.1 RecName: Full=Calreticulin-1; Flags: Precursor PF00262:Calreticulin family
1133	HORVU.MOREX.r2.5HG0399480.1	1.84576	0.000302301
1134	HORVU.MOREX.r2.5HG0427420.1	1.84535	2.14658e-32	PF06364:Protein of unknown function (DUF1068)
1135	HORVU.MOREX.r2.2HG0150970.1	1.84465	7.68986e-11	O49561.2 RecName: Full=Gibberellin 2-beta-dioxygenase 8; AltName: Full=GA 2-oxidase 8; AltName: Full=Gibberellin 2-beta-hydroxylase 8; AltName: Full=Gibberellin 2-oxidase 8 PF03171:2OG-Fe(II) oxygenase superfamily|PF14226:non-haem dioxygenase in m
1136	HORVU.MOREX.r2.4HG0306350.1	1.8432	2.62003e-09	Q8VZG1.1 RecName: Full=Diacylglycerol kinase 3; Short=AtDGK3; Short=DAG kinase 3; AltName: Full=Diglyceride kinase 3; Short=DGK 3 PF00781:Diacylglycerol kinase catalytic domain
1137	HORVU.MOREX.r2.3HG0267000.1	1.84276	2.79556e-47
1138	HORVU.MOREX.r2.2HG0100420.1	1.84129	0.00125479
1139	HORVU.MOREX.r2.4HG0312500.1	1.84113	0.00275391
1140	HORVU.MOREX.r2.5HG0386540.1	1.84071	0.000187797	Q0IWL9.2 RecName: Full=Monothiol glutaredoxin-S11 -
1141	HORVU.MOREX.r2.4HG0310230.1	1.84066	3.44373e-21	Q7XSN9.2 RecName: Full=Actin-depolymerizing factor 6; Short=ADF-6; Short=OsADF6 -
1142	HORVU.MOREX.r2.4HG0318000.1	1.83962	3.08485e-05	D9HP27.1 RecName: Full=Cell number regulator 11; AltName: Full=ZmCNR11 PF04749:PLAC8 family
1143	HORVU.MOREX.r2.6HG0519570.1	1.83875	0.0379526	P46032.1 RecName: Full=Protein NRT1/ PTR FAMILY 8.3; Short=AtNPF8.3; AltName: Full=Histidine-transporting protein; AltName: Full=Peptide transporter PTR2 PF00854:POT family
1144	HORVU.MOREX.r2.1HG0026990.1	1.83782	0.0152377
1145	HORVU.MOREX.r2.2HG0091920.1	1.83271	0.0191711
1146	HORVU.MOREX.r2.7HG0565700.1	1.83188	1.89996e-26
1147	HORVU.MOREX.r2.7HG0605780.1	1.83093	2.3519e-07
1148	HORVU.MOREX.r2.7HG0585340.1	1.82956	0.00187759
1149	HORVU.MOREX.r2.7HG0582250.1	1.82847	0.000568729
1150	HORVU.MOREX.r2.3HG0234060.1	1.82737	1.16978e-05
1151	HORVU.MOREX.r2.1HG0075790.1	1.82447	0.0231314	Q9S7T7.2 RecName: Full=Sister chromatid cohesion 1 protein 1; AltName: Full=Protein DETERMINATE INFERTILE 1; AltName: Full=SCC1 homolog 1 PF04825:N terminus of Rad21 / Rec8 like protein|PF04824:Conserved region of Rad21 / Rec8 like protein
1152	HORVU.MOREX.r2.3HG0232490.1	1.82312	0.0167825	Q9LMP1.1 RecName: Full=Wall-associated receptor kinase 2; Flags: Precursor PF07714:Protein tyrosine kinase|PF08488:Wall-associated kinase
1153	HORVU.MOREX.r2.5HG0422020.1	1.82051	9.04663e-05	Q10G40.2 RecName: Full=Expansin-B12; AltName: Full=Beta-expansin-12; AltName: Full=OsEXPB12; AltName: Full=OsaEXPb1.17; Flags: Precursor PF01357:Pollen allergen|PF03330:Rare lipoprotein A (RlpA)-like double-psi beta-barrel
1154	HORVU.MOREX.r2.3HG0260980.1	1.81988	1.89593e-12
1155	HORVU.MOREX.r2.5HG0371380.1	1.81931	0.0202805
1156	HORVU.MOREX.r2.3HG0206770.1	1.81863	2.70871e-09
1157	HORVU.MOREX.r2.1HG0078230.1	1.81761	5.62813e-05
1158	HORVU.MOREX.r2.4HG0277210.1	1.81716	2.60073e-15
1159	HORVU.MOREX.r2.5HG0349320.1	1.81705	7.4233e-64
1160	HORVU.MOREX.r2.6HG0451490.1	1.81686	0.0103108
1161	HORVU.MOREX.r2.4HG0302280.1	1.81486	0.0110138
1162	HORVU.MOREX.r2.6HG0454360.1	1.81454	0.00601338	Q9LM71.2 RecName: Full=Peptidyl-prolyl cis-trans isomerase FKBP18, chloroplastic; Short=PPIase FKBP18; AltName: Full=FK506-binding protein 18; Short=AtFKBP18; AltName: Full=Immunophilin FKBP18; AltName: Full=Rotamase; Flags: Precursor PF00254:FKBP
1163	HORVU.MOREX.r2.4HG0319530.1	1.81311	0.000179517	Q9XHV0.1 RecName: Full=Transcription factor MYB80; AltName: Full=MYB-related protein 103; Short=AtMYB103; AltName: Full=Myb-related protein 80; Short=AtMYB80; AltName: Full=Protein MALE STERILE 188 PF00249:Myb-like DNA-binding domain
1164	HORVU.MOREX.r2.5HG0408940.1	1.8121	2.71281e-06
1165	HORVU.MOREX.r2.3HG0223960.1	1.81112	2.87924e-14	PF04937:Protein of unknown function (DUF 659)|PF05699:hAT family C-terminal dimerisation region
1166	HORVU.MOREX.r2.1HG0066960.1	1.81075	3.14202e-06
1167	HORVU.MOREX.r2.2HG0092750.1	1.80984	2.37795e-09	O04886.1 RecName: Full=Pectinesterase 1; Short=PE 1; AltName: Full=Pectin methylesterase; Flags: Precursor PF04043:Plant invertase/pectin methylesterase inhibitor|PF01095:Pectinesterase
1168	HORVU.MOREX.r2.7HG0583690.1	1.80883	2.15967e-07	Q9LXA5.1 RecName: Full=L-type lectin-domain containing receptor kinase IX.1; Short=LecRK-IX.1; Flags: Precursor PF00069:Protein kinase domain|PF00139:Legume lectin domain
1169	HORVU.MOREX.r2.3HG0208400.1	1.80865	4.66119e-08
1170	HORVU.MOREX.r2.1HG0025490.1	1.80771	8.11287e-10
1171	HORVU.MOREX.r2.5HG0371720.1	1.80748	8.69331e-11
1172	HORVU.MOREX.r2.6HG0475690.1	1.8068	3.70223e-11	Q9FR44.1 RecName: Full=Phosphoethanolamine N-methyltransferase 1; Short=AtNMT1; Short=PEAMT 1; AltName: Full=Protein XIPOTL 1 PF08241:Methyltransferase domain
1173	HORVU.MOREX.r2.6HG0525610.1	1.80568	0.00783227
1174	HORVU.MOREX.r2.3HG0274990.1	1.80549	8.12102e-51	Q4JL76.1 RecName: Full=Myb-related protein MYBAS2 PF00249:Myb-like DNA-binding domain
1175	HORVU.MOREX.r2.7HG0573940.1	1.8054	0.000215278	PF04937:Protein of unknown function (DUF 659)
1176	HORVU.MOREX.r2.7HG0582690.1	1.80462	0.0103369	Q9LNJ4.1 RecName: Full=Cytochrome P450 703A2; AltName: Full=Protein DEFECTIVE IN EXINE FORMATION 2 PF00067:Cytochrome P450
1177	HORVU.MOREX.r2.2HG0160790.1	1.80416	1.3502e-16	Q9SZA4.1 RecName: Full=Cell division cycle 20.1, cofactor of APC complex; Short=AtCDC20.1 -
1178	HORVU.MOREX.r2.4HG0327680.1	1.8035	8.00962e-06	Q9LEH3.1 RecName: Full=Peroxidase 15; Short=Prx15; AltName: Full=Anionic peroxidase; Flags: Precursor PF00141:Peroxidase
1179	HORVU.MOREX.r2.2HG0149130.1	1.80238	1.73516e-06
1180	HORVU.MOREX.r2.1HG0066090.1	1.80128	1.21745e-16	PF12695:Alpha/beta hydrolase family
1181	HORVU.MOREX.r2.2HG0094650.1	1.80055	1.73977e-15
1182	HORVU.MOREX.r2.5HG0378860.1	1.7998	3.10078e-06
1183	HORVU.MOREX.r2.6HG0526030.1	1.7977	0.000244964
1184	HORVU.MOREX.r2.5HG0367940.1	1.79685	1.41146e-16	PF00407:Pathogenesis-related protein Bet v I family
1185	HORVU.MOREX.r2.6HG0526590.1	1.79668	0.00829255
1186	HORVU.MOREX.r2.2HG0129240.1	1.79408	1.99281e-06	PF03763:Remorin, C-terminal region
1187	HORVU.MOREX.r2.2HG0166170.1	1.79341	0.00171741	P24397.1 RecName: Full=Hyoscyamine 6-dioxygenase; AltName: Full=Hyoscyamine 6-beta-hydroxylase -
1188	HORVU.MOREX.r2.7HG0618010.1	1.79335	0.00630243
1189	HORVU.MOREX.r2.3HG0240120.1	1.79328	7.05821e-30	Q943F3.1 RecName: Full=60S ribosomal protein L18a -
1190	HORVU.MOREX.r2.2HG0095570.1	1.7931	9.46806e-08	PF00753:Metallo-beta-lactamase superfamily|PF13370:4Fe-4S single cluster domain of Ferredoxin I
1191	HORVU.MOREX.r2.1HG0016870.1	1.79295	0.0396687	Q9FGY4.1 RecName: Full=F-box protein At5g49610 -
1192	HORVU.MOREX.r2.5HG0377460.1	1.79099	0.00424726
1193	HORVU.MOREX.r2.7HG0584560.1	1.78915	5.00709e-06
1194	HORVU.MOREX.r2.6HG0481800.1	1.78815	4.57349e-07
1195	HORVU.MOREX.r2.2HG0118160.1	1.78749	0.0155922
1196	HORVU.MOREX.r2.3HG0204730.1	1.78746	0.000178854	Q9FEQ8.1 RecName: Full=Peroxidase 2; AltName: Full=Plasma membrane-bound peroxidase 2; Short=pmPOX2; Flags: Precursor PF00141:Peroxidase
1197	HORVU.MOREX.r2.2HG0100450.1	1.78665	1.36949e-35
1198	HORVU.MOREX.r2.6HG0476800.1	1.78606	0.0366011
1199	HORVU.MOREX.r2.4HG0318430.1	1.78503	0.000306409
1200	HORVU.MOREX.r2.7HG0537910.1	1.78457	4.37176e-10	P32110.1 RecName: Full=Probable glutathione S-transferase; AltName: Full=G2-4; AltName: Full=Heat shock protein 26A PF13417:Glutathione S-transferase, N-terminal domain|PF00043:Glutathione S-transferase, C-terminal domain
1201	HORVU.MOREX.r2.2HG0125350.1	1.78387	3.70005e-09	Q5NBT9.1 RecName: Full=Protein TPR1; AltName: Full=Aberrant spikelet and panicle1-related 2; AltName: Full=Protein ASP1-RELATED 2; Short=OsASPR2; AltName: Full=Topless-related protein 1; AltName: Full=Topless-related protein 2; Short=OsTPR2 -
1202	HORVU.MOREX.r2.7HG0576700.1	1.78322	3.97713e-09
1203	HORVU.MOREX.r2.6HG0519470.1	1.78306	1.46688e-09
1204	HORVU.MOREX.r2.6HG0501920.1	1.78284	0.0235232	Q9C7T4.1 RecName: Full=Transcription factor bHLH96; AltName: Full=Basic helix-loop-helix protein 96; Short=AtbHLH96; Short=bHLH 96; AltName: Full=Transcription factor EN 15; AltName: Full=bHLH transcription factor bHLH096 PF00010:Helix-loop-helix
1205	HORVU.MOREX.r2.2HG0170940.1	1.78194	1.46045e-11	PF07744:SPOC domain
1206	HORVU.MOREX.r2.5HG0381010.1	1.78194	4.59019e-06
1207	HORVU.MOREX.r2.3HG0243590.1	1.78141	1.25242e-17	F4HQX1.1 RecName: Full=Jacalin-related lectin 3; AltName: Full=Mannose-binding lectin superfamily protein PF01419:Jacalin-like lectin domain
1208	HORVU.MOREX.r2.1HG0062150.1	1.78005	5.37001e-06
1209	HORVU.MOREX.r2.4HG0331280.1	1.77975	3.76193e-85
1210	HORVU.MOREX.r2.3HG0257380.1	1.77924	1.1035e-24
1211	HORVU.MOREX.r2.2HG0114840.1	1.77811	0.0463373	Q8VZU2.1 RecName: Full=Syntaxin-132; Short=AtSYP132 PF05739:SNARE domain|PF00804:Syntaxin
1212	HORVU.MOREX.r2.3HG0266610.1	1.77702	0.00421031	O81906.1 RecName: Full=G-type lectin S-receptor-like serine/threonine-protein kinase B120; Flags: Precursor PF08276:PAN-like domain|PF07714:Protein tyrosine kinase
1213	HORVU.MOREX.r2.3HG0200340.1	1.77695	5.19299e-13	Q8L970.1 RecName: Full=Probable prolyl 4-hydroxylase 7; Short=AtP4H7 -
1214	HORVU.MOREX.r2.6HG0504890.1	1.77667	2.53013e-23
1215	HORVU.MOREX.r2.7HG0572500.1	1.77625	0.002444
1216	HORVU.MOREX.r2.6HG0479800.1	1.77582	0.0487598
1217	HORVU.MOREX.r2.4HG0299400.1	1.7755	0.00331976
1218	HORVU.MOREX.r2.3HG0234810.1	1.77466	4.83069e-11
1219	HORVU.MOREX.r2.7HG0597610.1	1.77436	3.02706e-05
1220	HORVU.MOREX.r2.5HG0445350.1	1.7727	3.62023e-06	C0LGP4.1 RecName: Full=Probable LRR receptor-like serine/threonine-protein kinase At3g47570; Flags: Precursor PF13855:Leucine rich repeat|PF08263:Leucine rich repeat N-terminal domain|PF00069:Protein kinase domain
1221	HORVU.MOREX.r2.5HG0422880.1	1.77097	8.03499e-17
1222	HORVU.MOREX.r2.5HG0396270.1	1.77077	8.24419e-62	Q6H611.1 RecName: Full=Succinate dehydrogenase subunit 7, mitochondrial; Flags: Precursor -
1223	HORVU.MOREX.r2.5HG0416180.1	1.77045	0.022137
1224	HORVU.MOREX.r2.1HG0006350.1	1.7692	8.50673e-08	Q6VAM4.1 RecName: Full=MADS-box transcription factor 23; AltName: Full=OsMADS23 PF01486:K-box region|PF00319:SRF-type transcription factor (DNA-binding and dimerisation domain)
1225	HORVU.MOREX.r2.7HG0553710.1	1.76855	0.0324099	Q9DCD2.1 RecName: Full=Pre-mRNA-splicing factor SYF1; AltName: Full=XPA-binding protein 2 -
1226	HORVU.MOREX.r2.1HG0021320.1	1.76831	2.98292e-19
1227	HORVU.MOREX.r2.3HG0226660.1	1.76745	0.010274	Q9LDY2.1 RecName: Full=2-oxoisovalerate dehydrogenase subunit beta 2, mitochondrial; AltName: Full=Branched-chain alpha-keto acid dehydrogenase E1 component beta chain; Short=BCKDE1B; Short=BCKDH E1-beta; AltName: Full=Protein DARK INDUCIBLE 4; Flags
1228	HORVU.MOREX.r2.6HG0476410.1	1.76734	8.96377e-38	Q8S8A0.1 RecName: Full=Protein GLUTAMINE DUMPER 4 -
1229	HORVU.MOREX.r2.2HG0147400.1	1.76717	0.0107193
1230	HORVU.MOREX.r2.3HG0225610.1	1.7671	0.00158706
1231	HORVU.MOREX.r2.4HG0309210.1	1.76579	1.13443e-22	PF10172:Det1 complexing ubiquitin ligase|PF02037:SAP domain
1232	HORVU.MOREX.r2.2HG0165070.1	1.76431	0.000427374	Q2QYL3.1 RecName: Full=Non-specific lipid-transfer protein 3; Short=LTP 3; Flags: Precursor >A2ZAS9.1 RecName: Full=Non-specific lipid-transfer protein 3; Short=LTP 3; Flags: Precursor PF00234:Protease inhibitor/seed storage/LTP family
1233	HORVU.MOREX.r2.3HG0249410.1	1.76189	0.00584234	PF04043:Plant invertase/pectin methylesterase inhibitor
1234	HORVU.MOREX.r2.2HG0122970.1	1.76008	5.91857e-06	PF12274:Protein of unknown function (DUF3615)
1235	HORVU.MOREX.r2.3HG0256920.1	1.75837	6.39356e-05	Q8LJJ9.1 RecName: Full=Stearoyl-[acyl-carrier-protein] 9-desaturase 1, chloroplastic; Short=Stearoyl-ACP desaturase 1; AltName: Full=Acyl-[acyl-carrier-protein] desaturase 1; Flags: Precursor >B8A7A3.1 RecName: Full=Stearoyl-[acyl-carrier-protein] 9-
1236	HORVU.MOREX.r2.5HG0372720.1	1.75834	4.5972e-14	Q5MAU8.1 RecName: Full=Probable inactive purple acid phosphatase 27; Flags: Precursor PF00400:WD domain, G-beta repeat
1237	HORVU.MOREX.r2.3HG0191510.1	1.75626	0.000997038	Q8LDS5.1 RecName: Full=THO complex subunit 7A; AltName: Full=THO complex subunit 7; Short=AtTHO7 -
1238	HORVU.MOREX.r2.2HG0153570.1	1.75315	2.17944e-07
1239	HORVU.MOREX.r2.1HG0015910.1	1.75291	0.0480986	Q9FJ45.1 RecName: Full=GDSL esterase/lipase At5g45910; AltName: Full=Extracellular lipase At5g45910; Flags: Precursor PF00657:GDSL-like Lipase/Acylhydrolase
1240	HORVU.MOREX.r2.1HG0014920.1	1.75002	3.3652e-06
1241	HORVU.MOREX.r2.7HG0577430.1	1.74964	0.015312
1242	HORVU.MOREX.r2.2HG0114990.1	1.74949	5.50126e-54	Q9FGG3.1 RecName: Full=WAT1-related protein At5g64700 PF00892:EamA-like transporter family
1243	HORVU.MOREX.r2.5HG0365960.1	1.74946	1.23099e-09
1244	HORVU.MOREX.r2.7HG0580460.1	1.74906	0.000816807	PF10151:Uncharacterised conserved protein (DUF2359)
1245	HORVU.MOREX.r2.4HG0323890.1	1.74889	0.000347029	Q84Q77.1 RecName: Full=17.9 kDa class I heat shock protein; AltName: Full=17.9 kDa heat shock protein 1; Short=OsHsp17.9A PF00011:Hsp20/alpha crystallin family
1246	HORVU.MOREX.r2.3HG0201740.1	1.74818	1.19498e-26
1247	HORVU.MOREX.r2.7HG0559550.1	1.74707	0.00240368	Q8GUM4.2 RecName: Full=Uncharacterized membrane protein At3g27390 -
1248	HORVU.MOREX.r2.6HG0511100.1	1.74633	1.3164e-07	PF03478:Protein of unknown function (DUF295)
1249	HORVU.MOREX.r2.2HG0119160.1	1.74599	5.98554e-09
1250	HORVU.MOREX.r2.1HG0023230.1	1.74567	1.63872e-08	O49809.2 RecName: Full=Glyoxysomal fatty acid beta-oxidation multifunctional protein MFP-a; Includes: RecName: Full=Enoyl-CoA hydratase/3-2-trans-enoyl-CoA isomerase/3-hydroxybutyryl-CoA epimerase; Includes: RecName: Full=3-hydroxyacyl-CoA dehydrogen
1251	HORVU.MOREX.r2.4HG0317980.1	1.74542	0.00426517
1252	HORVU.MOREX.r2.4HG0317950.1	1.74372	0.0228939	Q9ZQV3.1 RecName: Full=Probable nicotianamine synthase 6; AltName: Full=HvNAS6; AltName: Full=S-adenosyl-L-methionine:S-adenosyl-L-methionine:S-adenosyl-methionine 3-amino-3-carboxypropyltransferase 6 PF03059:Nicotianamine synthase protein
1253	HORVU.MOREX.r2.4HG0320160.1	1.74238	1.5257e-08	PF04387:Protein tyrosine phosphatase-like protein, PTPLA
1254	HORVU.MOREX.r2.7HG0622560.1	1.7408	0.000547937
1255	HORVU.MOREX.r2.7HG0623040.1	1.74031	7.97513e-07
1256	HORVU.MOREX.r2.4HG0285570.1	1.74006	0.035589	PF13912:C2H2-type zinc finger
1257	HORVU.MOREX.r2.7HG0562190.1	1.73899	5.75478e-06	Q0PGJ6.1 RecName: Full=Aldo-keto reductase family 4 member C9 PF00248:Aldo/keto reductase family
1258	HORVU.MOREX.r2.4HG0278550.1	1.73779	0.00979364
1259	HORVU.MOREX.r2.7HG0580450.1	1.73586	7.71125e-06	Q9C5K7.1 RecName: Full=1-aminocyclopropane-1-carboxylate oxidase homolog 2 -
1260	HORVU.MOREX.r2.7HG0584420.1	1.73532	5.76567e-12
1261	HORVU.MOREX.r2.6HG0476390.1	1.73491	1.25381e-08
1262	HORVU.MOREX.r2.7HG0598570.1	1.73447	8.35856e-07
1263	HORVU.MOREX.r2.2HG0181150.1	1.7339	5.99278e-13
1264	HORVU.MOREX.r2.6HG0486140.1	1.7321	2.236e-14	PF00385:Chromo (CHRromatin Organisation MOdifier) domain
1265	HORVU.MOREX.r2.3HG0238630.1	1.73036	2.55025e-05	PF05699:hAT family C-terminal dimerisation region
1266	HORVU.MOREX.r2.1HG0046680.1	1.72959	0.00103435	Q7XTG7.2 RecName: Full=7-hydroxymethyl chlorophyll a reductase, chloroplastic; Flags: Precursor PF04432:Coenzyme F420 hydrogenase/dehydrogenase, beta subunit C terminus|PF04422:Coenzyme F420 hydrogenase/dehydrogenase, beta subunit N-term
1267	HORVU.MOREX.r2.5HG0378830.1	1.72869	0.00060379
1268	HORVU.MOREX.r2.2HG0121400.1	1.72855	0.00500309
1269	HORVU.MOREX.r2.7HG0529510.1	1.72705	0.0416233	Q9M129.1 RecName: Full=WAT1-related protein At4g01450 PF00892:EamA-like transporter family
1270	HORVU.MOREX.r2.3HG0183370.1	1.72514	2.52702e-05
1271	HORVU.MOREX.r2.3HG0233830.1	1.72501	1.60741e-27
1272	HORVU.MOREX.r2.3HG0211330.1	1.72443	0.000212176	Q9SF33.1 RecName: Full=Mitochondrial import inner membrane translocase subunit TIM14-2; AltName: Full=Chaperone DnaJ-domain containing protein 2 -
1273	HORVU.MOREX.r2.7HG0531900.1	1.7236	0.0116059
1274	HORVU.MOREX.r2.2HG0170520.1	1.72255	0.00892789
1275	HORVU.MOREX.r2.3HG0191030.1	1.72155	5.4679e-08	P01086.3 RecName: Full=Trypsin inhibitor CMe; AltName: Full=Alpha-amylase/trypsin inhibitor; AltName: Full=BTI-CMe1; AltName: Full=BTI-CMe2.1; AltName: Full=BTI-CMe3.1; AltName: Full=Chloroform/methanol-soluble protein CMe; Flags: Precursor PF0023
1276	HORVU.MOREX.r2.2HG0166440.1	1.72155	1.8192e-22
1277	HORVU.MOREX.r2.3HG0216940.1	1.72092	0.00168332
1278	HORVU.MOREX.r2.5HG0445480.1	1.7203	5.63801e-13	Q9LSK9.1 RecName: Full=Uncharacterized protein At5g65660 -
1279	HORVU.MOREX.r2.7HG0598450.1	1.7192	2.31415e-15	PF04570:zinc-finger of the FCS-type, C2-C2
1280	HORVU.MOREX.r2.6HG0475930.1	1.7191	0.00840138
1281	HORVU.MOREX.r2.3HG0211400.1	1.71882	0.0399092
1282	HORVU.MOREX.r2.UnG0630550.1	1.71796	9.64074e-22
1283	HORVU.MOREX.r2.4HG0291950.1	1.71735	3.77268e-17
1284	HORVU.MOREX.r2.1HG0018200.1	1.71415	8.71142e-10	Q2V4B9.2 RecName: Full=Probable plastidic glucose transporter 3 PF00083:Sugar (and other) transporter
1285	HORVU.MOREX.r2.4HG0283700.1	1.71412	0.00191957
1286	HORVU.MOREX.r2.3HG0256810.1	1.71328	4.71553e-09	A2A1A0.1 RecName: Full=S-norcoclaurine synthase 1; Short=CjNCS1 PF14226:non-haem dioxygenase in morphine synthesis N-terminal|PF03171:2OG-Fe(II) oxygenase superfamily
1287	HORVU.MOREX.r2.6HG0523010.1	1.71287	0.00271427
1288	HORVU.MOREX.r2.1HG0069800.1	1.71222	2.63766e-05	Q8L731.1 RecName: Full=Protein DETOXIFICATION 12; Short=AtDTX12; AltName: Full=Multidrug and toxic compound extrusion protein 12; Short=MATE protein 12 PF01554:MatE
1289	HORVU.MOREX.r2.5HG0366230.1	1.71089	5.55058e-22	Q4JL76.1 RecName: Full=Myb-related protein MYBAS2 PF00249:Myb-like DNA-binding domain
1290	HORVU.MOREX.r2.6HG0525100.1	1.71005	1.0608e-12
1291	HORVU.MOREX.r2.1HG0061950.1	1.70863	2.8749e-33	F4HQX1.1 RecName: Full=Jacalin-related lectin 3; AltName: Full=Mannose-binding lectin superfamily protein PF01419:Jacalin-like lectin domain
1292	HORVU.MOREX.r2.4HG0298210.1	1.70849	2.65834e-07
1293	HORVU.MOREX.r2.4HG0282950.1	1.70835	0.0155267	Q10DK7.1 RecName: Full=1-aminocyclopropane-1-carboxylate synthase 1; Short=ACC synthase 1; AltName: Full=S-adenosyl-L-methionine methylthioadenosine-lyase 1 >A2XLL2.2 RecName: Full=1-aminocyclopropane-1-carboxylate synthase 1; Short=ACC synthase 1; A
1294	HORVU.MOREX.r2.5HG0446180.1	1.70681	0.00543296	Q5JJV0.1 RecName: Full=Beta-fructofuranosidase, insoluble isoenzyme 4; AltName: Full=Cell wall beta-fructosidase 4; AltName: Full=Invertase 4; AltName: Full=OsCIN4; AltName: Full=Sucrose hydrolase 4; Flags: Precursor PF08244:Glycosyl hydrolases fa
1295	HORVU.MOREX.r2.2HG0135520.1	1.70611	1.40763e-25	Q9LYU3.1 RecName: Full=Ethylene-responsive transcription factor ERF113 PF00847:AP2 domain
1296	HORVU.MOREX.r2.7HG0541250.1	1.70475	0.00382297	Q9LU21.1 RecName: Full=Photosynthetic NDH subunit of subcomplex B 3, chloroplastic; Short=Protein PnsB3; AltName: Full=NDH-DEPENDENT CYCLIC ELECTRON FLOW 4; Flags: Precursor PF00111:2Fe-2S iron-sulfur cluster binding domain
1297	HORVU.MOREX.r2.UnG0636160.1	1.70428	7.78778e-14
1298	HORVU.MOREX.r2.2HG0178800.1	1.70383	0.000165956	Q6YTI3.1 RecName: Full=Thioredoxin-like 4, chloroplastic; AltName: Full=Lilium-type thioredoxin 3; Flags: Precursor PF00085:Thioredoxin
1299	HORVU.MOREX.r2.6HG0454840.1	1.70357	0.0138279
1300	HORVU.MOREX.r2.2HG0113670.1	1.70268	5.79831e-14	Q8VYZ0.1 RecName: Full=E3 ubiquitin-protein ligase ORTHRUS 2; AltName: Full=Protein VARIANT IN METHYLATION 1 PF02182:SAD/SRA domain
1301	HORVU.MOREX.r2.3HG0188930.1	1.70239	0.00035903
1302	HORVU.MOREX.r2.3HG0233280.1	1.70225	1.23024e-07	P51614.1 RecName: Full=Acidic endochitinase; Flags: Precursor PF07714:Protein tyrosine kinase|PF00704:Glycosyl hydrolases family 18
1303	HORVU.MOREX.r2.2HG0101730.1	1.69959	4.51801e-15
1304	HORVU.MOREX.r2.5HG0434780.1	1.69718	4.26663e-35	Q9LHK1.1 RecName: Full=Nudix hydrolase 16, mitochondrial; Short=AtNUDT16; Flags: Precursor PF00293:NUDIX domain
1305	HORVU.MOREX.r2.3HG0245600.1	1.69442	2.19487e-15
1306	HORVU.MOREX.r2.6HG0520060.1	1.69164	0.03929
1307	HORVU.MOREX.r2.5HG0407510.1	1.69085	7.88312e-05	Q8W571.3 RecName: Full=RING-H2 finger protein ATL32; AltName: Full=RING-type E3 ubiquitin transferase ATL32; Flags: Precursor PF13639:Ring finger domain
1308	HORVU.MOREX.r2.6HG0525460.1	1.68979	9.16987e-18	Q9LMN6.1 RecName: Full=Wall-associated receptor kinase 4; Flags: Precursor PF13947:Wall-associated receptor kinase galacturonan-binding|PF07714:Protein tyrosine kinase|PF07645:Calcium-binding EGF domain
1309	HORVU.MOREX.r2.3HG0238570.1	1.68773	4.33067e-09	Q10J94.1 RecName: Full=Cysteine proteinase inhibitor 8; AltName: Full=Oryzacystatin VIII; Short=OC-VIII; AltName: Full=Oryzacystatin-8; Flags: Precursor PF16845:Aspartic acid proteinase inhibitor
1310	HORVU.MOREX.r2.7HG0551210.1	1.68697	1.36583e-08	PF02731:SKIP/SNW domain
1311	HORVU.MOREX.r2.6HG0449580.1	1.68261	0.00200013	Q9M130.1 RecName: Full=WAT1-related protein At4g01440 PF00892:EamA-like transporter family
1312	HORVU.MOREX.r2.4HG0299240.1	1.68193	0.00275607
1313	HORVU.MOREX.r2.7HG0533430.1	1.68188	0.0138775
1314	HORVU.MOREX.r2.7HG0593590.1	1.68166	1.62117e-05
1315	HORVU.MOREX.r2.4HG0289200.1	1.68108	0.00983319	Q6F6Y2.1 RecName: Full=FAD-dependent urate hydroxylase; AltName: Full=Flavoprotein urate hydroxylase PF01494:FAD binding domain
1316	HORVU.MOREX.r2.5HG0378340.1	1.67752	8.63373e-05
1317	HORVU.MOREX.r2.2HG0138670.1	1.67708	2.70508e-06	PF02496:ABA/WDS induced protein
1318	HORVU.MOREX.r2.5HG0421220.1	1.67528	0.0037671
1319	HORVU.MOREX.r2.1HG0048800.1	1.67331	8.75902e-36	F4IH21.1 RecName: Full=Protein trichome birefringence-like 33 PF13839:GDSL/SGNH-like Acyl-Esterase family found in Pmr5 and Cas1p|PF14416:PMR5 N terminal Domain
1320	HORVU.MOREX.r2.4HG0309510.1	1.67321	0.00183049	O04066.1 RecName: Full=Acyl-CoA-binding protein; Short=ACBP [Ricinus communis] PF00887:Acyl CoA binding protein
1321	HORVU.MOREX.r2.3HG0228610.1	1.67292	0.000367276	PF04003:Dip2/Utp12 Family
1322	HORVU.MOREX.r2.7HG0602350.1	1.67174	5.76589e-10
1323	HORVU.MOREX.r2.5HG0355570.1	1.67144	0.000103446
1324	HORVU.MOREX.r2.2HG0115420.1	1.67024	0.0110236	A2YLX7.1 RecName: Full=Protein LHCP TRANSLOCATION DEFECT; Flags: Precursor >A3BKF2.1 RecName: Full=Protein LHCP TRANSLOCATION DEFECT; Flags: Precursor PF13857:Ankyrin repeats (many copies)
1325	HORVU.MOREX.r2.6HG0496930.1	1.66983	0.00115656	Q8JFY9.1 RecName: Full=Poly(U)-specific endoribonuclease-A; AltName: Full=Protein endoU-A; AltName: Full=Uridylate-specific endoribonuclease-A; AltName: Full=XendoU-A PF09412:Endoribonuclease XendoU
1326	HORVU.MOREX.r2.2HG0164280.1	1.6688	5.57993e-05	PF08263:Leucine rich repeat N-terminal domain
1327	HORVU.MOREX.r2.1HG0014420.1	1.66781	0.0021918	Q6AT90.1 RecName: Full=Transcription factor APG; AltName: Full=Basic helix-loop-helix protein 106; Short=OsbHLH106; AltName: Full=Protein ANTAGONIST OF PGL1; AltName: Full=bHLH transcription factor bHLH106 PF00010:Helix-loop-helix DNA-binding doma
1328	HORVU.MOREX.r2.2HG0143230.1	1.66725	0.0294704	Q9LU10.1 RecName: Full=Protease Do-like 8, chloroplastic; Flags: Precursor PF13365:Trypsin-like peptidase domain|PF13180:PDZ domain
1329	HORVU.MOREX.r2.1HG0016590.1	1.6669	0.00536657	Q7XA42.2 RecName: Full=Putative disease resistance protein RGA1; AltName: Full=RGA3-blb PF00931:NB-ARC domain
1330	HORVU.MOREX.r2.5HG0410580.1	1.66556	0.0458543
1331	HORVU.MOREX.r2.7HG0601290.1	1.66549	5.1984e-17
1332	HORVU.MOREX.r2.7HG0541610.1	1.66448	1.69372e-19
1333	HORVU.MOREX.r2.3HG0228110.1	1.66398	2.73839e-08
1334	HORVU.MOREX.r2.2HG0128640.1	1.66189	6.56804e-06
1335	HORVU.MOREX.r2.4HG0342700.1	1.66164	4.70022e-09
1336	HORVU.MOREX.r2.3HG0245220.1	1.66055	1.26349e-13	Q6ZFZ4.1 RecName: Full=Calpain-type cysteine protease ADL1; AltName: Full=Phytocalpain ADL1; AltName: Full=Protein ADAXIALIZED LEAF1; AltName: Full=Protein DEFECTIVE KERNEL 1; Short=OsDEK1; AltName: Full=Protein SHOOTLESS 3; Flags: Precursor PF006
1337	HORVU.MOREX.r2.1HG0007330.1	1.65782	2.58732e-10
1338	HORVU.MOREX.r2.5HG0414040.1	1.65693	0.00264402	Q03773.1 RecName: Full=Glucan endo-1,3-beta-glucosidase; AltName: Full=(1->3)-beta-glucan endohydrolase; Short=(1->3)-beta-glucanase; AltName: Full=Beta-1,3-endoglucanase; Flags: Precursor PF00332:Glycosyl hydrolases family 17
1339	HORVU.MOREX.r2.1HG0031540.1	1.65683	2.88446e-11	F4IPY2.1 RecName: Full=Cysteine--tRNA ligase, chloroplastic/mitochondrial; AltName: Full=Cysteinyl-tRNA synthetase; Short=CysRS; Flags: Precursor PF01406:tRNA synthetases class I (C) catalytic domain
1340	HORVU.MOREX.r2.5HG0415580.1	1.65607	0.000479542	PF05553:Cotton fibre expressed protein
1341	HORVU.MOREX.r2.3HG0185590.1	1.6558	5.01255e-10
1342	HORVU.MOREX.r2.2HG0125400.1	1.65423	0.00511782	Q6NME7.1 RecName: Full=CST complex subunit TEN1; AltName: Full=Protein MERISTEM DISORGANIZATION 1; AltName: Full=Protein telomeric pathways with STN1 homolog PF15490:Telomere-capping, CST complex subunit
1343	HORVU.MOREX.r2.7HG0597390.1	1.65396	2.3533e-06	PF08387:FBD
1344	HORVU.MOREX.r2.2HG0147370.1	1.6539	1.03169e-11	PF04862:Protein of unknown function (DUF642)
1345	HORVU.MOREX.r2.5HG0411920.1	1.64995	2.01612e-05
1346	HORVU.MOREX.r2.4HG0290370.1	1.64978	0.00345493	F4KDA5.1 RecName: Full=Probable mitochondrial intermediate peptidase, mitochondrial; Flags: Precursor -
1347	HORVU.MOREX.r2.4HG0328230.1	1.64877	1.63032e-07
1348	HORVU.MOREX.r2.1HG0026230.1	1.64838	9.26101e-18	A5VLH4.1 RecName: Full=tRNA pseudouridine synthase A; AltName: Full=tRNA pseudouridine(38-40) synthase; AltName: Full=tRNA pseudouridylate synthase I; AltName: Full=tRNA-uridine isomerase I >B2G8U7.1 RecName: Full=tRNA pseudouridine synthase A; AltNa
1349	HORVU.MOREX.r2.7HG0619380.1	1.64801	5.38781e-07
1350	HORVU.MOREX.r2.4HG0289840.1	1.64727	0.0241112	Q8L7V3.1 RecName: Full=Probable methyltransferase PMT26 PF03141:Putative S-adenosyl-L-methionine-dependent methyltransferase
1351	HORVU.MOREX.r2.4HG0302410.1	1.64704	1.47651e-11	PF13857:Ankyrin repeats (many copies)
1352	HORVU.MOREX.r2.3HG0192780.1	1.64574	0.0027718	Q8PSE5.1 RecName: Full=Protease HtpX homolog 2 PF01435:Peptidase family M48
1353	HORVU.MOREX.r2.6HG0503210.1	1.64519	1.01618e-06	Q9LZ82.1 RecName: Full=Protein BTR1; AltName: Full=Binding to ToMV RNA 1 PF00013:KH domain
1354	HORVU.MOREX.r2.2HG0091450.1	1.64513	3.92322e-09	PF14200:Ricin-type beta-trefoil lectin domain-like
1355	HORVU.MOREX.r2.4HG0309900.1	1.6436	0.0411907
1356	HORVU.MOREX.r2.3HG0270740.1	1.64262	0.0442013	Q5VP70.1 RecName: Full=Auxin efflux carrier component 3a; Short=OsPIN3a; AltName: Full=OSPIN10a; AltName: Full=OsPIN3t PF03547:Membrane transport protein
1357	HORVU.MOREX.r2.7HG0551960.1	1.64211	1.51173e-07	PF02319:E2F/DP family winged-helix DNA-binding domain|PF08781:Transcription factor DP
1358	HORVU.MOREX.r2.1HG0042580.1	1.64152	0.029177	Q8LCA1.2 RecName: Full=Protein CURVATURE THYLAKOID 1B, chloroplastic; AltName: Full=Photosystem I protein P; AltName: Full=Thylakoid membrane phosphoprotein 14 kDa; Flags: Precursor PF14159:CAAD domains of cyanobacterial aminoacyl-tRNA synthetase
1359	HORVU.MOREX.r2.7HG0564090.1	1.64034	0.000798376	P74516.1 RecName: Full=Putative tRNA (cytidine(34)-2'-O)-methyltransferase; AltName: Full=tRNA (cytidine/uridine-2'-O-)-methyltransferase PF00588:SpoU rRNA Methylase family
1360	HORVU.MOREX.r2.4HG0289300.1	1.63887	8.22613e-08
1361	HORVU.MOREX.r2.6HG0518130.1	1.63715	8.13901e-07	PF00013:KH domain
1362	HORVU.MOREX.r2.1HG0043630.1	1.63612	0.0123824	D2HWM5.1 RecName: Full=E3 ubiquitin-protein ligase RFWD3; AltName: Full=RING finger and WD repeat domain-containing protein 3; AltName: Full=RING finger protein 201 PF13639:Ring finger domain
1363	HORVU.MOREX.r2.4HG0336990.1	1.63597	0.0185017
1364	HORVU.MOREX.r2.6HG0512570.1	1.63483	3.16466e-11
1365	HORVU.MOREX.r2.2HG0087940.1	1.63458	0.000932276	Q9LHL6.1 RecName: Full=Protein trichome birefringence-like 1 PF14416:PMR5 N terminal Domain|PF13839:GDSL/SGNH-like Acyl-Esterase family found in Pmr5 and Cas1p
1366	HORVU.MOREX.r2.6HG0473050.1	1.63453	8.71027e-16	Q9LUD7.2 RecName: Full=Putative callose synthase 8; AltName: Full=1,3-beta-glucan synthase; AltName: Full=Protein GLUCAN SYNTHASE-LIKE 4 PF02364:1,3-beta-glucan synthase component
1367	HORVU.MOREX.r2.1HG0063720.1	1.63416	7.76208e-07	Q9FE62.1 RecName: Full=Thioredoxin-like protein YLS8; AltName: Full=Protein YELLOW-LEAF-SPECIFIC GENE 8 PF02966:Mitosis protein DIM1
1368	HORVU.MOREX.r2.1HG0032830.1	1.63403	2.43406e-05
1369	HORVU.MOREX.r2.4HG0339810.1	1.63248	8.60049e-07	Q53PC7.1 RecName: Full=Coatomer subunit beta-1; AltName: Full=Beta-coat protein 1; Short=Beta-COP 1 PF07718:Coatomer beta C-terminal region|PF01602:Adaptin N terminal region
1370	HORVU.MOREX.r2.6HG0526860.1	1.62946	0.00033723	Q9SJU9.2 RecName: Full=Epimerase family protein SDR39U1 homolog, chloroplastic; AltName: Full=Protein GIANT CHLOROPLAST 1; AltName: Full=Protein SulA homolog; Short=AtSulA; Flags: Precursor PF01370:NAD dependent epimerase/dehydratase family|PF0833
1371	HORVU.MOREX.r2.6HG0505060.1	1.62929	0.0393947	A2X8W3.2 RecName: Full=3-hydroxy-3-methylglutaryl-coenzyme A reductase 1; Short=HMG-CoA reductase 1 PF00368:Hydroxymethylglutaryl-coenzyme A reductase
1372	HORVU.MOREX.r2.3HG0214300.1	1.62862	1.66712e-09	B8ANF1.1 RecName: Full=Magnesium-chelatase subunit ChlH, chloroplastic; Short=Mg-chelatase subunit H; AltName: Full=Mg-protoporphyrin IX chelatase subunit ChlH; Flags: Precursor PF02514:CobN/Magnesium Chelatase
1373	HORVU.MOREX.r2.3HG0189030.1	1.628	1.94256e-08	B6IDH3.1 RecName: Full=Protein root UVB sensitive 5 PF04884:Vitamin B6 photo-protection and homoeostasis
1374	HORVU.MOREX.r2.1HG0061320.1	1.62624	0.000251079	PF17032:zinc-ribbon family
1375	HORVU.MOREX.r2.2HG0114750.1	1.62621	1.71966e-13	Q06398.2 RecName: Full=Probable glutathione S-transferase GSTU6; AltName: Full=28 kDa cold-induced protein PF13410:Glutathione S-transferase, C-terminal domain|PF13417:Glutathione S-transferase, N-terminal domain
1376	HORVU.MOREX.r2.2HG0152760.1	1.62306	0.0183882	O22150.1 RecName: Full=Auxin-responsive protein SAUR36; AltName: Full=Protein RESPONSE TO AUXINS AND GIBBERELLINS 1; AltName: Full=Protein SENESCENCE-ASSOCIATED GENE 201; AltName: Full=Protein SMALL AUXIN UP RNA 36 PF02519:Auxin responsive protein
1377	HORVU.MOREX.r2.6HG0475630.1	1.62247	8.556e-08
1378	HORVU.MOREX.r2.1HG0044870.1	1.62243	0.0117301	P54411.1 RecName: Full=T-complex protein 1 subunit epsilon; Short=TCP-1-epsilon; AltName: Full=CCT-epsilon; AltName: Full=TCP-K36 PF00118:TCP-1/cpn60 chaperonin family
1379	HORVU.MOREX.r2.5HG0379440.1	1.62218	1.02814e-06
1380	HORVU.MOREX.r2.2HG0139550.1	1.62177	8.63115e-06
1381	HORVU.MOREX.r2.2HG0141920.1	1.62129	5.47837e-05
1382	HORVU.MOREX.r2.2HG0112800.1	1.62077	0.0149513	O81905.1 RecName: Full=Receptor-like serine/threonine-protein kinase SD1-8; AltName: Full=Arabidopsis thaliana receptor kinase 3; AltName: Full=S-domain-1 (SD1) receptor kinase 8; Short=SD1-8; Flags: Precursor PF01453:D-mannose binding lectin|PF07
1383	HORVU.MOREX.r2.6HG0484010.1	1.62063	3.84686e-15
1384	HORVU.MOREX.r2.2HG0131010.1	1.61969	8.86132e-07
1385	HORVU.MOREX.r2.3HG0245670.1	1.61965	0.00252387	Q02439.1 RecName: Full=Putative glucan endo-1,3-beta-glucosidase GVI; AltName: Full=(1->3)-beta-glucan endohydrolase GVI; AltName: Full=(1->3)-beta-glucanase isoenzyme GVI; AltName: Full=Beta-1,3-endoglucanase GVI; Flags: Precursor PF00332:Glycosy
1386	HORVU.MOREX.r2.2HG0166430.1	1.61859	0.000265554
1387	HORVU.MOREX.r2.6HG0469320.1	1.61769	2.10643e-06	Q9ZVT7.1 RecName: Full=Exosome complex component RRP4 homolog; AltName: Full=Ribosomal RNA-processing protein 4; Short=AtRRP4; Short=AtRrp4p PF15985:KH domain
1388	HORVU.MOREX.r2.2HG0128960.1	1.61729	0.0488717
1389	HORVU.MOREX.r2.4HG0287390.1	1.61723	0.000177363
1390	HORVU.MOREX.r2.7HG0595760.1	1.61675	1.40258e-12	Q4FZT0.1 RecName: Full=Stomatin-like protein 2, mitochondrial; Short=SLP-2; Flags: Precursor PF01145:SPFH domain / Band 7 family
1391	HORVU.MOREX.r2.3HG0241340.1	1.61616	0.0181158	PF14159:CAAD domains of cyanobacterial aminoacyl-tRNA synthetase
1392	HORVU.MOREX.r2.2HG0161830.1	1.61593	0.00496838
1393	HORVU.MOREX.r2.2HG0123410.1	1.61529	1.13767e-24
1394	HORVU.MOREX.r2.7HG0577930.1	1.61471	0.0353436
1395	HORVU.MOREX.r2.7HG0573260.1	1.61453	0.000607804
1396	HORVU.MOREX.r2.1HG0016070.1	1.61443	6.1922e-06	Q2R0L2.1 RecName: Full=Laccase-19; AltName: Full=Benzenediol:oxygen oxidoreductase 19; AltName: Full=Diphenol oxidase 19; AltName: Full=Urishiol oxidase 19; Flags: Precursor PF07732:Multicopper oxidase|PF00394:Multicopper oxidase|PF07731:Multicopp
1397	HORVU.MOREX.r2.1HG0028620.1	1.61433	1.00353e-09
1398	HORVU.MOREX.r2.3HG0239060.1	1.61254	7.45808e-06	PF15925:SOSS complex subunit C
1399	HORVU.MOREX.r2.2HG0141860.1	1.61026	0.0413729	Q9SQ64.1 RecName: Full=Non-functional NADPH-dependent codeinone reductase 2 PF00248:Aldo/keto reductase family
1400	HORVU.MOREX.r2.3HG0193940.1	1.61008	1.07877e-10	Q9M886.1 RecName: Full=LOB domain-containing protein 41; AltName: Full=ASYMMETRIC LEAVES 2-like protein 38; Short=AS2-like protein 38 PF03195:Protein of unknown function DUF260
1401	HORVU.MOREX.r2.2HG0108610.1	1.60915	0.00285153	Q9ZRV4.1 RecName: Full=DNA mismatch repair protein MLH1; AltName: Full=MutL protein homolog 1; AltName: Full=Protein MUTL-HOMOLOGUE 1; Short=AtMLH1 PF16413:DNA mismatch repair protein Mlh1 C-terminus
1402	HORVU.MOREX.r2.1HG0035630.1	1.60894	4.73664e-08	Q9FPT1.2 RecName: Full=Ubiquitin carboxyl-terminal hydrolase 12; AltName: Full=Deubiquitinating enzyme 12; Short=AtUBP12; AltName: Full=Ubiquitin thioesterase 12; AltName: Full=Ubiquitin-specific-processing protease 12 PF00917:MATH domain
1403	HORVU.MOREX.r2.2HG0080030.1	1.60879	0.000247953	Q4R347.1 RecName: Full=Cell differentiation protein RCD1 homolog; Short=Rcd-1; AltName: Full=CCR4-NOT transcription complex subunit 9 >Q5PQL2.1 RecName: Full=Cell differentiation protein RCD1 homolog; Short=Rcd-1; AltName: Full=CCR4-NOT transcription
1404	HORVU.MOREX.r2.2HG0105020.1	1.60873	2.26975e-08	Q6Z4G8.1 RecName: Full=COBRA-like protein 1; AltName: Full=Protein BRITTLE CULM1-like 6; Flags: Precursor PF04833:COBRA-like protein
1405	HORVU.MOREX.r2.3HG0222760.1	1.60853	1.16708e-18
1406	HORVU.MOREX.r2.3HG0247850.1	1.60826	3.58663e-06	Q9STX0.1 RecName: Full=Probable WRKY transcription factor 7; AltName: Full=WRKY DNA-binding protein 7 PF03106:WRKY DNA -binding domain
1407	HORVU.MOREX.r2.4HG0318130.1	1.60753	0.000370628	PF00170:bZIP transcription factor
1408	HORVU.MOREX.r2.1HG0044920.1	1.60493	0.000356828
1409	HORVU.MOREX.r2.3HG0193100.1	1.60471	0.00516414
1410	HORVU.MOREX.r2.3HG0183340.1	1.60423	4.62494e-12	PF13414:TPR repeat
1411	HORVU.MOREX.r2.1HG0047400.1	1.6012	8.28044e-13	PF15159:Phosphatidylinositol N-acetylglucosaminyltransferase subunit Y
1412	HORVU.MOREX.r2.1HG0072480.1	1.60078	0.000359908
1413	HORVU.MOREX.r2.3HG0238270.1	1.59736	2.62879e-09	B6IPJ8.1 RecName: Full=50S ribosomal protein L20 PF00453:Ribosomal protein L20
1414	HORVU.MOREX.r2.5HG0394340.1	1.59723	0.000743719
1415	HORVU.MOREX.r2.4HG0276250.1	1.59638	1.62963e-09
1416	HORVU.MOREX.r2.6HG0516810.1	1.59594	0.000230429
1417	HORVU.MOREX.r2.6HG0459300.1	1.59541	1.09395e-11
1418	HORVU.MOREX.r2.7HG0618630.1	1.59366	0.00559021	P93531.1 RecName: Full=Cytochrome P450 71D7 [Solanum chacoense] PF00067:Cytochrome P450
1419	HORVU.MOREX.r2.1HG0033970.1	1.59327	0.0140237
1420	HORVU.MOREX.r2.2HG0152820.1	1.59091	2.38961e-29	F8RP11.1 RecName: Full=Hsp70-Hsp90 organizing protein; Short=TaHop PF13414:TPR repeat|PF00515:Tetratricopeptide repeat
1421	HORVU.MOREX.r2.5HG0410240.1	1.59071	9.9696e-05	Q9ZVN2.1 RecName: Full=Acyltransferase-like protein At1g54570, chloroplastic; Flags: Precursor PF12146:Serine aminopeptidase, S33|PF03982:Diacylglycerol acyltransferase
1422	HORVU.MOREX.r2.7HG0598470.1	1.5895	0.000232952
1423	HORVU.MOREX.r2.3HG0186000.1	1.58914	0.0248327	Q2HIV9.1 RecName: Full=Transcription factor bHLH35; AltName: Full=Basic helix-loop-helix protein 35; Short=AtbHLH35; Short=bHLH 35; AltName: Full=Transcription factor EN 41; AltName: Full=bHLH transcription factor bHLH035 PF00010:Helix-loop-helix
1424	HORVU.MOREX.r2.2HG0123530.1	1.58779	2.95867e-06
1425	HORVU.MOREX.r2.3HG0185810.1	1.58763	1.96393e-05	PF03145:Seven in absentia protein family
1426	HORVU.MOREX.r2.6HG0515090.1	1.58663	0.00177193	PF14368:Probable lipid transfer
1427	HORVU.MOREX.r2.1HG0044490.1	1.58616	2.66994e-16	PF04484:Family of unknown function (DUF566)
1428	HORVU.MOREX.r2.2HG0165390.1	1.58571	5.42919e-05	Q0J9V6.2 RecName: Full=Uncharacterized protein Os04g0629400; Flags: Precursor -
1429	HORVU.MOREX.r2.4HG0293660.1	1.58504	3.37896e-07
1430	HORVU.MOREX.r2.2HG0138600.1	1.58476	0.00596253
1431	HORVU.MOREX.r2.5HG0434800.1	1.58382	0.00155203
1432	HORVU.MOREX.r2.6HG0520830.1	1.58242	8.18587e-24	PF15346:Arginine and glutamate-rich 1
1433	HORVU.MOREX.r2.5HG0371270.1	1.58187	0.00277098
1434	HORVU.MOREX.r2.2HG0154640.1	1.58065	0.0041785	Q6AWX7.1 RecName: Full=Growth-regulating factor 12; Short=OsGRF12; AltName: Full=Transcription activator GRF12 PF08879:WRC|PF08880:QLQ
1435	HORVU.MOREX.r2.1HG0037490.1	1.57781	0.0238573	Q1ECF5.1 RecName: Full=LIM domain-containing protein PLIM2b; AltName: Full=Pollen-expressed LIM protein 2B PF00412:LIM domain
1436	HORVU.MOREX.r2.5HG0411170.1	1.57642	8.00529e-05
1437	HORVU.MOREX.r2.1HG0052130.1	1.57584	2.56171e-06	Q9SD34.3 RecName: Full=Zinc finger CCCH domain-containing protein 44; Short=AtC3H44 PF02213:GYF domain
1438	HORVU.MOREX.r2.2HG0122820.1	1.57572	1.36457e-08
1439	HORVU.MOREX.r2.1HG0013210.1	1.57526	3.16473e-10	Q875S9.1 RecName: Full=Palmitoyltransferase AKR1; AltName: Full=Ankyrin repeat-containing protein AKR1 PF13962:Domain of unknown function|PF12796:Ankyrin repeats (3 copies)
1440	HORVU.MOREX.r2.1HG0071280.1	1.57422	0.00016813
1441	HORVU.MOREX.r2.2HG0091720.1	1.5732	0.000145259	Q7XHW5.2 RecName: Full=Cytochrome P450 714B1; AltName: Full=GA 13-oxidase 1; AltName: Full=Gibberellin 13 oxidase 1 PF00067:Cytochrome P450
1442	HORVU.MOREX.r2.5HG0437360.1	1.57228	0.000263212	PF13912:C2H2-type zinc finger
1443	HORVU.MOREX.r2.5HG0437400.1	1.57173	3.69233e-09	PF13912:C2H2-type zinc finger
1444	HORVU.MOREX.r2.2HG0138810.1	1.57156	3.40672e-05
1445	HORVU.MOREX.r2.1HG0039010.1	1.57131	0.0119612
1446	HORVU.MOREX.r2.6HG0486130.1	1.57083	1.90667e-07
1447	HORVU.MOREX.r2.2HG0134440.1	1.57024	2.38849e-05	Q5Z5Q3.1 RecName: Full=Zinc finger CCCH domain-containing protein 43; Short=OsC3H43 PF12776:Myb/SANT-like DNA-binding domain
1448	HORVU.MOREX.r2.2HG0180730.1	1.56995	6.57299e-06	Q8LIG4.1 RecName: Full=CBL-interacting protein kinase 3; AltName: Full=OsCIPK03 PF00069:Protein kinase domain
1449	HORVU.MOREX.r2.6HG0501440.1	1.56974	7.61989e-05	Q8LC69.2 RecName: Full=RING-H2 finger protein ATL8; AltName: Full=RING-type E3 ubiquitin transferase ATL8 PF13639:Ring finger domain
1450	HORVU.MOREX.r2.6HG0521400.1	1.56951	2.82537e-10	Q2QR07.1 RecName: Full=Bidirectional sugar transporter SWEET13; Short=OsSWEET13 PF03083:Sugar efflux transporter for intercellular exchange
1451	HORVU.MOREX.r2.3HG0273300.1	1.56882	3.70746e-08	Q0JFN7.2 RecName: Full=DEAD-box ATP-dependent RNA helicase 58, chloroplastic; Flags: Precursor PF00270:DEAD/DEAH box helicase|PF00271:Helicase conserved C-terminal domain
1452	HORVU.MOREX.r2.7HG0584720.1	1.56688	2.50525e-06
1453	HORVU.MOREX.r2.3HG0236930.1	1.56623	0.000334905	Q9FZ62.1 RecName: Full=Inorganic pyrophosphatase 2; Short=AtPPsPase2; Short=PPi phosphatase 2; Short=Pyrophosphate-specific phosphatase 2 PF06888:Putative Phosphatase
1454	HORVU.MOREX.r2.2HG0089170.1	1.56603	1.116e-06	Q9SVV2.1 RecName: Full=Probable xyloglucan endotransglucosylase/hydrolase protein 26; Short=At-XTH26; Short=XTH-26; Flags: Precursor PF00722:Glycosyl hydrolases family 16|PF06955:Xyloglucan endo-transglycosylase (XET) C-terminus
1455	HORVU.MOREX.r2.3HG0245200.1	1.56316	8.3345e-10
1456	HORVU.MOREX.r2.6HG0484100.1	1.56068	7.96535e-14
1457	HORVU.MOREX.r2.2HG0093850.1	1.56029	0.0140098	Q9LYS2.2 RecName: Full=ABC transporter C family member 10; Short=ABC transporter ABCC.10; Short=AtABCC10; AltName: Full=ATP-energized glutathione S-conjugate pump 14; AltName: Full=Glutathione S-conjugate-transporting ATPase 14; AltName: Full=Multidr
1458	HORVU.MOREX.r2.6HG0520100.1	1.56013	7.18613e-05
1459	HORVU.MOREX.r2.3HG0260490.1	1.56002	8.66805e-14	Q9C521.1 RecName: Full=UDP-galactose transporter 1; Short=At-UDP-GalT1 PF03151:Triose-phosphate Transporter family
1460	HORVU.MOREX.r2.3HG0250370.1	1.5595	1.60221e-09	Q8S9H7.1 RecName: Full=Transcription factor DIVARICATA PF00249:Myb-like DNA-binding domain
1461	HORVU.MOREX.r2.7HG0619330.1	1.55906	1.72726e-20	Q9ZUN4.1 RecName: Full=1-aminocyclopropane-1-carboxylate oxidase 1; Short=ACC oxidase 1; Short=AtACO1 PF03171:2OG-Fe(II) oxygenase superfamily|PF14226:non-haem dioxygenase in morphine synthesis N-terminal
1462	HORVU.MOREX.r2.4HG0343790.1	1.55895	3.46173e-08	Q94JX9.2 RecName: Full=Nascent polypeptide-associated complex subunit alpha-like protein 2; Short=NAC-alpha-like protein 2; AltName: Full=Alpha-NAC-like protein 2 PF01849:NAC domain
1463	HORVU.MOREX.r2.1HG0069180.1	1.55641	0.000104881
1464	HORVU.MOREX.r2.4HG0290400.1	1.55608	4.1823e-06
1465	HORVU.MOREX.r2.3HG0250000.1	1.55544	0.00310898	Q43139.2 RecName: Full=Fructose-1,6-bisphosphatase, cytosolic; Short=FBPase; AltName: Full=D-fructose-1,6-bisphosphate 1-phosphohydrolase PF00316:Fructose-1-6-bisphosphatase
1466	HORVU.MOREX.r2.3HG0245790.1	1.55514	4.46321e-10	Q5VQY3.1 RecName: Full=Probable auxin efflux carrier component 9; Short=OsPIN9 PF03547:Membrane transport protein
1467	HORVU.MOREX.r2.3HG0263310.1	1.55505	0.0395612	Q8LG98.2 RecName: Full=Ubiquitin thioesterase otubain-like; AltName: Full=Deubiquitinating enzyme otubain-like; AltName: Full=Ubiquitin-specific-processing protease otubain-like PF10275:Peptidase C65 Otubain
1468	HORVU.MOREX.r2.3HG0221040.1	1.55482	0.0400953	PF13952:Domain of unknown function (DUF4216)
1469	HORVU.MOREX.r2.4HG0330520.1	1.55481	0.00203804
1470	HORVU.MOREX.r2.1HG0077000.1	1.55467	0.0131201	PF03638:Tesmin/TSO1-like CXC domain, cysteine-rich domain
1471	HORVU.MOREX.r2.7HG0592000.1	1.55364	5.11184e-07
1472	HORVU.MOREX.r2.4HG0290870.1	1.55292	8.717e-09	PF03195:Protein of unknown function DUF260
1473	HORVU.MOREX.r2.2HG0140840.1	1.55273	1.72355e-06	P16976.2 RecName: Full=GTP-binding protein YPTM1 PF00071:Ras family
1474	HORVU.MOREX.r2.4HG0303710.1	1.55249	4.13805e-08	Q8SSN5.2 RecName: Full=N-alpha-acetyltransferase 20; AltName: Full=N-acetyltransferase 5 homolog; AltName: Full=N-terminal acetyltransferase B complex catalytic subunit NAA20 homolog; AltName: Full=NatB catalytic subunit -
1475	HORVU.MOREX.r2.3HG0207840.1	1.55167	0.00776177	Q5HZL1.1 RecName: Full=ERI1 exoribonuclease 2; AltName: Full=Exonuclease domain-containing protein 1 PF00929:Exonuclease
1476	HORVU.MOREX.r2.2HG0151810.1	1.55165	0.0478653	Q8VZG8.3 RecName: Full=MDIS1-interacting receptor like kinase 2; Short=AtMIK2; AltName: Full=Probable LRR receptor-like serine/threonine-protein kinase At4g08850; Flags: Precursor PF13855:Leucine rich repeat|PF00069:Protein kinase domain|PF08263:L
1477	HORVU.MOREX.r2.5HG0356330.1	1.55126	4.81646e-05
1478	HORVU.MOREX.r2.2HG0135400.1	1.55116	9.47309e-22	PF15630:Kinetochore component CENP-S
1479	HORVU.MOREX.r2.1HG0027560.1	1.55041	1.83353e-21
1480	HORVU.MOREX.r2.1HG0056410.1	1.5503	0.00153362	Q9FK47.1 RecName: Full=Myb-related protein 1; AltName: Full=Myb family transcription factor PHL10; AltName: Full=Protein PHR1-LIKE 10 PF00249:Myb-like DNA-binding domain|PF14379:MYB-CC type transfactor, LHEQLE motif
1481	HORVU.MOREX.r2.4HG0292430.1	1.55008	3.17903e-07
1482	HORVU.MOREX.r2.6HG0473340.1	1.54854	0.00647167	Q94915.1 RecName: Full=Rhythmically expressed gene 2 protein; AltName: Full=dREG-2 PF13419:Haloacid dehalogenase-like hydrolase
1483	HORVU.MOREX.r2.3HG0226300.1	1.54819	2.20804e-12	Q8L4X4.1 RecName: Full=Probable GABA transporter 2 PF01490:Transmembrane amino acid transporter protein
1484	HORVU.MOREX.r2.7HG0573420.1	1.5472	1.22648e-19	P33723.1 RecName: Full=GTP-binding protein ypt1 PF00071:Ras family
1485	HORVU.MOREX.r2.6HG0463940.1	1.5465	3.47308e-18
1486	HORVU.MOREX.r2.4HG0280060.1	1.54426	5.3025e-08
1487	HORVU.MOREX.r2.1HG0014930.1	1.54203	1.44554e-05
1488	HORVU.MOREX.r2.5HG0401910.1	1.5403	5.99954e-05	Q67UE2.1 RecName: Full=Homeobox-leucine zipper protein HOX11; AltName: Full=HD-ZIP protein HOX11; AltName: Full=Homeodomain transcription factor HOX11; AltName: Full=OsHox11 PF02183:Homeobox associated leucine zipper|PF00046:Homeobox domain
1489	HORVU.MOREX.r2.1HG0024940.1	1.54019	0.00128293
1490	HORVU.MOREX.r2.7HG0620910.1	1.53947	0.0437427
1491	HORVU.MOREX.r2.1HG0078260.1	1.53901	1.91334e-05	Q6L4R7.1 RecName: Full=Probable protein phosphatase 2C 53; Short=OsPP2C53; Flags: Precursor PF00481:Protein phosphatase 2C
1492	HORVU.MOREX.r2.5HG0403630.1	1.5386	0.00194926
1493	HORVU.MOREX.r2.2HG0160350.1	1.53766	1.83731e-05	Q9C7Y2.1 RecName: Full=Multiple organellar RNA editing factor 5, mitochondrial; AltName: Full=RNA editing-interacting protein 5; Flags: Precursor -
1494	HORVU.MOREX.r2.1HG0049870.1	1.53709	0.0111695	PF01156:Inosine-uridine preferring nucleoside hydrolase
1495	HORVU.MOREX.r2.5HG0436530.1	1.53642	1.10989e-05
1496	HORVU.MOREX.r2.4HG0290110.1	1.53518	0.000554062	A2RVM0.1 RecName: Full=Short-chain dehydrogenase TIC 32, chloroplastic; AltName: Full=Translocon at the inner envelope membrane of chloroplasts 32; Short=AtTIC32 PF00106:short chain dehydrogenase
1497	HORVU.MOREX.r2.7HG0528270.1	1.53437	0.0317709
1498	HORVU.MOREX.r2.6HG0457650.1	1.53379	0.00494707	PF04724:Glycosyltransferase family 17
1499	HORVU.MOREX.r2.4HG0348800.1	1.53327	1.23755e-13	PF13639:Ring finger domain
1500	HORVU.MOREX.r2.1HG0001250.1	1.53267	3.40808e-06	Q6YYA3.1 RecName: Full=Chloroplastic group IIA intron splicing facilitator CRS1, chloroplastic; AltName: Full=Chloroplastic RNA splicing factor 1; AltName: Full=Protein CHLOROPLAST RNA SPLICING 1; Flags: Precursor -
1501	HORVU.MOREX.r2.1HG0066270.1	1.53118	2.01871e-05	Q8VWQ5.1 RecName: Full=Probable WRKY transcription factor 50; AltName: Full=WRKY DNA-binding protein 50 PF03106:WRKY DNA -binding domain
1502	HORVU.MOREX.r2.2HG0143630.1	1.53056	4.47223e-08	B8B9K6.1 RecName: Full=60S ribosomal protein L10a >B7F845.1 RecName: Full=60S ribosomal protein L10a PF00687:Ribosomal protein L1p/L10e family
1503	HORVU.MOREX.r2.6HG0511480.1	1.53004	2.30188e-22
1504	HORVU.MOREX.r2.7HG0557900.1	1.52838	0.000105736
1505	HORVU.MOREX.r2.5HG0384630.1	1.52621	1.64046e-12
1506	HORVU.MOREX.r2.3HG0273420.1	1.52604	1.58252e-13
1507	HORVU.MOREX.r2.7HG0545350.1	1.52385	0.00721662	PF04195:Putative gypsy type transposon
1508	HORVU.MOREX.r2.5HG0413140.1	1.52347	2.36605e-05
1509	HORVU.MOREX.r2.4HG0334250.1	1.52198	2.32067e-14	Q9STQ2.2 RecName: Full=Subtilisin-like protease SBT3.18; AltName: Full=Subtilase subfamily 3 member 18; Short=AtSBT3.18; Flags: Precursor PF05922:Peptidase inhibitor I9|PF00082:Subtilase family
1510	HORVU.MOREX.r2.6HG0481780.1	1.5219	1.17923e-09	Q9SVE7.2 RecName: Full=Protein DETOXIFICATION 45, chloroplastic; Short=AtDTX45; AltName: Full=Multidrug and toxic compound extrusion protein 45; Short=MATE protein 45; Flags: Precursor -
1511	HORVU.MOREX.r2.3HG0184840.1	1.52065	0.00204836
1512	HORVU.MOREX.r2.1HG0027380.1	1.51985	0.00327358
1513	HORVU.MOREX.r2.6HG0521060.1	1.51949	1.42641e-13
1514	HORVU.MOREX.r2.6HG0523360.1	1.51914	0.0105062	P04784.1 RecName: Full=Chlorophyll a-b binding protein, chloroplastic; AltName: Full=LHCII type I CAB; Short=LHCP; Flags: Precursor PF00504:Chlorophyll A-B binding protein
1515	HORVU.MOREX.r2.2HG0085400.1	1.51912	8.62905e-07
1516	HORVU.MOREX.r2.6HG0492210.1	1.51881	1.03654e-11	Q9M5M1.1 RecName: Full=40S ribosomal protein S11 PF16205:Ribosomal_S17 N-terminal|PF00366:Ribosomal protein S17
1517	HORVU.MOREX.r2.4HG0282750.1	1.5188	0.00963251
1518	HORVU.MOREX.r2.5HG0439050.1	1.51872	0.0330232	PF11493:Thylakoid soluble phosphoprotein TSP9
1519	HORVU.MOREX.r2.5HG0402390.1	1.51735	2.8589e-11	Q6H5X0.1 RecName: Full=Putative ripening-related protein 2; Flags: Precursor -
1520	HORVU.MOREX.r2.2HG0082480.1	1.51655	1.77325e-30	B8AU84.1 RecName: Full=Arginase 1, mitochondrial; AltName: Full=Arginine amidohydrolase 1; Flags: Precursor PF00491:Arginase family
1521	HORVU.MOREX.r2.7HG0567230.1	1.5161	0.000940829	P49211.2 RecName: Full=60S ribosomal protein L32-1 PF01655:Ribosomal protein L32
1522	HORVU.MOREX.r2.5HG0389050.1	1.51491	2.1526e-14	A8E4L1.1 RecName: Full=Cytochrome c oxidase assembly protein COX19 PF06747:CHCH domain
1523	HORVU.MOREX.r2.5HG0437340.1	1.51479	7.76959e-16	Q9M9L0.3 RecName: Full=Anaphase-promoting complex subunit 11; AltName: Full=Cyclosome subunit 11 PF12861:Anaphase-promoting complex subunit 11 RING-H2 finger
1524	HORVU.MOREX.r2.2HG0119860.1	1.51467	6.90902e-10	PF13456:Reverse transcriptase-like
1525	HORVU.MOREX.r2.3HG0232050.1	1.51438	2.70214e-11
1526	HORVU.MOREX.r2.5HG0407060.1	1.51331	1.75152e-20	Q9ZQW8.1 RecName: Full=Splicing factor U2af small subunit A; AltName: Full=U2 auxiliary factor 35 kDa subunit A; AltName: Full=U2 small nuclear ribonucleoprotein auxiliary factor small subunit A; Short=U2 snRNP auxiliary factor small subunit A; AltNa
1527	HORVU.MOREX.r2.7HG0607230.1	1.51138	0.000761601	Q7XA06.1 RecName: Full=Synaptotagmin-3; AltName: Full=NTMC2T1.3; AltName: Full=Synaptotagmin C PF00168:C2 domain|PF17047:Synaptotagmin-like mitochondrial-lipid-binding domain
1528	HORVU.MOREX.r2.3HG0235470.1	1.51121	0.00663608
1529	HORVU.MOREX.r2.4HG0314430.1	1.51111	0.022078
1530	HORVU.MOREX.r2.6HG0489370.1	1.51041	6.84863e-05
1531	HORVU.MOREX.r2.6HG0524500.1	1.50848	5.1065e-07	PF02179:BAG domain
1532	HORVU.MOREX.r2.2HG0086760.1	1.50753	9.19359e-05
1533	HORVU.MOREX.r2.3HG0252820.1	1.50738	3.12994e-08	PF13912:C2H2-type zinc finger
1534	HORVU.MOREX.r2.4HG0283310.1	1.50722	0.0122431	Q9C7Z9.2 RecName: Full=Serine carboxypeptidase-like 18; Flags: Precursor PF00450:Serine carboxypeptidase
1535	HORVU.MOREX.r2.4HG0308410.1	1.50649	0.00089178
1536	HORVU.MOREX.r2.7HG0620750.1	1.50434	0.00204748	Q9SX31.1 RecName: Full=Proline-rich receptor-like protein kinase PERK9; AltName: Full=Proline-rich extensin-like receptor kinase 9; Short=AtPERK9 PF07714:Protein tyrosine kinase
1537	HORVU.MOREX.r2.3HG0220800.1	1.50303	2.69825e-10
1538	HORVU.MOREX.r2.5HG0406060.1	1.50241	0.000789269	PF04434:SWIM zinc finger
1539	HORVU.MOREX.r2.6HG0474970.1	1.50021	5.27835e-06	Q6ZKV8.1 RecName: Full=Bifunctional dethiobiotin synthetase/7,8-diamino-pelargonic acid aminotransferase, mitochondrial; AltName: Full=Bifunctional BIO3-BIO1 protein; Includes: RecName: Full=Dethiobiotin synthetase; AltName: Full=DTB synthetase; Shor
1540	HORVU.MOREX.r2.4HG0288240.1	1.50009	3.48906e-13
1541	HORVU.MOREX.r2.6HG0469090.1	1.49987	1.46495e-07	Q1G3M2.1 RecName: Full=LYR motif-containing protein At3g19508 PF05347:Complex 1 protein (LYR family)
1542	HORVU.MOREX.r2.5HG0410200.1	1.49947	0.0190951	Q9XGY4.1 RecName: Full=Mitochondrial import inner membrane translocase subunit TIM8 PF02953:Tim10/DDP family zinc finger
1543	HORVU.MOREX.r2.7HG0549600.1	1.49909	2.95751e-05	Q05736.1 RecName: Full=Pathogenesis-related protein 1; Short=AOPR1 PF00407:Pathogenesis-related protein Bet v I family
1544	HORVU.MOREX.r2.3HG0256620.1	1.49892	4.29162e-05	Q40702.1 RecName: Full=MADS-box transcription factor 2; AltName: Full=NMADS1; AltName: Full=OsMADS2; AltName: Full=RMADS219 PF01486:K-box region|PF00319:SRF-type transcription factor (DNA-binding and dimerisation domain)
1545	HORVU.MOREX.r2.1HG0077010.1	1.49804	0.00286604	Q4I8Q4.1 RecName: Full=Acyl-protein thioesterase 1 PF02230:Phospholipase/Carboxylesterase
1546	HORVU.MOREX.r2.4HG0310820.1	1.497	2.02419e-06
1547	HORVU.MOREX.r2.6HG0468980.1	1.49695	1.23346e-07	Q9SUT2.1 RecName: Full=Peroxidase 39; Short=Atperox P39; AltName: Full=ATP19a; Flags: Precursor PF00141:Peroxidase
1548	HORVU.MOREX.r2.5HG0365880.1	1.49657	0.00139693	PF00314:Thaumatin family
1549	HORVU.MOREX.r2.3HG0214030.1	1.49597	0.0210729
1550	HORVU.MOREX.r2.7HG0557330.1	1.4959	1.2115e-10	P52581.1 RecName: Full=Isoflavone reductase homolog PF05368:NmrA-like family
1551	HORVU.MOREX.r2.6HG0491170.1	1.49523	3.04497e-31
1552	HORVU.MOREX.r2.6HG0525120.1	1.49479	0.0126829	Q9FKX5.1 RecName: Full=NEP1-interacting protein-like 1; AltName: Full=RING-H2 finger protein ATL27 PF13639:Ring finger domain
1553	HORVU.MOREX.r2.2HG0088300.1	1.49356	1.6315e-18	A2YQ93.2 RecName: Full=Two-component response regulator-like PRR37; AltName: Full=Pseudo-response regulator 37; Short=OsPRR37 PF06203:CCT motif|PF00072:Response regulator receiver domain
1554	HORVU.MOREX.r2.1HG0062820.1	1.49294	2.29619e-06
1555	HORVU.MOREX.r2.7HG0576870.1	1.49271	0.00434102
1556	HORVU.MOREX.r2.1HG0064060.1	1.49194	0.000187851	P49970.1 RecName: Full=Signal recognition particle 54 kDa protein 3; Short=SRP54 PF02978:Signal peptide binding domain|PF00448:SRP54-type protein, GTPase domain|PF02881:SRP54-type protein, helical bundle domain
1557	HORVU.MOREX.r2.5HG0444900.1	1.49104	0.00185363	Q9ZPH2.1 RecName: Full=Monothiol glutaredoxin-S17; Short=AtGrxS17 -
1558	HORVU.MOREX.r2.1HG0012780.1	1.49083	0.0419313	A3C4H3.2 RecName: Full=Protein BIG GRAIN 1-like -
1559	HORVU.MOREX.r2.6HG0520220.1	1.49064	7.75313e-08
1560	HORVU.MOREX.r2.3HG0219810.1	1.49018	9.10135e-05
1561	HORVU.MOREX.r2.2HG0083500.1	1.48992	0.042321	Q54YW1.1 RecName: Full=ELMO domain-containing protein A PF04727:ELMO/CED-12 family
1562	HORVU.MOREX.r2.4HG0337410.1	1.48942	0.00350743	C5WYI7.1 RecName: Full=Cyanate hydratase; Short=Cyanase; AltName: Full=Cyanate hydrolase; AltName: Full=Cyanate lyase -
1563	HORVU.MOREX.r2.3HG0263460.1	1.48915	7.41151e-06	Q6K478.1 RecName: Full=CASP-like protein 5B3; Short=OsCASPL5B3 >B8BD96.1 RecName: Full=CASP-like protein 5B3; Short=OsCASPL5B3 PF04535:Domain of unknown function (DUF588)
1564	HORVU.MOREX.r2.4HG0299980.1	1.48833	4.09542e-08
1565	HORVU.MOREX.r2.3HG0211240.1	1.48811	7.28585e-05
1566	HORVU.MOREX.r2.7HG0535260.1	1.48801	0.0306802	Q9SW18.1 RecName: Full=Magnesium protoporphyrin IX methyltransferase, chloroplastic; Flags: Precursor PF07109:Magnesium-protoporphyrin IX methyltransferase C-terminus
1567	HORVU.MOREX.r2.4HG0336250.1	1.488	3.45531e-26	PF15346:Arginine and glutamate-rich 1
1568	HORVU.MOREX.r2.2HG0139210.1	1.48778	0.000678193
1569	HORVU.MOREX.r2.4HG0306170.1	1.48659	4.43442e-16
1570	HORVU.MOREX.r2.6HG0453810.1	1.48593	0.00487054
1571	HORVU.MOREX.r2.3HG0261600.1	1.4849	3.84572e-08
1572	HORVU.MOREX.r2.1HG0073480.1	1.48461	0.000720587	P04784.1 RecName: Full=Chlorophyll a-b binding protein, chloroplastic; AltName: Full=LHCII type I CAB; Short=LHCP; Flags: Precursor PF00504:Chlorophyll A-B binding protein
1573	HORVU.MOREX.r2.6HG0490360.1	1.48391	0.000274515
1574	HORVU.MOREX.r2.3HG0267280.1	1.48336	5.98877e-15
1575	HORVU.MOREX.r2.7HG0592180.1	1.48212	7.30039e-10	Q69XM7.1 RecName: Full=GTP-binding nuclear protein Ran-3; Short=OsRan3; AltName: Full=Ras-related nuclear protein 3 >A2YEQ6.2 RecName: Full=GTP-binding nuclear protein Ran-3; Short=OsRan3; AltName: Full=Ras-related nuclear protein 3 PF00071:Ras fa
1576	HORVU.MOREX.r2.2HG0079880.1	1.48202	0.00314309
1577	HORVU.MOREX.r2.7HG0538630.1	1.48079	2.59357e-22	Q80SY5.1 RecName: Full=Pre-mRNA-splicing factor 38B PF03371:PRP38 family
1578	HORVU.MOREX.r2.4HG0332850.1	1.48065	0.0142202	Q9FKH6.1 RecName: Full=Cytochrome b561 and DOMON domain-containing protein At5g35735; AltName: Full=Protein b561A.tha16; Flags: Precursor PF04526:Protein of unknown function (DUF568)
1579	HORVU.MOREX.r2.2HG0082500.1	1.48011	9.38016e-17	PF04043:Plant invertase/pectin methylesterase inhibitor
1580	HORVU.MOREX.r2.1HG0054560.1	1.47854	8.79578e-55
1581	HORVU.MOREX.r2.6HG0481160.1	1.47843	1.84254e-22
1582	HORVU.MOREX.r2.5HG0444100.1	1.47831	1.04548e-08	Q8GYN5.1 RecName: Full=RPM1-interacting protein 4 PF05627:Cleavage site for pathogenic type III effector avirulence factor Avr
1583	HORVU.MOREX.r2.1HG0027170.1	1.47803	0.00285179
1584	HORVU.MOREX.r2.1HG0057820.1	1.47694	4.30819e-05
1585	HORVU.MOREX.r2.6HG0492200.1	1.47664	0.00104418	Q9FGT8.1 RecName: Full=Temperature-induced lipocalin-1; Short=AtTIL1 PF08212:Lipocalin-like domain
1586	HORVU.MOREX.r2.5HG0374600.1	1.47568	0.000189472	Q9SR22.1 RecName: Full=Pectin acetylesterase 5; Flags: Precursor PF03283:Pectinacetylesterase
1587	HORVU.MOREX.r2.7HG0568160.1	1.47514	0.00975966	PF07762:Protein of unknown function (DUF1618)
1588	HORVU.MOREX.r2.5HG0396150.1	1.47417	0.0306177	PF10225:Uncharacterized conserved protein (DUF2215)
1589	HORVU.MOREX.r2.1HG0003040.1	1.47414	4.89606e-11	Q7XBA5.1 RecName: Full=Protein DEHYDRATION-INDUCED 19 homolog 6; AltName: Full=OsDi19-6 PF14571:Stress-induced protein Di19, C-terminal|PF05605:Drought induced 19 protein (Di19), zinc-binding
1590	HORVU.MOREX.r2.3HG0275480.1	1.47296	1.54024e-06	P0DMS1.1 RecName: Full=Protein NETWORKED 2A PF07765:KIP1-like protein
1591	HORVU.MOREX.r2.6HG0498360.1	1.47286	0.000724895
1592	HORVU.MOREX.r2.7HG0587270.1	1.47233	9.74472e-12	Q8T045.1 RecName: Full=O-glucosyltransferase rumi; Flags: Precursor PF05686:Glycosyl transferase family 90
1593	HORVU.MOREX.r2.5HG0391040.1	1.4697	0.0300605	PF08137:DVL family
1594	HORVU.MOREX.r2.4HG0297610.1	1.46887	0.000533942	Q94BZ1.1 RecName: Full=Protein ZINC INDUCED FACILITATOR-LIKE 1; AltName: Full=Protein ZIF-LIKE 1 PF07690:Major Facilitator Superfamily
1595	HORVU.MOREX.r2.3HG0212040.1	1.46828	0.017326
1596	HORVU.MOREX.r2.4HG0325450.1	1.4673	0.000225401
1597	HORVU.MOREX.r2.2HG0116230.1	1.46695	8.29311e-19
1598	HORVU.MOREX.r2.3HG0183930.1	1.46651	0.00114415	Q9CAL3.1 RecName: Full=Cysteine-rich receptor-like protein kinase 2; Short=Cysteine-rich RLK2; Flags: Precursor PF01657:Salt stress response/antifungal|PF00069:Protein kinase domain
1599	HORVU.MOREX.r2.5HG0379690.1	1.46638	6.0057e-08
1600	HORVU.MOREX.r2.6HG0449980.1	1.46615	0.00315076	Q6YPG5.1 RecName: Full=Putative nitric oxide synthase PF01926:50S ribosome-binding GTPase
1601	HORVU.MOREX.r2.4HG0328670.1	1.4661	0.046616
1602	HORVU.MOREX.r2.5HG0407610.1	1.46574	4.3746e-12
1603	HORVU.MOREX.r2.5HG0424000.1	1.46544	4.29587e-06	O23207.1 RecName: Full=Probable NAD(P)H dehydrogenase (quinone) FQR1-like 2 PF03358:NADPH-dependent FMN reductase
1604	HORVU.MOREX.r2.5HG0399830.1	1.46425	1.20962e-11	Q9M0B8.1 RecName: Full=WAT1-related protein At4g30420 PF00892:EamA-like transporter family
1605	HORVU.MOREX.r2.UnG0631410.1	1.46406	0.010187
1606	HORVU.MOREX.r2.7HG0550040.1	1.46359	1.63209e-07	Q6YZ52.2 RecName: Full=Kinesin-like protein KIN-7D, chloroplastic; Flags: Precursor PF00225:Kinesin motor domain
1607	HORVU.MOREX.r2.4HG0294550.1	1.46202	0.0473102	Q682S0.2 RecName: Full=Root phototropism protein 2; AltName: Full=BTB/POZ domain-containing protein RPT2 PF03000:NPH3 family
1608	HORVU.MOREX.r2.7HG0619480.1	1.4612	0.0105918	Q949S5.1 RecName: Full=F-box protein PP2-B11; AltName: Full=Protein PHLOEM PROTEIN 2-LIKE B11; Short=AtPP2-B11; AltName: Full=SKP1-interacting partner 12 -
1609	HORVU.MOREX.r2.5HG0357790.1	1.46098	8.47317e-11	PF02519:Auxin responsive protein
1610	HORVU.MOREX.r2.5HG0412530.1	1.46037	5.55638e-06
1611	HORVU.MOREX.r2.7HG0528690.1	1.46035	0.000896309
1612	HORVU.MOREX.r2.7HG0599720.1	1.46026	1.83034e-06	PF14009:Domain of unknown function (DUF4228)
1613	HORVU.MOREX.r2.1HG0048510.1	1.45739	0.000310952	Q9LRB7.1 RecName: Full=E3 ubiquitin-protein ligase EL5; AltName: Full=Protein ELICITOR 5 PF13639:Ring finger domain
1614	HORVU.MOREX.r2.1HG0016150.1	1.45677	8.1938e-05
1615	HORVU.MOREX.r2.5HG0432560.1	1.4564	0.00797816	Q851Q6.1 RecName: Full=Probable GTP-binding protein OBGC2 PF01018:GTP1/OBG|PF01926:50S ribosome-binding GTPase
1616	HORVU.MOREX.r2.2HG0127210.1	1.45611	1.33434e-08
1617	HORVU.MOREX.r2.2HG0117160.1	1.45574	0.000738849
1618	HORVU.MOREX.r2.5HG0433490.1	1.45533	0.000391325	Q8L970.1 RecName: Full=Probable prolyl 4-hydroxylase 7; Short=AtP4H7 PF03171:2OG-Fe(II) oxygenase superfamily
1619	HORVU.MOREX.r2.3HG0220990.1	1.45523	3.8149e-13	PF03080:Domain of unknown function (DUF239)|PF14365:Domain of unknown function (DUF4409)
1620	HORVU.MOREX.r2.4HG0313730.1	1.45522	2.64755e-07	PF13359:DDE superfamily endonuclease
1621	HORVU.MOREX.r2.6HG0473120.1	1.45515	8.27938e-35	Q8LGS1.2 RecName: Full=Protein MARD1; AltName: Full=Mediator of ABA-regulated dormancy1; AltName: Full=Senescence-associated protein SAG102 PF04570:zinc-finger of the FCS-type, C2-C2
1622	HORVU.MOREX.r2.3HG0200310.1	1.45445	0.0459014	Q94E49.1 RecName: Full=Protein kinase PINOID 2; AltName: Full=Protein PID-like; Short=OsPIDlike PF00069:Protein kinase domain
1623	HORVU.MOREX.r2.7HG0611590.1	1.45333	3.91038e-05	Q9M1C7.2 RecName: Full=ABC transporter C family member 9; Short=ABC transporter ABCC.9; Short=AtABCC9; AltName: Full=ATP-energized glutathione S-conjugate pump 9; AltName: Full=Glutathione S-conjugate-transporting ATPase 9; AltName: Full=Multidrug re
1624	HORVU.MOREX.r2.7HG0603230.1	1.45296	0.000207905	P22988.1 RecName: Full=L-lactate dehydrogenase A; Short=LDH-A PF02866:lactate/malate dehydrogenase, alpha/beta C-terminal domain|PF00056:lactate/malate dehydrogenase, NAD binding domain
1625	HORVU.MOREX.r2.2HG0147850.1	1.45272	8.12404e-06	O81772.1 RecName: Full=Peroxidase 46; Short=Atperox P46; AltName: Full=ATP48; Flags: Precursor PF00141:Peroxidase
1626	HORVU.MOREX.r2.2HG0163370.1	1.45243	2.34962e-06
1627	HORVU.MOREX.r2.2HG0130090.1	1.45241	9.35024e-06	PF04520:Senescence regulator
1628	HORVU.MOREX.r2.2HG0145780.1	1.45101	4.75759e-45	Q6C253.1 RecName: Full=Mitochondrial inner membrane protease ATP23 PF09768:Peptidase M76 family
1629	HORVU.MOREX.r2.7HG0591000.1	1.44988	4.88965e-06
1630	HORVU.MOREX.r2.3HG0205970.1	1.44949	0.0165837	PF01336:OB-fold nucleic acid binding domain
1631	HORVU.MOREX.r2.1HG0067920.1	1.44944	0.0315842
1632	HORVU.MOREX.r2.2HG0169500.1	1.44868	3.1701e-09	F4JJL0.1 RecName: Full=Endonuclease 4; Short=AtENDO4; AltName: Full=Deoxyribonuclease ENDO4; AltName: Full=Single-stranded-nucleate endonuclease ENDO4; Flags: Precursor PF02265:S1/P1 Nuclease
1633	HORVU.MOREX.r2.7HG0535140.1	1.44773	0.000849196	Q8L868.1 RecName: Full=Glucan endo-1,3-beta-glucosidase 11; AltName: Full=(1->3)-beta-glucan endohydrolase 11; Short=(1->3)-beta-glucanase 11; AltName: Full=Beta-1,3-endoglucanase 11; Short=Beta-1,3-glucanase 11; Flags: Precursor PF00332:Glycosyl
1634	HORVU.MOREX.r2.2HG0098740.1	1.44505	2.21969e-05	Q7XHZ0.1 RecName: Full=Heat stress transcription factor B-4b; AltName: Full=Heat stress transcription factor 12; Short=OsHSF12; Short=rHsf12; AltName: Full=Heat stress transcription factor 19; Short=OsHsf-19 PF00447:HSF-type DNA-binding
1635	HORVU.MOREX.r2.5HG0408750.1	1.44321	3.02069e-24	Q9LIS3.1 RecName: Full=UDP-glucuronate 4-epimerase 6; AltName: Full=UDP-glucuronic acid epimerase 6; Short=AtUGlcAE2 PF01370:NAD dependent epimerase/dehydratase family
1636	HORVU.MOREX.r2.3HG0267830.1	1.44168	0.0457014	Q9C7F9.1 RecName: Full=Probable methyltransferase At1g27930 PF04669:Polysaccharide biosynthesis
1637	HORVU.MOREX.r2.4HG0325020.1	1.44105	0.0092223	Q9FYG4.1 RecName: Full=Aldehyde oxidase GLOX1; AltName: Full=Glyoxal oxidase 1; Flags: Precursor PF07250:Glyoxal oxidase N-terminus|PF09118:Domain of unknown function (DUF1929)
1638	HORVU.MOREX.r2.5HG0384170.1	1.44045	2.35145e-09	PF10151:Uncharacterised conserved protein (DUF2359)
1639	HORVU.MOREX.r2.6HG0457960.1	1.43994	0.0423271
1640	HORVU.MOREX.r2.5HG0423770.1	1.43982	0.000143931
1641	HORVU.MOREX.r2.4HG0313050.1	1.43959	2.17693e-10	Q9SJW9.1 RecName: Full=CDT1-like protein a, chloroplastic; Short=AtCDT1a; Flags: Precursor PF08839:DNA replication factor CDT1 like
1642	HORVU.MOREX.r2.2HG0157230.1	1.43917	2.40631e-12
1643	HORVU.MOREX.r2.5HG0443530.1	1.43863	0.0155993	Q9SEE4.1 RecName: Full=Pirin-like protein PF02678:Pirin|PF05726:Pirin C-terminal cupin domain
1644	HORVU.MOREX.r2.5HG0403530.1	1.43843	0.00693559	O48723.1 RecName: Full=Patatin-like protein 2; Short=AtPLP2; AltName: Full=Patatin-related phospholipase A IIalpha; Short=pPLAIIa; AltName: Full=Phospholipase A IIA; Short=AtPLAIIA PF01734:Patatin-like phospholipase
1645	HORVU.MOREX.r2.4HG0296720.1	1.4378	4.07161e-05
1646	HORVU.MOREX.r2.1HG0046960.1	1.43778	1.85451e-11
1647	HORVU.MOREX.r2.2HG0154130.1	1.43724	0.00242675	Q9ZSA8.1 RecName: Full=Protein DMR6-LIKE OXYGENASE 1; AltName: Full=2-oxoglutarate (2OG)-Fe(II) oxygenase-like protein DLO1; AltName: Full=Protein SENESCENCE-ASSOCIATED GENE 108; AltName: Full=Salicylate 3-hydroxylase DLO1; Short=S3H DLO1; Short=SA 3
1648	HORVU.MOREX.r2.6HG0497990.1	1.43693	4.4235e-07
1649	HORVU.MOREX.r2.7HG0553150.1	1.43674	0.0167256	Q9LN01.1 RecName: Full=Pentatricopeptide repeat-containing protein At1g08070, chloroplastic; AltName: Full=Protein ORGANELLE TRANSCRIPT PROCESSING 82; Flags: Precursor PF14432:DYW family of nucleic acid deaminases|PF12854:PPR repeat|PF13041:PPR re
1650	HORVU.MOREX.r2.3HG0186210.1	1.43668	1.60939e-40
1651	HORVU.MOREX.r2.3HG0248690.1	1.43631	6.2013e-07	Q75HQ3.1 RecName: Full=Beta-galactosidase 7; Short=Lactase 7; Flags: Precursor PF02140:Galactose binding lectin domain|PF01301:Glycosyl hydrolases family 35|PF13364:Beta-galactosidase jelly roll domain
1652	HORVU.MOREX.r2.2HG0169020.1	1.43594	0.000265842	Q9FGG3.1 RecName: Full=WAT1-related protein At5g64700 PF00892:EamA-like transporter family
1653	HORVU.MOREX.r2.6HG0475830.1	1.43532	5.8799e-08
1654	HORVU.MOREX.r2.5HG0365990.1	1.4352	9.24553e-22
1655	HORVU.MOREX.r2.1HG0045600.1	1.43403	2.25936e-05	Q84QK0.1 RecName: Full=12-oxophytodienoate reductase 1; AltName: Full=12-oxophytodienoate-10,11-reductase 1; Short=OPDA-reductase 1; Short=OsOPR1 PF00724:NADH:flavin oxidoreductase / NADH oxidase family
1656	HORVU.MOREX.r2.2HG0154340.1	1.43247	1.24747e-06
1657	HORVU.MOREX.r2.3HG0181690.1	1.43175	6.05588e-27
1658	HORVU.MOREX.r2.7HG0544150.1	1.43095	3.00376e-06
1659	HORVU.MOREX.r2.4HG0286920.1	1.43074	3.40413e-13	Q96C01.1 RecName: Full=Protein FAM136A PF05811:Eukaryotic protein of unknown function (DUF842)
1660	HORVU.MOREX.r2.7HG0537890.1	1.42877	0.00471184
1661	HORVU.MOREX.r2.5HG0376680.1	1.42843	0.0172554	Q70II3.2 RecName: Full=Ethylene-responsive transcription factor ERF110 PF00847:AP2 domain
1662	HORVU.MOREX.r2.2HG0159970.1	1.42841	2.61554e-09	PF04862:Protein of unknown function (DUF642)
1663	HORVU.MOREX.r2.6HG0481860.1	1.42774	0.00139231	PF13041:PPR repeat family
1664	HORVU.MOREX.r2.UnG0625530.1	1.42729	3.51881e-11
1665	HORVU.MOREX.r2.2HG0110380.1	1.42717	0.000804386	Q93VA3.1 RecName: Full=Cytochrome c6, chloroplastic; AltName: Full=Cytochrome c-552; Short=Atc6; AltName: Full=Cytochrome c-553; AltName: Full=Cytochrome c553; AltName: Full=Soluble cytochrome f; Flags: Precursor PF13442:Cytochrome C oxidase, cbb3
1666	HORVU.MOREX.r2.4HG0284970.1	1.42566	0.0272147
1667	HORVU.MOREX.r2.6HG0481850.1	1.4239	8.33912e-06	PF02902:Ulp1 protease family, C-terminal catalytic domain
1668	HORVU.MOREX.r2.3HG0263240.1	1.42334	0.00609575	Q6AWV1.1 RecName: Full=Probable ribonuclease P/MRP protein subunit POP5; AltName: Full=Protein EMBRYO DEFECTIVE 1687 PF01900:Rpp14/Pop5 family
1669	HORVU.MOREX.r2.6HG0490640.1	1.42287	0.0170064	Q9FV52.2 RecName: Full=Methionine aminopeptidase 1B, chloroplastic; Short=MAP 1B; Short=MetAP 1B; AltName: Full=Peptidase M 1B; Flags: Precursor PF00557:Metallopeptidase family M24
1670	HORVU.MOREX.r2.7HG0587550.1	1.42141	0.000129608
1671	HORVU.MOREX.r2.2HG0082640.1	1.4201	2.06556e-27	Q9LUV2.1 RecName: Full=Stress-response A/B barrel domain-containing protein HS1; AltName: Full=Pop3 family protein At3g17210; AltName: Full=Protein HEAT STABLE 1; Short=AtHS1 PF07876:Stress responsive A/B Barrel Domain
1672	HORVU.MOREX.r2.7HG0560320.1	1.41786	0.00113857
1673	HORVU.MOREX.r2.4HG0276340.1	1.4172	0.0302415	P82538.1 RecName: Full=PsbP-like protein 1, chloroplastic; AltName: Full=OEC23-like protein 4; AltName: Full=PsbP-related thylakoid lumenal protein 2; Flags: Precursor PF01789:PsbP
1674	HORVU.MOREX.r2.3HG0241690.1	1.41684	8.45041e-19
1675	HORVU.MOREX.r2.4HG0282510.1	1.41587	7.18768e-15
1676	HORVU.MOREX.r2.2HG0180390.1	1.41568	4.93388e-05
1677	HORVU.MOREX.r2.1HG0056650.1	1.41534	0.00025079	A2ZAX5.2 RecName: Full=Protein SCARECROW 1; AltName: Full=OsSCR1 PF03514:GRAS domain family
1678	HORVU.MOREX.r2.6HG0455400.1	1.41515	0.0117408	PF06045:Rhamnogalacturonate lyase family|PF14683:Polysaccharide lyase family 4, domain III|PF14686:Polysaccharide lyase family 4, domain II
1679	HORVU.MOREX.r2.7HG0529500.1	1.41341	0.00244644	Q9LI65.1 RecName: Full=WAT1-related protein At3g30340 PF00892:EamA-like transporter family
1680	HORVU.MOREX.r2.3HG0195240.1	1.41218	0.00102663	Q6NPG7.1 RecName: Full=Uncharacterized protein At5g43822 PF15011:Casein Kinase 2 substrate
1681	HORVU.MOREX.r2.4HG0334170.1	1.40901	5.75478e-06	Q94AQ8.1 RecName: Full=Photosynthetic NDH subunit of subcomplex B 2, chloroplastic; Short=Protein PnsB2; AltName: Full=NAD(P)H DEHYDROGENASE SUBUNIT 45; AltName: Full=NDH-DEPENDENT CYCLIC ELECTRON FLOW 2; Flags: Precursor -
1682	HORVU.MOREX.r2.1HG0009120.1	1.40806	9.11474e-05	PF03763:Remorin, C-terminal region
1683	HORVU.MOREX.r2.6HG0520360.1	1.40762	3.1209e-09	Q6K846.1 RecName: Full=Auxin-responsive protein IAA9; AltName: Full=Indoleacetic acid-induced protein 9 PF02309:AUX/IAA family
1684	HORVU.MOREX.r2.5HG0434360.1	1.40648	1.77805e-07
1685	HORVU.MOREX.r2.1HG0014980.1	1.40577	2.94284e-12
1686	HORVU.MOREX.r2.7HG0591730.1	1.40556	4.05201e-09	Q940Q3.1 RecName: Full=Zinc transporter ZTP29; AltName: Full=Zinc transporter 29 PF02535:ZIP Zinc transporter
1687	HORVU.MOREX.r2.5HG0386690.1	1.40484	2.67794e-05
1688	HORVU.MOREX.r2.4HG0304130.1	1.40447	0.00230299	Q9FPT1.2 RecName: Full=Ubiquitin carboxyl-terminal hydrolase 12; AltName: Full=Deubiquitinating enzyme 12; Short=AtUBP12; AltName: Full=Ubiquitin thioesterase 12; AltName: Full=Ubiquitin-specific-processing protease 12 PF14533:Ubiquitin-specific p
1689	HORVU.MOREX.r2.4HG0321210.1	1.4044	0.0258143	Q10N44.1 RecName: Full=Protein IN2-1 homolog A PF13410:Glutathione S-transferase, C-terminal domain|PF13417:Glutathione S-transferase, N-terminal domain
1690	HORVU.MOREX.r2.2HG0102840.1	1.40382	0.0150647
1691	HORVU.MOREX.r2.5HG0422260.1	1.40357	2.23818e-08	Q9LHN9.1 RecName: Full=IQ domain-containing protein IQM2; AltName: Full=IQ motif-containing protein 2 -
1692	HORVU.MOREX.r2.6HG0474140.1	1.40208	3.20716e-12
1693	HORVU.MOREX.r2.7HG0601350.1	1.40139	5.51166e-12
1694	HORVU.MOREX.r2.7HG0621470.1	1.40115	4.4197e-19	Q8LDK3.1 RecName: Full=NADH dehydrogenase [ubiquinone] 1 beta subcomplex subunit 2 -
1695	HORVU.MOREX.r2.2HG0144160.1	1.40063	0.0225367
1696	HORVU.MOREX.r2.4HG0324550.1	1.40031	0.00700086	Q9CAP4.1 RecName: Full=Ethylene-responsive transcription factor ERF013 PF00847:AP2 domain
1697	HORVU.MOREX.r2.6HG0525000.1	1.40005	0.0113893	PF00501:AMP-binding enzyme
1698	HORVU.MOREX.r2.7HG0582280.1	1.39942	1.17895e-09	PF06749:Protein of unknown function (DUF1218)
1699	HORVU.MOREX.r2.7HG0614400.1	1.39649	8.31305e-14
1700	HORVU.MOREX.r2.2HG0091060.1	1.39508	0.000788019	Q9C5Q2.1 RecName: Full=ABSCISIC ACID-INSENSITIVE 5-like protein 3; AltName: Full=Dc3 promoter-binding factor 4; Short=AtDPBF4; AltName: Full=Protein ENHANCED EM LEVEL; AltName: Full=bZIP transcription factor 12; Short=AtbZIP12 PF00170:bZIP transcr
1701	HORVU.MOREX.r2.1HG0003350.1	1.39459	9.14872e-10	P01053.2 RecName: Full=Subtilisin-chymotrypsin inhibitor-2A; Short=CI-2A PF00280:Potato inhibitor I family
1702	HORVU.MOREX.r2.4HG0289330.1	1.39445	0.000309483	Q02879.1 RecName: Full=TATA-box-binding protein 2; AltName: Full=TATA sequence-binding protein 2; Short=TBP-2; AltName: Full=TATA-binding factor 2; AltName: Full=TATA-box factor 2; AltName: Full=Transcription initiation factor TFIID TBP-2 subunit
1703	HORVU.MOREX.r2.5HG0423110.1	1.39399	2.86731e-09	Q75KV9.1 RecName: Full=Transcription factor BHLH148; AltName: Full=Basic helix-loop-helix protein 148; Short=OsbHLH148; AltName: Full=bHLH transcription factor bHLH148 -
1704	HORVU.MOREX.r2.1HG0031170.1	1.39362	0.0229311	Q9LNG5.1 RecName: Full=Serine/threonine-protein phosphatase 7 long form homolog PF10536:Plant mobile domain
1705	HORVU.MOREX.r2.5HG0420840.1	1.39224	0.0192661	Q4V3D9.1 RecName: Full=Protein STRICTOSIDINE SYNTHASE-LIKE 10; Short=AtSSL10; AltName: Full=Strictosidine synthase 8; Short=AtSS8; Flags: Precursor PF03088:Strictosidine synthase
1706	HORVU.MOREX.r2.4HG0297820.1	1.39144	0.00311005
1707	HORVU.MOREX.r2.2HG0095480.1	1.39048	4.7178e-17	F4IK45.1 RecName: Full=Cytochrome P450 709B2 PF00067:Cytochrome P450
1708	HORVU.MOREX.r2.2HG0157290.1	1.38997	2.7496e-07	Q0JB92.1 RecName: Full=Homeobox-leucine zipper protein HOX17; AltName: Full=HD-ZIP protein HOX17; AltName: Full=Homeodomain transcription factor HOX17; AltName: Full=OsHox17 PF00046:Homeobox domain|PF02183:Homeobox associated leucine zipper
1709	HORVU.MOREX.r2.7HG0543940.1	1.3887	5.88059e-24
1710	HORVU.MOREX.r2.1HG0072800.1	1.38859	6.81345e-05	O80854.1 RecName: Full=Cytochrome b561 domain-containing protein At2g30890; AltName: Full=Protein b561A.tha12; Flags: Precursor PF03188:Eukaryotic cytochrome b561
1711	HORVU.MOREX.r2.7HG0618990.1	1.38827	0.012076	A5H452.1 RecName: Full=Peroxidase 70; AltName: Full=Plasma membrane-bound peroxidase 2b; Short=pmPOX2b; Flags: Precursor PF00141:Peroxidase
1712	HORVU.MOREX.r2.4HG0349090.1	1.38771	0.0300166
1713	HORVU.MOREX.r2.1HG0043290.1	1.38705	1.64512e-06	P70187.3 RecName: Full=Hippocampus abundant transcript 1 protein; AltName: Full=Major facilitator superfamily domain-containing 14A PF07690:Major Facilitator Superfamily
1714	HORVU.MOREX.r2.4HG0336880.1	1.38701	0.0426534
1715	HORVU.MOREX.r2.4HG0348020.1	1.3865	0.000632421	PF04520:Senescence regulator
1716	HORVU.MOREX.r2.5HG0361410.1	1.38604	5.04589e-05	F4ISV6.1 RecName: Full=tRNA(His) guanylyltransferase 2 PF14413:Thg1 C terminal domain|PF04446:tRNAHis guanylyltransferase
1717	HORVU.MOREX.r2.1HG0028650.1	1.38559	8.70266e-11	Q8GWR0.1 RecName: Full=Cytochrome c oxidase assembly protein COX11, mitochondrial; Flags: Precursor PF01693:Caulimovirus viroplasmin
1718	HORVU.MOREX.r2.7HG0584300.1	1.38555	0.00567856	P28644.1 RecName: Full=28 kDa ribonucleoprotein, chloroplastic; Short=28RNP PF00076:RNA recognition motif. (a.k.a. RRM, RBD, or RNP domain)
1719	HORVU.MOREX.r2.2HG0126250.1	1.38466	2.60568e-05	Q9FJU9.1 RecName: Full=Glucan endo-1,3-beta-glucosidase 13; AltName: Full=(1->3)-beta-glucan endohydrolase 13; Short=(1->3)-beta-glucanase 13; AltName: Full=Beta-1,3-endoglucanase 13; Short=Beta-1,3-glucanase 13; Flags: Precursor PF07983:X8 domain
1720	HORVU.MOREX.r2.2HG0138520.1	1.3833	0.00338208	A3BE68.1 RecName: Full=Probable histidine kinase 1; Short=OsHK1 PF00512:His Kinase A (phospho-acceptor) domain|PF02518:Histidine kinase-, DNA gyrase B-, and HSP90-like ATPase
1721	HORVU.MOREX.r2.3HG0261770.1	1.38308	1.11679e-08	Q9SCZ4.1 RecName: Full=Receptor-like protein kinase FERONIA; AltName: Full=Protein SIRENE; Flags: Precursor -
1722	HORVU.MOREX.r2.3HG0245060.1	1.38247	0.0191106	Q54EH6.1 RecName: Full=Probable DNA replication complex GINS protein PSF3; AltName: Full=GINS complex subunit 3 -
1723	HORVU.MOREX.r2.5HG0435820.1	1.38232	3.84351e-50
1724	HORVU.MOREX.r2.4HG0328390.1	1.38194	5.63395e-07	Q9C670.1 RecName: Full=Transcription factor bHLH76; AltName: Full=Basic helix-loop-helix protein 76; Short=AtbHLH76; Short=bHLH 76; AltName: Full=Protein CRYPTOCHROME INTERACTING BASIC-HELIX-LOOP-HELIX 5; AltName: Full=Transcription factor EN 83; Alt
1725	HORVU.MOREX.r2.1HG0035960.1	1.38136	0.000245023	O24303.1 RecName: Full=Protein TIC110, chloroplastic; AltName: Full=Chloroplast inner envelope protein, 110 kDa; Short=psIEP110; AltName: Full=IAP100; AltName: Full=Translocon at the inner envelope membrane of chloroplasts 110; Flags: Precursor PF
1726	HORVU.MOREX.r2.5HG0354520.1	1.38127	7.39026e-16	Q9C5Z1.1 RecName: Full=Eukaryotic translation initiation factor 3 subunit B; Short=eIF3b; AltName: Full=eIF-3-eta; AltName: Full=eIF3 p110; AltName: Full=p82 PF08662:Eukaryotic translation initiation factor eIF2A
1727	HORVU.MOREX.r2.6HG0496560.1	1.38054	8.86717e-05	Q6NKQ9.1 RecName: Full=Cysteine-rich repeat secretory protein 15; AltName: Full=Plasmodesmata-located protein 8; Short=PDLP8; Flags: Precursor PF01657:Salt stress response/antifungal
1728	HORVU.MOREX.r2.7HG0544260.1	1.38041	0.000181862
1729	HORVU.MOREX.r2.6HG0479860.1	1.37966	3.8194e-07
1730	HORVU.MOREX.r2.3HG0192380.1	1.3791	8.46776e-06	Q03200.1 RecName: Full=Light-regulated protein; Flags: Precursor PF07207:Light regulated protein Lir1
1731	HORVU.MOREX.r2.7HG0529420.1	1.37832	4.81996e-06	Q03662.1 RecName: Full=Probable glutathione S-transferase; AltName: Full=Auxin-induced protein PGNT1/PCNT110 PF00043:Glutathione S-transferase, C-terminal domain|PF13417:Glutathione S-transferase, N-terminal domain
1732	HORVU.MOREX.r2.5HG0355280.1	1.37796	8.09868e-08	Q9SA52.1 RecName: Full=Chloroplast stem-loop binding protein of 41 kDa b, chloroplastic; Short=CSP41-b; AltName: Full=Heteroglycan-interacting protein 1.3; AltName: Full=Protein CHLOROPLAST RNA BINDING; AltName: Full=Protein Gb5f; Flags: Precursor
1733	HORVU.MOREX.r2.7HG0580390.1	1.37731	2.9087e-16	P40590.1 RecName: Full=60S ribosomal protein L34 [Pisum sativum] PF01199:Ribosomal protein L34e
1734	HORVU.MOREX.r2.2HG0090520.1	1.37655	7.8444e-06
1735	HORVU.MOREX.r2.7HG0599350.1	1.3764	0.00163289	PF00170:bZIP transcription factor
1736	HORVU.MOREX.r2.4HG0275860.1	1.3764	0.00167622	Q9FE20.1 RecName: Full=Serine/threonine-protein kinase PBS1; AltName: Full=AvrPphB susceptible protein 1 PF07714:Protein tyrosine kinase
1737	HORVU.MOREX.r2.1HG0062230.1	1.37618	0.000122616	Q8VYZ3.1 RecName: Full=Probable pectinesterase 53; Short=PE 53; AltName: Full=Pectin methylesterase 53; Short=AtPME53; Flags: Precursor PF01095:Pectinesterase
1738	HORVU.MOREX.r2.7HG0611170.1	1.37611	0.0371231	Q700D9.2 RecName: Full=Putative Myb family transcription factor At1g14600 PF00249:Myb-like DNA-binding domain
1739	HORVU.MOREX.r2.1HG0075620.1	1.37566	0.00665534	Q9ZPX0.2 RecName: Full=GATA transcription factor 20 PF00320:GATA zinc finger
1740	HORVU.MOREX.r2.3HG0238640.1	1.37496	8.9391e-16
1741	HORVU.MOREX.r2.6HG0512360.1	1.3735	0.00343787	Q9SWH5.2 RecName: Full=Galactoside 2-alpha-L-fucosyltransferase; AltName: Full=Xyloglucan alpha-(1,2)-fucosyltransferase; Short=AtFUT1 PF03254:Xyloglucan fucosyltransferase
1742	HORVU.MOREX.r2.1HG0077400.1	1.37341	0.000553149	O24621.1 RecName: Full=RNA polymerase sigma factor sigC; Short=Sigma factor C; Short=Sigma-C; AltName: Full=RNA polymerase sigma factor sig3; Short=Atsig3; Short=Sigma factor 3; Flags: Precursor PF04545:Sigma-70, region 4|PF04539:Sigma-70 region 3
1743	HORVU.MOREX.r2.1HG0061870.1	1.3732	0.00120561
1744	HORVU.MOREX.r2.2HG0135900.1	1.37277	8.25792e-05
1745	HORVU.MOREX.r2.3HG0255900.1	1.37257	0.00439288	P48979.1 RecName: Full=Polygalacturonase; Short=PG; AltName: Full=Pectinase; Flags: Precursor [Prunus persica] PF00295:Glycosyl hydrolases family 28
1746	HORVU.MOREX.r2.6HG0482530.1	1.37236	0.01267	Q70E96.2 RecName: Full=Aldehyde dehydrogenase family 3 member F1 PF00171:Aldehyde dehydrogenase family
1747	HORVU.MOREX.r2.5HG0366450.1	1.37151	0.00328604	PF03101:FAR1 DNA-binding domain
1748	HORVU.MOREX.r2.5HG0414230.1	1.37111	0.00152346	P38076.1 RecName: Full=Cysteine synthase; AltName: Full=CSase A; AltName: Full=O-acetylserine (thiol)-lyase; Short=OAS-TL A; AltName: Full=O-acetylserine sulfhydrylase PF00291:Pyridoxal-phosphate dependent enzyme
1749	HORVU.MOREX.r2.3HG0203640.1	1.37101	2.97537e-05	Q9FJ45.1 RecName: Full=GDSL esterase/lipase At5g45910; AltName: Full=Extracellular lipase At5g45910; Flags: Precursor PF00657:GDSL-like Lipase/Acylhydrolase
1750	HORVU.MOREX.r2.2HG0100760.1	1.36963	1.8463e-22
1751	HORVU.MOREX.r2.2HG0172320.1	1.36858	0.0155277	Q9BUJ2.2 RecName: Full=Heterogeneous nuclear ribonucleoprotein U-like protein 1; AltName: Full=Adenovirus early region 1B-associated protein 5; AltName: Full=E1B-55 kDa-associated protein 5; Short=E1B-AP5 PF13671:AAA domain
1752	HORVU.MOREX.r2.6HG0469670.1	1.36831	1.19413e-06	PF10497:Zinc-finger domain of monoamine-oxidase A repressor R1
1753	HORVU.MOREX.r2.4HG0336100.1	1.36754	0.00717803
1754	HORVU.MOREX.r2.2HG0121460.1	1.36718	0.00140879	P30182.2 RecName: Full=DNA topoisomerase 2; AltName: Full=DNA topoisomerase II PF04983:RNA polymerase Rpb1, domain 3
1755	HORVU.MOREX.r2.4HG0281260.1	1.36664	3.66814e-11	Q4W8D0.1 RecName: Full=Glutamine synthetase cytosolic isozyme 1-3; AltName: Full=Glutamate--ammonia ligase GLN1;3; Short=OsGLN1;3; AltName: Full=OsGS1;3 PF00120:Glutamine synthetase, catalytic domain|PF03951:Glutamine synthetase, beta-Grasp domain
1756	HORVU.MOREX.r2.6HG0465470.1	1.36459	0.00213661	Q0JIF2.2 RecName: Full=Cyclin-B1-1; AltName: Full=G2/mitotic-specific cyclin-B1-1; Short=CycB1;1 PF02984:Cyclin, C-terminal domain
1757	HORVU.MOREX.r2.5HG0425280.1	1.36453	0.0371309
1758	HORVU.MOREX.r2.1HG0051590.1	1.36421	6.36902e-10	PF11250:Fantastic Four meristem regulator
1759	HORVU.MOREX.r2.5HG0419280.1	1.36269	6.40375e-15	PF16860:CHCH-CHCH-like Cx9C, IMS import disulfide relay-system,
1760	HORVU.MOREX.r2.3HG0262940.1	1.36224	5.66338e-05
1761	HORVU.MOREX.r2.2HG0165790.1	1.36204	7.10756e-05	Q8LDW9.2 RecName: Full=Xyloglucan endotransglucosylase/hydrolase protein 9; Short=At-XTH9; Short=XTH-9; Flags: Precursor PF06955:Xyloglucan endo-transglycosylase (XET) C-terminus|PF00722:Glycosyl hydrolases family 16
1762	HORVU.MOREX.r2.1HG0019640.1	1.36202	0.00129032	Q9XHM5.1 RecName: Full=Gibberellin 2-beta-dioxygenase 2; AltName: Full=GA 2-oxidase 2; AltName: Full=Gibberellin 2-beta-hydroxylase 2; AltName: Full=Gibberellin 2-oxidase 2 PF14226:non-haem dioxygenase in morphine synthesis N-terminal|PF03171:2OG-
1763	HORVU.MOREX.r2.5HG0431200.1	1.36174	9.37011e-05
1764	HORVU.MOREX.r2.7HG0588570.1	1.36138	0.0306407
1765	HORVU.MOREX.r2.4HG0330740.1	1.3606	1.19932e-05	PF03763:Remorin, C-terminal region
1766	HORVU.MOREX.r2.5HG0414870.1	1.36043	1.51051e-09	Q9FQ03.1 RecName: Full=5'-3' exoribonuclease 3; AltName: Full=Protein EXORIBONUCLEASE 3 PF03159:XRN 5'-3' exonuclease N-terminus
1767	HORVU.MOREX.r2.7HG0612390.1	1.36042	5.09757e-18	Q655X8.1 RecName: Full=Probable allantoate deiminase; AltName: Full=Allantoate amidohydrolase; Short=OsAAH; Flags: Precursor PF01546:Peptidase family M20/M25/M40|PF07687:Peptidase dimerisation domain
1768	HORVU.MOREX.r2.4HG0277980.1	1.36025	0.0415688	PF14368:Probable lipid transfer
1769	HORVU.MOREX.r2.2HG0142720.1	1.35985	0.0130104	Q93Y91.1 RecName: Full=Sugar transport protein 5; AltName: Full=Hexose transporter 5 PF00083:Sugar (and other) transporter
1770	HORVU.MOREX.r2.6HG0480090.1	1.35956	8.56306e-08	Q9LUC6.1 RecName: Full=Cytochrome P450 72A14 -
1771	HORVU.MOREX.r2.5HG0396930.1	1.35949	0.0091882
1772	HORVU.MOREX.r2.2HG0110480.1	1.35835	0.0110236
1773	HORVU.MOREX.r2.3HG0186370.1	1.35645	3.74336e-15
1774	HORVU.MOREX.r2.7HG0599910.1	1.35487	0.0153981
1775	HORVU.MOREX.r2.3HG0227660.1	1.3546	0.00918152	PF02902:Ulp1 protease family, C-terminal catalytic domain
1776	HORVU.MOREX.r2.3HG0229450.1	1.35413	1.62809e-13	Q8VZC9.1 RecName: Full=Vacuolar protein sorting-associated protein 25; Short=AtVPS25; AltName: Full=ESCRT-II complex subunit VPS25 PF05871:ESCRT-II complex subunit
1777	HORVU.MOREX.r2.4HG0313290.1	1.35297	0.027851
1778	HORVU.MOREX.r2.7HG0538900.1	1.35227	3.37734e-07
1779	HORVU.MOREX.r2.3HG0244970.1	1.35115	0.00124822	Q96575.1 RecName: Full=Pectinesterase 2.2; Short=PE 2.2; AltName: Full=Pectin methylesterase 2.2; Flags: Precursor PF01095:Pectinesterase|PF04043:Plant invertase/pectin methylesterase inhibitor
1780	HORVU.MOREX.r2.1HG0053860.1	1.35115	1.05148e-05
1781	HORVU.MOREX.r2.4HG0326060.1	1.3505	1.16962e-14	Q9LNA5.1 RecName: Full=ACT domain-containing protein ACR8; AltName: Full=Protein ACT DOMAIN REPEATS 8 PF01842:ACT domain|PF13740:ACT domain
1782	HORVU.MOREX.r2.1HG0070620.1	1.35013	0.0245246	Q67U26.2 RecName: Full=Villin-3 -
1783	HORVU.MOREX.r2.3HG0244470.1	1.3501	5.04336e-56
1784	HORVU.MOREX.r2.5HG0371750.1	1.35003	0.0199845
1785	HORVU.MOREX.r2.7HG0609890.1	1.34985	0.0016809
1786	HORVU.MOREX.r2.4HG0313330.1	1.34978	5.15055e-11
1787	HORVU.MOREX.r2.4HG0307800.1	1.34951	0.00121057
1788	HORVU.MOREX.r2.3HG0233900.1	1.34948	3.12684e-06
1789	HORVU.MOREX.r2.4HG0318690.1	1.34861	0.036211
1790	HORVU.MOREX.r2.6HG0455650.1	1.34859	1.2899e-05	B6DZD0.1 RecName: Full=Fructan 1-exohydrolase; Flags: Precursor PF08244:Glycosyl hydrolases family 32 C terminal|PF00251:Glycosyl hydrolases family 32 N-terminal domain
1791	HORVU.MOREX.r2.5HG0356200.1	1.34841	4.82267e-24	Q01482.1 RecName: Full=Protein WIR1A -
1792	HORVU.MOREX.r2.6HG0493780.1	1.34801	0.00600191
1793	HORVU.MOREX.r2.4HG0331520.1	1.34737	4.8426e-06
1794	HORVU.MOREX.r2.7HG0553810.1	1.34699	0.000215105
1795	HORVU.MOREX.r2.3HG0236730.1	1.3433	9.12674e-09	Q8VZK0.1 RecName: Full=E3 ubiquitin-protein ligase MIEL1; AltName: Full=MYB30-interacting E3 ligase 1 PF13639:Ring finger domain|PF14599:Zinc-ribbon|PF05495:CHY zinc finger
1796	HORVU.MOREX.r2.5HG0402440.1	1.34329	2.74867e-07	P97429.4 RecName: Full=Annexin A4; AltName: Full=Annexin IV; AltName: Full=Annexin-4 PF00191:Annexin
1797	HORVU.MOREX.r2.5HG0383160.1	1.34315	3.39068e-24
1798	HORVU.MOREX.r2.7HG0539210.1	1.34239	1.82648e-12	PF03386:Early nodulin 93 ENOD93 protein
1799	HORVU.MOREX.r2.7HG0596240.1	1.34176	0.00166854	Q9FLC0.1 RecName: Full=Peroxidase 52; Short=Atperox P52; AltName: Full=ATP49; Flags: Precursor PF00141:Peroxidase
1800	HORVU.MOREX.r2.3HG0252320.1	1.34155	0.0107766
1801	HORVU.MOREX.r2.3HG0215230.1	1.34135	5.7932e-06	Q9FLV0.1 RecName: Full=Protein DOWNY MILDEW RESISTANCE 6; Short=AtDMR6; AltName: Full=2-oxoglutarate (2OG)-Fe(II) oxygenase-like protein DMR6; AltName: Full=Salicylate 3-hydroxylase DMR6; Short=S3H DMR6; Short=SA 3-hydroxylase DMR6; Short=Salicylic a
1802	HORVU.MOREX.r2.1HG0019740.1	1.34072	0.0107689	Q9BYJ9.1 RecName: Full=YTH domain-containing family protein 1; AltName: Full=Dermatomyositis associated with cancer putative autoantigen 1; Short=DACA-1 PF04146:YT521-B-like domain
1803	HORVU.MOREX.r2.7HG0567820.1	1.34033	0.000840148	Q6YZE8.1 RecName: Full=Squamosa promoter-binding-like protein 16 PF03110:SBP domain
1804	HORVU.MOREX.r2.5HG0385560.1	1.34025	9.78815e-57	A4FV84.1 RecName: Full=mRNA turnover protein 4 homolog; AltName: Full=Ribosome assembly factor MRTO4 PF00466:Ribosomal protein L10
1805	HORVU.MOREX.r2.3HG0258280.1	1.34009	0.00105143	Q9FPR3.1 RecName: Full=Serine/threonine-protein kinase EDR1; AltName: Full=MAPKK kinase EDR1; AltName: Full=Protein ENHANCED DISEASE RESISTANCE 1; Short=AtEDR1; AltName: Full=Serine/threonine/tyrosine-protein kinase 10 PF07714:Protein tyrosine kin
1806	HORVU.MOREX.r2.4HG0292000.1	1.33778	0.014994	PF03087:Arabidopsis protein of unknown function
1807	HORVU.MOREX.r2.3HG0256480.1	1.33766	2.08785e-09	Q7F2L3.1 RecName: Full=NAC domain-containing protein 48; Short=ONAC048 PF02365:No apical meristem (NAM) protein
1808	HORVU.MOREX.r2.2HG0161660.1	1.33734	0.0120618	Q43872.1 RecName: Full=Peroxidase 64; Short=Atperox P64; AltName: Full=ATP17a; AltName: Full=PRXR4; Flags: Precursor PF00141:Peroxidase
1809	HORVU.MOREX.r2.2HG0130610.1	1.337	0.000281852	Q8L831.1 RecName: Full=Nudix hydrolase 3; Short=AtNUDT3 -
1810	HORVU.MOREX.r2.3HG0224150.1	1.33677	5.215e-11	PF14368:Probable lipid transfer
1811	HORVU.MOREX.r2.2HG0171420.1	1.33657	0.0210843
1812	HORVU.MOREX.r2.3HG0248270.1	1.33653	0.00635447	A2YGP6.2 RecName: Full=UDP-sugar pyrophosphorylase PF01704:UTP--glucose-1-phosphate uridylyltransferase
1813	HORVU.MOREX.r2.2HG0161640.1	1.33513	0.00321991	PF00170:bZIP transcription factor
1814	HORVU.MOREX.r2.3HG0240180.1	1.33503	7.28274e-09	O04681.1 RecName: Full=Pathogenesis-related genes transcriptional activator PTI5; AltName: Full=PTO-interacting protein 5 PF00847:AP2 domain
1815	HORVU.MOREX.r2.6HG0511650.1	1.3334	3.44898e-17	Q9LX90.1 RecName: Full=Polyadenylate-binding protein 3; Short=AtPabN2; Short=AtPabN3; Short=Poly(A)-binding protein 3; AltName: Full=Nuclear poly(A)-binding protein 3; AltName: Full=Poly(A)-binding protein III; Short=PABIII PF00076:RNA recognition
1816	HORVU.MOREX.r2.7HG0553480.1	1.3298	0.0108611	Q58G01.1 RecName: Full=Transcription factor bHLH155; AltName: Full=BHLH transcription factor gamma; Short=bHLH gamma; AltName: Full=Basic helix-loop-helix protein 155; Short=AtbHLH155; Short=bHLH 155; AltName: Full=LONESOME HIGHWAY-like protein 3; Al
1817	HORVU.MOREX.r2.5HG0443520.1	1.32806	0.00243205	Q9SEE4.1 RecName: Full=Pirin-like protein PF05726:Pirin C-terminal cupin domain|PF02678:Pirin
1818	HORVU.MOREX.r2.UnG0626160.1	1.32775	0.000102821	Q8H1D3.1 RecName: Full=BTB/POZ domain-containing protein NPY1; AltName: Full=Protein ENHANCER OF PINOID; AltName: Full=Protein MACCHI-BOU 4; AltName: Full=Protein NAKED PINS IN YUC MUTANTS 1 PF03000:NPH3 family
1819	HORVU.MOREX.r2.1HG0050500.1	1.32581	0.00696273	Q6ATY4.1 RecName: Full=UPF0603 protein Os05g0401100, chloroplastic; Flags: Precursor >A2Y4G9.2 RecName: Full=UPF0603 protein OsI_019212, chloroplastic; Flags: Precursor PF04536:TLP18.3, Psb32 and MOLO-1 founding proteins of phosphatase
1820	HORVU.MOREX.r2.3HG0224420.1	1.3244	1.52886e-05
1821	HORVU.MOREX.r2.7HG0537230.1	1.3238	3.97926e-06	P36163.2 RecName: Full=Mitochondrial metalloendopeptidase OMA1 PF01435:Peptidase family M48
1822	HORVU.MOREX.r2.2HG0161960.1	1.32334	5.69911e-10
1823	HORVU.MOREX.r2.6HG0476660.1	1.32318	0.0116615
1824	HORVU.MOREX.r2.2HG0093110.1	1.3228	0.00101781	PF06596:Photosystem II reaction centre X protein (PsbX)
1825	HORVU.MOREX.r2.6HG0515970.1	1.32278	0.00130255	Q8W3L1.1 RecName: Full=NADPH:adrenodoxin oxidoreductase, mitochondrial; Short=Adrenodoxin reductase; AltName: Full=Mitochondrial ferredoxin reductase; Short=AtMFDR; Flags: Precursor PF07992:Pyridine nucleotide-disulphide oxidoreductase
1826	HORVU.MOREX.r2.6HG0519230.1	1.32262	2.56032e-05
1827	HORVU.MOREX.r2.6HG0487490.1	1.3225	0.00922995
1828	HORVU.MOREX.r2.5HG0429340.1	1.32223	0.000670194
1829	HORVU.MOREX.r2.4HG0294920.1	1.32094	7.21539e-14	PF05699:hAT family C-terminal dimerisation region
1830	HORVU.MOREX.r2.2HG0159060.1	1.32028	0.000110437	PF03004:Plant transposase (Ptta/En/Spm family)
1831	HORVU.MOREX.r2.4HG0329830.1	1.31965	7.0767e-06	Q9C7Y2.1 RecName: Full=Multiple organellar RNA editing factor 5, mitochondrial; AltName: Full=RNA editing-interacting protein 5; Flags: Precursor -
1832	HORVU.MOREX.r2.5HG0374380.1	1.31815	0.00273071
1833	HORVU.MOREX.r2.1HG0041730.1	1.31784	0.00361536
1834	HORVU.MOREX.r2.3HG0213430.1	1.31771	1.54581e-10	Q9SX55.3 RecName: Full=Probable mitochondrial import receptor subunit TOM40-2; AltName: Full=Translocase of outer membrane 40 kDa subunit homolog 2; Contains: RecName: Full=Probable mitochondrial import receptor subunit TOM40-2, N-terminally processe
1835	HORVU.MOREX.r2.6HG0507260.1	1.31713	1.44795e-18	Q9LEY9.1 RecName: Full=H/ACA ribonucleoprotein complex subunit 2-like protein; AltName: Full=Nhp2-like protein PF01248:Ribosomal protein L7Ae/L30e/S12e/Gadd45 family
1836	HORVU.MOREX.r2.1HG0041130.1	1.31705	1.8709e-07	Q9FFI5.1 RecName: Full=NAC domain-containing protein 86; AltName: Full=NAM-like protein; AltName: Full=No apical meristem-like protein PF02365:No apical meristem (NAM) protein
1837	HORVU.MOREX.r2.6HG0504090.1	1.31704	0.0174271
1838	HORVU.MOREX.r2.4HG0285580.1	1.3165	0.000554062	Q84ZC0.1 RecName: Full=Probable V-type proton ATPase subunit H; Short=V-ATPase subunit H; AltName: Full=Vacuolar proton pump subunit H PF03224:V-ATPase subunit H
1839	HORVU.MOREX.r2.3HG0254160.1	1.31491	2.47836e-12
1840	HORVU.MOREX.r2.3HG0275690.1	1.31433	0.0259386	Q9SFT7.1 RecName: Full=Serine/threonine-protein kinase At3g07070 PF00069:Protein kinase domain
1841	HORVU.MOREX.r2.6HG0457020.1	1.3137	0.00376831	Q6DJF8.1 RecName: Full=Methyltransferase-like protein 23 PF10294:Lysine methyltransferase
1842	HORVU.MOREX.r2.6HG0484650.1	1.31339	0.000395955
1843	HORVU.MOREX.r2.4HG0318950.1	1.31312	6.82475e-18	Q05736.1 RecName: Full=Pathogenesis-related protein 1; Short=AOPR1 PF00407:Pathogenesis-related protein Bet v I family
1844	HORVU.MOREX.r2.3HG0211460.1	1.31276	4.21197e-09
1845	HORVU.MOREX.r2.6HG0460660.1	1.3117	6.60098e-09	Q9LZP8.1 RecName: Full=bZIP transcription factor 53; Short=AtbZIP53 PF05655:Pseudomonas avirulence D protein (AvrD)|PF00170:bZIP transcription factor
1846	HORVU.MOREX.r2.2HG0115320.1	1.31167	1.11268e-05
1847	HORVU.MOREX.r2.3HG0251050.1	1.31109	2.50352e-09	Q3E7D0.3 RecName: Full=Nucleobase-ascorbate transporter 12; Short=AtNAT12 PF00860:Permease family
1848	HORVU.MOREX.r2.5HG0405970.1	1.31104	0.00105499	Q9M0N1.1 RecName: Full=Plant UBX domain-containing protein 10; Short=PUX10 PF00789:UBX domain
1849	HORVU.MOREX.r2.3HG0205650.1	1.3109	0.000424905	Q944H5.1 RecName: Full=Mitochondrial carrier protein MTM1; AltName: Full=Manganese tracking factor for mitochondrial SOD2 PF00153:Mitochondrial carrier protein
1850	HORVU.MOREX.r2.1HG0012120.1	1.31069	5.2267e-05	PF04784:Protein of unknown function, DUF547|PF14389:Leucine-zipper of ternary complex factor MIP1
1851	HORVU.MOREX.r2.2HG0150010.1	1.31046	2.5694e-05	F4IVU1.1 RecName: Full=Actin-related protein 2/3 complex subunit 2B; AltName: Full=Actin-related protein C2B; AltName: Full=Arp2/3 complex 34 kDa subunit; Short=p34-ARC PF04045:Arp2/3 complex, 34 kD subunit p34-Arc
1852	HORVU.MOREX.r2.2HG0130930.1	1.30935	8.77549e-08	Q6AWV1.1 RecName: Full=Probable ribonuclease P/MRP protein subunit POP5; AltName: Full=Protein EMBRYO DEFECTIVE 1687 PF01900:Rpp14/Pop5 family
1853	HORVU.MOREX.r2.2HG0150390.1	1.3091	5.97157e-06
1854	HORVU.MOREX.r2.7HG0605680.1	1.30905	2.40516e-06	P50699.2 RecName: Full=Thaumatin-like protein; Flags: Precursor PF00314:Thaumatin family
1855	HORVU.MOREX.r2.5HG0384710.1	1.30877	0.00149549	Q6X1C0.1 RecName: Full=Crocetin glucosyltransferase 2 PF00201:UDP-glucoronosyl and UDP-glucosyl transferase
1856	HORVU.MOREX.r2.7HG0567770.1	1.30818	5.86111e-09	Q9C7G0.2 RecName: Full=65-kDa microtubule-associated protein 8; Short=AtMAP65-8 PF03999:Microtubule associated protein (MAP65/ASE1 family)
1857	HORVU.MOREX.r2.1HG0009950.1	1.30655	1.47628e-34	Q9SH88.2 RecName: Full=Ribosome biogenesis regulatory protein homolog PF04939:Ribosome biogenesis regulatory protein (RRS1)
1858	HORVU.MOREX.r2.2HG0082320.1	1.30618	1.8307e-14
1859	HORVU.MOREX.r2.3HG0190110.1	1.30592	2.31032e-07
1860	HORVU.MOREX.r2.2HG0163630.1	1.30378	4.39838e-08
1861	HORVU.MOREX.r2.3HG0263850.1	1.3036	1.73977e-08	PF14990:Domain of unknown function (DUF4516)
1862	HORVU.MOREX.r2.5HG0428160.1	1.30359	4.87136e-24	O23290.3 RecName: Full=60S ribosomal protein L36a PF00935:Ribosomal protein L44
1863	HORVU.MOREX.r2.3HG0183870.1	1.30213	1.22583e-14	Q0JR55.2 RecName: Full=CDP-diacylglycerol--serine O-phosphatidyltransferase 1; AltName: Full=Phosphatidylserine synthase 1 PF03034:Phosphatidyl serine synthase
1864	HORVU.MOREX.r2.7HG0604640.1	1.30126	0.00029287
1865	HORVU.MOREX.r2.2HG0085850.1	1.30124	0.0405201	C0LGP4.1 RecName: Full=Probable LRR receptor-like serine/threonine-protein kinase At3g47570; Flags: Precursor PF00069:Protein kinase domain
1866	HORVU.MOREX.r2.6HG0508120.1	1.30037	0.00801536	Q6Z2J3.1 RecName: Full=Endoglucanase 6; AltName: Full=Endo-1,4-beta glucanase 6; AltName: Full=OsCel9E; Flags: Precursor PF00759:Glycosyl hydrolase family 9
1867	HORVU.MOREX.r2.2HG0165360.1	1.30031	1.52896e-05	Q5PP37.1 RecName: Full=Histone-lysine N-methyltransferase ATXR2; AltName: Full=Protein SET DOMAIN GROUP 36; AltName: Full=Trithorax-related protein 2; Short=TRX-related protein 2 PF00856:SET domain|PF01753:MYND finger
1868	HORVU.MOREX.r2.7HG0549730.1	1.29996	0.000697118
1869	HORVU.MOREX.r2.1HG0005040.1	1.29927	0.000938064	C0LGT1.1 RecName: Full=Probable LRR receptor-like serine/threonine-protein kinase At5g10290; Flags: Precursor PF00069:Protein kinase domain
1870	HORVU.MOREX.r2.6HG0493900.1	1.29912	0.00176941	Q7LHG5.2 RecName: Full=Transposon Ty3-I Gag-Pol polyprotein; AltName: Full=Gag3-Pol3; AltName: Full=Transposon Ty3-2 TYA-TYB polyprotein; Contains: RecName: Full=Capsid protein; Short=CA; AltName: Full=p24; Contains: RecName: Full=Spacer peptide p3;
1871	HORVU.MOREX.r2.1HG0044990.1	1.29902	0.000341296	Q6NPG7.1 RecName: Full=Uncharacterized protein At5g43822 PF15011:Casein Kinase 2 substrate
1872	HORVU.MOREX.r2.3HG0195700.1	1.29896	2.23688e-06	Q9S7Y1.1 RecName: Full=Transcription factor bHLH30; AltName: Full=Basic helix-loop-helix protein 30; Short=AtbHLH30; Short=bHLH 30; AltName: Full=Transcription factor EN 53; AltName: Full=bHLH transcription factor bHLH030 PF00010:Helix-loop-helix
1873	HORVU.MOREX.r2.5HG0395000.1	1.29888	0.00052355
1874	HORVU.MOREX.r2.1HG0013230.1	1.2975	0.0218493	PF04578:Protein of unknown function, DUF594|PF13968:Domain of unknown function (DUF4220)
1875	HORVU.MOREX.r2.2HG0146320.1	1.2965	0.0133307	PF03763:Remorin, C-terminal region
1876	HORVU.MOREX.r2.3HG0231650.1	1.29576	8.94349e-05
1877	HORVU.MOREX.r2.5HG0365830.1	1.29538	0.00465889	Q93PP8.3 RecName: Full=Rubredoxin-2; Short=Rd-2 PF00301:Rubredoxin
1878	HORVU.MOREX.r2.5HG0410600.1	1.29517	0.00311814
1879	HORVU.MOREX.r2.7HG0563870.1	1.29507	0.00481393
1880	HORVU.MOREX.r2.3HG0221850.1	1.29497	7.60491e-12	O64571.2 RecName: Full=UBP1-associated proteins 1C PF12874:Zinc-finger of C2H2 type|PF08790:LYAR-type C2HC zinc finger
1881	HORVU.MOREX.r2.UnG0633010.1	1.29458	3.49524e-13	Q2QZ37.1 RecName: Full=Probable GTP-binding protein OBGM, mitochondrial; Flags: Precursor -
1882	HORVU.MOREX.r2.6HG0460340.1	1.29443	2.22888e-16
1883	HORVU.MOREX.r2.3HG0207800.1	1.2939	4.92868e-07	Q5NAN5.1 RecName: Full=Probable transcription factor GLK2; AltName: Full=Golden2-like protein 2; Short=OsGLK2 PF00249:Myb-like DNA-binding domain
1884	HORVU.MOREX.r2.1HG0029020.1	1.29264	0.00677186	Q40004.1 RecName: Full=Ribulose bisphosphate carboxylase small chain, chloroplastic; Short=RuBisCO small subunit; Flags: Precursor PF12338:Ribulose-1,5-bisphosphate carboxylase small subunit|PF00101:Ribulose bisphosphate carboxylase, small chain
1885	HORVU.MOREX.r2.7HG0599410.1	1.29229	1.83757e-09	Q8S8A0.1 RecName: Full=Protein GLUTAMINE DUMPER 4 -
1886	HORVU.MOREX.r2.4HG0293500.1	1.29203	0.0317142
1887	HORVU.MOREX.r2.7HG0554570.1	1.2919	0.000591009
1888	HORVU.MOREX.r2.4HG0278650.1	1.29188	0.000214238	Q9LN68.1 RecName: Full=Probable galacturonosyltransferase-like 1; AltName: Full=Protein GAOLAOZHUANGREN 1; AltName: Full=Protein PARVUS PF01501:Glycosyl transferase family 8
1889	HORVU.MOREX.r2.6HG0502580.1	1.29131	0.00115438
1890	HORVU.MOREX.r2.2HG0160970.1	1.29086	0.0114761	O15050.4 RecName: Full=TPR and ankyrin repeat-containing protein 1; AltName: Full=Lupus brain antigen 1 homolog PF13087:AAA domain|PF00580:UvrD/REP helicase N-terminal domain|PF13086:AAA domain
1891	HORVU.MOREX.r2.7HG0529110.1	1.29039	1.62015e-06	Q8L9J9.2 RecName: Full=Probable carbohydrate esterase At4g34215 PF03629:Domain of unknown function (DUF303)
1892	HORVU.MOREX.r2.3HG0244270.1	1.28958	0.0429218
1893	HORVU.MOREX.r2.2HG0168760.1	1.2895	3.52802e-05
1894	HORVU.MOREX.r2.7HG0596450.1	1.28942	2.32097e-25	C0LGK9.1 RecName: Full=Probable LRR receptor-like serine/threonine-protein kinase At2g24230; Flags: Precursor PF13855:Leucine rich repeat|PF07714:Protein tyrosine kinase
1895	HORVU.MOREX.r2.5HG0389580.1	1.28922	0.000507579	Q9FIK1.1 RecName: Full=BTB/POZ domain-containing protein At5g47800 PF03000:NPH3 family
1896	HORVU.MOREX.r2.7HG0611150.1	1.28846	0.0129026	Q700D9.2 RecName: Full=Putative Myb family transcription factor At1g14600 PF00249:Myb-like DNA-binding domain
1897	HORVU.MOREX.r2.1HG0018230.1	1.28803	2.81641e-17	B8AY58.1 RecName: Full=Villin-1 PF00626:Gelsolin repeat
1898	HORVU.MOREX.r2.7HG0593280.1	1.2867	0.0441128	Q9FX35.2 RecName: Full=Pentatricopeptide repeat-containing protein At1g73400, mitochondrial; Flags: Precursor PF13041:PPR repeat family
1899	HORVU.MOREX.r2.5HG0434600.1	1.28599	0.00042722	PF04862:Protein of unknown function (DUF642)
1900	HORVU.MOREX.r2.2HG0101750.1	1.28444	2.81374e-19	PF14368:Probable lipid transfer
1901	HORVU.MOREX.r2.4HG0277710.1	1.28338	0.00454242	P83585.1 RecName: Full=Ferredoxin PF00111:2Fe-2S iron-sulfur cluster binding domain
1902	HORVU.MOREX.r2.4HG0282450.1	1.2832	3.35308e-08
1903	HORVU.MOREX.r2.2HG0129930.1	1.28303	0.0156523	Q9LHL3.1 RecName: Full=La-related protein 6C; Short=AtLARP6c PF05383:La domain|PF00076:RNA recognition motif. (a.k.a. RRM, RBD, or RNP domain)
1904	HORVU.MOREX.r2.2HG0139960.1	1.28294	0.000321282	Q43768.1 RecName: Full=Glutamate--tRNA ligase, chloroplastic/mitochondrial; AltName: Full=Glutamyl-tRNA synthetase; Short=GluRS; Flags: Precursor PF00749:tRNA synthetases class I (E and Q), catalytic domain
1905	HORVU.MOREX.r2.5HG0418200.1	1.28283	3.07744e-10
1906	HORVU.MOREX.r2.1HG0023530.1	1.28281	4.23858e-07	P0C127.1 RecName: Full=Auxin-responsive protein IAA16; AltName: Full=Indoleacetic acid-induced protein 16 PF02309:AUX/IAA family
1907	HORVU.MOREX.r2.2HG0092610.1	1.28193	0.0379014
1908	HORVU.MOREX.r2.3HG0229430.1	1.28177	8.47353e-05	O82503.1 RecName: Full=Ethylene-responsive transcription factor CRF1; AltName: Full=Protein CYTOKININ RESPONSE FACTOR 1 PF00847:AP2 domain
1909	HORVU.MOREX.r2.3HG0189090.1	1.28152	0.00101636	PF14299:Phloem protein 2
1910	HORVU.MOREX.r2.7HG0534450.1	1.28077	3.71592e-29	Q7S910.2 RecName: Full=54S ribosomal protein L4, mitochondrial; Flags: Precursor PF06984:Mitochondrial 39-S ribosomal protein L47 (MRP-L47)
1911	HORVU.MOREX.r2.UnG0625700.1	1.28077	0.00597002
1912	HORVU.MOREX.r2.1HG0002460.1	1.28058	3.05047e-05	Q06398.2 RecName: Full=Probable glutathione S-transferase GSTU6; AltName: Full=28 kDa cold-induced protein PF13417:Glutathione S-transferase, N-terminal domain|PF13410:Glutathione S-transferase, C-terminal domain
1913	HORVU.MOREX.r2.5HG0378680.1	1.28027	0.00151298
1914	HORVU.MOREX.r2.2HG0143030.1	1.28022	2.32667e-06	Q5R8U1.1 RecName: Full=Aldose 1-epimerase; AltName: Full=Galactose mutarotase PF01263:Aldose 1-epimerase
1915	HORVU.MOREX.r2.3HG0248410.1	1.27904	0.00703199
1916	HORVU.MOREX.r2.5HG0412430.1	1.27887	4.4309e-07	Q9C7Z9.2 RecName: Full=Serine carboxypeptidase-like 18; Flags: Precursor PF00450:Serine carboxypeptidase
1917	HORVU.MOREX.r2.7HG0590850.1	1.27805	0.000160058
1918	HORVU.MOREX.r2.2HG0143270.1	1.27763	8.22278e-12	O27555.1 RecName: Full=Putative arsenical pump-driving ATPase; AltName: Full=Arsenical resistance ATPase; AltName: Full=Arsenite-translocating ATPase; AltName: Full=Arsenite-transporting ATPase PF02374:Anion-transporting ATPase
1919	HORVU.MOREX.r2.1HG0010980.1	1.27612	2.88382e-05
1920	HORVU.MOREX.r2.4HG0337640.1	1.27553	0.00385246
1921	HORVU.MOREX.r2.7HG0606170.1	1.27489	1.40397e-11	Q94BT9.2 RecName: Full=Copper transport protein ATX1; AltName: Full=Copper chaperone ATX1 PF00403:Heavy-metal-associated domain
1922	HORVU.MOREX.r2.4HG0323040.1	1.27398	0.000153632	Q9SI06.2 RecName: Full=Putative leucine-rich repeat receptor-like serine/threonine-protein kinase At2g04300; Flags: Precursor PF07714:Protein tyrosine kinase
1923	HORVU.MOREX.r2.7HG0562860.1	1.27352	4.76857e-06
1924	HORVU.MOREX.r2.1HG0017050.1	1.2716	0.00133629	PF03017:TNP1/EN/SPM transposase
1925	HORVU.MOREX.r2.5HG0436200.1	1.27133	2.70327e-09	Q6DBN5.1 RecName: Full=U-box domain-containing protein 62; AltName: Full=Plant U-box protein 62 -
1926	HORVU.MOREX.r2.7HG0572510.1	1.27052	2.6913e-39	Q9SIH1.1 RecName: Full=Peptidyl-prolyl cis-trans isomerase CYP18-2; Short=PPIase CYP18-2; AltName: Full=Cyclophilin of 18 kDa 2; AltName: Full=Cyclophilin-18-2 PF00160:Cyclophilin type peptidyl-prolyl cis-trans isomerase/CLD
1927	HORVU.MOREX.r2.7HG0595460.1	1.26947	0.000871996
1928	HORVU.MOREX.r2.3HG0234260.1	1.26889	0.00390467	O80725.1 RecName: Full=ABC transporter B family member 4; Short=ABC transporter ABCB.4; Short=AtABCB4; AltName: Full=Multidrug resistance protein 4; AltName: Full=P-glycoprotein 4 PF00005:ABC transporter|PF00664:ABC transporter transmembrane regio
1929	HORVU.MOREX.r2.6HG0458660.1	1.26788	9.55058e-06
1930	HORVU.MOREX.r2.4HG0290190.1	1.26733	0.000113936	Q9SZP1.1 RecName: Full=Transcription repressor MYB4; AltName: Full=Myb-related protein 4; Short=AtMYB4 PF00249:Myb-like DNA-binding domain
1931	HORVU.MOREX.r2.2HG0116850.1	1.26694	3.35432e-05	P29162.1 RecName: Full=L-ascorbate oxidase homolog; AltName: Full=Pollen-specific protein NTP303; Flags: Precursor PF07731:Multicopper oxidase|PF07732:Multicopper oxidase|PF00394:Multicopper oxidase
1932	HORVU.MOREX.r2.6HG0518660.1	1.26681	5.54967e-06	PF13639:Ring finger domain
1933	HORVU.MOREX.r2.4HG0306230.1	1.26654	9.85125e-09
1934	HORVU.MOREX.r2.2HG0093500.1	1.2664	9.42316e-07
1935	HORVU.MOREX.r2.5HG0399000.1	1.26499	0.00168104
1936	HORVU.MOREX.r2.2HG0140130.1	1.26444	0.0103606	PF02576:Putative ribosome maturation factor RimP
1937	HORVU.MOREX.r2.7HG0603260.1	1.2618	7.56215e-15	P33082.1 RecName: Full=Auxin-induced protein X15 PF02519:Auxin responsive protein
1938	HORVU.MOREX.r2.6HG0524620.1	1.26134	1.56914e-06
1939	HORVU.MOREX.r2.5HG0407370.1	1.26122	0.0459647	PF14009:Domain of unknown function (DUF4228)
1940	HORVU.MOREX.r2.5HG0352940.1	1.26066	0.000913257
1941	HORVU.MOREX.r2.3HG0210590.1	1.26064	2.50264e-08	A7HM36.1 RecName: Full=50S ribosomal protein L18 PF00861:Ribosomal L18p/L5e family
1942	HORVU.MOREX.r2.7HG0603650.1	1.2596	7.86035e-26	Q9SZW4.1 RecName: Full=Cadmium/zinc-transporting ATPase HMA2; AltName: Full=Cadmium/zinc-transporting ATPase 3; AltName: Full=Protein HEAVY METAL ATPASE 2 PF00702:haloacid dehalogenase-like hydrolase|PF00122:E1-E2 ATPase
1943	HORVU.MOREX.r2.6HG0454190.1	1.25872	1.22129e-20	Q5M7D4.1 RecName: Full=Protein canopy homolog 1; Flags: Precursor PF11938:TLR4 regulator and MIR-interacting MSAP
1944	HORVU.MOREX.r2.3HG0183000.1	1.25786	0.00261706
1945	HORVU.MOREX.r2.2HG0089810.1	1.25773	0.00135421	Q6NHK6.1 RecName: Full=D-alanine--D-alanine ligase; AltName: Full=D-Ala-D-Ala ligase; AltName: Full=D-alanylalanine synthetase PF07478:D-ala D-ala ligase C-terminus|PF01820:D-ala D-ala ligase N-terminus
1946	HORVU.MOREX.r2.3HG0245640.1	1.25709	7.21876e-05	P45951.2 RecName: Full=DNA-(apurinic or apyrimidinic site) lyase, chloroplastic; AltName: Full=Apurinic endonuclease-redox protein PF03372:Endonuclease/Exonuclease/phosphatase family
1947	HORVU.MOREX.r2.4HG0305310.1	1.25634	8.64719e-05
1948	HORVU.MOREX.r2.2HG0109680.1	1.25603	0.00174858
1949	HORVU.MOREX.r2.2HG0132840.1	1.25475	7.11133e-05
1950	HORVU.MOREX.r2.2HG0160760.1	1.25435	4.48822e-07	PF14368:Probable lipid transfer
1951	HORVU.MOREX.r2.3HG0238830.1	1.2539	9.41769e-12	Q9FUD1.1 RecName: Full=Profilin-A PF00235:Profilin
1952	HORVU.MOREX.r2.7HG0616260.1	1.253	6.57826e-07	Q6QHD1.1 RecName: Full=WRKY transcription factor WRKY71; Short=OsWRKY71 PF03106:WRKY DNA -binding domain
1953	HORVU.MOREX.r2.2HG0144850.1	1.25231	3.39812e-25	Q7XKU5.2 RecName: Full=2-oxoglutarate-dependent dioxygenase DAO; AltName: Full=Protein DIOXYGENASE FOR AUXIN OXIDATION >Q01IX6.1 RecName: Full=2-oxoglutarate-dependent dioxygenase DAO; AltName: Full=Protein DIOXYGENASE FOR AUXIN OXIDATION PF03171:
1954	HORVU.MOREX.r2.7HG0545240.1	1.25205	0.0358645	PF10539:Development and cell death domain
1955	HORVU.MOREX.r2.3HG0226760.1	1.25184	0.000395955
1956	HORVU.MOREX.r2.4HG0295390.1	1.25091	8.15168e-11
1957	HORVU.MOREX.r2.5HG0357760.1	1.25046	1.10587e-08
1958	HORVU.MOREX.r2.5HG0432860.1	1.24988	0.0481084
1959	HORVU.MOREX.r2.4HG0346930.1	1.24966	1.69254e-05	Q10T43.1 RecName: Full=Phosphatidylserine decarboxylase proenzyme 1, mitochondrial; Contains: RecName: Full=Phosphatidylserine decarboxylase 1 beta chain; Contains: RecName: Full=Phosphatidylserine decarboxylase 1 alpha chain; Flags: Precursor PF0
1960	HORVU.MOREX.r2.4HG0348310.1	1.24835	4.28581e-08
1961	HORVU.MOREX.r2.2HG0134230.1	1.24826	1.74831e-12	PF11820:Protein of unknown function (DUF3339)
1962	HORVU.MOREX.r2.5HG0429370.1	1.24717	0.0072505	Q10CE4.1 RecName: Full=Peroxisomal (S)-2-hydroxy-acid oxidase GLO1; AltName: Full=Glycolate oxidase 1; Short=GOX 1; Short=OsGLO1; AltName: Full=Short chain alpha-hydroxy acid oxidase GLO1 >B8AKX6.1 RecName: Full=Peroxisomal (S)-2-hydroxy-acid oxidase
1963	HORVU.MOREX.r2.2HG0138570.1	1.24689	0.0196009	Q0PGJ6.1 RecName: Full=Aldo-keto reductase family 4 member C9 -
1964	HORVU.MOREX.r2.2HG0090800.1	1.2466	1.73314e-06	Q6P1E7.1 RecName: Full=DNA-directed primase/polymerase protein; AltName: Full=Coiled-coil domain-containing protein 111 PF03121:Herpesviridae UL52/UL70 DNA primase
1965	HORVU.MOREX.r2.5HG0436500.1	1.2465	0.00579774	Q652P9.1 RecName: Full=Germin-like protein 9-3; Flags: Precursor PF00190:Cupin
1966	HORVU.MOREX.r2.5HG0394310.1	1.24603	5.34371e-05	O65657.1 RecName: Full=Heavy metal-associated isoprenylated plant protein 23; Short=AtHIP23; Flags: Precursor PF00403:Heavy-metal-associated domain
1967	HORVU.MOREX.r2.2HG0171400.1	1.24597	0.00194556
1968	HORVU.MOREX.r2.6HG0511670.1	1.24554	4.65013e-13	Q9ZPE4.1 RecName: Full=F-box protein FBW2; AltName: Full=SKP1-interacting partner 18 -
1969	HORVU.MOREX.r2.3HG0222270.1	1.24488	0.0138272	PF00011:Hsp20/alpha crystallin family
1970	HORVU.MOREX.r2.2HG0103180.1	1.24426	0.000236514	Q75L42.1 RecName: Full=CBL-interacting protein kinase 17; AltName: Full=OsCIPK17 -
1971	HORVU.MOREX.r2.7HG0564830.1	1.24384	0.0281316
1972	HORVU.MOREX.r2.3HG0265950.1	1.24297	3.15746e-11	Q5JLP4.1 RecName: Full=Cytokinin dehydrogenase 4; AltName: Full=Cytokinin oxidase 4; Short=OsCKX4; Flags: Precursor PF09265:Cytokinin dehydrogenase 1, FAD and cytokinin binding|PF01565:FAD binding domain
1973	HORVU.MOREX.r2.3HG0245190.1	1.24263	3.55941e-11
1974	HORVU.MOREX.r2.5HG0420140.1	1.24195	0.00055277	Q339M6.1 RecName: Full=CASP-like protein 5A2; Short=OsCASPL5A2 >A2Z669.1 RecName: Full=CASP-like protein 5A2; Short=OsCASPL5A2 PF04535:Domain of unknown function (DUF588)
1975	HORVU.MOREX.r2.2HG0139020.1	1.24086	0.000376745
1976	HORVU.MOREX.r2.5HG0447640.1	1.24077	0.000108464	F4I933.1 RecName: Full=Rhodanese-like domain-containing protein 8, chloroplastic; AltName: Full=Sulfurtransferase 8; Short=AtStr8; Flags: Precursor PF12368:Rhodanase C-terminal|PF00581:Rhodanese-like domain
1977	HORVU.MOREX.r2.3HG0225120.1	1.24074	0.0149477
1978	HORVU.MOREX.r2.5HG0394790.1	1.24065	3.35568e-15
1979	HORVU.MOREX.r2.4HG0299990.1	1.24046	3.61322e-05
1980	HORVU.MOREX.r2.2HG0102990.1	1.23995	1.93498e-13	Q8H3I4.2 RecName: Full=Peroxisomal (S)-2-hydroxy-acid oxidase GLO4; AltName: Full=Glycolate oxidase 4; Short=GOX 4; Short=OsGLO4; AltName: Full=Short chain alpha-hydroxy acid oxidase GLO4 PF01070:FMN-dependent dehydrogenase
1981	HORVU.MOREX.r2.5HG0436780.1	1.23991	9.9847e-21	Q0WTP1.1 RecName: Full=AUGMIN subunit 7 PF06694:Plant nuclear matrix protein 1 (NMP1)
1982	HORVU.MOREX.r2.2HG0103730.1	1.23866	0.0016325	Q92373.1 RecName: Full=Replication factor A protein 2; AltName: Full=Single-stranded DNA-binding protein P30 subunit PF08784:Replication protein A C terminal
1983	HORVU.MOREX.r2.5HG0356790.1	1.23768	7.88647e-07	PF01165:Ribosomal protein S21
1984	HORVU.MOREX.r2.2HG0169400.1	1.23712	0.0188294	Q8GWP0.1 RecName: Full=Transcription factor MYB39; AltName: Full=Myb-related protein 39; Short=AtMYB39 PF00249:Myb-like DNA-binding domain
1985	HORVU.MOREX.r2.1HG0077930.1	1.23695	0.000412889
1986	HORVU.MOREX.r2.7HG0618740.1	1.23623	1.33038e-06	P47927.1 RecName: Full=Floral homeotic protein APETALA 2 PF00847:AP2 domain
1987	HORVU.MOREX.r2.6HG0487830.1	1.23622	1.78641e-09
1988	HORVU.MOREX.r2.7HG0574480.1	1.23558	1.31914e-13
1989	HORVU.MOREX.r2.7HG0564700.1	1.2352	2.2458e-11
1990	HORVU.MOREX.r2.2HG0098390.1	1.23513	0.00667452
1991	HORVU.MOREX.r2.2HG0137070.1	1.23473	0.0166366	P27788.1 RecName: Full=Ferredoxin-3, chloroplastic; AltName: Full=Ferredoxin III; Short=Fd III; Flags: Precursor PF00111:2Fe-2S iron-sulfur cluster binding domain
1992	HORVU.MOREX.r2.2HG0115600.1	1.23458	1.05808e-15	O23290.3 RecName: Full=60S ribosomal protein L36a PF00935:Ribosomal protein L44
1993	HORVU.MOREX.r2.2HG0171080.1	1.23385	1.77485e-06	PF07893:Protein of unknown function (DUF1668)
1994	HORVU.MOREX.r2.6HG0481650.1	1.23373	1.52567e-06
1995	HORVU.MOREX.r2.7HG0617650.1	1.23316	2.56475e-11	PF05859:Mis12 protein
1996	HORVU.MOREX.r2.3HG0237830.1	1.23173	5.28851e-05	PF00266:Aminotransferase class-V
1997	HORVU.MOREX.r2.4HG0302270.1	1.23154	9.99381e-08
1998	HORVU.MOREX.r2.3HG0237180.1	1.23032	3.62604e-10	PF06911:Senescence-associated protein
[truncated: 569 more rows]

## Sheet: Tab S1d
Table S1d. List of genes down-regulated in the WT root in response to Cd treatment (log2FC ≥ 1, adjusted P value ≤ 0.01)
#	gene ID	log2FC	adjusted P value	description
1	HORVU.MOREX.r2.3HG0272430.1	-9.27294	2.75782e-13	PF06830:Root cap
2	HORVU.MOREX.r2.7HG0610490.1	-9.14956	4.2849e-14	P15312.1 RecName: Full=Root-specific lectin; Flags: Precursor PF00187:Chitin recognition protein
3	HORVU.MOREX.r2.3HG0246580.1	-9.12189	7.72234e-15
4	HORVU.MOREX.r2.2HG0088710.1	-8.56649	1.0056e-09	Q0JMY8.1 RecName: Full=Salt stress-induced protein; Short=Salt protein; AltName: Full=Protein lectin-like; AltName: Full=Protein mannose-binding lectin PF01419:Jacalin-like lectin domain|PF03018:Dirigent-like protein
5	HORVU.MOREX.r2.6HG0452120.1	-8.37282	2.02423e-10	P0DKG9.1 RecName: Full=High-affinity nitrate transporter 2.1; Short=OsNRT2.1 >P0DKH0.1 RecName: Full=High-affinity nitrate transporter 2.2; Short=OsNRT2.2 PF07690:Major Facilitator Superfamily
6	HORVU.MOREX.r2.1HG0065260.1	-8.34817	1.38857e-09	P14928.1 RecName: Full=ABA-inducible protein PHV A1 PF02987:Late embryogenesis abundant protein
7	HORVU.MOREX.r2.3HG0272520.1	-8.28382	1.31375e-08	PF06830:Root cap
8	HORVU.MOREX.r2.5HG0384400.1	-8.20545	5.58623e-12
9	HORVU.MOREX.r2.7HG0528600.1	-7.97678	4.78265e-11	Q9LRR4.1 RecName: Full=Putative disease resistance RPP13-like protein 1 -
10	HORVU.MOREX.r2.7HG0558300.1	-7.96977	2.03367e-10	C3W7B0.1 RecName: Full=UDP-glucose:2-hydroxyflavanone C-glucosyltransferase; Short=OsCGT PF00201:UDP-glucoronosyl and UDP-glucosyl transferase
11	HORVU.MOREX.r2.6HG0511890.1	-7.89438	1.82979e-10	F8WKW1.1 RecName: Full=7-deoxyloganetin glucosyltransferase; AltName: Full=Genipin glucosyltransferase; AltName: Full=UDP-glucose glucosyltransferase 2; Short=GjUGT2; AltName: Full=UDP-glycosyltransferase 85A24 PF00201:UDP-glucoronosyl and UDP-glu
12	HORVU.MOREX.r2.2HG0136790.1	-7.70405	1.1319e-08	PF06830:Root cap
13	HORVU.MOREX.r2.1HG0029220.1	-7.69183	1.26255e-09	PF14111:Domain of unknown function (DUF4283)|PF14392:Zinc knuckle
14	HORVU.MOREX.r2.2HG0179050.1	-7.68154	2.94373e-08	P22195.2 RecName: Full=Cationic peroxidase 1; AltName: Full=PNPC1; Flags: Precursor PF00141:Peroxidase
15	HORVU.MOREX.r2.2HG0133390.1	-7.65642	1.50626e-09
16	HORVU.MOREX.r2.1HG0006010.1	-7.56736	0.00777934	F8WKW1.1 RecName: Full=7-deoxyloganetin glucosyltransferase; AltName: Full=Genipin glucosyltransferase; AltName: Full=UDP-glucose glucosyltransferase 2; Short=GjUGT2; AltName: Full=UDP-glycosyltransferase 85A24 PF00201:UDP-glucoronosyl and UDP-glu
17	HORVU.MOREX.r2.2HG0172240.1	-7.41656	1.89674e-08
18	HORVU.MOREX.r2.6HG0517730.1	-7.40285	2.34398e-08
19	HORVU.MOREX.r2.3HG0239980.1	-7.39616	1.7518e-14
20	HORVU.MOREX.r2.1HG0012840.1	-7.35988	1.35581e-08	Q9FLS0.1 RecName: Full=F-box protein At5g07610 PF00646:F-box domain
21	HORVU.MOREX.r2.6HG0487020.1	-7.35117	1.26173e-08	P15543.2 RecName: Full=Acyl carrier protein 3, chloroplastic; AltName: Full=Acyl carrier protein III; Short=ACP III; Flags: Precursor -
22	HORVU.MOREX.r2.2HG0142690.1	-7.33171	1.37156e-07	Q93Y91.1 RecName: Full=Sugar transport protein 5; AltName: Full=Hexose transporter 5 PF00083:Sugar (and other) transporter
23	HORVU.MOREX.r2.7HG0531540.1	-7.32422	4.04226e-08	PF13962:Domain of unknown function
24	HORVU.MOREX.r2.3HG0204520.1	-7.31463	1.58317e-08	PF12274:Protein of unknown function (DUF3615)
25	HORVU.MOREX.r2.6HG0475490.1	-7.30598	5.44164e-07	Q6YRM6.1 RecName: Full=Glycosyltransferase family 92 protein Os08g0121900 PF01697:Glycosyltransferase family 92
26	HORVU.MOREX.r2.1HG0037640.1	-7.3034	4.24586e-08	P52712.2 RecName: Full=Serine carboxypeptidase-like; Flags: Precursor PF00450:Serine carboxypeptidase
27	HORVU.MOREX.r2.UnG0625050.1	-7.25421	4.37136e-07	P09617.2 RecName: Full=Leaf-specific thionin; Contains: RecName: Full=Leaf-specific thionin; Contains: RecName: Full=Acidic protein; Flags: Precursor PF00321:Plant thionin
28	HORVU.MOREX.r2.1HG0045990.1	-7.21898	5.10175e-09
29	HORVU.MOREX.r2.7HG0547190.1	-7.2182	5.65884e-08	PF10043:Predicted periplasmic lipoprotein (DUF2279)
30	HORVU.MOREX.r2.4HG0346340.1	-7.11086	1.28923e-07	Q01595.1 RecName: Full=Cortical cell-delineating protein; AltName: Full=Root-specific protein ZRP3; Flags: Precursor PF14547:Hydrophobic seed protein
31	HORVU.MOREX.r2.5HG0395490.1	-7.10043	3.00668e-07	O23304.1 RecName: Full=Serine/threonine-protein kinase BLUS1; AltName: Full=Protein BLUE LIGHT SIGNALING 1 PF00069:Protein kinase domain
32	HORVU.MOREX.r2.4HG0325090.1	-7.07073	2.55419e-07	PF04563:RNA polymerase beta subunit
33	HORVU.MOREX.r2.6HG0457540.1	-7.06183	1.6712e-05
34	HORVU.MOREX.r2.2HG0168680.1	-7.01301	2.37738e-07	Q39214.1 RecName: Full=Disease resistance protein RPM1; AltName: Full=Resistance to Pseudomonas syringae protein 3 PF00931:NB-ARC domain
35	HORVU.MOREX.r2.5HG0370570.1	-6.99808	2.52231e-06	P10978.1 RecName: Full=Retrovirus-related Pol polyprotein from transposon TNT 1-94; Includes: RecName: Full=Protease; Includes: RecName: Full=Reverse transcriptase; Includes: RecName: Full=Endonuclease PF13976:GAG-pre-integrase domain
36	HORVU.MOREX.r2.7HG0560530.1	-6.99316	2.21736e-07
37	HORVU.MOREX.r2.3HG0190130.1	-6.9819	4.49346e-08	Q2R352.1 RecName: Full=Germin-like protein 11-1; Flags: Precursor PF00190:Cupin
38	HORVU.MOREX.r2.6HG0498790.1	-6.97043	3.01186e-07	Q4LB23.1 RecName: Full=S-adenosylmethionine synthase 2; Short=AdoMet synthase 2; AltName: Full=Methionine adenosyltransferase 2; Short=MAT 2 PF00438:S-adenosylmethionine synthetase, N-terminal domain|PF02772:S-adenosylmethionine synthetase, centra
39	HORVU.MOREX.r2.3HG0271950.1	-6.94913	3.10777e-06	Q07346.1 RecName: Full=Glutamate decarboxylase; Short=GAD PF00282:Pyridoxal-dependent decarboxylase conserved domain
40	HORVU.MOREX.r2.5HG0399780.1	-6.87161	8.54013e-07	Q8H1Z0.1 RecName: Full=Protein ECERIFERUM 3; AltName: Full=Protein FACELESS POLLEN 1; AltName: Full=Protein WAX2; AltName: Full=Protein YORE-YORE PF04116:Fatty acid hydroxylase superfamily|PF12076:WAX2 C-terminal domain
41	HORVU.MOREX.r2.1HG0006060.1	-6.82437	1.80684e-05	Q43257.1 RecName: Full=indole-2-monooxygenase; AltName: Full=Cytochrome P450 71C4; AltName: Full=Protein benzoxazineless 2 PF00067:Cytochrome P450
42	HORVU.MOREX.r2.1HG0004270.1	-6.73046	1.70104e-07
43	HORVU.MOREX.r2.1HG0059740.1	-6.72947	2.39176e-06
44	HORVU.MOREX.r2.2HG0176240.1	-6.67461	3.31404e-07	Q7XJJ7.1 RecName: Full=Fatty acid amide hydrolase; AltName: Full=N-acylethanolamine amidohydrolase -
45	HORVU.MOREX.r2.2HG0116820.1	-6.67304	4.3074e-06
46	HORVU.MOREX.r2.3HG0209120.1	-6.6606	2.88915e-06	Q9SYM9.1 RecName: Full=Receptor-like serine/threonine-protein kinase At1g78530 PF00069:Protein kinase domain
47	HORVU.MOREX.r2.6HG0450840.1	-6.65744	3.15729e-06	Q9FSV7.1 RecName: Full=Sucrose:sucrose 1-fructosyltransferase; AltName: Full=Sucrose 1(F)-fructosyltransferase; AltName: Full=Sucrose:sucrose 1(F)-beta-D-fructosyltransferase; Flags: Precursor PF00251:Glycosyl hydrolases family 32 N-terminal domai
48	HORVU.MOREX.r2.1HG0011030.1	-6.64896	4.51697e-06	P12615.1 RecName: Full=12S seed storage globulin 1; Contains: RecName: Full=12S seed storage globulin 1 acidic chain; Contains: RecName: Full=12S seed storage globulin 1 basic chain; Flags: Precursor PF00190:Cupin
49	HORVU.MOREX.r2.2HG0099160.1	-6.63928	6.78276e-06	Q9FEQ8.1 RecName: Full=Peroxidase 2; AltName: Full=Plasma membrane-bound peroxidase 2; Short=pmPOX2; Flags: Precursor PF00141:Peroxidase
50	HORVU.MOREX.r2.5HG0416760.1	-6.5892	0.000670196
51	HORVU.MOREX.r2.7HG0536900.1	-6.57552	4.36303e-05
52	HORVU.MOREX.r2.4HG0327180.1	-6.56831	5.25572e-06
53	HORVU.MOREX.r2.4HG0328490.1	-6.56583	1.97718e-05	Q9FLQ7.3 RecName: Full=Formin-like protein 20; Short=AtFH20 PF10409:C2 domain of PTEN tumour-suppressor protein
54	HORVU.MOREX.r2.3HG0239970.1	-6.5497	5.74296e-06
55	HORVU.MOREX.r2.3HG0183450.1	-6.53951	1.88393e-05	P93604.1 RecName: Full=Rust resistance kinase Lr10; AltName: Full=Probable receptor-like serine/threonine-protein kinase LRK10; Flags: Precursor PF00069:Protein kinase domain
56	HORVU.MOREX.r2.3HG0269610.1	-6.47736	2.06127e-05	P16166.1 RecName: Full=Anthocyanidin 3-O-glucosyltransferase; AltName: Full=Bronze-1; AltName: Full=Bz-McC allele; AltName: Full=Flavonol 3-O-glucosyltransferase; AltName: Full=UDP-glucose flavonoid 3-O-glucosyltransferase PF00201:UDP-glucoronosyl
57	HORVU.MOREX.r2.6HG0465900.1	-6.45211	9.13489e-05
58	HORVU.MOREX.r2.3HG0262970.1	-6.42828	2.33777e-05	Q0JG89.2 RecName: Full=Putative glutaredoxin-C2 PF00462:Glutaredoxin
59	HORVU.MOREX.r2.6HG0452100.1	-6.42152	0.000332121	P0DKG9.1 RecName: Full=High-affinity nitrate transporter 2.1; Short=OsNRT2.1 >P0DKH0.1 RecName: Full=High-affinity nitrate transporter 2.2; Short=OsNRT2.2 PF07690:Major Facilitator Superfamily
60	HORVU.MOREX.r2.6HG0464780.1	-6.38748	2.75343e-05	Q9STE7.1 RecName: Full=Putative disease resistance RPP13-like protein 3 PF00931:NB-ARC domain
61	HORVU.MOREX.r2.6HG0462570.1	-6.38732	2.70371e-05	PF08263:Leucine rich repeat N-terminal domain|PF13855:Leucine rich repeat
62	HORVU.MOREX.r2.4HG0346510.1	-6.38481	2.64474e-05	Q6L4I2.1 RecName: Full=Endoglucanase 15; AltName: Full=Endo-1,4-beta glucanase 15; AltName: Full=OsCel9C; Flags: Precursor PF00759:Glycosyl hydrolase family 9|PF12796:Ankyrin repeats (3 copies)
63	HORVU.MOREX.r2.3HG0198060.1	-6.38274	6.74693e-05	PF03732:Retrotransposon gag protein
64	HORVU.MOREX.r2.5HG0380740.1	-6.37657	5.09639e-05
65	HORVU.MOREX.r2.7HG0591140.1	-6.35771	2.86943e-05	Q9XE33.1 RecName: Full=Nuclear transcription factor Y subunit C-6; Short=OsNF-YC6; AltName: Full=Transcriptional activator HAP5D; Short=OsHAP5D PF00808:Histone-like transcription factor (CBF/NF-Y) and archaeal histone
66	HORVU.MOREX.r2.7HG0532580.1	-6.33985	4.22018e-05	Q6L538.1 RecName: Full=Probable xyloglucan glycosyltransferase 7; AltName: Full=Cellulose synthase-like protein C7; AltName: Full=OsCslC7 -
67	HORVU.MOREX.r2.1HG0035370.1	-6.32304	5.79478e-05
68	HORVU.MOREX.r2.4HG0334760.1	-6.26871	5.93491e-05	O23038.2 RecName: Full=Probable pectinesterase 8; Short=PE 8; AltName: Full=Pectin methylesterase 2; Short=AtPME2; AltName: Full=Pectin methylesterase 8; Short=AtPME8; Flags: Precursor PF01095:Pectinesterase
69	HORVU.MOREX.r2.3HG0270400.1	-6.26474	0.000216185	Q9SCZ4.1 RecName: Full=Receptor-like protein kinase FERONIA; AltName: Full=Protein SIRENE; Flags: Precursor PF12819:Carbohydrate-binding protein of the ER|PF07714:Protein tyrosine kinase
70	HORVU.MOREX.r2.1HG0062550.1	-6.26071	6.29881e-05
71	HORVU.MOREX.r2.3HG0253260.1	-6.23099	5.33491e-05
72	HORVU.MOREX.r2.2HG0112140.1	-6.21073	6.7221e-05
73	HORVU.MOREX.r2.7HG0617340.1	-6.20098	0.000105087	Q9LRR5.1 RecName: Full=Putative disease resistance protein At3g14460 PF00931:NB-ARC domain
74	HORVU.MOREX.r2.7HG0547100.1	-6.18538	0.000164655	Q8H1D3.1 RecName: Full=BTB/POZ domain-containing protein NPY1; AltName: Full=Protein ENHANCER OF PINOID; AltName: Full=Protein MACCHI-BOU 4; AltName: Full=Protein NAKED PINS IN YUC MUTANTS 1 PF03000:NPH3 family
75	HORVU.MOREX.r2.6HG0513850.1	-6.15342	1.13692e-06
76	HORVU.MOREX.r2.5HG0370550.1	-6.13592	0.000150896	PF13966:zinc-binding in reverse transcriptase
77	HORVU.MOREX.r2.4HG0313670.1	-6.12578	0.000155207	PF13963:Transposase-associated domain
78	HORVU.MOREX.r2.7HG0547810.1	-6.12513	0.00010497	Q8LGN0.3 RecName: Full=Glutamate receptor 2.7; AltName: Full=Ligand-gated ion channel 2.7; Flags: Precursor PF01094:Receptor family ligand binding region
79	HORVU.MOREX.r2.5HG0354920.1	-6.12484	0.000108032
80	HORVU.MOREX.r2.7HG0604330.1	-6.10515	0.000899983
81	HORVU.MOREX.r2.5HG0360680.1	-6.08174	0.000127619	PF08284:Retroviral aspartyl protease
82	HORVU.MOREX.r2.1HG0057000.1	-6.07148	0.000151433
83	HORVU.MOREX.r2.3HG0249810.1	-6.04864	0.000184084	Q7Y0V7.2 RecName: Full=Homeobox-leucine zipper protein ROC6; AltName: Full=GLABRA 2-like homeobox protein 6; AltName: Full=HD-ZIP protein ROC6; AltName: Full=Homeodomain transcription factor ROC6; AltName: Full=Protein RICE OUTERMOST CELL-SPECIFIC 6
84	HORVU.MOREX.r2.3HG0189400.1	-6.03128	0.000307585	P0CT34.1 RecName: Full=Transposon Tf2-1 polyprotein; AltName: Full=Retrotransposable element Tf2 155 kDa protein >P0CT35.1 RecName: Full=Transposon Tf2-2 polyprotein; AltName: Full=Retrotransposable element Tf2 155 kDa protein >P0CT37.1 RecName: Full
85	HORVU.MOREX.r2.5HG0445820.1	-6.02882	0.000176914	Q9STE7.1 RecName: Full=Putative disease resistance RPP13-like protein 3 PF00931:NB-ARC domain
86	HORVU.MOREX.r2.4HG0348540.1	-6.02297	0.000367834	Q9LMF0.1 RecName: Full=UDP-glycosyltransferase 85A5 -
87	HORVU.MOREX.r2.7HG0545320.1	-6.00494	0.000508294	Q38CE9.1 RecName: Full=ATP-dependent DNA helicase PIF6; AltName: Full=DNA repair and recombination helicase PIF6 PF05970:PIF1-like helicase
88	HORVU.MOREX.r2.5HG0403080.1	-5.98346	0.000581707	PF13202:EF hand
89	HORVU.MOREX.r2.1HG0036140.1	-5.95899	0.000234564	Q8LN49.1 RecName: Full=Putative ripening-related protein 5; Flags: Precursor -
90	HORVU.MOREX.r2.3HG0182930.1	-5.94746	0.000345932
91	HORVU.MOREX.r2.3HG0243220.1	-5.94667	0.00055951	Q9FLD7.1 RecName: Full=Beta-glucuronosyltransferase GlcAT14A; AltName: Full=GT14 family glucuronic acid transferase 1; Short=AtGlcAT14A PF02485:Core-2/I-Branching enzyme
92	HORVU.MOREX.r2.7HG0621830.1	-5.94564	2.26645e-05	Q9SJ54.1 RecName: Full=NDR1/HIN1-like protein 12 PF03168:Late embryogenesis abundant protein
93	HORVU.MOREX.r2.7HG0561280.1	-5.92987	0.00063208
94	HORVU.MOREX.r2.1HG0063100.1	-5.89612	0.000559935	F4I6V0.1 RecName: Full=Beta-arabinofuranosyltransferase RAY1; AltName: Full=Protein REDUCED ARABINOSE YARIV 1 PF03407:Nucleotide-diphospho-sugar transferase
95	HORVU.MOREX.r2.UnG0627560.1	-5.89455	0.00158268	PF03018:Dirigent-like protein
96	HORVU.MOREX.r2.5HG0398920.1	-5.8928	0.000558245
97	HORVU.MOREX.r2.7HG0602050.1	-5.89143	4.89602e-13
98	HORVU.MOREX.r2.7HG0528840.1	-5.87919	0.000425738
99	HORVU.MOREX.r2.3HG0194500.1	-5.87834	0.000353286	Q8W3K3.1 RecName: Full=Putative disease resistance protein At1g58400 PF00931:NB-ARC domain
100	HORVU.MOREX.r2.2HG0173000.1	-5.85651	3.50132e-12	Q38956.1 RecName: Full=Protein DETOXIFICATION 29; Short=AtDTX29; AltName: Full=Multidrug and toxic compound extrusion protein 29; Short=MATE protein 29 PF01554:MatE
101	HORVU.MOREX.r2.3HG0274910.1	-5.83318	0.00709371	P93846.1 RecName: Full=Obtusifoliol 14-alpha demethylase; AltName: Full=CYPLI; AltName: Full=Cytochrome P450 51; AltName: Full=Cytochrome P450-LIA1 PF00067:Cytochrome P450
102	HORVU.MOREX.r2.1HG0035410.1	-5.82891	0.000508294
103	HORVU.MOREX.r2.1HG0018070.1	-5.82588	0.0134776	O82245.1 RecName: Full=Translocator protein homolog; Short=AtTSPO PF03073:TspO/MBR family
104	HORVU.MOREX.r2.7HG0570060.1	-5.82572	0.000471451	Q8GU82.2 RecName: Full=ABC transporter G family member 45; Short=OsABCG45; AltName: Full=Pleiotropic drug resistance protein 1; Short=OsPDR1 PF08370:Plant PDR ABC transporter associated|PF00005:ABC transporter|PF01061:ABC-2 type transporter|PF1451
105	HORVU.MOREX.r2.3HG0192020.1	-5.79745	0.000964775	A0SPJ6.1 RecName: Full=NAC transcription factor NAM-B2; Short=TtNAM-B2 PF02365:No apical meristem (NAM) protein
106	HORVU.MOREX.r2.5HG0370210.1	-5.7917	0.000815712	PF00098:Zinc knuckle|PF14244:gag-polypeptide of LTR copia-type
107	HORVU.MOREX.r2.3HG0215340.1	-5.79113	0.000712004	PF00078:Reverse transcriptase (RNA-dependent DNA polymerase)
108	HORVU.MOREX.r2.6HG0466620.1	-5.77555	0.0008365
109	HORVU.MOREX.r2.7HG0593210.1	-5.76578	0.00121922	Q0INT0.2 RecName: Full=Cyclin-A1-3; AltName: Full=G2/mitotic-specific cyclin-A1-3; Short=CycA1;3 PF02984:Cyclin, C-terminal domain
110	HORVU.MOREX.r2.5HG0423160.1	-5.75799	0.00198738	A6YIH8.1 RecName: Full=Premnaspirodiene oxygenase; Short=HPO; AltName: Full=Cytochrome P450 71D55 PF00067:Cytochrome P450
111	HORVU.MOREX.r2.3HG0269090.1	-5.75762	0.00115803	PF03140:Plant protein of unknown function
112	HORVU.MOREX.r2.4HG0341220.1	-5.74947	0.00212092	PF06830:Root cap
113	HORVU.MOREX.r2.3HG0196740.1	-5.7475	0.0011343	PF13359:DDE superfamily endonuclease
114	HORVU.MOREX.r2.4HG0305610.1	-5.74657	0.00107826
115	HORVU.MOREX.r2.2HG0135740.1	-5.73727	0.000917617
116	HORVU.MOREX.r2.7HG0527960.1	-5.73713	0.000774195
117	HORVU.MOREX.r2.7HG0622180.1	-5.73237	0.00104602
118	HORVU.MOREX.r2.3HG0200640.1	-5.71362	0.000985732	PF05553:Cotton fibre expressed protein
119	HORVU.MOREX.r2.2HG0159520.1	-5.71284	0.00094037	Q43729.1 RecName: Full=Peroxidase 57; Short=Atperox P57; AltName: Full=ATP13a; AltName: Full=PRXR10; Flags: Precursor PF00141:Peroxidase
120	HORVU.MOREX.r2.2HG0092510.1	-5.7119	0.00147773	A2YPX3.2 RecName: Full=Peroxidase 2; Flags: Precursor PF00141:Peroxidase
121	HORVU.MOREX.r2.2HG0147220.1	-5.69448	7.88073e-10	Q8H157.1 RecName: Full=Protein NRT1/ PTR FAMILY 4.6; Short=AtNPF4.6; AltName: Full=Nitrate transporter 1.2; AltName: Full=Nitrate transporter NTL1; AltName: Full=Protein ABA-IMPORTING TRANSPORTER 1 PF00854:POT family
122	HORVU.MOREX.r2.7HG0542920.1	-5.694	0.00175547	F4HX80.1 RecName: Full=Acyl-acyl carrier protein thioesterase ATL4, chloroplastic; AltName: Full=Acyl-ACP thioesterase ATL4; AltName: Full=Acyl-lipid thioesterase 4; Flags: Precursor PF03061:Thioesterase superfamily
123	HORVU.MOREX.r2.7HG0540940.1	-5.68851	0.00113592	PF13961:Domain of unknown function (DUF4219)|PF14223:gag-polypeptide of LTR copia-type
124	HORVU.MOREX.r2.7HG0528560.1	-5.67598	0.00106382	Q9LRR4.1 RecName: Full=Putative disease resistance RPP13-like protein 1 PF00931:NB-ARC domain
125	HORVU.MOREX.r2.3HG0248450.1	-5.67397	0.00130051
126	HORVU.MOREX.r2.2HG0170060.1	-5.67178	0.00125114	P25776.2 RecName: Full=Oryzain alpha chain; Flags: Precursor PF00396:Granulin
127	HORVU.MOREX.r2.5HG0435570.1	-5.6693	0.00145148	PF07645:Calcium-binding EGF domain
128	HORVU.MOREX.r2.1HG0013530.1	-5.66511	0.0022799	A7QEU4.2 RecName: Full=Peroxidase 5; Flags: Precursor PF00141:Peroxidase
129	HORVU.MOREX.r2.7HG0609010.1	-5.6375	0.00234986
130	HORVU.MOREX.r2.1HG0035360.1	-5.63631	0.00235455
131	HORVU.MOREX.r2.3HG0235210.1	-5.63361	0.00524003
132	HORVU.MOREX.r2.3HG0244950.1	-5.62296	4.43442e-16	Q6RYA0.1 RecName: Full=Salicylic acid-binding protein 2; Short=NtSABP2; AltName: Full=Methyl salicylate esterase PF12697:Alpha/beta hydrolase family
133	HORVU.MOREX.r2.6HG0454230.1	-5.61028	0.00248355	P09189.1 RecName: Full=Heat shock cognate 70 kDa protein PF10712:NAD-specific glutamate dehydrogenase|PF00012:Hsp70 protein
134	HORVU.MOREX.r2.4HG0305530.1	-5.60642	0.00180464	PF14244:gag-polypeptide of LTR copia-type
135	HORVU.MOREX.r2.3HG0233370.1	-5.59782	0.00328604
136	HORVU.MOREX.r2.3HG0275000.1	-5.59697	0.00219764	Q9FKK2.1 RecName: Full=Agamous-like MADS-box protein AGL62 PF00319:SRF-type transcription factor (DNA-binding and dimerisation domain)
137	HORVU.MOREX.r2.7HG0570820.1	-5.59568	0.00180824
138	HORVU.MOREX.r2.2HG0099560.1	-5.58993	0.00162312	Q9FEQ8.1 RecName: Full=Peroxidase 2; AltName: Full=Plasma membrane-bound peroxidase 2; Short=pmPOX2; Flags: Precursor PF00141:Peroxidase
139	HORVU.MOREX.r2.7HG0591280.1	-5.58827	0.00181155	PF12752:SUZ domain|PF01424:R3H domain
140	HORVU.MOREX.r2.3HG0194320.1	-5.58794	0.00152965	A6YIH8.1 RecName: Full=Premnaspirodiene oxygenase; Short=HPO; AltName: Full=Cytochrome P450 71D55 PF00067:Cytochrome P450
141	HORVU.MOREX.r2.2HG0148470.1	-5.58616	0.00175221
142	HORVU.MOREX.r2.6HG0474260.1	-5.58176	0.00261237	O64477.1 RecName: Full=G-type lectin S-receptor-like serine/threonine-protein kinase At2g19130; Flags: Precursor -
143	HORVU.MOREX.r2.1HG0050620.1	-5.58004	0.00254134	Q9ZT66.1 RecName: Full=Endo-1,3;1,4-beta-D-glucanase; Flags: Precursor PF01738:Dienelactone hydrolase family
144	HORVU.MOREX.r2.6HG0510520.1	-5.57745	0.00275555
145	HORVU.MOREX.r2.1HG0035390.1	-5.57245	0.00198738
146	HORVU.MOREX.r2.6HG0511110.1	-5.57075	7.08945e-05	P92519.1 RecName: Full=Uncharacterized mitochondrial protein AtMg00810; AltName: Full=ORF240b PF07727:Reverse transcriptase (RNA-dependent DNA polymerase)
147	HORVU.MOREX.r2.6HG0481820.1	-5.56666	0.0169944
148	HORVU.MOREX.r2.7HG0624030.1	-5.56474	4.56587e-09	Q9FZ80.1 RecName: Full=Cytosolic sulfotransferase 17; Short=AtSOT17; AltName: Full=Desulfoglucosinolate sulfotransferase C; Short=AtST5c PF00685:Sulfotransferase domain
149	HORVU.MOREX.r2.3HG0248150.1	-5.55822	0.00225853	PF05097:Protein of unknown function (DUF688)
150	HORVU.MOREX.r2.1HG0001730.1	-5.55268	0.00173987	PF13968:Domain of unknown function (DUF4220)|PF04578:Protein of unknown function, DUF594
151	HORVU.MOREX.r2.5HG0421540.1	-5.54848	0.00212048
152	HORVU.MOREX.r2.7HG0544310.1	-5.54704	0.00251553
153	HORVU.MOREX.r2.6HG0471590.1	-5.5407	0.00600851	PF03732:Retrotransposon gag protein
154	HORVU.MOREX.r2.7HG0542960.1	-5.5388	0.00312615	Q9LYS2.2 RecName: Full=ABC transporter C family member 10; Short=ABC transporter ABCC.10; Short=AtABCC10; AltName: Full=ATP-energized glutathione S-conjugate pump 14; AltName: Full=Glutathione S-conjugate-transporting ATPase 14; AltName: Full=Multidr
155	HORVU.MOREX.r2.4HG0331510.1	-5.52167	0.00206666	Q7XHI9.1 RecName: Full=Transcription factor bHLH84; AltName: Full=Basic helix-loop-helix protein 84; Short=AtbHLH84; Short=bHLH 84; AltName: Full=bHLH transcription factor bHLH084 PF00010:Helix-loop-helix DNA-binding domain
156	HORVU.MOREX.r2.7HG0560280.1	-5.52089	0.00245298	F4J3G5.1 RecName: Full=Carboxyl-terminal-processing peptidase 3, chloroplastic; AltName: Full=D1 C-terminal processing protease 3; AltName: Full=Photosystem II D1 protein processing peptidase 3; Flags: Precursor PF03572:Peptidase family S41|PF0059
157	HORVU.MOREX.r2.7HG0624100.1	-5.52048	2.23095e-31	Q9SRQ7.1 RecName: Full=Non-specific phospholipase C4 PF04185:Phosphoesterase family
158	HORVU.MOREX.r2.2HG0155090.1	-5.52009	0.00369896	Q7XU38.3 RecName: Full=Cytochrome P450 87A3 PF00067:Cytochrome P450
159	HORVU.MOREX.r2.6HG0497500.1	-5.51816	0.00338208	Q9SUA3.1 RecName: Full=Serine/threonine-protein kinase D6PKL1; AltName: Full=Serine/threonine-protein kinase AGC1-2 PF00069:Protein kinase domain
160	HORVU.MOREX.r2.2HG0097160.1	-5.516	0.00346021
161	HORVU.MOREX.r2.1HG0035380.1	-5.5133	0.00227136	PF13966:zinc-binding in reverse transcriptase
162	HORVU.MOREX.r2.3HG0214080.1	-5.5014	0.00454952	Q9M1K5.1 RecName: Full=Probable protein S-acyltransferase 4; AltName: Full=Probable palmitoyltransferase At3g56930; AltName: Full=Zinc finger DHHC domain-containing protein At3g56930 PF01529:DHHC palmitoyltransferase
163	HORVU.MOREX.r2.2HG0155750.1	-5.49544	0.00419153	P29162.1 RecName: Full=L-ascorbate oxidase homolog; AltName: Full=Pollen-specific protein NTP303; Flags: Precursor PF07731:Multicopper oxidase|PF07732:Multicopper oxidase|PF00394:Multicopper oxidase
164	HORVU.MOREX.r2.7HG0548520.1	-5.48717	0.000319896
165	HORVU.MOREX.r2.6HG0476790.1	-5.48372	0.00417767
166	HORVU.MOREX.r2.3HG0249330.1	-5.48258	0.0027107	PF03108:MuDR family transposase
167	HORVU.MOREX.r2.7HG0573870.1	-5.48176	0.00362266
168	HORVU.MOREX.r2.3HG0190830.1	-5.4802	0.00285374	Q7XA39.1 RecName: Full=Putative disease resistance protein RGA4; AltName: Full=RGA4-blb PF00931:NB-ARC domain
169	HORVU.MOREX.r2.6HG0502500.1	-5.46825	0.00334934	PF01738:Dienelactone hydrolase family
170	HORVU.MOREX.r2.5HG0412730.1	-5.46462	0.00447073	Q3T5N4.1 RecName: Full=Dehydration-responsive element-binding protein 1B; Short=Protein DREB1B PF00847:AP2 domain
171	HORVU.MOREX.r2.1HG0075960.1	-5.46312	0.00422318	Q948T9.1 RecName: Full=Respiratory burst oxidase homolog protein B; AltName: Full=NADPH oxidase RBOHB; AltName: Full=StRBOHB PF01794:Ferric reductase like transmembrane component|PF08414:Respiratory burst NADPH oxidase|PF08030:Ferric reductase NAD
172	HORVU.MOREX.r2.4HG0339440.1	-5.45761	0.00570644	Q2R2D5.1 RecName: Full=Receptor kinase-like protein Xa21; Contains: RecName: Full=Receptor kinase-like protein Xa21, processed; Flags: Precursor PF13855:Leucine rich repeat|PF00069:Protein kinase domain|PF08263:Leucine rich repeat N-terminal domai
173	HORVU.MOREX.r2.2HG0174410.1	-5.45595	0.00424981	Q945K7.1 RecName: Full=Isocitrate dehydrogenase [NAD] catalytic subunit 5, mitochondrial; AltName: Full=IDH-V; AltName: Full=Isocitric dehydrogenase 5; AltName: Full=NAD(+)-specific ICDH 5; Flags: Precursor PF00180:Isocitrate/isopropylmalate dehyd
174	HORVU.MOREX.r2.6HG0522160.1	-5.45567	0.00370313	PF05078:Protein of unknown function (DUF679)
175	HORVU.MOREX.r2.2HG0170150.1	-5.45337	8.8633e-05
176	HORVU.MOREX.r2.2HG0131530.1	-5.45234	0.00555621	F8WKW1.1 RecName: Full=7-deoxyloganetin glucosyltransferase; AltName: Full=Genipin glucosyltransferase; AltName: Full=UDP-glucose glucosyltransferase 2; Short=GjUGT2; AltName: Full=UDP-glycosyltransferase 85A24 PF00201:UDP-glucoronosyl and UDP-glu
177	HORVU.MOREX.r2.1HG0011600.1	-5.44586	0.00031638
178	HORVU.MOREX.r2.6HG0513150.1	-5.44468	0.00299505
179	HORVU.MOREX.r2.1HG0035460.1	-5.44367	0.00593168
180	HORVU.MOREX.r2.1HG0035400.1	-5.43771	0.0224183
181	HORVU.MOREX.r2.5HG0418970.1	-5.43612	0.00367597
182	HORVU.MOREX.r2.4HG0344220.1	-5.42119	0.0037783
183	HORVU.MOREX.r2.7HG0527910.1	-5.41796	0.00344815
184	HORVU.MOREX.r2.1HG0078120.1	-5.4122	0.000758235
185	HORVU.MOREX.r2.3HG0215330.1	-5.40786	0.00439334	P11369.2 RecName: Full=LINE-1 retrotransposable element ORF2 protein; Short=ORF2p; AltName: Full=Long interspersed element-1; Short=L1; AltName: Full=Retrovirus-related Pol polyprotein LINE-1; Includes: RecName: Full=Reverse transcriptase; Includes:
186	HORVU.MOREX.r2.4HG0309490.1	-5.40627	0.0060479	Q0D4B2.2 RecName: Full=CBL-interacting protein kinase 21; AltName: Full=OsCIPK21 -
187	HORVU.MOREX.r2.3HG0230510.1	-5.40522	0.00425036
188	HORVU.MOREX.r2.3HG0203380.1	-5.39813	0.00423078	Q84K71.1 RecName: Full=Protein DETOXIFICATION 44, chloroplastic; Short=AtDTX44; AltName: Full=Multidrug and toxic compound extrusion protein 44; Short=MATE protein 44; Flags: Precursor PF01554:MatE
189	HORVU.MOREX.r2.4HG0285600.1	-5.38506	0.00613904
190	HORVU.MOREX.r2.3HG0208290.1	-5.38002	0.0269416	PF00078:Reverse transcriptase (RNA-dependent DNA polymerase)
191	HORVU.MOREX.r2.7HG0527140.1	-5.37719	0.0043869	O80939.1 RecName: Full=L-type lectin-domain containing receptor kinase IV.1; Short=Arabidopsis thaliana lectin-receptor kinase e; Short=AthlecRK-e; Short=LecRK-IV.1; AltName: Full=Lectin Receptor Kinase 1; Flags: Precursor PF00069:Protein kinase d
192	HORVU.MOREX.r2.4HG0305370.1	-5.37666	0.00442477
193	HORVU.MOREX.r2.2HG0170670.1	-5.37515	0.00384568	PF13855:Leucine rich repeat
194	HORVU.MOREX.r2.6HG0511130.1	-5.36861	0.00427281	PF14244:gag-polypeptide of LTR copia-type
195	HORVU.MOREX.r2.5HG0407690.1	-5.36363	0.00516081
196	HORVU.MOREX.r2.1HG0024610.1	-5.35572	0.00578199	PF10604:Polyketide cyclase / dehydrase and lipid transport
197	HORVU.MOREX.r2.1HG0073700.1	-5.35293	0.010083	Q9C519.1 RecName: Full=WRKY transcription factor 6; AltName: Full=WRKY DNA-binding protein 6; Short=AtWRKY6 PF03106:WRKY DNA -binding domain
198	HORVU.MOREX.r2.6HG0516710.1	-5.35124	0.0275823	P12949.1 RecName: Full=Dehydrin DHN4; AltName: Full=B18 PF00257:Dehydrin
199	HORVU.MOREX.r2.3HG0262410.1	-5.33005	0.00472774	PF01419:Jacalin-like lectin domain|PF03018:Dirigent-like protein
200	HORVU.MOREX.r2.4HG0336190.1	-5.3264	0.0128214
201	HORVU.MOREX.r2.2HG0134590.1	-5.30882	0.0128813	PF12937:F-box-like
202	HORVU.MOREX.r2.1HG0063570.1	-5.30593	3.25967e-36
203	HORVU.MOREX.r2.2HG0148570.1	-5.30272	0.00649589
204	HORVU.MOREX.r2.3HG0190000.1	-5.30108	0.00924569	PF04043:Plant invertase/pectin methylesterase inhibitor
205	HORVU.MOREX.r2.2HG0150050.1	-5.29118	0.00779429
206	HORVU.MOREX.r2.1HG0060720.1	-5.28864	0.00976274	Q9SVC5.1 RecName: Full=Dof zinc finger protein DOF3.5; Short=AtDOF3.5 PF02701:Dof domain, zinc finger
207	HORVU.MOREX.r2.UnG0634710.1	-5.2854	0.00011832	Q9FEQ8.1 RecName: Full=Peroxidase 2; AltName: Full=Plasma membrane-bound peroxidase 2; Short=pmPOX2; Flags: Precursor PF00141:Peroxidase
208	HORVU.MOREX.r2.7HG0603330.1	-5.28428	0.00659819
209	HORVU.MOREX.r2.3HG0188830.1	-5.28065	0.00704753	Q9LV16.2 RecName: Full=Hydroxyproline O-galactosyltransferase GALT6; AltName: Full=Beta-1,3-galactosyltransferase 19 PF00337:Galactoside-binding lectin
210	HORVU.MOREX.r2.3HG0261480.1	-5.26406	0.00714109	Q5SMM8.1 RecName: Full=Putrescine hydroxycinnamoyltransferase 1; Short=OsPHT1; AltName: Full=BAHD-like hydroxycinnamoyl transferase HCT3; AltName: Full=Hydroxycinnamoyltransferase 3; Short=OsHCT3 PF02458:Transferase family
211	HORVU.MOREX.r2.3HG0188900.1	-5.25791	0.0115917	Q9AWS7.1 RecName: Full=Putative AP2/ERF and B3 domain-containing protein Os01g0140700 PF00847:AP2 domain|PF02362:B3 DNA binding domain
212	HORVU.MOREX.r2.7HG0528590.1	-5.25488	0.0102367
213	HORVU.MOREX.r2.3HG0221580.1	-5.25236	0.0077351
214	HORVU.MOREX.r2.1HG0033990.1	-5.25079	0.00819893
215	HORVU.MOREX.r2.5HG0360240.1	-5.24351	0.00752281
216	HORVU.MOREX.r2.7HG0596520.1	-5.23812	0.00896117
217	HORVU.MOREX.r2.2HG0084170.1	-5.23577	4.71369e-06	Q53QK0.1 RecName: Full=Flavonoid O-methyltransferase-like protein Os11g0303600 PF00891:O-methyltransferase|PF08100:Dimerisation domain
218	HORVU.MOREX.r2.5HG0421320.1	-5.23247	0.0431156	P12952.1 RecName: Full=Dehydrin DHN2; AltName: Full=B9 PF00257:Dehydrin
219	HORVU.MOREX.r2.4HG0327080.1	-5.22899	0.000297941
220	HORVU.MOREX.r2.4HG0328180.1	-5.21749	0.00737334	Q1PF16.1 RecName: Full=Transcription factor bHLH19; AltName: Full=Basic helix-loop-helix protein 19; Short=AtbHLH19; Short=bHLH 19; AltName: Full=Transcription factor EN 26; AltName: Full=bHLH transcription factor bHLH019 PF00010:Helix-loop-helix
221	HORVU.MOREX.r2.2HG0178000.1	-5.21452	0.020047
222	HORVU.MOREX.r2.6HG0512290.1	-5.21255	0.00700114	PF10263:SprT-like family
223	HORVU.MOREX.r2.6HG0451920.1	-5.21044	0.0255478	P0DKG9.1 RecName: Full=High-affinity nitrate transporter 2.1; Short=OsNRT2.1 >P0DKH0.1 RecName: Full=High-affinity nitrate transporter 2.2; Short=OsNRT2.2 PF07690:Major Facilitator Superfamily
224	HORVU.MOREX.r2.4HG0317460.1	-5.20391	0.00755827
225	HORVU.MOREX.r2.5HG0384910.1	-5.19495	0.0110007
226	HORVU.MOREX.r2.7HG0588730.1	-5.17737	0.0158456	Q43767.1 RecName: Full=Non-specific lipid-transfer protein 4.1; Short=LTP 4.1; AltName: Full=CW-21; Short=CW21; Flags: Precursor PF00234:Protease inhibitor/seed storage/LTP family
227	HORVU.MOREX.r2.5HG0419830.1	-5.17652	0.00211872	K7U9N8.1 RecName: Full=Protein OPAQUE1; AltName: Full=Myosin XI motor protein -
228	HORVU.MOREX.r2.3HG0261590.1	-5.16948	0.00903152	Q9LUM1.1 RecName: Full=Protein LURP-one-related 11 PF04525:LURP-one-related
229	HORVU.MOREX.r2.6HG0504470.1	-5.16607	0.0220569	Q9C707.1 RecName: Full=Transcription factor bHLH83; AltName: Full=Basic helix-loop-helix protein 83; Short=AtbHLH83; Short=bHLH 83; AltName: Full=Transcription factor EN 112; AltName: Full=bHLH transcription factor bHLH083 PF00010:Helix-loop-helix
230	HORVU.MOREX.r2.2HG0113650.1	-5.16551	0.00919089	Q6NPT8.1 RecName: Full=F-box protein PP2-B1; AltName: Full=Protein PHLOEM PROTEIN 2-LIKE B1; Short=AtPP2-B1; AltName: Full=SKP1-interacting partner 21 PF14299:Phloem protein 2
231	HORVU.MOREX.r2.UnG0624380.1	-5.16382	0.0384915	Q6YTF5.1 RecName: Full=Cytochrome P450 76M5 PF00067:Cytochrome P450
232	HORVU.MOREX.r2.1HG0042620.1	-5.1632	0.00890807	Q8LNN8.1 RecName: Full=Putative B3 domain-containing protein Os10g0537100 PF02362:B3 DNA binding domain
233	HORVU.MOREX.r2.5HG0399870.1	-5.15758	0.010161
234	HORVU.MOREX.r2.5HG0404960.1	-5.14853	0.0385488
235	HORVU.MOREX.r2.7HG0591950.1	-5.14368	2.45326e-06	Q9SSA7.2 RecName: Full=GDSL esterase/lipase 5; AltName: Full=Extracellular lipase 5; Flags: Precursor PF00657:GDSL-like Lipase/Acylhydrolase
236	HORVU.MOREX.r2.7HG0586590.1	-5.13223	0.0148752	Q94KJ7.1 RecName: Full=Vacuolar protein-sorting-associated protein 33 homolog; Short=AtVPS33 PF00995:Sec1 family
237	HORVU.MOREX.r2.1HG0025890.1	-5.12169	0.012253
238	HORVU.MOREX.r2.7HG0577860.1	-5.11852	0.0116615
239	HORVU.MOREX.r2.5HG0395460.1	-5.11702	0.0146338	O04523.1 RecName: Full=Protein ALTERED XYLOGLUCAN 4; AltName: Full=Protein trichome birefringence-like 27 PF13839:GDSL/SGNH-like Acyl-Esterase family found in Pmr5 and Cas1p|PF14416:PMR5 N terminal Domain
240	HORVU.MOREX.r2.2HG0080190.1	-5.10854	0.0255879	PF14223:gag-polypeptide of LTR copia-type
241	HORVU.MOREX.r2.7HG0549360.1	-5.10369	0.0029395	Q5G1S8.2 RecName: Full=Pentatricopeptide repeat-containing protein At3g18110, chloroplastic; AltName: Full=Protein EMBRYO DEFECTIVE 1270; Flags: Precursor PF12854:PPR repeat|PF13041:PPR repeat family
242	HORVU.MOREX.r2.3HG0244620.1	-5.09504	0.000495831	O81905.1 RecName: Full=Receptor-like serine/threonine-protein kinase SD1-8; AltName: Full=Arabidopsis thaliana receptor kinase 3; AltName: Full=S-domain-1 (SD1) receptor kinase 8; Short=SD1-8; Flags: Precursor PF01453:D-mannose binding lectin|PF07
243	HORVU.MOREX.r2.1HG0060520.1	-5.08588	0.0162703
244	HORVU.MOREX.r2.3HG0227470.1	-5.07932	0.0140007	P31843.1 RecName: Full=RNA-directed DNA polymerase homolog; AltName: Full=Reverse transcriptase homolog (mitochondrion) [Oenothera berteroana] PF13650:Aspartyl protease
245	HORVU.MOREX.r2.3HG0263290.1	-5.07384	0.012453	Q9STE7.1 RecName: Full=Putative disease resistance RPP13-like protein 3 PF00931:NB-ARC domain
246	HORVU.MOREX.r2.3HG0269410.1	-5.07154	0.0163574	Q9SD53.1 RecName: Full=UPF0481 protein At3g47200 PF03140:Plant protein of unknown function
247	HORVU.MOREX.r2.3HG0186520.1	-5.06981	0.0224775	F4JJ23.1 RecName: Full=Protein NEN4; AltName: Full=NAC45/NAC86-dependent exonuclease-domain protein 4 PF00929:Exonuclease
248	HORVU.MOREX.r2.5HG0400720.1	-5.06173	0.0497266	Q6EPZ0.1 RecName: Full=WRKY transcription factor WRKY62; Short=OsWRKY62; AltName: Full=XA21-binding protein 10 >B8BF91.1 RecName: Full=WRKY transcription factor WRKY62; Short=OsWRKY62; AltName: Full=XA21-binding protein 10 PF03106:WRKY DNA -bindin
249	HORVU.MOREX.r2.4HG0281590.1	-5.05861	0.00356838
250	HORVU.MOREX.r2.5HG0375100.1	-5.03719	0.0133947	PF04195:Putative gypsy type transposon
251	HORVU.MOREX.r2.6HG0509850.1	-5.03306	0.013494
252	HORVU.MOREX.r2.3HG0208270.1	-5.02827	0.0156517
253	HORVU.MOREX.r2.6HG0478580.1	-5.02664	0.0152302	Q8GU88.1 RecName: Full=ABC transporter G family member 39; Short=OsABCG39; AltName: Full=Pleiotropic drug resistance protein 7; Short=OsPDR7 PF01061:ABC-2 type transporter|PF00005:ABC transporter|PF08370:Plant PDR ABC transporter associated|PF1451
254	HORVU.MOREX.r2.1HG0036060.1	-5.02524	0.0136812	Q94B55.1 RecName: Full=Putative E3 ubiquitin-protein ligase XBAT31; AltName: Full=Ankyrin repeat domain and RING finger-containing protein XBAT31; AltName: Full=Protein XB3 homolog 1 PF12796:Ankyrin repeats (3 copies)
255	HORVU.MOREX.r2.2HG0179090.1	-5.02208	0.0186346	P84516.2 RecName: Full=Cationic peroxidase SPC4; Flags: Precursor PF00141:Peroxidase
256	HORVU.MOREX.r2.6HG0526360.1	-5.01638	0.0170627	D7UPN3.1 RecName: Full=Chitin elicitor receptor kinase 1; Short=OsCERK1; AltName: Full=LysM domain receptor-like kinase 1; Short=LysM RLK1; Short=LysM-containing receptor-like kinase 1; Flags: Precursor -
257	HORVU.MOREX.r2.4HG0281610.1	-5.0018	0.0197638
258	HORVU.MOREX.r2.3HG0225110.1	-4.99729	2.59519e-08	Q9MAH4.1 RecName: Full=ABC transporter G family member 10; Short=ABC transporter ABCG.10; Short=AtABCG10; AltName: Full=Probable white-brown complex homolog protein 10; Short=AtWBC10 PF01061:ABC-2 type transporter|PF00005:ABC transporter
259	HORVU.MOREX.r2.5HG0349820.1	-4.99446	0.00354109	Q9LV10.1 RecName: Full=Protein NRT1/ PTR FAMILY 2.11; Short=AtNPF2.11; AltName: Full=Nitrate transporter 1.10; AltName: Full=Protein GLUCOSINOLATE TRANSPORTER-2 PF00854:POT family
260	HORVU.MOREX.r2.1HG0054650.1	-4.994	0.0251303	O82081.1 RecName: Full=Uclacyanin 1; Flags: Precursor PF02298:Plastocyanin-like domain
261	HORVU.MOREX.r2.4HG0338030.1	-4.9933	0.0185652	PF08246:Cathepsin propeptide inhibitor domain (I29)
262	HORVU.MOREX.r2.6HG0502680.1	-4.99241	0.00258676	P46032.1 RecName: Full=Protein NRT1/ PTR FAMILY 8.3; Short=AtNPF8.3; AltName: Full=Histidine-transporting protein; AltName: Full=Peptide transporter PTR2 PF00854:POT family
263	HORVU.MOREX.r2.4HG0292060.1	-4.98799	0.0204906	PF03087:Arabidopsis protein of unknown function
264	HORVU.MOREX.r2.5HG0357590.1	-4.98607	0.00134724	O80536.1 RecName: Full=Transcription factor PIF3; AltName: Full=Basic helix-loop-helix protein 8; Short=AtbHLH8; Short=bHLH 8; AltName: Full=Phytochrome-associated protein 3; AltName: Full=Phytochrome-interacting factor 3; AltName: Full=Transcription
265	HORVU.MOREX.r2.3HG0255140.1	-4.9812	0.00374454	PF07939:Protein of unknown function (DUF1685)
266	HORVU.MOREX.r2.2HG0158690.1	-4.97547	0.0182598
267	HORVU.MOREX.r2.7HG0593220.1	-4.97187	0.0259102	O64791.1 RecName: Full=Syntaxin-124; Short=AtSYP124 PF05739:SNARE domain|PF00804:Syntaxin
268	HORVU.MOREX.r2.6HG0489260.1	-4.95885	0.032913
269	HORVU.MOREX.r2.3HG0274800.1	-4.95843	0.00357572	Q9SR22.1 RecName: Full=Pectin acetylesterase 5; Flags: Precursor PF03283:Pectinacetylesterase
270	HORVU.MOREX.r2.1HG0006890.1	-4.94346	0.0232184
271	HORVU.MOREX.r2.4HG0316780.1	-4.93405	0.0233876	Q9SA52.1 RecName: Full=Chloroplast stem-loop binding protein of 41 kDa b, chloroplastic; Short=CSP41-b; AltName: Full=Heteroglycan-interacting protein 1.3; AltName: Full=Protein CHLOROPLAST RNA BINDING; AltName: Full=Protein Gb5f; Flags: Precursor
272	HORVU.MOREX.r2.3HG0262960.1	-4.93213	0.0175915	Q0JG89.2 RecName: Full=Putative glutaredoxin-C2 PF00462:Glutaredoxin
273	HORVU.MOREX.r2.7HG0605940.1	-4.92962	0.0253736	PF13975:gag-polyprotein putative aspartyl protease
274	HORVU.MOREX.r2.3HG0182560.1	-4.92851	2.17282e-07	Q9LMP1.1 RecName: Full=Wall-associated receptor kinase 2; Flags: Precursor PF07714:Protein tyrosine kinase|PF07645:Calcium-binding EGF domain|PF13947:Wall-associated receptor kinase galacturonan-binding
275	HORVU.MOREX.r2.2HG0091790.1	-4.92675	0.0251446
276	HORVU.MOREX.r2.6HG0461340.1	-4.92428	0.0244599	P34802.2 RecName: Full=Heterodimeric geranylgeranyl pyrophosphate synthase large subunit 1, chloroplastic; Short=GGPP synthase 1; Short=GGPS1; AltName: Full=(2E,6E)-farnesyl diphosphate synthase 1; AltName: Full=Dimethylallyltranstransferase 1; AltNa
277	HORVU.MOREX.r2.5HG0379350.1	-4.91613	0.0294827	Q9FMC8.1 RecName: Full=Transcription repressor OFP13; AltName: Full=Ovate family protein 13; Short=AtOFP13 PF04844:Transcriptional repressor, ovate
278	HORVU.MOREX.r2.5HG0399600.1	-4.91611	0.00470664	P14897.1 RecName: Full=Low molecular mass early light-inducible protein HV90, chloroplastic; Short=ELIP; Flags: Precursor PF00504:Chlorophyll A-B binding protein
279	HORVU.MOREX.r2.1HG0024390.1	-4.91164	0.00549195	P14381.1 RecName: Full=Transposon TX1 uncharacterized 149 kDa protein; AltName: Full=ORF 2 PF00078:Reverse transcriptase (RNA-dependent DNA polymerase)
280	HORVU.MOREX.r2.1HG0010830.1	-4.89697	0.0245213	Q9FJD4.1 RecName: Full=Importin subunit beta-1; AltName: Full=Karyopherin subunit beta-1; Short=ATKPNB1 PF03810:Importin-beta N-terminal domain
281	HORVU.MOREX.r2.1HG0069520.1	-4.89634	0.000115839
282	HORVU.MOREX.r2.4HG0305450.1	-4.88671	0.0282363
283	HORVU.MOREX.r2.2HG0098060.1	-4.88441	0.023931	Q9LT10.1 RecName: Full=Probable carboxylesterase 18; AltName: Full=AtCXE18 PF07859:alpha/beta hydrolase fold
284	HORVU.MOREX.r2.4HG0289810.1	-4.88084	0.0211459
285	HORVU.MOREX.r2.6HG0507350.1	-4.87221	0.0218445
286	HORVU.MOREX.r2.2HG0087180.1	-4.87086	0.0284496	O04133.1 RecName: Full=Protein SRC2; AltName: Full=Protein SOYBEAN GENE REGULATED BY COLD 2 PF00168:C2 domain
287	HORVU.MOREX.r2.4HG0339160.1	-4.86622	0.0248147	Q9LXV0.1 RecName: Full=UDP-glycosyltransferase 92A1 PF00201:UDP-glucoronosyl and UDP-glucosyl transferase
288	HORVU.MOREX.r2.1HG0022120.1	-4.8624	0.0373571	Q10QA5.1 RecName: Full=Strigolactone esterase D14; AltName: Full=Protein DWARF 14; AltName: Full=Protein DWARF 88; AltName: Full=Protein HIGH-TILLERING DWARF 2 PF12697:Alpha/beta hydrolase family
289	HORVU.MOREX.r2.7HG0584800.1	-4.85758	0.031465
290	HORVU.MOREX.r2.3HG0258800.1	-4.85633	0.042115	P31927.1 RecName: Full=Sucrose-phosphate synthase; AltName: Full=UDP-glucose-fructose-phosphate glucosyltransferase PF00534:Glycosyl transferases group 1|PF00862:Sucrose synthase|PF05116:Sucrose-6F-phosphate phosphohydrolase
291	HORVU.MOREX.r2.5HG0440960.1	-4.84251	3.85429e-11	PF13968:Domain of unknown function (DUF4220)|PF04578:Protein of unknown function, DUF594
292	HORVU.MOREX.r2.5HG0414740.1	-4.83408	0.0255831	Q9SVE7.2 RecName: Full=Protein DETOXIFICATION 45, chloroplastic; Short=AtDTX45; AltName: Full=Multidrug and toxic compound extrusion protein 45; Short=MATE protein 45; Flags: Precursor -
293	HORVU.MOREX.r2.5HG0406900.1	-4.83208	0.031648
294	HORVU.MOREX.r2.3HG0202940.1	-4.82849	0.0256499	Q4ADV8.1 RecName: Full=Cytokinin dehydrogenase 2; AltName: Full=Cytokinin oxidase 2; Short=OsCKX2; AltName: Full=QTL grain number 1a; Short=Gn1a; Flags: Precursor PF01565:FAD binding domain|PF09265:Cytokinin dehydrogenase 1, FAD and cytokinin bind
295	HORVU.MOREX.r2.7HG0598060.1	-4.82693	0.0371763
296	HORVU.MOREX.r2.5HG0428610.1	-4.82591	0.026003
297	HORVU.MOREX.r2.1HG0020120.1	-4.82227	0.026909	PF13975:gag-polyprotein putative aspartyl protease
298	HORVU.MOREX.r2.5HG0379590.1	-4.82164	0.0253898
299	HORVU.MOREX.r2.2HG0096540.1	-4.82071	0.00689966	P52711.1 RecName: Full=Serine carboxypeptidase II-3; AltName: Full=CP-MII.3; Contains: RecName: Full=Serine carboxypeptidase II-3 chain A; Contains: RecName: Full=Serine carboxypeptidase II-3 chain B; Flags: Precursor PF00450:Serine carboxypeptida
300	HORVU.MOREX.r2.1HG0076790.1	-4.82064	1.69864e-06
301	HORVU.MOREX.r2.1HG0050820.1	-4.81942	8.9577e-05
302	HORVU.MOREX.r2.2HG0081590.1	-4.81803	0.0263513	O64495.1 RecName: Full=Subtilisin-like protease SBT1.2; AltName: Full=Cucumisin-like serine protease SDD1; AltName: Full=Protein STOMATAL DENSITY AND DISTRIBUTION 1; AltName: Full=Subtilase subfamily 1 member 2; Short=AtSBT1.2; AltName: Full=Subtilis
303	HORVU.MOREX.r2.2HG0118190.1	-4.81772	0.0292815	PF04195:Putative gypsy type transposon
304	HORVU.MOREX.r2.3HG0192220.1	-4.81689	0.032234
305	HORVU.MOREX.r2.4HG0290490.1	-4.81683	0.0263218
306	HORVU.MOREX.r2.3HG0238480.1	-4.80991	0.0314356	PF03168:Late embryogenesis abundant protein
307	HORVU.MOREX.r2.5HG0446340.1	-4.77991	0.0299932	Q1A173.1 RecName: Full=Protein RADIALIS-like 6; Short=AtRL6; Short=Protein RAD-like 6; AltName: Full=Protein RADIALIS-LIKE SANT/MYB 3; Short=Protein RSM3 PF00249:Myb-like DNA-binding domain
308	HORVU.MOREX.r2.7HG0585910.1	-4.77896	8.55058e-18
309	HORVU.MOREX.r2.7HG0591250.1	-4.77722	0.000341854	Q6Z8L2.1 RecName: Full=Putative laccase-9; AltName: Full=Benzenediol:oxygen oxidoreductase 9; AltName: Full=Diphenol oxidase 9; AltName: Full=Urishiol oxidase 9; Flags: Precursor PF00394:Multicopper oxidase|PF07731:Multicopper oxidase|PF07732:Mult
310	HORVU.MOREX.r2.7HG0566790.1	-4.77565	0.0294902
311	HORVU.MOREX.r2.7HG0620620.1	-4.77493	5.00033e-07	Q9STE5.1 RecName: Full=Putative disease resistance RPP13-like protein 2 PF00931:NB-ARC domain
312	HORVU.MOREX.r2.1HG0019430.1	-4.77466	0.00997685	O23144.2 RecName: Full=Proton pump-interactor 1 -
313	HORVU.MOREX.r2.5HG0399680.1	-4.77202	0.0314226	PF04937:Protein of unknown function (DUF 659)
314	HORVU.MOREX.r2.4HG0337310.1	-4.77053	0.0297462
315	HORVU.MOREX.r2.3HG0244110.1	-4.76958	0.0287566	Q9XHX0.1 RecName: Full=Expansin-A8; AltName: Full=Alpha-expansin-8; AltName: Full=OsEXP8; AltName: Full=OsEXPA8; AltName: Full=OsaEXPa1.17; Flags: Precursor PF01357:Pollen allergen|PF03330:Rare lipoprotein A (RlpA)-like double-psi beta-barrel
316	HORVU.MOREX.r2.3HG0255630.1	-4.76719	0.0342973
317	HORVU.MOREX.r2.7HG0565770.1	-4.76623	0.0372835
318	HORVU.MOREX.r2.7HG0580060.1	-4.76619	0.03191	PF13966:zinc-binding in reverse transcriptase
319	HORVU.MOREX.r2.6HG0480640.1	-4.76513	0.0365635
320	HORVU.MOREX.r2.6HG0522280.1	-4.76294	9.08392e-50	Q53QK0.1 RecName: Full=Flavonoid O-methyltransferase-like protein Os11g0303600 PF08100:Dimerisation domain
321	HORVU.MOREX.r2.7HG0539100.1	-4.76289	0.0326774	Q9LMN8.2 RecName: Full=Wall-associated receptor kinase 3; Flags: Precursor PF00069:Protein kinase domain
322	HORVU.MOREX.r2.6HG0454080.1	-4.7588	0.0359885	Q949G5.2 RecName: Full=MOB kinase activator-like 1A; AltName: Full=Mob1 homolog 1A; AltName: Full=Mps one binder kinase activator-like 1A; AltName: Full=MsMob1-1; AltName: Full=MsMob1-2; AltName: Full=MsMob1-3; AltName: Full=MsMob1-A PF03637:Mob1/
323	HORVU.MOREX.r2.1HG0026880.1	-4.75681	0.0386911	PF14223:gag-polypeptide of LTR copia-type|PF00098:Zinc knuckle|PF13961:Domain of unknown function (DUF4219)
324	HORVU.MOREX.r2.1HG0047970.1	-4.75607	0.0437704
325	HORVU.MOREX.r2.2HG0142560.1	-4.75146	2.58732e-10
326	HORVU.MOREX.r2.5HG0355090.1	-4.74159	1.75212e-35	Q5U9T2.1 RecName: Full=Horcolin; AltName: Full=Agglutinin; AltName: Full=Mannose-specific lectin >P82953.2 RecName: Full=Horcolin; AltName: Full=Agglutinin; AltName: Full=Mannose-specific lectin PF01419:Jacalin-like lectin domain
327	HORVU.MOREX.r2.6HG0525570.1	-4.74008	1.54882e-05	Q9FMX2.1 RecName: Full=Transcription factor TCP7 PF03634:TCP family transcription factor
328	HORVU.MOREX.r2.7HG0570660.1	-4.7223	0.0357791
329	HORVU.MOREX.r2.2HG0164790.1	-4.72133	0.0363189
330	HORVU.MOREX.r2.5HG0380290.1	-4.71394	0.036758
331	HORVU.MOREX.r2.2HG0108390.1	-4.71237	0.0343095
332	HORVU.MOREX.r2.4HG0303130.1	-4.70996	0.0466645	Q06572.2 RecName: Full=Pyrophosphate-energized vacuolar membrane proton pump; AltName: Full=Pyrophosphate-energized inorganic pyrophosphatase; Short=H(+)-PPase PF03030:Inorganic H+ pyrophosphatase
333	HORVU.MOREX.r2.5HG0426700.1	-4.70599	0.0346861	PF14223:gag-polypeptide of LTR copia-type|PF13961:Domain of unknown function (DUF4219)|PF00098:Zinc knuckle
334	HORVU.MOREX.r2.7HG0568330.1	-4.70573	0.0367285	Q6YZF3.1 RecName: Full=Bidirectional sugar transporter SWEET11; Short=OsSWEET11; AltName: Full=Disease resistant allele Xa13 >Q19VE6.1 RecName: Full=Bidirectional sugar transporter SWEET11; Short=OsSWEET11; AltName: Full=Disease resistant allele Xa13
335	HORVU.MOREX.r2.2HG0091220.1	-4.70095	0.0426372	Q9ZT07.3 RecName: Full=G-type lectin S-receptor-like serine/threonine-protein kinase RKS1; AltName: Full=Receptor-like protein kinase 1; Flags: Precursor PF01453:D-mannose binding lectin|PF00954:S-locus glycoprotein domain|PF08276:PAN-like domain
336	HORVU.MOREX.r2.5HG0421580.1	-4.69808	0.0414639	Q10FZ7.1 RecName: Full=Protein YABBY 2; AltName: Full=OsYABBY2; Short=OsYAB2; AltName: Full=Protein FILAMENTOUS FLOWER 2 PF04690:YABBY protein
337	HORVU.MOREX.r2.1HG0026330.1	-4.69534	0.0477576	Q9LTW5.1 RecName: Full=Serine/threonine-protein kinase AGC1-5; AltName: Full=AGC serine/threonine-protein kinase subfamily 1 member 5 PF00069:Protein kinase domain
338	HORVU.MOREX.r2.5HG0409090.1	-4.69448	0.0430571
339	HORVU.MOREX.r2.5HG0370170.1	-4.66231	0.0497266
340	HORVU.MOREX.r2.6HG0473740.1	-4.65254	0.041644	PF07762:Protein of unknown function (DUF1618)
341	HORVU.MOREX.r2.7HG0538110.1	-4.65017	0.0431239	A8QW51.1 RecName: Full=Probable O-methyltransferase 2; Short=SbOMT2 PF00891:O-methyltransferase|PF08100:Dimerisation domain
342	HORVU.MOREX.r2.4HG0332700.1	-4.6462	0.0483003
343	HORVU.MOREX.r2.7HG0528630.1	-4.64184	0.0486496
344	HORVU.MOREX.r2.2HG0173240.1	-4.64121	0.0421434
345	HORVU.MOREX.r2.5HG0370540.1	-4.6393	0.0437427
346	HORVU.MOREX.r2.1HG0055540.1	-4.63589	0.0467655	PF13975:gag-polyprotein putative aspartyl protease|PF03732:Retrotransposon gag protein
347	HORVU.MOREX.r2.5HG0420710.1	-4.59186	0.0486549	P04323.1 RecName: Full=Retrovirus-related Pol polyprotein from transposon 17.6; Includes: RecName: Full=Protease; Includes: RecName: Full=Reverse transcriptase; Includes: RecName: Full=Endonuclease PF13975:gag-polyprotein putative aspartyl proteas
348	HORVU.MOREX.r2.7HG0558780.1	-4.58876	0.0498642	PF13962:Domain of unknown function
349	HORVU.MOREX.r2.1HG0046710.1	-4.58595	1.56351e-10	Q3E9B8.1 RecName: Full=ABC transporter G family member 23; Short=ABC transporter ABCG.23; Short=AtABCG23; AltName: Full=Probable white-brown complex homolog protein 24; Short=AtWBC24 PF07673:Protein of unknown function (DUF1602)|PF00005:ABC transp
350	HORVU.MOREX.r2.5HG0412710.1	-4.56326	0.0138766	Q3T5N4.1 RecName: Full=Dehydration-responsive element-binding protein 1B; Short=Protein DREB1B PF00847:AP2 domain
351	HORVU.MOREX.r2.6HG0474480.1	-4.54313	4.74321e-20
352	HORVU.MOREX.r2.3HG0249170.1	-4.5375	0.00113966	P83304.1 RecName: Full=Mannose/glucose-specific lectin PF03018:Dirigent-like protein|PF01419:Jacalin-like lectin domain
353	HORVU.MOREX.r2.5HG0422900.1	-4.50465	2.66183e-31	P29250.2 RecName: Full=Linoleate 9S-lipoxygenase 2; AltName: Full=Lipoxygenase 2; AltName: Full=Lipoxygenase L-2 PF01477:PLAT/LH2 domain|PF00305:Lipoxygenase
354	HORVU.MOREX.r2.3HG0265690.1	-4.4729	0.0148821	Q8W3K0.1 RecName: Full=Probable disease resistance protein At1g58602 PF00931:NB-ARC domain
355	HORVU.MOREX.r2.2HG0129730.1	-4.45376	1.63277e-05	P37834.2 RecName: Full=Peroxidase 1; Flags: Precursor PF00141:Peroxidase
356	HORVU.MOREX.r2.1HG0000210.1	-4.44808	0.000736992
357	HORVU.MOREX.r2.6HG0517970.1	-4.44562	1.11545e-06
358	HORVU.MOREX.r2.7HG0620670.1	-4.423	0.00533175	A2YH25.2 RecName: Full=Putative UPF0496 protein 2 PF05055:Protein of unknown function (DUF677)
359	HORVU.MOREX.r2.3HG0192850.1	-4.41926	0.000443309	Q9SS83.1 RecName: Full=Pentatricopeptide repeat-containing protein At3g09040, mitochondrial; Flags: Precursor PF13041:PPR repeat family
360	HORVU.MOREX.r2.3HG0244080.1	-4.4106	9.88557e-09	Q9XHX0.1 RecName: Full=Expansin-A8; AltName: Full=Alpha-expansin-8; AltName: Full=OsEXP8; AltName: Full=OsEXPA8; AltName: Full=OsaEXPa1.17; Flags: Precursor PF01357:Pollen allergen|PF03330:Rare lipoprotein A (RlpA)-like double-psi beta-barrel
361	HORVU.MOREX.r2.7HG0586230.1	-4.40984	2.66509e-05
362	HORVU.MOREX.r2.3HG0227560.1	-4.39686	0.0229489	PF14227:gag-polypeptide of LTR copia-type
363	HORVU.MOREX.r2.2HG0084160.1	-4.39137	0.000827734	Q8H157.1 RecName: Full=Protein NRT1/ PTR FAMILY 4.6; Short=AtNPF4.6; AltName: Full=Nitrate transporter 1.2; AltName: Full=Nitrate transporter NTL1; AltName: Full=Protein ABA-IMPORTING TRANSPORTER 1 PF00854:POT family
364	HORVU.MOREX.r2.5HG0374790.1	-4.38531	0.00856921
365	HORVU.MOREX.r2.7HG0623980.1	-4.36908	0.000200364	Q7XBQ9.1 RecName: Full=Disease resistance protein RGA2; AltName: Full=Blight resistance protein RPI; AltName: Full=RGA2-blb PF00931:NB-ARC domain|PF13359:DDE superfamily endonuclease
366	HORVU.MOREX.r2.2HG0170650.1	-4.36746	7.651e-05	P32024.1 RecName: Full=23 kDa jasmonate-induced protein -
367	HORVU.MOREX.r2.3HG0259280.1	-4.3659	0.000137652	P0C042.1 RecName: Full=Uncharacterized protein At4g15970 PF03407:Nucleotide-diphospho-sugar transferase
368	HORVU.MOREX.r2.7HG0594540.1	-4.35691	0.00320861	Q2QN30.1 RecName: Full=Metal transporter Nramp6 PF01566:Natural resistance-associated macrophage protein
369	HORVU.MOREX.r2.7HG0586560.1	-4.34615	1.9733e-07
370	HORVU.MOREX.r2.5HG0397770.1	-4.3435	0.0191427
371	HORVU.MOREX.r2.1HG0011620.1	-4.33387	0.000892883
372	HORVU.MOREX.r2.1HG0035280.1	-4.32673	0.00120283	PF00931:NB-ARC domain
373	HORVU.MOREX.r2.4HG0278410.1	-4.31902	0.0102723	A3DH97.1 RecName: Full=Anti-sigma-I factor RsgI6; AltName: Full=Endo-1,4-beta-xylanase PF00331:Glycosyl hydrolase family 10|PF02018:Carbohydrate binding domain
374	HORVU.MOREX.r2.2HG0173610.1	-4.30412	0.000612064	PF03407:Nucleotide-diphospho-sugar transferase
375	HORVU.MOREX.r2.4HG0338980.1	-4.26712	0.00139955	Q9T072.2 RecName: Full=Transcription factor bHLH25; AltName: Full=Basic helix-loop-helix protein 25; Short=AtbHLH25; Short=bHLH 25; AltName: Full=Transcription factor EN 29; AltName: Full=bHLH transcription factor bHLH025 PF00010:Helix-loop-helix
376	HORVU.MOREX.r2.6HG0525530.1	-4.26368	0.00289727	Q2R435.2 RecName: Full=Protein LAZY 1 -
377	HORVU.MOREX.r2.5HG0412680.1	-4.26099	0.0300711	Q0J090.1 RecName: Full=Dehydration-responsive element-binding protein 1H; Short=Protein DREB1H >A2Z388.1 RecName: Full=Dehydration-responsive element-binding protein 1H; Short=Protein DREB1H -
378	HORVU.MOREX.r2.6HG0496420.1	-4.25747	0.000828608	Q9FWX2.2 RecName: Full=NAC domain-containing protein 7; Short=ANAC007; AltName: Full=Protein EMBRYO DEFECTIVE 2749; AltName: Full=Protein VASCULAR RELATED NAC-DOMAIN 4 PF02365:No apical meristem (NAM) protein
379	HORVU.MOREX.r2.4HG0287650.1	-4.25253	3.07898e-06	Q9LT10.1 RecName: Full=Probable carboxylesterase 18; AltName: Full=AtCXE18 PF07859:alpha/beta hydrolase fold
380	HORVU.MOREX.r2.5HG0444890.1	-4.214	0.000114667
381	HORVU.MOREX.r2.3HG0228330.1	-4.17635	0.00546021	Q8RXN6.1 RecName: Full=U4/U6 small nuclear ribonucleoprotein Prp31 homolog; AltName: Full=Pre-mRNA-processing factor 31 homolog; AltName: Full=Protein EMBRYO DEFECTIVE 1220 -
382	HORVU.MOREX.r2.7HG0602020.1	-4.17256	0.000735903	Q9STE7.1 RecName: Full=Putative disease resistance RPP13-like protein 3 PF00931:NB-ARC domain
383	HORVU.MOREX.r2.6HG0476990.1	-4.16744	0.00496213	Q9SJB4.1 RecName: Full=GDSL esterase/lipase At2g04570; AltName: Full=Extracellular lipase At2g04570; Flags: Precursor PF00657:GDSL-like Lipase/Acylhydrolase
384	HORVU.MOREX.r2.2HG0078800.1	-4.15361	0.0207567	Q681X4.1 RecName: Full=Zinc finger protein ZAT5 PF13912:C2H2-type zinc finger
385	HORVU.MOREX.r2.4HG0311230.1	-4.15098	0.0431911	Q9XIF2.1 RecName: Full=DExH-box ATP-dependent RNA helicase DExH9; AltName: Full=Protein MTR4 homolog; Short=AtMTR4 -
386	HORVU.MOREX.r2.1HG0013410.1	-4.14858	0.0454287	O22807.2 RecName: Full=Galactan beta-1,4-galactosyltransferase GALS1; AltName: Full=Beta-1,4-galactan synthase; AltName: Full=Galactan synthase 1 PF01697:Glycosyltransferase family 92
387	HORVU.MOREX.r2.2HG0162730.1	-4.14613	3.31404e-07
388	HORVU.MOREX.r2.5HG0386740.1	-4.12654	0.0214234
389	HORVU.MOREX.r2.6HG0457560.1	-4.12492	0.000929209
390	HORVU.MOREX.r2.2HG0176300.1	-4.1132	0.00226041	P0DKI2.1 RecName: Full=Inactive cytochrome P450 76AD1 PF00067:Cytochrome P450
391	HORVU.MOREX.r2.7HG0616160.1	-4.10549	0.000253749	Q39962.1 RecName: Full=Citrate-binding protein; Flags: Precursor PF08787:Alginate lyase
392	HORVU.MOREX.r2.6HG0499580.1	-4.10184	0.0371572	A4IF94.1 RecName: Full=Hippocampus abundant transcript-like protein 1; AltName: Full=Major facilitator superfamily domain-containing 14B PF07690:Major Facilitator Superfamily
393	HORVU.MOREX.r2.6HG0474220.1	-4.09344	4.42928e-14	P0C897.1 RecName: Full=Putative UPF0481 protein At3g02645 PF03140:Plant protein of unknown function
394	HORVU.MOREX.r2.5HG0401130.1	-4.0895	0.0475353
395	HORVU.MOREX.r2.5HG0419980.1	-4.07918	0.00819893	Q39152.1 RecName: Full=Fatty acyl-CoA reductase 1 PF03015:Male sterility protein|PF07993:Male sterility protein
396	HORVU.MOREX.r2.6HG0449390.1	-4.05156	0.0112829	Q66283.1 RecName: Full=Putative Polyprotein CP; Contains: RecName: Full=Capsid protein; AltName: Full=Coat protein; Short=CP; Contains: RecName: Full=Movement protein; Short=Mov; AltName: Full=Cell-to-cell transport protein -
397	HORVU.MOREX.r2.7HG0540550.1	-4.04771	0.00253596	Q9S9N9.1 RecName: Full=Cinnamoyl-CoA reductase 1; Short=AtCCR1; AltName: Full=Protein IRREGULAR XYLEM 4 PF01370:NAD dependent epimerase/dehydratase family
398	HORVU.MOREX.r2.5HG0421340.1	-4.02551	0.00691855	P12951.1 RecName: Full=Dehydrin DHN1; AltName: Full=B8 PF00257:Dehydrin
399	HORVU.MOREX.r2.3HG0184650.1	-4.02022	4.25161e-25
400	HORVU.MOREX.r2.3HG0225550.1	-3.97976	0.000135405	PF13960:Domain of unknown function (DUF4218)
401	HORVU.MOREX.r2.3HG0263830.1	-3.96661	1.06417e-33	Q9AR07.3 RecName: Full=Jasmonate O-methyltransferase; AltName: Full=S-adenosyl-L-methionine:jasmonic acid carboxyl methyltransferase PF03492:SAM dependent carboxyl methyltransferase
402	HORVU.MOREX.r2.2HG0100750.1	-3.96102	1.00911e-10	Q9SJJ7.1 RecName: Full=RING-H2 finger protein ATL57; AltName: Full=RING-type E3 ubiquitin transferase ATL57 PF13639:Ring finger domain
403	HORVU.MOREX.r2.4HG0335980.1	-3.94168	2.34962e-06
404	HORVU.MOREX.r2.7HG0594270.1	-3.94075	3.50141e-05	PF11510:Fanconi Anaemia group E protein FANCE
405	HORVU.MOREX.r2.5HG0424180.1	-3.93472	0.0156517	A7LXU3.1 RecName: Full=Beta-glucosidase BoGH3B; AltName: Full=Glycosyl hydrolase family protein 3B; Short=BoGH3B; Flags: Precursor PF01915:Glycosyl hydrolase family 3 C-terminal domain|PF00933:Glycosyl hydrolase family 3 N terminal domain
406	HORVU.MOREX.r2.3HG0203730.1	-3.93465	0.00312181	Q9FJ45.1 RecName: Full=GDSL esterase/lipase At5g45910; AltName: Full=Extracellular lipase At5g45910; Flags: Precursor PF00657:GDSL-like Lipase/Acylhydrolase
407	HORVU.MOREX.r2.7HG0552230.1	-3.92043	1.48817e-11
408	HORVU.MOREX.r2.4HG0289060.1	-3.90513	0.00347197	P20825.1 RecName: Full=Retrovirus-related Pol polyprotein from transposon 297; Includes: RecName: Full=Protease; Includes: RecName: Full=Reverse transcriptase; Includes: RecName: Full=Endonuclease PF00078:Reverse transcriptase (RNA-dependent DNA p
409	HORVU.MOREX.r2.1HG0030370.1	-3.90394	1.32587e-13	Q54GU0.1 RecName: Full=Putative transporter arsB PF03600:Citrate transporter
410	HORVU.MOREX.r2.5HG0374050.1	-3.89704	3.4109e-19
411	HORVU.MOREX.r2.3HG0274050.1	-3.89574	0.0023541	Q8LPS2.1 RecName: Full=Protein ACCELERATED CELL DEATH 6 PF12796:Ankyrin repeats (3 copies)|PF13962:Domain of unknown function
412	HORVU.MOREX.r2.4HG0323030.1	-3.8932	3.91422e-13	Q9FZB1.1 RecName: Full=Probable LRR receptor-like serine/threonine-protein kinase At1g51880; Flags: Precursor PF13855:Leucine rich repeat|PF12819:Carbohydrate-binding protein of the ER
413	HORVU.MOREX.r2.2HG0080330.1	-3.88761	2.36212e-06	Q7XXN5.1 RecName: Full=Putrescine hydroxycinnamoyltransferase 3; Short=OsPHT3 PF02458:Transferase family
414	HORVU.MOREX.r2.1HG0061110.1	-3.88049	1.23273e-09
415	HORVU.MOREX.r2.5HG0439690.1	-3.86681	2.07586e-46	D9HP26.1 RecName: Full=Cell number regulator 10; AltName: Full=ZmCNR10 PF04749:PLAC8 family
416	HORVU.MOREX.r2.6HG0464430.1	-3.81339	0.00998702
417	HORVU.MOREX.r2.1HG0002090.1	-3.81267	9.70891e-11	P22220.1 RecName: Full=Arginine decarboxylase; Short=ADC; Short=ARGDC PF00278:Pyridoxal-dependent decarboxylase, C-terminal sheet domain|PF02784:Pyridoxal-dependent decarboxylase, pyridoxal binding domain
418	HORVU.MOREX.r2.1HG0001470.1	-3.80769	1.88908e-16	Q9STE7.1 RecName: Full=Putative disease resistance RPP13-like protein 3 PF00931:NB-ARC domain
419	HORVU.MOREX.r2.6HG0472670.1	-3.80014	0.0354785
420	HORVU.MOREX.r2.5HG0354390.1	-3.79768	0.00626777	PF05553:Cotton fibre expressed protein
421	HORVU.MOREX.r2.1HG0043400.1	-3.78675	0.0468059
422	HORVU.MOREX.r2.3HG0272440.1	-3.7806	1.70667e-08	PF06830:Root cap
423	HORVU.MOREX.r2.1HG0020410.1	-3.78055	0.0113764	Q9S7Y1.1 RecName: Full=Transcription factor bHLH30; AltName: Full=Basic helix-loop-helix protein 30; Short=AtbHLH30; Short=bHLH 30; AltName: Full=Transcription factor EN 53; AltName: Full=bHLH transcription factor bHLH030 PF00010:Helix-loop-helix
424	HORVU.MOREX.r2.6HG0466370.1	-3.77658	0.000216394	Q9C7S5.1 RecName: Full=Tyrosine-sulfated glycopeptide receptor 1; AltName: Full=PSY1 receptor PF00069:Protein kinase domain|PF13855:Leucine rich repeat|PF08263:Leucine rich repeat N-terminal domain
425	HORVU.MOREX.r2.1HG0069530.1	-3.76205	9.59974e-12	Q9LRR5.1 RecName: Full=Putative disease resistance protein At3g14460 PF00931:NB-ARC domain
426	HORVU.MOREX.r2.2HG0169830.1	-3.75446	0.00629643	Q8RY17.1 RecName: Full=Wall-associated receptor kinase-like 22; Flags: Precursor PF07714:Protein tyrosine kinase
427	HORVU.MOREX.r2.1HG0032300.1	-3.75439	1.24805e-58	Q8VZG8.3 RecName: Full=MDIS1-interacting receptor like kinase 2; Short=AtMIK2; AltName: Full=Probable LRR receptor-like serine/threonine-protein kinase At4g08850; Flags: Precursor PF13855:Leucine rich repeat|PF08263:Leucine rich repeat N-terminal
428	HORVU.MOREX.r2.4HG0277340.1	-3.75234	0.0047937	PF07762:Protein of unknown function (DUF1618)
429	HORVU.MOREX.r2.1HG0051260.1	-3.74252	0.00221132
430	HORVU.MOREX.r2.5HG0413670.1	-3.73611	1.00038e-34	Q9SIV5.3 RecName: Full=Zinc finger CCCH domain-containing protein 19; Short=AtC3H19; AltName: Full=Protein Needed for RDR2-independent DNA methylation -
431	HORVU.MOREX.r2.6HG0448720.1	-3.72754	9.46941e-07
432	HORVU.MOREX.r2.7HG0533970.1	-3.71381	0.00448886	Q9LWV3.1 RecName: Full=Dehydration-responsive element-binding protein 1C; Short=Protein DREB1C; AltName: Full=Protein C-repeat-binding factor 1 >A2Y8S6.1 RecName: Full=Dehydration-responsive element-binding protein 1C; Short=Protein DREB1C; AltName:
433	HORVU.MOREX.r2.1HG0014650.1	-3.71205	1.75335e-30	Q8GT21.1 RecName: Full=Benzyl alcohol O-benzoyltransferase; AltName: Full=Benzoyl coenzyme A:benzyl alcohol benzoyl transferase PF02458:Transferase family
434	HORVU.MOREX.r2.1HG0000660.1	-3.71054	3.83131e-05	F4JJ23.1 RecName: Full=Protein NEN4; AltName: Full=NAC45/NAC86-dependent exonuclease-domain protein 4 -
435	HORVU.MOREX.r2.4HG0315810.1	-3.68956	0.0021958	D2SMN4.1 RecName: Full=NAC transcription factor NAM-B1 PF02365:No apical meristem (NAM) protein
436	HORVU.MOREX.r2.4HG0343030.1	-3.67982	0.0284142
437	HORVU.MOREX.r2.4HG0302740.1	-3.65726	0.00546542	Q8I7P9.1 RecName: Full=Retrovirus-related Pol polyprotein from transposon opus; Includes: RecName: Full=Protease; Includes: RecName: Full=Reverse transcriptase; Includes: RecName: Full=Endonuclease PF00078:Reverse transcriptase (RNA-dependent DNA
438	HORVU.MOREX.r2.4HG0345190.1	-3.64025	5.88675e-11
439	HORVU.MOREX.r2.3HG0215720.1	-3.62876	0.0265226
440	HORVU.MOREX.r2.2HG0171220.1	-3.62496	1.65272e-10	Q9LHA1.1 RecName: Full=Cytochrome P450 81D11 PF00067:Cytochrome P450
441	HORVU.MOREX.r2.4HG0335720.1	-3.62116	0.0198856
442	HORVU.MOREX.r2.4HG0339430.1	-3.60519	0.000108994	PF03081:Exo70 exocyst complex subunit
443	HORVU.MOREX.r2.1HG0064310.1	-3.60358	0.00436026	O65924.1 RecName: Full=Putative leucine-rich repeat receptor-like protein kinase At2g19210; Flags: Precursor PF07714:Protein tyrosine kinase|PF12819:Carbohydrate-binding protein of the ER|PF13855:Leucine rich repeat
444	HORVU.MOREX.r2.5HG0408070.1	-3.59987	1.10867e-06	Q9SJA7.1 RecName: Full=Probable sarcosine oxidase PF01266:FAD dependent oxidoreductase
445	HORVU.MOREX.r2.6HG0448090.1	-3.59864	1.0265e-24	C0LGT5.1 RecName: Full=Probable LRR receptor-like serine/threonine-protein kinase At5g16900; Flags: Precursor PF00069:Protein kinase domain
446	HORVU.MOREX.r2.6HG0450810.1	-3.58574	0.0161633
447	HORVU.MOREX.r2.4HG0344450.1	-3.5816	1.29512e-69	Q53QK0.1 RecName: Full=Flavonoid O-methyltransferase-like protein Os11g0303600 PF08100:Dimerisation domain|PF00891:O-methyltransferase
448	HORVU.MOREX.r2.3HG0186280.1	-3.57481	2.72304e-09	P08894.1 RecName: Full=Chalcone synthase A; AltName: Full=Naringenin-chalcone synthase A PF00195:Chalcone and stilbene synthases, N-terminal domain|PF02797:Chalcone and stilbene synthases, C-terminal domain
449	HORVU.MOREX.r2.5HG0366010.1	-3.57177	0.000227414
450	HORVU.MOREX.r2.5HG0401200.1	-3.57063	4.48496e-68	Q53QK0.1 RecName: Full=Flavonoid O-methyltransferase-like protein Os11g0303600 PF00891:O-methyltransferase|PF08100:Dimerisation domain
451	HORVU.MOREX.r2.2HG0086190.1	-3.57001	5.83048e-13	Q39214.1 RecName: Full=Disease resistance protein RPM1; AltName: Full=Resistance to Pseudomonas syringae protein 3 PF00931:NB-ARC domain
452	HORVU.MOREX.r2.7HG0531630.1	-3.56924	0.00400633	Q9C6L5.1 RecName: Full=3-ketoacyl-CoA synthase 5; Short=KCS-5; AltName: Full=Eceriferum 60; AltName: Full=Very long-chain fatty acid condensing enzyme 5; Short=VLCFA condensing enzyme 5 PF08392:FAE1/Type III polyketide synthase-like protein|PF0854
453	HORVU.MOREX.r2.2HG0175570.1	-3.55113	0.0257602
454	HORVU.MOREX.r2.5HG0399930.1	-3.53243	1.47184e-12	Q0JC10.1 RecName: Full=S-adenosylmethionine decarboxylase proenzyme; Short=AdoMetDC; Short=SAMDC; Contains: RecName: Full=S-adenosylmethionine decarboxylase alpha chain; Contains: RecName: Full=S-adenosylmethionine decarboxylase beta chain; Flags: Pr
455	HORVU.MOREX.r2.2HG0134640.1	-3.5324	2.44693e-14	P0DKC6.1 RecName: Full=11-beta-hydroxysteroid dehydrogenase 1B; AltName: Full=17-beta-hydroxysteroid dehydrogenase 1B; AltName: Full=Hydroxysteroid dehydrogenase 1; Short=AtHSD1 >P0DKC5.1 RecName: Full=11-beta-hydroxysteroid dehydrogenase 1A; AltName
456	HORVU.MOREX.r2.5HG0429740.1	-3.53206	9.35935e-05
457	HORVU.MOREX.r2.3HG0240460.1	-3.52424	0.0298407
458	HORVU.MOREX.r2.6HG0516400.1	-3.51664	9.50489e-09	Q9C5V5.2 RecName: Full=Glutamate receptor 2.8; AltName: Full=Ligand-gated ion channel 2.8; Flags: Precursor PF00060:Ligand-gated ion channel|PF01094:Receptor family ligand binding region|PF00497:Bacterial extracellular solute-binding proteins, fam
459	HORVU.MOREX.r2.7HG0542360.1	-3.50973	0.0219073
460	HORVU.MOREX.r2.3HG0272420.1	-3.50709	0.00137157	PF06830:Root cap
461	HORVU.MOREX.r2.1HG0018850.1	-3.50648	0.0131874
462	HORVU.MOREX.r2.6HG0486080.1	-3.50508	0.00492922
463	HORVU.MOREX.r2.1HG0035490.1	-3.4974	2.78477e-54
464	HORVU.MOREX.r2.4HG0327860.1	-3.49457	0.0284571	Q9S793.2 RecName: Full=Protein FAR1-RELATED SEQUENCE 8 PF03101:FAR1 DNA-binding domain
465	HORVU.MOREX.r2.7HG0535670.1	-3.49206	2.20056e-17	P84516.2 RecName: Full=Cationic peroxidase SPC4; Flags: Precursor PF00141:Peroxidase
466	HORVU.MOREX.r2.3HG0182520.1	-3.4916	0.000440789	Q9LMP1.1 RecName: Full=Wall-associated receptor kinase 2; Flags: Precursor PF00069:Protein kinase domain|PF13947:Wall-associated receptor kinase galacturonan-binding|PF07645:Calcium-binding EGF domain
467	HORVU.MOREX.r2.5HG0406630.1	-3.472	0.0109473	Q9C7Z9.2 RecName: Full=Serine carboxypeptidase-like 18; Flags: Precursor PF00450:Serine carboxypeptidase
468	HORVU.MOREX.r2.5HG0404800.1	-3.46892	0.000123446
469	HORVU.MOREX.r2.2HG0098700.1	-3.46658	1.19555e-48
470	HORVU.MOREX.r2.2HG0142330.1	-3.461	7.81246e-05
471	HORVU.MOREX.r2.2HG0082670.1	-3.46079	0.000560109	F4JXC5.1 RecName: Full=Subtilisin-like protease SBT5.4; AltName: Full=Subtilase subfamily 5 member 4; Short=AtSBT5.4; Flags: Precursor PF00082:Subtilase family|PF02225:PA domain
472	HORVU.MOREX.r2.2HG0170300.1	-3.45813	2.07562e-14
473	HORVU.MOREX.r2.6HG0449100.1	-3.44994	3.53205e-188	PF00581:Rhodanese-like domain
474	HORVU.MOREX.r2.6HG0526130.1	-3.44871	0.023421	Q94AM1.1 RecName: Full=Organellar oligopeptidase A, chloroplastic/mitochondrial; AltName: Full=Thimet metalloendopeptidase 1; AltName: Full=Zincin-like metalloproteases family protein 1; Flags: Precursor PF01432:Peptidase family M3
475	HORVU.MOREX.r2.3HG0268040.1	-3.448	0.00867967
476	HORVU.MOREX.r2.5HG0414500.1	-3.4453	4.42521e-07	PF06830:Root cap
477	HORVU.MOREX.r2.1HG0059220.1	-3.43629	3.00341e-08	Q948T9.1 RecName: Full=Respiratory burst oxidase homolog protein B; AltName: Full=NADPH oxidase RBOHB; AltName: Full=StRBOHB PF08414:Respiratory burst NADPH oxidase|PF08030:Ferric reductase NAD binding domain|PF01794:Ferric reductase like transmem
478	HORVU.MOREX.r2.7HG0623300.1	-3.42493	8.57061e-40	Q7XA40.2 RecName: Full=Putative disease resistance protein RGA3; AltName: Full=Blight resistance protein B149; AltName: Full=RGA1-blb PF00931:NB-ARC domain
479	HORVU.MOREX.r2.3HG0257260.1	-3.41336	5.20402e-42	Q94BN0.1 RecName: Full=BTB/POZ and TAZ domain-containing protein 2; AltName: Full=BTB and TAZ domain protein 2 PF02135:TAZ zinc finger|PF00651:BTB/POZ domain
480	HORVU.MOREX.r2.2HG0082100.1	-3.40294	8.15823e-07	F8WKW1.1 RecName: Full=7-deoxyloganetin glucosyltransferase; AltName: Full=Genipin glucosyltransferase; AltName: Full=UDP-glucose glucosyltransferase 2; Short=GjUGT2; AltName: Full=UDP-glycosyltransferase 85A24 PF00201:UDP-glucoronosyl and UDP-glu
481	HORVU.MOREX.r2.5HG0438290.1	-3.38959	3.43222e-15	O80939.1 RecName: Full=L-type lectin-domain containing receptor kinase IV.1; Short=Arabidopsis thaliana lectin-receptor kinase e; Short=AthlecRK-e; Short=LecRK-IV.1; AltName: Full=Lectin Receptor Kinase 1; Flags: Precursor PF00139:Legume lectin do
482	HORVU.MOREX.r2.4HG0289700.1	-3.38162	1.93738e-12	Q9FR99.1 RecName: Full=1-aminocyclopropane-1-carboxylate oxidase; Short=ACC oxidase; AltName: Full=Ethylene-forming enzyme; Short=EFE PF03171:2OG-Fe(II) oxygenase superfamily|PF14226:non-haem dioxygenase in morphine synthesis N-terminal
483	HORVU.MOREX.r2.1HG0050040.1	-3.37305	2.75578e-15	O81030.1 RecName: Full=L-gulonolactone oxidase 5; Short=AtGulLO5; Flags: Precursor PF01565:FAD binding domain|PF04030:D-arabinono-1,4-lactone oxidase
484	HORVU.MOREX.r2.7HG0619750.1	-3.36752	0.0147293	O23888.1 RecName: Full=Indole-3-acetaldehyde oxidase; Short=IAA oxidase; AltName: Full=Aldehyde oxidase-2; Short=ZmAO-2 PF03450:CO dehydrogenase flavoprotein C-terminal domain|PF00941:FAD binding domain in molybdopterin dehydrogenase
485	HORVU.MOREX.r2.2HG0099410.1	-3.36501	2.80878e-13	Q9FEQ8.1 RecName: Full=Peroxidase 2; AltName: Full=Plasma membrane-bound peroxidase 2; Short=pmPOX2; Flags: Precursor PF00141:Peroxidase
486	HORVU.MOREX.r2.1HG0067890.1	-3.36343	0.000215425	D3UAG0.1 RecName: Full=UDP-glycosyltransferase 71K1; AltName: Full=UDP-glucose:chalcone 2'-O-glucosyltransferase; AltName: Full=UDP-glucose:flavonol 2'-O-glucosyltransferase PF00201:UDP-glucoronosyl and UDP-glucosyl transferase
487	HORVU.MOREX.r2.3HG0246160.1	-3.35121	3.20656e-24	Q7XA40.2 RecName: Full=Putative disease resistance protein RGA3; AltName: Full=Blight resistance protein B149; AltName: Full=RGA1-blb PF00931:NB-ARC domain
488	HORVU.MOREX.r2.5HG0356620.1	-3.34851	1.57527e-07	F8WLS6.1 RecName: Full=7-deoxyloganetin glucosyltransferase; AltName: Full=Iridoid 1-O-glucosyltransferase; AltName: Full=UDP-glucose glucosyltransferase 6; Short=CrUGT6; AltName: Full=UDP-glycosyltransferase 85A23 PF00201:UDP-glucoronosyl and UDP
489	HORVU.MOREX.r2.1HG0074080.1	-3.34537	0.0287229
490	HORVU.MOREX.r2.1HG0011700.1	-3.3436	1.51865e-15
491	HORVU.MOREX.r2.2HG0173270.1	-3.34215	0.0105177	Q9ZSA7.1 RecName: Full=Protein DMR6-LIKE OXYGENASE 2; AltName: Full=2-oxoglutarate (2OG)-Fe(II) oxygenase-like protein DLO2; AltName: Full=Salicylate 3-hydroxylase DLO2; Short=S3H DLO2; Short=SA 3-hydroxylase DLO2; Short=Salicylic acid 3-hydroxylase
492	HORVU.MOREX.r2.2HG0166520.1	-3.341	3.63924e-59	A2YZ01.2 RecName: Full=Beta-fructofuranosidase, insoluble isoenzyme 7; AltName: Full=Cell wall beta-fructosidase 7; AltName: Full=Invertase 7; AltName: Full=OsCIN7; AltName: Full=Sucrose hydrolase 7; Flags: Precursor PF00251:Glycosyl hydrolases fa
493	HORVU.MOREX.r2.3HG0182380.1	-3.34031	0.044807
494	HORVU.MOREX.r2.3HG0182900.1	-3.33768	0.0127546	Q9LY50.1 RecName: Full=Putative serine/threonine-protein kinase-like protein CCR3; AltName: Full=Protein CRINKLY 4 RELATED 3; Short=AtCRR3; Flags: Precursor PF00069:Protein kinase domain
495	HORVU.MOREX.r2.5HG0444170.1	-3.33121	0.00153389	Q9LRR5.1 RecName: Full=Putative disease resistance protein At3g14460 PF00931:NB-ARC domain
496	HORVU.MOREX.r2.1HG0004690.1	-3.32997	4.2721e-06	Q9LMP1.1 RecName: Full=Wall-associated receptor kinase 2; Flags: Precursor PF07645:Calcium-binding EGF domain|PF13947:Wall-associated receptor kinase galacturonan-binding|PF00069:Protein kinase domain
497	HORVU.MOREX.r2.2HG0152300.1	-3.32956	1.88109e-08	A4UHT7.1 RecName: Full=Salutaridine reductase PF00106:short chain dehydrogenase
498	HORVU.MOREX.r2.2HG0140900.1	-3.32137	0.0350849	PF01494:FAD binding domain
499	HORVU.MOREX.r2.1HG0067040.1	-3.3211	1.16677e-19
500	HORVU.MOREX.r2.5HG0359100.1	-3.3187	4.13149e-11	PF03810:Importin-beta N-terminal domain
501	HORVU.MOREX.r2.4HG0298250.1	-3.31191	3.87387e-07
502	HORVU.MOREX.r2.4HG0279190.1	-3.30735	9.96316e-24
503	HORVU.MOREX.r2.4HG0341130.1	-3.29142	4.89606e-11	Q9LXA5.1 RecName: Full=L-type lectin-domain containing receptor kinase IX.1; Short=LecRK-IX.1; Flags: Precursor PF00069:Protein kinase domain|PF00182:Chitinase class I
504	HORVU.MOREX.r2.7HG0614670.1	-3.29122	0.0258004	Q39214.1 RecName: Full=Disease resistance protein RPM1; AltName: Full=Resistance to Pseudomonas syringae protein 3 PF00931:NB-ARC domain
505	HORVU.MOREX.r2.4HG0345940.1	-3.29066	3.06596e-84	Q00531.1 RecName: Full=60 kDa jasmonate-induced protein; AltName: Full=rRNA N-glycosidase PF00161:Ribosome inactivating protein
506	HORVU.MOREX.r2.5HG0384390.1	-3.28951	1.03215e-13
507	HORVU.MOREX.r2.5HG0395780.1	-3.28601	0.0344297	PF04195:Putative gypsy type transposon
508	HORVU.MOREX.r2.1HG0075290.1	-3.28472	4.50086e-07	P46466.2 RecName: Full=26S protease regulatory subunit 4 homolog; AltName: Full=Tat-binding protein homolog 2 -
509	HORVU.MOREX.r2.1HG0002620.1	-3.28291	0.000922402
510	HORVU.MOREX.r2.5HG0392580.1	-3.28046	3.05559e-46	Q9ZVX4.1 RecName: Full=UDP-glycosyltransferase 90A1 PF00201:UDP-glucoronosyl and UDP-glucosyl transferase
511	HORVU.MOREX.r2.2HG0085480.1	-3.27106	9.65418e-09	Q7XWU3.2 RecName: Full=Probable cinnamyl alcohol dehydrogenase 6; Short=OsCAD6 PF00107:Zinc-binding dehydrogenase|PF08240:Alcohol dehydrogenase GroES-like domain
512	HORVU.MOREX.r2.5HG0350040.1	-3.26419	4.4879e-31
513	HORVU.MOREX.r2.3HG0264270.1	-3.2635	9.49591e-41	Q7XBQ9.1 RecName: Full=Disease resistance protein RGA2; AltName: Full=Blight resistance protein RPI; AltName: Full=RGA2-blb PF00931:NB-ARC domain
514	HORVU.MOREX.r2.3HG0268200.1	-3.25839	3.42293e-10	Q940K0.2 RecName: Full=Probable disease resistance protein At1g61180 PF00931:NB-ARC domain
515	HORVU.MOREX.r2.7HG0533570.1	-3.25442	0.0309925
516	HORVU.MOREX.r2.5HG0401980.1	-3.25051	1.63544e-66
517	HORVU.MOREX.r2.6HG0483620.1	-3.24788	0.0216227
518	HORVU.MOREX.r2.2HG0114690.1	-3.24744	0.0130829
519	HORVU.MOREX.r2.1HG0078400.1	-3.24576	0.0410226
520	HORVU.MOREX.r2.5HG0371480.1	-3.23585	0.0346017
521	HORVU.MOREX.r2.1HG0078140.1	-3.23503	0.0412453
522	HORVU.MOREX.r2.4HG0333990.1	-3.23095	0.0242567	Q9FIQ5.1 RecName: Full=Protein TORNADO 2; AltName: Full=Protein EKEKO; AltName: Full=TETRASPANIN-1 PF00335:Tetraspanin family
523	HORVU.MOREX.r2.2HG0179080.1	-3.2309	0.00657078	Q9SZB9.2 RecName: Full=Peroxidase 47; Short=Atperox P47; AltName: Full=ATP32; Flags: Precursor PF00141:Peroxidase
524	HORVU.MOREX.r2.4HG0332690.1	-3.214	2.30994e-116	Q9MAX3.1 RecName: Full=Sulfate transporter 1.2 PF01740:STAS domain|PF00916:Sulfate permease family
525	HORVU.MOREX.r2.2HG0148290.1	-3.19732	1.1843e-29	PF06813:Nodulin-like|PF07690:Major Facilitator Superfamily
526	HORVU.MOREX.r2.1HG0046060.1	-3.19707	0.0200807	E5RQA1.1 RecName: Full=Transcription factor GHD7; AltName: Full=Protein GRAIN NUMBER PLANT HEIGHT AND HEADING DATE 7 PF06203:CCT motif
527	HORVU.MOREX.r2.2HG0173230.1	-3.19148	0.0085223	Q7XZQ6.1 RecName: Full=Flavonol synthase/flavanone 3-hydroxylase PF03171:2OG-Fe(II) oxygenase superfamily|PF14226:non-haem dioxygenase in morphine synthesis N-terminal
528	HORVU.MOREX.r2.1HG0032330.1	-3.18837	1.29827e-35	Q8VZG8.3 RecName: Full=MDIS1-interacting receptor like kinase 2; Short=AtMIK2; AltName: Full=Probable LRR receptor-like serine/threonine-protein kinase At4g08850; Flags: Precursor PF00069:Protein kinase domain|PF13855:Leucine rich repeat|PF08263:L
529	HORVU.MOREX.r2.5HG0354550.1	-3.18604	8.48347e-83	Q9LUN4.1 RecName: Full=Cation/H(+) antiporter 19; AltName: Full=Protein CATION/H+ EXCHANGER 19; Short=AtCHX19 PF00999:Sodium/hydrogen exchanger family
530	HORVU.MOREX.r2.4HG0339470.1	-3.18338	1.37244e-06	Q7XA39.1 RecName: Full=Putative disease resistance protein RGA4; AltName: Full=RGA4-blb PF00931:NB-ARC domain
531	HORVU.MOREX.r2.5HG0398610.1	-3.17904	3.66291e-07	A2WPN7.2 RecName: Full=Salt stress-induced protein; Short=Salt protein; AltName: Full=Protein lectin-like; AltName: Full=Protein mannose-binding lectin PF03018:Dirigent-like protein|PF01419:Jacalin-like lectin domain
532	HORVU.MOREX.r2.5HG0401680.1	-3.17695	0.0234548	PF04819:Family of unknown function (DUF716)
533	HORVU.MOREX.r2.1HG0068640.1	-3.17689	0.0231132	O04659.2 RecName: Full=Pentatricopeptide repeat-containing protein At5g27110 PF01535:PPR repeat
534	HORVU.MOREX.r2.1HG0014640.1	-3.17386	0.0319085	PF13966:zinc-binding in reverse transcriptase
535	HORVU.MOREX.r2.5HG0352740.1	-3.17259	0.036682	PF03478:Protein of unknown function (DUF295)
536	HORVU.MOREX.r2.1HG0004260.1	-3.17013	0.00124456
537	HORVU.MOREX.r2.6HG0448800.1	-3.16688	1.74835e-169	Q6WWW4.1 RecName: Full=E3 ubiquitin-protein ligase UPL3; Short=Ubiquitin-protein ligase 3; AltName: Full=HECT ubiquitin-protein ligase 3; AltName: Full=HECT-type E3 ubiquitin transferase UPL3; AltName: Full=Protein KAKTUS PF00632:HECT-domain (ubiq
538	HORVU.MOREX.r2.7HG0539820.1	-3.16394	0.0259102	PF02458:Transferase family
539	HORVU.MOREX.r2.3HG0192450.1	-3.16297	1.16853e-11	Q9STE7.1 RecName: Full=Putative disease resistance RPP13-like protein 3 PF00931:NB-ARC domain
540	HORVU.MOREX.r2.4HG0338020.1	-3.16211	3.61777e-35	Q2R0K3.1 RecName: Full=Tryptamine benzoyltransferase 1; Short=OsTBT1 PF02458:Transferase family
541	HORVU.MOREX.r2.2HG0158510.1	-3.15579	4.15667e-41	Q00451.1 RecName: Full=36.4 kDa proline-rich protein PF14547:Hydrophobic seed protein
542	HORVU.MOREX.r2.3HG0257280.1	-3.15501	1.15171e-35	Q94BN0.1 RecName: Full=BTB/POZ and TAZ domain-containing protein 2; AltName: Full=BTB and TAZ domain protein 2 PF00651:BTB/POZ domain|PF02135:TAZ zinc finger
543	HORVU.MOREX.r2.1HG0069510.1	-3.14864	0.00160315	Q9LRR5.1 RecName: Full=Putative disease resistance protein At3g14460 PF00931:NB-ARC domain
544	HORVU.MOREX.r2.4HG0327530.1	-3.14329	0.0423042	P46032.1 RecName: Full=Protein NRT1/ PTR FAMILY 8.3; Short=AtNPF8.3; AltName: Full=Histidine-transporting protein; AltName: Full=Peptide transporter PTR2 PF00854:POT family
545	HORVU.MOREX.r2.2HG0081780.1	-3.14261	1.7172e-10	Q7X7X4.2 RecName: Full=Cytochrome P450 99A2 PF00067:Cytochrome P450
546	HORVU.MOREX.r2.5HG0383300.1	-3.13636	2.30411e-05	PF10551:MULE transposase domain|PF03108:MuDR family transposase
547	HORVU.MOREX.r2.1HG0037110.1	-3.12913	1.55771e-43
548	HORVU.MOREX.r2.3HG0271960.1	-3.12397	0.0370781	F4KCC2.1 RecName: Full=E3 ubiquitin-protein ligase PRT6; AltName: Full=Protein PROTEOLYSIS 6 -
549	HORVU.MOREX.r2.2HG0095960.1	-3.12371	0.00505331
550	HORVU.MOREX.r2.5HG0444680.1	-3.12308	8.22628e-06
551	HORVU.MOREX.r2.7HG0568560.1	-3.12088	0.00248281
552	HORVU.MOREX.r2.2HG0158080.1	-3.10961	0.029968
553	HORVU.MOREX.r2.7HG0533890.1	-3.10882	0.00640823	F8WLS6.1 RecName: Full=7-deoxyloganetin glucosyltransferase; AltName: Full=Iridoid 1-O-glucosyltransferase; AltName: Full=UDP-glucose glucosyltransferase 6; Short=CrUGT6; AltName: Full=UDP-glycosyltransferase 85A23 PF00201:UDP-glucoronosyl and UDP
554	HORVU.MOREX.r2.5HG0399880.1	-3.10752	1.54154e-16
555	HORVU.MOREX.r2.7HG0542950.1	-3.10742	0.00275459	Q9LYS2.2 RecName: Full=ABC transporter C family member 10; Short=ABC transporter ABCC.10; Short=AtABCC10; AltName: Full=ATP-energized glutathione S-conjugate pump 14; AltName: Full=Glutathione S-conjugate-transporting ATPase 14; AltName: Full=Multidr
556	HORVU.MOREX.r2.6HG0514820.1	-3.10726	4.71727e-18	Q9LVJ1.1 RecName: Full=Subtilisin-like protease SBT1.4; AltName: Full=Subtilase subfamily 1 member 4; Short=AtSBT1.4; Flags: Precursor PF05922:Peptidase inhibitor I9|PF02225:PA domain|PF00082:Subtilase family
557	HORVU.MOREX.r2.4HG0281870.1	-3.10294	0.02623	Q01595.1 RecName: Full=Cortical cell-delineating protein; AltName: Full=Root-specific protein ZRP3; Flags: Precursor PF14547:Hydrophobic seed protein
558	HORVU.MOREX.r2.6HG0508350.1	-3.09714	0.0373104
559	HORVU.MOREX.r2.3HG0244100.1	-3.09668	0.00533249	Q9XHX0.1 RecName: Full=Expansin-A8; AltName: Full=Alpha-expansin-8; AltName: Full=OsEXP8; AltName: Full=OsEXPA8; AltName: Full=OsaEXPa1.17; Flags: Precursor PF03330:Rare lipoprotein A (RlpA)-like double-psi beta-barrel|PF01357:Pollen allergen
560	HORVU.MOREX.r2.2HG0087540.1	-3.09646	2.61149e-08	Q9LKJ3.1 RecName: Full=Alpha-glucan phosphorylase, H isozyme; AltName: Full=Starch phosphorylase H PF00343:Carbohydrate phosphorylase
561	HORVU.MOREX.r2.5HG0355170.1	-3.09619	9.29834e-21	Q5U9T2.1 RecName: Full=Horcolin; AltName: Full=Agglutinin; AltName: Full=Mannose-specific lectin >P82953.2 RecName: Full=Horcolin; AltName: Full=Agglutinin; AltName: Full=Mannose-specific lectin PF01419:Jacalin-like lectin domain
562	HORVU.MOREX.r2.2HG0080970.1	-3.08909	0.0243489	PF13968:Domain of unknown function (DUF4220)|PF04578:Protein of unknown function, DUF594
563	HORVU.MOREX.r2.4HG0343130.1	-3.0884	1.34755e-39	Q9FVS9.1 RecName: Full=Alkane hydroxylase MAH1; AltName: Full=Cytochrome P450 96A15; AltName: Full=Protein MID-CHAIN ALKANE HYDROXYLASE 1 PF00067:Cytochrome P450
564	HORVU.MOREX.r2.7HG0528510.1	-3.08211	3.65378e-24	Q9LRR4.1 RecName: Full=Putative disease resistance RPP13-like protein 1 PF00931:NB-ARC domain
565	HORVU.MOREX.r2.6HG0485060.1	-3.07866	6.43925e-12	F4I114.1 RecName: Full=Probable serine/threonine-protein kinase At1g09600 PF00069:Protein kinase domain
566	HORVU.MOREX.r2.3HG0244090.1	-3.07627	0.00605742	Q9XHX0.1 RecName: Full=Expansin-A8; AltName: Full=Alpha-expansin-8; AltName: Full=OsEXP8; AltName: Full=OsEXPA8; AltName: Full=OsaEXPa1.17; Flags: Precursor PF03330:Rare lipoprotein A (RlpA)-like double-psi beta-barrel|PF01357:Pollen allergen
567	HORVU.MOREX.r2.1HG0014250.1	-3.062	0.00717803
568	HORVU.MOREX.r2.2HG0124610.1	-3.0619	0.00211394	Q0J7U6.1 RecName: Full=Protein TPR2; AltName: Full=Aberrant spikelet and panicle 1; AltName: Full=Lissencephaly type-1-like 1; Short=OsLIS-L1; AltName: Full=Protein ASP1; AltName: Full=Protein LIS-L1; AltName: Full=Protein REL2; AltName: Full=Protein
569	HORVU.MOREX.r2.6HG0461000.1	-3.06131	1.95906e-44	P92942.1 RecName: Full=Chloride channel protein CLC-b; Short=AtCLC-b; AltName: Full=CBS domain-containing protein CBSCLC7 PF00654:Voltage gated chloride channel
570	HORVU.MOREX.r2.2HG0137790.1	-3.05346	0.00822438	P10978.1 RecName: Full=Retrovirus-related Pol polyprotein from transposon TNT 1-94; Includes: RecName: Full=Protease; Includes: RecName: Full=Reverse transcriptase; Includes: RecName: Full=Endonuclease PF07727:Reverse transcriptase (RNA-dependent
571	HORVU.MOREX.r2.7HG0623220.1	-3.04823	7.13542e-26	Q9LMA1.1 RecName: Full=Probable flavin-containing monooxygenase 1 PF00743:Flavin-binding monooxygenase-like
572	HORVU.MOREX.r2.1HG0058150.1	-3.04742	2.69826e-38	O26373.1 RecName: Full=UPF0098 protein MTH_273 PF01161:Phosphatidylethanolamine-binding protein
573	HORVU.MOREX.r2.1HG0072130.1	-3.03663	0.000162819	PF05078:Protein of unknown function (DUF679)
574	HORVU.MOREX.r2.4HG0324230.1	-3.03116	0.00525007	Q852M0.1 RecName: Full=Glutamate dehydrogenase 1, mitochondrial; Short=OsGDH1; Flags: Precursor >A2XMV1.2 RecName: Full=Glutamate dehydrogenase 1, mitochondrial; Short=OsGDH1; Flags: Precursor PF02812:Glu/Leu/Phe/Val dehydrogenase, dimerisation do
575	HORVU.MOREX.r2.2HG0152460.1	-3.02801	2.81283e-15
576	HORVU.MOREX.r2.6HG0524430.1	-3.02401	0.0337971
577	HORVU.MOREX.r2.2HG0137800.1	-3.02197	0.0136943	P10978.1 RecName: Full=Retrovirus-related Pol polyprotein from transposon TNT 1-94; Includes: RecName: Full=Protease; Includes: RecName: Full=Reverse transcriptase; Includes: RecName: Full=Endonuclease PF07727:Reverse transcriptase (RNA-dependent
578	HORVU.MOREX.r2.6HG0448130.1	-3.01619	0.0356197	O65351.1 RecName: Full=Subtilisin-like protease SBT1.7; AltName: Full=Cucumisin-like serine protease; AltName: Full=Subtilase subfamily 1 member 7; Short=AtSBT1.7; AltName: Full=Subtilisin-like serine protease 1; Short=At-SLP1; Flags: Precursor PF
579	HORVU.MOREX.r2.3HG0272540.1	-3.01279	0.00010572	PF06830:Root cap
580	HORVU.MOREX.r2.2HG0150730.1	-3.01005	0.00280928	Q9LFI1.1 RecName: Full=Pentatricopeptide repeat-containing protein At3g53360, mitochondrial; Flags: Precursor PF13041:PPR repeat family
581	HORVU.MOREX.r2.4HG0278880.1	-3.00793	0.00244625
582	HORVU.MOREX.r2.4HG0318160.1	-2.99921	0.0466743	Q8WWQ0.2 RecName: Full=PH-interacting protein; Short=PHIP; AltName: Full=IRS-1 PH domain-binding protein; AltName: Full=WD repeat-containing protein 11 PF00078:Reverse transcriptase (RNA-dependent DNA polymerase)
583	HORVU.MOREX.r2.3HG0186290.1	-2.99153	1.3238e-68	Q7XXD4.2 RecName: Full=Probable inactive methyltransferase Os04g0175900 PF08100:Dimerisation domain|PF00891:O-methyltransferase
584	HORVU.MOREX.r2.7HG0615760.1	-2.98077	4.75065e-43	O22833.1 RecName: Full=L-type lectin-domain containing receptor kinase V.4; Short=Arabidopsis thaliana lectin-receptor kinase c1; Short=AthlecRK-c1; Short=LecRK-V.4; Flags: Precursor PF00069:Protein kinase domain|PF00139:Legume lectin domain
585	HORVU.MOREX.r2.4HG0345920.1	-2.97836	9.77579e-26	Q00531.1 RecName: Full=60 kDa jasmonate-induced protein; AltName: Full=rRNA N-glycosidase PF00161:Ribosome inactivating protein
586	HORVU.MOREX.r2.5HG0370640.1	-2.97539	0.0465519
587	HORVU.MOREX.r2.5HG0368300.1	-2.97373	0.000166801	Q7G6K7.2 RecName: Full=Formin-like protein 3; AltName: Full=OsFH3 -
588	HORVU.MOREX.r2.5HG0410370.1	-2.97282	2.79442e-10	Q9S972.2 RecName: Full=Receptor-like serine/threonine-protein kinase SD1-6; AltName: Full=Arabidopsis thaliana receptor kinase 2; AltName: Full=S-domain-1 (SD1) receptor kinase 6; Short=SD1-6; Flags: Precursor PF00069:Protein kinase domain
589	HORVU.MOREX.r2.1HG0059820.1	-2.96942	1.1486e-26
590	HORVU.MOREX.r2.1HG0056920.1	-2.96339	6.51445e-20	Q5KQH7.1 RecName: Full=Cytochrome P450 714D1; AltName: Full=Protein ELONGATED UPPERMOST INTERNODE 1; Short=EUI1 PF00067:Cytochrome P450
591	HORVU.MOREX.r2.5HG0444740.1	-2.96175	5.78811e-12
592	HORVU.MOREX.r2.7HG0599190.1	-2.95624	8.84531e-09	Q6YW62.2 RecName: Full=ABC transporter G family member 44; Short=OsABCG44; AltName: Full=Pleiotropic drug resistance protein 17; Short=OsPDR17 PF01061:ABC-2 type transporter|PF08370:Plant PDR ABC transporter associated|PF14510:ABC-transporter extr
593	HORVU.MOREX.r2.3HG0248260.1	-2.94235	0.00380743
594	HORVU.MOREX.r2.7HG0527920.1	-2.9256	9.76162e-186	Q9FSV7.1 RecName: Full=Sucrose:sucrose 1-fructosyltransferase; AltName: Full=Sucrose 1(F)-fructosyltransferase; AltName: Full=Sucrose:sucrose 1(F)-beta-D-fructosyltransferase; Flags: Precursor PF08244:Glycosyl hydrolases family 32 C terminal|PF002
595	HORVU.MOREX.r2.4HG0286870.1	-2.92199	2.63453e-07	Q9STN5.1 RecName: Full=Uncharacterized protein At4g08330, chloroplastic; Flags: Precursor -
596	HORVU.MOREX.r2.5HG0426820.1	-2.92021	0.00663001	Q94FM7.2 RecName: Full=5-epiaristolochene 1,3-dihydroxylase; Short=NtEAH; AltName: Full=Cytochrome P450 71D20 PF00067:Cytochrome P450
597	HORVU.MOREX.r2.7HG0531560.1	-2.91575	1.4488e-08	Q9STE7.1 RecName: Full=Putative disease resistance RPP13-like protein 3 PF00931:NB-ARC domain
598	HORVU.MOREX.r2.4HG0289030.1	-2.90763	0.0106976	Q9LSJ3.2 RecName: Full=Putative F-box/LRR-repeat protein At3g28410 -
599	HORVU.MOREX.r2.6HG0449470.1	-2.89809	0.00390021
600	HORVU.MOREX.r2.4HG0299180.1	-2.89756	0.0437436	Q9SLD4.1 RecName: Full=Zinc finger protein ZAT11 PF13912:C2H2-type zinc finger
601	HORVU.MOREX.r2.1HG0002880.1	-2.89151	2.34107e-08	P54769.1 RecName: Full=Tyrosine/DOPA decarboxylase 2; Includes: RecName: Full=DOPA decarboxylase; Short=DDC; Includes: RecName: Full=Tyrosine decarboxylase [Papaver somniferum] PF00282:Pyridoxal-dependent decarboxylase conserved domain
602	HORVU.MOREX.r2.5HG0413630.1	-2.88673	0.000109287	O81970.1 RecName: Full=Cytochrome P450 71A9; AltName: Full=Cytochrome P450 CP1 PF00067:Cytochrome P450
603	HORVU.MOREX.r2.1HG0013730.1	-2.88659	0.000214238	Q10PI6.1 RecName: Full=Lecithin-cholesterol acyltransferase-like 1 PF02450:Lecithin:cholesterol acyltransferase
604	HORVU.MOREX.r2.2HG0080960.1	-2.8822	0.00742966	PF13962:Domain of unknown function
605	HORVU.MOREX.r2.7HG0544680.1	-2.87936	0.00625915
606	HORVU.MOREX.r2.1HG0011680.1	-2.87247	0.0202104	PF14383:DUF761-associated sequence motif
607	HORVU.MOREX.r2.1HG0024410.1	-2.8709	0.000157918	PF03372:Endonuclease/Exonuclease/phosphatase family
608	HORVU.MOREX.r2.5HG0355070.1	-2.87003	9.82831e-05	Q9LMP1.1 RecName: Full=Wall-associated receptor kinase 2; Flags: Precursor PF07714:Protein tyrosine kinase|PF13947:Wall-associated receptor kinase galacturonan-binding
609	HORVU.MOREX.r2.2HG0169460.1	-2.86473	1.41598e-35	F4JJL0.1 RecName: Full=Endonuclease 4; Short=AtENDO4; AltName: Full=Deoxyribonuclease ENDO4; AltName: Full=Single-stranded-nucleate endonuclease ENDO4; Flags: Precursor PF02265:S1/P1 Nuclease
610	HORVU.MOREX.r2.1HG0000980.1	-2.86028	6.26201e-06
611	HORVU.MOREX.r2.1HG0046000.1	-2.85988	8.49002e-18	F4I116.1 RecName: Full=Leucine--tRNA ligase, cytoplasmic; AltName: Full=Leucyl-tRNA synthetase; Short=LeuRS PF00133:tRNA synthetases class I (I, L, M and V)
612	HORVU.MOREX.r2.7HG0576930.1	-2.8596	2.67113e-48	Q6Q1P4.2 RecName: Full=Structural maintenance of chromosomes protein 1; Short=SMC protein 1; Short=SMC-1; AltName: Full=Chromosome segregation protein SMC-1; AltName: Full=Cohesin complex subunit SMC-1; AltName: Full=Protein TITAN8 PF02463:RecF/Re
613	HORVU.MOREX.r2.4HG0297410.1	-2.85859	4.48664e-11	PF00564:PB1 domain
614	HORVU.MOREX.r2.1HG0004340.1	-2.85702	3.06098e-05
615	HORVU.MOREX.r2.6HG0475670.1	-2.85363	6.58505e-05	Q9LVY1.1 RecName: Full=Tyrosine aminotransferase; Short=TAT; AltName: Full=L-tyrosine:2-oxoglutarate aminotransferase PF00155:Aminotransferase class I and II
616	HORVU.MOREX.r2.3HG0194930.1	-2.85336	5.24288e-11	Q42510.1 RecName: Full=ARF guanine-nucleotide exchange factor GNOM; AltName: Full=Pattern formation protein EMB30; AltName: Full=Protein EMBRYO DEFECTIVE 30; AltName: Full=Protein MIZU-KUSSEI2; AltName: Full=Protein VASCULAR NETWORK 7 PF12783:Guan
617	HORVU.MOREX.r2.7HG0623950.1	-2.84597	1.14093e-06	Q40061.1 RecName: Full=Mugineic-acid 3-dioxygenase; AltName: Full=Protein iron deficiency-specific 2 PF14226:non-haem dioxygenase in morphine synthesis N-terminal|PF03171:2OG-Fe(II) oxygenase superfamily
618	HORVU.MOREX.r2.1HG0029600.1	-2.84197	0.00015925	F4HW04.1 RecName: Full=DNA polymerase epsilon catalytic subunit A; AltName: Full=DNA polymerase 2 a; Short=AtPOL2a; AltName: Full=DNA polymerase II subunit a; AltName: Full=Protein ABA OVERLY SENSITIVE a; AltName: Full=Protein EARLY IN SHORT DAYS 7;
619	HORVU.MOREX.r2.5HG0398000.1	-2.83966	2.31039e-34	Q9SBQ9.1 RecName: Full=Flavonoid 3'-monooxygenase; AltName: Full=Cytochrome P450 75B2; AltName: Full=Flavonoid 3'-hydroxylase [Petunia x hybrida] PF00067:Cytochrome P450
620	HORVU.MOREX.r2.4HG0286000.1	-2.83695	8.2593e-37
621	HORVU.MOREX.r2.2HG0170290.1	-2.8358	3.01654e-21
622	HORVU.MOREX.r2.6HG0463250.1	-2.83095	5.5612e-34	Q9SZY3.1 RecName: Full=Subtilisin-like protease SBT3.8; AltName: Full=Subtilase subfamily 3 member 8; Short=AtSBT3.8; Flags: Precursor PF00082:Subtilase family|PF05922:Peptidase inhibitor I9
623	HORVU.MOREX.r2.3HG0267430.1	-2.82875	0.049749
624	HORVU.MOREX.r2.5HG0395660.1	-2.82367	2.34318e-05	O80742.1 RecName: Full=U-box domain-containing protein 19; AltName: Full=Plant U-box protein 19 PF04564:U-box domain
625	HORVU.MOREX.r2.6HG0513870.1	-2.81966	0.000894868	PF01764:Lipase (class 3)
626	HORVU.MOREX.r2.7HG0542970.1	-2.81551	7.36489e-70	Q9LYS2.2 RecName: Full=ABC transporter C family member 10; Short=ABC transporter ABCC.10; Short=AtABCC10; AltName: Full=ATP-energized glutathione S-conjugate pump 14; AltName: Full=Glutathione S-conjugate-transporting ATPase 14; AltName: Full=Multidr
627	HORVU.MOREX.r2.7HG0532340.1	-2.81505	0.00922431	Q39214.1 RecName: Full=Disease resistance protein RPM1; AltName: Full=Resistance to Pseudomonas syringae protein 3 PF00931:NB-ARC domain
628	HORVU.MOREX.r2.2HG0134360.1	-2.81022	8.52293e-38	PF06813:Nodulin-like
629	HORVU.MOREX.r2.2HG0121580.1	-2.80941	1.04279e-26	Q0D715.1 RecName: Full=Calcium-dependent protein kinase 18; Short=OsCDPK18; Short=OsCPK18; AltName: Full=OsCDPK5 -
630	HORVU.MOREX.r2.5HG0363370.1	-2.80629	2.81532e-10
631	HORVU.MOREX.r2.1HG0009580.1	-2.80473	6.44299e-08	Q38834.2 RecName: Full=Disease resistance RPP13-like protein 4; AltName: Full=Disease resistance protein ZAR1; AltName: Full=Protein HOPZ-ACTIVATED RESISTANCE 1 PF00931:NB-ARC domain
632	HORVU.MOREX.r2.6HG0506460.1	-2.79766	9.95012e-10
633	HORVU.MOREX.r2.1HG0003790.1	-2.77779	2.60664e-14	A2XQE8.1 RecName: Full=Senescence-specific cysteine protease SAG39; AltName: Full=Cysteine proteinase SAG39; AltName: Full=Protein SENESCENCE-ASSOCIATED GENE 39; Flags: Precursor PF08246:Cathepsin propeptide inhibitor domain (I29)|PF00112:Papain f
634	HORVU.MOREX.r2.2HG0134760.1	-2.77707	8.65759e-08	Q5K5B6.2 RecName: Full=DEAD-box ATP-dependent RNA helicase 57 -
635	HORVU.MOREX.r2.5HG0415320.1	-2.77206	3.13185e-62	Q9C614.1 RecName: Full=Probable L-gulonolactone oxidase 1; Short=AtGulLO1; Flags: Precursor PF04030:D-arabinono-1,4-lactone oxidase|PF01565:FAD binding domain
636	HORVU.MOREX.r2.1HG0038570.1	-2.75942	7.51515e-53	Q9C882.2 RecName: Full=Trihelix transcription factor GTL1; AltName: Full=GT2-LIKE protein 1; Short=AtGTL1; Short=Protein GT-2-LIKE1; AltName: Full=Trihelix DNA-binding protein GTL1 PF13837:Myb/SANT-like DNA-binding domain
637	HORVU.MOREX.r2.2HG0172020.1	-2.75901	2.02607e-08
638	HORVU.MOREX.r2.1HG0014870.1	-2.75816	3.0917e-05
639	HORVU.MOREX.r2.1HG0076870.1	-2.75129	0.0167637	Q84JF5.1 RecName: Full=Protein PLASTID TRANSCRIPTIONALLY ACTIVE 14; Short=pTAC14; AltName: Full=Plastid-encoded RNA polymerase-associated protein 7; Short=PEP-associated protein 7; Flags: Precursor PF00856:SET domain
640	HORVU.MOREX.r2.7HG0527880.1	-2.75105	3.57678e-16	PF14624:VWA / Hh protein intein-like|PF00092:von Willebrand factor type A domain
641	HORVU.MOREX.r2.2HG0106850.1	-2.74701	0.00301207	Q8LEG1.1 RecName: Full=Transcription factor bHLH54; AltName: Full=Basic helix-loop-helix protein 54; Short=AtbHLH54; Short=bHLH 54; AltName: Full=Transcription factor EN 114; AltName: Full=bHLH transcription factor bHLH054 PF00010:Helix-loop-helix
642	HORVU.MOREX.r2.3HG0194580.1	-2.74497	3.53648e-05
643	HORVU.MOREX.r2.4HG0287540.1	-2.74401	0.0116677	Q53Q11.1 RecName: Full=Probable protein phosphatase 2C 74; Short=OsPP2C74 PF00481:Protein phosphatase 2C
644	HORVU.MOREX.r2.1HG0077060.1	-2.74168	2.68286e-25	Q56YN8.1 RecName: Full=Structural maintenance of chromosomes protein 3; Short=SMC protein 3; Short=SMC-3; AltName: Full=Chromosome segregation protein SMC-3; AltName: Full=Cohesin complex subunit SMC-3; AltName: Full=Protein TITAN7 PF02463:RecF/Re
645	HORVU.MOREX.r2.6HG0448470.1	-2.73973	1.08053e-44	PF01490:Transmembrane amino acid transporter protein
646	HORVU.MOREX.r2.3HG0248170.1	-2.73842	2.41528e-44	Q0WPX7.1 RecName: Full=BAG family molecular chaperone regulator 2; AltName: Full=Bcl-2-associated athanogene 2 PF00240:Ubiquitin family
647	HORVU.MOREX.r2.3HG0225340.1	-2.73212	0.0334565	Q0DXZ1.1 RecName: Full=Cellulose synthase-like protein E2; AltName: Full=OsCslE2 PF03552:Cellulose synthase
648	HORVU.MOREX.r2.2HG0178980.1	-2.73176	2.0236e-39	Q96520.1 RecName: Full=Peroxidase 12; Short=Atperox P12; AltName: Full=ATP4a; AltName: Full=PRXR6; Flags: Precursor PF00141:Peroxidase
649	HORVU.MOREX.r2.4HG0323940.1	-2.72366	2.3879e-10
650	HORVU.MOREX.r2.5HG0404270.1	-2.72255	3.78009e-10	Q9FZ96.1 RecName: Full=Purine permease 1; Short=AtPUP1 PF16913:Purine nucleobase transmembrane transport
651	HORVU.MOREX.r2.4HG0285290.1	-2.72125	4.25207e-36	A8QW51.1 RecName: Full=Probable O-methyltransferase 2; Short=SbOMT2 PF00891:O-methyltransferase|PF08100:Dimerisation domain
652	HORVU.MOREX.r2.3HG0260270.1	-2.72004	1.43481e-08	Q7XJE6.1 RecName: Full=Metacaspase-1; Short=AtMC1; AltName: Full=Metacaspase 1b; Short=AtMCP1b; AltName: Full=Protein LSD ONE LIKE 3 PF00656:Caspase domain
653	HORVU.MOREX.r2.5HG0401830.1	-2.71574	0.0200093	P23345.2 RecName: Full=Superoxide dismutase [Cu-Zn] 4A PF00080:Copper/zinc superoxide dismutase (SODC)
654	HORVU.MOREX.r2.7HG0606180.1	-2.71042	1.65429e-06	Q688L5.1 RecName: Full=Germin-like protein 5-1; Flags: Precursor PF00190:Cupin
655	HORVU.MOREX.r2.1HG0010770.1	-2.70863	2.33379e-53	Q93Y91.1 RecName: Full=Sugar transport protein 5; AltName: Full=Hexose transporter 5 PF00083:Sugar (and other) transporter
656	HORVU.MOREX.r2.2HG0085900.1	-2.70797	3.88519e-08	C0LGP4.1 RecName: Full=Probable LRR receptor-like serine/threonine-protein kinase At3g47570; Flags: Precursor PF13855:Leucine rich repeat|PF08263:Leucine rich repeat N-terminal domain|PF00069:Protein kinase domain
657	HORVU.MOREX.r2.6HG0454550.1	-2.70687	0.00935911	Q9SIT1.1 RecName: Full=Receptor-like kinase TMK3; AltName: Full=BARK1-like kinase 2; AltName: Full=Leucine-rich repeat receptor-like kinases TMK3; AltName: Full=Transmembrane kinase 3; Flags: Precursor PF00069:Protein kinase domain
658	HORVU.MOREX.r2.5HG0443410.1	-2.70661	0.0139998	P46228.4 RecName: Full=30S ribosomal protein S1 PF00575:S1 RNA binding domain
659	HORVU.MOREX.r2.2HG0161850.1	-2.69885	0.00212712	Q7XBQ9.1 RecName: Full=Disease resistance protein RGA2; AltName: Full=Blight resistance protein RPI; AltName: Full=RGA2-blb PF00931:NB-ARC domain
660	HORVU.MOREX.r2.5HG0353360.1	-2.69177	0.0189331	Q9STE7.1 RecName: Full=Putative disease resistance RPP13-like protein 3 PF00931:NB-ARC domain
661	HORVU.MOREX.r2.4HG0278670.1	-2.68575	1.87199e-28	O82392.1 RecName: Full=Phosphomethylpyrimidine synthase, chloroplastic; AltName: Full=Hydroxymethylpyrimidine phosphate synthase; Short=HMP-P synthase; Short=HMP-phosphate synthase; Short=HMPP synthase; AltName: Full=Protein PYRIMIDINE REQUIRING; Alt
662	HORVU.MOREX.r2.6HG0459630.1	-2.68538	0.0375316	PF04577:Protein of unknown function (DUF563)
663	HORVU.MOREX.r2.7HG0559670.1	-2.68395	0.0245027
664	HORVU.MOREX.r2.5HG0401270.1	-2.6835	5.74343e-34	P49044.1 RecName: Full=Vacuolar-processing enzyme; Short=VPE; AltName: Full=Proteinase B; Flags: Precursor PF01650:Peptidase C13 family
665	HORVU.MOREX.r2.3HG0191270.1	-2.68053	2.51687e-15	Q7XA39.1 RecName: Full=Putative disease resistance protein RGA4; AltName: Full=RGA4-blb PF00931:NB-ARC domain|PF13855:Leucine rich repeat
666	HORVU.MOREX.r2.7HG0542700.1	-2.67489	3.67413e-09	Q5JNS0.1 RecName: Full=Transcription factor TIP2; AltName: Full=Basic helix-loop-helix protein 142; Short=OsbHLH142; AltName: Full=Basic helix-loop-helix protein TIP2; AltName: Full=TDR INTERACTING PROTEIN2 PF00010:Helix-loop-helix DNA-binding dom
667	HORVU.MOREX.r2.2HG0151020.1	-2.67274	5.04136e-07	PF05553:Cotton fibre expressed protein
668	HORVU.MOREX.r2.2HG0079320.1	-2.67049	1.55085e-19	Q7XA40.2 RecName: Full=Putative disease resistance protein RGA3; AltName: Full=Blight resistance protein B149; AltName: Full=RGA1-blb PF00931:NB-ARC domain
669	HORVU.MOREX.r2.2HG0141150.1	-2.66977	1.08507e-06	Q7XUW4.2 RecName: Full=Potassium channel KOR2; AltName: Full=K(+) outward-rectifying channel 2 PF00027:Cyclic nucleotide-binding domain|PF12796:Ankyrin repeats (3 copies)|PF13637:Ankyrin repeats (many copies)|PF00520:Ion transport protein
670	HORVU.MOREX.r2.6HG0449400.1	-2.66787	3.13768e-29
671	HORVU.MOREX.r2.7HG0583590.1	-2.6631	9.15962e-09	Q9FKS8.1 RecName: Full=Lysine histidine transporter 1 PF01490:Transmembrane amino acid transporter protein
672	HORVU.MOREX.r2.7HG0620030.1	-2.66135	3.44166e-33	A8QW51.1 RecName: Full=Probable O-methyltransferase 2; Short=SbOMT2 PF00891:O-methyltransferase|PF08100:Dimerisation domain
673	HORVU.MOREX.r2.6HG0476760.1	-2.65847	6.31868e-91	Q6YUU5.1 RecName: Full=Putative multidrug resistance protein; AltName: Full=P-glycoprotein PF07673:Protein of unknown function (DUF1602)|PF00664:ABC transporter transmembrane region|PF00005:ABC transporter
674	HORVU.MOREX.r2.7HG0529320.1	-2.65695	0.028503
675	HORVU.MOREX.r2.1HG0063410.1	-2.65635	5.21221e-10	Q67Y83.2 RecName: Full=Serine carboxypeptidase-like 51; Flags: Precursor PF00450:Serine carboxypeptidase
676	HORVU.MOREX.r2.5HG0364660.1	-2.65356	0.0158608
677	HORVU.MOREX.r2.1HG0051770.1	-2.64654	7.19698e-77	Q9FG13.1 RecName: Full=Probable carboxylesterase 15; AltName: Full=AtCXE15 PF07859:alpha/beta hydrolase fold
678	HORVU.MOREX.r2.6HG0485640.1	-2.64279	5.19487e-14
679	HORVU.MOREX.r2.2HG0149480.1	-2.64101	0.0146967	A7LFZ6.1 RecName: Full=Endoribonuclease Dicer homolog 4; AltName: Full=Dicer-like protein 4; Short=OsDCL4; AltName: Full=Protein SHOOT ORGANIZATION 1 PF00270:DEAD/DEAH box helicase
680	HORVU.MOREX.r2.2HG0106210.1	-2.63873	8.85473e-08	Q84ZL0.2 RecName: Full=Formin-like protein 5; AltName: Full=OsFH5 PF10409:C2 domain of PTEN tumour-suppressor protein
681	HORVU.MOREX.r2.4HG0292870.1	-2.63683	3.16557e-19	Q3EAL1.1 RecName: Full=Transcription repressor OFP6; AltName: Full=Ovate family protein 6; Short=AtOFP6 PF04844:Transcriptional repressor, ovate
682	HORVU.MOREX.r2.2HG0159240.1	-2.63511	4.48879e-21	Q6K638.1 RecName: Full=Hydroxycinnamoyltransferase 2; Short=OsHCT2; AltName: Full=BAHD-like hydroxycinnamoyl transferase HCT2 PF02458:Transferase family
683	HORVU.MOREX.r2.7HG0565940.1	-2.63245	6.25912e-15
684	HORVU.MOREX.r2.3HG0202570.1	-2.63138	0.0127576
685	HORVU.MOREX.r2.7HG0588410.1	-2.63129	0.000378227	Q8W571.3 RecName: Full=RING-H2 finger protein ATL32; AltName: Full=RING-type E3 ubiquitin transferase ATL32; Flags: Precursor PF13639:Ring finger domain
686	HORVU.MOREX.r2.2HG0111520.1	-2.6297	4.60005e-18	P23586.2 RecName: Full=Sugar transport protein 1; AltName: Full=Glucose transporter; AltName: Full=Hexose transporter 1 PF00083:Sugar (and other) transporter
687	HORVU.MOREX.r2.6HG0522270.1	-2.62908	5.00571e-42	A8QW51.1 RecName: Full=Probable O-methyltransferase 2; Short=SbOMT2 PF00891:O-methyltransferase
688	HORVU.MOREX.r2.7HG0619360.1	-2.6285	0.000266569	Q9FYB5.2 RecName: Full=Chaperone protein dnaJ 11, chloroplastic; Short=AtDjC11; Short=AtJ11; Flags: Precursor PF00226:DnaJ domain
689	HORVU.MOREX.r2.6HG0484630.1	-2.62675	0.000518266
690	HORVU.MOREX.r2.6HG0520670.1	-2.62154	2.65603e-06
691	HORVU.MOREX.r2.4HG0290160.1	-2.61919	0.000790147
692	HORVU.MOREX.r2.7HG0533390.1	-2.61834	1.2459e-25	O82485.1 RecName: Full=Oligopeptide transporter 7; Short=AtOPT7 PF03169:OPT oligopeptide transporter protein
693	HORVU.MOREX.r2.UnG0631110.1	-2.61756	0.0370308
694	HORVU.MOREX.r2.5HG0440590.1	-2.61655	0.0159842	P29250.2 RecName: Full=Linoleate 9S-lipoxygenase 2; AltName: Full=Lipoxygenase 2; AltName: Full=Lipoxygenase L-2 PF01477:PLAT/LH2 domain|PF00305:Lipoxygenase
695	HORVU.MOREX.r2.1HG0050020.1	-2.61309	4.4415e-96	Q6AVA8.1 RecName: Full=Pyruvate, phosphate dikinase 1, chloroplastic; AltName: Full=OsPPDKB; AltName: Full=Pyruvate, orthophosphate dikinase 1; Flags: Precursor PF00391:PEP-utilising enzyme, mobile domain|PF02896:PEP-utilising enzyme, TIM barrel d
696	HORVU.MOREX.r2.1HG0075900.1	-2.61134	3.47671e-07	F4JVA6.1 RecName: Full=Phosphatidylinositol/phosphatidylcholine transfer protein SFH6; AltName: Full=Protein SEC FOURTEEN HOMOLOGS 6; Short=AtSFH6 PF00650:CRAL/TRIO domain
697	HORVU.MOREX.r2.7HG0563890.1	-2.61	0.00190784
698	HORVU.MOREX.r2.2HG0146860.1	-2.60261	0.000937652
699	HORVU.MOREX.r2.1HG0064390.1	-2.60002	5.29906e-26
700	HORVU.MOREX.r2.3HG0228550.1	-2.59667	2.85497e-07	A2YGP6.2 RecName: Full=UDP-sugar pyrophosphorylase -
701	HORVU.MOREX.r2.3HG0203300.1	-2.59324	1.42894e-13
702	HORVU.MOREX.r2.3HG0209980.1	-2.58985	0.0431847	A7LXU3.1 RecName: Full=Beta-glucosidase BoGH3B; AltName: Full=Glycosyl hydrolase family protein 3B; Short=BoGH3B; Flags: Precursor PF01915:Glycosyl hydrolase family 3 C-terminal domain|PF00933:Glycosyl hydrolase family 3 N terminal domain
703	HORVU.MOREX.r2.1HG0030210.1	-2.58841	0.0404161
704	HORVU.MOREX.r2.4HG0346040.1	-2.58303	0.000188793	Q2HIV9.1 RecName: Full=Transcription factor bHLH35; AltName: Full=Basic helix-loop-helix protein 35; Short=AtbHLH35; Short=bHLH 35; AltName: Full=Transcription factor EN 41; AltName: Full=bHLH transcription factor bHLH035 PF00010:Helix-loop-helix
705	HORVU.MOREX.r2.2HG0089040.1	-2.58016	2.59347e-06
706	HORVU.MOREX.r2.4HG0333750.1	-2.5792	7.56591e-07	Q4PR40.2 RecName: Full=Expansin-A28; AltName: Full=Alpha-expansin-28; AltName: Full=OsEXP28; AltName: Full=OsEXPA28; AltName: Full=OsaEXPa1.7; Flags: Precursor PF01357:Pollen allergen|PF03330:Rare lipoprotein A (RlpA)-like double-psi beta-barrel
707	HORVU.MOREX.r2.5HG0385670.1	-2.57741	8.69043e-52	P31752.2 RecName: Full=Asparagine synthetase [glutamine-hydrolyzing]; Short=AS PF00733:Asparagine synthase|PF13537:Glutamine amidotransferase domain
708	HORVU.MOREX.r2.2HG0170680.1	-2.57654	2.00137e-54	Q9M8L4.1 RecName: Full=Glycerol kinase; Short=Glycerokinase; AltName: Full=ATP:glycerol 3-phosphotransferase; AltName: Full=Protein GLYCEROL INSENSITIVE 1; AltName: Full=Protein NONHOST RESISTANCE TO P. S. PHASEOLICOLA 1 PF02782:FGGY family of car
709	HORVU.MOREX.r2.1HG0007740.1	-2.57621	4.84913e-06	Q8H8V7.1 RecName: Full=ABC transporter G family member 5; Short=ABC transporter ABCG.5; Short=OsABCG5; AltName: Full=Protein REDUCED CULM NUMBER 1; AltName: Full=White-brown complex homolog protein 5; Short=OsWBC5 PF01061:ABC-2 type transporter|PF
710	HORVU.MOREX.r2.5HG0371260.1	-2.57582	2.97006e-07	PF15811:Small VCP/p97-interacting protein
711	HORVU.MOREX.r2.5HG0382610.1	-2.57515	5.21567e-34	Q9FYE1.1 RecName: Full=Metacaspase-9; Short=AtMC9; Contains: RecName: Full=Metacaspase-9 subunit p20; Contains: RecName: Full=Metacaspase-9 subunit p10; AltName: Full=Metacaspase 2f; Short=AtMCP2f PF00656:Caspase domain
712	HORVU.MOREX.r2.5HG0442650.1	-2.57427	1.73817e-07	Q75I75.2 RecName: Full=Expansin-A31; AltName: Full=Alpha-expansin-31; AltName: Full=OsEXP31; AltName: Full=OsEXPA31; AltName: Full=OsaEXPa1.5; Flags: Precursor PF01357:Pollen allergen|PF03330:Rare lipoprotein A (RlpA)-like double-psi beta-barrel
713	HORVU.MOREX.r2.7HG0622310.1	-2.57426	2.17809e-06	Q9STE7.1 RecName: Full=Putative disease resistance RPP13-like protein 3 PF00931:NB-ARC domain
714	HORVU.MOREX.r2.4HG0324330.1	-2.57392	0.000696831	Q9M1B4.1 RecName: Full=Protein STRICTOSIDINE SYNTHASE-LIKE 13; Short=AtSSL13; AltName: Full=Protein LESS ADHERENT POLLEN 3; AltName: Full=Strictosidine synthase 11; Short=AtSS11; Flags: Precursor PF03088:Strictosidine synthase
715	HORVU.MOREX.r2.6HG0520660.1	-2.57167	4.7304e-07	Q1MX30.1 RecName: Full=Receptor kinase-like protein Xa21; Contains: RecName: Full=Receptor kinase-like protein Xa21, processed; Flags: Precursor PF00069:Protein kinase domain|PF13855:Leucine rich repeat
716	HORVU.MOREX.r2.4HG0327250.1	-2.57043	6.05126e-27	Q8S341.1 RecName: Full=Purple acid phosphatase 7; Flags: Precursor -
717	HORVU.MOREX.r2.5HG0435670.1	-2.56748	0.000161532
718	HORVU.MOREX.r2.7HG0597420.1	-2.56686	0.00650266
719	HORVU.MOREX.r2.2HG0158210.1	-2.56357	3.03077e-11
720	HORVU.MOREX.r2.6HG0473290.1	-2.56105	0.0259421	Q9FJB5.1 RecName: Full=Disease resistance RPP8-like protein 3 PF00931:NB-ARC domain
721	HORVU.MOREX.r2.6HG0513260.1	-2.56019	6.91978e-29	Q39008.2 RecName: Full=Mitogen-activated protein kinase kinase kinase 1; Short=ARAKIN; Short=AtMEKK1; Short=MAP kinase kinase kinase 1 PF00069:Protein kinase domain
722	HORVU.MOREX.r2.7HG0582000.1	-2.55741	6.28575e-06	A8IPT0.1 RecName: Full=Chaperone protein DnaJ PF00226:DnaJ domain
723	HORVU.MOREX.r2.7HG0621290.1	-2.55332	0.0077139	P27626.1 RecName: Full=Senescence-associated protein DIN1 PF00581:Rhodanese-like domain
724	HORVU.MOREX.r2.6HG0519410.1	-2.55261	3.86689e-35	Q9FEQ8.1 RecName: Full=Peroxidase 2; AltName: Full=Plasma membrane-bound peroxidase 2; Short=pmPOX2; Flags: Precursor PF00141:Peroxidase
725	HORVU.MOREX.r2.7HG0527410.1	-2.55053	7.95802e-10	Q84M94.1 RecName: Full=F-box/kelch-repeat protein At1g26930 PF00931:NB-ARC domain|PF01344:Kelch motif
726	HORVU.MOREX.r2.1HG0038640.1	-2.5399	9.08405e-11	Q9SRQ1.1 RecName: Full=Cytochrome P450 89A9 PF00067:Cytochrome P450
727	HORVU.MOREX.r2.7HG0570570.1	-2.53661	0.00727777	Q9SLP1.1 RecName: Full=Cytochrome P450 78A9 PF00067:Cytochrome P450
728	HORVU.MOREX.r2.7HG0619660.1	-2.53625	0.0348382
729	HORVU.MOREX.r2.1HG0040700.1	-2.52992	0.0442073
730	HORVU.MOREX.r2.1HG0051720.1	-2.52826	8.93433e-11	Q9FG13.1 RecName: Full=Probable carboxylesterase 15; AltName: Full=AtCXE15 PF07859:alpha/beta hydrolase fold
731	HORVU.MOREX.r2.4HG0284690.1	-2.52658	3.3424e-61	P93017.1 RecName: Full=Dormancy-associated protein homolog 1; AltName: Full=Auxin-repressed protein 1; Short=AtARP1; AltName: Full=DRM1 homolog 1; AltName: Full=Dormancy-associated protein 2; Short=AtDRM2 PF05564:Dormancy/auxin associated protein
732	HORVU.MOREX.r2.4HG0343140.1	-2.5209	9.91624e-07	Q9FMY1.1 RecName: Full=Cytochrome P450 86B1 PF00067:Cytochrome P450
733	HORVU.MOREX.r2.3HG0203630.1	-2.52039	5.23969e-12	Q9FJ45.1 RecName: Full=GDSL esterase/lipase At5g45910; AltName: Full=Extracellular lipase At5g45910; Flags: Precursor PF00657:GDSL-like Lipase/Acylhydrolase
734	HORVU.MOREX.r2.2HG0156980.1	-2.51747	0.00100635	Q7XT40.2 RecName: Full=Expansin-B15; AltName: Full=Beta-expansin-15; AltName: Full=OsEXPB15; AltName: Full=OsaEXPb1.16; Flags: Precursor PF03330:Rare lipoprotein A (RlpA)-like double-psi beta-barrel|PF01357:Pollen allergen
735	HORVU.MOREX.r2.4HG0335900.1	-2.51727	0.000709254
736	HORVU.MOREX.r2.5HG0429810.1	-2.51511	0.0386835	PF05678:VQ motif
737	HORVU.MOREX.r2.6HG0454710.1	-2.51051	0.0325544	Q7XA39.1 RecName: Full=Putative disease resistance protein RGA4; AltName: Full=RGA4-blb PF00931:NB-ARC domain
738	HORVU.MOREX.r2.6HG0499350.1	-2.51033	1.70375e-11	O23066.1 RecName: Full=Cytochrome P450 86A2; AltName: Full=Protein ABERRANT INDUCTION OF TYPE THREE 1 PF00067:Cytochrome P450
739	HORVU.MOREX.r2.3HG0184790.1	-2.50956	4.38325e-31	Q9M884.1 RecName: Full=Mannose-6-phosphate isomerase 1; AltName: Full=Phosphohexomutase 1; AltName: Full=Phosphomannose isomerase 1; Short=PMI1; AltName: Full=Protein MATERNAL EFFECT EMBRYO ARREST 31 PF01238:Phosphomannose isomerase type I
740	HORVU.MOREX.r2.2HG0133200.1	-2.50703	4.77814e-13	Q9CAG8.1 RecName: Full=F-box/kelch-repeat protein At1g67480 PF01344:Kelch motif
741	HORVU.MOREX.r2.2HG0083680.1	-2.50519	2.82693e-27	A5U866.1 RecName: Full=Cyclopropane mycolic acid synthase 1; Short=CMAS; AltName: Full=Cyclopropane-fatty-acyl-phospholipid synthase; Short=CFA synthase; Short=Cyclopropane fatty acid synthase; AltName: Full=Mycolic acid methyltransferase; Short=MA-M
742	HORVU.MOREX.r2.4HG0312960.1	-2.49893	4.27941e-23	Q8LD26.1 RecName: Full=Dormancy-associated protein homolog 3; AltName: Full=DRM1 homolog 3 PF05564:Dormancy/auxin associated protein
743	HORVU.MOREX.r2.2HG0135970.1	-2.49871	6.92066e-16
744	HORVU.MOREX.r2.2HG0154840.1	-2.49231	8.41612e-05
745	HORVU.MOREX.r2.2HG0156670.1	-2.48869	1.19406e-27	Q9C7Z9.2 RecName: Full=Serine carboxypeptidase-like 18; Flags: Precursor PF00450:Serine carboxypeptidase
746	HORVU.MOREX.r2.4HG0339220.1	-2.48733	1.22524e-67	Q6VVA6.2 RecName: Full=Potassium transporter 1; AltName: Full=OsHAK1 PF02705:K+ potassium transporter
747	HORVU.MOREX.r2.5HG0375370.1	-2.48112	0.00211434
748	HORVU.MOREX.r2.1HG0050980.1	-2.479	7.89279e-08	F4IQV7.1 RecName: Full=Preprotein translocase subunit SCY2, chloroplastic; AltName: Full=Protein EMBRYO DEFECTIVE 2289; Flags: Precursor PF00344:SecY translocase
749	HORVU.MOREX.r2.2HG0098560.1	-2.47867	0.000516915	Q9C857.1 RecName: Full=GDSL esterase/lipase At1g31550; AltName: Full=Extracellular lipase At1g31550; Flags: Precursor PF00657:GDSL-like Lipase/Acylhydrolase
750	HORVU.MOREX.r2.2HG0129770.1	-2.47731	0.00088856	P37834.2 RecName: Full=Peroxidase 1; Flags: Precursor PF00141:Peroxidase
751	HORVU.MOREX.r2.5HG0362060.1	-2.47722	0.0399798
752	HORVU.MOREX.r2.7HG0597410.1	-2.4756	2.2602e-08
753	HORVU.MOREX.r2.5HG0367600.1	-2.47277	2.5014e-65	Q9C9T2.1 RecName: Full=Protein SAR DEFICIENT 1 PF07887:Calmodulin binding protein-like
754	HORVU.MOREX.r2.3HG0191250.1	-2.47276	6.31737e-33	Q7XA42.2 RecName: Full=Putative disease resistance protein RGA1; AltName: Full=RGA3-blb PF00931:NB-ARC domain|PF13855:Leucine rich repeat
755	HORVU.MOREX.r2.6HG0463330.1	-2.46767	0.0093761	Q9LMP1.1 RecName: Full=Wall-associated receptor kinase 2; Flags: Precursor PF13947:Wall-associated receptor kinase galacturonan-binding|PF07714:Protein tyrosine kinase
756	HORVU.MOREX.r2.4HG0327650.1	-2.46708	0.0474035	PF00646:F-box domain
757	HORVU.MOREX.r2.3HG0200540.1	-2.46652	6.97309e-05	PF12681:Glyoxalase-like domain
758	HORVU.MOREX.r2.7HG0549380.1	-2.46447	3.83183e-07	P0C8Q6.1 RecName: Full=Putative pentatricopeptide repeat-containing protein At5g08310, mitochondrial; Flags: Precursor PF13041:PPR repeat family|PF12854:PPR repeat
759	HORVU.MOREX.r2.1HG0063520.1	-2.4637	0.0299932	Q9T058.1 RecName: Full=G-type lectin S-receptor-like serine/threonine-protein kinase At4g11900; Flags: Precursor PF01453:D-mannose binding lectin
760	HORVU.MOREX.r2.3HG0251350.1	-2.46127	4.68322e-10	P48422.2 RecName: Full=Cytochrome P450 86A1; AltName: Full=CYPLXXXVI; AltName: Full=P450-dependent fatty acid omega-hydroxylase; AltName: Full=Protein HYDROXYLASE OF ROOT SUBERIZED TISSUE PF00067:Cytochrome P450
761	HORVU.MOREX.r2.7HG0539670.1	-2.45941	8.68799e-18	Q9S7U9.2 RecName: Full=Mitogen-activated protein kinase kinase 2; Short=AtMAP2Kbeta; Short=AtMKK2; Short=MAP kinase kinase 2 PF00069:Protein kinase domain
762	HORVU.MOREX.r2.5HG0398700.1	-2.4582	2.05155e-30	PF02517:CAAX protease self-immunity
763	HORVU.MOREX.r2.2HG0079190.1	-2.45805	2.66669e-08	Q7XA39.1 RecName: Full=Putative disease resistance protein RGA4; AltName: Full=RGA4-blb PF00931:NB-ARC domain
764	HORVU.MOREX.r2.3HG0263840.1	-2.45776	1.2546e-08	D9J0Z7.1 RecName: Full=Anthranilate O-methyltransferase 1; AltName: Full=Anthranilic acid methyltransferase 1; AltName: Full=O-methyltransferase 1 PF03492:SAM dependent carboxyl methyltransferase
765	HORVU.MOREX.r2.3HG0209350.1	-2.45704	0.0436441	Q8GWS3.1 RecName: Full=Heavy metal-associated isoprenylated plant protein 2; Short=AtHIP02; Flags: Precursor -
766	HORVU.MOREX.r2.5HG0406350.1	-2.45647	1.19535e-37	Q9FJB5.1 RecName: Full=Disease resistance RPP8-like protein 3 PF00931:NB-ARC domain
767	HORVU.MOREX.r2.7HG0553670.1	-2.45399	0.0375728	Q5N9X2.1 RecName: Full=Laccase-4; AltName: Full=Benzenediol:oxygen oxidoreductase 4; AltName: Full=Diphenol oxidase 4; AltName: Full=Urishiol oxidase 4; Flags: Precursor PF07732:Multicopper oxidase|PF07731:Multicopper oxidase|PF00394:Multicopper o
768	HORVU.MOREX.r2.7HG0611370.1	-2.45343	0.00750731	Q0P5W1.1 RecName: Full=Vacuolar protein sorting-associated protein 8 homolog PF12816:Golgi CORVET complex core vacuolar protein 8
769	HORVU.MOREX.r2.7HG0526890.1	-2.45177	2.06196e-15	Q9FJB5.1 RecName: Full=Disease resistance RPP8-like protein 3 PF00931:NB-ARC domain
770	HORVU.MOREX.r2.7HG0587330.1	-2.44842	6.239e-25	Q9SL95.1 RecName: Full=Molybdate transporter 1; AltName: Full=Sulfate transporter like protein 5.2 PF16983:Molybdate transporter of MFS superfamily
771	HORVU.MOREX.r2.5HG0355760.1	-2.447	0.000304747	Q84WN3.2 RecName: Full=Bidirectional sugar transporter SWEET17; Short=AtSWEET17; AltName: Full=Protein SUGARS WILL EVENTUALLY BE EXPORTED TRANSPORTERS 17 PF03083:Sugar efflux transporter for intercellular exchange
772	HORVU.MOREX.r2.6HG0511490.1	-2.44496	5.27836e-11	Q9LTX2.1 RecName: Full=Transport inhibitor response 1-like protein; Short=TIR1-like protein -
773	HORVU.MOREX.r2.2HG0113010.1	-2.44479	0.0357797
774	HORVU.MOREX.r2.5HG0423830.1	-2.44428	9.13816e-29	Q9C523.1 RecName: Full=Dirigent protein 19; Short=AtDIR19; Flags: Precursor PF03018:Dirigent-like protein
775	HORVU.MOREX.r2.1HG0062420.1	-2.44286	0.00431592	Q9LMP1.1 RecName: Full=Wall-associated receptor kinase 2; Flags: Precursor PF07645:Calcium-binding EGF domain|PF13947:Wall-associated receptor kinase galacturonan-binding|PF07714:Protein tyrosine kinase
776	HORVU.MOREX.r2.5HG0403450.1	-2.44133	0.00101152	I4DST8.1 RecName: Full=Tuliposide A-converting enzyme 1, chloroplastic; Short=TgTCEA1; Flags: Precursor PF07859:alpha/beta hydrolase fold
777	HORVU.MOREX.r2.2HG0179140.1	-2.44074	1.29096e-62	Q96520.1 RecName: Full=Peroxidase 12; Short=Atperox P12; AltName: Full=ATP4a; AltName: Full=PRXR6; Flags: Precursor PF00141:Peroxidase
778	HORVU.MOREX.r2.5HG0412140.1	-2.43938	2.87892e-20	O22822.1 RecName: Full=UDP-glycosyltransferase 74F2; AltName: Full=AtSGT1; AltName: Full=Salicylic acid glucosyltransferase 1 PF00201:UDP-glucoronosyl and UDP-glucosyl transferase
779	HORVU.MOREX.r2.2HG0087160.1	-2.43878	0.0105583	Q3E6Q1.1 RecName: Full=Pentatricopeptide repeat-containing protein At1g11290, chloroplastic; AltName: Full=Protein CHLORORESPIRATORY REDUCTION 22; Flags: Precursor PF13041:PPR repeat family|PF14432:DYW family of nucleic acid deaminases
780	HORVU.MOREX.r2.3HG0191290.1	-2.43815	9.7696e-05	A2YST1.1 RecName: Full=WUSCHEL-related homeobox 10; AltName: Full=OsWOX10; AltName: Full=Protein WOX11/12 PF00046:Homeobox domain
781	HORVU.MOREX.r2.3HG0188980.1	-2.43523	0.000801841	Q9STE7.1 RecName: Full=Putative disease resistance RPP13-like protein 3 PF00931:NB-ARC domain
782	HORVU.MOREX.r2.2HG0109000.1	-2.43243	0.00271356	Q6J9S1.1 RecName: Full=Ethylene-responsive transcription factor RAP2-11; AltName: Full=Protein RELATED TO APETALA2 11 PF00847:AP2 domain
783	HORVU.MOREX.r2.2HG0131550.1	-2.43012	1.23012e-08	F8WKW1.1 RecName: Full=7-deoxyloganetin glucosyltransferase; AltName: Full=Genipin glucosyltransferase; AltName: Full=UDP-glucose glucosyltransferase 2; Short=GjUGT2; AltName: Full=UDP-glycosyltransferase 85A24 PF00201:UDP-glucoronosyl and UDP-glu
784	HORVU.MOREX.r2.4HG0329560.1	-2.42666	4.68506e-13	Q94AZ2.2 RecName: Full=Sugar transport protein 13; AltName: Full=Hexose transporter 13; AltName: Full=Multicopy suppressor of snf4 deficiency protein 1 PF00083:Sugar (and other) transporter
785	HORVU.MOREX.r2.4HG0308790.1	-2.42395	0.0277672
786	HORVU.MOREX.r2.7HG0553960.1	-2.42344	0.00374873	P37834.2 RecName: Full=Peroxidase 1; Flags: Precursor PF00141:Peroxidase
787	HORVU.MOREX.r2.3HG0192440.1	-2.42143	2.20232e-05	Q9STE7.1 RecName: Full=Putative disease resistance RPP13-like protein 3 PF00931:NB-ARC domain
788	HORVU.MOREX.r2.5HG0437250.1	-2.42017	7.98537e-15
789	HORVU.MOREX.r2.2HG0093170.1	-2.42014	0.00134574	PF00646:F-box domain
790	HORVU.MOREX.r2.1HG0039200.1	-2.4201	0.00608232	PF04646:Protein of unknown function, DUF604
791	HORVU.MOREX.r2.7HG0607570.1	-2.41775	2.97128e-26	Q9SRQ1.1 RecName: Full=Cytochrome P450 89A9 PF00067:Cytochrome P450
792	HORVU.MOREX.r2.5HG0443380.1	-2.41675	1.09738e-08	PF04578:Protein of unknown function, DUF594|PF13968:Domain of unknown function (DUF4220)
793	HORVU.MOREX.r2.6HG0513340.1	-2.41553	0.031025
794	HORVU.MOREX.r2.1HG0049810.1	-2.41415	7.43084e-28	Q40153.1 RecName: Full=LEC14B protein -
795	HORVU.MOREX.r2.6HG0451510.1	-2.41344	0.0355451	Q0D5R3.1 RecName: Full=Cysteine-rich receptor-like protein kinase 6; Short=Cysteine-rich RLK6; Flags: Precursor PF00069:Protein kinase domain
796	HORVU.MOREX.r2.2HG0145580.1	-2.41065	0.0322362	Q6YUU5.1 RecName: Full=Putative multidrug resistance protein; AltName: Full=P-glycoprotein PF00005:ABC transporter|PF00664:ABC transporter transmembrane region|PF07673:Protein of unknown function (DUF1602)
797	HORVU.MOREX.r2.4HG0333760.1	-2.40789	5.93486e-15	Q75I75.2 RecName: Full=Expansin-A31; AltName: Full=Alpha-expansin-31; AltName: Full=OsEXP31; AltName: Full=OsEXPA31; AltName: Full=OsaEXPa1.5; Flags: Precursor PF03330:Rare lipoprotein A (RlpA)-like double-psi beta-barrel|PF01357:Pollen allergen
798	HORVU.MOREX.r2.1HG0045780.1	-2.40533	0.0450136	O23522.2 RecName: Full=Phospholipase A1-Ibeta2, chloroplastic; Flags: Precursor PF01764:Lipase (class 3)
799	HORVU.MOREX.r2.7HG0567550.1	-2.40363	5.41083e-13	Q9LIR0.1 RecName: Full=Putative F-box protein At3g23970 -
800	HORVU.MOREX.r2.6HG0482230.1	-2.40204	1.33143e-08
801	HORVU.MOREX.r2.2HG0096750.1	-2.4011	0.0124173	Q9SYJ2.1 RecName: Full=Probable glycerol-3-phosphate acyltransferase 3; Short=AtGPAT3 -
802	HORVU.MOREX.r2.4HG0339480.1	-2.40091	4.61242e-13	PF13359:DDE superfamily endonuclease
803	HORVU.MOREX.r2.4HG0342240.1	-2.39748	3.94253e-08
804	HORVU.MOREX.r2.6HG0476230.1	-2.39234	0.0466769	PF03639:Glycosyl hydrolase family 81
805	HORVU.MOREX.r2.4HG0298950.1	-2.39214	9.86362e-18	O80933.1 RecName: Full=Scarecrow-like protein 9; Short=AtSCL9; AltName: Full=GRAS family protein 13; Short=AtGRAS-13 PF03514:GRAS domain family
806	HORVU.MOREX.r2.5HG0385220.1	-2.38974	0.00130246	Q8LBW3.2 RecName: Full=LOB domain-containing protein 12; AltName: Full=ASYMMETRIC LEAVES 2-like protein 5; Short=AS2-like protein 5 PF03195:Protein of unknown function DUF260
807	HORVU.MOREX.r2.6HG0516670.1	-2.38925	1.90065e-13	P46526.1 RecName: Full=Cold shock protein CS66 PF00257:Dehydrin
808	HORVU.MOREX.r2.1HG0002910.1	-2.38874	0.00163301	P54769.1 RecName: Full=Tyrosine/DOPA decarboxylase 2; Includes: RecName: Full=DOPA decarboxylase; Short=DDC; Includes: RecName: Full=Tyrosine decarboxylase [Papaver somniferum] PF00282:Pyridoxal-dependent decarboxylase conserved domain
809	HORVU.MOREX.r2.2HG0087650.1	-2.38405	1.68606e-06
810	HORVU.MOREX.r2.5HG0419010.1	-2.38297	0.00717483	Q1MX30.1 RecName: Full=Receptor kinase-like protein Xa21; Contains: RecName: Full=Receptor kinase-like protein Xa21, processed; Flags: Precursor PF08263:Leucine rich repeat N-terminal domain|PF07714:Protein tyrosine kinase|PF13855:Leucine rich rep
811	HORVU.MOREX.r2.4HG0335180.1	-2.38221	0.000977428	Q9LFC5.1 RecName: Full=Pentatricopeptide repeat-containing protein At5g01110 PF13041:PPR repeat family|PF01535:PPR repeat|PF12854:PPR repeat
812	HORVU.MOREX.r2.5HG0444570.1	-2.38084	4.96251e-40
813	HORVU.MOREX.r2.1HG0050270.1	-2.38051	1.40502e-11	PF13968:Domain of unknown function (DUF4220)|PF04578:Protein of unknown function, DUF594
814	HORVU.MOREX.r2.7HG0591850.1	-2.37916	0.000954151	PF14009:Domain of unknown function (DUF4228)
815	HORVU.MOREX.r2.2HG0126300.1	-2.3722	3.00603e-107	F4IIU4.1 RecName: Full=187-kDa microtubule-associated protein AIR9; AltName: Full=Auxin-induced in root cultures protein 9 -
816	HORVU.MOREX.r2.7HG0553930.1	-2.37209	1.26318e-33	P37834.2 RecName: Full=Peroxidase 1; Flags: Precursor PF00141:Peroxidase
817	HORVU.MOREX.r2.1HG0063530.1	-2.37107	0.000964735	PF08276:PAN-like domain|PF00954:S-locus glycoprotein domain
818	HORVU.MOREX.r2.5HG0408270.1	-2.37093	1.58898e-10
819	HORVU.MOREX.r2.2HG0178080.1	-2.36832	4.39614e-18
820	HORVU.MOREX.r2.1HG0029530.1	-2.36739	4.74074e-10	Q94CH6.1 RecName: Full=GDSL esterase/lipase EXL3; AltName: Full=Family II extracellular lipase 3; Short=Family II lipase EXL3; Flags: Precursor PF00657:GDSL-like Lipase/Acylhydrolase
821	HORVU.MOREX.r2.2HG0181090.1	-2.36719	2.3586e-17	Q9XID0.1 RecName: Full=Putative 1-phosphatidylinositol-3-phosphate 5-kinase FAB1D; Short=Phosphatidylinositol 3-phosphate 5-kinase; AltName: Full=Phosphatidylinositol 3-phosphate 5-kinase type III; Short=PIPkin-III; Short=Type III PIP kinase; AltName
822	HORVU.MOREX.r2.5HG0352700.1	-2.36354	9.32286e-08
823	HORVU.MOREX.r2.1HG0077560.1	-2.36207	1.18845e-06
824	HORVU.MOREX.r2.5HG0354600.1	-2.36189	0.0135651	Q9SS60.1 RecName: Full=Pentatricopeptide repeat-containing protein At3g03580 PF01535:PPR repeat|PF13041:PPR repeat family
825	HORVU.MOREX.r2.2HG0136140.1	-2.3617	0.01639	Q7FAE1.1 RecName: Full=Momilactone A synthase; Short=OsMAS PF00106:short chain dehydrogenase
826	HORVU.MOREX.r2.3HG0250160.1	-2.35926	0.0348251	A2XMN2.1 RecName: Full=Probable glutathione S-transferase GSTU1 PF13417:Glutathione S-transferase, N-terminal domain|PF13410:Glutathione S-transferase, C-terminal domain
827	HORVU.MOREX.r2.4HG0291870.1	-2.35876	1.03478e-38
828	HORVU.MOREX.r2.7HG0532650.1	-2.3506	1.13509e-07	Q53MD3.1 RecName: Full=Putative serpin-Z5; AltName: Full=OrysaZ5 PF00079:Serpin (serine protease inhibitor)
829	HORVU.MOREX.r2.6HG0499280.1	-2.34922	1.6618e-10	Q8GUH1.2 RecName: Full=U-box domain-containing protein 33; AltName: Full=Plant U-box protein 33; Includes: RecName: Full=E3 ubiquitin ligase; Includes: RecName: Full=Serine/threonine-protein kinase PF04564:U-box domain|PF00069:Protein kinase domai
830	HORVU.MOREX.r2.6HG0507360.1	-2.34806	0.0399092	PF00078:Reverse transcriptase (RNA-dependent DNA polymerase)
831	HORVU.MOREX.r2.7HG0603270.1	-2.34698	7.60968e-40	Q93XI5.1 RecName: Full=Cation transporter HKT2; Short=OsHKT2; AltName: Full=Po-OsHKT2 PF02386:Cation transport protein
832	HORVU.MOREX.r2.6HG0506010.1	-2.34231	0.0104892	Q8S9J6.1 RecName: Full=Aspartyl protease family protein At5g10770; Flags: Precursor PF14541:Xylanase inhibitor C-terminal|PF14543:Xylanase inhibitor N-terminal
833	HORVU.MOREX.r2.5HG0417630.1	-2.33293	3.06762e-22	Q9FKE7.2 RecName: Full=Putative flavin-containing monooxygenase 2 PF00743:Flavin-binding monooxygenase-like
834	HORVU.MOREX.r2.7HG0542800.1	-2.32897	4.32102e-37	Q9ZSB0.1 RecName: Full=Subtilisin-like protease SBT3.9; AltName: Full=Subtilase subfamily 3 member 9; Short=AtSBT3.9; Flags: Precursor PF05922:Peptidase inhibitor I9|PF00082:Subtilase family
835	HORVU.MOREX.r2.3HG0267540.1	-2.32805	2.50801e-06	PF04130:Spc97 / Spc98 family
836	HORVU.MOREX.r2.3HG0253120.1	-2.32789	0.0017805	Q9ZUT0.1 RecName: Full=ABC transporter G family member 2; Short=ABC transporter ABCG.2; Short=AtABCG2; AltName: Full=White-brown complex homolog protein 2; Short=AtWBC2 PF00005:ABC transporter|PF01061:ABC-2 type transporter
837	HORVU.MOREX.r2.6HG0524440.1	-2.32464	0.00156397	Q7XBQ9.1 RecName: Full=Disease resistance protein RGA2; AltName: Full=Blight resistance protein RPI; AltName: Full=RGA2-blb PF00931:NB-ARC domain
838	HORVU.MOREX.r2.7HG0555120.1	-2.32447	0.0289549	PF12854:PPR repeat|PF13041:PPR repeat family
839	HORVU.MOREX.r2.7HG0559820.1	-2.322	1.10752e-16	P37834.2 RecName: Full=Peroxidase 1; Flags: Precursor PF00141:Peroxidase
840	HORVU.MOREX.r2.7HG0613150.1	-2.3201	0.00263978	Q651U1.1 RecName: Full=Cryptochrome DASH, chloroplastic/mitochondrial; Flags: Precursor PF03441:FAD binding domain of DNA photolyase|PF00875:DNA photolyase
841	HORVU.MOREX.r2.6HG0450820.1	-2.31822	5.36904e-06	Q9FSV7.1 RecName: Full=Sucrose:sucrose 1-fructosyltransferase; AltName: Full=Sucrose 1(F)-fructosyltransferase; AltName: Full=Sucrose:sucrose 1(F)-beta-D-fructosyltransferase; Flags: Precursor PF00251:Glycosyl hydrolases family 32 N-terminal domai
[truncated: 2,437 more rows]

## Sheet: Tab S1e
Table S1e. List of common up-regulated genes in WT shoot and WT root in response to Cd treatment (log2FC ≥ 1, adjusted P value ≤ 0.01)
#	gene ID	log2FC		description
		shoot	root
[truncated: 18 more rows]

## Sheet: Tab S1f
Table S1f. List of common down-regulated genes in WT shoot and WT root in response to Cd treatment (log2FC ≥ 1, adjusted P value ≤ 0.01)
[truncated: 25 more rows]
