# Supplementary material for: Dissecting the role of strigolactone perception in barley tolerance to cadmium or zinc stress based on the receptor mutant analysis
Source: BMC Plant Biol. 2025 Nov 21;25:1618. doi: 10.1186/s12870-025-07683-4 (PMC12639677; doi:10.1186/s12870-025-07683-4)
Supplement: Supplementary file 2 — Supplementary Material 2. Supplementary Table 2.DEGs in hvd14.d barley plants in response to Cd treatment. [file 12870_2025_7683_MOESM2_ESM.xlsx]

## Sheet: read me
Supplementary Table 2
	Table S2a	List of genes up-regulated in the hvd14.d shoot in response to Cd treatment (log2FC ≥ 1, adjusted P value ≤ 0.01)
	Table S2b	List of genes down-regulated in the hvd14.d shoot in response to Cd treatment (log2FC ≥ 1, adjusted P value ≤ 0.01)
	Table S2c	List of genes up-regulated in the hvd14.d root in response to Cd treatment (log2FC ≥ 1, adjusted P value ≤ 0.01)
	Table S2d	List of genes down-regulated in the hvd14.d root in response to Cd treatment (log2FC ≥ 1, adjusted P value ≤ 0.01)
	Table S2e	List of common up-regulated genes in hvd14.d shoot and hvd14.d root in response to Cd treatment (log2FC ≥ 1, adjusted P value ≤ 0.01)
	Table S2f	List of common down-regulated genes in hvd14.d shoot and hvd14.d root in response to Cd treatment (log2FC ≥ 1, adjusted P value ≤ 0.01)

## Sheet: Tab S2a
Table S2a. List of genes up-regulated in the hvd14.d shoot in response to Cd treatment (log2FC ≥ 1, adjusted P value ≤ 0.01)
#	gene ID	log2FC	adjusted P value	description
1	HORVU.MOREX.r2.5HG0428280.1	10.6712	2.90452e-05
2	HORVU.MOREX.r2.6HG0512820.1	9.14123	0.00028495	Q8W4G6.2 RecName: Full=Cysteine-rich receptor-like protein kinase 15; Short=Cysteine-rich RLK15; Flags: Precursor PF01657:Salt stress response/antifungal|PF07714:Protein tyrosine kinase
3	HORVU.MOREX.r2.7HG0540160.1	6.95319	2.70227e-05	O64477.1 RecName: Full=G-type lectin S-receptor-like serine/threonine-protein kinase At2g19130; Flags: Precursor PF00069:Protein kinase domain|PF01453:D-mannose binding lectin|PF08276:PAN-like domain|PF00954:S-locus glycoprotein domain
4	HORVU.MOREX.r2.7HG0610650.1	6.67499	3.84927e-06	Q6EPG8.1 RecName: Full=Acetylserotonin O-methyltransferase 1; Short=OsASMT1 PF00891:O-methyltransferase
5	HORVU.MOREX.r2.2HG0153700.1	6.46225	0.000673398	Q940T5.1 RecName: Full=E3 ubiquitin-protein ligase RDUF2; AltName: Full=RING and DUF1117 domain-containing protein 2; Short=AtRDUF2 PF13639:Ring finger domain|PF14369:zinc-ribbon|PF06547:Protein of unknown function (DUF1117)
6	HORVU.MOREX.r2.2HG0144480.1	6.3285	0.000343874	PF04577:Protein of unknown function (DUF563)
7	HORVU.MOREX.r2.2HG0086120.1	6.20102	0.00298908	Q7XA42.2 RecName: Full=Putative disease resistance protein RGA1; AltName: Full=RGA3-blb PF00931:NB-ARC domain
8	HORVU.MOREX.r2.4HG0326410.1	6.18654	0.00102767	P02277.1 RecName: Full=Histone H2A.2.2 PF00125:Core histone H2A/H2B/H3/H4|PF16211:C-terminus of histone H2A
9	HORVU.MOREX.r2.4HG0326390.1	6.01941	0.000915645
10	HORVU.MOREX.r2.2HG0135700.1	5.73862	0.00619474	Q9SK08.2 RecName: Full=LOB domain-containing protein 11; AltName: Full=ASYMMETRIC LEAVES 2-like protein 7; Short=AS2-like protein 7 PF03195:Protein of unknown function DUF260
11	HORVU.MOREX.r2.7HG0607850.1	5.62091	0.00532047
12	HORVU.MOREX.r2.7HG0604280.1	5.60354	5.35248e-07	Q9ST02.2 RecName: Full=Nicotianamine aminotransferase A; AltName: Full=Nicotianamine aminotransferase III; Short=NAAT-III PF00155:Aminotransferase class I and II
13	HORVU.MOREX.r2.6HG0448430.1	5.45586	0.000206525	Q8VZG8.3 RecName: Full=MDIS1-interacting receptor like kinase 2; Short=AtMIK2; AltName: Full=Probable LRR receptor-like serine/threonine-protein kinase At4g08850; Flags: Precursor PF08263:Leucine rich repeat N-terminal domain|PF00069:Protein kinas
14	HORVU.MOREX.r2.1HG0032060.1	5.44267	0.00114107	Q9LY50.1 RecName: Full=Putative serine/threonine-protein kinase-like protein CCR3; AltName: Full=Protein CRINKLY 4 RELATED 3; Short=AtCRR3; Flags: Precursor PF00069:Protein kinase domain
15	HORVU.MOREX.r2.3HG0228900.1	5.37987	0.0026047	Q8LPH6.1 RecName: Full=Transcription factor MYB86; AltName: Full=Myb homolog 4; Short=AtMyb4; AltName: Full=Myb-related protein 86; Short=AtMYB86 PF00249:Myb-like DNA-binding domain
16	HORVU.MOREX.r2.6HG0465300.1	5.35571	0.0156845	Q42517.1 RecName: Full=Peroxidase N; AltName: Full=Neutral peroxidase; Flags: Precursor PF00141:Peroxidase
17	HORVU.MOREX.r2.5HG0412820.1	5.31986	0.000177337	Q6K669.1 RecName: Full=Leucine aminopeptidase 2, chloroplastic; AltName: Full=Leucyl aminopeptidase 2; Short=LAP 2; AltName: Full=Proline aminopeptidase 2; AltName: Full=Prolyl aminopeptidase 2; Flags: Precursor PF02789:Cytosol aminopeptidase fami
18	HORVU.MOREX.r2.5HG0371240.1	5.1632	0.00166414	Q8LC59.2 RecName: Full=GATA transcription factor 23 PF00320:GATA zinc finger
19	HORVU.MOREX.r2.4HG0293380.1	5.1419	0.0118928	Q8LEJ6.2 RecName: Full=Fasciclin-like arabinogalactan protein 11; Flags: Precursor PF02469:Fasciclin domain
20	HORVU.MOREX.r2.1HG0068230.1	5.09935	0.0010992	Q8VWQ5.1 RecName: Full=Probable WRKY transcription factor 50; AltName: Full=WRKY DNA-binding protein 50 PF03106:WRKY DNA -binding domain
21	HORVU.MOREX.r2.1HG0000210.1	5.05004	0.000965147	PF13359:DDE superfamily endonuclease
22	HORVU.MOREX.r2.6HG0467940.1	4.94159	0.00244548	Q9LIC6.1 RecName: Full=PRA1 family protein F3; Short=AtPRA1.F3; AltName: Full=Prenylated Rab acceptor 8 PF03208:PRA1 family protein
23	HORVU.MOREX.r2.2HG0170990.1	4.94147	0.0158241	Q6L8F7.1 RecName: Full=Zinc transporter 7; AltName: Full=ZRT/IRT-like protein 7; Short=OsZIP7; Flags: Precursor PF02535:ZIP Zinc transporter
24	HORVU.MOREX.r2.5HG0381350.1	4.76543	8.12969e-09	PF03168:Late embryogenesis abundant protein
25	HORVU.MOREX.r2.5HG0411140.1	4.54377	0.000585627	Q9S7G7.1 RecName: Full=Myb-related protein 3R-1; AltName: Full=Plant c-MYB-like protein 1; Short=Protein PC-MYB1 PF13921:Myb-like DNA-binding domain|PF00249:Myb-like DNA-binding domain
26	HORVU.MOREX.r2.4HG0280330.1	4.47397	0.00188341
27	HORVU.MOREX.r2.1HG0044610.1	4.44399	1.68114e-09	Q9SJL2.2 RecName: Full=Heavy metal-associated isoprenylated plant protein 5; Short=AtHIP05; AltName: Full=Farnesylated protein 2; Short=AtFP2; Flags: Precursor PF00403:Heavy-metal-associated domain
28	HORVU.MOREX.r2.2HG0138100.1	4.43318	0.00019629	O80939.1 RecName: Full=L-type lectin-domain containing receptor kinase IV.1; Short=Arabidopsis thaliana lectin-receptor kinase e; Short=AthlecRK-e; Short=LecRK-IV.1; AltName: Full=Lectin Receptor Kinase 1; Flags: Precursor PF00139:Legume lectin do
29	HORVU.MOREX.r2.5HG0399600.1	4.42465	0.00718608
30	HORVU.MOREX.r2.4HG0332110.1	4.39985	0.00792468	Q9FF46.1 RecName: Full=ABC transporter G family member 28; Short=ABC transporter ABCG.28; Short=AtABCG28; AltName: Full=Putative white-brown complex homolog protein 29; Short=AtWBC29 PF00005:ABC transporter
31	HORVU.MOREX.r2.1HG0068220.1	4.25272	5.32917e-05
32	HORVU.MOREX.r2.5HG0387280.1	4.19535	0.00141353	B5WWZ8.1 RecName: Full=Long-chain-alcohol oxidase FAO1; AltName: Full=Long-chain fatty alcohol oxidase 1 PF05199:GMC oxidoreductase|PF00732:GMC oxidoreductase
33	HORVU.MOREX.r2.4HG0341040.1	4.18292	3.86378e-09	C0HJG8.1 RecName: Full=Basic secretory protease; AltName: Full=Boswellia basic secretory protease; Short=BBSP, partial [Boswellia serrata] PF04450:Peptidase of plants and bacteria
34	HORVU.MOREX.r2.7HG0531350.1	4.18267	3.64635e-20	C0HJG8.1 RecName: Full=Basic secretory protease; AltName: Full=Boswellia basic secretory protease; Short=BBSP, partial [Boswellia serrata] PF04450:Peptidase of plants and bacteria
35	HORVU.MOREX.r2.5HG0426430.1	4.10842	0.000308658
36	HORVU.MOREX.r2.3HG0228200.1	4.07824	1.27307e-06	Q0WQX7.1 RecName: Full=RHOMBOID-like protein 1; Short=AtRBL1 PF01694:Rhomboid family
37	HORVU.MOREX.r2.1HG0074460.1	4.01711	3.3385e-13
38	HORVU.MOREX.r2.3HG0268430.1	3.97823	0.000295944	Q06398.2 RecName: Full=Probable glutathione S-transferase GSTU6; AltName: Full=28 kDa cold-induced protein PF13417:Glutathione S-transferase, N-terminal domain
39	HORVU.MOREX.r2.7HG0531340.1	3.95413	1.67404e-14
40	HORVU.MOREX.r2.7HG0621430.1	3.92469	0.0338079	Q336N8.1 RecName: Full=Lysine-specific demethylase JMJ706; AltName: Full=Jumonji domain-containing protein 706; AltName: Full=Lysine-specific histone demethylase JMJ706; AltName: Full=Protein JUMONJI 706 PF02373:JmjC domain, hydroxylase|PF02928:C5
41	HORVU.MOREX.r2.3HG0212040.1	3.91276	0.000599138	Q8W3F9.1 RecName: Full=Cellulose synthase-like protein D1; AltName: Full=OsCslD1 >A2ZAK8.2 RecName: Full=Cellulose synthase-like protein D1; AltName: Full=OsCslD1 PF14570:RING/Ubox like zinc-binding domain|PF03552:Cellulose synthase
42	HORVU.MOREX.r2.2HG0116340.1	3.87032	0.009065
43	HORVU.MOREX.r2.4HG0341050.1	3.83682	7.82016e-05	Q7XCA7.1 RecName: Full=Expansin-B6; AltName: Full=Beta-expansin-6; AltName: Full=OsEXPB6; AltName: Full=OsaEXPb1.8; Flags: Precursor PF01357:Pollen allergen|PF03330:Rare lipoprotein A (RlpA)-like double-psi beta-barrel
44	HORVU.MOREX.r2.2HG0081610.1	3.82764	2.24112e-05	Q336T5.2 RecName: Full=Expansin-B3; AltName: Full=Beta-expansin-3; AltName: Full=OsEXPB3; AltName: Full=OsaEXPb1.10; Flags: Precursor PF01357:Pollen allergen|PF03330:Rare lipoprotein A (RlpA)-like double-psi beta-barrel
45	HORVU.MOREX.r2.7HG0551460.1	3.81327	5.99314e-06	Q41238.1 RecName: Full=Linoleate 9S-lipoxygenase 6; AltName: Full=Lipoxygenase 1-5; Short=StLOX1; Short=lox1:St:3 PF01477:PLAT/LH2 domain|PF00305:Lipoxygenase
46	HORVU.MOREX.r2.2HG0136020.1	3.81019	0.0119596	PF03208:PRA1 family protein
47	HORVU.MOREX.r2.2HG0158150.1	3.77665	2.15863e-05	Q8VZ91.2 RecName: Full=Ethylene-responsive transcription factor 6; Short=AtERF6; AltName: Full=Ethylene-responsive element-binding factor 6; Short=EREBP-6 PF00847:AP2 domain
48	HORVU.MOREX.r2.6HG0461040.1	3.75748	1.64801e-19	O23507.1 RecName: Full=Metalloendoproteinase 1-MMP; Short=At1-MMP; Flags: Precursor PF00413:Matrixin|PF01471:Putative peptidoglycan binding domain
49	HORVU.MOREX.r2.7HG0616250.1	3.73929	2.88339e-07	O81117.2 RecName: Full=Cytochrome P450 94A1; AltName: Full=P450-dependent fatty acid omega-hydroxylase PF00067:Cytochrome P450
50	HORVU.MOREX.r2.7HG0534470.1	3.68716	2.06687e-05	Q9SCZ4.1 RecName: Full=Receptor-like protein kinase FERONIA; AltName: Full=Protein SIRENE; Flags: Precursor PF07714:Protein tyrosine kinase|PF12819:Carbohydrate-binding protein of the ER
51	HORVU.MOREX.r2.2HG0154870.1	3.67861	0.00116501
52	HORVU.MOREX.r2.5HG0406510.1	3.67777	2.14743e-07	PF13968:Domain of unknown function (DUF4220)|PF04578:Protein of unknown function, DUF594
53	HORVU.MOREX.r2.4HG0335860.1	3.64863	1.03211e-10	Q9ZRB2.1 RecName: Full=Tubulin beta-1 chain; AltName: Full=Beta-1-tubulin PF03953:Tubulin C-terminal domain|PF00091:Tubulin/FtsZ family, GTPase domain
54	HORVU.MOREX.r2.5HG0437480.1	3.60399	1.57241e-05	Q9LSB1.1 RecName: Full=UDP-glucuronate:xylan alpha-glucuronosyltransferase 1; Short=UDP-GlcA:xylan glucuronyltransferase 1; AltName: Full=Glycogenin-like protein 1; AltName: Full=Plant glycogenin-like starch initiation protein 1; AltName: Full=Protei
55	HORVU.MOREX.r2.1HG0044650.1	3.60041	0.00242724
56	HORVU.MOREX.r2.7HG0551320.1	3.55314	1.22587e-05
57	HORVU.MOREX.r2.6HG0526360.1	3.53183	0.00115419	Q65X71.1 RecName: Full=Probable calcium-transporting ATPase 6, plasma membrane-type; AltName: Full=Ca(2+)-ATPase isoform 6 PF00689:Cation transporting ATPase, C-terminus|PF00122:E1-E2 ATPase|PF00690:Cation transporter/ATPase, N-terminus|PF12515:Ca
58	HORVU.MOREX.r2.5HG0412840.1	3.52637	4.75709e-14	Q7XA40.2 RecName: Full=Putative disease resistance protein RGA3; AltName: Full=Blight resistance protein B149; AltName: Full=RGA1-blb PF00931:NB-ARC domain
59	HORVU.MOREX.r2.1HG0020310.1	3.52545	0.000115534	Q5KQI4.1 RecName: Full=B3 domain-containing protein Os05g0481400 PF02362:B3 DNA binding domain
60	HORVU.MOREX.r2.1HG0014470.1	3.52392	0.026947	Q9LVM0.1 RecName: Full=Probable inactive receptor kinase At5g58300; Flags: Precursor PF07714:Protein tyrosine kinase|PF08263:Leucine rich repeat N-terminal domain
61	HORVU.MOREX.r2.1HG0069390.1	3.50824	0.0015672	Q6IEQ7.1 RecName: Full=WRKY transcription factor WRKY24; Short=OsWRKY24 PF03106:WRKY DNA -binding domain
62	HORVU.MOREX.r2.7HG0530190.1	3.49551	3.34182e-07	Q6L8G0.1 RecName: Full=Zinc transporter 5; AltName: Full=ZRT/IRT-like protein 5; Short=OsZIP5; Flags: Precursor PF02535:ZIP Zinc transporter
63	HORVU.MOREX.r2.5HG0353020.1	3.46843	0.00223605	C0LGU7.1 RecName: Full=Protein MALE DISCOVERER 1; Short=AtMDIS1; AltName: Full=Probable LRR receptor-like serine/threonine-protein kinase At5g45840; Flags: Precursor PF07714:Protein tyrosine kinase|PF08263:Leucine rich repeat N-terminal domain|PF1
64	HORVU.MOREX.r2.5HG0441650.1	3.45982	0.000643653
65	HORVU.MOREX.r2.7HG0602540.1	3.45047	0.00380186	PF04844:Transcriptional repressor, ovate
66	HORVU.MOREX.r2.7HG0532280.1	3.44897	6.70629e-05	Q8W4G6.2 RecName: Full=Cysteine-rich receptor-like protein kinase 15; Short=Cysteine-rich RLK15; Flags: Precursor PF01657:Salt stress response/antifungal|PF07714:Protein tyrosine kinase
67	HORVU.MOREX.r2.5HG0422980.1	3.42344	0.002926	Q70II3.2 RecName: Full=Ethylene-responsive transcription factor ERF110 PF00847:AP2 domain
68	HORVU.MOREX.r2.7HG0528520.1	3.40152	0.00158727	O24650.1 RecName: Full=Profilin-2; AltName: Full=Allergen Phl p 11; AltName: Full=Pollen allergen Phl p 12; AltName: Full=Profilin 4; AltName: Allergen=Phl p 12 PF00235:Profilin
69	HORVU.MOREX.r2.2HG0129160.1	3.38465	0.0259185	Q9LMP1.1 RecName: Full=Wall-associated receptor kinase 2; Flags: Precursor PF07645:Calcium-binding EGF domain|PF13947:Wall-associated receptor kinase galacturonan-binding|PF07714:Protein tyrosine kinase
70	HORVU.MOREX.r2.5HG0418360.1	3.34303	0.000825047	Q5ZBY9.1 RecName: Full=Photosystem II reaction center W protein, chloroplastic; AltName: Full=PSII 6.1 kDa protein; Flags: Precursor PF07123:Photosystem II reaction centre W protein (PsbW)
71	HORVU.MOREX.r2.7HG0616260.1	3.33944	6.44503e-05	Q9XI29.2 RecName: Full=Uncharacterized protein At1g15400 PF15697:Domain of unknown function (DUF4666)
72	HORVU.MOREX.r2.5HG0397580.1	3.33827	0.00201066	Q8VWQ5.1 RecName: Full=Probable WRKY transcription factor 50; AltName: Full=WRKY DNA-binding protein 50 PF03106:WRKY DNA -binding domain
73	HORVU.MOREX.r2.2HG0118160.1	3.33357	4.30609e-05	Q8C5W4.2 RecName: Full=MORC family CW-type zinc finger protein 2B; AltName: Full=TCE6 PF07496:CW-type Zinc Finger|PF13589:Histidine kinase-, DNA gyrase B-, and HSP90-like ATPase
74	HORVU.MOREX.r2.6HG0450830.1	3.33228	4.99984e-15	Q93VB5.1 RecName: Full=Heat stress transcription factor A-4d; AltName: Full=Heat stress transcription factor 10; Short=rHsf10; AltName: Full=Heat stress transcription factor 15; Short=OsHsf-15; AltName: Full=Protein SPOTTED LEAF 7 PF00447:HSF-type
75	HORVU.MOREX.r2.3HG0190040.1	3.3285	0.000200773	PF03168:Late embryogenesis abundant protein
76	HORVU.MOREX.r2.3HG0184070.1	3.31997	1.03237e-96	Q65X92.1 RecName: Full=Zinc finger CCCH domain-containing protein 37; Short=OsC3H37 -
77	HORVU.MOREX.r2.7HG0619770.1	3.29833	0.023487	Q9SZ06.1 RecName: Full=Ethylene-responsive transcription factor ERF109 PF00847:AP2 domain
78	HORVU.MOREX.r2.1HG0023260.1	3.28085	0.00151396	Q9SZ06.1 RecName: Full=Ethylene-responsive transcription factor ERF109 PF00847:AP2 domain
79	HORVU.MOREX.r2.6HG0512530.1	3.28042	0.00258811	Q8RZX9.1 RecName: Full=AP2/ERF and B3 domain-containing protein Os01g0693400 PF00847:AP2 domain|PF02362:B3 DNA binding domain
80	HORVU.MOREX.r2.3HG0273580.1	3.28019	0.00264573	Q9USX0.1 RecName: Full=Beta-1,3-galactosyltransferase pvg3; AltName: Full=Meiotically up-regulated gene 49 protein; AltName: Full=Pyruvylated Gal-beta-1,3-epitope synthesis protein 3; Short=PvGal synthesis protein 3 -
81	HORVU.MOREX.r2.5HG0395660.1	3.24855	0.000177676	PF14009:Domain of unknown function (DUF4228)
82	HORVU.MOREX.r2.1HG0038360.1	3.23525	1.08332e-05	Q9SJL7.1 RecName: Full=Transcription factor RAX2; AltName: Full=Myb-related protein 38; Short=AtMYB38; AltName: Full=Protein REGULATOR OF AXILLARY MERISTEMS 2 PF00249:Myb-like DNA-binding domain
83	HORVU.MOREX.r2.2HG0080620.1	3.22475	2.32447e-09
84	HORVU.MOREX.r2.2HG0179350.1	3.22219	0.00016645	Q9SGN6.1 RecName: Full=MACPF domain-containing protein NSL1; AltName: Full=Protein NECROTIC SPOTTED LESIONS 1; Short=Protein NSL1 PF01823:MAC/Perforin domain
85	HORVU.MOREX.r2.3HG0256100.1	3.2022	6.17014e-21	B6TYV8.1 RecName: Full=Cell number regulator 2; AltName: Full=ZmCNR02 PF04749:PLAC8 family
86	HORVU.MOREX.r2.7HG0572230.1	3.20146	0.0199131
87	HORVU.MOREX.r2.5HG0367850.1	3.19728	0.00510925	PF08263:Leucine rich repeat N-terminal domain|PF13855:Leucine rich repeat
88	HORVU.MOREX.r2.2HG0090840.1	3.18026	3.82601e-05	O65468.2 RecName: Full=Cysteine-rich receptor-like protein kinase 8; Short=Cysteine-rich RLK8; Flags: Precursor PF01657:Salt stress response/antifungal|PF00069:Protein kinase domain
89	HORVU.MOREX.r2.3HG0238720.1	3.17705	0.0167815	P04784.1 RecName: Full=Chlorophyll a-b binding protein, chloroplastic; AltName: Full=LHCII type I CAB; Short=LHCP; Flags: Precursor PF00504:Chlorophyll A-B binding protein
90	HORVU.MOREX.r2.3HG0252410.1	3.16612	0.00763391	P04784.1 RecName: Full=Chlorophyll a-b binding protein, chloroplastic; AltName: Full=LHCII type I CAB; Short=LHCP; Flags: Precursor PF00504:Chlorophyll A-B binding protein
91	HORVU.MOREX.r2.5HG0359860.1	3.14683	0.00582817	Q9SUP6.1 RecName: Full=Probable WRKY transcription factor 53; AltName: Full=WRKY DNA-binding protein 53 PF03106:WRKY DNA -binding domain
92	HORVU.MOREX.r2.6HG0494210.1	3.13733	0.00668856	Q9SUP6.1 RecName: Full=Probable WRKY transcription factor 53; AltName: Full=WRKY DNA-binding protein 53 PF03106:WRKY DNA -binding domain
93	HORVU.MOREX.r2.3HG0266050.1	3.10937	3.98373e-07	Q8H0Y8.2 RecName: Full=Probable WRKY transcription factor 41; AltName: Full=WRKY DNA-binding protein 41 PF03106:WRKY DNA -binding domain
94	HORVU.MOREX.r2.2HG0090850.1	3.10306	0.000166936	Q945B6.1 RecName: Full=Probable 2-oxoglutarate-dependent dioxygenase AOP1.2 PF03171:2OG-Fe(II) oxygenase superfamily
95	HORVU.MOREX.r2.7HG0619500.1	3.09521	0.000704161	Q9M5Q1.1 RecName: Full=Galactoside 2-alpha-L-fucosyltransferase; AltName: Full=PsFT1; AltName: Full=Xyloglucan alpha-(1,2)-fucosyltransferase PF03254:Xyloglucan fucosyltransferase
96	HORVU.MOREX.r2.6HG0511740.1	3.09377	0.0158203	Q6L5F4.1 RecName: Full=Probable calcium-binding protein CML14; AltName: Full=Calmodulin-like protein 14 PF13499:EF-hand domain pair
97	HORVU.MOREX.r2.2HG0100370.1	3.08989	0.00238853	Q6VAA7.1 RecName: Full=UDP-glycosyltransferase 88B1 PF00201:UDP-glucoronosyl and UDP-glucosyl transferase
98	HORVU.MOREX.r2.2HG0169700.1	3.08686	0.0271437	Q8L4X4.1 RecName: Full=Probable GABA transporter 2 PF01490:Transmembrane amino acid transporter protein
99	HORVU.MOREX.r2.2HG0084440.1	3.08581	7.40046e-05	P0DH62.1 RecName: Full=Inactive protein kinase SELMODRAFT_444075 [Selaginella moellendorffii] PF07714:Protein tyrosine kinase
100	HORVU.MOREX.r2.4HG0345750.1	3.07489	9.47069e-09	Q9SBQ9.1 RecName: Full=Flavonoid 3'-monooxygenase; AltName: Full=Cytochrome P450 75B2; AltName: Full=Flavonoid 3'-hydroxylase [Petunia x hybrida] PF00067:Cytochrome P450
101	HORVU.MOREX.r2.5HG0352070.1	3.0633	1.12439e-05	Q7G764.1 RecName: Full=Probable NAD(P)H-dependent oxidoreductase 1 PF00248:Aldo/keto reductase family
102	HORVU.MOREX.r2.3HG0234550.1	3.04769	0.000699139	Q53MD1.1 RecName: Full=Putative serpin-Z6C; AltName: Full=OrysaZ6c PF00079:Serpin (serine protease inhibitor)
103	HORVU.MOREX.r2.7HG0619610.1	3.04196	0.0080938	Q9FYA2.1 RecName: Full=Probable WRKY transcription factor 75; AltName: Full=WRKY DNA-binding protein 75 PF03106:WRKY DNA -binding domain
104	HORVU.MOREX.r2.1HG0078280.1	3.02495	1.31286e-05	Q9SD62.1 RecName: Full=Putative receptor-like protein kinase At3g47110; Flags: Precursor PF13855:Leucine rich repeat|PF00069:Protein kinase domain
105	HORVU.MOREX.r2.5HG0370040.1	3.02307	0.000127608	O04534.1 RecName: Full=Putative L-type lectin-domain containing receptor kinase V.1; Short=Arabidopsis thaliana lectin-receptor kinase b2; Short=AthlecRK-b2; Short=LecRK-V.1; Flags: Precursor PF00139:Legume lectin domain|PF00069:Protein kinase dom
106	HORVU.MOREX.r2.2HG0091770.1	3.0094	8.91271e-06	Q9LFH9.1 RecName: Full=L-type lectin-domain containing receptor kinase VIII.1; Short=LecRK-VIII.1; Flags: Precursor PF00139:Legume lectin domain|PF00069:Protein kinase domain
107	HORVU.MOREX.r2.3HG0187960.1	3.00161	0.00114105	P53415.1 RecName: Full=Chalcone synthase 2; AltName: Full=Naringenin-chalcone synthase 2 PF00195:Chalcone and stilbene synthases, N-terminal domain|PF02797:Chalcone and stilbene synthases, C-terminal domain
108	HORVU.MOREX.r2.1HG0060630.1	2.97531	0.0327338	O81905.1 RecName: Full=Receptor-like serine/threonine-protein kinase SD1-8; AltName: Full=Arabidopsis thaliana receptor kinase 3; AltName: Full=S-domain-1 (SD1) receptor kinase 8; Short=SD1-8; Flags: Precursor PF07714:Protein tyrosine kinase|PF082
109	HORVU.MOREX.r2.1HG0004080.1	2.94691	2.76003e-10	O81905.1 RecName: Full=Receptor-like serine/threonine-protein kinase SD1-8; AltName: Full=Arabidopsis thaliana receptor kinase 3; AltName: Full=S-domain-1 (SD1) receptor kinase 8; Short=SD1-8; Flags: Precursor PF00069:Protein kinase domain|PF01453
110	HORVU.MOREX.r2.1HG0074420.1	2.94533	0.0174178	O81905.1 RecName: Full=Receptor-like serine/threonine-protein kinase SD1-8; AltName: Full=Arabidopsis thaliana receptor kinase 3; AltName: Full=S-domain-1 (SD1) receptor kinase 8; Short=SD1-8; Flags: Precursor PF07714:Protein tyrosine kinase|PF082
111	HORVU.MOREX.r2.4HG0341550.1	2.93351	0.000889757	C0LGP4.1 RecName: Full=Probable LRR receptor-like serine/threonine-protein kinase At3g47570; Flags: Precursor PF00069:Protein kinase domain
112	HORVU.MOREX.r2.1HG0074410.1	2.91775	9.07822e-11	C0LGP4.1 RecName: Full=Probable LRR receptor-like serine/threonine-protein kinase At3g47570; Flags: Precursor PF13855:Leucine rich repeat|PF08263:Leucine rich repeat N-terminal domain|PF00069:Protein kinase domain
113	HORVU.MOREX.r2.2HG0087270.1	2.90511	0.0137888	P00871.2 RecName: Full=Ribulose bisphosphate carboxylase small chain PWS4.3, chloroplastic; Short=RuBisCO small subunit PWS4.3; Flags: Precursor PF12338:Ribulose-1,5-bisphosphate carboxylase small subunit|PF00101:Ribulose bisphosphate carboxylase,
114	HORVU.MOREX.r2.5HG0392720.1	2.89847	0.000190719	P26667.1 RecName: Full=Ribulose bisphosphate carboxylase small chain PW9, chloroplastic; Short=RuBisCO small subunit PW9; Flags: Precursor PF00101:Ribulose bisphosphate carboxylase, small chain|PF12338:Ribulose-1,5-bisphosphate carboxylase small s
115	HORVU.MOREX.r2.7HG0600630.1	2.88524	2.61502e-05	Q7XWU8.2 RecName: Full=Expansin-A1; AltName: Full=Alpha-expansin-1; AltName: Full=OsEXP1; AltName: Full=OsEXPA1; AltName: Full=OsaEXPa1.16; AltName: Full=RiExA; Flags: Precursor PF01357:Pollen allergen|PF03330:Rare lipoprotein A (RlpA)-like double
116	HORVU.MOREX.r2.5HG0409640.1	2.87532	0.0255811	Q9M1V2.1 RecName: Full=Cytosolic sulfotransferase 5; Short=AtSOT5; AltName: Full=Flavonoid 7-sulfotransferase 3a; Short=AtST3a PF00685:Sulfotransferase domain
117	HORVU.MOREX.r2.2HG0172120.1	2.873	0.0107162	Q6ZBZ2.1 RecName: Full=Germin-like protein 8-14; AltName: Full=Germin-like protein 1; AltName: Full=Germin-like protein 5; Short=OsGER5; Flags: Precursor PF00190:Cupin
118	HORVU.MOREX.r2.4HG0346300.1	2.86808	0.00136828	O49621.1 RecName: Full=MLO-like protein 1; Short=AtMlo1; AltName: Full=MLO protein homolog 1; Short=AtMlo-H1 PF03094:Mlo family
119	HORVU.MOREX.r2.2HG0167450.1	2.86654	0.000157173	PF08241:Methyltransferase domain|PF05050:Methyltransferase FkbM domain
120	HORVU.MOREX.r2.3HG0187560.1	2.85421	1.23169e-18	Q9M345.1 RecName: Full=L-type lectin-domain containing receptor kinase IV.2; Short=Arabidopsis thaliana lectin-receptor kinase a4; Short=AthlecRK-a4; Short=LecRK-IV.2; AltName: Full=Protein SMALL, GLUED-TOGETHER, AND COLLAPSED POLLEN; Flags: Precurso
121	HORVU.MOREX.r2.3HG0259290.1	2.84511	0.00047583	O80939.1 RecName: Full=L-type lectin-domain containing receptor kinase IV.1; Short=Arabidopsis thaliana lectin-receptor kinase e; Short=AthlecRK-e; Short=LecRK-IV.1; AltName: Full=Lectin Receptor Kinase 1; Flags: Precursor PF00139:Legume lectin do
122	HORVU.MOREX.r2.2HG0100730.1	2.84358	0.00180637	Q9M2S4.1 RecName: Full=L-type lectin-domain containing receptor kinase S.4; Short=LecRK-S.4; Flags: Precursor PF00069:Protein kinase domain
123	HORVU.MOREX.r2.7HG0531330.1	2.84231	1.35865e-06	O80939.1 RecName: Full=L-type lectin-domain containing receptor kinase IV.1; Short=Arabidopsis thaliana lectin-receptor kinase e; Short=AthlecRK-e; Short=LecRK-IV.1; AltName: Full=Lectin Receptor Kinase 1; Flags: Precursor PF07714:Protein tyrosine
124	HORVU.MOREX.r2.3HG0203960.1	2.84157	0.00361654	Q9FXB2.1 RecName: Full=Galactinol synthase 2; Short=AtGolS2; Short=GolS-2 PF01501:Glycosyl transferase family 8
125	HORVU.MOREX.r2.1HG0004830.1	2.83901	0.000212887	PF12937:F-box-like|PF03478:Protein of unknown function (DUF295)
126	HORVU.MOREX.r2.3HG0234560.1	2.83649	0.01141	PF03959:Serine hydrolase (FSH1)
127	HORVU.MOREX.r2.4HG0330890.1	2.83093	9.07941e-05	A4II73.2 RecName: Full=Esterase OVCA2; AltName: Full=Ovarian cancer-associated gene 2 protein homolog PF03959:Serine hydrolase (FSH1)
128	HORVU.MOREX.r2.6HG0473910.1	2.82848	0.0174195	O49839.1 RecName: Full=Protein kinase 2A, chloroplastic; Flags: Precursor PF07714:Protein tyrosine kinase
129	HORVU.MOREX.r2.2HG0112600.1	2.81489	0.0286658	Q9ZVI7.2 RecName: Full=Probable galacturonosyltransferase 7; AltName: Full=Like glycosyl transferase 7 PF01501:Glycosyl transferase family 8
130	HORVU.MOREX.r2.4HG0341030.1	2.81225	0.0345291
131	HORVU.MOREX.r2.5HG0447750.1	2.79508	0.00134268	PF11331:Probable zinc-ribbon domain
132	HORVU.MOREX.r2.5HG0406800.1	2.78976	0.0199131	Q9SCU0.1 RecName: Full=Short-chain dehydrogenase reductase 2a; Short=AtSDR2a PF00106:short chain dehydrogenase
133	HORVU.MOREX.r2.7HG0619490.1	2.78528	0.0126924
134	HORVU.MOREX.r2.5HG0401310.1	2.78379	0.000599138
135	HORVU.MOREX.r2.7HG0593340.1	2.77966	0.00116084
136	HORVU.MOREX.r2.3HG0186170.1	2.77474	8.89692e-10	Q3EDL4.2 RecName: Full=Probable serine/threonine-protein kinase At1g01540 PF00069:Protein kinase domain
137	HORVU.MOREX.r2.6HG0510660.1	2.77428	0.00412166	Q9LHN9.1 RecName: Full=IQ domain-containing protein IQM2; AltName: Full=IQ motif-containing protein 2 -
138	HORVU.MOREX.r2.5HG0446820.1	2.75738	0.0113477
139	HORVU.MOREX.r2.6HG0523690.1	2.7502	0.0394891	Q8H0Y8.2 RecName: Full=Probable WRKY transcription factor 41; AltName: Full=WRKY DNA-binding protein 41 PF03106:WRKY DNA -binding domain
140	HORVU.MOREX.r2.7HG0617050.1	2.74822	5.99314e-06	Q9LMN6.1 RecName: Full=Wall-associated receptor kinase 4; Flags: Precursor PF00069:Protein kinase domain|PF13947:Wall-associated receptor kinase galacturonan-binding
141	HORVU.MOREX.r2.7HG0619480.1	2.74546	0.00438488	Q8BKU8.1 RecName: Full=Transmembrane protein 87B; Flags: Precursor PF06814:Lung seven transmembrane receptor
142	HORVU.MOREX.r2.3HG0221920.1	2.74004	0.000151851	Q9SD07.1 RecName: Full=Protein STRICTOSIDINE SYNTHASE-LIKE 4; Short=AtSSL4; Flags: Precursor PF03088:Strictosidine synthase
143	HORVU.MOREX.r2.2HG0145300.1	2.73729	0.0126797	Q5G8Z3.1 RecName: Full=Protein EGG APPARATUS-1; AltName: Full=ZmEA1 -
144	HORVU.MOREX.r2.5HG0398750.1	2.73345	0.00428318	Q9FW03.1 RecName: Full=Putative methylesterase 11, chloroplastic; Short=AtMES11; Flags: Precursor PF00561:alpha/beta hydrolase fold
145	HORVU.MOREX.r2.6HG0451610.1	2.70847	0.00083645	P51105.1 RecName: Full=Dihydroflavonol 4-reductase; Short=DFR; AltName: Full=Dihydrokaempferol 4-reductase; AltName: Full=Flavanone 4-reductase; Short=FNR PF01370:NAD dependent epimerase/dehydratase family
146	HORVU.MOREX.r2.7HG0535230.1	2.70211	0.00781852	Q39266.1 RecName: Full=Zinc finger protein 7 -
147	HORVU.MOREX.r2.7HG0550810.1	2.69667	1.60766e-09	Q9FN11.1 RecName: Full=LOB domain-containing protein 37; AltName: Full=ASYMMETRIC LEAVES 2-like protein 39; Short=AS2-like protein 39 PF03195:Protein of unknown function DUF260
148	HORVU.MOREX.r2.5HG0421190.1	2.69441	7.74366e-06	Q9LJN8.1 RecName: Full=Mitotic checkpoint protein BUB3.1; AltName: Full=Protein BUDDING UNINHIBITED BY BENZYMIDAZOL 3.1 -
149	HORVU.MOREX.r2.4HG0318840.1	2.67759	0.000256345	Q8VYS0.1 RecName: Full=Probable cysteine protease RD19D; Flags: Precursor PF08246:Cathepsin propeptide inhibitor domain (I29)|PF00112:Papain family cysteine protease
150	HORVU.MOREX.r2.7HG0563280.1	2.66849	2.98183e-05	O80939.1 RecName: Full=L-type lectin-domain containing receptor kinase IV.1; Short=Arabidopsis thaliana lectin-receptor kinase e; Short=AthlecRK-e; Short=LecRK-IV.1; AltName: Full=Lectin Receptor Kinase 1; Flags: Precursor PF00139:Legume lectin do
151	HORVU.MOREX.r2.2HG0173010.1	2.66741	0.0015005	Q93Y06.1 RecName: Full=Probable inactive receptor kinase At5g67200; Flags: Precursor PF00069:Protein kinase domain
152	HORVU.MOREX.r2.7HG0531380.1	2.64819	0.0170706
153	HORVU.MOREX.r2.5HG0420200.1	2.63919	0.000723393	Q84SL0.2 RecName: Full=Calcium-dependent protein kinase 20; Short=OsCDPK20; Short=OsCPK20 PF00069:Protein kinase domain|PF13499:EF-hand domain pair
154	HORVU.MOREX.r2.6HG0486760.1	2.63437	0.000480199	B9F2Y7.1 RecName: Full=Kinesin-like protein KIN-4C PF00225:Kinesin motor domain
155	HORVU.MOREX.r2.7HG0539640.1	2.63389	0.000394086
156	HORVU.MOREX.r2.2HG0087420.1	2.63268	0.00556316	O64477.1 RecName: Full=G-type lectin S-receptor-like serine/threonine-protein kinase At2g19130; Flags: Precursor PF01453:D-mannose binding lectin|PF08276:PAN-like domain|PF00954:S-locus glycoprotein domain|PF00069:Protein kinase domain
157	HORVU.MOREX.r2.2HG0090710.1	2.63112	0.0275519	Q84S11.1 RecName: Full=Mixed-linked glucan synthase 2; AltName: Full=1,3;1,4-beta-D-glucan synthase 2; AltName: Full=Cellulose synthase-like protein F2; AltName: Full=OsCslF2 PF03552:Cellulose synthase
158	HORVU.MOREX.r2.2HG0177900.1	2.62335	1.51461e-05	O81905.1 RecName: Full=Receptor-like serine/threonine-protein kinase SD1-8; AltName: Full=Arabidopsis thaliana receptor kinase 3; AltName: Full=S-domain-1 (SD1) receptor kinase 8; Short=SD1-8; Flags: Precursor PF01453:D-mannose binding lectin|PF07
159	HORVU.MOREX.r2.2HG0105250.1	2.6169	0.0292984	Q7GCM7.1 RecName: Full=Xylanase inhibitor protein 1; AltName: Full=Class III chitinase homolog a; AltName: Full=RIXI protein; Flags: Precursor PF00704:Glycosyl hydrolases family 18
160	HORVU.MOREX.r2.5HG0380690.1	2.61334	1.63327e-06	Q8L5C6.2 RecName: Full=Xylanase inhibitor protein 1; Short=XIP-1; Short=XIP-I; AltName: Full=Class III chitinase homolog; Flags: Precursor PF00704:Glycosyl hydrolases family 18
161	HORVU.MOREX.r2.3HG0269090.1	2.60094	0.0012278	PF06749:Protein of unknown function (DUF1218)
162	HORVU.MOREX.r2.6HG0497750.1	2.59377	0.000553157	Q0D5R2.1 RecName: Full=Cysteine-rich receptor-like protein kinase 10; Short=Cysteine-rich RLK10; Flags: Precursor PF01657:Salt stress response/antifungal|PF07714:Protein tyrosine kinase
163	HORVU.MOREX.r2.7HG0607370.1	2.58961	0.0131055	Q9M069.2 RecName: Full=Glucan endo-1,3-beta-glucosidase 7; AltName: Full=(1->3)-beta-glucan endohydrolase 7; Short=(1->3)-beta-glucanase 7; AltName: Full=Beta-1,3-endoglucanase 7; Short=Beta-1,3-glucanase 7; Flags: Precursor PF00332:Glycosyl hydro
164	HORVU.MOREX.r2.2HG0181190.1	2.5888	0.0227286	O65479.2 RecName: Full=Putative cysteine-rich receptor-like protein kinase 20; Short=Cysteine-rich RLK20; Flags: Precursor PF01657:Salt stress response/antifungal|PF07714:Protein tyrosine kinase
165	HORVU.MOREX.r2.1HG0057680.1	2.58332	2.71925e-09	O65479.2 RecName: Full=Putative cysteine-rich receptor-like protein kinase 20; Short=Cysteine-rich RLK20; Flags: Precursor PF07714:Protein tyrosine kinase|PF01657:Salt stress response/antifungal
166	HORVU.MOREX.r2.5HG0383330.1	2.57865	0.000341981	Q0D5R3.1 RecName: Full=Cysteine-rich receptor-like protein kinase 6; Short=Cysteine-rich RLK6; Flags: Precursor PF01657:Salt stress response/antifungal|PF07714:Protein tyrosine kinase
167	HORVU.MOREX.r2.1HG0018770.1	2.57772	0.00448122	Q0D673.1 RecName: Full=Probable protein phosphatase 2C 62; Short=OsPP2C62 PF00481:Protein phosphatase 2C
168	HORVU.MOREX.r2.3HG0232860.1	2.57163	1.67404e-14
169	HORVU.MOREX.r2.5HG0377250.1	2.56578	0.0489048	PF04195:Putative gypsy type transposon
170	HORVU.MOREX.r2.2HG0170670.1	2.56559	0.000897963
171	HORVU.MOREX.r2.6HG0491380.1	2.56403	0.0091088
172	HORVU.MOREX.r2.6HG0511060.1	2.55681	0.0167794
173	HORVU.MOREX.r2.1HG0001160.1	2.55546	0.0133879	O23877.1 RecName: Full=Ferredoxin--NADP reductase, embryo isozyme, chloroplastic; Short=FNR; Flags: Precursor PF00175:Oxidoreductase NAD-binding domain
174	HORVU.MOREX.r2.3HG0252460.1	2.55295	0.00368457
175	HORVU.MOREX.r2.7HG0619760.1	2.54873	0.000104673	Q39131.1 RecName: Full=Lamin-like protein; Flags: Precursor PF02298:Plastocyanin-like domain
176	HORVU.MOREX.r2.6HG0501710.1	2.54033	7.1624e-09	Q9LVH4.1 RecName: Full=Protein C2-DOMAIN ABA-RELATED 4; AltName: Full=C2 domain-containing protein; Short=AtC2; AltName: Full=GTPase activating protein 1; Short=AtGAP1 PF00168:C2 domain
177	HORVU.MOREX.r2.7HG0604500.1	2.53173	0.0330725
178	HORVU.MOREX.r2.4HG0282400.1	2.51774	0.0461841	P23586.2 RecName: Full=Sugar transport protein 1; AltName: Full=Glucose transporter; AltName: Full=Hexose transporter 1 PF00083:Sugar (and other) transporter
179	HORVU.MOREX.r2.3HG0260290.1	2.5129	0.000205049	P0C7P8.1 RecName: Full=Transcription factor EMB1444; AltName: Full=Basic helix-loop-helix protein EMB1444; AltName: Full=LONESOME HIGHWAY-like protein 1; AltName: Full=Protein EMBRYO DEFECTIVE 1444; AltName: Full=bHLH transcription factor EMB1444
180	HORVU.MOREX.r2.5HG0433560.1	2.50887	0.00364127	Q7XKR9.2 RecName: Full=Kinesin-like protein KIN-12A; Short=OsKinesin-12A; AltName: Full=Phragmoplast-associated kinesin-related protein 1; Short=OsPAKRP1 PF00225:Kinesin motor domain|PF06548:Kinesin-related
181	HORVU.MOREX.r2.1HG0073230.1	2.50836	2.12122e-15	Q9FGH9.1 RecName: Full=Exocyst complex component EXO70B1; Short=AtExo70b1; AltName: Full=Exocyst subunit Exo70 family protein B1 PF03081:Exo70 exocyst complex subunit
182	HORVU.MOREX.r2.7HG0588540.1	2.50589	0.000729188	P0DKC6.1 RecName: Full=11-beta-hydroxysteroid dehydrogenase 1B; AltName: Full=17-beta-hydroxysteroid dehydrogenase 1B; AltName: Full=Hydroxysteroid dehydrogenase 1; Short=AtHSD1 >P0DKC5.1 RecName: Full=11-beta-hydroxysteroid dehydrogenase 1A; AltName
183	HORVU.MOREX.r2.4HG0282450.1	2.50436	0.00245704	A2XT03.1 RecName: Full=Protein PYRICULARIA ORYZAE RESISTANCE 21; Short=Pi21 -
184	HORVU.MOREX.r2.6HG0511220.1	2.49788	0.0150744	P22242.1 RecName: Full=Desiccation-related protein PCC13-62; Flags: Precursor [Craterostigma plantagineum] PF13668:Ferritin-like domain
185	HORVU.MOREX.r2.4HG0336220.1	2.49701	0.00778829
186	HORVU.MOREX.r2.7HG0548680.1	2.49071	0.000310765
187	HORVU.MOREX.r2.6HG0502380.1	2.47395	0.0116286	PF01713:Smr domain|PF08590:Domain of unknown function (DUF1771)
188	HORVU.MOREX.r2.2HG0172670.1	2.4682	0.0010992	Q7XUW3.2 RecName: Full=PHD finger protein ALFIN-LIKE 4 PF12165:Domain of unknown function (DUF3594)|PF00628:PHD-finger
189	HORVU.MOREX.r2.4HG0326520.1	2.46403	0.000809672
190	HORVU.MOREX.r2.5HG0371630.1	2.4561	1.48602e-09	Q94B71.1 RecName: Full=Protein OBERON 3 PF16312:Coiled-coil region of Oberon
191	HORVU.MOREX.r2.2HG0159940.1	2.4479	8.49019e-05	Q9FJ62.1 RecName: Full=Glycerophosphodiester phosphodiesterase GDPDL4; AltName: Full=Glycerophosphodiester phosphodiesterase-like 4; Short=ATGDPDL4; AltName: Full=Glycerophosphodiesterase-like 1; AltName: Full=Protein SHV3-LIKE 1; Flags: Precursor &&
192	HORVU.MOREX.r2.2HG0176160.1	2.44079	0.000725858	Q9FL59.1 RecName: Full=FT-interacting protein 1 PF08372:Plant phosphoribosyltransferase C-terminal|PF00168:C2 domain
193	HORVU.MOREX.r2.4HG0316810.1	2.44014	0.000153168
194	HORVU.MOREX.r2.1HG0036100.1	2.43681	3.45411e-10	A3A871.1 RecName: Full=Ent-isokaurene C2-hydroxylase; AltName: Full=Cytochrome P450 71Z6 PF00067:Cytochrome P450
195	HORVU.MOREX.r2.7HG0554510.1	2.4361	0.00199302	Q2KIJ2.1 RecName: Full=Histidine protein methyltransferase 1 homolog; AltName: Full=Methyltransferase-like protein 18 -
196	HORVU.MOREX.r2.5HG0366480.1	2.43304	0.0233598	Q7Y1Z0.1 RecName: Full=Chitinase 5; AltName: Full=Class IV chitinase a; Short=OsChia4a; AltName: Full=Pathogenesis related (PR)-3 chitinase 5; Flags: Precursor PF00187:Chitin recognition protein|PF00182:Chitinase class I
197	HORVU.MOREX.r2.3HG0250280.1	2.4211	0.00199953	PF07893:Protein of unknown function (DUF1668)
198	HORVU.MOREX.r2.5HG0398760.1	2.41959	0.0306074	O64973.2 RecName: Full=Disease resistance protein RPS5; AltName: Full=Resistance to Pseudomonas syringae protein 5; AltName: Full=pNd3/pNd10 PF00931:NB-ARC domain|PF13855:Leucine rich repeat
199	HORVU.MOREX.r2.6HG0462450.1	2.41168	0.00265595	Q43210.1 RecName: Full=Phenylalanine ammonia-lyase PF00221:Aromatic amino acid lyase
200	HORVU.MOREX.r2.1HG0010160.1	2.41031	0.0078216	Q43210.1 RecName: Full=Phenylalanine ammonia-lyase PF00221:Aromatic amino acid lyase
201	HORVU.MOREX.r2.2HG0177810.1	2.40458	1.08369e-08	Q9SCP6.1 RecName: Full=UDP-glycosyltransferase 73D1 PF00201:UDP-glucoronosyl and UDP-glucosyl transferase
202	HORVU.MOREX.r2.1HG0066270.1	2.40193	0.0382449	Q0WUU6.1 RecName: Full=Probable polyol transporter 4 PF00083:Sugar (and other) transporter
203	HORVU.MOREX.r2.7HG0618970.1	2.39011	3.40898e-05	Q0V7R1.1 RecName: Full=Probable galacturonosyltransferase-like 3 PF01501:Glycosyl transferase family 8
204	HORVU.MOREX.r2.7HG0619470.1	2.37565	0.0299258
205	HORVU.MOREX.r2.2HG0101740.1	2.37349	1.41249e-05
206	HORVU.MOREX.r2.2HG0166910.1	2.36897	2.24112e-05
207	HORVU.MOREX.r2.7HG0546000.1	2.36794	0.0119192	Q9FLV0.1 RecName: Full=Protein DOWNY MILDEW RESISTANCE 6; Short=AtDMR6; AltName: Full=2-oxoglutarate (2OG)-Fe(II) oxygenase-like protein DMR6; AltName: Full=Salicylate 3-hydroxylase DMR6; Short=S3H DMR6; Short=SA 3-hydroxylase DMR6; Short=Salicylic a
208	HORVU.MOREX.r2.3HG0193480.1	2.3599	0.0265281	P31531.1 RecName: Full=1-aminocyclopropane-1-carboxylate synthase; Short=ACC synthase; AltName: Full=S-adenosyl-L-methionine methylthioadenosine-lyase PF00155:Aminotransferase class I and II
209	HORVU.MOREX.r2.1HG0023190.1	2.3592	0.000725858	Q50EK3.1 RecName: Full=Cytochrome P450 704C1; AltName: Full=Cytochrome P450 CYPD [Pinus taeda] PF00067:Cytochrome P450
210	HORVU.MOREX.r2.4HG0319980.1	2.35735	1.26243e-11	Q8H273.1 RecName: Full=Dehydration-responsive element-binding protein 1E; Short=Protein DREB1E >A2XWL6.1 RecName: Full=Dehydration-responsive element-binding protein 1E; Short=Protein DREB1E PF00847:AP2 domain
211	HORVU.MOREX.r2.2HG0168670.1	2.3572	3.47591e-07	O82752.1 RecName: Full=Protein DETOXIFICATION 49; Short=AtDTX49; AltName: Full=Multidrug and toxic compound extrusion protein 49; Short=MATE protein 49; AltName: Full=Protein NOVEL ION CARRIER 1; Short=Protein NIC1 PF01554:MatE
212	HORVU.MOREX.r2.UnG0626360.1	2.35149	0.0181328	P27450.2 RecName: Full=Probable serine/threonine-protein kinase Cx32, chloroplastic; Flags: Precursor PF07714:Protein tyrosine kinase
213	HORVU.MOREX.r2.2HG0109210.1	2.35085	0.0484434	P48147.2 RecName: Full=Prolyl endopeptidase; Short=PE; AltName: Full=Post-proline cleaving enzyme PF02897:Prolyl oligopeptidase, N-terminal beta-propeller domain|PF00326:Prolyl oligopeptidase family
214	HORVU.MOREX.r2.7HG0618620.1	2.34993	0.0267823
215	HORVU.MOREX.r2.5HG0404510.1	2.34417	0.00780444	Q93XP7.1 RecName: Full=Cis-zeatin O-glucosyltransferase 1; Short=cisZOG1 PF00201:UDP-glucoronosyl and UDP-glucosyl transferase
216	HORVU.MOREX.r2.2HG0109050.1	2.33371	0.0269621	Q9FLV4.1 RecName: Full=G-type lectin S-receptor-like serine/threonine-protein kinase At5g24080; Flags: Precursor PF00069:Protein kinase domain
217	HORVU.MOREX.r2.4HG0345310.1	2.33341	0.00141353	Q8L7E3.2 RecName: Full=Vacuolar-sorting receptor 7; Short=AtVSR7; AltName: Full=BP80-like protein f; Short=AtBP80f; AltName: Full=Epidermal growth factor receptor-like protein 3; Short=AtELP3; Flags: Precursor PF02225:PA domain|PF12662:Complement
218	HORVU.MOREX.r2.2HG0165960.1	2.33257	0.0468718	O80339.1 RecName: Full=Ethylene-responsive transcription factor 3; Short=AtERF3; AltName: Full=Ethylene-responsive element-binding factor 3; Short=EREBP-3 PF00847:AP2 domain
219	HORVU.MOREX.r2.4HG0342120.1	2.32181	0.025635	Q9SGU2.1 RecName: Full=Auxin-responsive protein SAUR71; AltName: Full=Protein SMALL AUXIN UP RNA 71 PF02519:Auxin responsive protein
220	HORVU.MOREX.r2.2HG0171340.1	2.32077	0.0104838	PF05678:VQ motif
221	HORVU.MOREX.r2.7HG0548520.1	2.31733	0.00777987	O23913.1 RecName: Full=Ubiquinol oxidase 1b, mitochondrial; AltName: Full=Alternative oxidase 1b; Flags: Precursor PF01786:Alternative oxidase
222	HORVU.MOREX.r2.5HG0396920.1	2.30218	1.1649e-09	O23913.1 RecName: Full=Ubiquinol oxidase 1b, mitochondrial; AltName: Full=Alternative oxidase 1b; Flags: Precursor PF01786:Alternative oxidase
223	HORVU.MOREX.r2.7HG0555030.1	2.30054	2.3246e-09	PF14368:Probable lipid transfer
224	HORVU.MOREX.r2.2HG0100560.1	2.29791	0.0220337	Q9SCZ4.1 RecName: Full=Receptor-like protein kinase FERONIA; AltName: Full=Protein SIRENE; Flags: Precursor PF12819:Carbohydrate-binding protein of the ER
225	HORVU.MOREX.r2.5HG0363620.1	2.28889	0.012558	Q84TG3.1 RecName: Full=E3 ubiquitin-protein ligase PUB23; AltName: Full=Plant U-box protein 23; AltName: Full=U-box domain-containing protein 23 PF04564:U-box domain
226	HORVU.MOREX.r2.2HG0111340.1	2.28798	0.0423439	Q6RYA0.1 RecName: Full=Salicylic acid-binding protein 2; Short=NtSABP2; AltName: Full=Methyl salicylate esterase PF00561:alpha/beta hydrolase fold
227	HORVU.MOREX.r2.3HG0193470.1	2.2767	0.0169924	Q9M0Y9.1 RecName: Full=CRIB domain-containing protein RIC10; AltName: Full=ROP-interactive CRIB motif-containing protein 10; AltName: Full=Target of ROP protein RIC10 PF00786:P21-Rho-binding domain
228	HORVU.MOREX.r2.2HG0079760.1	2.27403	0.0257982	O80742.1 RecName: Full=U-box domain-containing protein 19; AltName: Full=Plant U-box protein 19 PF04564:U-box domain
229	HORVU.MOREX.r2.7HG0619780.1	2.27149	0.0192918	O81906.1 RecName: Full=G-type lectin S-receptor-like serine/threonine-protein kinase B120; Flags: Precursor PF01453:D-mannose binding lectin|PF00954:S-locus glycoprotein domain|PF08276:PAN-like domain|PF00069:Protein kinase domain
230	HORVU.MOREX.r2.1HG0076450.1	2.26817	2.52254e-05	P17840.2 RecName: Full=S-locus-specific glycoprotein S13; Short=SLSG-13; Flags: Precursor PF01453:D-mannose binding lectin
231	HORVU.MOREX.r2.4HG0343490.1	2.26709	2.52663e-08	Q2UXF7.1 RecName: Full=Fructan 6-exohydrolase; Flags: Precursor PF00251:Glycosyl hydrolases family 32 N-terminal domain|PF08244:Glycosyl hydrolases family 32 C terminal
232	HORVU.MOREX.r2.1HG0002490.1	2.26664	0.00797309	O64637.1 RecName: Full=Cytochrome P450 76C2; AltName: Full=Protein YELLOW-LEAF-SPECIFIC GENE 6 PF00067:Cytochrome P450
233	HORVU.MOREX.r2.7HG0602380.1	2.26414	0.000172272
234	HORVU.MOREX.r2.7HG0619340.1	2.25557	1.05796e-07	O22150.1 RecName: Full=Auxin-responsive protein SAUR36; AltName: Full=Protein RESPONSE TO AUXINS AND GIBBERELLINS 1; AltName: Full=Protein SENESCENCE-ASSOCIATED GENE 201; AltName: Full=Protein SMALL AUXIN UP RNA 36 PF02519:Auxin responsive protein
235	HORVU.MOREX.r2.4HG0336860.1	2.25037	0.029476	Q9FF99.1 RecName: Full=Probable amino acid permease 7; AltName: Full=Amino acid transporter AAP7 PF01490:Transmembrane amino acid transporter protein
236	HORVU.MOREX.r2.1HG0069660.1	2.24983	0.0482594	Q8RWZ5.1 RecName: Full=G-type lectin S-receptor-like serine/threonine-protein kinase SD2-5; AltName: Full=S-domain-2 (SD2) receptor kinase 5; Short=SD2-5; Flags: Precursor PF07714:Protein tyrosine kinase
237	HORVU.MOREX.r2.3HG0244020.1	2.24975	0.024887
238	HORVU.MOREX.r2.6HG0523890.1	2.24585	0.000531152	Q9FN92.1 RecName: Full=Probable receptor-like protein kinase At5g59700; Flags: Precursor PF12819:Carbohydrate-binding protein of the ER|PF07714:Protein tyrosine kinase
239	HORVU.MOREX.r2.3HG0236450.1	2.23693	0.00740446	PF13855:Leucine rich repeat
240	HORVU.MOREX.r2.2HG0102330.1	2.23599	0.000422988	PF14547:Hydrophobic seed protein
241	HORVU.MOREX.r2.1HG0065200.1	2.23513	0.00253166	Q9LJX0.1 RecName: Full=ABC transporter B family member 19; Short=ABC transporter ABCB.19; Short=AtABCB19; AltName: Full=Multidrug resistance protein 11; AltName: Full=P-glycoprotein 19 PF00005:ABC transporter|PF00664:ABC transporter transmembrane
242	HORVU.MOREX.r2.7HG0611600.1	2.23458	5.87115e-11	PF01485:IBR domain, a half RING-finger domain
243	HORVU.MOREX.r2.1HG0072750.1	2.23404	0.000193817	Q9LZD3.1 RecName: Full=Exocyst complex component EXO70A1; Short=AtExo70a1; AltName: Full=Exocyst subunit Exo70 family protein A1 PF03081:Exo70 exocyst complex subunit
244	HORVU.MOREX.r2.3HG0232500.1	2.22926	0.000578518
245	HORVU.MOREX.r2.2HG0086080.1	2.22595	0.000416477	O03982.1 RecName: Full=Heavy metal-associated isoprenylated plant protein 39; Short=AtHIP39; Flags: Precursor PF00403:Heavy-metal-associated domain
246	HORVU.MOREX.r2.6HG0474180.1	2.22271	0.0093877	O03982.1 RecName: Full=Heavy metal-associated isoprenylated plant protein 39; Short=AtHIP39; Flags: Precursor PF00403:Heavy-metal-associated domain
247	HORVU.MOREX.r2.1HG0004250.1	2.21403	5.28908e-06	O03982.1 RecName: Full=Heavy metal-associated isoprenylated plant protein 39; Short=AtHIP39; Flags: Precursor PF00403:Heavy-metal-associated domain
248	HORVU.MOREX.r2.1HG0060880.1	2.20759	0.00699145	O03982.1 RecName: Full=Heavy metal-associated isoprenylated plant protein 39; Short=AtHIP39; Flags: Precursor PF00403:Heavy-metal-associated domain
249	HORVU.MOREX.r2.3HG0237590.1	2.20592	1.93744e-06	P24805.1 RecName: Full=Stem-specific protein TSJT1 PF12481:Aluminium induced protein
250	HORVU.MOREX.r2.3HG0248920.1	2.20426	6.77155e-09	Q9FMY1.1 RecName: Full=Cytochrome P450 86B1 PF00067:Cytochrome P450
251	HORVU.MOREX.r2.1HG0011940.1	2.2025	0.000296334	Q9XSC3.1 RecName: Full=WD repeat-containing protein 44; AltName: Full=Rab11-binding protein; AltName: Full=Rabphilin-11 -
252	HORVU.MOREX.r2.6HG0450820.1	2.19994	0.00320917	A7IC67.1 RecName: Full=Chaperone protein DnaJ PF00226:DnaJ domain|PF13370:4Fe-4S single cluster domain of Ferredoxin I
253	HORVU.MOREX.r2.2HG0080580.1	2.1965	1.92126e-07
254	HORVU.MOREX.r2.7HG0531370.1	2.19454	5.99322e-05
255	HORVU.MOREX.r2.2HG0112800.1	2.19218	1.41479e-05
256	HORVU.MOREX.r2.6HG0451160.1	2.19008	2.32402e-07	O64477.1 RecName: Full=G-type lectin S-receptor-like serine/threonine-protein kinase At2g19130; Flags: Precursor PF01453:D-mannose binding lectin|PF00954:S-locus glycoprotein domain|PF00069:Protein kinase domain|PF08276:PAN-like domain
257	HORVU.MOREX.r2.3HG0268420.1	2.18692	0.0164165	Q7XR62.1 RecName: Full=Probable inactive carboxylesterase Os04g0669700 PF02230:Phospholipase/Carboxylesterase
258	HORVU.MOREX.r2.3HG0186950.1	2.18572	7.27388e-07	O80339.1 RecName: Full=Ethylene-responsive transcription factor 3; Short=AtERF3; AltName: Full=Ethylene-responsive element-binding factor 3; Short=EREBP-3 PF00847:AP2 domain
259	HORVU.MOREX.r2.6HG0451170.1	2.18567	8.18308e-12	Q9SJ52.1 RecName: Full=Protein YLS9; AltName: Full=Protein NDR1/HIN1-LIKE 10; Short=AtNHL10; AltName: Full=Protein YELLOW-LEAF-SPECIFIC GENE 9 PF03168:Late embryogenesis abundant protein
260	HORVU.MOREX.r2.3HG0252470.1	2.18463	0.000113552	Q9FMS6.1 RecName: Full=Probable CCR4-associated factor 1 homolog 11 PF04857:CAF1 family ribonuclease
261	HORVU.MOREX.r2.2HG0079820.1	2.18221	0.000168545
262	HORVU.MOREX.r2.3HG0260840.1	2.18108	1.96336e-05	Q9LMN6.1 RecName: Full=Wall-associated receptor kinase 4; Flags: Precursor PF13947:Wall-associated receptor kinase galacturonan-binding|PF00069:Protein kinase domain
263	HORVU.MOREX.r2.2HG0154140.1	2.17622	0.0361904	Q9FMV7.1 RecName: Full=Cytochrome P450 94B1 PF00067:Cytochrome P450
264	HORVU.MOREX.r2.4HG0336540.1	2.17595	0.000148932	Q9SS01.1 RecName: Full=Benzoate--CoA ligase, peroxisomal; AltName: Full=Acyl-activating enzyme 20; AltName: Full=Protein BENZOYLOXYGLUCOSINOLATE 1 PF00501:AMP-binding enzyme|PF13193:AMP-binding enzyme C-terminal domain
265	HORVU.MOREX.r2.5HG0392730.1	2.16891	0.000921688
266	HORVU.MOREX.r2.7HG0550760.1	2.16796	8.14018e-05	O64477.1 RecName: Full=G-type lectin S-receptor-like serine/threonine-protein kinase At2g19130; Flags: Precursor PF00069:Protein kinase domain|PF08276:PAN-like domain|PF01453:D-mannose binding lectin
267	HORVU.MOREX.r2.2HG0160580.1	2.16125	8.7399e-05	Q9LMP1.1 RecName: Full=Wall-associated receptor kinase 2; Flags: Precursor PF00069:Protein kinase domain|PF13947:Wall-associated receptor kinase galacturonan-binding|PF07645:Calcium-binding EGF domain
268	HORVU.MOREX.r2.1HG0070100.1	2.16031	5.76483e-06	Q9LMP1.1 RecName: Full=Wall-associated receptor kinase 2; Flags: Precursor PF07714:Protein tyrosine kinase|PF07645:Calcium-binding EGF domain|PF13947:Wall-associated receptor kinase galacturonan-binding
269	HORVU.MOREX.r2.1HG0017090.1	2.16003	0.0419919
270	HORVU.MOREX.r2.6HG0500420.1	2.15835	0.000258539	Q9LY50.1 RecName: Full=Putative serine/threonine-protein kinase-like protein CCR3; AltName: Full=Protein CRINKLY 4 RELATED 3; Short=AtCRR3; Flags: Precursor PF00069:Protein kinase domain
271	HORVU.MOREX.r2.6HG0523360.1	2.15625	0.00932276
272	HORVU.MOREX.r2.6HG0477300.1	2.15577	7.85178e-09	Q9CAL3.1 RecName: Full=Cysteine-rich receptor-like protein kinase 2; Short=Cysteine-rich RLK2; Flags: Precursor PF01657:Salt stress response/antifungal|PF00069:Protein kinase domain
273	HORVU.MOREX.r2.2HG0106860.1	2.15081	0.0101671	Q9SZJ2.1 RecName: Full=Glycine-rich domain-containing protein 2; Short=AtGRDP2 PF07173:Protein of unknown function (DUF1399)
274	HORVU.MOREX.r2.5HG0404290.1	2.14831	0.0024264	O23081.2 RecName: Full=Cysteine-rich receptor-like protein kinase 41; Short=Cysteine-rich RLK41; Flags: Precursor PF07714:Protein tyrosine kinase
275	HORVU.MOREX.r2.1HG0057890.1	2.13929	0.000383498
276	HORVU.MOREX.r2.5HG0352120.1	2.13861	0.000578518	Q9LIN2.1 RecName: Full=GDSL esterase/lipase At3g26430; AltName: Full=Extracellular lipase At3g26430; Flags: Precursor PF00657:GDSL-like Lipase/Acylhydrolase
277	HORVU.MOREX.r2.6HG0465730.1	2.13597	2.65716e-07	O65479.2 RecName: Full=Putative cysteine-rich receptor-like protein kinase 20; Short=Cysteine-rich RLK20; Flags: Precursor PF07714:Protein tyrosine kinase|PF01657:Salt stress response/antifungal
278	HORVU.MOREX.r2.7HG0536140.1	2.12237	0.000420309	O65479.2 RecName: Full=Putative cysteine-rich receptor-like protein kinase 20; Short=Cysteine-rich RLK20; Flags: Precursor PF07714:Protein tyrosine kinase|PF01657:Salt stress response/antifungal
279	HORVU.MOREX.r2.2HG0132080.1	2.1222	3.17778e-05
280	HORVU.MOREX.r2.1HG0012100.1	2.11947	5.48366e-08	Q08632.1 RecName: Full=Short-chain type dehydrogenase/reductase PF00106:short chain dehydrogenase
281	HORVU.MOREX.r2.7HG0622740.1	2.11546	1.61806e-06	Q9FKL6.1 RecName: Full=Calmodulin-binding protein 60 B PF07887:Calmodulin binding protein-like
282	HORVU.MOREX.r2.5HG0381170.1	2.11484	0.00100969	Q5ZCK5.1 RecName: Full=Probable calcium-binding protein CML16; AltName: Full=Calmodulin-like protein 16 PF13499:EF-hand domain pair
283	HORVU.MOREX.r2.4HG0336550.1	2.11398	0.00957454	Q10JL1.1 RecName: Full=COBRA-like protein 5; AltName: Full=Protein BRITTLE CULM1; Flags: Precursor >A2XHZ9.1 RecName: Full=COBRA-like protein 5; AltName: Full=Protein BRITTLE CULM1; Flags: Precursor PF04833:COBRA-like protein
284	HORVU.MOREX.r2.2HG0145840.1	2.10991	0.0123524	P0C5E2.3 RecName: Full=LEAF RUST 10 DISEASE-RESISTANCE LOCUS RECEPTOR-LIKE PROTEIN KINASE-like 1.2; AltName: Full=Probable receptor-like serine/threonine-protein kinase LRK10L-1.2; Flags: Precursor PF14380:Wall-associated receptor kinase C-termina
285	HORVU.MOREX.r2.6HG0500460.1	2.10934	1.63762e-14	F4KA51.2 RecName: Full=LEAF RUST 10 DISEASE-RESISTANCE LOCUS RECEPTOR-LIKE PROTEIN KINASE-like 2.3; AltName: Full=Probable receptor-like serine/threonine-protein kinase LRK10L-2.3; Flags: Precursor PF07714:Protein tyrosine kinase
286	HORVU.MOREX.r2.4HG0283760.1	2.10632	0.0419919	F4HQ22.1 RecName: Full=LEAF RUST 10 DISEASE-RESISTANCE LOCUS RECEPTOR-LIKE PROTEIN KINASE-like 2.4; AltName: Full=Probable receptor-like serine/threonine-protein kinase LRK10L-2.4; Flags: Precursor PF00069:Protein kinase domain|PF13947:Wall-associ
287	HORVU.MOREX.r2.5HG0355940.1	2.10605	1.58757e-10	F4HQ20.1 RecName: Full=LEAF RUST 10 DISEASE-RESISTANCE LOCUS RECEPTOR-LIKE PROTEIN KINASE-like 2.5; AltName: Full=Probable receptor-like serine/threonine-protein kinase LRK10L-2.5; Flags: Precursor PF13947:Wall-associated receptor kinase galacturo
288	HORVU.MOREX.r2.7HG0555400.1	2.10266	0.0434489	F4HQ20.1 RecName: Full=LEAF RUST 10 DISEASE-RESISTANCE LOCUS RECEPTOR-LIKE PROTEIN KINASE-like 2.5; AltName: Full=Probable receptor-like serine/threonine-protein kinase LRK10L-2.5; Flags: Precursor PF00069:Protein kinase domain|PF13947:Wall-associ
289	HORVU.MOREX.r2.6HG0516400.1	2.10255	1.8707e-08	F4HQ22.1 RecName: Full=LEAF RUST 10 DISEASE-RESISTANCE LOCUS RECEPTOR-LIKE PROTEIN KINASE-like 2.4; AltName: Full=Probable receptor-like serine/threonine-protein kinase LRK10L-2.4; Flags: Precursor PF07714:Protein tyrosine kinase|PF14380:Wall-asso
290	HORVU.MOREX.r2.6HG0511520.1	2.09223	6.97736e-10
291	HORVU.MOREX.r2.7HG0593080.1	2.09178	0.0167279	Q43257.1 RecName: Full=indole-2-monooxygenase; AltName: Full=Cytochrome P450 71C4; AltName: Full=Protein benzoxazineless 2 PF00067:Cytochrome P450
292	HORVU.MOREX.r2.7HG0604530.1	2.09145	0.0222222	Q8RWZ5.1 RecName: Full=G-type lectin S-receptor-like serine/threonine-protein kinase SD2-5; AltName: Full=S-domain-2 (SD2) receptor kinase 5; Short=SD2-5; Flags: Precursor PF00069:Protein kinase domain|PF00314:Thaumatin family
293	HORVU.MOREX.r2.5HG0398050.1	2.08618	0.00095186
294	HORVU.MOREX.r2.7HG0531360.1	2.0861	0.0135176	O64477.1 RecName: Full=G-type lectin S-receptor-like serine/threonine-protein kinase At2g19130; Flags: Precursor PF00954:S-locus glycoprotein domain|PF08276:PAN-like domain|PF00069:Protein kinase domain|PF01453:D-mannose binding lectin
295	HORVU.MOREX.r2.3HG0232870.1	2.08573	7.50361e-13	Q7XA39.1 RecName: Full=Putative disease resistance protein RGA4; AltName: Full=RGA4-blb PF00931:NB-ARC domain|PF13855:Leucine rich repeat
296	HORVU.MOREX.r2.2HG0118190.1	2.08531	0.0277309	Q9SX65.1 RecName: Full=1,4-dihydroxy-2-naphthoyl-CoA thioesterase 1; Short=AtDHNAT1; Short=DHNA-CoA thioesterase 1 PF03061:Thioesterase superfamily
297	HORVU.MOREX.r2.3HG0255630.1	2.08482	0.0034153	O64483.1 RecName: Full=Senescence-induced receptor-like serine/threonine-protein kinase; AltName: Full=FLG22-induced receptor-like kinase 1; Flags: Precursor PF00069:Protein kinase domain|PF13855:Leucine rich repeat|PF12819:Carbohydrate-binding pr
298	HORVU.MOREX.r2.2HG0147240.1	2.0819	0.000433008	Q9LZJ6.1 RecName: Full=RING-H2 finger protein ATL5; AltName: Full=RING-type E3 ubiquitin transferase ATL5 PF13639:Ring finger domain
299	HORVU.MOREX.r2.6HG0451730.1	2.0796	0.00878682	O22255.1 RecName: Full=RING-H2 finger protein ATL64; AltName: Full=RING-type E3 ubiquitin transferase ATL64 PF13639:Ring finger domain
300	HORVU.MOREX.r2.7HG0579230.1	2.07846	0.0241925	PF13855:Leucine rich repeat
301	HORVU.MOREX.r2.6HG0502370.1	2.07354	4.23958e-10	PF13855:Leucine rich repeat|PF08263:Leucine rich repeat N-terminal domain
302	HORVU.MOREX.r2.4HG0283770.1	2.07201	0.000136903	Q07423.1 RecName: Full=Hexose carrier protein HEX6 PF00083:Sugar (and other) transporter
303	HORVU.MOREX.r2.7HG0605030.1	2.06953	0.0235951
304	HORVU.MOREX.r2.7HG0535520.1	2.05958	5.02223e-12	Q94AA4.1 RecName: Full=ATP-dependent 6-phosphofructokinase 3; Short=ATP-PFK 3; Short=Phosphofructokinase 3; AltName: Full=Phosphohexokinase 3 PF00365:Phosphofructokinase
305	HORVU.MOREX.r2.2HG0155830.1	2.05947	0.00443515	P24631.1 RecName: Full=17.5 kDa class II heat shock protein PF00011:Hsp20/alpha crystallin family
306	HORVU.MOREX.r2.5HG0384490.1	2.05853	0.00542591	Q0DKA5.1 RecName: Full=Acyl transferase 7; Short=OsAT7 PF02458:Transferase family
307	HORVU.MOREX.r2.4HG0346590.1	2.05579	0.000189477	Q9LZM4.1 RecName: Full=Wall-associated receptor kinase-like 20; Flags: Precursor PF13947:Wall-associated receptor kinase galacturonan-binding|PF00069:Protein kinase domain
308	HORVU.MOREX.r2.3HG0227730.1	2.05496	0.000739712	Q9ZQ94.1 RecName: Full=UDP-glycosyltransferase 73C5; AltName: Full=Cytokinin-O-glucosyltransferase 3; AltName: Full=Deoxynivalenol-glucosyl-transferase 1; AltName: Full=Zeatin O-glucosyltransferase 3; Short=AtZOG3 PF00201:UDP-glucoronosyl and UDP-
309	HORVU.MOREX.r2.7HG0607610.1	2.0548	0.0264412	O81905.1 RecName: Full=Receptor-like serine/threonine-protein kinase SD1-8; AltName: Full=Arabidopsis thaliana receptor kinase 3; AltName: Full=S-domain-1 (SD1) receptor kinase 8; Short=SD1-8; Flags: Precursor PF00954:S-locus glycoprotein domain|P
310	HORVU.MOREX.r2.4HG0342250.1	2.04633	1.46602e-10	Q9LX66.1 RecName: Full=Receptor-like protein kinase HERK 1; AltName: Full=Protein HERCULES RECEPTOR KINASE 1; Flags: Precursor PF07714:Protein tyrosine kinase|PF12819:Carbohydrate-binding protein of the ER
311	HORVU.MOREX.r2.2HG0090920.1	2.04039	0.00553695	Q9FJ45.1 RecName: Full=GDSL esterase/lipase At5g45910; AltName: Full=Extracellular lipase At5g45910; Flags: Precursor PF00657:GDSL-like Lipase/Acylhydrolase
312	HORVU.MOREX.r2.5HG0427280.1	2.03767	6.68975e-08	Q9SLC3.1 RecName: Full=E3 ubiquitin-protein ligase ATL41; AltName: Full=RING-H2 finger protein ATL41; AltName: Full=RING-type E3 ubiquitin transferase ATL41 PF13639:Ring finger domain
313	HORVU.MOREX.r2.7HG0611950.1	2.03375	2.46264e-06	O64763.1 RecName: Full=E3 ubiquitin-protein ligase ATL9; AltName: Full=RING-H2 finger protein ATL9; AltName: Full=RING-type E3 ubiquitin transferase ATL9; Flags: Precursor PF13639:Ring finger domain
314	HORVU.MOREX.r2.3HG0221260.1	2.03328	5.32524e-05	Q67YI6.2 RecName: Full=RING-H2 finger protein ATL65; AltName: Full=RING-type E3 ubiquitin transferase ATL65 PF13639:Ring finger domain
315	HORVU.MOREX.r2.3HG0187910.1	2.03111	0.00429397	O64697.1 RecName: Full=Cytochrome P450 710A1; AltName: Full=C-22 sterol desaturase PF00067:Cytochrome P450
316	HORVU.MOREX.r2.7HG0565310.1	2.02872	0.0313563	O64759.1 RecName: Full=Cationic amino acid transporter 5 PF13906:C-terminus of AA_permease|PF13520:Amino acid permease
317	HORVU.MOREX.r2.7HG0610410.1	2.02383	0.0179642	O64477.1 RecName: Full=G-type lectin S-receptor-like serine/threonine-protein kinase At2g19130; Flags: Precursor PF01453:D-mannose binding lectin|PF00954:S-locus glycoprotein domain|PF00069:Protein kinase domain|PF08276:PAN-like domain
318	HORVU.MOREX.r2.1HG0073510.1	2.0238	0.0183723	A2WMK1.1 RecName: Full=CASP-like protein 1C1-1; Short=OsCASPL1C1-1 PF04535:Domain of unknown function (DUF588)
319	HORVU.MOREX.r2.1HG0029580.1	2.00521	0.00581967	Q9LSM9.2 RecName: Full=Serine carboxypeptidase-like 33; Flags: Precursor PF00450:Serine carboxypeptidase
320	HORVU.MOREX.r2.7HG0623560.1	2.00499	5.55541e-07	Q6I544.1 RecName: Full=Germin-like protein 5-1; Flags: Precursor PF00190:Cupin
321	HORVU.MOREX.r2.2HG0086050.1	1.99721	0.00327444	Q7GCL7.1 RecName: Full=NAC domain-containing protein 74; Short=ONAC074 PF02365:No apical meristem (NAM) protein
322	HORVU.MOREX.r2.2HG0154390.1	1.99663	8.49438e-06
323	HORVU.MOREX.r2.3HG0275710.1	1.99384	2.49309e-10	Q9ZV04.1 RecName: Full=Peroxidase 24; Short=Atperox P24; AltName: Full=ATP47; Flags: Precursor PF00141:Peroxidase
324	HORVU.MOREX.r2.5HG0359840.1	1.99121	5.64637e-08
325	HORVU.MOREX.r2.5HG0438030.1	1.98869	0.0473745	O82645.1 RecName: Full=IQ domain-containing protein IQM1; AltName: Full=IQ motif-containing protein 1 -
326	HORVU.MOREX.r2.7HG0610830.1	1.98743	0.00639607	Q9LTS4.1 RecName: Full=Putative transcription factor bHLH041; AltName: Full=Basic helix-loop-helix protein 41; Short=AtbHLH41; Short=bHLH 41; AltName: Full=Transcription factor EN 51; AltName: Full=bHLH transcription factor bHLH041 PF00010:Helix-l
327	HORVU.MOREX.r2.3HG0267820.1	1.98694	4.33015e-19	PF13359:DDE superfamily endonuclease
328	HORVU.MOREX.r2.2HG0163110.1	1.98385	3.90872e-08	PF01764:Lipase (class 3)
329	HORVU.MOREX.r2.7HG0602340.1	1.98284	4.87706e-26	P51106.1 RecName: Full=Dihydroflavonol 4-reductase; Short=DFR; AltName: Full=Dihydrokaempferol 4-reductase; AltName: Full=Flavanone 4-reductase; Short=FNR PF01370:NAD dependent epimerase/dehydratase family
330	HORVU.MOREX.r2.2HG0177950.1	1.97962	0.0165986
331	HORVU.MOREX.r2.3HG0263370.1	1.97727	0.0338824
332	HORVU.MOREX.r2.5HG0397930.1	1.97686	0.0228472	Q8VY22.1 RecName: Full=Protein trichome birefringence-like 38 PF14416:PMR5 N terminal Domain|PF13839:GDSL/SGNH-like Acyl-Esterase family found in Pmr5 and Cas1p
333	HORVU.MOREX.r2.6HG0485060.1	1.97622	0.00131699	Q75K81.1 RecName: Full=Zinc finger CCCH domain-containing protein 36; Short=OsC3H36 -
334	HORVU.MOREX.r2.3HG0204200.1	1.97164	0.00162614	Q9SUP6.1 RecName: Full=Probable WRKY transcription factor 53; AltName: Full=WRKY DNA-binding protein 53 PF03106:WRKY DNA -binding domain
335	HORVU.MOREX.r2.2HG0088540.1	1.96914	0.0137148	PF02365:No apical meristem (NAM) protein
336	HORVU.MOREX.r2.7HG0545660.1	1.96852	0.000261956	PF11145:Protein of unknown function (DUF2921)
337	HORVU.MOREX.r2.3HG0257700.1	1.96391	4.48274e-09
338	HORVU.MOREX.r2.3HG0253330.1	1.96296	0.000546965	PF14009:Domain of unknown function (DUF4228)
339	HORVU.MOREX.r2.3HG0254080.1	1.95774	3.55418e-09	PF14009:Domain of unknown function (DUF4228)
340	HORVU.MOREX.r2.6HG0450840.1	1.95431	2.54336e-05	PF14380:Wall-associated receptor kinase C-terminal
341	HORVU.MOREX.r2.7HG0544160.1	1.95412	0.0289793	Q3ECH2.2 RecName: Full=LEAF RUST 10 DISEASE-RESISTANCE LOCUS RECEPTOR-LIKE PROTEIN KINASE-like 2.8; AltName: Full=Probable receptor-like serine/threonine-protein kinase LRK10L-2.8; Flags: Precursor PF07714:Protein tyrosine kinase|PF14380:Wall-asso
342	HORVU.MOREX.r2.3HG0238970.1	1.95348	8.33341e-10	Q40541.1 RecName: Full=Mitogen-activated protein kinase kinase kinase NPK1; AltName: Full=Nicotiana protein kinase 1 PF00069:Protein kinase domain
343	HORVU.MOREX.r2.2HG0144570.1	1.95254	0.0221965	O22042.1 RecName: Full=Mitogen-activated protein kinase kinase kinase 3; AltName: Full=Arabidopsis NPK1-related protein kinase 3 PF00069:Protein kinase domain
344	HORVU.MOREX.r2.4HG0335550.1	1.95224	0.000117011	Q54I39.1 RecName: Full=IST1-like protein PF03398:Regulator of Vps4 activity in the MVB pathway
345	HORVU.MOREX.r2.6HG0461220.1	1.9481	1.41032e-22	Q8L4D8.1 RecName: Full=Protein IQ-DOMAIN 31 PF13178:Protein of unknown function (DUF4005)
346	HORVU.MOREX.r2.4HG0334940.1	1.94568	0.000233696	Q55EX9.2 RecName: Full=Putative methyltransferase DDB_G0268948 PF08241:Methyltransferase domain
347	HORVU.MOREX.r2.3HG0198750.1	1.94339	0.000394998	PF04520:Senescence regulator
348	HORVU.MOREX.r2.1HG0030070.1	1.94249	0.00922031	Q8GW43.2 RecName: Full=8-amino-7-oxononanoate synthase; Short=AONS; AltName: Full=7-keto-8-amino-pelargonic acid synthase; Short=7-KAP synthase; Short=KAPA synthase; AltName: Full=8-amino-7-ketopelargonate synthase; AltName: Full=Biotin synthase 4; A
349	HORVU.MOREX.r2.1HG0061390.1	1.94131	0.0152849	Q9M1S8.3 RecName: Full=Probable glutamate carboxypeptidase 2; AltName: Full=Probable glutamate carboxypeptidase II PF04253:Transferrin receptor-like dimerisation domain|PF02225:PA domain|PF04389:Peptidase family M28
350	HORVU.MOREX.r2.2HG0134640.1	1.93988	0.00827301	O49545.1 RecName: Full=Leucine-rich repeat receptor-like serine/threonine-protein kinase BAM1; AltName: Full=Protein BARELY ANY MERISTEM 1; Flags: Precursor PF07714:Protein tyrosine kinase|PF13855:Leucine rich repeat
351	HORVU.MOREX.r2.2HG0160590.1	1.9354	2.52795e-06	F4HPR5.1 RecName: Full=Dynamin-related protein 5A; AltName: Full=Protein ARC5-like PF00350:Dynamin family
352	HORVU.MOREX.r2.5HG0394490.1	1.93327	0.0158836	Q8GU89.1 RecName: Full=ABC transporter G family member 37; Short=OsABCG37; AltName: Full=Pleiotropic drug resistance protein 8; Short=OsPDR8 PF14510:ABC-transporter extracellular N-terminal|PF00005:ABC transporter|PF01061:ABC-2 type transporter|PF
353	HORVU.MOREX.r2.3HG0260790.1	1.92745	0.0353978
354	HORVU.MOREX.r2.2HG0095020.1	1.92463	0.0493195
355	HORVU.MOREX.r2.4HG0319270.1	1.92427	0.000104673	O81906.1 RecName: Full=G-type lectin S-receptor-like serine/threonine-protein kinase B120; Flags: Precursor PF08276:PAN-like domain|PF01453:D-mannose binding lectin|PF07714:Protein tyrosine kinase|PF00954:S-locus glycoprotein domain
356	HORVU.MOREX.r2.1HG0054750.1	1.92323	0.000183746	O64483.1 RecName: Full=Senescence-induced receptor-like serine/threonine-protein kinase; AltName: Full=FLG22-induced receptor-like kinase 1; Flags: Precursor PF07714:Protein tyrosine kinase|PF12819:Carbohydrate-binding protein of the ER
357	HORVU.MOREX.r2.6HG0501440.1	1.91978	0.000152977	O64483.1 RecName: Full=Senescence-induced receptor-like serine/threonine-protein kinase; AltName: Full=FLG22-induced receptor-like kinase 1; Flags: Precursor PF12819:Carbohydrate-binding protein of the ER|PF07714:Protein tyrosine kinase
358	HORVU.MOREX.r2.2HG0095190.1	1.91937	6.92755e-09
359	HORVU.MOREX.r2.7HG0581420.1	1.91385	0.0358469
360	HORVU.MOREX.r2.5HG0398000.1	1.91107	5.99256e-07	PF11331:Probable zinc-ribbon domain
361	HORVU.MOREX.r2.4HG0341130.1	1.89957	5.95761e-07	Q40636.2 RecName: Full=Expansin-A2; AltName: Full=Alpha-expansin-2; AltName: Full=OsEXP2; AltName: Full=OsEXPA2; AltName: Full=OsaEXPa1.23; AltName: Full=RiExB; AltName: Full=RiExC; Flags: Precursor PF03330:Rare lipoprotein A (RlpA)-like double-ps
362	HORVU.MOREX.r2.7HG0554650.1	1.88986	0.0239501	Q56Z59.2 RecName: Full=Patellin-3 PF03765:CRAL/TRIO, N-terminal domain|PF00650:CRAL/TRIO domain
363	HORVU.MOREX.r2.4HG0288480.1	1.88956	0.0464132	P81395.1 RecName: Full=Myb-related protein 330 PF00249:Myb-like DNA-binding domain
364	HORVU.MOREX.r2.5HG0349670.1	1.884	0.000331145	Q9SJ52.1 RecName: Full=Protein YLS9; AltName: Full=Protein NDR1/HIN1-LIKE 10; Short=AtNHL10; AltName: Full=Protein YELLOW-LEAF-SPECIFIC GENE 9 PF03168:Late embryogenesis abundant protein
365	HORVU.MOREX.r2.4HG0332840.1	1.88381	8.36526e-06	Q8W030.1 RecName: Full=Zinc finger protein WIP4; AltName: Full=WIP-domain protein 4; Short=AtWIP4 -
366	HORVU.MOREX.r2.1HG0024800.1	1.87983	0.0256988	Q9LY61.1 RecName: Full=Nematode resistance protein-like HSPRO1; AltName: Full=AKINbetagamma-interacting protein 1; AltName: Full=Ortholog of sugar beet HS1 PRO-1 protein 1; AltName: Full=Protein Hs1pro-1 PF07014:Hs1pro-1 protein C-terminus|PF07231
367	HORVU.MOREX.r2.7HG0555650.1	1.87981	1.31876e-05	PF14368:Probable lipid transfer
368	HORVU.MOREX.r2.3HG0182520.1	1.87043	0.00187496	PF11961:Domain of unknown function (DUF3475)|PF05003:Protein of unknown function (DUF668)
369	HORVU.MOREX.r2.3HG0248820.1	1.86811	0.00650655	Q9LZL3.1 RecName: Full=Aspartic proteinase PCS1; AltName: Full=Aspartic protease 38; Short=AtASP38; AltName: Full=Protein EMBRYO DEFECTIVE 24; AltName: Full=Protein PROMOTION OF CELL SURVIVAL 1; Flags: Precursor PF14543:Xylanase inhibitor N-termin
370	HORVU.MOREX.r2.6HG0521180.1	1.86604	2.15223e-08	Q5N9X2.1 RecName: Full=Laccase-4; AltName: Full=Benzenediol:oxygen oxidoreductase 4; AltName: Full=Diphenol oxidase 4; AltName: Full=Urishiol oxidase 4; Flags: Precursor PF07731:Multicopper oxidase|PF07732:Multicopper oxidase|PF00394:Multicopper o
371	HORVU.MOREX.r2.3HG0266990.1	1.85979	3.44173e-09	Q0JHU5.1 RecName: Full=Elicitor-responsive protein 1; Short=OsERG1; AltName: Full=17 kDa phloem protein; AltName: Full=Fungal elicitor immediate early-responsive gene 1 protein; Short=FIERG1; AltName: Full=RPP17 >A2WWV5.2 RecName: Full=Elicitor-respo
372	HORVU.MOREX.r2.6HG0514460.1	1.85864	0.00428514	Q0JHU5.1 RecName: Full=Elicitor-responsive protein 1; Short=OsERG1; AltName: Full=17 kDa phloem protein; AltName: Full=Fungal elicitor immediate early-responsive gene 1 protein; Short=FIERG1; AltName: Full=RPP17 >A2WWV5.2 RecName: Full=Elicitor-respo
373	HORVU.MOREX.r2.1HG0041980.1	1.8568	1.38333e-08	Q9SNC3.1 RecName: Full=Fasciclin-like arabinogalactan protein 4; AltName: Full=Protein SALT OVERLY SENSITIVE 5; Flags: Precursor PF02469:Fasciclin domain
374	HORVU.MOREX.r2.6HG0525720.1	1.85509	6.94247e-05	O22799.2 RecName: Full=Uncharacterized protein At2g33490 PF16746:BAR domain of APPL family
375	HORVU.MOREX.r2.2HG0089560.1	1.8547	3.60197e-08	Q9C942.1 RecName: Full=Caffeoylshikimate esterase; AltName: Full=Lysophospholipase 2; Short=LysoPL2 PF12146:Serine aminopeptidase, S33
376	HORVU.MOREX.r2.6HG0522210.1	1.85334	0.0038179	A2CIR5.1 RecName: Full=Ankyrin repeat-containing protein NPR4; Short=OsNPR4 PF13637:Ankyrin repeats (many copies)|PF12796:Ankyrin repeats (3 copies)|PF13962:Domain of unknown function
377	HORVU.MOREX.r2.1HG0074980.1	1.85043	0.012454	Q9ZUT0.1 RecName: Full=ABC transporter G family member 2; Short=ABC transporter ABCG.2; Short=AtABCG2; AltName: Full=White-brown complex homolog protein 2; Short=AtWBC2 PF00005:ABC transporter|PF01061:ABC-2 type transporter
378	HORVU.MOREX.r2.3HG0196440.1	1.84944	7.92292e-09	P05100.1 RecName: Full=DNA-3-methyladenine glycosylase 1; AltName: Full=3-methyladenine-DNA glycosylase I, constitutive; Short=TAG I; AltName: Full=DNA-3-methyladenine glycosidase I; AltName: Full=DNA-3-methyladenine glycosylase I PF03352:Methylad
379	HORVU.MOREX.r2.2HG0165880.1	1.84468	0.000137234	Q9LY46.1 RecName: Full=Protein ESKIMO 1; AltName: Full=Protein trichome birefringence-like 29 PF14416:PMR5 N terminal Domain|PF13839:GDSL/SGNH-like Acyl-Esterase family found in Pmr5 and Cas1p
380	HORVU.MOREX.r2.7HG0619090.1	1.83918	0.0120243	Q6IEQ7.1 RecName: Full=WRKY transcription factor WRKY24; Short=OsWRKY24 PF03106:WRKY DNA -binding domain
381	HORVU.MOREX.r2.6HG0502520.1	1.83259	0.000195584	Q8S0F0.1 RecName: Full=Formin-like protein 1; AltName: Full=OsFH1; Flags: Precursor PF02181:Formin Homology 2 Domain
382	HORVU.MOREX.r2.1HG0045530.1	1.83246	1.24389e-06
383	HORVU.MOREX.r2.7HG0532400.1	1.83162	0.00396297	O64477.1 RecName: Full=G-type lectin S-receptor-like serine/threonine-protein kinase At2g19130; Flags: Precursor PF01453:D-mannose binding lectin|PF08276:PAN-like domain|PF00954:S-locus glycoprotein domain|PF00069:Protein kinase domain
384	HORVU.MOREX.r2.6HG0522480.1	1.82483	3.15209e-05
385	HORVU.MOREX.r2.1HG0054060.1	1.82442	1.0063e-06	Q9LZ56.1 RecName: Full=Dof zinc finger protein DOF5.1; Short=AtDOF5.1 PF02701:Dof domain, zinc finger|PF07887:Calmodulin binding protein-like
386	HORVU.MOREX.r2.7HG0554130.1	1.81726	0.00215592
387	HORVU.MOREX.r2.2HG0108440.1	1.81536	0.0274179	PF05910:Plant protein of unknown function (DUF868)
388	HORVU.MOREX.r2.1HG0059580.1	1.81469	0.0181798	P0C042.1 RecName: Full=Uncharacterized protein At4g15970 PF03407:Nucleotide-diphospho-sugar transferase
389	HORVU.MOREX.r2.4HG0326580.1	1.80918	0.00466559	Q06398.2 RecName: Full=Probable glutathione S-transferase GSTU6; AltName: Full=28 kDa cold-induced protein PF13410:Glutathione S-transferase, C-terminal domain|PF13417:Glutathione S-transferase, N-terminal domain
390	HORVU.MOREX.r2.3HG0182560.1	1.80637	1.32899e-06	Q8S1X7.1 RecName: Full=Probable glucuronosyltransferase Os01g0926700 PF03016:Exostosin family
391	HORVU.MOREX.r2.3HG0203980.1	1.80223	0.00179209	Q9UU99.1 RecName: Full=CRAL-TRIO domain-containing protein C23B6.04c PF00650:CRAL/TRIO domain
392	HORVU.MOREX.r2.4HG0325190.1	1.79811	5.50042e-08	Q0DKA5.1 RecName: Full=Acyl transferase 7; Short=OsAT7 PF02458:Transferase family
393	HORVU.MOREX.r2.3HG0186920.1	1.79787	0.00264016	Q39224.1 RecName: Full=Protein SRG1; Short=AtSRG1; AltName: Full=Protein SENESCENCE-RELATED GENE 1 PF03171:2OG-Fe(II) oxygenase superfamily|PF14226:non-haem dioxygenase in morphine synthesis N-terminal
394	HORVU.MOREX.r2.7HG0619740.1	1.79579	0.0323537	Q8W2B7.1 RecName: Full=DIMBOA UDP-glucosyltransferase BX8; AltName: Full=2,4-dihydroxy-7-methoxy-2H-1,4-benzoxazin-3(4H)-one 2-D-glucosyltransferase BX8; AltName: Full=Protein BENZOXAZINLESS 8 PF00201:UDP-glucoronosyl and UDP-glucosyl transferase
395	HORVU.MOREX.r2.6HG0469980.1	1.78786	0.00309132	O81906.1 RecName: Full=G-type lectin S-receptor-like serine/threonine-protein kinase B120; Flags: Precursor PF07714:Protein tyrosine kinase
396	HORVU.MOREX.r2.7HG0615980.1	1.78232	1.38517e-07	Q02126.1 RecName: Full=Glucan endo-1,3-beta-glucosidase GIII; AltName: Full=(1->3)-beta-glucan endohydrolase GIII; AltName: Full=(1->3)-beta-glucanase isoenzyme GIII; AltName: Full=Beta-1,3-endoglucanase GIII; Flags: Precursor PF00332:Glycosyl hyd
397	HORVU.MOREX.r2.5HG0399300.1	1.78117	3.07585e-11	Q02126.1 RecName: Full=Glucan endo-1,3-beta-glucosidase GIII; AltName: Full=(1->3)-beta-glucan endohydrolase GIII; AltName: Full=(1->3)-beta-glucanase isoenzyme GIII; AltName: Full=Beta-1,3-endoglucanase GIII; Flags: Precursor PF00332:Glycosyl hyd
398	HORVU.MOREX.r2.2HG0164690.1	1.77775	0.00202273	B9EXZ6.1 RecName: Full=Amino-acid permease BAT1 homolog PF13520:Amino acid permease
399	HORVU.MOREX.r2.5HG0358060.1	1.77766	5.28908e-06	Q5ZCK5.1 RecName: Full=Probable calcium-binding protein CML16; AltName: Full=Calmodulin-like protein 16 PF13499:EF-hand domain pair
400	HORVU.MOREX.r2.7HG0531840.1	1.7754	0.048305
401	HORVU.MOREX.r2.1HG0042460.1	1.77473	0.000103513	Q8RZB5.1 RecName: Full=Probable calcium-binding protein CML10; AltName: Full=Calmodulin-like protein 10 PF13499:EF-hand domain pair
402	HORVU.MOREX.r2.7HG0592630.1	1.77443	0.000122096	O24592.2 RecName: Full=9-cis-epoxycarotenoid dioxygenase 1, chloroplastic; AltName: Full=Protein VIVIPAROUS14; Short=VP-14; Short=VP14; Flags: Precursor PF03055:Retinal pigment epithelial membrane protein
403	HORVU.MOREX.r2.3HG0247700.1	1.77213	5.5691e-12	PF14009:Domain of unknown function (DUF4228)
404	HORVU.MOREX.r2.2HG0104830.1	1.77151	1.55559e-05	Q700C7.1 RecName: Full=Transcription factor SPEECHLESS; AltName: Full=Basic helix-loop-helix protein 98; Short=AtbHLH98; Short=bHLH 98; AltName: Full=Transcription factor EN 19; AltName: Full=bHLH transcription factor bHLH098 PF00010:Helix-loop-he
405	HORVU.MOREX.r2.7HG0593920.1	1.76795	0.0204419	Q9M1K1.1 RecName: Full=Transcription factor ORG2; AltName: Full=Basic helix-loop-helix protein 38; Short=AtbHLH38; Short=bHLH 38; AltName: Full=OBP3-responsive gene 2; AltName: Full=Transcription factor EN 8; AltName: Full=bHLH transcription factor b
406	HORVU.MOREX.r2.1HG0075300.1	1.76456	0.00726186	PF03140:Plant protein of unknown function
407	HORVU.MOREX.r2.3HG0268410.1	1.76423	0.0156845	P29421.2 RecName: Full=Alpha-amylase/subtilisin inhibitor; AltName: Full=RASI; Flags: Precursor PF00197:Trypsin and protease inhibitor
408	HORVU.MOREX.r2.3HG0255980.1	1.76013	0.0231998	Q5JJV0.1 RecName: Full=Beta-fructofuranosidase, insoluble isoenzyme 4; AltName: Full=Cell wall beta-fructosidase 4; AltName: Full=Invertase 4; AltName: Full=OsCIN4; AltName: Full=Sucrose hydrolase 4; Flags: Precursor PF08244:Glycosyl hydrolases fa
409	HORVU.MOREX.r2.7HG0556270.1	1.76013	0.00122177	Q94DG6.1 RecName: Full=Zinc transporter 1; AltName: Full=ZRT/IRT-like protein 1; Short=OsZIP1; Flags: Precursor PF02535:ZIP Zinc transporter
410	HORVU.MOREX.r2.3HG0274170.1	1.76009	0.0461506	PF08234:Chromosome segregation protein Spc25
411	HORVU.MOREX.r2.7HG0540690.1	1.75945	0.00103536	Q93ZS9.1 RecName: Full=Zinc finger CCCH domain-containing protein 47; Short=AtC3H47; AltName: Full=AtSZF1 -
412	HORVU.MOREX.r2.1HG0039970.1	1.75362	2.68921e-06	PF04749:PLAC8 family|PF11204:Protein of unknown function (DUF2985)
413	HORVU.MOREX.r2.3HG0191390.1	1.75153	0.0123095	Q0WRB0.1 RecName: Full=Probable fatty acyl-CoA reductase 5 PF07993:Male sterility protein|PF03015:Male sterility protein
414	HORVU.MOREX.r2.2HG0150150.1	1.75031	0.0187911	P22180.1 RecName: Full=Plasma membrane ATPase 1; AltName: Full=Proton pump 1 PF00690:Cation transporter/ATPase, N-terminus|PF00122:E1-E2 ATPase|PF00702:haloacid dehalogenase-like hydrolase
415	HORVU.MOREX.r2.1HG0007110.1	1.7493	0.0158801	Q66PF2.1 RecName: Full=Putative UDP-rhamnose:rhamnosyltransferase 1; Short=FaRT1; AltName: Full=Glycosyltransferase 4; Short=FaGT4 -
416	HORVU.MOREX.r2.3HG0199190.1	1.74629	0.0373165	PF03398:Regulator of Vps4 activity in the MVB pathway
417	HORVU.MOREX.r2.5HG0398340.1	1.74502	0.000186264	Q9LXA5.1 RecName: Full=L-type lectin-domain containing receptor kinase IX.1; Short=LecRK-IX.1; Flags: Precursor PF01657:Salt stress response/antifungal|PF00069:Protein kinase domain
418	HORVU.MOREX.r2.1HG0069320.1	1.74303	1.25804e-05
419	HORVU.MOREX.r2.7HG0588870.1	1.74115	0.0417123
420	HORVU.MOREX.r2.2HG0154910.1	1.74089	3.85459e-05	Q9XID3.1 RecName: Full=G-type lectin S-receptor-like serine/threonine-protein kinase At1g34300; Flags: Precursor PF01453:D-mannose binding lectin|PF00069:Protein kinase domain
421	HORVU.MOREX.r2.6HG0476190.1	1.73693	1.03117e-10
422	HORVU.MOREX.r2.2HG0177180.1	1.73323	3.78779e-06
423	HORVU.MOREX.r2.4HG0312720.1	1.73214	0.0283147	P93017.1 RecName: Full=Dormancy-associated protein homolog 1; AltName: Full=Auxin-repressed protein 1; Short=AtARP1; AltName: Full=DRM1 homolog 1; AltName: Full=Dormancy-associated protein 2; Short=AtDRM2 PF05564:Dormancy/auxin associated protein
424	HORVU.MOREX.r2.6HG0454780.1	1.72869	4.13307e-08	Q9SGZ5.2 RecName: Full=Probable beta-D-xylosidase 7; Short=AtBXL7; Flags: Precursor PF14310:Fibronectin type III-like domain|PF00933:Glycosyl hydrolase family 3 N terminal domain|PF01915:Glycosyl hydrolase family 3 C-terminal domain
425	HORVU.MOREX.r2.3HG0186980.1	1.72721	0.00878641	Q84MA8.1 RecName: Full=Adenine/guanine permease AZG2; AltName: Full=AzgA-homolog protein; AltName: Full=Protein AZAGUANINE RESISTANT 2; Short=AtAzg2 PF00860:Permease family
426	HORVU.MOREX.r2.6HG0516450.1	1.72711	4.20293e-07	Q6AV22.1 RecName: Full=B3 domain-containing protein Os03g0619600 PF02362:B3 DNA binding domain
427	HORVU.MOREX.r2.7HG0545750.1	1.72613	0.00351292	Q9FIJ6.1 RecName: Full=Serine/threonine-protein kinase-like protein CCR4; AltName: Full=CRINKLY 4-related kinase 1; Short=AtCRK1; AltName: Full=Protein CRINKLY 4 RELATED 4; Short=AtCCR4; Flags: Precursor PF00069:Protein kinase domain
428	HORVU.MOREX.r2.3HG0207660.1	1.72512	0.0111269	Q9SS03.1 RecName: Full=Dirigent protein 21; Short=AtDIR21; Flags: Precursor PF03018:Dirigent-like protein
429	HORVU.MOREX.r2.3HG0231980.1	1.72388	1.58757e-10
430	HORVU.MOREX.r2.6HG0510550.1	1.722	0.00268269	Q9LYL9.1 RecName: Full=BTB/POZ domain-containing protein At3g56230 PF00651:BTB/POZ domain
431	HORVU.MOREX.r2.4HG0323270.1	1.71982	0.000187653
432	HORVU.MOREX.r2.2HG0159320.1	1.717	0.0126948	Q8L4P8.1 RecName: Full=Cyclin-dependent kinase B1-1; Short=CDKB1;1; Short=CDKB;1 PF00069:Protein kinase domain
433	HORVU.MOREX.r2.5HG0396330.1	1.7161	0.0323559	PF03168:Late embryogenesis abundant protein
434	HORVU.MOREX.r2.5HG0381760.1	1.71262	0.000125918
435	HORVU.MOREX.r2.4HG0331200.1	1.70448	1.68193e-07	B6DMK2.1 RecName: Full=ATP-dependent DNA helicase MER3 homolog; AltName: Full=Protein RICE MEIOTIC CROSSOVER 1 PF00271:Helicase conserved C-terminal domain|PF00270:DEAD/DEAH box helicase|PF02889:Sec63 Brl domain
436	HORVU.MOREX.r2.5HG0398010.1	1.70087	4.77226e-06	PF04434:SWIM zinc finger|PF10551:MULE transposase domain
437	HORVU.MOREX.r2.4HG0338020.1	1.70041	0.000840898	P98204.1 RecName: Full=Phospholipid-transporting ATPase 1; Short=AtALA1; AltName: Full=Aminophospholipid flippase 1 PF16209:Phospholipid-translocating ATPase N-terminal|PF12710:haloacid dehalogenase-like hydrolase|PF16212:Phospholipid-translocatin
438	HORVU.MOREX.r2.6HG0451270.1	1.69574	0.00439653	PF05678:VQ motif
439	HORVU.MOREX.r2.6HG0464420.1	1.6952	0.00918357	PF00628:PHD-finger
440	HORVU.MOREX.r2.3HG0182900.1	1.69085	0.030453	Q8GZ17.2 RecName: Full=COBRA-like protein 7; Flags: Precursor PF04833:COBRA-like protein
441	HORVU.MOREX.r2.2HG0129140.1	1.68624	0.00639607	Q8VYF4.1 RecName: Full=Probable galacturonosyltransferase-like 7 PF01501:Glycosyl transferase family 8
442	HORVU.MOREX.r2.6HG0451700.1	1.68548	4.63534e-07	Q10MQ0.1 RecName: Full=Probable xyloglucan 6-xylosyltransferase 1; Short=OsXXT1; AltName: Full=Proteinn SHORT ROOT HAIR 2 >A2XFP3.2 RecName: Full=Probable xyloglucan 6-xylosyltransferase 1 PF05637:galactosyl transferase GMA12/MNN10 family
443	HORVU.MOREX.r2.7HG0545620.1	1.67985	2.19641e-05	PF06880:Protein of unknown function (DUF1262)
444	HORVU.MOREX.r2.4HG0338450.1	1.67676	0.0350655	Q10MX1.1 RecName: Full=Probable protein phosphatase 2C 32; Short=OsPP2C32 PF00481:Protein phosphatase 2C
445	HORVU.MOREX.r2.3HG0262520.1	1.67633	0.00493949	Q9LZL3.1 RecName: Full=Aspartic proteinase PCS1; AltName: Full=Aspartic protease 38; Short=AtASP38; AltName: Full=Protein EMBRYO DEFECTIVE 24; AltName: Full=Protein PROMOTION OF CELL SURVIVAL 1; Flags: Precursor PF14541:Xylanase inhibitor C-termin
446	HORVU.MOREX.r2.7HG0551400.1	1.67545	8.81455e-05	PF13962:Domain of unknown function
447	HORVU.MOREX.r2.5HG0399370.1	1.6754	0.00103475
448	HORVU.MOREX.r2.3HG0255340.1	1.67291	3.30973e-07	Q9LR09.2 RecName: Full=Putative HVA22-like protein g; Short=AtHVA22g PF03134:TB2/DP1, HVA22 family
449	HORVU.MOREX.r2.2HG0163510.1	1.66887	0.0194347	Q9LNA5.1 RecName: Full=ACT domain-containing protein ACR8; AltName: Full=Protein ACT DOMAIN REPEATS 8 PF01842:ACT domain|PF13740:ACT domain
450	HORVU.MOREX.r2.5HG0376370.1	1.66881	0.00586641
451	HORVU.MOREX.r2.6HG0511700.1	1.66785	0.0149531
452	HORVU.MOREX.r2.3HG0253010.1	1.66781	0.000211865	Q9FYB5.2 RecName: Full=Chaperone protein dnaJ 11, chloroplastic; Short=AtDjC11; Short=AtJ11; Flags: Precursor PF00226:DnaJ domain
453	HORVU.MOREX.r2.2HG0108690.1	1.66509	3.73472e-06	Q9SGA8.1 RecName: Full=UDP-glycosyltransferase 83A1 PF00201:UDP-glucoronosyl and UDP-glucosyl transferase
454	HORVU.MOREX.r2.7HG0538260.1	1.66216	0.0388069	O80327.1 RecName: Full=Thaumatin-like protein 1; Flags: Precursor PF00314:Thaumatin family
455	HORVU.MOREX.r2.2HG0177960.1	1.65907	1.37529e-10	Q8RXC8.1 RecName: Full=Receptor-like cytosolic serine/threonine-protein kinase RBK2; AltName: Full=Protein ROP BINDING PROTEIN KINASES 2 PF00069:Protein kinase domain
456	HORVU.MOREX.r2.5HG0404090.1	1.65427	0.000125918	O49545.1 RecName: Full=Leucine-rich repeat receptor-like serine/threonine-protein kinase BAM1; AltName: Full=Protein BARELY ANY MERISTEM 1; Flags: Precursor PF00069:Protein kinase domain|PF13855:Leucine rich repeat
457	HORVU.MOREX.r2.1HG0049610.1	1.65267	0.00224379	Q9LP77.1 RecName: Full=Probable inactive receptor kinase At1g48480; Flags: Precursor PF00069:Protein kinase domain|PF08263:Leucine rich repeat N-terminal domain
458	HORVU.MOREX.r2.2HG0163490.1	1.64832	1.23399e-05	PF00650:CRAL/TRIO domain
459	HORVU.MOREX.r2.7HG0591570.1	1.64577	0.00722761	Q9SGZ5.2 RecName: Full=Probable beta-D-xylosidase 7; Short=AtBXL7; Flags: Precursor PF14310:Fibronectin type III-like domain|PF00933:Glycosyl hydrolase family 3 N terminal domain|PF01915:Glycosyl hydrolase family 3 C-terminal domain
460	HORVU.MOREX.r2.7HG0614880.1	1.64368	1.90288e-05	Q8H063.1 RecName: Full=Probable protein phosphatase 2C 29; Short=OsPP2C29 PF00481:Protein phosphatase 2C
461	HORVU.MOREX.r2.3HG0212680.1	1.64348	3.61132e-06
462	HORVU.MOREX.r2.1HG0067940.1	1.64343	0.0207585	Q8VZ80.2 RecName: Full=Polyol transporter 5; AltName: Full=Protein POLYOL TRANSPORTER 5; Short=AtPLT5; AltName: Full=Sugar-proton symporter PLT5 PF00083:Sugar (and other) transporter
463	HORVU.MOREX.r2.3HG0267000.1	1.64199	0.00045073	Q9SV71.1 RecName: Full=Cytochrome b561 and DOMON domain-containing protein At4g12980; AltName: Full=Protein b561A.tha15; Flags: Precursor PF03188:Eukaryotic cytochrome b561|PF04526:Protein of unknown function (DUF568)
464	HORVU.MOREX.r2.4HG0333490.1	1.6419	0.00466559	PF04526:Protein of unknown function (DUF568)
465	HORVU.MOREX.r2.2HG0178520.1	1.64128	0.035358	Q9SZL8.1 RecName: Full=Protein FAR1-RELATED SEQUENCE 5 PF03101:FAR1 DNA-binding domain|PF10551:MULE transposase domain
466	HORVU.MOREX.r2.5HG0414080.1	1.63352	1.98971e-09	O65665.1 RecName: Full=Ethylene-responsive transcription factor ERF060 PF00847:AP2 domain
467	HORVU.MOREX.r2.4HG0279340.1	1.63193	4.31205e-06	Q9SJL2.2 RecName: Full=Heavy metal-associated isoprenylated plant protein 5; Short=AtHIP05; AltName: Full=Farnesylated protein 2; Short=AtFP2; Flags: Precursor PF00403:Heavy-metal-associated domain
468	HORVU.MOREX.r2.3HG0244070.1	1.62885	0.00949733	O48780.1 RecName: Full=3-ketoacyl-CoA synthase 11; Short=KCS-11; AltName: Full=Very long-chain fatty acid condensing enzyme 11; Short=VLCFA condensing enzyme 11 PF08541:3-Oxoacyl-[acyl-carrier-protein (ACP)] synthase III C terminal|PF08392:FAE1/Ty
469	HORVU.MOREX.r2.3HG0199730.1	1.62732	0.000307485	PF09366:Protein of unknown function (DUF1997)
470	HORVU.MOREX.r2.7HG0606170.1	1.62452	9.85986e-11	PF02519:Auxin responsive protein
471	HORVU.MOREX.r2.7HG0555000.1	1.62239	0.00064719	O80939.1 RecName: Full=L-type lectin-domain containing receptor kinase IV.1; Short=Arabidopsis thaliana lectin-receptor kinase e; Short=AthlecRK-e; Short=LecRK-IV.1; AltName: Full=Lectin Receptor Kinase 1; Flags: Precursor PF00139:Legume lectin do
472	HORVU.MOREX.r2.2HG0175030.1	1.61714	1.21201e-06
473	HORVU.MOREX.r2.3HG0183930.1	1.61288	0.000144386	Q9LIE5.1 RecName: Full=Protein FAR-RED ELONGATED HYPOCOTYL 3 PF10551:MULE transposase domain
474	HORVU.MOREX.r2.4HG0319000.1	1.61212	1.20939e-12
475	HORVU.MOREX.r2.2HG0166450.1	1.61074	6.99491e-08	Q6NQE2.1 RecName: Full=Probable NAD(P)H dehydrogenase (quinone) FQR1-like 1 PF03358:NADPH-dependent FMN reductase
476	HORVU.MOREX.r2.3HG0252210.1	1.61057	0.0134348	Q2R0K3.1 RecName: Full=Tryptamine benzoyltransferase 1; Short=OsTBT1 PF02458:Transferase family
477	HORVU.MOREX.r2.5HG0399170.1	1.60974	0.0026525
478	HORVU.MOREX.r2.5HG0441180.1	1.60664	5.57083e-07	PF05340:Protein of unknown function (DUF740)
479	HORVU.MOREX.r2.6HG0463370.1	1.60596	0.000512899	Q0WUA3.2 RecName: Full=2-carboxy-1,4-naphthoquinone phytyltransferase, chloroplastic; AltName: Full=1,4-dihydroxy-2-naphthoate phytyltransferase; AltName: Full=1,4-dihydroxy-2-naphthoate polyprenyltransferase; AltName: Full=Protein ABERRANT CHLOROPLA
480	HORVU.MOREX.r2.1HG0003630.1	1.60534	6.72756e-10	Q9SDA8.1 RecName: Full=F-box/LRR-repeat protein 10 -
481	HORVU.MOREX.r2.7HG0597930.1	1.59786	0.0150797	Q9ZVP8.2 RecName: Full=NAC domain-containing protein 35; Short=ANAC035; AltName: Full=Protein LONG VEGETATIVE PHASE 1; Short=AtLOV1 PF02365:No apical meristem (NAM) protein
482	HORVU.MOREX.r2.1HG0062080.1	1.59492	1.28908e-05	Q9ZVP8.2 RecName: Full=NAC domain-containing protein 35; Short=ANAC035; AltName: Full=Protein LONG VEGETATIVE PHASE 1; Short=AtLOV1 PF02365:No apical meristem (NAM) protein
483	HORVU.MOREX.r2.2HG0106410.1	1.59118	0.0479024	Q9ZVP8.2 RecName: Full=NAC domain-containing protein 35; Short=ANAC035; AltName: Full=Protein LONG VEGETATIVE PHASE 1; Short=AtLOV1 PF02365:No apical meristem (NAM) protein
484	HORVU.MOREX.r2.6HG0510920.1	1.58996	4.88669e-06	Q9LXA5.1 RecName: Full=L-type lectin-domain containing receptor kinase IX.1; Short=LecRK-IX.1; Flags: Precursor PF00069:Protein kinase domain|PF00182:Chitinase class I
485	HORVU.MOREX.r2.6HG0489830.1	1.58905	4.32214e-11	P46573.2 RecName: Full=Protein kinase APK1B, chloroplastic; Flags: Precursor PF07714:Protein tyrosine kinase
486	HORVU.MOREX.r2.2HG0142180.1	1.58827	6.50127e-15	O49873.1 RecName: Full=MLO protein homolog 1 PF03094:Mlo family
487	HORVU.MOREX.r2.3HG0200880.1	1.58814	5.66818e-06	C0LGE4.1 RecName: Full=Probable LRR receptor-like serine/threonine-protein kinase At1g12460; Flags: Precursor PF08263:Leucine rich repeat N-terminal domain|PF13855:Leucine rich repeat|PF00069:Protein kinase domain
488	HORVU.MOREX.r2.7HG0530810.1	1.58692	5.38431e-08	Q9FNL7.1 RecName: Full=Protein NRT1/ PTR FAMILY 5.2; Short=AtNPF5.2; AltName: Full=Peptide transporter PTR3-A; Short=AtPTR3 PF00854:POT family
489	HORVU.MOREX.r2.3HG0233260.1	1.58674	0.00495513	A7PZL3.1 RecName: Full=Probable polygalacturonase; Short=PG; AltName: Full=Pectinase PF00295:Glycosyl hydrolases family 28
490	HORVU.MOREX.r2.7HG0527370.1	1.5865	8.19366e-06	Q10SY2.1 RecName: Full=Cyclin-dependent protein kinase inhibitor EL2 -
491	HORVU.MOREX.r2.7HG0602230.1	1.58649	0.0375138	Q75RY2.1 RecName: Full=Protein PAIR1; AltName: Full=Protein HOMOLOGOUS PAIRING ABERRATION IN RICE MEIOSIS 1 -
492	HORVU.MOREX.r2.1HG0058040.1	1.58639	8.49438e-06	Q9SU35.1 RecName: Full=pEARLI1-like lipid transfer protein 1; AltName: Full=Protein AZELAIC ACID INDUCED 1; Flags: Precursor PF14547:Hydrophobic seed protein
493	HORVU.MOREX.r2.2HG0089450.1	1.5848	3.25273e-06	Q9LD07.1 RecName: Full=Expansin-B7; AltName: Full=Beta-expansin-7; AltName: Full=OsEXPB7; AltName: Full=OsaEXPb1.12; Flags: Precursor PF03330:Rare lipoprotein A (RlpA)-like double-psi beta-barrel|PF01357:Pollen allergen
494	HORVU.MOREX.r2.3HG0187790.1	1.58071	4.82565e-05
495	HORVU.MOREX.r2.2HG0113870.1	1.57992	0.0267235	PF13855:Leucine rich repeat|PF08263:Leucine rich repeat N-terminal domain
496	HORVU.MOREX.r2.5HG0426420.1	1.57654	0.000149892	PF13963:Transposase-associated domain
497	HORVU.MOREX.r2.7HG0611910.1	1.57626	2.03627e-06	Q9FLD5.1 RecName: Full=AAA-ATPase ASD, mitochondrial; AltName: Full=AAA-ATPase 1; AltName: Full=Protein ATPASE-IN-SEED-DEVELOPMENT PF14363:Domain associated at C-terminal with AAA|PF00004:ATPase family associated with various cellular activities (
498	HORVU.MOREX.r2.2HG0176170.1	1.57533	0.0151408
499	HORVU.MOREX.r2.1HG0067240.1	1.57467	0.0132725
500	HORVU.MOREX.r2.6HG0499850.1	1.56766	3.17962e-07	O48916.1 RecName: Full=Dihydroceramide fatty acyl 2-hydroxylase FAH1; AltName: Full=Fatty acid 2-hydroxylase 1; Short=AtFAH1 PF04116:Fatty acid hydroxylase superfamily
501	HORVU.MOREX.r2.5HG0411350.1	1.56765	6.41395e-07
502	HORVU.MOREX.r2.6HG0451220.1	1.56495	0.000125853	PF03108:MuDR family transposase
503	HORVU.MOREX.r2.3HG0251910.1	1.56219	0.0433522	PF10358:N-terminal C2 in EEIG1 and EHBP1 proteins
504	HORVU.MOREX.r2.5HG0363560.1	1.55717	0.000182191	O24653.1 RecName: Full=Guanosine nucleotide diphosphate dissociation inhibitor 2; Short=AtGDI2 PF00996:GDP dissociation inhibitor
505	HORVU.MOREX.r2.2HG0079040.1	1.5556	4.30897e-07	Q9LXA5.1 RecName: Full=L-type lectin-domain containing receptor kinase IX.1; Short=LecRK-IX.1; Flags: Precursor PF13947:Wall-associated receptor kinase galacturonan-binding|PF00069:Protein kinase domain
506	HORVU.MOREX.r2.5HG0429640.1	1.55521	4.63534e-07	Q948R0.1 RecName: Full=Calmodulin-like protein 5; AltName: Full=Calmodulin-2; AltName: Full=OsCAM-2 PF13499:EF-hand domain pair
507	HORVU.MOREX.r2.UnG0627300.1	1.55169	1.14481e-06	Q948R0.1 RecName: Full=Calmodulin-like protein 5; AltName: Full=Calmodulin-2; AltName: Full=OsCAM-2 PF13499:EF-hand domain pair
508	HORVU.MOREX.r2.3HG0252590.1	1.54853	0.0208667	Q6J9S1.1 RecName: Full=Ethylene-responsive transcription factor RAP2-11; AltName: Full=Protein RELATED TO APETALA2 11 PF00847:AP2 domain
509	HORVU.MOREX.r2.2HG0152280.1	1.54434	0.0180724	Q6WNQ9.1 RecName: Full=Isoflavone 3'-hydroxylase; AltName: Full=Cytochrome P450 81E9, partial [Medicago truncatula] PF00067:Cytochrome P450
510	HORVU.MOREX.r2.2HG0090050.1	1.53959	0.0398994	Q9FLD5.1 RecName: Full=AAA-ATPase ASD, mitochondrial; AltName: Full=AAA-ATPase 1; AltName: Full=Protein ATPASE-IN-SEED-DEVELOPMENT PF14363:Domain associated at C-terminal with AAA|PF00004:ATPase family associated with various cellular activities (
511	HORVU.MOREX.r2.7HG0619230.1	1.53614	0.00244097	Q9S7B2.1 RecName: Full=Protein rough sheath 2; AltName: Full=Protein PHANTASTICA; AltName: Full=ZmPHAN PF13921:Myb-like DNA-binding domain
512	HORVU.MOREX.r2.3HG0239620.1	1.53543	0.00781852	Q9LXA5.1 RecName: Full=L-type lectin-domain containing receptor kinase IX.1; Short=LecRK-IX.1; Flags: Precursor PF00139:Legume lectin domain|PF07714:Protein tyrosine kinase
513	HORVU.MOREX.r2.1HG0036030.1	1.53537	2.03129e-05	PF00407:Pathogenesis-related protein Bet v I family
514	HORVU.MOREX.r2.5HG0406540.1	1.53534	0.0371549	Q9ZV04.1 RecName: Full=Peroxidase 24; Short=Atperox P24; AltName: Full=ATP47; Flags: Precursor PF00141:Peroxidase
515	HORVU.MOREX.r2.3HG0188370.1	1.53481	0.0368125	PF03168:Late embryogenesis abundant protein
516	HORVU.MOREX.r2.7HG0558300.1	1.53406	0.00184668
517	HORVU.MOREX.r2.6HG0455100.1	1.53064	0.00295609	PF07839:Plant calmodulin-binding domain
518	HORVU.MOREX.r2.1HG0077460.1	1.52648	4.13831e-09	B2ZX90.1 RecName: Full=Chromatin assembly factor 1 subunit FSM; Short=CAF-1 subunit FSM; AltName: Full=CAF-1 p150 homolog; AltName: Full=Protein FASCIATA 1 homolog; AltName: Full=Protein FLATTENED SHOOT MERISTEM PF03767:HAD superfamily, subfamily
519	HORVU.MOREX.r2.6HG0451290.1	1.52643	0.0442093
520	HORVU.MOREX.r2.2HG0079990.1	1.52568	0.0302151	Q8L7V3.1 RecName: Full=Probable methyltransferase PMT26 PF03141:Putative S-adenosyl-L-methionine-dependent methyltransferase
521	HORVU.MOREX.r2.3HG0239750.1	1.52285	3.22209e-07	Q9ZUX1.1 RecName: Full=Cytochrome P450 94C1 PF00067:Cytochrome P450
522	HORVU.MOREX.r2.UnG0624460.1	1.52061	0.0189273	F8WKW0.1 RecName: Full=Crocetin glucosyltransferase, chloroplastic; AltName: Full=UDP-glucose glucosyltransferase 1; Short=GjUGT1; AltName: Full=UDP-glycosyltransferase 75L6; Flags: Precursor PF00201:UDP-glucoronosyl and UDP-glucosyl transferase
523	HORVU.MOREX.r2.6HG0511840.1	1.51858	1.66379e-05	PF13962:Domain of unknown function
524	HORVU.MOREX.r2.6HG0516650.1	1.51339	0.021284	Q9SS31.1 RecName: Full=Probable calcium-binding protein CML36; AltName: Full=Calmodulin-like protein 36 PF13499:EF-hand domain pair
525	HORVU.MOREX.r2.3HG0251200.1	1.51238	1.47556e-08	Q6NPN5.1 RecName: Full=F-box/kelch-repeat protein At5g26960 PF01344:Kelch motif
526	HORVU.MOREX.r2.7HG0554790.1	1.51229	5.54631e-16	P17801.2 RecName: Full=Putative receptor protein kinase ZmPK1; Flags: Precursor PF00954:S-locus glycoprotein domain|PF01453:D-mannose binding lectin|PF00069:Protein kinase domain
527	HORVU.MOREX.r2.3HG0209320.1	1.51129	0.00409733	PF03168:Late embryogenesis abundant protein
528	HORVU.MOREX.r2.2HG0110790.1	1.50863	0.000180012	Q8VZW3.1 RecName: Full=Probable chalcone--flavonone isomerase 3; Short=Chalcone isomerase 3; AltName: Full=Chalcone isomerase-like 1 PF02431:Chalcone-flavanone isomerase
529	HORVU.MOREX.r2.4HG0333430.1	1.50799	0.00188621	Q2QYM3.1 RecName: Full=CBL-interacting protein kinase 14; AltName: Full=OsCIPK14 PF00069:Protein kinase domain|PF03822:NAF domain
530	HORVU.MOREX.r2.5HG0394580.1	1.50763	1.41228e-05
531	HORVU.MOREX.r2.2HG0167170.1	1.50735	0.0354225	Q594P3.1 RecName: Full=Fatty acid desaturase DES3; Short=SbDES3 PF11960:Domain of unknown function (DUF3474)|PF00487:Fatty acid desaturase
532	HORVU.MOREX.r2.3HG0197210.1	1.50658	0.0382605	Q94C77.1 RecName: Full=Receptor protein kinase-like protein At4g34220; Flags: Precursor PF00069:Protein kinase domain|PF08263:Leucine rich repeat N-terminal domain
533	HORVU.MOREX.r2.UnG0626230.1	1.5039	1.48744e-05
534	HORVU.MOREX.r2.3HG0270440.1	1.50285	0.00189358	Q8H0Y8.2 RecName: Full=Probable WRKY transcription factor 41; AltName: Full=WRKY DNA-binding protein 41 PF03106:WRKY DNA -binding domain
535	HORVU.MOREX.r2.5HG0402040.1	1.49848	0.00616937	Q8H0Y8.2 RecName: Full=Probable WRKY transcription factor 41; AltName: Full=WRKY DNA-binding protein 41 PF03106:WRKY DNA -binding domain
536	HORVU.MOREX.r2.2HG0174220.1	1.49649	0.00686401	Q39214.1 RecName: Full=Disease resistance protein RPM1; AltName: Full=Resistance to Pseudomonas syringae protein 3 PF00931:NB-ARC domain
537	HORVU.MOREX.r2.3HG0233270.1	1.4951	2.11584e-06	B0JW23.1 RecName: Full=Chaperone protein DnaJ PF00226:DnaJ domain
538	HORVU.MOREX.r2.5HG0389780.1	1.49505	2.56447e-06	PF07690:Major Facilitator Superfamily
539	HORVU.MOREX.r2.6HG0494420.1	1.49216	3.0893e-05	PF07690:Major Facilitator Superfamily
540	HORVU.MOREX.r2.7HG0617130.1	1.48818	0.0471857	O80742.1 RecName: Full=U-box domain-containing protein 19; AltName: Full=Plant U-box protein 19 PF04564:U-box domain
541	HORVU.MOREX.r2.6HG0507180.1	1.48607	0.0365331	Q6H595.1 RecName: Full=Zinc finger AN1 domain-containing stress-associated protein 17; Short=OsSAP17 PF01428:AN1-like Zinc finger
542	HORVU.MOREX.r2.5HG0400830.1	1.4854	5.76998e-07	Q9STT1.1 RecName: Full=U-box domain-containing protein 39; AltName: Full=Plant U-box protein 39 PF04564:U-box domain
543	HORVU.MOREX.r2.5HG0384320.1	1.485	0.0445413	Q9LVI6.1 RecName: Full=Probable inactive receptor kinase RLK902; AltName: Full=Receptor-like kinase 902; Flags: Precursor PF00069:Protein kinase domain|PF08263:Leucine rich repeat N-terminal domain
544	HORVU.MOREX.r2.5HG0434980.1	1.4844	3.28353e-07	Q9ZT07.3 RecName: Full=G-type lectin S-receptor-like serine/threonine-protein kinase RKS1; AltName: Full=Receptor-like protein kinase 1; Flags: Precursor PF07714:Protein tyrosine kinase
545	HORVU.MOREX.r2.2HG0114080.1	1.48085	1.70366e-08	PF14009:Domain of unknown function (DUF4228)
546	HORVU.MOREX.r2.4HG0292820.1	1.48025	2.60637e-07	Q75IC7.1 RecName: Full=Secretory carrier-associated membrane protein 4; Short=Secretory carrier membrane protein 4 PF04144:SCAMP family
547	HORVU.MOREX.r2.4HG0318850.1	1.4793	0.00490665
548	HORVU.MOREX.r2.2HG0104380.1	1.47483	2.27598e-09
549	HORVU.MOREX.r2.3HG0263430.1	1.47439	0.000118787	Q9SBQ9.1 RecName: Full=Flavonoid 3'-monooxygenase; AltName: Full=Cytochrome P450 75B2; AltName: Full=Flavonoid 3'-hydroxylase [Petunia x hybrida] PF00067:Cytochrome P450
550	HORVU.MOREX.r2.7HG0585620.1	1.47393	1.83819e-05	Q9SBQ9.1 RecName: Full=Flavonoid 3'-monooxygenase; AltName: Full=Cytochrome P450 75B2; AltName: Full=Flavonoid 3'-hydroxylase [Petunia x hybrida] PF00067:Cytochrome P450
551	HORVU.MOREX.r2.1HG0071220.1	1.46725	5.53646e-08	Q9ZUF6.1 RecName: Full=Subtilisin-like protease SBT1.8; AltName: Full=Subtilase subfamily 1 member 8; Short=AtSBT1.8; Flags: Precursor PF05922:Peptidase inhibitor I9|PF00082:Subtilase family|PF02225:PA domain
552	HORVU.MOREX.r2.1HG0056960.1	1.46522	0.00138359	Q69P80.1 RecName: Full=Copper transporter 5.1; Short=OsCOPT5.1 PF04145:Ctr copper transporter family
553	HORVU.MOREX.r2.2HG0089430.1	1.46472	8.11853e-07
554	HORVU.MOREX.r2.3HG0227210.1	1.46455	0.0329073	O81211.2 RecName: Full=Respiratory burst oxidase homolog protein E; AltName: Full=NADPH oxidase RBOHE; Short=AtRBOHE PF08022:FAD-binding domain|PF08030:Ferric reductase NAD binding domain|PF08414:Respiratory burst NADPH oxidase|PF01794:Ferric redu
555	HORVU.MOREX.r2.4HG0329520.1	1.46302	9.04326e-05	PF01485:IBR domain, a half RING-finger domain
556	HORVU.MOREX.r2.2HG0125200.1	1.46029	0.0419716
557	HORVU.MOREX.r2.3HG0246490.1	1.46002	0.00287066	PF01762:Galactosyltransferase
558	HORVU.MOREX.r2.5HG0441170.1	1.45869	0.00127433	Q8GXG6.2 RecName: Full=Hydroxyproline O-galactosyltransferase GALT4; AltName: Full=Beta-1,3-galactosyltransferase 17 PF01762:Galactosyltransferase
559	HORVU.MOREX.r2.2HG0119770.1	1.45497	0.0245717	Q9C5V5.2 RecName: Full=Glutamate receptor 2.8; AltName: Full=Ligand-gated ion channel 2.8; Flags: Precursor PF00497:Bacterial extracellular solute-binding proteins, family 3|PF01094:Receptor family ligand binding region|PF00060:Ligand-gated ion ch
560	HORVU.MOREX.r2.1HG0050270.1	1.45179	6.60483e-07	Q8LGN0.3 RecName: Full=Glutamate receptor 2.7; AltName: Full=Ligand-gated ion channel 2.7; Flags: Precursor PF01094:Receptor family ligand binding region|PF00060:Ligand-gated ion channel|PF00497:Bacterial extracellular solute-binding proteins, fam
561	HORVU.MOREX.r2.6HG0451340.1	1.45134	3.22913e-05	Q8LGN0.3 RecName: Full=Glutamate receptor 2.7; AltName: Full=Ligand-gated ion channel 2.7; Flags: Precursor PF00497:Bacterial extracellular solute-binding proteins, family 3|PF00060:Ligand-gated ion channel|PF01094:Receptor family ligand binding r
562	HORVU.MOREX.r2.5HG0425220.1	1.44895	0.0302994	P14897.1 RecName: Full=Low molecular mass early light-inducible protein HV90, chloroplastic; Short=ELIP; Flags: Precursor PF00504:Chlorophyll A-B binding protein
563	HORVU.MOREX.r2.1HG0070680.1	1.44824	4.58116e-09	Q9SUD4.1 RecName: Full=Tetraspanin-7 PF00335:Tetraspanin family
564	HORVU.MOREX.r2.3HG0253120.1	1.44769	0.0033041	PF05910:Plant protein of unknown function (DUF868)
565	HORVU.MOREX.r2.2HG0152020.1	1.44646	0.0116286	Q9MBG5.1 RecName: Full=Probable calcium-binding protein CML30; AltName: Full=Calmodulin-like protein 30 PF13499:EF-hand domain pair
566	HORVU.MOREX.r2.3HG0231830.1	1.44463	0.00156594	Q8GXG1.2 RecName: Full=Probable isoaspartyl peptidase/L-asparaginase 2; AltName: Full=L-asparagine amidohydrolase 2; Contains: RecName: Full=Isoaspartyl peptidase/L-asparaginase 2 subunit alpha; Contains: RecName: Full=Isoaspartyl peptidase/L-asparag
567	HORVU.MOREX.r2.4HG0325520.1	1.43909	0.00017036	Q9LI65.1 RecName: Full=WAT1-related protein At3g30340 PF00892:EamA-like transporter family
568	HORVU.MOREX.r2.7HG0531560.1	1.43762	0.00894163	Q8S8F8.1 RecName: Full=GLABRA2 expression modulator PF02893:GRAM domain
569	HORVU.MOREX.r2.1HG0012070.1	1.43671	1.96463e-07	Q8RXX9.2 RecName: Full=E3 ubiquitin-protein ligase ATL6; AltName: Full=RING-H2 finger protein ATL6; AltName: Full=RING-type E3 ubiquitin transferase ATL6; Flags: Precursor PF13639:Ring finger domain
570	HORVU.MOREX.r2.2HG0126330.1	1.4321	2.00731e-12	Q9LMP1.1 RecName: Full=Wall-associated receptor kinase 2; Flags: Precursor PF07645:Calcium-binding EGF domain|PF13947:Wall-associated receptor kinase galacturonan-binding|PF00069:Protein kinase domain
571	HORVU.MOREX.r2.5HG0397440.1	1.42971	2.61502e-05
572	HORVU.MOREX.r2.4HG0284690.1	1.42844	5.91577e-12
573	HORVU.MOREX.r2.5HG0397780.1	1.42488	0.00244097	Q8LG88.2 RecName: Full=Tonoplast dicarboxylate transporter; Short=AttDT; AltName: Full=Sodium-dicarboxylate cotransporter-like; Short=AtSDAT; AltName: Full=Vacuolar malate transporter PF00939:Sodium:sulfate symporter transmembrane region
574	HORVU.MOREX.r2.5HG0429950.1	1.42475	4.05285e-10	Q9LXU9.1 RecName: Full=IRK-interacting protein -
575	HORVU.MOREX.r2.2HG0173480.1	1.42379	8.92085e-06	P14133.1 RecName: Full=L-ascorbate oxidase; Short=ASO; Short=Ascorbase; Flags: Precursor PF00394:Multicopper oxidase|PF07731:Multicopper oxidase|PF07732:Multicopper oxidase
576	HORVU.MOREX.r2.4HG0332820.1	1.42132	0.0369161
577	HORVU.MOREX.r2.4HG0282590.1	1.42059	1.35025e-06	A1ATU1.1 RecName: Full=Argininosuccinate lyase; Short=ASAL; AltName: Full=Arginosuccinase -
578	HORVU.MOREX.r2.4HG0342850.1	1.41806	3.62049e-10	Q0J090.1 RecName: Full=Dehydration-responsive element-binding protein 1H; Short=Protein DREB1H >A2Z388.1 RecName: Full=Dehydration-responsive element-binding protein 1H; Short=Protein DREB1H PF00847:AP2 domain
579	HORVU.MOREX.r2.5HG0432240.1	1.41784	6.47938e-05	A2Z389.1 RecName: Full=Dehydration-responsive element-binding protein 1A; Short=Protein DREB1A; AltName: Full=Protein C-repeat-binding factor 3; Short=rCBF3 PF00847:AP2 domain
580	HORVU.MOREX.r2.4HG0297760.1	1.41737	4.46804e-07	Q6J9S1.1 RecName: Full=Ethylene-responsive transcription factor RAP2-11; AltName: Full=Protein RELATED TO APETALA2 11 PF00847:AP2 domain
581	HORVU.MOREX.r2.1HG0045700.1	1.4165	1.25975e-08	Q0WUQ1.1 RecName: Full=BAG family molecular chaperone regulator 1; AltName: Full=Bcl-2-associated athanogene 1 PF02179:BAG domain
582	HORVU.MOREX.r2.3HG0221550.1	1.41444	1.28222e-05	Q9LNK1.1 RecName: Full=Ras-related protein RABA3; Short=AtRABA3 PF00071:Ras family
583	HORVU.MOREX.r2.1HG0066420.1	1.41325	0.0229189	Q9FMK9.1 RecName: Full=Probable inactive purple acid phosphatase 29; Flags: Precursor PF00149:Calcineurin-like phosphoesterase
584	HORVU.MOREX.r2.7HG0540590.1	1.41169	0.0415752	Q9SGS5.1 RecName: Full=Uncharacterized protein At1g76070 -
585	HORVU.MOREX.r2.3HG0182330.1	1.41093	0.000296417	B7F8P5.1 RecName: Full=Auxin-responsive protein SAUR36; AltName: Full=Protein SMALL AUXIN UP RNA 36 PF02519:Auxin responsive protein
586	HORVU.MOREX.r2.3HG0183270.1	1.40877	0.000239841	O81906.1 RecName: Full=G-type lectin S-receptor-like serine/threonine-protein kinase B120; Flags: Precursor PF01453:D-mannose binding lectin|PF07714:Protein tyrosine kinase|PF00954:S-locus glycoprotein domain|PF08276:PAN-like domain
587	HORVU.MOREX.r2.6HG0507820.1	1.40272	2.01929e-07	Q93ZR6.1 RecName: Full=O-acyltransferase WSD1; AltName: Full=Diacylglycerol O-acyltransferase; Short=DGAT; AltName: Full=Long-chain-alcohol O-fatty-acyltransferase; AltName: Full=Wax synthase; Short=WS PF03007:Wax ester synthase-like Acyl-CoA acyl
588	HORVU.MOREX.r2.6HG0456130.1	1.4016	2.50223e-09	Q9FKY4.1 RecName: Full=Protein PIN-LIKES 7; AltName: Full=Auxin efflux carrier-like protein 7 PF03547:Membrane transport protein
589	HORVU.MOREX.r2.4HG0315940.1	1.40134	0.0004116	Q9LMN6.1 RecName: Full=Wall-associated receptor kinase 4; Flags: Precursor PF00069:Protein kinase domain|PF13947:Wall-associated receptor kinase galacturonan-binding
590	HORVU.MOREX.r2.2HG0174380.1	1.39735	0.00855778	Q9SS90.1 RecName: Full=E3 ubiquitin-protein ligase RGLG1; AltName: Full=RING domain ligase 1 PF07002:Copine
591	HORVU.MOREX.r2.2HG0128950.1	1.39671	0.0010975	PF14009:Domain of unknown function (DUF4228)
592	HORVU.MOREX.r2.2HG0097390.1	1.39284	0.0046863	Q84MN0.1 RecName: Full=Calmodulin-like protein 4 PF13499:EF-hand domain pair
593	HORVU.MOREX.r2.7HG0570260.1	1.39199	0.0432429	Q9FYS5.1 RecName: Full=HMG-Y-related protein A; Short=ZmHMGA; AltName: Full=High mobility group A protein PF00538:linker histone H1 and H5 family
594	HORVU.MOREX.r2.3HG0252110.1	1.38842	8.9817e-09	PF02298:Plastocyanin-like domain
595	HORVU.MOREX.r2.6HG0505280.1	1.38629	9.0287e-05	Q42430.1 RecName: Full=Zinc finger protein 1; AltName: Full=WZF1 PF13912:C2H2-type zinc finger
596	HORVU.MOREX.r2.2HG0129530.1	1.38137	1.28721e-07	PF14009:Domain of unknown function (DUF4228)
597	HORVU.MOREX.r2.1HG0024540.1	1.37998	7.74366e-06	PF14009:Domain of unknown function (DUF4228)
598	HORVU.MOREX.r2.5HG0432000.1	1.3797	1.00894e-07	PF06219:Protein of unknown function (DUF1005)
599	HORVU.MOREX.r2.1HG0057060.1	1.3786	2.10258e-06	B9DFR3.1 RecName: Full=Pectin acetylesterase 9; Flags: Precursor PF03283:Pectinacetylesterase
600	HORVU.MOREX.r2.4HG0281040.1	1.3774	0.000179392
601	HORVU.MOREX.r2.3HG0250910.1	1.37377	0.0437377
602	HORVU.MOREX.r2.5HG0434020.1	1.37247	0.00870636	Q9ZSD4.1 RecName: Full=Syntaxin-121; Short=AtSYP121; AltName: Full=Syntaxin-related protein At-Syr1 PF05739:SNARE domain|PF00804:Syntaxin
603	HORVU.MOREX.r2.2HG0147320.1	1.37157	0.0215799	Q6F3A6.1 RecName: Full=Calcium-dependent protein kinase 10; Short=OsCDPK10; Short=OsCPK10 PF00069:Protein kinase domain|PF13499:EF-hand domain pair
604	HORVU.MOREX.r2.3HG0246960.1	1.36891	0.0405612	P80728.1 RecName: Full=Mavicyanin PF02298:Plastocyanin-like domain
605	HORVU.MOREX.r2.7HG0621290.1	1.36864	0.000114026	PF13302:Acetyltransferase (GNAT) domain
606	HORVU.MOREX.r2.4HG0348000.1	1.36708	0.0105546	Q7Y1H8.1 RecName: Full=Auxin-responsive protein IAA14; AltName: Full=Indoleacetic acid-induced protein 14 PF02309:AUX/IAA family
607	HORVU.MOREX.r2.6HG0517650.1	1.36664	8.36526e-06	P27806.2 RecName: Full=Histone H1 PF00538:linker histone H1 and H5 family
608	HORVU.MOREX.r2.6HG0476220.1	1.36617	1.60207e-05	P27806.2 RecName: Full=Histone H1 PF00538:linker histone H1 and H5 family
609	HORVU.MOREX.r2.1HG0002140.1	1.36522	0.0205168	Q8RX55.1 RecName: Full=Hydroxyproline O-galactosyltransferase GALT5; Short=AtGALT5; AltName: Full=Beta-1,3-galactosyltransferase 18 PF00337:Galactoside-binding lectin|PF01762:Galactosyltransferase
610	HORVU.MOREX.r2.4HG0285170.1	1.36197	0.0114806	PF13499:EF-hand domain pair
611	HORVU.MOREX.r2.1HG0068450.1	1.36176	5.70838e-05	Q4R1I9.1 RecName: Full=Anthocyanidin 5,3-O-glucosyltransferase; AltName: Full=UDP-glucose: anthocyanidin 5,3-O-glucosyltransferase PF00201:UDP-glucoronosyl and UDP-glucosyl transferase
612	HORVU.MOREX.r2.3HG0203700.1	1.36169	0.000553209	Q8S3X0.1 RecName: Full=Chalcone--flavonone isomerase; Short=Chalcone isomerase PF02431:Chalcone-flavanone isomerase
613	HORVU.MOREX.r2.7HG0554980.1	1.35992	2.01152e-05	PF13912:C2H2-type zinc finger
614	HORVU.MOREX.r2.2HG0112510.1	1.35959	1.28908e-05	PF08263:Leucine rich repeat N-terminal domain|PF13855:Leucine rich repeat
615	HORVU.MOREX.r2.7HG0546730.1	1.35935	0.00113011	O80939.1 RecName: Full=L-type lectin-domain containing receptor kinase IV.1; Short=Arabidopsis thaliana lectin-receptor kinase e; Short=AthlecRK-e; Short=LecRK-IV.1; AltName: Full=Lectin Receptor Kinase 1; Flags: Precursor PF00139:Legume lectin do
616	HORVU.MOREX.r2.3HG0219090.1	1.35808	0.000761243	PF03168:Late embryogenesis abundant protein
617	HORVU.MOREX.r2.1HG0044730.1	1.35676	5.5024e-08	PF03168:Late embryogenesis abundant protein
618	HORVU.MOREX.r2.6HG0481420.1	1.35674	0.000202927	Q943I6.1 RecName: Full=Zinc finger protein STOP1 homolog; AltName: Full=Protein STOP1 homolog -
619	HORVU.MOREX.r2.6HG0460080.1	1.35633	1.02832e-06	Q9LIG2.1 RecName: Full=Receptor-like protein kinase At3g21340; AltName: Full=Leucine-rich repeat receptor-like protein kinase At3g21340; Flags: Precursor PF07714:Protein tyrosine kinase|PF12819:Carbohydrate-binding protein of the ER|PF13855:Leucin
620	HORVU.MOREX.r2.5HG0430600.1	1.35563	0.00316588	Q8GWJ7.2 RecName: Full=Cysteine-rich receptor-like protein kinase 19; Short=Cysteine-rich RLK19; Flags: Precursor PF01657:Salt stress response/antifungal|PF07714:Protein tyrosine kinase
621	HORVU.MOREX.r2.7HG0558860.1	1.35455	0.00119227	A2XQD3.1 RecName: Full=G-type lectin S-receptor-like serine/threonine-protein kinase LECRK2; Short=OsLecRK2; Flags: Precursor PF01453:D-mannose binding lectin|PF00069:Protein kinase domain
622	HORVU.MOREX.r2.2HG0151140.1	1.34842	0.0114434
623	HORVU.MOREX.r2.3HG0247980.1	1.34562	0.000785629
624	HORVU.MOREX.r2.5HG0405050.1	1.3427	0.00259401	Q9FSV7.1 RecName: Full=Sucrose:sucrose 1-fructosyltransferase; AltName: Full=Sucrose 1(F)-fructosyltransferase; AltName: Full=Sucrose:sucrose 1(F)-beta-D-fructosyltransferase; Flags: Precursor PF00251:Glycosyl hydrolases family 32 N-terminal domai
625	HORVU.MOREX.r2.2HG0113880.1	1.34242	2.13614e-08	Q9FSV7.1 RecName: Full=Sucrose:sucrose 1-fructosyltransferase; AltName: Full=Sucrose 1(F)-fructosyltransferase; AltName: Full=Sucrose:sucrose 1(F)-beta-D-fructosyltransferase; Flags: Precursor PF08244:Glycosyl hydrolases family 32 C terminal|PF002
626	HORVU.MOREX.r2.6HG0451060.1	1.33906	0.000115332	Q9FSV7.1 RecName: Full=Sucrose:sucrose 1-fructosyltransferase; AltName: Full=Sucrose 1(F)-fructosyltransferase; AltName: Full=Sucrose:sucrose 1(F)-beta-D-fructosyltransferase; Flags: Precursor PF00251:Glycosyl hydrolases family 32 N-terminal domai
627	HORVU.MOREX.r2.5HG0416170.1	1.33877	0.0258492	P0DKI6.1 RecName: Full=Probable receptor-like protein kinase At1g33260 PF07714:Protein tyrosine kinase
628	HORVU.MOREX.r2.1HG0073500.1	1.33744	0.0103499	Q9LMN7.1 RecName: Full=Wall-associated receptor kinase 5; Flags: Precursor PF13947:Wall-associated receptor kinase galacturonan-binding|PF00069:Protein kinase domain
629	HORVU.MOREX.r2.7HG0619630.1	1.33655	0.000496122
630	HORVU.MOREX.r2.6HG0464780.1	1.3361	4.02361e-06	Q9LMN7.1 RecName: Full=Wall-associated receptor kinase 5; Flags: Precursor PF00069:Protein kinase domain|PF13947:Wall-associated receptor kinase galacturonan-binding
631	HORVU.MOREX.r2.2HG0154720.1	1.33465	0.0216138	Q9LMN7.1 RecName: Full=Wall-associated receptor kinase 5; Flags: Precursor PF00069:Protein kinase domain|PF13947:Wall-associated receptor kinase galacturonan-binding
632	HORVU.MOREX.r2.5HG0396350.1	1.33399	0.000265243	Q9LMN7.1 RecName: Full=Wall-associated receptor kinase 5; Flags: Precursor PF13947:Wall-associated receptor kinase galacturonan-binding|PF00069:Protein kinase domain
633	HORVU.MOREX.r2.1HG0062420.1	1.33287	6.92286e-05	Q9XF43.1 RecName: Full=3-ketoacyl-CoA synthase 6; Short=KCS-6; AltName: Full=Cuticular protein 1; AltName: Full=Eceriferum 6; AltName: Full=Very long-chain fatty acid condensing enzyme 6; Short=VLCFA condensing enzyme 6 PF08392:FAE1/Type III polyk
634	HORVU.MOREX.r2.6HG0516920.1	1.32371	6.57547e-06	PF05633:Protein of unknown function (DUF793)
635	HORVU.MOREX.r2.5HG0426960.1	1.32204	0.00281695	Q8VYY5.1 RecName: Full=Receptor-like serine/threonine-protein kinase NCRK; Flags: Precursor PF00069:Protein kinase domain
636	HORVU.MOREX.r2.4HG0328170.1	1.32142	0.00076606	Q9LMN7.1 RecName: Full=Wall-associated receptor kinase 5; Flags: Precursor PF13947:Wall-associated receptor kinase galacturonan-binding|PF07714:Protein tyrosine kinase
637	HORVU.MOREX.r2.4HG0276830.1	1.3198	0.000172939	Q9LMP1.1 RecName: Full=Wall-associated receptor kinase 2; Flags: Precursor PF00069:Protein kinase domain|PF13947:Wall-associated receptor kinase galacturonan-binding
638	HORVU.MOREX.r2.7HG0579710.1	1.31939	0.0285402	Q6ESF0.1 RecName: Full=Germin-like protein 2-4; Flags: Precursor PF00190:Cupin
639	HORVU.MOREX.r2.7HG0529200.1	1.31488	1.23521e-17
640	HORVU.MOREX.r2.6HG0470140.1	1.31404	0.0415467	PF01657:Salt stress response/antifungal
641	HORVU.MOREX.r2.7HG0596110.1	1.31364	0.000182154	P27450.2 RecName: Full=Probable serine/threonine-protein kinase Cx32, chloroplastic; Flags: Precursor PF07714:Protein tyrosine kinase
642	HORVU.MOREX.r2.4HG0340750.1	1.31212	1.66054e-10	PF13855:Leucine rich repeat
643	HORVU.MOREX.r2.4HG0336560.1	1.30927	0.00403745	Q6YTF5.1 RecName: Full=Cytochrome P450 76M5 PF00067:Cytochrome P450
644	HORVU.MOREX.r2.3HG0253620.1	1.30798	8.35032e-08	Q9ZPX9.2 RecName: Full=Calcium-binding protein KIC; AltName: Full=KCBP-interacting calcium-binding protein PF13833:EF-hand domain pair
645	HORVU.MOREX.r2.6HG0468070.1	1.30404	3.17941e-06	Q9LUI1.1 RecName: Full=Leucine-rich repeat extensin-like protein 6; Short=AtLRX6; Short=LRR/EXTENSIN6; AltName: Full=Cell wall hydroxyproline-rich glycoprotein; Flags: Precursor PF13855:Leucine rich repeat
646	HORVU.MOREX.r2.7HG0538290.1	1.30373	3.98369e-05	PF07816:Protein of unknown function (DUF1645)
647	HORVU.MOREX.r2.3HG0257380.1	1.30278	0.0266128	Q852F6.1 RecName: Full=Zinc transporter 2; AltName: Full=ZRT/IRT-like protein 2; Short=OsZIP2; Flags: Precursor PF02535:ZIP Zinc transporter
648	HORVU.MOREX.r2.6HG0511010.1	1.30194	0.0291064	Q9LVJ1.1 RecName: Full=Subtilisin-like protease SBT1.4; AltName: Full=Subtilase subfamily 1 member 4; Short=AtSBT1.4; Flags: Precursor PF00082:Subtilase family|PF05922:Peptidase inhibitor I9|PF02225:PA domain
649	HORVU.MOREX.r2.5HG0398130.1	1.30156	7.01473e-11	O65375.1 RecName: Full=Leucine-rich repeat extensin-like protein 1; Short=AtLRX1; Short=LRR/EXTENSIN1; AltName: Full=Cell wall hydroxyproline-rich glycoprotein; Flags: Precursor PF13855:Leucine rich repeat
650	HORVU.MOREX.r2.6HG0455130.1	1.30014	0.00205701	Q9FNJ5.1 RecName: Full=F-box/FBD/LRR-repeat protein At5g22660 PF08387:FBD|PF00646:F-box domain
651	HORVU.MOREX.r2.6HG0491480.1	1.30006	1.67222e-06	Q9FWX7.1 RecName: Full=ABC transporter B family member 11; Short=ABC transporter ABCB.11; Short=AtABCB11; AltName: Full=Multidrug resistance protein 8; AltName: Full=P-glycoprotein 11 PF00664:ABC transporter transmembrane region|PF00005:ABC transp
652	HORVU.MOREX.r2.2HG0158950.1	1.29835	0.00255223	Q9STE7.1 RecName: Full=Putative disease resistance RPP13-like protein 3 PF00931:NB-ARC domain
653	HORVU.MOREX.r2.5HG0399140.1	1.29724	0.0492555	Q9STE7.1 RecName: Full=Putative disease resistance RPP13-like protein 3 PF00931:NB-ARC domain
654	HORVU.MOREX.r2.6HG0464770.1	1.29712	6.61613e-07	O64483.1 RecName: Full=Senescence-induced receptor-like serine/threonine-protein kinase; AltName: Full=FLG22-induced receptor-like kinase 1; Flags: Precursor PF13855:Leucine rich repeat|PF07714:Protein tyrosine kinase|PF12819:Carbohydrate-binding
655	HORVU.MOREX.r2.6HG0476810.1	1.29561	0.00448348	O65924.1 RecName: Full=Putative leucine-rich repeat receptor-like protein kinase At2g19210; Flags: Precursor PF07714:Protein tyrosine kinase|PF13855:Leucine rich repeat|PF12819:Carbohydrate-binding protein of the ER
656	HORVU.MOREX.r2.2HG0110080.1	1.29519	8.91271e-06	PF03168:Late embryogenesis abundant protein
657	HORVU.MOREX.r2.7HG0565770.1	1.29393	0.00119361	Q94CF0.1 RecName: Full=EH domain-containing protein 1; Short=AtEHD1 PF16880:N-terminal EH-domain containing protein|PF00350:Dynamin family
658	HORVU.MOREX.r2.6HG0489520.1	1.29358	0.0100135	Q9SNE5.1 RecName: Full=Protein IRREGULAR XYLEM 15; Short=AtIRX15 PF04669:Polysaccharide biosynthesis
659	HORVU.MOREX.r2.1HG0048720.1	1.29283	8.5148e-05	O80939.1 RecName: Full=L-type lectin-domain containing receptor kinase IV.1; Short=Arabidopsis thaliana lectin-receptor kinase e; Short=AthlecRK-e; Short=LecRK-IV.1; AltName: Full=Lectin Receptor Kinase 1; Flags: Precursor PF00139:Legume lectin do
660	HORVU.MOREX.r2.1HG0024240.1	1.28965	9.44854e-05	PF03398:Regulator of Vps4 activity in the MVB pathway
661	HORVU.MOREX.r2.5HG0364350.1	1.28941	0.00233524	C0LGN2.1 RecName: Full=Probable leucine-rich repeat receptor-like serine/threonine-protein kinase At3g14840; Flags: Precursor PF00069:Protein kinase domain
662	HORVU.MOREX.r2.7HG0600520.1	1.2844	0.000178268	PF03372:Endonuclease/Exonuclease/phosphatase family
663	HORVU.MOREX.r2.1HG0029960.1	1.28416	0.00460853	E0ZS46.1 RecName: Full=Urease accessory protein F; Short=AtUREF >Q0E3L5.2 RecName: Full=Urease accessory protein F; Short=AtUREF -
664	HORVU.MOREX.r2.7HG0588320.1	1.27994	0.029333	Q9STE7.1 RecName: Full=Putative disease resistance RPP13-like protein 3 PF00931:NB-ARC domain
665	HORVU.MOREX.r2.4HG0338680.1	1.27962	0.0216618	Q9LYD8.1 RecName: Full=L-gulonolactone oxidase 3; Short=AtGulLO3; Flags: Precursor PF01565:FAD binding domain|PF04030:D-arabinono-1,4-lactone oxidase
666	HORVU.MOREX.r2.3HG0244560.1	1.27943	8.06983e-06	PF01464:Transglycosylase SLT domain
667	HORVU.MOREX.r2.3HG0256200.1	1.27627	6.49545e-13	Q9M896.2 RecName: Full=Protein trichome birefringence-like 20 PF13839:GDSL/SGNH-like Acyl-Esterase family found in Pmr5 and Cas1p
668	HORVU.MOREX.r2.2HG0091610.1	1.27446	1.45163e-05	Q9ZQG9.2 RecName: Full=Glucan endo-1,3-beta-glucosidase 14; AltName: Full=(1->3)-beta-glucan endohydrolase 14; Short=(1->3)-beta-glucanase 14; AltName: Full=Beta-1,3-endoglucanase 14; Short=Beta-1,3-glucanase 14; Flags: Precursor PF00332:Glycosyl
669	HORVU.MOREX.r2.2HG0121400.1	1.27381	0.0473361	PF12697:Alpha/beta hydrolase family
670	HORVU.MOREX.r2.2HG0173500.1	1.27214	0.00400229	O22808.1 RecName: Full=Protein LYK5; AltName: Full=LysM domain receptor-like kinase 5; AltName: Full=LysM-containing receptor-like kinase 5; Flags: Precursor PF07714:Protein tyrosine kinase
671	HORVU.MOREX.r2.4HG0293410.1	1.27186	5.5691e-12	O22808.1 RecName: Full=Protein LYK5; AltName: Full=LysM domain receptor-like kinase 5; AltName: Full=LysM-containing receptor-like kinase 5; Flags: Precursor PF01476:LysM domain|PF07714:Protein tyrosine kinase
672	HORVU.MOREX.r2.2HG0175400.1	1.27034	1.56549e-06	PF05627:Cleavage site for pathogenic type III effector avirulence factor Avr
673	HORVU.MOREX.r2.4HG0283110.1	1.26805	6.16875e-09	Q9FDW1.1 RecName: Full=Transcription factor MYB44; AltName: Full=Myb-related protein 44; Short=AtMYB44; AltName: Full=Myb-related protein R1; Short=AtMYBR1 PF00249:Myb-like DNA-binding domain
674	HORVU.MOREX.r2.5HG0412880.1	1.26778	0.00166139
675	HORVU.MOREX.r2.5HG0413330.1	1.26676	2.56179e-06	F4I114.1 RecName: Full=Probable serine/threonine-protein kinase At1g09600 PF00069:Protein kinase domain
676	HORVU.MOREX.r2.2HG0140580.1	1.2641	0.000722658
677	HORVU.MOREX.r2.4HG0288120.1	1.26366	4.03926e-05	Q9M345.1 RecName: Full=L-type lectin-domain containing receptor kinase IV.2; Short=Arabidopsis thaliana lectin-receptor kinase a4; Short=AthlecRK-a4; Short=LecRK-IV.2; AltName: Full=Protein SMALL, GLUED-TOGETHER, AND COLLAPSED POLLEN; Flags: Precurso
678	HORVU.MOREX.r2.2HG0137410.1	1.26067	0.0162857	PF04724:Glycosyltransferase family 17
679	HORVU.MOREX.r2.2HG0085900.1	1.25874	0.000183746	P49310.1 RecName: Full=Glycine-rich RNA-binding protein GRP1A PF00076:RNA recognition motif. (a.k.a. RRM, RBD, or RNP domain)
680	HORVU.MOREX.r2.3HG0211410.1	1.25646	1.35911e-09	Q6K8R2.1 RecName: Full=Chitinase 6; AltName: Full=Pathogenesis related (PR)-3 chitinase 6; Flags: Precursor PF00182:Chitinase class I|PF00187:Chitin recognition protein
681	HORVU.MOREX.r2.7HG0597170.1	1.25609	8.48242e-06	Q7XBH4.2 RecName: Full=Myb-related protein Myb4; AltName: Full=OsMyb4; AltName: Full=Transcription factor RLTR1 PF00249:Myb-like DNA-binding domain
682	HORVU.MOREX.r2.2HG0173820.1	1.25313	0.0100734	A2X7F7.1 RecName: Full=Phenylalanine ammonia-lyase PF00221:Aromatic amino acid lyase
683	HORVU.MOREX.r2.4HG0329100.1	1.25282	0.0161129	Q9M2Z4.1 RecName: Full=Membrane steroid-binding protein 2; Short=AtMP2; AltName: Full=Membrane-associated progesterone-binding protein 3; Short=AtMAPR3 PF00173:Cytochrome b5-like Heme/Steroid binding domain
684	HORVU.MOREX.r2.5HG0418820.1	1.24939	0.00686401	PF05686:Glycosyl transferase family 90
685	HORVU.MOREX.r2.5HG0429750.1	1.24934	0.0415195	Q9LXD6.1 RecName: Full=Beta-D-xylosidase 3; Short=AtBXL3; AltName: Full=Alpha-L-arabinofuranosidase; Flags: Precursor PF01915:Glycosyl hydrolase family 3 C-terminal domain|PF14310:Fibronectin type III-like domain|PF00933:Glycosyl hydrolase family
686	HORVU.MOREX.r2.2HG0173490.1	1.24811	0.0003529	PF03087:Arabidopsis protein of unknown function
687	HORVU.MOREX.r2.3HG0190250.1	1.24667	0.00806506	Q9FXA4.1 RecName: Full=U-box domain-containing protein 26; AltName: Full=Plant U-box protein 26 PF04564:U-box domain
688	HORVU.MOREX.r2.6HG0465350.1	1.24132	0.0202758	Q6EP77.1 RecName: Full=Dehydration-responsive element-binding protein 1G; Short=Protein DREB1G PF00847:AP2 domain
689	HORVU.MOREX.r2.7HG0552760.1	1.24071	0.0490051	Q9ZU51.2 RecName: Full=E3 ubiquitin-protein ligase RHA2B; AltName: Full=RING-H2 finger A2b; AltName: Full=RING-H2 zinc finger protein RHA2b PF13639:Ring finger domain
690	HORVU.MOREX.r2.2HG0114130.1	1.23994	0.00592905	Q8LC69.2 RecName: Full=RING-H2 finger protein ATL8; AltName: Full=RING-type E3 ubiquitin transferase ATL8 PF13639:Ring finger domain
691	HORVU.MOREX.r2.1HG0046900.1	1.23941	0.00781176	Q9LY41.1 RecName: Full=E3 ubiquitin-protein ligase ATL4; AltName: Full=Protein ARABIDOPSIS TOXICOS EN LEVADURA 4; Short=Protein ATL4; AltName: Full=RING-H2 finger X1a; AltName: Full=RING-H2 zinc finger protein ATL4; AltName: Full=RING-H2 zinc finger
692	HORVU.MOREX.r2.3HG0187140.1	1.23547	0.0210819	Q38908.2 RecName: Full=Probable xyloglucan endotransglucosylase/hydrolase protein 30; Short=At-XTH30; Short=XTH-30; Flags: Precursor PF00722:Glycosyl hydrolases family 16|PF06955:Xyloglucan endo-transglycosylase (XET) C-terminus
693	HORVU.MOREX.r2.5HG0385770.1	1.23416	0.0310708	Q336N8.1 RecName: Full=Lysine-specific demethylase JMJ706; AltName: Full=Jumonji domain-containing protein 706; AltName: Full=Lysine-specific histone demethylase JMJ706; AltName: Full=Protein JUMONJI 706 PF02375:jmjN domain|PF02928:C5HC2 zinc fing
694	HORVU.MOREX.r2.1HG0076620.1	1.23112	0.00529076	Q42982.2 RecName: Full=Probable 4-coumarate--CoA ligase 2; Short=4CL 2; Short=Os4CL2; AltName: Full=4-coumaroyl-CoA synthase 2 PF00501:AMP-binding enzyme|PF13193:AMP-binding enzyme C-terminal domain
695	HORVU.MOREX.r2.7HG0544030.1	1.23108	5.38626e-12	Q9LPZ3.3 RecName: Full=G-type lectin S-receptor-like serine/threonine-protein kinase At1g11410; Flags: Precursor PF07714:Protein tyrosine kinase
696	HORVU.MOREX.r2.2HG0084420.1	1.23098	0.0497003
697	HORVU.MOREX.r2.5HG0438290.1	1.23079	0.00328268
698	HORVU.MOREX.r2.5HG0384500.1	1.22986	3.76193e-05
699	HORVU.MOREX.r2.6HG0451690.1	1.22507	1.1591e-05	Q8RWD0.2 RecName: Full=Zinc finger protein CONSTANS-LIKE 16 PF06203:CCT motif
700	HORVU.MOREX.r2.3HG0253050.1	1.22343	0.00179965	Q9LH89.1 RecName: Full=Uncharacterized protein At3g28850 PF00462:Glutaredoxin
701	HORVU.MOREX.r2.2HG0106810.1	1.22222	0.00158547
702	HORVU.MOREX.r2.4HG0285500.1	1.2222	0.0148845	Q5NDE4.1 RecName: Full=Protein O-linked-mannose beta-1,4-N-acetylglucosaminyltransferase 2; Short=POMGnT2; AltName: Full=Extracellular O-linked N-acetylglucosamine transferase-like; AltName: Full=Glycosyltransferase-like domain-containing protein 2 &
703	HORVU.MOREX.r2.2HG0130250.1	1.2222	0.00084534
704	HORVU.MOREX.r2.5HG0418250.1	1.22195	0.000137414	O04536.1 RecName: Full=Probable galacturonosyltransferase-like 9; AltName: Full=Like glycosyl transferase 8 PF01501:Glycosyl transferase family 8
705	HORVU.MOREX.r2.5HG0399310.1	1.22156	1.85274e-06
706	HORVU.MOREX.r2.4HG0347050.1	1.22046	1.29047e-08	A3AB67.1 RecName: Full=Formin-like protein 16; AltName: Full=OsFH16; Flags: Precursor PF02181:Formin Homology 2 Domain
707	HORVU.MOREX.r2.1HG0053570.1	1.21962	0.00396136	Q6Z5P2.1 RecName: Full=Endoglucanase 7; AltName: Full=Endo-1,4-beta glucanase 7; AltName: Full=OsGLU10; Flags: Precursor PF00759:Glycosyl hydrolase family 9
708	HORVU.MOREX.r2.3HG0182590.1	1.21735	1.67404e-14	Q5PNY6.1 RecName: Full=U-box domain-containing protein 21; AltName: Full=Plant U-box protein 21 PF04564:U-box domain
709	HORVU.MOREX.r2.3HG0246450.1	1.21604	0.00854581	Q9C566.1 RecName: Full=Peptidyl-prolyl cis-trans isomerase CYP40; Short=PPIase CYP40; AltName: Full=Cyclophilin of 40 kDa; Short=Cyclophilin-40; AltName: Full=Protein SQUINT; AltName: Full=Rotamase CYP40 PF00160:Cyclophilin type peptidyl-prolyl ci
710	HORVU.MOREX.r2.5HG0412940.1	1.21448	0.000395849	Q8LGA5.2 RecName: Full=E3 ubiquitin-protein ligase ATL31; AltName: Full=Protein CARBON/NITROGEN INSENSITIVE 1; AltName: Full=Protein SUPER SURVIVAL 1; AltName: Full=RING-H2 finger protein ATL31; AltName: Full=RING-type E3 ubiquitin transferase ATL31;
711	HORVU.MOREX.r2.2HG0084430.1	1.21262	6.03971e-07	Q9ZPE7.1 RecName: Full=Protein EXORDIUM; Flags: Precursor PF04674:Phosphate-induced protein 1 conserved region
712	HORVU.MOREX.r2.3HG0225660.1	1.20785	0.000565885	Q9ZPE7.1 RecName: Full=Protein EXORDIUM; Flags: Precursor PF04674:Phosphate-induced protein 1 conserved region
713	HORVU.MOREX.r2.2HG0164900.1	1.20734	0.0285402	F8WKW1.1 RecName: Full=7-deoxyloganetin glucosyltransferase; AltName: Full=Genipin glucosyltransferase; AltName: Full=UDP-glucose glucosyltransferase 2; Short=GjUGT2; AltName: Full=UDP-glycosyltransferase 85A24 PF00201:UDP-glucoronosyl and UDP-glu
714	HORVU.MOREX.r2.4HG0286630.1	1.20495	0.0230958	Q9SWH5.2 RecName: Full=Galactoside 2-alpha-L-fucosyltransferase; AltName: Full=Xyloglucan alpha-(1,2)-fucosyltransferase; Short=AtFUT1 PF03254:Xyloglucan fucosyltransferase
715	HORVU.MOREX.r2.3HG0184770.1	1.20438	3.58918e-06	Q9SCZ4.1 RecName: Full=Receptor-like protein kinase FERONIA; AltName: Full=Protein SIRENE; Flags: Precursor PF07714:Protein tyrosine kinase
716	HORVU.MOREX.r2.5HG0425940.1	1.20422	0.000136712	Q43735.1 RecName: Full=Peroxidase 27; Short=Atperox P27; AltName: Full=ATP12a; AltName: Full=PRXR7; Flags: Precursor PF00141:Peroxidase
717	HORVU.MOREX.r2.6HG0504490.1	1.20223	0.00699145	Q8GXZ3.1 RecName: Full=Serine/threonine-protein kinase At5g01020 PF07714:Protein tyrosine kinase
718	HORVU.MOREX.r2.5HG0382290.1	1.19682	0.0473944	Q9C5V5.2 RecName: Full=Glutamate receptor 2.8; AltName: Full=Ligand-gated ion channel 2.8; Flags: Precursor PF00060:Ligand-gated ion channel|PF01094:Receptor family ligand binding region|PF00497:Bacterial extracellular solute-binding proteins, fam
719	HORVU.MOREX.r2.7HG0531870.1	1.19391	8.13518e-13	Q9C5V5.2 RecName: Full=Glutamate receptor 2.8; AltName: Full=Ligand-gated ion channel 2.8; Flags: Precursor PF00497:Bacterial extracellular solute-binding proteins, family 3|PF01094:Receptor family ligand binding region|PF00060:Ligand-gated ion ch
720	HORVU.MOREX.r2.7HG0567670.1	1.1939	0.0010986	PF03168:Late embryogenesis abundant protein
721	HORVU.MOREX.r2.1HG0040640.1	1.1855	0.0219158	Q94AZ2.2 RecName: Full=Sugar transport protein 13; AltName: Full=Hexose transporter 13; AltName: Full=Multicopy suppressor of snf4 deficiency protein 1 PF00083:Sugar (and other) transporter
722	HORVU.MOREX.r2.5HG0353930.1	1.18474	0.000557764	Q9M0B6.1 RecName: Full=UDP-glucuronate 4-epimerase 1; AltName: Full=UDP-glucuronic acid epimerase 1; Short=AtUGlcAE3 PF16363:GDP-mannose 4,6 dehydratase
723	HORVU.MOREX.r2.7HG0604150.1	1.18448	0.000921688	Q9SDZ9.1 RecName: Full=Purple acid phosphatase 2; AltName: Full=Manganese(II) purple acid phosphatase 2; Flags: Precursor PF14008:Iron/zinc purple acid phosphatase-like protein C|PF16656:Purple acid Phosphatase, N-terminal domain|PF00149:Calcineur
724	HORVU.MOREX.r2.5HG0350950.1	1.18311	1.38245e-08	Q9FZP1.2 RecName: Full=Heparanase-like protein 3; Flags: Precursor PF03662:Glycosyl hydrolase family 79, N-terminal domain
725	HORVU.MOREX.r2.6HG0510410.1	1.18212	1.40882e-05	Q9LMN8.2 RecName: Full=Wall-associated receptor kinase 3; Flags: Precursor PF07714:Protein tyrosine kinase
726	HORVU.MOREX.r2.4HG0346820.1	1.18044	5.66931e-05	Q8W4G6.2 RecName: Full=Cysteine-rich receptor-like protein kinase 15; Short=Cysteine-rich RLK15; Flags: Precursor PF00069:Protein kinase domain|PF01657:Salt stress response/antifungal
727	HORVU.MOREX.r2.7HG0558540.1	1.17991	4.78666e-06	Q38834.2 RecName: Full=Disease resistance RPP13-like protein 4; AltName: Full=Disease resistance protein ZAR1; AltName: Full=Protein HOPZ-ACTIVATED RESISTANCE 1 PF00931:NB-ARC domain
728	HORVU.MOREX.r2.1HG0042010.1	1.17768	0.0193534	O81906.1 RecName: Full=G-type lectin S-receptor-like serine/threonine-protein kinase B120; Flags: Precursor PF07714:Protein tyrosine kinase|PF01453:D-mannose binding lectin|PF08276:PAN-like domain|PF00954:S-locus glycoprotein domain
729	HORVU.MOREX.r2.4HG0333180.1	1.17717	5.31451e-05	P04784.1 RecName: Full=Chlorophyll a-b binding protein, chloroplastic; AltName: Full=LHCII type I CAB; Short=LHCP; Flags: Precursor PF00504:Chlorophyll A-B binding protein
730	HORVU.MOREX.r2.6HG0474930.1	1.17668	0.000137377	Q1MX30.1 RecName: Full=Receptor kinase-like protein Xa21; Contains: RecName: Full=Receptor kinase-like protein Xa21, processed; Flags: Precursor PF13855:Leucine rich repeat
731	HORVU.MOREX.r2.2HG0089280.1	1.17563	0.000108045	PF08263:Leucine rich repeat N-terminal domain|PF13855:Leucine rich repeat
732	HORVU.MOREX.r2.7HG0615930.1	1.17468	0.0454854	Q7XBQ9.1 RecName: Full=Disease resistance protein RGA2; AltName: Full=Blight resistance protein RPI; AltName: Full=RGA2-blb PF13855:Leucine rich repeat|PF00931:NB-ARC domain|PF12799:Leucine Rich repeats (2 copies)
733	HORVU.MOREX.r2.3HG0275770.1	1.17457	0.00564343	Q7XA39.1 RecName: Full=Putative disease resistance protein RGA4; AltName: Full=RGA4-blb PF00931:NB-ARC domain
734	HORVU.MOREX.r2.1HG0040170.1	1.17389	2.48881e-07	D7UPN3.1 RecName: Full=Chitin elicitor receptor kinase 1; Short=OsCERK1; AltName: Full=LysM domain receptor-like kinase 1; Short=LysM RLK1; Short=LysM-containing receptor-like kinase 1; Flags: Precursor -
735	HORVU.MOREX.r2.3HG0196090.1	1.16937	1.23785e-06	Q9M345.1 RecName: Full=L-type lectin-domain containing receptor kinase IV.2; Short=Arabidopsis thaliana lectin-receptor kinase a4; Short=AthlecRK-a4; Short=LecRK-IV.2; AltName: Full=Protein SMALL, GLUED-TOGETHER, AND COLLAPSED POLLEN; Flags: Precurso
736	HORVU.MOREX.r2.5HG0370100.1	1.1689	0.0137888
737	HORVU.MOREX.r2.7HG0560530.1	1.16843	0.00728077	O49621.1 RecName: Full=MLO-like protein 1; Short=AtMlo1; AltName: Full=MLO protein homolog 1; Short=AtMlo-H1 PF03094:Mlo family
738	HORVU.MOREX.r2.3HG0191060.1	1.16645	0.0215114	O81906.1 RecName: Full=G-type lectin S-receptor-like serine/threonine-protein kinase B120; Flags: Precursor PF07714:Protein tyrosine kinase|PF01657:Salt stress response/antifungal
739	HORVU.MOREX.r2.5HG0426870.1	1.16612	1.30153e-12	Q9LHZ7.1 RecName: Full=Cellulose synthase-like protein D2; AltName: Full=OsCslD2 PF03552:Cellulose synthase|PF14570:RING/Ubox like zinc-binding domain
740	HORVU.MOREX.r2.5HG0423440.1	1.16568	0.000924527	Q9C9H7.2 RecName: Full=Receptor-like protein 12; Short=AtRLP12; Flags: Precursor PF08263:Leucine rich repeat N-terminal domain|PF13855:Leucine rich repeat
741	HORVU.MOREX.r2.7HG0543340.1	1.16562	1.66379e-05	PF14227:gag-polypeptide of LTR copia-type
742	HORVU.MOREX.r2.5HG0445910.1	1.1652	0.0134965	PF00098:Zinc knuckle
743	HORVU.MOREX.r2.2HG0152170.1	1.16382	3.94965e-13	PF13855:Leucine rich repeat
744	HORVU.MOREX.r2.6HG0469630.1	1.1592	0.000838572	PF14223:gag-polypeptide of LTR copia-type
745	HORVU.MOREX.r2.3HG0236510.1	1.15844	6.33722e-05	P04146.3 RecName: Full=Copia protein; AltName: Full=Gag-int-pol protein; Contains: RecName: Full=Copia VLP protein; Contains: RecName: Full=Copia protease PF00665:Integrase core domain|PF07727:Reverse transcriptase (RNA-dependent DNA polymerase)
746	HORVU.MOREX.r2.6HG0500950.1	1.15776	8.81455e-05	Q9STE7.1 RecName: Full=Putative disease resistance RPP13-like protein 3 PF00931:NB-ARC domain
747	HORVU.MOREX.r2.3HG0238860.1	1.15714	1.45163e-05	C0LGP4.1 RecName: Full=Probable LRR receptor-like serine/threonine-protein kinase At3g47570; Flags: Precursor PF08263:Leucine rich repeat N-terminal domain|PF07714:Protein tyrosine kinase
748	HORVU.MOREX.r2.4HG0314620.1	1.15513	0.00363078
749	HORVU.MOREX.r2.6HG0453810.1	1.1549	0.0396072	Q8VZG8.3 RecName: Full=MDIS1-interacting receptor like kinase 2; Short=AtMIK2; AltName: Full=Probable LRR receptor-like serine/threonine-protein kinase At4g08850; Flags: Precursor PF13855:Leucine rich repeat|PF00069:Protein kinase domain|PF08263:L
750	HORVU.MOREX.r2.4HG0338570.1	1.15366	8.77897e-07	Q9LXA5.1 RecName: Full=L-type lectin-domain containing receptor kinase IX.1; Short=LecRK-IX.1; Flags: Precursor PF00069:Protein kinase domain|PF00139:Legume lectin domain
751	HORVU.MOREX.r2.6HG0506590.1	1.15359	8.40891e-07	Q9S7P9.1 RecName: Full=SNAP25 homologous protein SNAP33; Short=AtSNAP33; AltName: Full=Snap25a; AltName: Full=Synaptosomal-associated protein SNAP25-like 1; Short=SNAP-25-like protein 1 -
752	HORVU.MOREX.r2.2HG0103420.1	1.1529	8.49438e-06
753	HORVU.MOREX.r2.7HG0619320.1	1.15145	6.34835e-08	Q9ZVQ6.1 RecName: Full=F-box protein PP2-B10; AltName: Full=Protein PHLOEM PROTEIN 2-LIKE B10; Short=AtPP2-B10 PF14299:Phloem protein 2
754	HORVU.MOREX.r2.1HG0064190.1	1.15133	0.000352596	O22977.1 RecName: Full=Probable lysophospholipase BODYGUARD 3; Short=AtBDG3; Flags: Precursor -
755	HORVU.MOREX.r2.2HG0142620.1	1.14988	9.07734e-06	Q9LPL3.1 RecName: Full=Probable indole-3-pyruvate monooxygenase YUCCA11; AltName: Full=Flavin-containing monooxygenase YUCCA11 PF00743:Flavin-binding monooxygenase-like
756	HORVU.MOREX.r2.6HG0453860.1	1.14954	2.35481e-05
757	HORVU.MOREX.r2.1HG0041740.1	1.14933	0.0263978	D1MI46.1 RecName: Full=Geraniol 8-hydroxylase; AltName: Full=Cytochrome P450 76B10; AltName: Full=Geraniol 10-hydroxylase; Short=SmG10H PF00067:Cytochrome P450
758	HORVU.MOREX.r2.4HG0315710.1	1.14924	0.00110094	O80939.1 RecName: Full=L-type lectin-domain containing receptor kinase IV.1; Short=Arabidopsis thaliana lectin-receptor kinase e; Short=AthlecRK-e; Short=LecRK-IV.1; AltName: Full=Lectin Receptor Kinase 1; Flags: Precursor PF00139:Legume lectin do
759	HORVU.MOREX.r2.4HG0326060.1	1.14858	0.00048008	Q07423.1 RecName: Full=Hexose carrier protein HEX6 PF00083:Sugar (and other) transporter
760	HORVU.MOREX.r2.2HG0168740.1	1.14724	3.51599e-06	Q8VWV6.1 RecName: Full=Probable WRKY transcription factor 61; AltName: Full=WRKY DNA-binding protein 61 PF03106:WRKY DNA -binding domain
761	HORVU.MOREX.r2.3HG0252550.1	1.14471	0.0158836
762	HORVU.MOREX.r2.5HG0444860.1	1.14284	4.55506e-08	Q2QYE1.2 RecName: Full=Probable apyrase 3; Short=OsAPY3; AltName: Full=ATP-diphosphatase; AltName: Full=ATP-diphosphohydrolase; AltName: Full=Adenosine diphosphatase; Short=ADPase; Flags: Precursor PF01150:GDA1/CD39 (nucleoside phosphatase) family
763	HORVU.MOREX.r2.3HG0246540.1	1.14123	0.0252417	Q9ZNU2.1 RecName: Full=NAC domain-containing protein 18; Short=ANAC018; AltName: Full=Protein NAC-REGULATED SEED MORPHOLOGY 2; AltName: Full=Protein NO APICAL MERISTEM; Short=AtNAM PF02365:No apical meristem (NAM) protein
764	HORVU.MOREX.r2.3HG0187770.1	1.14107	0.0241471	Q9M175.1 RecName: Full=Protein NRT1/ PTR FAMILY 2.3; Short=AtNPF2.3; AltName: Full=Probable nitrate excretion transporter 3; AltName: Full=Protein NAXT1-like 2 PF00854:POT family
765	HORVU.MOREX.r2.4HG0318680.1	1.13748	1.93976e-05	PF02622:Uncharacterized ACR, COG1678
766	HORVU.MOREX.r2.6HG0467880.1	1.13571	0.00148313	Q02921.1 RecName: Full=Early nodulin-93; Short=N-93 PF03386:Early nodulin 93 ENOD93 protein
767	HORVU.MOREX.r2.3HG0187650.1	1.13488	0.0189375
768	HORVU.MOREX.r2.5HG0398480.1	1.13326	2.01152e-05	PF07734:F-box associated|PF00646:F-box domain
769	HORVU.MOREX.r2.6HG0509880.1	1.13281	0.00335689	Q9MB94.1 RecName: Full=1-aminocyclopropane-1-carboxylate oxidase; Short=ACC oxidase; AltName: Full=Ethylene-forming enzyme; Short=EFE PF03171:2OG-Fe(II) oxygenase superfamily|PF14226:non-haem dioxygenase in morphine synthesis N-terminal
770	HORVU.MOREX.r2.3HG0195710.1	1.13173	0.0212974	Q9FZP1.2 RecName: Full=Heparanase-like protein 3; Flags: Precursor PF03662:Glycosyl hydrolase family 79, N-terminal domain
771	HORVU.MOREX.r2.3HG0191350.1	1.13015	0.00287746	PF03081:Exo70 exocyst complex subunit
772	HORVU.MOREX.r2.1HG0055950.1	1.12841	3.60102e-07
773	HORVU.MOREX.r2.6HG0461430.1	1.1281	0.0074283	PF02902:Ulp1 protease family, C-terminal catalytic domain
774	HORVU.MOREX.r2.3HG0186320.1	1.12709	0.0015607	I4DST8.1 RecName: Full=Tuliposide A-converting enzyme 1, chloroplastic; Short=TgTCEA1; Flags: Precursor PF07859:alpha/beta hydrolase fold
775	HORVU.MOREX.r2.3HG0203910.1	1.1246	0.00386559	O80933.1 RecName: Full=Scarecrow-like protein 9; Short=AtSCL9; AltName: Full=GRAS family protein 13; Short=AtGRAS-13 PF03514:GRAS domain family
776	HORVU.MOREX.r2.3HG0208840.1	1.12238	3.07927e-07	PF05553:Cotton fibre expressed protein
777	HORVU.MOREX.r2.3HG0260740.1	1.12215	1.68193e-07	Q8LGA5.2 RecName: Full=E3 ubiquitin-protein ligase ATL31; AltName: Full=Protein CARBON/NITROGEN INSENSITIVE 1; AltName: Full=Protein SUPER SURVIVAL 1; AltName: Full=RING-H2 finger protein ATL31; AltName: Full=RING-type E3 ubiquitin transferase ATL31;
778	HORVU.MOREX.r2.7HG0597730.1	1.11985	0.000247088
779	HORVU.MOREX.r2.5HG0401660.1	1.11691	0.0406341	Q93Z00.1 RecName: Full=Transcription factor TCP14 PF03634:TCP family transcription factor
780	HORVU.MOREX.r2.2HG0160720.1	1.1154	0.00838679	O04529.1 RecName: Full=Metalloendoproteinase 2-MMP; Short=At2-MMP; Flags: Precursor PF00413:Matrixin|PF01471:Putative peptidoglycan binding domain
781	HORVU.MOREX.r2.3HG0195540.1	1.11342	0.000394086	D9J100.1 RecName: Full=Anthranilate O-methyltransferase 3; AltName: Full=Anthranilic acid methyltransferase 3; AltName: Full=Benzoate O-methyltransferase; AltName: Full=O-methyltransferase 3; AltName: Full=Salicylate O-methyltransferas PF03492:SAM
782	HORVU.MOREX.r2.6HG0521020.1	1.11224	0.0208122	P04784.1 RecName: Full=Chlorophyll a-b binding protein, chloroplastic; AltName: Full=LHCII type I CAB; Short=LHCP; Flags: Precursor PF00504:Chlorophyll A-B binding protein
783	HORVU.MOREX.r2.5HG0374390.1	1.11114	0.0104809	O04536.1 RecName: Full=Probable galacturonosyltransferase-like 9; AltName: Full=Like glycosyl transferase 8 PF01501:Glycosyl transferase family 8
784	HORVU.MOREX.r2.2HG0156320.1	1.10582	0.0236393	P35792.1 RecName: Full=Pathogenesis-related protein PRB1-2; Flags: Precursor PF00188:Cysteine-rich secretory protein family
785	HORVU.MOREX.r2.3HG0235290.1	1.10531	3.92764e-07	P35792.1 RecName: Full=Pathogenesis-related protein PRB1-2; Flags: Precursor PF00188:Cysteine-rich secretory protein family
786	HORVU.MOREX.r2.UnG0625360.1	1.1045	0.0130167	Q5PNY6.1 RecName: Full=U-box domain-containing protein 21; AltName: Full=Plant U-box protein 21 PF04564:U-box domain
787	HORVU.MOREX.r2.7HG0602820.1	1.10394	0.0024128	Q7XEZ6.1 RecName: Full=Protein TIFY 11e; Short=OsTIFY11e; AltName: Full=Jasmonate ZIM domain-containing protein 13; Short=OsJAZ13 >A2Z6V6.1 RecName: Full=Protein TIFY 11e PF06200:tify domain|PF09425:Divergent CCT motif
788	HORVU.MOREX.r2.1HG0046210.1	1.10028	0.0206236	Q652V8.1 RecName: Full=16.0 kDa heat shock protein, peroxisomal; Short=OsHsp16.0 PF00011:Hsp20/alpha crystallin family
789	HORVU.MOREX.r2.2HG0155620.1	1.09954	0.0484934	Q8VY81.1 RecName: Full=Nudix hydrolase 21, chloroplastic; Short=AtNUDT21; Flags: Precursor PF00293:NUDIX domain
790	HORVU.MOREX.r2.5HG0394620.1	1.09888	1.42488e-06	Q9XF43.1 RecName: Full=3-ketoacyl-CoA synthase 6; Short=KCS-6; AltName: Full=Cuticular protein 1; AltName: Full=Eceriferum 6; AltName: Full=Very long-chain fatty acid condensing enzyme 6; Short=VLCFA condensing enzyme 6 PF08392:FAE1/Type III polyk
791	HORVU.MOREX.r2.6HG0510910.1	1.0952	0.00168314	C3W7B0.1 RecName: Full=UDP-glucose:2-hydroxyflavanone C-glucosyltransferase; Short=OsCGT PF00201:UDP-glucoronosyl and UDP-glucosyl transferase
792	HORVU.MOREX.r2.5HG0432400.1	1.095	0.00148153	PF13962:Domain of unknown function
793	HORVU.MOREX.r2.3HG0205460.1	1.09462	0.000416477	PF13962:Domain of unknown function
794	HORVU.MOREX.r2.4HG0325830.1	1.09236	0.0158203
795	HORVU.MOREX.r2.2HG0150550.1	1.09188	4.23958e-10	Q9LMN7.1 RecName: Full=Wall-associated receptor kinase 5; Flags: Precursor PF13947:Wall-associated receptor kinase galacturonan-binding|PF07714:Protein tyrosine kinase
796	HORVU.MOREX.r2.3HG0228960.1	1.09186	0.0388069	Q84YK8.1 RecName: Full=Probable lipoxygenase 8, chloroplastic; Flags: Precursor PF00305:Lipoxygenase
797	HORVU.MOREX.r2.2HG0177100.1	1.09127	0.0384224	PF14389:Leucine-zipper of ternary complex factor MIP1|PF04784:Protein of unknown function, DUF547
798	HORVU.MOREX.r2.7HG0566810.1	1.08975	0.000232131
799	HORVU.MOREX.r2.1HG0067870.1	1.08666	0.0484565	PF13920:Zinc finger, C3HC4 type (RING finger)
800	HORVU.MOREX.r2.4HG0326890.1	1.08522	0.000374251	Q8GYN5.1 RecName: Full=RPM1-interacting protein 4 PF05627:Cleavage site for pathogenic type III effector avirulence factor Avr
801	HORVU.MOREX.r2.7HG0600800.1	1.08371	0.00244097	Q9LZD3.1 RecName: Full=Exocyst complex component EXO70A1; Short=AtExo70a1; AltName: Full=Exocyst subunit Exo70 family protein A1 PF03081:Exo70 exocyst complex subunit
802	HORVU.MOREX.r2.5HG0424420.1	1.08291	0.00028495	Q9SD53.1 RecName: Full=UPF0481 protein At3g47200 PF03140:Plant protein of unknown function
803	HORVU.MOREX.r2.3HG0191180.1	1.08214	3.1235e-06	Q0WUQ1.1 RecName: Full=BAG family molecular chaperone regulator 1; AltName: Full=Bcl-2-associated athanogene 1 PF02179:BAG domain
804	HORVU.MOREX.r2.2HG0114510.1	1.08208	7.40851e-07	Q39152.1 RecName: Full=Fatty acyl-CoA reductase 1 PF07993:Male sterility protein|PF03015:Male sterility protein
805	HORVU.MOREX.r2.7HG0535170.1	1.08147	0.01914	Q84UP7.1 RecName: Full=Probable mixed-linked glucan synthase 6; AltName: Full=1,3;1,4-beta-D-glucan synthase 6; AltName: Full=Cellulose synthase-like protein F6; AltName: Full=OsCslF6 PF03552:Cellulose synthase
806	HORVU.MOREX.r2.2HG0089500.1	1.07909	0.000404854	PF07727:Reverse transcriptase (RNA-dependent DNA polymerase)
807	HORVU.MOREX.r2.6HG0474300.1	1.07828	1.10238e-11	PF02992:Transposase family tnp2
808	HORVU.MOREX.r2.2HG0132010.1	1.07755	1.04483e-09	Q9FIJ6.1 RecName: Full=Serine/threonine-protein kinase-like protein CCR4; AltName: Full=CRINKLY 4-related kinase 1; Short=AtCRK1; AltName: Full=Protein CRINKLY 4 RELATED 4; Short=AtCCR4; Flags: Precursor PF00069:Protein kinase domain
809	HORVU.MOREX.r2.2HG0155850.1	1.07645	1.19436e-05	PF05678:VQ motif
810	HORVU.MOREX.r2.4HG0294760.1	1.07396	0.0105479	Q8W571.3 RecName: Full=RING-H2 finger protein ATL32; AltName: Full=RING-type E3 ubiquitin transferase ATL32; Flags: Precursor PF13639:Ring finger domain
811	HORVU.MOREX.r2.2HG0103520.1	1.0737	0.00111063	O04266.1 RecName: Full=GTP-binding protein SAR1A PF00025:ADP-ribosylation factor family
812	HORVU.MOREX.r2.7HG0532720.1	1.07253	0.00161268	F4IC29.1 RecName: Full=Heavy metal-associated isoprenylated plant protein 28; Short=AtHIP28; Flags: Precursor PF00403:Heavy-metal-associated domain
813	HORVU.MOREX.r2.2HG0091680.1	1.07057	0.00013737	P10978.1 RecName: Full=Retrovirus-related Pol polyprotein from transposon TNT 1-94; Includes: RecName: Full=Protease; Includes: RecName: Full=Reverse transcriptase; Includes: RecName: Full=Endonuclease PF07727:Reverse transcriptase (RNA-dependent
814	HORVU.MOREX.r2.1HG0055410.1	1.07023	3.98369e-05	O80494.2 RecName: Full=F-box protein PP2-B15; AltName: Full=Protein PHLOEM PROTEIN 2-LIKE B15; Short=AtPP2-B15 PF14299:Phloem protein 2|PF00646:F-box domain
815	HORVU.MOREX.r2.7HG0555460.1	1.06852	0.0124718	Q56YU0.2 RecName: Full=Aldehyde dehydrogenase family 2 member C4; AltName: Full=ALDH1a; AltName: Full=Protein REDUCED EPIDERMAL FLUORESCENCE 1 PF00171:Aldehyde dehydrogenase family
816	HORVU.MOREX.r2.3HG0187850.1	1.06531	8.52363e-05
817	HORVU.MOREX.r2.2HG0168120.1	1.06309	0.0244092	PF12734:Cysteine-rich TM module stress tolerance
818	HORVU.MOREX.r2.6HG0451100.1	1.06254	0.0284311	P48731.1 RecName: Full=Homeobox protein ATH1 PF07526:Associated with HOX|PF05920:Homeobox KN domain
819	HORVU.MOREX.r2.3HG0187780.1	1.06063	3.63474e-09	Q9FI25.1 RecName: Full=Berberine bridge enzyme-like 27; Short=AtBBE-like 27; Flags: Precursor PF08031:Berberine and berberine like|PF01565:FAD binding domain
820	HORVU.MOREX.r2.7HG0568930.1	1.06053	0.00886772	Q9LVZ7.1 RecName: Full=Phosphatidylcholine:diacylglycerol cholinephosphotransferase 1; Short=AtPDCT1; AltName: Full=Protein REDUCED OLEATE DESATURATION 1 PF14378:PAP2 superfamily
821	HORVU.MOREX.r2.2HG0085880.1	1.05894	0.0141092	Q9LY87.1 RecName: Full=E3 ubiquitin-protein ligase RGLG2; AltName: Full=RING domain ligase 2 PF07002:Copine|PF13920:Zinc finger, C3HC4 type (RING finger)
822	HORVU.MOREX.r2.1HG0075200.1	1.05707	4.95684e-10	Q8VYE5.1 RecName: Full=Glucan endo-1,3-beta-glucosidase 12; AltName: Full=(1->3)-beta-glucan endohydrolase 12; Short=(1->3)-beta-glucanase 12; AltName: Full=Beta-1,3-endoglucanase 12; Short=Beta-1,3-glucanase 12; Flags: Precursor PF07983:X8 domain
823	HORVU.MOREX.r2.3HG0204390.1	1.0551	3.56144e-12	PF13976:GAG-pre-integrase domain
824	HORVU.MOREX.r2.6HG0471530.1	1.05491	0.0212228	A2XQD3.1 RecName: Full=G-type lectin S-receptor-like serine/threonine-protein kinase LECRK2; Short=OsLecRK2; Flags: Precursor PF00069:Protein kinase domain|PF01453:D-mannose binding lectin
825	HORVU.MOREX.r2.6HG0519350.1	1.05488	0.0354112	Q9M2P8.1 RecName: Full=VQ motif-containing protein 25; Short=AtVQ25 PF05678:VQ motif
826	HORVU.MOREX.r2.3HG0267050.1	1.05438	4.48021e-05	Q9LSI9.1 RecName: Full=Inactive LRR receptor-like serine/threonine-protein kinase BIR2; AltName: Full=Protein BAK1-INTERACTING RECEPTOR-LIKE KINASE 2; Flags: Precursor PF08263:Leucine rich repeat N-terminal domain
827	HORVU.MOREX.r2.3HG0195530.1	1.05431	0.0135175	Q5NDL0.1 RecName: Full=EGF domain-specific O-linked N-acetylglucosamine transferase; AltName: Full=Extracellular O-linked N-acetylglucosamine transferase; Flags: Precursor PF04577:Protein of unknown function (DUF563)
828	HORVU.MOREX.r2.2HG0150540.1	1.05276	1.63004e-05	Q9SBQ9.1 RecName: Full=Flavonoid 3'-monooxygenase; AltName: Full=Cytochrome P450 75B2; AltName: Full=Flavonoid 3'-hydroxylase [Petunia x hybrida] PF00067:Cytochrome P450
829	HORVU.MOREX.r2.5HG0382980.1	1.05258	1.0063e-06	Q10ST8.1 RecName: Full=Non-specific lipid-transfer protein 2; Short=nsLTP2; AltName: Full=7 kDa lipid transfer protein; Flags: Precursor -
830	HORVU.MOREX.r2.7HG0564280.1	1.05246	1.30517e-10	PF04937:Protein of unknown function (DUF 659)
831	HORVU.MOREX.r2.7HG0610750.1	1.0503	0.000366382
832	HORVU.MOREX.r2.2HG0153920.1	1.05003	0.00941873	Q9FG34.1 RecName: Full=Peroxidase 54; Short=Atperox P54; AltName: Full=ATP29a; Flags: Precursor PF00141:Peroxidase
833	HORVU.MOREX.r2.2HG0141140.1	1.04999	0.000523497	Q38910.1 RecName: Full=Probable xyloglucan endotransglucosylase/hydrolase protein 23; Short=At-XTH23; Short=XTH-23; Flags: Precursor PF00722:Glycosyl hydrolases family 16|PF06955:Xyloglucan endo-transglycosylase (XET) C-terminus
834	HORVU.MOREX.r2.6HG0523770.1	1.04889	1.50236e-05	Q38907.2 RecName: Full=Probable xyloglucan endotransglucosylase/hydrolase protein 25; Short=At-XTH25; Short=XTH-25; Flags: Precursor PF00722:Glycosyl hydrolases family 16|PF06955:Xyloglucan endo-transglycosylase (XET) C-terminus
835	HORVU.MOREX.r2.1HG0032950.1	1.04549	0.0207169	O64477.1 RecName: Full=G-type lectin S-receptor-like serine/threonine-protein kinase At2g19130; Flags: Precursor PF00954:S-locus glycoprotein domain|PF00069:Protein kinase domain|PF01453:D-mannose binding lectin|PF08276:PAN-like domain
836	HORVU.MOREX.r2.7HG0619720.1	1.04538	0.00428767	Q94BT9.2 RecName: Full=Copper transport protein ATX1; AltName: Full=Copper chaperone ATX1 PF00403:Heavy-metal-associated domain
837	HORVU.MOREX.r2.3HG0272150.1	1.04255	0.0233413
838	HORVU.MOREX.r2.6HG0496060.1	1.04253	3.76193e-05	Q9LSQ6.1 RecName: Full=Calcium-binding protein PBP1; AltName: Full=KIC-related protein 2; AltName: Full=PINOID-binding protein 1 PF13833:EF-hand domain pair
839	HORVU.MOREX.r2.4HG0332500.1	1.03963	1.34139e-06	PF14368:Probable lipid transfer
840	HORVU.MOREX.r2.7HG0566650.1	1.03849	0.0120697
841	HORVU.MOREX.r2.7HG0595310.1	1.03729	0.0293712
842	HORVU.MOREX.r2.2HG0114490.1	1.0369	0.00403336	Q6JAH0.1 RecName: Full=Putative cis-zeatin O-glucosyltransferase PF00201:UDP-glucoronosyl and UDP-glucosyl transferase
843	HORVU.MOREX.r2.7HG0611100.1	1.03582	0.00812764	Q9SGU2.1 RecName: Full=Auxin-responsive protein SAUR71; AltName: Full=Protein SMALL AUXIN UP RNA 71 PF02519:Auxin responsive protein
844	HORVU.MOREX.r2.5HG0399850.1	1.03511	4.23548e-10	Q7XLY8.2 RecName: Full=E3 ubiquitin-protein ligase Os04g0590900; AltName: Full=RING-H2 finger protein Os04g0590900; AltName: Full=RING-type E3 ubiquitin transferase Os04g0590900 PF13639:Ring finger domain
845	HORVU.MOREX.r2.3HG0191270.1	1.03438	0.0333772	Q9LXA5.1 RecName: Full=L-type lectin-domain containing receptor kinase IX.1; Short=LecRK-IX.1; Flags: Precursor PF07714:Protein tyrosine kinase|PF00139:Legume lectin domain
846	HORVU.MOREX.r2.2HG0113920.1	1.02743	0.0433182	Q9SD62.1 RecName: Full=Putative receptor-like protein kinase At3g47110; Flags: Precursor PF13855:Leucine rich repeat|PF00069:Protein kinase domain|PF08263:Leucine rich repeat N-terminal domain
847	HORVU.MOREX.r2.2HG0173360.1	1.02713	0.00355674	Q9SD62.1 RecName: Full=Putative receptor-like protein kinase At3g47110; Flags: Precursor PF08263:Leucine rich repeat N-terminal domain|PF07714:Protein tyrosine kinase|PF13855:Leucine rich repeat
848	HORVU.MOREX.r2.3HG0201110.1	1.02674	3.85925e-05
849	HORVU.MOREX.r2.6HG0467980.1	1.02642	3.37318e-05
850	HORVU.MOREX.r2.5HG0394230.1	1.0257	0.00455381	P78004.1 RecName: Full=Chaperone protein DnaJ PF00226:DnaJ domain
851	HORVU.MOREX.r2.2HG0128870.1	1.02514	0.00176494	Q9LXA5.1 RecName: Full=L-type lectin-domain containing receptor kinase IX.1; Short=LecRK-IX.1; Flags: Precursor PF00139:Legume lectin domain|PF00069:Protein kinase domain
852	HORVU.MOREX.r2.1HG0029940.1	1.02513	0.000139442	Q0DAJ3.2 RecName: Full=WRKY transcription factor WRKY28; Short=OsWRKY28 PF03106:WRKY DNA -binding domain
853	HORVU.MOREX.r2.2HG0114520.1	1.02388	3.88907e-08	Q6QHD1.1 RecName: Full=WRKY transcription factor WRKY71; Short=OsWRKY71 PF03106:WRKY DNA -binding domain
854	HORVU.MOREX.r2.1HG0071820.1	1.02306	0.025929	Q9LXA5.1 RecName: Full=L-type lectin-domain containing receptor kinase IX.1; Short=LecRK-IX.1; Flags: Precursor PF00069:Protein kinase domain|PF01657:Salt stress response/antifungal
855	HORVU.MOREX.r2.5HG0437190.1	1.02165	0.025635
856	HORVU.MOREX.r2.3HG0265860.1	1.02149	2.46192e-08	A6YIH8.1 RecName: Full=Premnaspirodiene oxygenase; Short=HPO; AltName: Full=Cytochrome P450 71D55 PF00067:Cytochrome P450
857	HORVU.MOREX.r2.2HG0158630.1	1.0209	1.82199e-05
858	HORVU.MOREX.r2.6HG0512370.1	1.02036	1.23777e-05	O65857.2 RecName: Full=Probable glutathione S-transferase GSTF1; AltName: Full=GST-I PF02798:Glutathione S-transferase, N-terminal domain|PF00043:Glutathione S-transferase, C-terminal domain
859	HORVU.MOREX.r2.7HG0588050.1	1.02027	0.0280623	Q9C891.1 RecName: Full=Dirigent protein 20; Short=AtDIR20; Flags: Precursor PF03018:Dirigent-like protein
860	HORVU.MOREX.r2.7HG0620190.1	1.02023	3.58918e-06	Q9LNJ3.1 RecName: Full=Aspartyl protease family protein 2; Flags: Precursor PF14543:Xylanase inhibitor N-terminal|PF14541:Xylanase inhibitor C-terminal
861	HORVU.MOREX.r2.6HG0470580.1	1.01681	0.000673398	Q9LNJ3.1 RecName: Full=Aspartyl protease family protein 2; Flags: Precursor PF14541:Xylanase inhibitor C-terminal|PF14543:Xylanase inhibitor N-terminal
862	HORVU.MOREX.r2.1HG0019050.1	1.01573	0.0136857	Q8VY76.1 RecName: Full=Basic leucine zipper 19; Short=AtbZIP19; Short=bZIP protein 19 PF07716:Basic region leucine zipper
863	HORVU.MOREX.r2.3HG0229370.1	1.01525	0.00733677	Q949S5.1 RecName: Full=F-box protein PP2-B11; AltName: Full=Protein PHLOEM PROTEIN 2-LIKE B11; Short=AtPP2-B11; AltName: Full=SKP1-interacting partner 12 -
864	HORVU.MOREX.r2.1HG0030160.1	1.01376	0.00562415
865	HORVU.MOREX.r2.7HG0537330.1	1.01361	0.00371215	Q949S5.1 RecName: Full=F-box protein PP2-B11; AltName: Full=Protein PHLOEM PROTEIN 2-LIKE B11; Short=AtPP2-B11; AltName: Full=SKP1-interacting partner 12 PF14299:Phloem protein 2
866	HORVU.MOREX.r2.5HG0397720.1	1.01336	0.00267086	PF14299:Phloem protein 2
867	HORVU.MOREX.r2.2HG0097430.1	1.01088	1.50593e-07	Q8VY76.1 RecName: Full=Basic leucine zipper 19; Short=AtbZIP19; Short=bZIP protein 19 PF07716:Basic region leucine zipper
868	HORVU.MOREX.r2.4HG0326480.1	1.00961	1.27856e-05	Q8GUH1.2 RecName: Full=U-box domain-containing protein 33; AltName: Full=Plant U-box protein 33; Includes: RecName: Full=E3 ubiquitin ligase; Includes: RecName: Full=Serine/threonine-protein kinase PF00069:Protein kinase domain
869	HORVU.MOREX.r2.3HG0266500.1	1.00793	0.00129103
870	HORVU.MOREX.r2.5HG0352100.1	1.00756	0.000209137
871	HORVU.MOREX.r2.3HG0187930.1	1.00637	0.0424288
872	HORVU.MOREX.r2.6HG0517100.1	1.00596	9.38034e-18	Q9LPI5.1 RecName: Full=Polyadenylate-binding protein-interacting protein 11; Short=PABP-interacting protein 11; Short=Poly(A)-binding protein-interacting protein 11; AltName: Full=PAM2-containing protein CID11; AltName: Full=Protein CTC-INTERACTING D
873	HORVU.MOREX.r2.2HG0176340.1	1.00543	0.000395849	Q8VYV9.1 RecName: Full=Aspartyl protease family protein 1; Flags: Precursor PF14543:Xylanase inhibitor N-terminal|PF14541:Xylanase inhibitor C-terminal
874	HORVU.MOREX.r2.6HG0510900.1	1.00503	1.62089e-05	P27626.1 RecName: Full=Senescence-associated protein DIN1 PF00581:Rhodanese-like domain
875	HORVU.MOREX.r2.7HG0612220.1	1.0045	9.39198e-06	Q5Z980.1 RecName: Full=Expansin-like A4; AltName: Full=OsEXLA4; AltName: Full=OsEXPL4; Flags: Precursor PF01357:Pollen allergen
876	HORVU.MOREX.r2.1HG0052940.1	1.00423	0.00107297	Q9LXT9.3 RecName: Full=Callose synthase 3; AltName: Full=1,3-beta-glucan synthase; AltName: Full=Protein GLUCAN SYNTHASE-LIKE 12 PF02364:1,3-beta-glucan synthase component|PF04652:Vta1 like|PF14288:1,3-beta-glucan synthase subunit FKS1, domain-1
877	HORVU.MOREX.r2.1HG0023790.1	1.00416	6.03371e-05	Q9ZVP8.2 RecName: Full=NAC domain-containing protein 35; Short=ANAC035; AltName: Full=Protein LONG VEGETATIVE PHASE 1; Short=AtLOV1 PF02365:No apical meristem (NAM) protein
878	HORVU.MOREX.r2.5HG0417030.1	1.00397	0.000904654
879	HORVU.MOREX.r2.5HG0365720.1	1.00303	0.00371215
880	HORVU.MOREX.r2.6HG0496350.1	1.00217	0.0179642
881	HORVU.MOREX.r2.1HG0011700.1	1.00049	0.00490665	Q39529.1 RecName: Full=Agglutinin-2; AltName: Full=Agglutinin II; AltName: Full=ClAII; AltName: Full=LecClAII; Flags: Precursor PF00139:Legume lectin domain
882	HORVU.MOREX.r2.2HG0147030.1	1.00017	0.000183092	Q9LMN7.1 RecName: Full=Wall-associated receptor kinase 5; Flags: Precursor PF00069:Protein kinase domain|PF13947:Wall-associated receptor kinase galacturonan-binding

## Sheet: Tab S2b
Table S2b. List of genes down-regulated in the hvd14.d shoot in response to Cd treatment (log2FC ≥ 1, adjusted P value ≤ 0.01)
#	gene ID	log2FC	adjusted P value	description
1	HORVU.MOREX.r2.3HG0245140.1	-5.96061	0.00657189	P43309.1 RecName: Full=Polyphenol oxidase, chloroplastic; Short=PPO; AltName: Full=Catechol oxidase; Flags: Precursor PF00264:Common central domain of tyrosinase|PF12143:Protein of unknown function (DUF_B2219)|PF12142:Polyphenol oxidase middle dom
2	HORVU.MOREX.r2.2HG0081150.1	-3.99346	0.00875299	B3TPQ7.1 RecName: Full=Alpha-terpineol synthase, chloroplastic; Short=Mg17; Flags: Precursor [Magnolia grandiflora] PF03936:Terpene synthase family, metal binding domain|PF01397:Terpene synthase, N-terminal domain
3	HORVU.MOREX.r2.7HG0618460.1	-3.95644	0.00586641	Q6BMD6.2 RecName: Full=Vacuolar membrane protease; AltName: Full=FXNA-related family protease 1 PF04389:Peptidase family M28
4	HORVU.MOREX.r2.6HG0510810.1	-3.83911	0.00521477	O80470.1 RecName: Full=GDSL esterase/lipase At2g23540; AltName: Full=Extracellular lipase At2g23540; Flags: Precursor PF00657:GDSL-like Lipase/Acylhydrolase
5	HORVU.MOREX.r2.1HG0073890.1	-3.79001	0.0216742	Q96562.1 RecName: Full=Chalcone synthase 2; AltName: Full=Naringenin-chalcone synthase 2 PF00195:Chalcone and stilbene synthases, N-terminal domain|PF02797:Chalcone and stilbene synthases, C-terminal domain
6	HORVU.MOREX.r2.3HG0253490.1	-3.69499	0.000547706	Q9ZSA7.1 RecName: Full=Protein DMR6-LIKE OXYGENASE 2; AltName: Full=2-oxoglutarate (2OG)-Fe(II) oxygenase-like protein DLO2; AltName: Full=Salicylate 3-hydroxylase DLO2; Short=S3H DLO2; Short=SA 3-hydroxylase DLO2; Short=Salicylic acid 3-hydroxylase
7	HORVU.MOREX.r2.3HG0261000.1	-3.61909	0.00308811
8	HORVU.MOREX.r2.6HG0456300.1	-3.47361	0.000512899	Q6ZH94.1 RecName: Full=S-(+)-linalool synthase, chloroplastic; Short=OsLIS; Flags: Precursor PF03936:Terpene synthase family, metal binding domain|PF01397:Terpene synthase, N-terminal domain
9	HORVU.MOREX.r2.6HG0456270.1	-3.33514	0.0115044	Q6ZH94.1 RecName: Full=S-(+)-linalool synthase, chloroplastic; Short=OsLIS; Flags: Precursor PF03936:Terpene synthase family, metal binding domain|PF01397:Terpene synthase, N-terminal domain
10	HORVU.MOREX.r2.3HG0207920.1	-3.11205	4.89446e-06
11	HORVU.MOREX.r2.7HG0601940.1	-3.11196	0.00215199	PF14291:Domain of unknown function (DUF4371)
12	HORVU.MOREX.r2.3HG0259700.1	-3.06409	0.0105567	PF11820:Protein of unknown function (DUF3339)
13	HORVU.MOREX.r2.7HG0578290.1	-3.00116	0.0219158
14	HORVU.MOREX.r2.6HG0451910.1	-2.94039	0.0049073	P0DKG9.1 RecName: Full=High-affinity nitrate transporter 2.1; Short=OsNRT2.1 >P0DKH0.1 RecName: Full=High-affinity nitrate transporter 2.2; Short=OsNRT2.2 PF07690:Major Facilitator Superfamily
15	HORVU.MOREX.r2.7HG0578310.1	-2.79435	0.0148141
16	HORVU.MOREX.r2.2HG0154130.1	-2.73462	0.0103552	Q9ZSA8.1 RecName: Full=Protein DMR6-LIKE OXYGENASE 1; AltName: Full=2-oxoglutarate (2OG)-Fe(II) oxygenase-like protein DLO1; AltName: Full=Protein SENESCENCE-ASSOCIATED GENE 108; AltName: Full=Salicylate 3-hydroxylase DLO1; Short=S3H DLO1; Short=SA 3
17	HORVU.MOREX.r2.5HG0417460.1	-2.68814	0.02186	Q54I39.1 RecName: Full=IST1-like protein PF03398:Regulator of Vps4 activity in the MVB pathway
18	HORVU.MOREX.r2.7HG0614970.1	-2.64941	0.0303316
19	HORVU.MOREX.r2.3HG0216980.1	-2.61201	0.00195115	F4IWA8.1 RecName: Full=Protein trichome birefringence-like 41 PF13839:GDSL/SGNH-like Acyl-Esterase family found in Pmr5 and Cas1p
20	HORVU.MOREX.r2.6HG0484230.1	-2.54223	0.00686401
21	HORVU.MOREX.r2.5HG0423220.1	-2.53888	0.029131	Q94AY3.1 RecName: Full=E3 ubiquitin protein ligase DRIP2; AltName: Full=DREB2A-interacting protein 2 PF00097:Zinc finger, C3HC4 type (RING finger)
22	HORVU.MOREX.r2.1HG0018020.1	-2.52853	0.00740971
23	HORVU.MOREX.r2.6HG0496860.1	-2.48304	0.0227457	A2X7U1.2 RecName: Full=Homeobox-leucine zipper protein HOX24; AltName: Full=HD-ZIP protein HOX24; AltName: Full=Homeodomain transcription factor HOX24; AltName: Full=OsHox24 PF00046:Homeobox domain|PF02183:Homeobox associated leucine zipper
24	HORVU.MOREX.r2.7HG0527710.1	-2.42054	0.000110419	Q9FSV7.1 RecName: Full=Sucrose:sucrose 1-fructosyltransferase; AltName: Full=Sucrose 1(F)-fructosyltransferase; AltName: Full=Sucrose:sucrose 1(F)-beta-D-fructosyltransferase; Flags: Precursor PF08244:Glycosyl hydrolases family 32 C terminal|PF002
25	HORVU.MOREX.r2.2HG0081090.1	-2.39158	7.79257e-07	Q9SJW9.1 RecName: Full=CDT1-like protein a, chloroplastic; Short=AtCDT1a; Flags: Precursor PF16679:DNA replication factor Cdt1 C-terminal domain|PF08839:DNA replication factor CDT1 like
26	HORVU.MOREX.r2.5HG0417940.1	-2.38181	0.0233609	PF13365:Trypsin-like peptidase domain
27	HORVU.MOREX.r2.2HG0135050.1	-2.38048	0.00107242	Q9FLM1.1 RecName: Full=Glycerophosphodiester phosphodiesterase GDPD2; AltName: Full=Glycerophosphodiester phosphodiesterase 2; Short=AtGDPD2 PF03009:Glycerophosphoryl diester phosphodiesterase family
28	HORVU.MOREX.r2.4HG0341980.1	-2.35801	1.21201e-06	PF14368:Probable lipid transfer
29	HORVU.MOREX.r2.1HG0006660.1	-2.31193	0.0193951	Q9T0G7.1 RecName: Full=Histone-lysine N-methyltransferase family member SUVH9; AltName: Full=Histone H3-K9 methyltransferase 9; Short=H3-K9-HMTase 9; AltName: Full=Protein SET DOMAIN GROUP 22; AltName: Full=Suppressor of variegation 3-9 homolog prote
30	HORVU.MOREX.r2.2HG0158510.1	-2.26073	0.0135566	Q00451.1 RecName: Full=36.4 kDa proline-rich protein PF14547:Hydrophobic seed protein
31	HORVU.MOREX.r2.2HG0145690.1	-2.23429	1.59563e-05	Q94BN0.1 RecName: Full=BTB/POZ and TAZ domain-containing protein 2; AltName: Full=BTB and TAZ domain protein 2 PF02135:TAZ zinc finger|PF00651:BTB/POZ domain
32	HORVU.MOREX.r2.3HG0245410.1	-2.13792	3.69688e-08	Q94ID6.1 RecName: Full=Ethylene-responsive transcription factor 12; Short=AtERF12; AltName: Full=Ethylene-responsive element-binding factor 12; Short=EREBP-12 PF00847:AP2 domain
33	HORVU.MOREX.r2.2HG0083250.1	-2.11836	0.0432282	Q9FGF0.1 RecName: Full=Phosphoglycerate mutase-like protein 1 PF00300:Histidine phosphatase superfamily (branch 1)
34	HORVU.MOREX.r2.5HG0419670.1	-2.11277	1.01723e-05	Q39261.1 RecName: Full=Zinc finger protein 2 -
35	HORVU.MOREX.r2.7HG0593540.1	-2.10971	0.0117554
36	HORVU.MOREX.r2.3HG0240080.1	-2.07663	0.00226688
37	HORVU.MOREX.r2.2HG0174230.1	-2.04694	0.029925	P13653.1 RecName: Full=Protochlorophyllide reductase A, chloroplastic; Short=PCR A; AltName: Full=NADPH-protochlorophyllide oxidoreductase A; Short=POR A; Flags: Precursor PF00106:short chain dehydrogenase
38	HORVU.MOREX.r2.4HG0339040.1	-2.03276	3.3385e-13	A3BNA1.1 RecName: Full=Flowering-promoting factor 1-like protein 5; AltName: Full=FPF1-like protein 5 -
39	HORVU.MOREX.r2.2HG0145740.1	-1.91791	6.5811e-08	Q94BN0.1 RecName: Full=BTB/POZ and TAZ domain-containing protein 2; AltName: Full=BTB and TAZ domain protein 2 PF00651:BTB/POZ domain|PF02135:TAZ zinc finger
40	HORVU.MOREX.r2.1HG0017340.1	-1.91768	0.0193604
41	HORVU.MOREX.r2.6HG0469160.1	-1.89381	0.00150792
42	HORVU.MOREX.r2.7HG0567890.1	-1.79	0.0370201
43	HORVU.MOREX.r2.2HG0128150.1	-1.77186	0.0419924	P29162.1 RecName: Full=L-ascorbate oxidase homolog; AltName: Full=Pollen-specific protein NTP303; Flags: Precursor PF00394:Multicopper oxidase|PF07732:Multicopper oxidase|PF07731:Multicopper oxidase
44	HORVU.MOREX.r2.3HG0263310.1	-1.76818	0.0270344	Q8LG98.2 RecName: Full=Ubiquitin thioesterase otubain-like; AltName: Full=Deubiquitinating enzyme otubain-like; AltName: Full=Ubiquitin-specific-processing protease otubain-like PF10275:Peptidase C65 Otubain
45	HORVU.MOREX.r2.3HG0193290.1	-1.76526	0.0181328
46	HORVU.MOREX.r2.6HG0463570.1	-1.75632	0.0102261
47	HORVU.MOREX.r2.6HG0514900.1	-1.74798	6.69826e-09	P42813.1 RecName: Full=Ribonuclease 1; Flags: Precursor PF00445:Ribonuclease T2 family
48	HORVU.MOREX.r2.3HG0191830.1	-1.7451	0.00563283	P31752.2 RecName: Full=Asparagine synthetase [glutamine-hydrolyzing]; Short=AS PF00733:Asparagine synthase|PF13537:Glutamine amidotransferase domain
49	HORVU.MOREX.r2.4HG0343750.1	-1.74262	0.000537379	O81037.1 RecName: Full=Transcription factor bHLH70; AltName: Full=Basic helix-loop-helix protein 70; Short=AtbHLH70; Short=bHLH 70; AltName: Full=Transcription factor EN 13; AltName: Full=bHLH transcription factor bHLH070 PF00010:Helix-loop-helix
50	HORVU.MOREX.r2.3HG0259100.1	-1.73185	0.0365885	Q9LJF8.2 RecName: Full=F-box/LRR-repeat protein At3g26922 PF00646:F-box domain|PF08387:FBD
51	HORVU.MOREX.r2.4HG0331140.1	-1.72945	0.0249408	Q9FZ19.2 RecName: Full=Putative pentatricopeptide repeat-containing protein At1g02420 PF13041:PPR repeat family
52	HORVU.MOREX.r2.4HG0335000.1	-1.72102	0.0498238	P85200.1 RecName: Full=26S protease regulatory subunit 6B homolog [Helianthus annuus] -
53	HORVU.MOREX.r2.3HG0253930.1	-1.69512	0.0214516	Q9FGR9.1 RecName: Full=KDEL-tailed cysteine endopeptidase CEP1; AltName: Full=Cysteine proteinase CP56; Short=AtCP56; Flags: Precursor PF08246:Cathepsin propeptide inhibitor domain (I29)|PF00112:Papain family cysteine protease
54	HORVU.MOREX.r2.1HG0068250.1	-1.69269	0.000695017	PF08137:DVL family
55	HORVU.MOREX.r2.3HG0182120.1	-1.67013	0.0334982	Q39263.2 RecName: Full=Zinc finger protein 4 -
56	HORVU.MOREX.r2.UnG0624330.1	-1.64912	0.00231428	Q43135.3 RecName: Full=Tyrosine N-monooxygenase; AltName: Full=Cytochrome P450 79A1; AltName: Full=Cytochrome P450Tyr PF00067:Cytochrome P450
57	HORVU.MOREX.r2.2HG0129240.1	-1.63114	0.00381463	PF03763:Remorin, C-terminal region
58	HORVU.MOREX.r2.5HG0359920.1	-1.61218	0.0354518
59	HORVU.MOREX.r2.7HG0540030.1	-1.60744	0.046789	Q9LU14.1 RecName: Full=GDSL esterase/lipase APG; AltName: Full=Extracellular lipase APG; Flags: Precursor PF00657:GDSL-like Lipase/Acylhydrolase
60	HORVU.MOREX.r2.7HG0527840.1	-1.59304	0.0190049	Q9FSV7.1 RecName: Full=Sucrose:sucrose 1-fructosyltransferase; AltName: Full=Sucrose 1(F)-fructosyltransferase; AltName: Full=Sucrose:sucrose 1(F)-beta-D-fructosyltransferase; Flags: Precursor PF08244:Glycosyl hydrolases family 32 C terminal|PF002
61	HORVU.MOREX.r2.7HG0613110.1	-1.58157	0.0155456	Q8S9J6.1 RecName: Full=Aspartyl protease family protein At5g10770; Flags: Precursor PF14543:Xylanase inhibitor N-terminal|PF14541:Xylanase inhibitor C-terminal
62	HORVU.MOREX.r2.5HG0392330.1	-1.5792	0.00350313	Q0J2L7.2 RecName: Full=Probable protein phosphatase 2C 68; Short=OsPP2C68 PF00481:Protein phosphatase 2C
63	HORVU.MOREX.r2.3HG0184570.1	-1.57232	0.00132754	Q9LDU0.1 RecName: Full=Metal tolerance protein 7; Short=OsMTP7 PF16916:Dimerisation domain of Zinc Transporter|PF01545:Cation efflux family
64	HORVU.MOREX.r2.7HG0606560.1	-1.56114	0.0266686	O23732.1 RecName: Full=Glutathione synthetase, chloroplastic; Short=GSH synthetase; Short=GSH-S; Short=Glutathione synthase; Flags: Precursor [Brassica juncea] PF03199:Eukaryotic glutathione synthase|PF03917:Eukaryotic glutathione synthase, ATP bi
65	HORVU.MOREX.r2.2HG0128400.1	-1.54954	4.3405e-07
66	HORVU.MOREX.r2.4HG0296850.1	-1.54874	0.0223972	Q9M8K5.1 RecName: Full=Heavy metal-associated isoprenylated plant protein 32; Short=AtHIP32; Flags: Precursor PF00403:Heavy-metal-associated domain
67	HORVU.MOREX.r2.7HG0573050.1	-1.54087	3.15294e-20	P93407.1 RecName: Full=Superoxide dismutase [Cu-Zn], chloroplastic; Flags: Precursor PF00080:Copper/zinc superoxide dismutase (SODC)
68	HORVU.MOREX.r2.7HG0529580.1	-1.53935	0.000442448	Q9HSF6.1 RecName: Full=Ribonuclease HI; Short=Halo-RNase HI; Short=RNase HI PF01693:Caulimovirus viroplasmin|PF13456:Reverse transcriptase-like
69	HORVU.MOREX.r2.3HG0211900.1	-1.51446	0.000439313	Q9M024.1 RecName: Full=Thylakoid ADP,ATP carrier protein, chloroplastic; AltName: Full=Thylakoid ADP/ATP translocase; Flags: Precursor PF00153:Mitochondrial carrier protein
70	HORVU.MOREX.r2.3HG0233700.1	-1.48989	0.00022977	PF13920:Zinc finger, C3HC4 type (RING finger)
71	HORVU.MOREX.r2.7HG0571320.1	-1.48951	0.000395849
72	HORVU.MOREX.r2.1HG0045880.1	-1.4778	0.0156057	Q7XC54.1 RecName: Full=Homeobox-leucine zipper protein HOX1; AltName: Full=HD-ZIP protein HOX1; AltName: Full=Homeodomain transcription factor HOX1; AltName: Full=OsHox1 PF00046:Homeobox domain|PF04618:HD-ZIP protein N terminus|PF02183:Homeobox as
73	HORVU.MOREX.r2.7HG0570570.1	-1.44195	1.09153e-08	Q9SLP1.1 RecName: Full=Cytochrome P450 78A9 PF00067:Cytochrome P450
74	HORVU.MOREX.r2.5HG0369340.1	-1.42332	0.00079548	Q0IMV4.2 RecName: Full=Putative glutaredoxin-C14 PF00462:Glutaredoxin
75	HORVU.MOREX.r2.3HG0221850.1	-1.41838	0.000183746	O64571.2 RecName: Full=UBP1-associated proteins 1C PF12874:Zinc-finger of C2H2 type|PF08790:LYAR-type C2HC zinc finger
76	HORVU.MOREX.r2.4HG0289000.1	-1.41768	0.00904624	Q9FI25.1 RecName: Full=Berberine bridge enzyme-like 27; Short=AtBBE-like 27; Flags: Precursor PF01565:FAD binding domain|PF08031:Berberine and berberine like
77	HORVU.MOREX.r2.6HG0506890.1	-1.41629	5.99314e-06	Q8W486.1 RecName: Full=Uncharacterized protein At1g04910 PF10250:GDP-fucose protein O-fucosyltransferase
78	HORVU.MOREX.r2.7HG0597270.1	-1.40748	1.59557e-06	O64411.1 RecName: Full=Polyamine oxidase; Flags: Precursor PF01593:Flavin containing amine oxidoreductase
79	HORVU.MOREX.r2.1HG0057620.1	-1.40027	0.0107162	Q9SR86.1 RecName: Full=Alanine--glyoxylate aminotransferase 2 homolog 3, mitochondrial; AltName: Full=Beta-alanine-pyruvate aminotransferase 3; Flags: Precursor PF00202:Aminotransferase class-III
80	HORVU.MOREX.r2.3HG0263650.1	-1.39235	0.0183772
81	HORVU.MOREX.r2.2HG0125010.1	-1.37016	0.0156724	P48642.2 RecName: Full=Glutathione reductase, cytosolic; Short=GR; Short=GRase PF02852:Pyridine nucleotide-disulphide oxidoreductase, dimerisation domain
82	HORVU.MOREX.r2.4HG0346770.1	-1.36758	0.0101148	O49743.1 RecName: Full=GATA transcription factor 4; Short=AtGATA-4 PF00320:GATA zinc finger
83	HORVU.MOREX.r2.6HG0516670.1	-1.3641	0.0206731	P46526.1 RecName: Full=Cold shock protein CS66 PF00257:Dehydrin
84	HORVU.MOREX.r2.6HG0490280.1	-1.35769	0.00490665
85	HORVU.MOREX.r2.2HG0155730.1	-1.33647	0.0179885	Q9SX98.1 RecName: Full=Lysine histidine transporter-like 8; AltName: Full=Amino acid transporter-like protein 1 PF01490:Transmembrane amino acid transporter protein
86	HORVU.MOREX.r2.2HG0157770.1	-1.32822	0.0203012	Q7XTS4.2 RecName: Full=Protein argonaute 2; Short=OsAGO2 PF02171:Piwi domain|PF16486:N-terminal domain of argonaute|PF02170:PAZ domain
87	HORVU.MOREX.r2.7HG0607130.1	-1.32085	0.0142223	F4KDA5.1 RecName: Full=Probable mitochondrial intermediate peptidase, mitochondrial; Flags: Precursor PF01432:Peptidase family M3
88	HORVU.MOREX.r2.7HG0581010.1	-1.31366	0.00416727	Q9SAI1.1 RecName: Full=Factor of DNA methylation 5 PF03468:XS domain|PF03470:XS zinc finger domain|PF03469:XH domain
89	HORVU.MOREX.r2.4HG0346000.1	-1.30671	0.0096402	Q6ZJU3.1 RecName: Full=Protein TIFY 6a; Short=OsTIFY6a; AltName: Full=Jasmonate ZIM domain-containing protein 3; Short=OsJAZ3; AltName: Full=OsJAZ9 PF09425:Divergent CCT motif|PF06200:tify domain
90	HORVU.MOREX.r2.5HG0439240.1	-1.29542	0.0473944
91	HORVU.MOREX.r2.1HG0064370.1	-1.29481	0.00383416	O32472.1 RecName: Full=(R)-specific enoyl-CoA hydratase PF01575:MaoC like domain
92	HORVU.MOREX.r2.3HG0256780.1	-1.28515	0.00116296	Q9CAL8.1 RecName: Full=Proline-rich receptor-like protein kinase PERK13; AltName: Full=Proline-rich extensin-like receptor kinase 13; Short=AtPERK13; AltName: Full=Protein ROOT HAIR SPECIFIC 10 PF00069:Protein kinase domain
93	HORVU.MOREX.r2.5HG0446180.1	-1.26936	1.48741e-10	Q5JJV0.1 RecName: Full=Beta-fructofuranosidase, insoluble isoenzyme 4; AltName: Full=Cell wall beta-fructosidase 4; AltName: Full=Invertase 4; AltName: Full=OsCIN4; AltName: Full=Sucrose hydrolase 4; Flags: Precursor PF08244:Glycosyl hydrolases fa
94	HORVU.MOREX.r2.4HG0279490.1	-1.25723	0.00436812	Q9SSG3.2 RecName: Full=HIPL1 protein; Flags: Precursor PF07995:Glucose / Sorbosone dehydrogenase
95	HORVU.MOREX.r2.4HG0316930.1	-1.24868	0.000623507	C7G304.1 RecName: Full=Galactinol synthase 2; Short=GolS-2; Short=SlGolS2 PF01501:Glycosyl transferase family 8
96	HORVU.MOREX.r2.6HG0455390.1	-1.24619	0.000495989
97	HORVU.MOREX.r2.1HG0046110.1	-1.2428	0.0431432	Q8W4K5.1 RecName: Full=VAN3-binding protein; AltName: Full=Protein FORKED 1 PF05703:Auxin canalisation|PF08458:Plant pleckstrin homology-like region
98	HORVU.MOREX.r2.1HG0060980.1	-1.23228	0.000296334	Q9QX60.3 RecName: Full=Deoxyguanosine kinase, mitochondrial; Short=dGK; Flags: Precursor PF01712:Deoxynucleoside kinase
99	HORVU.MOREX.r2.5HG0349970.1	-1.23089	8.01005e-08	Q8W4I6.1 RecName: Full=GTP-binding protein BRASSINAZOLE INSENSITIVE PALE GREEN 2, chloroplastic; Short=Protein BRZ-INSENSITIVE-PALE GREEN 2; Flags: Precursor PF01926:50S ribosome-binding GTPase
100	HORVU.MOREX.r2.6HG0511210.1	-1.22043	0.021939	Q7K486.1 RecName: Full=Armadillo repeat-containing protein 6 homolog -
101	HORVU.MOREX.r2.3HG0254770.1	-1.21269	1.01078e-09	F4JF21.1 RecName: Full=Protein PLASTID TRANSCRIPTIONALLY ACTIVE 10; Short=pTAC10; AltName: Full=Plastid-encoded RNA polymerase-associated protein 3; Short=PEP-associated protein 3; AltName: Full=Protein PIGMENT DEFECTIVE 312; Flags: Precursor -
102	HORVU.MOREX.r2.4HG0285310.1	-1.20548	0.034114
103	HORVU.MOREX.r2.2HG0087670.1	-1.20286	0.0022811	Q0JF01.1 RecName: Full=9-beta-pimara-7,15-diene oxidase; AltName: Full=Cytochrome P450 99A3 PF00067:Cytochrome P450
104	HORVU.MOREX.r2.5HG0350840.1	-1.20226	0.00232015	Q1PF17.1 RecName: Full=Transcription factor bHLH18; AltName: Full=Basic helix-loop-helix protein 18; Short=AtbHLH18; Short=bHLH 18; AltName: Full=Transcription factor EN 28; AltName: Full=bHLH transcription factor bHLH018 PF00010:Helix-loop-helix
105	HORVU.MOREX.r2.5HG0356880.1	-1.20129	0.0405011	Q7G8Y5.1 RecName: Full=Glutaredoxin-C1 PF00462:Glutaredoxin
106	HORVU.MOREX.r2.5HG0438360.1	-1.19829	0.0101328	Q94AG6.1 RecName: Full=S-adenosylmethionine carrier 1, chloroplastic/mitochondrial; AltName: Full=S-adenosylmethionine transporter 1; Short=AtSAMT1; Flags: Precursor PF00153:Mitochondrial carrier protein
107	HORVU.MOREX.r2.2HG0178870.1	-1.19807	0.0313321	Q9SIT6.1 RecName: Full=ABC transporter G family member 5; Short=ABC transporter ABCG.5; Short=AtABCG5; AltName: Full=White-brown complex homolog protein 5; Short=AtWBC5 PF01061:ABC-2 type transporter|PF00005:ABC transporter
108	HORVU.MOREX.r2.6HG0456280.1	-1.19722	0.0475781	Q6ZH94.1 RecName: Full=S-(+)-linalool synthase, chloroplastic; Short=OsLIS; Flags: Precursor PF03936:Terpene synthase family, metal binding domain|PF01397:Terpene synthase, N-terminal domain
109	HORVU.MOREX.r2.3HG0207270.1	-1.19628	0.000490794	Q94AU2.1 RecName: Full=25.3 kDa vesicle transport protein; Short=AtSEC22 PF00957:Synaptobrevin|PF13774:Regulated-SNARE-like domain
110	HORVU.MOREX.r2.7HG0607740.1	-1.19236	3.35159e-07	Q8GWL1.1 RecName: Full=Protein HEAT-STRESS-ASSOCIATED 32; Short=Heat-stress-associated 32-kDa protein PF02679:(2R)-phospho-3-sulfolactate synthase (ComA)
111	HORVU.MOREX.r2.1HG0077010.1	-1.18292	1.63004e-05	Q4I8Q4.1 RecName: Full=Acyl-protein thioesterase 1 PF02230:Phospholipase/Carboxylesterase
112	HORVU.MOREX.r2.5HG0388230.1	-1.17901	0.000491805	Q6YSJ5.2 RecName: Full=Protein argonaute 16; Short=OsAGO16; AltName: Full=OsAGO6; AltName: Full=Protein ZWILLE/PINHEAD-like 1 PF02170:PAZ domain|PF16486:N-terminal domain of argonaute|PF02171:Piwi domain|PF16488:Argonaute linker 2 domain|PF08699:A
113	HORVU.MOREX.r2.6HG0482850.1	-1.16907	0.0005865
114	HORVU.MOREX.r2.7HG0613160.1	-1.16661	0.0056759
115	HORVU.MOREX.r2.4HG0285270.1	-1.16564	0.000413641	A2YUQ6.1 RecName: Full=Thioredoxin-like protein CITRX, chloroplastic; AltName: Full=Cf-9-interacting thioredoxin; Short=OsCiTrx; Flags: Precursor PF00085:Thioredoxin
116	HORVU.MOREX.r2.4HG0331960.1	-1.15454	0.0142895
117	HORVU.MOREX.r2.4HG0281730.1	-1.15425	0.00057089
118	HORVU.MOREX.r2.5HG0374990.1	-1.14433	0.0188322	F4I114.1 RecName: Full=Probable serine/threonine-protein kinase At1g09600 PF00069:Protein kinase domain
119	HORVU.MOREX.r2.2HG0133500.1	-1.13412	0.00896621	Q6DIV6.1 RecName: Full=Vesicular inhibitory amino acid transporter; AltName: Full=GABA and glycine transporter; AltName: Full=Solute carrier family 32 member 1; AltName: Full=Vesicular GABA transporter PF01490:Transmembrane amino acid transporter
120	HORVU.MOREX.r2.4HG0341640.1	-1.12755	0.0157513	Q9BSD7.1 RecName: Full=Cancer-related nucleoside-triphosphatase; Short=NTPase; AltName: Full=Nucleoside triphosphate phosphohydrolase PF03266:NTPase
121	HORVU.MOREX.r2.5HG0412720.1	-1.12051	7.18703e-19	Q3T5N4.1 RecName: Full=Dehydration-responsive element-binding protein 1B; Short=Protein DREB1B PF00847:AP2 domain
122	HORVU.MOREX.r2.1HG0049830.1	-1.11885	0.00210734
123	HORVU.MOREX.r2.2HG0162240.1	-1.11536	0.0158203
124	HORVU.MOREX.r2.3HG0184430.1	-1.1107	0.0128626
125	HORVU.MOREX.r2.2HG0147970.1	-1.10458	0.000183092	PF00687:Ribosomal protein L1p/L10e family
126	HORVU.MOREX.r2.6HG0519820.1	-1.10085	0.00318398	PF12049:Protein of unknown function (DUF3531)
127	HORVU.MOREX.r2.7HG0532570.1	-1.09917	0.000182191	Q5VRL3.1 RecName: Full=Superoxide dismutase [Fe] 1, chloroplastic; Flags: Precursor PF00081:Iron/manganese superoxide dismutases, alpha-hairpin domain|PF02777:Iron/manganese superoxide dismutases, C-terminal domain
128	HORVU.MOREX.r2.5HG0359930.1	-1.09383	2.22942e-09	Q99090.2 RecName: Full=Light-inducible protein CPRF2; AltName: Full=Common plant regulatory factor 2; Short=CPRF-2 PF12498:Basic leucine-zipper C terminal|PF00170:bZIP transcription factor
129	HORVU.MOREX.r2.1HG0029980.1	-1.09145	5.49416e-06	Q03QE7.1 RecName: Full=tRNA (guanine-N(7)-)-methyltransferase; AltName: Full=tRNA (guanine(46)-N(7))-methyltransferase; AltName: Full=tRNA(m7G46)-methyltransferase PF02390:Putative methyltransferase|PF00162:Phosphoglycerate kinase
130	HORVU.MOREX.r2.7HG0551860.1	-1.08473	0.027896
131	HORVU.MOREX.r2.2HG0132990.1	-1.0797	0.000789386	Q6NLW5.2 RecName: Full=Protein XRI1; AltName: Full=Protein X-RAY INDUCED 1 -
132	HORVU.MOREX.r2.6HG0492210.1	-1.07109	0.0176409	Q9M5M1.1 RecName: Full=40S ribosomal protein S11 PF16205:Ribosomal_S17 N-terminal|PF00366:Ribosomal protein S17
133	HORVU.MOREX.r2.6HG0454350.1	-1.07033	0.0191911	Q7XP59.1 RecName: Full=Glutamate receptor 3.1; AltName: Full=Ligand-gated ion channel 3.1; Flags: Precursor PF01094:Receptor family ligand binding region|PF00060:Ligand-gated ion channel|PF00497:Bacterial extracellular solute-binding proteins, fam
134	HORVU.MOREX.r2.1HG0003260.1	-1.07013	0.00132762
135	HORVU.MOREX.r2.7HG0585130.1	-1.0626	1.36494e-06
136	HORVU.MOREX.r2.3HG0189800.1	-1.05722	7.84889e-06	Q8W487.1 RecName: Full=Uncharacterized protein At2g39795, mitochondrial; Flags: Precursor PF02330:Mitochondrial glycoprotein
137	HORVU.MOREX.r2.3HG0263010.1	-1.04663	7.85449e-05	Q9SVU4.1 RecName: Full=Tetraspanin-20; AltName: Full=TOM2A homologous protein 1 -
138	HORVU.MOREX.r2.2HG0091620.1	-1.04656	0.0179068	P71359.1 RecName: Full=ATP-dependent DNA helicase RecQ PF00570:HRDC domain|PF09382:RQC domain|PF00271:Helicase conserved C-terminal domain|PF14493:Helix-turn-helix domain|PF16124:RecQ zinc-binding|PF00270:DEAD/DEAH box helicase
139	HORVU.MOREX.r2.4HG0303640.1	-1.03232	0.0106632
140	HORVU.MOREX.r2.1HG0033790.1	-1.03211	0.00484053	Q9LMY5.3 RecName: Full=Putative pentatricopeptide repeat-containing protein At1g13630 PF12854:PPR repeat|PF13041:PPR repeat family
141	HORVU.MOREX.r2.3HG0239460.1	-1.02512	0.0112417	PF04720:PDDEXK-like family of unknown function
142	HORVU.MOREX.r2.4HG0346440.1	-1.02347	0.00339106
143	HORVU.MOREX.r2.7HG0583360.1	-1.01926	0.0107162	Q9M8J9.1 RecName: Full=BTB/POZ and MATH domain-containing protein 2; AltName: Full=Protein BTB-POZ AND MATH DOMAIN 2; Short=AtBPM2 PF00651:BTB/POZ domain
144	HORVU.MOREX.r2.3HG0255740.1	-1.00847	1.04435e-10	Q0JGZ6.2 RecName: Full=Fructokinase-1; AltName: Full=Fructokinase I; AltName: Full=OsFKI PF00294:pfkB family carbohydrate kinase
145	HORVU.MOREX.r2.5HG0360570.1	-1.00717	1.83158e-09	PF13450:NAD(P)-binding Rossmann-like domain
146	HORVU.MOREX.r2.5HG0446210.1	-1.00301	0.00288967	Q5JJV0.1 RecName: Full=Beta-fructofuranosidase, insoluble isoenzyme 4; AltName: Full=Cell wall beta-fructosidase 4; AltName: Full=Invertase 4; AltName: Full=OsCIN4; AltName: Full=Sucrose hydrolase 4; Flags: Precursor PF08244:Glycosyl hydrolases fa
147	HORVU.MOREX.r2.7HG0562970.1	-1.00175	0.000125429	Q56Y74.1 RecName: Full=Protein MICRORCHIDIA 6; Short=AtMORC6; AltName: Full=Protein CRT1-homolog 6; Short=CRT1-h6; AltName: Full=Protein DEFECTIVE IN MERISTEM SILENCING 11 PF13589:Histidine kinase-, DNA gyrase B-, and HSP90-like ATPase

## Sheet: Tab S2c
Table S2c. List of genes up-regulated in the hvd14.d root in response to Cd treatment (log2FC ≥ 1, adjusted P value ≤ 0.01)
#	gene ID	log2FC	adjusted P value	description
1	HORVU.MOREX.r2.1HG0047780.1	7.45723	8.09069e-08	PF15699:NPR1 interacting
2	HORVU.MOREX.r2.2HG0086890.1	7.05828	3.97138e-08	Q9SCN8.1 RecName: Full=Cell division control protein 48 homolog D; Short=AtCDC48d; AltName: Full=Transitional endoplasmic reticulum ATPase D PF00004:ATPase family associated with various cellular activities (AAA)
3	HORVU.MOREX.r2.5HG0359620.1	7.05787	6.68674e-07
4	HORVU.MOREX.r2.2HG0165610.1	6.7411	1.60763e-05
5	HORVU.MOREX.r2.3HG0259920.1	6.70626	2.15543e-05
6	HORVU.MOREX.r2.6HG0523580.1	6.50459	5.40888e-05	F4JTB3.1 RecName: Full=Protein DETOXIFICATION 35; Short=AtDTX35; AltName: Full=Multidrug and toxic compound extrusion protein 35; Short=MATE protein 35; AltName: Full=Protein DETOXIFYING EFFLUX CARRIER 35; Short=Protein DTX5; AltName: Full=Protein FL
7	HORVU.MOREX.r2.7HG0555350.1	6.45614	0.000625517	Q7XEZ6.1 RecName: Full=Protein TIFY 11e; Short=OsTIFY11e; AltName: Full=Jasmonate ZIM domain-containing protein 13; Short=OsJAZ13 >A2Z6V6.1 RecName: Full=Protein TIFY 11e PF06200:tify domain|PF09425:Divergent CCT motif
8	HORVU.MOREX.r2.5HG0349730.1	6.36811	0.000119666	Q8LDM2.1 RecName: Full=Type III polyketide synthase B; Short=PKS-B; AltName: Full=Hydroxyalkyl alpha-pyrone synthase PKS-B; AltName: Full=Protein LESS ADHESIVE POLLEN 5 PF00195:Chalcone and stilbene synthases, N-terminal domain|PF02797:Chalcone an
9	HORVU.MOREX.r2.7HG0555330.1	6.33915	0.000105398	Q7XEZ6.1 RecName: Full=Protein TIFY 11e; Short=OsTIFY11e; AltName: Full=Jasmonate ZIM domain-containing protein 13; Short=OsJAZ13 >A2Z6V6.1 RecName: Full=Protein TIFY 11e PF06200:tify domain|PF09425:Divergent CCT motif
10	HORVU.MOREX.r2.5HG0433120.1	6.11353	0.000427356	Q9LY50.1 RecName: Full=Putative serine/threonine-protein kinase-like protein CCR3; AltName: Full=Protein CRINKLY 4 RELATED 3; Short=AtCRR3; Flags: Precursor PF00069:Protein kinase domain
11	HORVU.MOREX.r2.4HG0317770.1	6.07611	0.000778892
12	HORVU.MOREX.r2.6HG0502610.1	5.96714	0.000894307	P26302.1 RecName: Full=Phosphoribulokinase, chloroplastic; Short=PRK; Short=PRKase; AltName: Full=Phosphopentokinase; Flags: Precursor PF00485:Phosphoribulokinase / Uridine kinase family
13	HORVU.MOREX.r2.6HG0476230.1	5.88433	0.00117806	PF03639:Glycosyl hydrolase family 81
14	HORVU.MOREX.r2.2HG0159100.1	5.8791	0.00119636	Q9SBQ9.1 RecName: Full=Flavonoid 3'-monooxygenase; AltName: Full=Cytochrome P450 75B2; AltName: Full=Flavonoid 3'-hydroxylase [Petunia x hybrida] PF00067:Cytochrome P450
15	HORVU.MOREX.r2.7HG0587220.1	5.84448	0.00180123	PF07762:Protein of unknown function (DUF1618)
16	HORVU.MOREX.r2.6HG0504140.1	5.84337	0.00249683
17	HORVU.MOREX.r2.7HG0614540.1	5.83506	0.00383606	Q8L817.1 RecName: Full=Alpha carbonic anhydrase 7; Short=AtaCA7; Short=AtalphaCA7; AltName: Full=Alpha carbonate dehydratase 7; Flags: Precursor PF00194:Eukaryotic-type carbonic anhydrase
18	HORVU.MOREX.r2.4HG0299640.1	5.83049	0.00194586	PF04195:Putative gypsy type transposon
19	HORVU.MOREX.r2.7HG0597710.1	5.81836	0.00194463	O65581.1 RecName: Full=Fructose-bisphosphate aldolase 5, cytosolic; Short=AtFBA5 PF00274:Fructose-bisphosphate aldolase class-I
20	HORVU.MOREX.r2.4HG0316780.1	5.80353	0.00160408	Q9SA52.1 RecName: Full=Chloroplast stem-loop binding protein of 41 kDa b, chloroplastic; Short=CSP41-b; AltName: Full=Heteroglycan-interacting protein 1.3; AltName: Full=Protein CHLOROPLAST RNA BINDING; AltName: Full=Protein Gb5f; Flags: Precursor &&
21	HORVU.MOREX.r2.5HG0419830.1	5.77009	0.00187322	K7U9N8.1 RecName: Full=Protein OPAQUE1; AltName: Full=Myosin XI motor protein -
22	HORVU.MOREX.r2.2HG0142560.1	5.72773	0.00274037
23	HORVU.MOREX.r2.6HG0451910.1	5.72359	0.00222342	P0DKG9.1 RecName: Full=High-affinity nitrate transporter 2.1; Short=OsNRT2.1 >P0DKH0.1 RecName: Full=High-affinity nitrate transporter 2.2; Short=OsNRT2.2 PF07690:Major Facilitator Superfamily
24	HORVU.MOREX.r2.5HG0395380.1	5.70302	0.00345721
25	HORVU.MOREX.r2.3HG0267450.1	5.69304	0.00347944	PF03087:Arabidopsis protein of unknown function
26	HORVU.MOREX.r2.5HG0408320.1	5.69286	0.00240299
27	HORVU.MOREX.r2.1HG0074940.1	5.6821	0.0136668
28	HORVU.MOREX.r2.5HG0431900.1	5.66272	0.00761713	PF16987:KIX domain
29	HORVU.MOREX.r2.1HG0035400.1	5.62562	0.0083598
30	HORVU.MOREX.r2.6HG0455720.1	5.62055	0.0133604	PF12937:F-box-like
31	HORVU.MOREX.r2.3HG0253030.1	5.58762	0.0152418	PF12146:Serine aminopeptidase, S33
32	HORVU.MOREX.r2.3HG0266360.1	5.51692	0.0187212	Q10Q26.1 RecName: Full=B3 domain-containing protein Os03g0212300 PF02362:B3 DNA binding domain
33	HORVU.MOREX.r2.7HG0541180.1	5.51681	0.0191044
34	HORVU.MOREX.r2.3HG0267740.1	5.51391	0.0183527	Q852Q0.1 RecName: Full=Serine/threonine protein kinase OSK3; Short=OsK3; AltName: Full=Serine/threonine protein kinase OSK35; Short=OsK35 >A2XFF4.1 RecName: Full=Serine/threonine protein kinase OSK3; Short=OsK3 PF00069:Protein kinase domain
35	HORVU.MOREX.r2.UnG0635970.1	5.50556	0.0231719	Q9M9Q9.2 RecName: Full=Peroxidase 5; Short=Atperox P5; Flags: Precursor PF00141:Peroxidase
36	HORVU.MOREX.r2.6HG0522940.1	5.50333	0.00751746
37	HORVU.MOREX.r2.5HG0395780.1	5.50248	0.0180914	PF04195:Putative gypsy type transposon
38	HORVU.MOREX.r2.4HG0339110.1	5.46284	0.00976454
39	HORVU.MOREX.r2.1HG0003620.1	5.45898	0.0136765
40	HORVU.MOREX.r2.7HG0555400.1	5.44703	0.000146464	Q7XEZ6.1 RecName: Full=Protein TIFY 11e; Short=OsTIFY11e; AltName: Full=Jasmonate ZIM domain-containing protein 13; Short=OsJAZ13 >A2Z6V6.1 RecName: Full=Protein TIFY 11e PF06200:tify domain|PF09425:Divergent CCT motif
41	HORVU.MOREX.r2.3HG0249200.1	5.44248	0.00821879	PF13963:Transposase-associated domain|PF02992:Transposase family tnp2
42	HORVU.MOREX.r2.3HG0261690.1	5.44072	0.010046	Q9LUM1.1 RecName: Full=Protein LURP-one-related 11 PF04525:LURP-one-related
43	HORVU.MOREX.r2.7HG0539690.1	5.4394	0.00877101
44	HORVU.MOREX.r2.2HG0080190.1	5.43681	0.0289963	PF14223:gag-polypeptide of LTR copia-type
45	HORVU.MOREX.r2.1HG0076290.1	5.41821	0.026557	Q8VYE5.1 RecName: Full=Glucan endo-1,3-beta-glucosidase 12; AltName: Full=(1->3)-beta-glucan endohydrolase 12; Short=(1->3)-beta-glucanase 12; AltName: Full=Beta-1,3-endoglucanase 12; Short=Beta-1,3-glucanase 12; Flags: Precursor PF00332:Glycosyl
46	HORVU.MOREX.r2.2HG0080220.1	5.4157	0.0271224	PF07762:Protein of unknown function (DUF1618)
47	HORVU.MOREX.r2.7HG0619750.1	5.39895	0.0105572	O23888.1 RecName: Full=Indole-3-acetaldehyde oxidase; Short=IAA oxidase; AltName: Full=Aldehyde oxidase-2; Short=ZmAO-2 PF03450:CO dehydrogenase flavoprotein C-terminal domain|PF00941:FAD binding domain in molybdopterin dehydrogenase
48	HORVU.MOREX.r2.7HG0598810.1	5.39826	0.0276211	Q2MHE4.1 RecName: Full=Serine/threonine-protein kinase HT1; AltName: Full=High leaf temperature protein 1 PF07714:Protein tyrosine kinase
49	HORVU.MOREX.r2.7HG0539890.1	5.3791	0.0292713	PF00078:Reverse transcriptase (RNA-dependent DNA polymerase)
50	HORVU.MOREX.r2.2HG0140340.1	5.37886	0.0181511
51	HORVU.MOREX.r2.4HG0278800.1	5.31147	0.0250402	F8RP11.1 RecName: Full=Hsp70-Hsp90 organizing protein; Short=TaHop PF13637:Ankyrin repeats (many copies)|PF13414:TPR repeat|PF12796:Ankyrin repeats (3 copies)
52	HORVU.MOREX.r2.5HG0407390.1	5.3081	0.00554145
53	HORVU.MOREX.r2.3HG0188980.1	5.27563	0.000936565	Q9STE7.1 RecName: Full=Putative disease resistance RPP13-like protein 3 PF00931:NB-ARC domain
54	HORVU.MOREX.r2.7HG0543040.1	5.25774	0.0387136	Q9LYS2.2 RecName: Full=ABC transporter C family member 10; Short=ABC transporter ABCC.10; Short=AtABCC10; AltName: Full=ATP-energized glutathione S-conjugate pump 14; AltName: Full=Glutathione S-conjugate-transporting ATPase 14; AltName: Full=Multidr
55	HORVU.MOREX.r2.6HG0507590.1	5.22738	0.0473996	Q9LRV9.1 RecName: Full=Pentatricopeptide repeat-containing protein At3g13880 -
56	HORVU.MOREX.r2.1HG0050820.1	5.2272	0.0178581
57	HORVU.MOREX.r2.3HG0245760.1	5.22678	0.0254253	Q93ZT5.1 RecName: Full=EID1-like F-box protein 3 -
58	HORVU.MOREX.r2.5HG0440270.1	5.22384	0.0154165	O82343.2 RecName: Full=BTB/POZ domain-containing protein At2g46260 PF00651:BTB/POZ domain|PF07707:BTB And C-terminal Kelch
59	HORVU.MOREX.r2.7HG0622080.1	5.21292	0.0235006	PF08263:Leucine rich repeat N-terminal domain|PF13855:Leucine rich repeat
60	HORVU.MOREX.r2.2HG0150490.1	5.19961	0.0196539	P92555.1 RecName: Full=Uncharacterized mitochondrial protein AtMg01250; AltName: Full=ORF102 PF00078:Reverse transcriptase (RNA-dependent DNA polymerase)
61	HORVU.MOREX.r2.4HG0306420.1	5.19957	0.0395405	Q7PC76.1 RecName: Full=Glucomannan 4-beta-mannosyltransferase 1; AltName: Full=Cellulose synthase-like protein A1; AltName: Full=Glucomannan-synthase 1; Short=Mannan synthase 1; AltName: Full=OsCslA1; AltName: Full=OsCslA9 PF13632:Glycosyl transfe
62	HORVU.MOREX.r2.5HG0351180.1	5.19816	0.0415748
63	HORVU.MOREX.r2.2HG0174610.1	5.18891	0.0215186	PF08263:Leucine rich repeat N-terminal domain|PF13855:Leucine rich repeat
64	HORVU.MOREX.r2.5HG0388110.1	5.18482	0.02387	Q8GUK1.1 RecName: Full=Protein DGS1, mitochondrial; AltName: Full=Protein DGD1 SUPPRESSOR 1; Flags: Precursor PF08637:ATP synthase regulation protein NCA2
65	HORVU.MOREX.r2.1HG0047370.1	5.17602	0.00746815	Q9LPV8.1 RecName: Full=Eukaryotic peptide chain release factor subunit 1-2; Short=Eukaryotic release factor 1-2; Short=eRF1-2; AltName: Full=Omnipotent suppressor protein 1 homolog 2; Short=SUP1 homolog 2 PF03465:eRF1 domain 3|PF03463:eRF1 domain
66	HORVU.MOREX.r2.5HG0359740.1	5.13958	0.0298853	PF13952:Domain of unknown function (DUF4216)
67	HORVU.MOREX.r2.7HG0545800.1	5.12779	0.00420781	Q39224.1 RecName: Full=Protein SRG1; Short=AtSRG1; AltName: Full=Protein SENESCENCE-RELATED GENE 1 PF03171:2OG-Fe(II) oxygenase superfamily
68	HORVU.MOREX.r2.6HG0451920.1	5.12736	0.0292866	P0DKG9.1 RecName: Full=High-affinity nitrate transporter 2.1; Short=OsNRT2.1 >P0DKH0.1 RecName: Full=High-affinity nitrate transporter 2.2; Short=OsNRT2.2 PF07690:Major Facilitator Superfamily
69	HORVU.MOREX.r2.2HG0157790.1	5.12335	0.0256437	Q7XTS4.2 RecName: Full=Protein argonaute 2; Short=OsAGO2 PF02171:Piwi domain|PF02170:PAZ domain
70	HORVU.MOREX.r2.7HG0596500.1	5.11821	0.0293444	Q9LRB7.1 RecName: Full=E3 ubiquitin-protein ligase EL5; AltName: Full=Protein ELICITOR 5 PF13639:Ring finger domain
71	HORVU.MOREX.r2.1HG0024580.1	5.10343	0.0247988
72	HORVU.MOREX.r2.7HG0533680.1	5.07359	0.0307598	PF05056:Protein of unknown function (DUF674)
73	HORVU.MOREX.r2.2HG0091250.1	5.06644	0.0328422	PF12776:Myb/SANT-like DNA-binding domain
74	HORVU.MOREX.r2.5HG0355560.1	5.06097	0.000100264
75	HORVU.MOREX.r2.4HG0303490.1	5.05455	0.0263555
76	HORVU.MOREX.r2.3HG0190970.1	5.04617	0.0274442	Q9S9P3.1 RecName: Full=Factor of DNA methylation 1; AltName: Full=Protein IDN2 PARALOG 1; AltName: Full=Protein IDN2-LIKE 1 PF03469:XH domain
77	HORVU.MOREX.r2.1HG0024390.1	5.04142	0.0365256	P14381.1 RecName: Full=Transposon TX1 uncharacterized 149 kDa protein; AltName: Full=ORF 2 PF00078:Reverse transcriptase (RNA-dependent DNA polymerase)
78	HORVU.MOREX.r2.4HG0343160.1	5.03874	0.0366401	Q9FKA9.1 RecName: Full=Protein LATE FLOWERING -
79	HORVU.MOREX.r2.1HG0077380.1	5.0285	0.0375263	Q9LXA5.1 RecName: Full=L-type lectin-domain containing receptor kinase IX.1; Short=LecRK-IX.1; Flags: Precursor PF00069:Protein kinase domain|PF00139:Legume lectin domain
80	HORVU.MOREX.r2.2HG0096590.1	5.02253	0.0347652	PF07893:Protein of unknown function (DUF1668)
81	HORVU.MOREX.r2.1HG0036140.1	5.00298	0.0367815	Q8LN49.1 RecName: Full=Putative ripening-related protein 5; Flags: Precursor -
82	HORVU.MOREX.r2.6HG0478980.1	4.9836	0.0411711
83	HORVU.MOREX.r2.5HG0409590.1	4.95662	0.0107355	Q9SAR1.1 RecName: Full=MADS-box transcription factor 8; AltName: Full=MADS-box protein 24; AltName: Full=OsMADS24; AltName: Full=OsMADS8 PF01486:K-box region|PF00319:SRF-type transcription factor (DNA-binding and dimerisation domain)
84	HORVU.MOREX.r2.7HG0602760.1	4.95138	0.0100821
85	HORVU.MOREX.r2.2HG0132770.1	4.91298	0.0410202
86	HORVU.MOREX.r2.7HG0605140.1	4.88445	0.0136027
87	HORVU.MOREX.r2.7HG0588590.1	4.85879	0.0292343	Q8GT74.1 RecName: Full=NEP1-interacting protein 2; AltName: Full=RING-H2 finger protein ATL25 PF13639:Ring finger domain
88	HORVU.MOREX.r2.2HG0171790.1	4.85725	0.0491471	PF02458:Transferase family
89	HORVU.MOREX.r2.1HG0063880.1	4.85307	0.00529493	Q8LDC8.2 RecName: Full=Ethylene-responsive transcription factor 1B; Short=AtERF1B; AltName: Full=Ethylene-responsive element-binding factor 1B; Short=EREBP-1B PF00847:AP2 domain
90	HORVU.MOREX.r2.5HG0410590.1	4.83202	3.67504e-05
91	HORVU.MOREX.r2.3HG0271690.1	4.68633	0.0262337
92	HORVU.MOREX.r2.4HG0295750.1	4.6039	0.026002	Q9SIN1.2 RecName: Full=Inactive TPR repeat-containing thioredoxin TTL3; AltName: Full=Tetratricopeptide repeat thioredoxin-like 3; AltName: Full=VH1-interacting TPR-containing protein PF13414:TPR repeat
93	HORVU.MOREX.r2.3HG0221060.1	4.5647	0.0136515
94	HORVU.MOREX.r2.6HG0518790.1	4.3591	0.0199518
95	HORVU.MOREX.r2.2HG0133390.1	4.32901	0.026681
96	HORVU.MOREX.r2.3HG0261680.1	4.30053	0.00073875	Q9LUM1.1 RecName: Full=Protein LURP-one-related 11 PF04525:LURP-one-related
97	HORVU.MOREX.r2.1HG0001730.1	4.26263	0.00900239	PF13968:Domain of unknown function (DUF4220)|PF04578:Protein of unknown function, DUF594
98	HORVU.MOREX.r2.1HG0022970.1	4.21476	0.039671	Q9FVS9.1 RecName: Full=Alkane hydroxylase MAH1; AltName: Full=Cytochrome P450 96A15; AltName: Full=Protein MID-CHAIN ALKANE HYDROXYLASE 1 PF00067:Cytochrome P450
99	HORVU.MOREX.r2.7HG0545450.1	4.18165	0.0465168	PF04195:Putative gypsy type transposon
100	HORVU.MOREX.r2.3HG0188540.1	4.1261	0.00522368	P23993.1 RecName: Full=Photosystem I reaction center subunit XI, chloroplastic; Short=PSI-L; AltName: Full=PSI subunit V; Flags: Precursor PF02605:Photosystem I reaction centre subunit XI
101	HORVU.MOREX.r2.2HG0116000.1	4.11492	0.00815348	Q9FN75.1 RecName: Full=AAA-ATPase At5g17760 PF14363:Domain associated at C-terminal with AAA|PF00004:ATPase family associated with various cellular activities (AAA)
102	HORVU.MOREX.r2.7HG0527870.1	4.10065	0.0034161
103	HORVU.MOREX.r2.4HG0321440.1	4.08804	0.0170678	Q9M2V7.2 RecName: Full=ABC transporter G family member 16; Short=ABC transporter ABCG.16; Short=AtABCG16; AltName: Full=Probable white-brown complex homolog protein 16; Short=AtWBC16 PF00005:ABC transporter
104	HORVU.MOREX.r2.5HG0356360.1	4.03028	0.00783056	Q9C5V5.2 RecName: Full=Glutamate receptor 2.8; AltName: Full=Ligand-gated ion channel 2.8; Flags: Precursor PF01094:Receptor family ligand binding region|PF00497:Bacterial extracellular solute-binding proteins, family 3|PF00060:Ligand-gated ion ch
105	HORVU.MOREX.r2.1HG0041670.1	4.02634	1.27184e-05	A2ZAI7.2 RecName: Full=Homeobox-leucine zipper protein ROC3; AltName: Full=GLABR 2-like homeobox protein 3; AltName: Full=HD-ZIP protein ROC3; AltName: Full=Homeodomain transcription factor ROC3; AltName: Full=Protein RICE OUTERMOST CELL-SPECIFIC 3 &
106	HORVU.MOREX.r2.2HG0170060.1	4.02562	0.0173482	P25776.2 RecName: Full=Oryzain alpha chain; Flags: Precursor PF00396:Granulin
107	HORVU.MOREX.r2.5HG0365580.1	4.00959	0.0191467	Q9LMH6.1 RecName: Full=Factor of DNA methylation 4 PF03469:XH domain
108	HORVU.MOREX.r2.5HG0429370.1	4.00817	0.00419982	Q10CE4.1 RecName: Full=Peroxisomal (S)-2-hydroxy-acid oxidase GLO1; AltName: Full=Glycolate oxidase 1; Short=GOX 1; Short=OsGLO1; AltName: Full=Short chain alpha-hydroxy acid oxidase GLO1 >B8AKX6.1 RecName: Full=Peroxisomal (S)-2-hydroxy-acid oxidase
109	HORVU.MOREX.r2.1HG0038280.1	3.99826	0.00274326
110	HORVU.MOREX.r2.UnG0634320.1	3.96706	4.67779e-08	O23791.1 RecName: Full=Fruit bromelain; AltName: Allergen=Ana c 2; Flags: Precursor PF00112:Papain family cysteine protease
111	HORVU.MOREX.r2.7HG0619530.1	3.95748	0.000416915
112	HORVU.MOREX.r2.2HG0118600.1	3.91349	0.00572738
113	HORVU.MOREX.r2.2HG0179580.1	3.90095	0.0313262
114	HORVU.MOREX.r2.7HG0545320.1	3.85297	0.0347059	Q38CE9.1 RecName: Full=ATP-dependent DNA helicase PIF6; AltName: Full=DNA repair and recombination helicase PIF6 PF05970:PIF1-like helicase
115	HORVU.MOREX.r2.5HG0366470.1	3.83263	0.00946477
116	HORVU.MOREX.r2.3HG0194350.1	3.7885	0.00349247
117	HORVU.MOREX.r2.6HG0513660.1	3.78694	0.0382394	Q9CAP4.1 RecName: Full=Ethylene-responsive transcription factor ERF013 PF00847:AP2 domain
118	HORVU.MOREX.r2.1HG0074080.1	3.70903	0.00415186
119	HORVU.MOREX.r2.1HG0015910.1	3.70024	0.011781	Q9FJ45.1 RecName: Full=GDSL esterase/lipase At5g45910; AltName: Full=Extracellular lipase At5g45910; Flags: Precursor PF00657:GDSL-like Lipase/Acylhydrolase
120	HORVU.MOREX.r2.1HG0029030.1	3.68147	8.45055e-05
121	HORVU.MOREX.r2.1HG0068630.1	3.66207	0.0210512
122	HORVU.MOREX.r2.5HG0401340.1	3.66195	3.09037e-22	Q36718.1 RecName: Full=Chlorophyll a-b binding protein 1B-20, chloroplastic; AltName: Full=LHCI type I CAB-1B-20; AltName: Full=Light-harvesting complex I 20 kDa protein; Flags: Precursor PF00504:Chlorophyll A-B binding protein
123	HORVU.MOREX.r2.7HG0593870.1	3.63686	0.0156245	Q8VZL4.1 RecName: Full=Mechanosensitive ion channel protein 1, mitochondrial; AltName: Full=Mechanosensitive channel of small conductance-like 1; AltName: Full=MscS-Like protein 1; Flags: Precursor PF00924:Mechanosensitive ion channel
124	HORVU.MOREX.r2.6HG0463470.1	3.62876	0.0245397	P55876.1 RecName: Full=Eukaryotic translation initiation factor 5; Short=eIF-5 PF01873:Domain found in IF2B/IF5|PF02020:eIF4-gamma/eIF5/eIF2-epsilon
125	HORVU.MOREX.r2.4HG0285980.1	3.62681	1.56655e-06	Q6J9S1.1 RecName: Full=Ethylene-responsive transcription factor RAP2-11; AltName: Full=Protein RELATED TO APETALA2 11 PF00847:AP2 domain
126	HORVU.MOREX.r2.6HG0449560.1	3.58103	0.0208229	P41344.1 RecName: Full=Ferredoxin--NADP reductase, leaf isozyme, chloroplastic; Short=FNR; Flags: Precursor PF00175:Oxidoreductase NAD-binding domain
127	HORVU.MOREX.r2.6HG0467770.1	3.5702	0.000287778	Q39117.1 RecName: Full=Trihelix transcription factor GT-2; AltName: Full=Trihelix DNA-binding protein GT-2 PF13837:Myb/SANT-like DNA-binding domain
128	HORVU.MOREX.r2.5HG0430680.1	3.5587	0.00659691	O80939.1 RecName: Full=L-type lectin-domain containing receptor kinase IV.1; Short=Arabidopsis thaliana lectin-receptor kinase e; Short=AthlecRK-e; Short=LecRK-IV.1; AltName: Full=Lectin Receptor Kinase 1; Flags: Precursor PF00069:Protein kinase d
129	HORVU.MOREX.r2.6HG0472730.1	3.54722	0.0457158	PF03004:Plant transposase (Ptta/En/Spm family)
130	HORVU.MOREX.r2.6HG0456660.1	3.53574	0.0154177	PF08263:Leucine rich repeat N-terminal domain|PF13855:Leucine rich repeat
131	HORVU.MOREX.r2.6HG0520400.1	3.51668	0.00575019	Q9FUA4.1 RecName: Full=Transcription factor SPATULA; AltName: Full=Basic helix-loop-helix protein 24; Short=AtbHLH24; Short=bHLH 24; AltName: Full=Transcription factor EN 99; AltName: Full=bHLH transcription factor bHLH024 PF00010:Helix-loop-helix
132	HORVU.MOREX.r2.5HG0375110.1	3.51268	0.0262743
133	HORVU.MOREX.r2.2HG0097180.1	3.47308	0.00535059
134	HORVU.MOREX.r2.7HG0593300.1	3.4626	3.12886e-06	PF07649:C1-like domain
135	HORVU.MOREX.r2.7HG0542890.1	3.45134	0.00128633	Q9LYS2.2 RecName: Full=ABC transporter C family member 10; Short=ABC transporter ABCC.10; Short=AtABCC10; AltName: Full=ATP-energized glutathione S-conjugate pump 14; AltName: Full=Glutathione S-conjugate-transporting ATPase 14; AltName: Full=Multidr
136	HORVU.MOREX.r2.5HG0437380.1	3.44943	0.0290585	Q681X4.1 RecName: Full=Zinc finger protein ZAT5 PF13912:C2H2-type zinc finger
137	HORVU.MOREX.r2.5HG0415170.1	3.43541	0.0286032	Q9SFU3.1 RecName: Full=Purple acid phosphatase 15; AltName: Full=Phytase; Flags: Precursor PF14008:Iron/zinc purple acid phosphatase-like protein C|PF00149:Calcineurin-like phosphoesterase|PF16656:Purple acid Phosphatase, N-terminal domain
138	HORVU.MOREX.r2.7HG0537750.1	3.39797	0.000468089	P37834.2 RecName: Full=Peroxidase 1; Flags: Precursor PF00141:Peroxidase
139	HORVU.MOREX.r2.7HG0550100.1	3.39175	0.00139228
140	HORVU.MOREX.r2.2HG0166310.1	3.38605	2.77648e-09
141	HORVU.MOREX.r2.7HG0544180.1	3.38391	0.0451065	P17801.2 RecName: Full=Putative receptor protein kinase ZmPK1; Flags: Precursor PF00069:Protein kinase domain
142	HORVU.MOREX.r2.4HG0321820.1	3.3718	0.0145373	PF09713:Plant protein 1589 of unknown function (A_thal_3526)
143	HORVU.MOREX.r2.7HG0612840.1	3.36751	0.0167442	Q9SCY2.2 RecName: Full=Peptidyl-prolyl cis-trans isomerase FKBP13, chloroplastic; Short=PPIase FKBP13; AltName: Full=FK506-binding protein 1; AltName: Full=FK506-binding protein 13; Short=AtFKBP13; AltName: Full=Immunophilin FKBP13; AltName: Full=Rot
144	HORVU.MOREX.r2.2HG0154130.1	3.28774	3.69498e-19	Q9ZSA8.1 RecName: Full=Protein DMR6-LIKE OXYGENASE 1; AltName: Full=2-oxoglutarate (2OG)-Fe(II) oxygenase-like protein DLO1; AltName: Full=Protein SENESCENCE-ASSOCIATED GENE 108; AltName: Full=Salicylate 3-hydroxylase DLO1; Short=S3H DLO1; Short=SA 3
145	HORVU.MOREX.r2.3HG0261390.1	3.24012	0.00428534	Q5JK35.1 RecName: Full=Beta-glucosidase 5; Short=Os1bglu5; Flags: Precursor PF00232:Glycosyl hydrolase family 1
146	HORVU.MOREX.r2.4HG0333440.1	3.23971	0.00850871
147	HORVU.MOREX.r2.4HG0348630.1	3.21433	0.00617108	Q8L7W5.1 RecName: Full=Methylsterol monooxygenase 1-1; AltName: Full=Sterol 4-alpha-methyl-oxidase 1-1; Short=AtSMO1-1 PF04116:Fatty acid hydroxylase superfamily
148	HORVU.MOREX.r2.4HG0281590.1	3.19589	0.000515872
149	HORVU.MOREX.r2.1HG0025900.1	3.19256	0.0487321
150	HORVU.MOREX.r2.6HG0520040.1	3.17444	0.0385558	Q84NN4.1 RecName: Full=Thioredoxin-like protein CDSP32, chloroplastic; AltName: Full=Chloroplastic drought-induced stress protein of 32 KDa; Short=OsCDSP32; Flags: Precursor PF00085:Thioredoxin
151	HORVU.MOREX.r2.1HG0065260.1	3.16562	0.0228498	P14928.1 RecName: Full=ABA-inducible protein PHV A1 PF02987:Late embryogenesis abundant protein
152	HORVU.MOREX.r2.1HG0020410.1	3.15813	0.0481441	Q9S7Y1.1 RecName: Full=Transcription factor bHLH30; AltName: Full=Basic helix-loop-helix protein 30; Short=AtbHLH30; Short=bHLH 30; AltName: Full=Transcription factor EN 53; AltName: Full=bHLH transcription factor bHLH030 PF00010:Helix-loop-helix
153	HORVU.MOREX.r2.5HG0404790.1	3.13788	0.0283828
154	HORVU.MOREX.r2.1HG0068230.1	3.13715	0.0144246	Q9SZ06.1 RecName: Full=Ethylene-responsive transcription factor ERF109 PF00847:AP2 domain
155	HORVU.MOREX.r2.4HG0338030.1	3.12381	0.00219653	PF08246:Cathepsin propeptide inhibitor domain (I29)
156	HORVU.MOREX.r2.5HG0407400.1	3.09456	1.93007e-17
157	HORVU.MOREX.r2.3HG0182110.1	3.08458	0.0109079	PF12274:Protein of unknown function (DUF3615)
158	HORVU.MOREX.r2.5HG0419150.1	3.08205	0.00180745	Q9SS01.1 RecName: Full=Benzoate--CoA ligase, peroxisomal; AltName: Full=Acyl-activating enzyme 20; AltName: Full=Protein BENZOYLOXYGLUCOSINOLATE 1 PF00501:AMP-binding enzyme|PF13193:AMP-binding enzyme C-terminal domain
159	HORVU.MOREX.r2.1HG0008580.1	3.06152	0.03468	PF12854:PPR repeat|PF13041:PPR repeat family|PF01535:PPR repeat
160	HORVU.MOREX.r2.6HG0520660.1	3.05012	0.00812892	Q1MX30.1 RecName: Full=Receptor kinase-like protein Xa21; Contains: RecName: Full=Receptor kinase-like protein Xa21, processed; Flags: Precursor PF00069:Protein kinase domain|PF13855:Leucine rich repeat
161	HORVU.MOREX.r2.4HG0281600.1	3.04877	0.0208251
162	HORVU.MOREX.r2.4HG0326300.1	3.04802	0.0144776	Q00445.1 RecName: Full=Small heat shock protein, chloroplastic; AltName: Full=Heat shock protein 26.6; Flags: Precursor PF00011:Hsp20/alpha crystallin family
163	HORVU.MOREX.r2.6HG0455440.1	3.03926	0.0182018	Q84W40.2 RecName: Full=RING-H2 finger protein ATL11; AltName: Full=RING-type E3 ubiquitin transferase ATL11; Flags: Precursor PF13639:Ring finger domain
164	HORVU.MOREX.r2.5HG0417950.1	3.01882	6.1344e-05	PF13365:Trypsin-like peptidase domain
165	HORVU.MOREX.r2.5HG0418240.1	3.00146	6.16999e-20	P12329.1 RecName: Full=Chlorophyll a-b binding protein 1, chloroplastic; AltName: Full=LHCII type I CAB-1; Short=LHCP; Flags: Precursor PF00504:Chlorophyll A-B binding protein
166	HORVU.MOREX.r2.1HG0067920.1	2.98287	0.0451287
167	HORVU.MOREX.r2.3HG0267730.1	2.95953	0.00466508	Q02723.1 RecName: Full=Carbon catabolite-derepressing protein kinase PF02149:Kinase associated domain 1|PF00069:Protein kinase domain
168	HORVU.MOREX.r2.5HG0414440.1	2.91978	6.4905e-34	Q10HD0.1 RecName: Full=Chlorophyll a-b binding protein, chloroplastic; AltName: Full=LHCII type I CAB; Short=LHCP; Flags: Precursor >A2XJ35.1 RecName: Full=Chlorophyll a-b binding protein, chloroplastic; AltName: Full=LHCII type I CAB; Short=LHCP; Fl
169	HORVU.MOREX.r2.7HG0615930.1	2.89993	0.00976737	P78004.1 RecName: Full=Chaperone protein DnaJ PF00226:DnaJ domain
170	HORVU.MOREX.r2.5HG0360630.1	2.88042	0.0419249	Q8VZG1.1 RecName: Full=Diacylglycerol kinase 3; Short=AtDGK3; Short=DAG kinase 3; AltName: Full=Diglyceride kinase 3; Short=DGK 3 -
171	HORVU.MOREX.r2.1HG0006510.1	2.86491	1.60711e-11	Q0IP28.1 RecName: Full=Laccase-25; AltName: Full=Benzenediol:oxygen oxidoreductase 25; AltName: Full=Diphenol oxidase 25; AltName: Full=Urishiol oxidase 25; Flags: Precursor PF07732:Multicopper oxidase|PF00394:Multicopper oxidase|PF07731:Multicopp
172	HORVU.MOREX.r2.3HG0270820.1	2.83389	0.0075818	Q6PQJ9.1 RecName: Full=3-oxo-Delta(4,5)-steroid 5-beta-reductase; AltName: Full=Delta(4)-3-oxosteroid 5-beta-reductase; AltName: Full=Delta-4,5-steroid 5-beta-reductase; Short=At5beta-StR; AltName: Full=Progesterone 5-beta-reductase; Short=5beta-POR
173	HORVU.MOREX.r2.1HG0036700.1	2.82583	0.00962433	Q42850.1 RecName: Full=Protochlorophyllide reductase B, chloroplastic; Short=PCR B; AltName: Full=NADPH-protochlorophyllide oxidoreductase B; Short=POR B; Flags: Precursor PF00106:short chain dehydrogenase
174	HORVU.MOREX.r2.6HG0471160.1	2.80705	0.0103875	Q9XGM1.2 RecName: Full=V-type proton ATPase subunit D; Short=V-ATPase subunit D; AltName: Full=Vacuolar H(+)-ATPase subunit D; AltName: Full=Vacuolar proton pump subunit D PF01813:ATP synthase subunit D
175	HORVU.MOREX.r2.5HG0389190.1	2.80371	1.46625e-17	P49572.2 RecName: Full=Indole-3-glycerol phosphate synthase, chloroplastic; Short=IGPS; Flags: Precursor PF00218:Indole-3-glycerol phosphate synthase
176	HORVU.MOREX.r2.5HG0399470.1	2.79546	0.0215042	P14897.1 RecName: Full=Low molecular mass early light-inducible protein HV90, chloroplastic; Short=ELIP; Flags: Precursor PF00504:Chlorophyll A-B binding protein
177	HORVU.MOREX.r2.2HG0152850.1	2.7925	0.021722	B7F138.1 RecName: Full=Vacuolar iron transporter homolog 2; AltName: Full=Protein NODULIN-LIKE 2 PF01988:VIT family
178	HORVU.MOREX.r2.2HG0172170.1	2.79063	0.0419969
179	HORVU.MOREX.r2.4HG0281110.1	2.78509	8.4893e-18	Q8RWD0.2 RecName: Full=Zinc finger protein CONSTANS-LIKE 16 PF06203:CCT motif
180	HORVU.MOREX.r2.6HG0496100.1	2.78409	0.00852747	O80939.1 RecName: Full=L-type lectin-domain containing receptor kinase IV.1; Short=Arabidopsis thaliana lectin-receptor kinase e; Short=AthlecRK-e; Short=LecRK-IV.1; AltName: Full=Lectin Receptor Kinase 1; Flags: Precursor PF00139:Legume lectin do
181	HORVU.MOREX.r2.1HG0063230.1	2.78255	0.00636605	Q9FME3.1 RecName: Full=Transcription factor TCP5 PF03634:TCP family transcription factor
182	HORVU.MOREX.r2.3HG0265330.1	2.76967	8.1142e-11	Q9LPV8.1 RecName: Full=Eukaryotic peptide chain release factor subunit 1-2; Short=Eukaryotic release factor 1-2; Short=eRF1-2; AltName: Full=Omnipotent suppressor protein 1 homolog 2; Short=SUP1 homolog 2 PF03464:eRF1 domain 2|PF03465:eRF1 domain
183	HORVU.MOREX.r2.3HG0228960.1	2.76627	0.0105793	Q75K81.1 RecName: Full=Zinc finger CCCH domain-containing protein 36; Short=OsC3H36 -
184	HORVU.MOREX.r2.3HG0272670.1	2.75711	0.00496171	Q7XA39.1 RecName: Full=Putative disease resistance protein RGA4; AltName: Full=RGA4-blb PF00931:NB-ARC domain
185	HORVU.MOREX.r2.2HG0168970.1	2.74134	0.0152271
186	HORVU.MOREX.r2.7HG0543410.1	2.73508	0.000140386	Q9S7L2.1 RecName: Full=Transcription factor MYB98; AltName: Full=Myb-related protein 98; Short=AtMYB98 PF13921:Myb-like DNA-binding domain
187	HORVU.MOREX.r2.7HG0557980.1	2.72461	0.0366754	P04146.3 RecName: Full=Copia protein; AltName: Full=Gag-int-pol protein; Contains: RecName: Full=Copia VLP protein; Contains: RecName: Full=Copia protease PF07727:Reverse transcriptase (RNA-dependent DNA polymerase)
188	HORVU.MOREX.r2.1HG0077560.1	2.71918	7.72632e-05
189	HORVU.MOREX.r2.2HG0162220.1	2.7131	7.08609e-35
190	HORVU.MOREX.r2.5HG0447360.1	2.68586	0.0453795	PF05512:AWPM-19-like family
191	HORVU.MOREX.r2.1HG0076450.1	2.66474	0.0131129	Q6VAA7.1 RecName: Full=UDP-glycosyltransferase 88B1 PF00201:UDP-glucoronosyl and UDP-glucosyl transferase
192	HORVU.MOREX.r2.5HG0391610.1	2.66376	0.0366654
193	HORVU.MOREX.r2.3HG0218770.1	2.65375	0.0220115	O00370.1 RecName: Full=LINE-1 retrotransposable element ORF2 protein; Short=ORF2p; Includes: RecName: Full=Reverse transcriptase; Includes: RecName: Full=Endonuclease PF00078:Reverse transcriptase (RNA-dependent DNA polymerase)
194	HORVU.MOREX.r2.5HG0414050.1	2.65161	0.0309069
195	HORVU.MOREX.r2.3HG0268830.1	2.64489	0.039033	Q6F4N5.1 RecName: Full=Aspartyl protease 25; AltName: Full=Protein RICE ANTHER DOWN-REGULATED BY CHILLING 1; Flags: Precursor PF14543:Xylanase inhibitor N-terminal|PF14541:Xylanase inhibitor C-terminal
196	HORVU.MOREX.r2.3HG0227600.1	2.63752	0.00765399	Q9ZUE0.2 RecName: Full=Proline-rich receptor-like protein kinase PERK12; AltName: Full=Proline-rich extensin-like receptor kinase 12; Short=AtPERK12; AltName: Full=Protein INFLORESCENCE GROWTH INHIBITOR 1 PF00069:Protein kinase domain
197	HORVU.MOREX.r2.4HG0345920.1	2.6339	1.59463e-06	Q00531.1 RecName: Full=60 kDa jasmonate-induced protein; AltName: Full=rRNA N-glycosidase PF00161:Ribosome inactivating protein
198	HORVU.MOREX.r2.5HG0444770.1	2.62699	0.0212185
199	HORVU.MOREX.r2.4HG0291050.1	2.62057	0.000303024	P41095.3 RecName: Full=60S acidic ribosomal protein P0 PF00428:60s Acidic ribosomal protein|PF00466:Ribosomal protein L10
200	HORVU.MOREX.r2.2HG0123600.1	2.59912	0.0450864
201	HORVU.MOREX.r2.5HG0435670.1	2.5761	7.40925e-05
202	HORVU.MOREX.r2.7HG0571590.1	2.56627	5.9027e-06	P07370.1 RecName: Full=Chlorophyll a-b binding protein 1B, chloroplastic; AltName: Full=LHCII type I CAB-1B; Short=LHCP; Flags: Precursor PF00504:Chlorophyll A-B binding protein
203	HORVU.MOREX.r2.6HG0476790.1	2.54684	0.0341019
204	HORVU.MOREX.r2.5HG0419180.1	2.54228	4.6148e-06	Q9SS01.1 RecName: Full=Benzoate--CoA ligase, peroxisomal; AltName: Full=Acyl-activating enzyme 20; AltName: Full=Protein BENZOYLOXYGLUCOSINOLATE 1 PF00501:AMP-binding enzyme|PF13193:AMP-binding enzyme C-terminal domain
205	HORVU.MOREX.r2.7HG0619500.1	2.52843	8.19219e-12	Q949S5.1 RecName: Full=F-box protein PP2-B11; AltName: Full=Protein PHLOEM PROTEIN 2-LIKE B11; Short=AtPP2-B11; AltName: Full=SKP1-interacting partner 12 PF14299:Phloem protein 2
206	HORVU.MOREX.r2.6HG0525610.1	2.52619	0.00110131
207	HORVU.MOREX.r2.5HG0357350.1	2.5232	0.000749376	Q9ZSA8.1 RecName: Full=Protein DMR6-LIKE OXYGENASE 1; AltName: Full=2-oxoglutarate (2OG)-Fe(II) oxygenase-like protein DLO1; AltName: Full=Protein SENESCENCE-ASSOCIATED GENE 108; AltName: Full=Salicylate 3-hydroxylase DLO1; Short=S3H DLO1; Short=SA 3
208	HORVU.MOREX.r2.4HG0315980.1	2.52178	0.0121295	Q10M29.1 RecName: Full=WUSCHEL-related homeobox 6; AltName: Full=OsWOX6 PF00046:Homeobox domain
209	HORVU.MOREX.r2.4HG0307790.1	2.51959	0.0349492	PF14111:Domain of unknown function (DUF4283)
210	HORVU.MOREX.r2.4HG0342010.1	2.51908	2.30124e-05	P12859.2 RecName: Full=Glyceraldehyde-3-phosphate dehydrogenase B, chloroplastic; AltName: Full=NADP-dependent glyceraldehydephosphate dehydrogenase subunit B; Flags: Precursor PF02800:Glyceraldehyde 3-phosphate dehydrogenase, C-terminal domain|PF
211	HORVU.MOREX.r2.7HG0593020.1	2.51481	0.0152962	F8WKW0.1 RecName: Full=Crocetin glucosyltransferase, chloroplastic; AltName: Full=UDP-glucose glucosyltransferase 1; Short=GjUGT1; AltName: Full=UDP-glycosyltransferase 75L6; Flags: Precursor PF00201:UDP-glucoronosyl and UDP-glucosyl transferase
212	HORVU.MOREX.r2.7HG0527170.1	2.51405	2.16931e-09	P08248.1 RecName: Full=Plastocyanin, chloroplastic; Flags: Precursor PF00127:Copper binding proteins, plastocyanin/azurin family
213	HORVU.MOREX.r2.5HG0434650.1	2.50953	0.00180399	Q8L9X2.1 RecName: Full=Chaperonin-like RbcX protein 2, chloroplastic; Short=AtRBCX2; Flags: Precursor PF02341:RbcX protein
214	HORVU.MOREX.r2.6HG0458460.1	2.49884	0.0332726	PF00228:Bowman-Birk serine protease inhibitor family
215	HORVU.MOREX.r2.7HG0560430.1	2.48986	5.74167e-17	Q9SDM1.1 RecName: Full=Chlorophyll a-b binding protein 1B-21, chloroplastic; AltName: Full=LHCI type I CAB-1B-21; AltName: Full=LHCI-730 chlorophyll a/b binding protein; AltName: Full=Light-harvesting complex I 21 kDa protein; Flags: Precursor PF0
216	HORVU.MOREX.r2.7HG0611550.1	2.47468	0.00016446
217	HORVU.MOREX.r2.3HG0270750.1	2.47295	2.48383e-14
218	HORVU.MOREX.r2.1HG0000810.1	2.46527	0.0374873	Q9LMN8.2 RecName: Full=Wall-associated receptor kinase 3; Flags: Precursor PF00069:Protein kinase domain
219	HORVU.MOREX.r2.1HG0043950.1	2.4645	0.00472025	Q8GUH1.2 RecName: Full=U-box domain-containing protein 33; AltName: Full=Plant U-box protein 33; Includes: RecName: Full=E3 ubiquitin ligase; Includes: RecName: Full=Serine/threonine-protein kinase PF07714:Protein tyrosine kinase|PF04564:U-box dom
220	HORVU.MOREX.r2.7HG0611170.1	2.46335	0.0420708	Q700D9.2 RecName: Full=Putative Myb family transcription factor At1g14600 PF00249:Myb-like DNA-binding domain
221	HORVU.MOREX.r2.5HG0434050.1	2.45981	0.00783056	P04784.1 RecName: Full=Chlorophyll a-b binding protein, chloroplastic; AltName: Full=LHCII type I CAB; Short=LHCP; Flags: Precursor PF00504:Chlorophyll A-B binding protein
222	HORVU.MOREX.r2.2HG0180540.1	2.45957	2.40331e-08	P18616.3 RecName: Full=DNA-directed RNA polymerase II subunit 1; AltName: Full=DNA-directed RNA polymerase II subunit RPB1; Short=DNA polymerase II subunit B1; AltName: Full=DNA-directed RNA polymerase III largest subunit PF04992:RNA polymerase Rp
223	HORVU.MOREX.r2.4HG0314900.1	2.45271	0.000715626	PF13041:PPR repeat family
224	HORVU.MOREX.r2.7HG0620730.1	2.44863	0.0297252
225	HORVU.MOREX.r2.UnG0625250.1	2.44517	0.0150234
226	HORVU.MOREX.r2.5HG0434470.1	2.41389	3.46416e-05	P36213.1 RecName: Full=Photosystem I reaction center subunit II, chloroplastic; AltName: Full=Photosystem I 20 kDa subunit; Short=PSI-D; Flags: Precursor PF02531:PsaD
227	HORVU.MOREX.r2.4HG0344640.1	2.40693	2.0951e-05	Q9FPH3.1 RecName: Full=Probable low-specificity L-threonine aldolase 2; AltName: Full=Threonine aldolase 2 PF01212:Beta-eliminating lyase
228	HORVU.MOREX.r2.3HG0257600.1	2.40271	0.0236403	Q9M4U5.1 RecName: Full=Histone deacetylase HDT2; AltName: Full=Histone deacetylase 2b; Short=HD2b; AltName: Full=Zm-HD2b -
229	HORVU.MOREX.r2.3HG0251920.1	2.39728	0.00113836
230	HORVU.MOREX.r2.5HG0355810.1	2.39696	9.05491e-06	PF00098:Zinc knuckle
231	HORVU.MOREX.r2.5HG0408720.1	2.38	0.0292225
232	HORVU.MOREX.r2.1HG0009580.1	2.36273	0.0082599	Q38834.2 RecName: Full=Disease resistance RPP13-like protein 4; AltName: Full=Disease resistance protein ZAR1; AltName: Full=Protein HOPZ-ACTIVATED RESISTANCE 1 PF00931:NB-ARC domain
233	HORVU.MOREX.r2.4HG0337440.1	2.36151	0.00348294	Q42602.2 RecName: Full=Cytochrome P450 89A2; AltName: Full=ATH 6-1; AltName: Full=CYPLXXXIX PF00067:Cytochrome P450
234	HORVU.MOREX.r2.1HG0068690.1	2.35511	7.47032e-09	A2X674.2 RecName: Full=Homeobox-leucine zipper protein HOX7; AltName: Full=HD-ZIP protein HOX7; AltName: Full=Homeodomain transcription factor HOX7; AltName: Full=OsHox7 PF02183:Homeobox associated leucine zipper|PF00046:Homeobox domain
235	HORVU.MOREX.r2.7HG0618460.1	2.3324	0.0112697	Q6BMD6.2 RecName: Full=Vacuolar membrane protease; AltName: Full=FXNA-related family protease 1 PF04389:Peptidase family M28
236	HORVU.MOREX.r2.7HG0585690.1	2.30897	0.0459038
237	HORVU.MOREX.r2.4HG0287380.1	2.30789	1.27255e-18	Q9XF89.1 RecName: Full=Chlorophyll a-b binding protein CP26, chloroplastic; AltName: Full=LHCB5; AltName: Full=LHCIIc; AltName: Full=Light-harvesting complex II protein 5; Flags: Precursor PF00504:Chlorophyll A-B binding protein
238	HORVU.MOREX.r2.6HG0460850.1	2.29766	3.56344e-20	O81970.1 RecName: Full=Cytochrome P450 71A9; AltName: Full=Cytochrome P450 CP1 PF00067:Cytochrome P450
239	HORVU.MOREX.r2.5HG0405770.1	2.29229	2.52376e-06	Q00327.1 RecName: Full=Photosystem I reaction center subunit V, chloroplastic; AltName: Full=PSI-G; AltName: Full=Photosystem I 9 kDa protein; Flags: Precursor PF01241:Photosystem I psaG / psaK
240	HORVU.MOREX.r2.7HG0623300.1	2.28817	2.49157e-21	Q7XA40.2 RecName: Full=Putative disease resistance protein RGA3; AltName: Full=Blight resistance protein B149; AltName: Full=RGA1-blb PF00931:NB-ARC domain
241	HORVU.MOREX.r2.2HG0083580.1	2.2864	6.38679e-21	Q43257.1 RecName: Full=indole-2-monooxygenase; AltName: Full=Cytochrome P450 71C4; AltName: Full=Protein benzoxazineless 2 PF00067:Cytochrome P450
242	HORVU.MOREX.r2.2HG0178450.1	2.28532	9.90825e-30	Q03666.1 RecName: Full=Probable glutathione S-transferase; AltName: Full=Auxin-induced protein PCNT107 PF00043:Glutathione S-transferase, C-terminal domain|PF13417:Glutathione S-transferase, N-terminal domain
243	HORVU.MOREX.r2.6HG0467480.1	2.28156	0.0332838	Q9FME8.1 RecName: Full=Oligopeptide transporter 4; Short=AtOPT4 PF03169:OPT oligopeptide transporter protein
244	HORVU.MOREX.r2.5HG0418660.1	2.26848	1.58381e-19	PF00190:Cupin
245	HORVU.MOREX.r2.2HG0100050.1	2.26801	2.762e-08	F4IK45.1 RecName: Full=Cytochrome P450 709B2 PF00067:Cytochrome P450
246	HORVU.MOREX.r2.3HG0196880.1	2.2661	0.0367546	Q8VWQ5.1 RecName: Full=Probable WRKY transcription factor 50; AltName: Full=WRKY DNA-binding protein 50 PF03106:WRKY DNA -binding domain
247	HORVU.MOREX.r2.5HG0429440.1	2.25414	0.00285866	Q00742.1 RecName: Full=Dehydrin Rab15 PF00257:Dehydrin
248	HORVU.MOREX.r2.6HG0472030.1	2.25174	7.64941e-28	F4INN2.1 RecName: Full=Gamma-glutamyl peptidase 4 PF00117:Glutamine amidotransferase class-I
249	HORVU.MOREX.r2.3HG0267700.1	2.24791	0.0260698	Q852Q0.1 RecName: Full=Serine/threonine protein kinase OSK3; Short=OsK3; AltName: Full=Serine/threonine protein kinase OSK35; Short=OsK35 >A2XFF4.1 RecName: Full=Serine/threonine protein kinase OSK3; Short=OsK3 PF00069:Protein kinase domain
250	HORVU.MOREX.r2.3HG0186280.1	2.24252	0.0164296	P08894.1 RecName: Full=Chalcone synthase A; AltName: Full=Naringenin-chalcone synthase A PF00195:Chalcone and stilbene synthases, N-terminal domain|PF02797:Chalcone and stilbene synthases, C-terminal domain
251	HORVU.MOREX.r2.3HG0238470.1	2.23882	0.0338609	Q4R1I9.1 RecName: Full=Anthocyanidin 5,3-O-glucosyltransferase; AltName: Full=UDP-glucose: anthocyanidin 5,3-O-glucosyltransferase PF00201:UDP-glucoronosyl and UDP-glucosyl transferase
252	HORVU.MOREX.r2.3HG0239980.1	2.19904	0.0163281
253	HORVU.MOREX.r2.5HG0388370.1	2.19627	0.000432667	Q9ZVN4.1 RecName: Full=Probable tyrosine-protein phosphatase At1g05000 PF03162:Tyrosine phosphatase family
254	HORVU.MOREX.r2.6HG0498380.1	2.1848	0.0106209	PF03004:Plant transposase (Ptta/En/Spm family)
255	HORVU.MOREX.r2.2HG0153890.1	2.17902	2.21402e-10	Q8LDC8.2 RecName: Full=Ethylene-responsive transcription factor 1B; Short=AtERF1B; AltName: Full=Ethylene-responsive element-binding factor 1B; Short=EREBP-1B PF00847:AP2 domain
256	HORVU.MOREX.r2.5HG0413910.1	2.17652	1.72869e-07	Q652K1.1 RecName: Full=Protein STAY-GREEN, chloroplastic; AltName: Full=Protein STAYGREEN; Flags: Precursor PF12638:Staygreen protein
257	HORVU.MOREX.r2.2HG0098130.1	2.16416	0.0317984	Q940G6.1 RecName: Full=Gibberellin receptor GID1C; AltName: Full=AtCXE19; AltName: Full=Carboxylesterase 19; AltName: Full=GID1-like protein 3; AltName: Full=Protein GA INSENSITIVE DWARF 1C; Short=AtGID1C PF07859:alpha/beta hydrolase fold
258	HORVU.MOREX.r2.4HG0286870.1	2.16407	0.0245476	Q9STN5.1 RecName: Full=Uncharacterized protein At4g08330, chloroplastic; Flags: Precursor -
259	HORVU.MOREX.r2.5HG0431450.1	2.16386	0.00133742	P24805.1 RecName: Full=Stem-specific protein TSJT1 PF12481:Aluminium induced protein
260	HORVU.MOREX.r2.3HG0193830.1	2.15275	0.00162393	PF03478:Protein of unknown function (DUF295)|PF12937:F-box-like
261	HORVU.MOREX.r2.7HG0602880.1	2.15174	0.0195656	Q9LT08.1 RecName: Full=26S proteasome non-ATPase regulatory subunit 14 homolog; AltName: Full=26S proteasome regulatory subunit RPN11; Short=AtRPN11 PF01398:JAB1/Mov34/MPN/PAD-1 ubiquitin protease
262	HORVU.MOREX.r2.5HG0395660.1	2.14504	0.00784895	O80742.1 RecName: Full=U-box domain-containing protein 19; AltName: Full=Plant U-box protein 19 PF04564:U-box domain
263	HORVU.MOREX.r2.1HG0071510.1	2.14352	0.0225765	P20143.1 RecName: Full=Photosystem I reaction center subunit VI, chloroplastic; Short=PSI-H; AltName: Full=Light-harvesting complex I 11 kDa protein; Flags: Precursor PF03244:Photosystem I reaction centre subunit VI
264	HORVU.MOREX.r2.1HG0073450.1	2.14266	1.17309e-29	P04784.1 RecName: Full=Chlorophyll a-b binding protein, chloroplastic; AltName: Full=LHCII type I CAB; Short=LHCP; Flags: Precursor PF00504:Chlorophyll A-B binding protein
265	HORVU.MOREX.r2.3HG0244520.1	2.13117	0.0125946
266	HORVU.MOREX.r2.2HG0095570.1	2.12816	4.8925e-13	PF00753:Metallo-beta-lactamase superfamily|PF13370:4Fe-4S single cluster domain of Ferredoxin I
267	HORVU.MOREX.r2.3HG0273580.1	2.11398	1.69347e-45	Q94DG6.1 RecName: Full=Zinc transporter 1; AltName: Full=ZRT/IRT-like protein 1; Short=OsZIP1; Flags: Precursor PF02535:ZIP Zinc transporter
268	HORVU.MOREX.r2.2HG0111740.1	2.10747	2.46246e-09	Q07473.1 RecName: Full=Chlorophyll a-b binding protein CP29.1, chloroplastic; AltName: Full=LHCB4.1; AltName: Full=LHCII protein 4.1; Flags: Precursor PF00504:Chlorophyll A-B binding protein
269	HORVU.MOREX.r2.2HG0143170.1	2.10682	3.09269e-09	P09315.1 RecName: Full=Glyceraldehyde-3-phosphate dehydrogenase A, chloroplastic; AltName: Full=NADP-dependent glyceraldehydephosphate dehydrogenase subunit A; Flags: Precursor PF00044:Glyceraldehyde 3-phosphate dehydrogenase, NAD binding domain|P
270	HORVU.MOREX.r2.6HG0518840.1	2.10192	0.000375708	PF13962:Domain of unknown function
271	HORVU.MOREX.r2.6HG0507510.1	2.09169	0.000164341	Q9LS46.1 RecName: Full=Aluminum-activated malate transporter 9; Short=AtALMT9 PF11744:Aluminium activated malate transporter
272	HORVU.MOREX.r2.4HG0329990.1	2.08414	0.0027193
273	HORVU.MOREX.r2.2HG0111260.1	2.07473	0.000516464	P27523.1 RecName: Full=Chlorophyll a-b binding protein of LHCII type III, chloroplastic; Short=CAB; Flags: Precursor PF00504:Chlorophyll A-B binding protein
274	HORVU.MOREX.r2.6HG0449000.1	2.07046	1.03531e-06	Q6ZJD3.1 RecName: Full=Patatin-like protein 2; Short=OsPLP2 >A2YW91.1 RecName: Full=Patatin-like protein 2 PF01734:Patatin-like phospholipase
275	HORVU.MOREX.r2.6HG0490280.1	2.06458	0.0267614
276	HORVU.MOREX.r2.1HG0016060.1	2.06435	2.07467e-09	Q8GXZ3.1 RecName: Full=Serine/threonine-protein kinase At5g01020 PF07714:Protein tyrosine kinase
277	HORVU.MOREX.r2.7HG0553830.1	2.06056	4.38452e-07	Q9S9V9.1 RecName: Full=Putative F-box/LRR-repeat protein 23 PF12937:F-box-like
278	HORVU.MOREX.r2.4HG0283930.1	2.05556	0.00479641	Q6DRC4.1 RecName: Full=Eukaryotic translation initiation factor 3 subunit G; Short=eIF3g; AltName: Full=Eukaryotic translation initiation factor 3 RNA-binding subunit; Short=eIF-3 RNA-binding subunit; AltName: Full=Eukaryotic translation initiation f
279	HORVU.MOREX.r2.5HG0445100.1	2.05032	6.46472e-05	Q7XA42.2 RecName: Full=Putative disease resistance protein RGA1; AltName: Full=RGA3-blb PF02892:BED zinc finger|PF00931:NB-ARC domain
280	HORVU.MOREX.r2.3HG0234550.1	2.04577	0.0075733	Q40541.1 RecName: Full=Mitogen-activated protein kinase kinase kinase NPK1; AltName: Full=Nicotiana protein kinase 1 PF00069:Protein kinase domain
281	HORVU.MOREX.r2.7HG0616260.1	2.04516	2.2772e-05	Q6QHD1.1 RecName: Full=WRKY transcription factor WRKY71; Short=OsWRKY71 PF03106:WRKY DNA -binding domain
282	HORVU.MOREX.r2.4HG0338020.1	2.04068	1.2359e-06	Q2R0K3.1 RecName: Full=Tryptamine benzoyltransferase 1; Short=OsTBT1 PF02458:Transferase family
283	HORVU.MOREX.r2.3HG0258090.1	2.03997	0.0492736
284	HORVU.MOREX.r2.2HG0164760.1	2.03617	4.37218e-06	Q94JV4.1 RecName: Full=Protein translation factor SUI1 homolog 2 PF01253:Translation initiation factor SUI1
285	HORVU.MOREX.r2.6HG0491300.1	2.02922	0.00536331	PF00564:PB1 domain
286	HORVU.MOREX.r2.3HG0234530.1	2.02558	0.0139762	O22040.2 RecName: Full=Mitogen-activated protein kinase kinase kinase ANP1; AltName: Full=Arabidopsis NPK1-related kinase 1 PF00069:Protein kinase domain
287	HORVU.MOREX.r2.3HG0254550.1	2.01783	2.29843e-12	Q8S4W7.1 RecName: Full=DELLA protein GAI1; AltName: Full=Gibberellic acid-insensitive mutant protein 1; AltName: Full=VvGAI1 PF03514:GRAS domain family
288	HORVU.MOREX.r2.4HG0279410.1	2.01522	9.58671e-12	O81905.1 RecName: Full=Receptor-like serine/threonine-protein kinase SD1-8; AltName: Full=Arabidopsis thaliana receptor kinase 3; AltName: Full=S-domain-1 (SD1) receptor kinase 8; Short=SD1-8; Flags: Precursor PF00954:S-locus glycoprotein domain|P
289	HORVU.MOREX.r2.1HG0073140.1	2.01	1.26716e-06	Q9M1H3.1 RecName: Full=ABC transporter F family member 4; Short=ABC transporter ABCF.4; Short=AtABCF4; AltName: Full=GCN20-type ATP-binding cassette protein GCN4 PF00005:ABC transporter
290	HORVU.MOREX.r2.2HG0089560.1	2.00084	0.00634547	O80939.1 RecName: Full=L-type lectin-domain containing receptor kinase IV.1; Short=Arabidopsis thaliana lectin-receptor kinase e; Short=AthlecRK-e; Short=LecRK-IV.1; AltName: Full=Lectin Receptor Kinase 1; Flags: Precursor PF07714:Protein tyrosine
291	HORVU.MOREX.r2.7HG0564720.1	1.99103	0.0439956	Q67IX6.1 RecName: Full=Protein disulfide isomerase-like 1-4; Short=OsPDIL1-4; AltName: Full=Protein disulfide isomerase-like 2-1; Short=OsPDIL2-1; Flags: Precursor PF13848:Thioredoxin-like domain
292	HORVU.MOREX.r2.7HG0599710.1	1.99006	3.44146e-50	PF14009:Domain of unknown function (DUF4228)
293	HORVU.MOREX.r2.5HG0359870.1	1.98996	1.41502e-68	Q9SX78.1 RecName: Full=Probable carboxylesterase 2; AltName: Full=AtCXE2 PF07859:alpha/beta hydrolase fold
294	HORVU.MOREX.r2.3HG0242190.1	1.98599	0.0425802	Q94DW6.1 RecName: Full=Serpin-Z1; AltName: Full=OrysaZ1 PF00079:Serpin (serine protease inhibitor)
295	HORVU.MOREX.r2.1HG0057900.1	1.98225	8.74687e-36	Q0DHE3.3 RecName: Full=Zinc transporter 9; AltName: Full=ZRT/IRT-like protein 9; Short=OsZIP9; Flags: Precursor PF02535:ZIP Zinc transporter
296	HORVU.MOREX.r2.7HG0603710.1	1.97952	3.15756e-08	PF07716:Basic region leucine zipper
297	HORVU.MOREX.r2.7HG0542820.1	1.97404	0.00646526	Q9ZSB0.1 RecName: Full=Subtilisin-like protease SBT3.9; AltName: Full=Subtilase subfamily 3 member 9; Short=AtSBT3.9; Flags: Precursor PF05922:Peptidase inhibitor I9|PF00082:Subtilase family
298	HORVU.MOREX.r2.5HG0398720.1	1.97211	0.000541179	PF13365:Trypsin-like peptidase domain
299	HORVU.MOREX.r2.5HG0410370.1	1.96928	0.000363617	Q9S972.2 RecName: Full=Receptor-like serine/threonine-protein kinase SD1-6; AltName: Full=Arabidopsis thaliana receptor kinase 2; AltName: Full=S-domain-1 (SD1) receptor kinase 6; Short=SD1-6; Flags: Precursor PF00069:Protein kinase domain
300	HORVU.MOREX.r2.1HG0002870.1	1.96778	5.39685e-05
301	HORVU.MOREX.r2.7HG0583640.1	1.94523	2.69507e-08
302	HORVU.MOREX.r2.1HG0070270.1	1.9438	0.00014581	Q6YU51.1 RecName: Full=Probable 1-deoxy-D-xylulose-5-phosphate synthase 2, chloroplastic; Short=1-deoxyxylulose-5-phosphate synthase; Short=DXP synthase; Short=DXPS; Flags: Precursor PF13292:1-deoxy-D-xylulose-5-phosphate synthase|PF02780:Transket
303	HORVU.MOREX.r2.6HG0491380.1	1.93569	3.75094e-07	P49310.1 RecName: Full=Glycine-rich RNA-binding protein GRP1A PF00076:RNA recognition motif. (a.k.a. RRM, RBD, or RNP domain)
304	HORVU.MOREX.r2.1HG0072380.1	1.93531	0.013747	Q5QLR2.1 RecName: Full=Monothiol glutaredoxin-S5 PF00462:Glutaredoxin
305	HORVU.MOREX.r2.5HG0427640.1	1.92513	0.0168475	P13192.2 RecName: Full=Photosystem I reaction center subunit III, chloroplastic; AltName: Full=Light-harvesting complex I 17 kDa protein; AltName: Full=PSI-F; Flags: Precursor PF02507:Photosystem I reaction centre subunit III
306	HORVU.MOREX.r2.7HG0553480.1	1.92382	0.0274854	Q58G01.1 RecName: Full=Transcription factor bHLH155; AltName: Full=BHLH transcription factor gamma; Short=bHLH gamma; AltName: Full=Basic helix-loop-helix protein 155; Short=AtbHLH155; Short=bHLH 155; AltName: Full=LONESOME HIGHWAY-like protein 3; Al
307	HORVU.MOREX.r2.6HG0504290.1	1.91888	0.0162084	PF14529:Endonuclease-reverse transcriptase
308	HORVU.MOREX.r2.2HG0100400.1	1.91489	0.00727202	PF03478:Protein of unknown function (DUF295)
309	HORVU.MOREX.r2.2HG0173270.1	1.9137	0.0280874	Q9ZSA7.1 RecName: Full=Protein DMR6-LIKE OXYGENASE 2; AltName: Full=2-oxoglutarate (2OG)-Fe(II) oxygenase-like protein DLO2; AltName: Full=Salicylate 3-hydroxylase DLO2; Short=S3H DLO2; Short=SA 3-hydroxylase DLO2; Short=Salicylic acid 3-hydroxylase
310	HORVU.MOREX.r2.2HG0108480.1	1.91293	5.65034e-08	P10708.1 RecName: Full=Chlorophyll a-b binding protein 7, chloroplastic; AltName: Full=LHCI type II CAB-7; Flags: Precursor PF00504:Chlorophyll A-B binding protein
311	HORVU.MOREX.r2.2HG0113940.1	1.91139	2.32125e-06	Q0D5P8.1 RecName: Full=Oxygen-evolving enhancer protein 3, chloroplastic; Short=OEE3; AltName: Full=LP02; Flags: Precursor >P83646.2 RecName: Full=Oxygen-evolving enhancer protein 3, chloroplastic; Short=OEE3; AltName: Full=LP02; Flags: Precursor
312	HORVU.MOREX.r2.5HG0384710.1	1.90728	1.37326e-10	Q6X1C0.1 RecName: Full=Crocetin glucosyltransferase 2 PF00201:UDP-glucoronosyl and UDP-glucosyl transferase
313	HORVU.MOREX.r2.5HG0436790.1	1.90527	2.21524e-41	O80327.1 RecName: Full=Thaumatin-like protein 1; Flags: Precursor PF00314:Thaumatin family
314	HORVU.MOREX.r2.6HG0494240.1	1.8959	0.034929	Q7XBH4.2 RecName: Full=Myb-related protein Myb4; AltName: Full=OsMyb4; AltName: Full=Transcription factor RLTR1 PF00249:Myb-like DNA-binding domain
315	HORVU.MOREX.r2.4HG0296400.1	1.8956	0.00201539	Q9ZUX1.1 RecName: Full=Cytochrome P450 94C1 PF00067:Cytochrome P450
316	HORVU.MOREX.r2.3HG0248050.1	1.89531	0.00472089	PF04859:Plant protein of unknown function (DUF641)
317	HORVU.MOREX.r2.3HG0234560.1	1.8895	0.019508	O22042.1 RecName: Full=Mitogen-activated protein kinase kinase kinase 3; AltName: Full=Arabidopsis NPK1-related protein kinase 3 PF00069:Protein kinase domain
318	HORVU.MOREX.r2.3HG0208970.1	1.8868	5.42919e-05	PF07762:Protein of unknown function (DUF1618)
319	HORVU.MOREX.r2.4HG0342690.1	1.8864	5.35561e-08
320	HORVU.MOREX.r2.5HG0395720.1	1.8792	3.44359e-23	Q9ZVX4.1 RecName: Full=UDP-glycosyltransferase 90A1 PF00201:UDP-glucoronosyl and UDP-glucosyl transferase
321	HORVU.MOREX.r2.2HG0126790.1	1.87806	5.32109e-08	Q00434.1 RecName: Full=Oxygen-evolving enhancer protein 2, chloroplastic; Short=OEE2; AltName: Full=23 kDa subunit of oxygen evolving system of photosystem II; AltName: Full=23 kDa thylakoid membrane protein; AltName: Full=OEC 23 kDa subunit; Flags:
322	HORVU.MOREX.r2.3HG0194280.1	1.87642	1.02975e-09	P20027.3 RecName: Full=Myb-related protein Hv33 PF00249:Myb-like DNA-binding domain
323	HORVU.MOREX.r2.5HG0417090.1	1.8721	1.1571e-09	Q0DJ94.2 RecName: Full=Probable calcium-binding protein CML21; AltName: Full=Calmodulin-like protein 21 PF13405:EF-hand domain|PF13499:EF-hand domain pair
324	HORVU.MOREX.r2.4HG0292580.1	1.87009	0.0252716	Q6Z9F4.1 RecName: Full=CBL-interacting protein kinase 6; AltName: Full=OsCIPK06 PF00069:Protein kinase domain|PF03822:NAF domain
325	HORVU.MOREX.r2.1HG0077090.1	1.86689	4.69706e-07	O48686.3 RecName: Full=Paired amphipathic helix protein Sin3-like 3; AltName: Full=Histone deacetylase complex subunit Sin3; Short=AtSin3; AltName: Full=Transcriptional corepressor Sin3 PF02671:Paired amphipathic helix repeat|PF08295:Sin3 family c
326	HORVU.MOREX.r2.1HG0074040.1	1.86522	3.2868e-09	O49627.1 RecName: Full=Iron-sulfur cluster assembly protein 1; Short=AtISU1; Short=Protein ISCU-LIKE 1; AltName: Full=NifU-like N-terminal domain-containing protein ISU1; AltName: Full=NifU-like protein ISU1; Flags: Precursor PF01592:NifU-like N t
327	HORVU.MOREX.r2.7HG0607110.1	1.8642	0.0112329	F4I114.1 RecName: Full=Probable serine/threonine-protein kinase At1g09600 PF00069:Protein kinase domain
328	HORVU.MOREX.r2.1HG0069390.1	1.86277	0.000826002	PF14009:Domain of unknown function (DUF4228)
329	HORVU.MOREX.r2.5HG0438210.1	1.86175	1.44953e-05	P13194.2 RecName: Full=Photosystem I reaction center subunit IV, chloroplastic; Short=PSI-E; AltName: Full=Photosystem I 10.8 kDa polypeptide; Flags: Precursor PF02427:Photosystem I reaction centre subunit IV / PsaE
330	HORVU.MOREX.r2.6HG0492200.1	1.85253	0.0197707	Q9FGT8.1 RecName: Full=Temperature-induced lipocalin-1; Short=AtTIL1 PF08212:Lipocalin-like domain
331	HORVU.MOREX.r2.2HG0082310.1	1.8493	7.09589e-20	Q08277.1 RecName: Full=Heat shock protein 82 PF02518:Histidine kinase-, DNA gyrase B-, and HSP90-like ATPase|PF00183:Hsp90 protein
332	HORVU.MOREX.r2.5HG0350040.1	1.84907	0.000391749
333	HORVU.MOREX.r2.2HG0093490.1	1.84728	0.0153841	P31093.1 RecName: Full=Photosystem I reaction center subunit N, chloroplastic; Short=PSI-N; Flags: Precursor PF05479:Photosystem I reaction centre subunit N (PSAN or PSI-N)
334	HORVU.MOREX.r2.1HG0068810.1	1.84683	0.00531062	PF14368:Probable lipid transfer
335	HORVU.MOREX.r2.2HG0114210.1	1.84252	0.0402227	Q0D5R3.1 RecName: Full=Cysteine-rich receptor-like protein kinase 6; Short=Cysteine-rich RLK6; Flags: Precursor PF00069:Protein kinase domain
336	HORVU.MOREX.r2.3HG0266020.1	1.84227	0.00285993	Q94A20.1 RecName: Full=BI1-like protein PF01027:Inhibitor of apoptosis-promoting Bax1
337	HORVU.MOREX.r2.4HG0325030.1	1.84075	0.00161591	Q9LFR7.1 RecName: Full=Probable carboxylesterase 17; AltName: Full=AtCXE17 PF07859:alpha/beta hydrolase fold
338	HORVU.MOREX.r2.2HG0085830.1	1.84063	0.0145781	Q1MX30.1 RecName: Full=Receptor kinase-like protein Xa21; Contains: RecName: Full=Receptor kinase-like protein Xa21, processed; Flags: Precursor PF00069:Protein kinase domain|PF13855:Leucine rich repeat|PF08263:Leucine rich repeat N-terminal domai
339	HORVU.MOREX.r2.3HG0236330.1	1.83836	7.12221e-07	Q0JJV1.3 RecName: Full=Mitochondrial outer membrane protein porin 4; AltName: Full=Voltage-dependent anion-selective channel protein 4; Short=OsVDAC4 PF01459:Eukaryotic porin
340	HORVU.MOREX.r2.3HG0268840.1	1.83605	0.0408322	Q8RYK0.1 RecName: Full=Probable calcium-binding protein CML31; AltName: Full=Calmodulin-like protein 31 PF13833:EF-hand domain pair
341	HORVU.MOREX.r2.1HG0051960.1	1.83354	1.0947e-27	Q7F2L3.1 RecName: Full=NAC domain-containing protein 48; Short=ONAC048 PF02365:No apical meristem (NAM) protein
342	HORVU.MOREX.r2.1HG0046280.1	1.82159	2.03833e-09
343	HORVU.MOREX.r2.1HG0050270.1	1.81828	0.00928947	PF13968:Domain of unknown function (DUF4220)|PF04578:Protein of unknown function, DUF594
344	HORVU.MOREX.r2.7HG0587270.1	1.81492	3.66434e-12	Q8T045.1 RecName: Full=O-glucosyltransferase rumi; Flags: Precursor PF05686:Glycosyl transferase family 90
345	HORVU.MOREX.r2.3HG0181460.1	1.81279	1.99052e-09
346	HORVU.MOREX.r2.3HG0227610.1	1.81271	1.43121e-06	PF07816:Protein of unknown function (DUF1645)
347	HORVU.MOREX.r2.3HG0199550.1	1.80686	0.00556358	O82380.1 RecName: Full=Pentatricopeptide repeat-containing protein At2g29760, chloroplastic; AltName: Full=Protein ORGANELLE TRANSCRIPT PROCESSING 81; Flags: Precursor PF14432:DYW family of nucleic acid deaminases|PF13041:PPR repeat family
348	HORVU.MOREX.r2.7HG0619610.1	1.80374	0.00215659	PF14299:Phloem protein 2
349	HORVU.MOREX.r2.6HG0507610.1	1.79902	6.1302e-28	Q9LUC5.1 RecName: Full=Cytochrome P450 72A15 PF00067:Cytochrome P450
350	HORVU.MOREX.r2.6HG0495210.1	1.79681	0.000273738
351	HORVU.MOREX.r2.5HG0392070.1	1.79668	0.0316736	PF12937:F-box-like
352	HORVU.MOREX.r2.4HG0337370.1	1.79594	1.43061e-05	PF09425:Divergent CCT motif
353	HORVU.MOREX.r2.5HG0385150.1	1.79537	2.52409e-52	F4I9E1.1 RecName: Full=Protein NUCLEAR FUSION DEFECTIVE 4 PF06813:Nodulin-like
354	HORVU.MOREX.r2.3HG0262860.1	1.79189	0.0106158	Q851V5.1 RecName: Full=Putative B3 domain-containing protein Os03g0621600 PF02362:B3 DNA binding domain
355	HORVU.MOREX.r2.7HG0549240.1	1.79159	0.00279253	O22533.1 RecName: Full=Zinc finger protein ZAT6; AltName: Full=COLD INDUCED ZINC FINGER PROTEIN 2 PF13912:C2H2-type zinc finger
356	HORVU.MOREX.r2.1HG0057890.1	1.78968	1.71457e-28	Q6L8G0.1 RecName: Full=Zinc transporter 5; AltName: Full=ZRT/IRT-like protein 5; Short=OsZIP5; Flags: Precursor PF02535:ZIP Zinc transporter
357	HORVU.MOREX.r2.6HG0519360.1	1.78664	0.0486835	Q9M8J9.1 RecName: Full=BTB/POZ and MATH domain-containing protein 2; AltName: Full=Protein BTB-POZ AND MATH DOMAIN 2; Short=AtBPM2 PF00651:BTB/POZ domain
358	HORVU.MOREX.r2.2HG0101170.1	1.78643	0.0100821	Q9S793.2 RecName: Full=Protein FAR1-RELATED SEQUENCE 8 PF10551:MULE transposase domain
359	HORVU.MOREX.r2.7HG0621590.1	1.78258	0.0228863	Q9SD53.1 RecName: Full=UPF0481 protein At3g47200 PF03140:Plant protein of unknown function
360	HORVU.MOREX.r2.7HG0607560.1	1.77684	8.90789e-30	Q767C8.1 RecName: Full=Cyanidin 3-O-rutinoside 5-O-glucosyltransferase; Short=Ih5GT; AltName: Full=Anthocyanin 5-O-glucosyltransferase; AltName: Full=Cyanidin-3-rhamnosylglucoside 5-O-glucosyltransferase; AltName: Full=Uridine diphosphoglucose-cyanid
361	HORVU.MOREX.r2.2HG0162520.1	1.77542	0.0284816	P51423.2 RecName: Full=Ubiquitin-60S ribosomal protein L40; Contains: RecName: Full=Ubiquitin; Contains: RecName: Full=60S ribosomal protein L40; AltName: Full=CEP52; Flags: Precursor PF01020:Ribosomal L40e family|PF00240:Ubiquitin family
362	HORVU.MOREX.r2.2HG0153250.1	1.77529	4.96887e-07	Q01IK0.2 RecName: Full=Homeobox-leucine zipper protein HOX22; AltName: Full=HD-ZIP protein HOX22; AltName: Full=Homeodomain transcription factor HOX22; AltName: Full=OsHox22 >Q7XUJ5.2 RecName: Full=Homeobox-leucine zipper protein HOX22; AltName: Full
363	HORVU.MOREX.r2.7HG0603220.1	1.76922	0.0187722	Q8LPS2.1 RecName: Full=Protein ACCELERATED CELL DEATH 6 PF13962:Domain of unknown function|PF12796:Ankyrin repeats (3 copies)
364	HORVU.MOREX.r2.2HG0103170.1	1.76434	0.00606474	O65202.1 RecName: Full=Peroxisomal acyl-coenzyme A oxidase 1; Short=AOX 1; AltName: Full=Long-chain acyl-CoA oxidase; Short=AtCX1 PF14749:Acyl-coenzyme A oxidase N-terminal
365	HORVU.MOREX.r2.7HG0543690.1	1.76	1.27014e-09	A5H452.1 RecName: Full=Peroxidase 70; AltName: Full=Plasma membrane-bound peroxidase 2b; Short=pmPOX2b; Flags: Precursor PF00141:Peroxidase
366	HORVU.MOREX.r2.5HG0445070.1	1.75878	0.0471779	PF12274:Protein of unknown function (DUF3615)
367	HORVU.MOREX.r2.3HG0237080.1	1.75854	0.00784607
368	HORVU.MOREX.r2.5HG0415610.1	1.75201	1.98976e-32	Q9SD53.1 RecName: Full=UPF0481 protein At3g47200 PF03140:Plant protein of unknown function
369	HORVU.MOREX.r2.1HG0059620.1	1.7465	0.00285993	Q0PGJ6.1 RecName: Full=Aldo-keto reductase family 4 member C9 PF00248:Aldo/keto reductase family
370	HORVU.MOREX.r2.2HG0091260.1	1.73933	4.5057e-08	Q8VYZ3.1 RecName: Full=Probable pectinesterase 53; Short=PE 53; AltName: Full=Pectin methylesterase 53; Short=AtPME53; Flags: Precursor PF01095:Pectinesterase
371	HORVU.MOREX.r2.3HG0187850.1	1.73884	0.0128639	F4HQ22.1 RecName: Full=LEAF RUST 10 DISEASE-RESISTANCE LOCUS RECEPTOR-LIKE PROTEIN KINASE-like 2.4; AltName: Full=Probable receptor-like serine/threonine-protein kinase LRK10L-2.4; Flags: Precursor PF00069:Protein kinase domain|PF13947:Wall-associ
372	HORVU.MOREX.r2.7HG0595370.1	1.73736	5.78938e-29	Q8LGU1.3 RecName: Full=ABC transporter C family member 8; Short=ABC transporter ABCC.8; Short=AtABCC8; AltName: Full=ATP-energized glutathione S-conjugate pump 6; AltName: Full=Glutathione S-conjugate-transporting ATPase 6; AltName: Full=Multidrug re
373	HORVU.MOREX.r2.2HG0150340.1	1.73547	0.0397138	Q7XRS1.2 RecName: Full=Protein G1-like4 >A2XVI8.1 RecName: Full=Protein G1-like4 PF04852:Protein of unknown function (DUF640)
374	HORVU.MOREX.r2.3HG0198570.1	1.72951	7.49262e-06	Q9FHB6.1 RecName: Full=Protein DETOXIFICATION 16; Short=AtDTX16; AltName: Full=Multidrug and toxic compound extrusion protein 16; Short=MATE protein 16 PF02268:Transcription initiation factor IIA, gamma subunit, helical domain|PF01554:MatE
375	HORVU.MOREX.r2.2HG0136320.1	1.72725	0.000208948	Q9SGD6.1 RecName: Full=Arogenate dehydratase/prephenate dehydratase 6, chloroplastic; Short=AtADT6; Short=AtPDT6; Flags: Precursor PF00800:Prephenate dehydratase
376	HORVU.MOREX.r2.4HG0339550.1	1.72565	4.43574e-07	B9DFU2.1 RecName: Full=Cytochrome P450 711A1; AltName: Full=Protein MORE AXILLARY BRANCHES 1 PF00067:Cytochrome P450
377	HORVU.MOREX.r2.3HG0226830.1	1.72464	3.25433e-17	Q9LUC5.1 RecName: Full=Cytochrome P450 72A15 PF00067:Cytochrome P450
378	HORVU.MOREX.r2.2HG0092160.1	1.72228	5.09945e-47	PF06522:NADH-ubiquinone reductase complex 1 MLRQ subunit
379	HORVU.MOREX.r2.3HG0272700.1	1.71853	0.000591373	Q7XA42.2 RecName: Full=Putative disease resistance protein RGA1; AltName: Full=RGA3-blb PF00931:NB-ARC domain
380	HORVU.MOREX.r2.2HG0093110.1	1.71653	0.031897	PF06596:Photosystem II reaction centre X protein (PsbX)
381	HORVU.MOREX.r2.7HG0619630.1	1.71151	6.23664e-12	Q8VY76.1 RecName: Full=Basic leucine zipper 19; Short=AtbZIP19; Short=bZIP protein 19 PF07716:Basic region leucine zipper
382	HORVU.MOREX.r2.7HG0622480.1	1.70664	0.00202975	PF00646:F-box domain
383	HORVU.MOREX.r2.1HG0017950.1	1.70052	2.04766e-05	Q43257.1 RecName: Full=indole-2-monooxygenase; AltName: Full=Cytochrome P450 71C4; AltName: Full=Protein benzoxazineless 2 PF00067:Cytochrome P450
384	HORVU.MOREX.r2.6HG0478660.1	1.69853	4.3652e-12	Q6VAA9.1 RecName: Full=UDP-glycosyltransferase 73E1 PF00201:UDP-glucoronosyl and UDP-glucosyl transferase
385	HORVU.MOREX.r2.6HG0450720.1	1.69523	0.0141488	Q41328.2 RecName: Full=Pto-interacting protein 1; Short=Pti1; AltName: Full=Pto kinase interactor 1 PF07714:Protein tyrosine kinase|PF00069:Protein kinase domain
386	HORVU.MOREX.r2.4HG0318120.1	1.69479	3.0975e-07	O22914.1 RecName: Full=Calvin cycle protein CP12-1, chloroplastic; AltName: Full=CP12 domain-containing protein 1; AltName: Full=Chloroplast protein 12-1; Flags: Precursor PF02672:CP12 domain
387	HORVU.MOREX.r2.6HG0455520.1	1.69451	0.0215186	Q8W2B7.1 RecName: Full=DIMBOA UDP-glucosyltransferase BX8; AltName: Full=2,4-dihydroxy-7-methoxy-2H-1,4-benzoxazin-3(4H)-one 2-D-glucosyltransferase BX8; AltName: Full=Protein BENZOXAZINLESS 8 PF00201:UDP-glucoronosyl and UDP-glucosyl transferase
388	HORVU.MOREX.r2.3HG0262300.1	1.69361	1.99828e-30	A2WYS7.2 RecName: Full=Esterase PIR7B >Q0JG99.2 RecName: Full=Esterase PIR7B PF12697:Alpha/beta hydrolase family
389	HORVU.MOREX.r2.4HG0291220.1	1.69015	4.63436e-08	Q40677.2 RecName: Full=Fructose-bisphosphate aldolase, chloroplastic; AltName: Full=Chloroplastic aldolase; Short=AldP; Flags: Precursor PF00274:Fructose-bisphosphate aldolase class-I
390	HORVU.MOREX.r2.5HG0440550.1	1.68666	8.87531e-44	Q8H6G8.1 RecName: Full=Probable inorganic phosphate transporter 1-8; Short=OsPT8; Short=OsPht1;8; AltName: Full=H(+)/Pi cotransporter PF00083:Sugar (and other) transporter
391	HORVU.MOREX.r2.4HG0331790.1	1.67794	2.73913e-07
392	HORVU.MOREX.r2.2HG0100030.1	1.67731	1.09636e-14	F4IK45.1 RecName: Full=Cytochrome P450 709B2 PF00067:Cytochrome P450
393	HORVU.MOREX.r2.1HG0053200.1	1.67535	0.00254507	P0DKJ3.1 RecName: Full=Bidirectional sugar transporter SWEET1a; Short=SbSWEET1a PF03083:Sugar efflux transporter for intercellular exchange
394	HORVU.MOREX.r2.6HG0521410.1	1.67531	1.4489e-51	Q6K9A2.1 RecName: Full=Cinnamoyl-CoA reductase 1; Short=OsCCR1 PF01370:NAD dependent epimerase/dehydratase family
395	HORVU.MOREX.r2.UnG0633330.1	1.67367	1.11189e-09	Q2R0J4.1 RecName: Full=Tryptamine benzoyltransferase 2; Short=OsTBT2 PF02458:Transferase family
396	HORVU.MOREX.r2.7HG0533930.1	1.66837	4.70077e-11	F8WKW1.1 RecName: Full=7-deoxyloganetin glucosyltransferase; AltName: Full=Genipin glucosyltransferase; AltName: Full=UDP-glucose glucosyltransferase 2; Short=GjUGT2; AltName: Full=UDP-glycosyltransferase 85A24 PF00201:UDP-glucoronosyl and UDP-glu
397	HORVU.MOREX.r2.6HG0459100.1	1.66824	0.0408933	Q5KS50.1 RecName: Full=Coleoptile phototropism protein 1; AltName: Full=BTB/POZ domain-containing protein CPT1; AltName: Full=Non-phototropic hypocotyl 3-like protein; Short=NPH3-like protein PF03000:NPH3 family
398	HORVU.MOREX.r2.4HG0329060.1	1.65692	4.18689e-46	P14654.1 RecName: Full=Glutamine synthetase cytosolic isozyme 1-2; AltName: Full=Glutamate--ammonia ligase GLN1;2; Short=OsGLN1;2; AltName: Full=Glutamine synthetase root isozyme; AltName: Full=OsGS1;2 PF00120:Glutamine synthetase, catalytic domai
399	HORVU.MOREX.r2.2HG0098560.1	1.64921	0.0467383	Q9C857.1 RecName: Full=GDSL esterase/lipase At1g31550; AltName: Full=Extracellular lipase At1g31550; Flags: Precursor PF00657:GDSL-like Lipase/Acylhydrolase
400	HORVU.MOREX.r2.3HG0197830.1	1.64804	0.0140239	Q69UP6.1 RecName: Full=Protein argonaute 18; Short=OsAGO18 PF16488:Argonaute linker 2 domain|PF16487:Mid domain of argonaute|PF02170:PAZ domain|PF08699:Argonaute linker 1 domain|PF02171:Piwi domain|PF16486:N-terminal domain of argonaute
401	HORVU.MOREX.r2.7HG0621810.1	1.64094	0.010032	PF05078:Protein of unknown function (DUF679)
402	HORVU.MOREX.r2.7HG0537070.1	1.63713	3.79445e-12	P26301.1 RecName: Full=Enolase 1; AltName: Full=2-phospho-D-glycerate hydro-lyase 1; AltName: Full=2-phosphoglycerate dehydratase 1 PF03952:Enolase, N-terminal domain|PF00113:Enolase, C-terminal TIM barrel domain
403	HORVU.MOREX.r2.5HG0395070.1	1.63661	0.038432	Q67Z52.1 RecName: Full=Tubulin-folding cofactor B; Short=AtTFCB; AltName: Full=Protein EMBRYO DEFECTIVE 2804 -
404	HORVU.MOREX.r2.5HG0425050.1	1.63438	0.00200961	Q9SGA8.1 RecName: Full=UDP-glycosyltransferase 83A1 PF00201:UDP-glucoronosyl and UDP-glucosyl transferase
405	HORVU.MOREX.r2.2HG0105150.1	1.63367	0.0410981	Q0D4T4.1 RecName: Full=MADS-box transcription factor 18; AltName: Full=FDRMADS7; AltName: Full=MADS-box protein 2; AltName: Full=MADS-box protein 28; AltName: Full=OsMADS18; AltName: Full=OsMADS2; AltName: Full=OsMADS28 >A2YNI2.2 RecName: Full=MADS-b
406	HORVU.MOREX.r2.4HG0343090.1	1.63315	0.000969071	Q9LH74.1 RecName: Full=Mechanosensitive ion channel protein 5; AltName: Full=Mechanosensitive channel of small conductance-like 5; AltName: Full=MscS-Like protein 5 PF00924:Mechanosensitive ion channel
407	HORVU.MOREX.r2.7HG0527880.1	1.62791	6.85718e-09	PF14624:VWA / Hh protein intein-like|PF00092:von Willebrand factor type A domain
408	HORVU.MOREX.r2.2HG0160620.1	1.62589	2.66666e-28	Q39219.2 RecName: Full=Ubiquinol oxidase 1a, mitochondrial; AltName: Full=Alternative oxidase 1a; Flags: Precursor PF01786:Alternative oxidase
409	HORVU.MOREX.r2.2HG0165780.1	1.62557	0.0155293	Q9LHQ6.1 RecName: Full=Organic cation/carnitine transporter 4; Short=AtOCT4 PF00083:Sugar (and other) transporter
410	HORVU.MOREX.r2.5HG0350140.1	1.62291	0.0215186	Q9SYY4.1 RecName: Full=Elongation of fatty acids protein 3-like; Short=Protein ELO3-like; AltName: Full=Protein HIGH EXPRESSION OF OSMOTICALLY RESPONSIVE GENES 3; AltName: Full=Very long-chain fatty acid condensing enzyme HOS3; Short=VLCFA condensing
411	HORVU.MOREX.r2.2HG0081670.1	1.62104	0.00703912	Q84MB3.1 RecName: Full=1-aminocyclopropane-1-carboxylate oxidase homolog 1 PF03171:2OG-Fe(II) oxygenase superfamily|PF14226:non-haem dioxygenase in morphine synthesis N-terminal
412	HORVU.MOREX.r2.6HG0514900.1	1.61664	2.62797e-09	P42813.1 RecName: Full=Ribonuclease 1; Flags: Precursor PF00445:Ribonuclease T2 family
413	HORVU.MOREX.r2.6HG0495720.1	1.61546	0.000254596	Q9SKT1.1 RecName: Full=Ethylene-responsive transcription factor ERF053 PF00847:AP2 domain
414	HORVU.MOREX.r2.3HG0231270.1	1.61283	0.000813302
415	HORVU.MOREX.r2.3HG0199680.1	1.60899	4.24853e-11	Q9ZQ96.1 RecName: Full=UDP-glycosyltransferase 73C3 PF00201:UDP-glucoronosyl and UDP-glucosyl transferase
416	HORVU.MOREX.r2.7HG0597720.1	1.606	4.52309e-09	Q9LY87.1 RecName: Full=E3 ubiquitin-protein ligase RGLG2; AltName: Full=RING domain ligase 2 PF07002:Copine|PF13920:Zinc finger, C3HC4 type (RING finger)
417	HORVU.MOREX.r2.1HG0066900.1	1.60546	0.00472089	Q9LRR4.1 RecName: Full=Putative disease resistance RPP13-like protein 1 PF00931:NB-ARC domain
418	HORVU.MOREX.r2.2HG0134760.1	1.60513	0.00228312	Q5K5B6.2 RecName: Full=DEAD-box ATP-dependent RNA helicase 57 -
419	HORVU.MOREX.r2.7HG0600040.1	1.60494	6.94706e-12	Q9S9N9.1 RecName: Full=Cinnamoyl-CoA reductase 1; Short=AtCCR1; AltName: Full=Protein IRREGULAR XYLEM 4 PF01370:NAD dependent epimerase/dehydratase family
420	HORVU.MOREX.r2.1HG0051620.1	1.60108	1.39272e-10	Q941F1.2 RecName: Full=Phospholipase A1-Igamma1, chloroplastic; Flags: Precursor PF01764:Lipase (class 3)
421	HORVU.MOREX.r2.3HG0206740.1	1.5934	4.92025e-20	C6L7U1.2 RecName: Full=Putative E3 ubiquitin-protein ligase LIN-1; AltName: Full=Protein cerberus PF04564:U-box domain
422	HORVU.MOREX.r2.1HG0042300.1	1.59288	0.0429197	Q7XBS0.1 RecName: Full=Urea-proton symporter DUR3; Short=OsDUR3; AltName: Full=High-affinity urea active transporter DUR3 PF00474:Sodium:solute symporter family
423	HORVU.MOREX.r2.7HG0565180.1	1.59229	6.79587e-07	Q9FHG4.1 RecName: Full=Probable L-type lectin-domain containing receptor kinase S.7; Short=LecRK-S.7; Flags: Precursor PF00139:Legume lectin domain|PF07714:Protein tyrosine kinase
424	HORVU.MOREX.r2.6HG0501280.1	1.59082	3.27235e-06	Q5SMM6.1 RecName: Full=Hydroxycinnamoyltransferase 4; Short=OsHCT4; AltName: Full=BAHD-like hydroxycinnamoyl transferase HCT4; AltName: Full=Glycerol hydroxycinnamoyl transferase PF02458:Transferase family
425	HORVU.MOREX.r2.7HG0591850.1	1.58851	0.00215383	PF14009:Domain of unknown function (DUF4228)
426	HORVU.MOREX.r2.4HG0325190.1	1.58482	0.00164423	PF13962:Domain of unknown function
427	HORVU.MOREX.r2.7HG0529160.1	1.58376	0.0186584	Q03662.1 RecName: Full=Probable glutathione S-transferase; AltName: Full=Auxin-induced protein PGNT1/PCNT110 PF00043:Glutathione S-transferase, C-terminal domain|PF13417:Glutathione S-transferase, N-terminal domain
428	HORVU.MOREX.r2.1HG0053110.1	1.58291	0.000448307	O04164.1 RecName: Full=Cytochrome P450 71A6, partial [Nepeta racemosa] PF00067:Cytochrome P450
429	HORVU.MOREX.r2.5HG0413170.1	1.58288	0.00736963
430	HORVU.MOREX.r2.3HG0235080.1	1.58213	4.73886e-42	Q9FNB5.1 RecName: Full=ABC transporter G family member 6; Short=ABC transporter ABCG.6; Short=AtABCG6; AltName: Full=White-brown complex homolog protein 6; Short=AtWBC6 PF00005:ABC transporter|PF01061:ABC-2 type transporter
431	HORVU.MOREX.r2.1HG0013490.1	1.58137	3.68431e-14	A7QEU4.2 RecName: Full=Peroxidase 5; Flags: Precursor PF00141:Peroxidase
432	HORVU.MOREX.r2.2HG0103410.1	1.57657	4.73769e-06	Q8H398.2 RecName: Full=SPX domain-containing protein 6; AltName: Full=Protein SPX DOMAIN GENE 6; Short=OsSPX6 PF03105:SPX domain
433	HORVU.MOREX.r2.4HG0343140.1	1.57413	0.0389706	Q9FMY1.1 RecName: Full=Cytochrome P450 86B1 PF00067:Cytochrome P450
434	HORVU.MOREX.r2.7HG0619490.1	1.57289	0.00184788
435	HORVU.MOREX.r2.1HG0065140.1	1.57282	0.0302457	Q94AJ5.1 RecName: Full=Probable polygalacturonase At1g80170; Short=PG; AltName: Full=Pectinase At1g80170; Flags: Precursor PF00295:Glycosyl hydrolases family 28
436	HORVU.MOREX.r2.5HG0444170.1	1.57074	4.00012e-06	Q9LRR5.1 RecName: Full=Putative disease resistance protein At3g14460 PF00931:NB-ARC domain
437	HORVU.MOREX.r2.3HG0264040.1	1.56985	1.2899e-06	Q7XA40.2 RecName: Full=Putative disease resistance protein RGA3; AltName: Full=Blight resistance protein B149; AltName: Full=RGA1-blb PF00931:NB-ARC domain
438	HORVU.MOREX.r2.1HG0051770.1	1.56894	1.21394e-15	Q9FG13.1 RecName: Full=Probable carboxylesterase 15; AltName: Full=AtCXE15 PF07859:alpha/beta hydrolase fold
439	HORVU.MOREX.r2.3HG0206050.1	1.56711	1.12306e-08	P46518.1 RecName: Full=Late embryogenesis abundant protein Lea14-A PF03168:Late embryogenesis abundant protein
440	HORVU.MOREX.r2.7HG0551590.1	1.56553	4.87895e-05	Q67X83.1 RecName: Full=26.2 kDa heat shock protein, mitochondrial; Short=OsHsp26.2; Flags: Precursor PF00011:Hsp20/alpha crystallin family
441	HORVU.MOREX.r2.7HG0616560.1	1.55539	0.00506514	Q6Z351.1 RecName: Full=Putative aldehyde oxidase-like protein PF00941:FAD binding domain in molybdopterin dehydrogenase|PF01315:Aldehyde oxidase and xanthine dehydrogenase, a/b hammerhead domain|PF02738:Molybdopterin-binding domain of aldehyde deh
442	HORVU.MOREX.r2.7HG0543450.1	1.55397	0.0470755	Q9C7Z9.2 RecName: Full=Serine carboxypeptidase-like 18; Flags: Precursor PF00450:Serine carboxypeptidase
443	HORVU.MOREX.r2.5HG0410630.1	1.5536	0.00406041	Q9FKG5.2 RecName: Full=U-box domain-containing protein 51; AltName: Full=Plant U-box protein 51; Includes: RecName: Full=E3 ubiquitin ligase; Includes: RecName: Full=Serine/threonine-protein kinase PF00069:Protein kinase domain
444	HORVU.MOREX.r2.6HG0517200.1	1.5535	0.00266402	O49931.1 RecName: Full=Protein TIC 55, chloroplastic; AltName: Full=Rieske iron-sulfur protein TIC55; AltName: Full=Translocon at the inner envelope membrane of chloroplasts 55; Short=PsTIC55; Flags: Precursor [Pisum sativum] PF00355:Rieske [2Fe-2
445	HORVU.MOREX.r2.4HG0342120.1	1.55277	0.0332528	O49873.1 RecName: Full=MLO protein homolog 1 PF03094:Mlo family
446	HORVU.MOREX.r2.3HG0203300.1	1.55014	0.000138412
447	HORVU.MOREX.r2.2HG0131040.1	1.5487	2.30149e-05	Q2HIV9.1 RecName: Full=Transcription factor bHLH35; AltName: Full=Basic helix-loop-helix protein 35; Short=AtbHLH35; Short=bHLH 35; AltName: Full=Transcription factor EN 41; AltName: Full=bHLH transcription factor bHLH035 PF00010:Helix-loop-helix
448	HORVU.MOREX.r2.1HG0040300.1	1.5483	0.000612092	O82752.1 RecName: Full=Protein DETOXIFICATION 49; Short=AtDTX49; AltName: Full=Multidrug and toxic compound extrusion protein 49; Short=MATE protein 49; AltName: Full=Protein NOVEL ION CARRIER 1; Short=Protein NIC1 PF01554:MatE
449	HORVU.MOREX.r2.7HG0621140.1	1.54686	1.84614e-07	Q69XJ4.1 RecName: Full=Heme oxygenase 1, chloroplastic; AltName: Full=Protein PHOTOPERIODIC SENSITIVITY 5; Flags: Precursor PF01126:Heme oxygenase
450	HORVU.MOREX.r2.6HG0449030.1	1.54672	0.00220871	F4JSE7.1 RecName: Full=Protein ENHANCED DISEASE RESISTANCE 2 PF01852:START domain|PF07059:Protein of unknown function (DUF1336)
451	HORVU.MOREX.r2.2HG0147810.1	1.54556	3.2768e-07	PF00266:Aminotransferase class-V
452	HORVU.MOREX.r2.2HG0126940.1	1.54434	0.0121232	Q6ZDY8.1 RecName: Full=Succinate dehydrogenase [ubiquinone] flavoprotein subunit, mitochondrial; AltName: Full=Flavoprotein subunit of complex II; Short=FP; Flags: Precursor PF02910:Fumarate reductase flavoprotein C-term|PF00890:FAD binding domain
453	HORVU.MOREX.r2.1HG0059580.1	1.54397	8.33918e-43
454	HORVU.MOREX.r2.1HG0069530.1	1.542	0.0189877	Q9LRR5.1 RecName: Full=Putative disease resistance protein At3g14460 PF00931:NB-ARC domain
455	HORVU.MOREX.r2.5HG0397870.1	1.54161	0.0190184	Q8GXZ3.1 RecName: Full=Serine/threonine-protein kinase At5g01020 PF07714:Protein tyrosine kinase
456	HORVU.MOREX.r2.2HG0149500.1	1.54079	1.07589e-54	Q7XQ12.1 RecName: Full=Ammonium transporter 1 member 1; Short=OsAMT1;1 PF00909:Ammonium Transporter Family
457	HORVU.MOREX.r2.1HG0068510.1	1.54065	0.0256439
458	HORVU.MOREX.r2.3HG0235270.1	1.53843	0.00111461	Q9ZPY8.2 RecName: Full=Transcription factor ABA-INDUCIBLE bHLH-TYPE; Short=AtAIB; AltName: Full=Basic helix-loop-helix protein 17; Short=AtbHLH17; Short=bHLH 17; AltName: Full=Transcription factor EN 35; AltName: Full=bHLH transcription factor bHLH01
459	HORVU.MOREX.r2.7HG0546240.1	1.53739	0.0102104	PF12274:Protein of unknown function (DUF3615)
460	HORVU.MOREX.r2.3HG0242100.1	1.53701	7.38822e-19	P0C0M2.1 RecName: Full=Probable indole-3-acetic acid-amido synthetase GH3.2; AltName: Full=Auxin-responsive GH3-like protein 2; Short=OsGH3-2 PF03321:GH3 auxin-responsive promoter
461	HORVU.MOREX.r2.5HG0353210.1	1.53282	3.03116e-05	Q7XA42.2 RecName: Full=Putative disease resistance protein RGA1; AltName: Full=RGA3-blb PF00931:NB-ARC domain
462	HORVU.MOREX.r2.4HG0298180.1	1.53268	0.0146865	Q40073.1 RecName: Full=Ribulose bisphosphate carboxylase/oxygenase activase A, chloroplastic; Short=RA A; Short=RuBisCO activase A; Flags: Precursor PF00004:ATPase family associated with various cellular activities (AAA)
463	HORVU.MOREX.r2.5HG0376680.1	1.53248	0.006352	Q70II3.2 RecName: Full=Ethylene-responsive transcription factor ERF110 PF00847:AP2 domain
464	HORVU.MOREX.r2.7HG0531600.1	1.53029	2.1537e-09	C0LGH2.2 RecName: Full=Probable LRR receptor-like serine/threonine-protein kinase At1g56130; Flags: Precursor PF00069:Protein kinase domain|PF11721:Di-glucose binding within endoplasmic reticulum
465	HORVU.MOREX.r2.7HG0596770.1	1.5299	9.27545e-25	PF05678:VQ motif
466	HORVU.MOREX.r2.3HG0198750.1	1.52891	0.00192448	Q0DKA5.1 RecName: Full=Acyl transferase 7; Short=OsAT7 PF02458:Transferase family
467	HORVU.MOREX.r2.2HG0107900.1	1.52818	0.0300624	P04323.1 RecName: Full=Retrovirus-related Pol polyprotein from transposon 17.6; Includes: RecName: Full=Protease; Includes: RecName: Full=Reverse transcriptase; Includes: RecName: Full=Endonuclease PF00078:Reverse transcriptase (RNA-dependent DNA
468	HORVU.MOREX.r2.6HG0451690.1	1.52793	0.0129151	Q9LMN7.1 RecName: Full=Wall-associated receptor kinase 5; Flags: Precursor PF13947:Wall-associated receptor kinase galacturonan-binding|PF07714:Protein tyrosine kinase
469	HORVU.MOREX.r2.4HG0290160.1	1.5279	0.0239083
470	HORVU.MOREX.r2.1HG0066640.1	1.52236	8.47309e-12	Q9FMV7.1 RecName: Full=Cytochrome P450 94B1 PF00067:Cytochrome P450
471	HORVU.MOREX.r2.3HG0260940.1	1.52222	0.00072937	Q9LSE2.1 RecName: Full=Transcription factor ICE1; AltName: Full=Basic helix-loop-helix protein 116; Short=AtbHLH116; Short=bHLH 116; AltName: Full=Inducer of CBF expression 1; AltName: Full=Transcription factor EN 45; AltName: Full=Transcription fact
472	HORVU.MOREX.r2.1HG0030100.1	1.51257	0.0181307	Q9SJZ3.1 RecName: Full=Pentatricopeptide repeat-containing protein At2g22410, mitochondrial; Flags: Precursor PF13041:PPR repeat family
473	HORVU.MOREX.r2.6HG0470280.1	1.51082	1.0797e-22	Q9AV57.1 RecName: Full=Flotillin-like protein 1; AltName: Full=Nodulin-like protein 1 PF01145:SPFH domain / Band 7 family
474	HORVU.MOREX.r2.6HG0526610.1	1.51024	0.0309069	Q7XBQ9.1 RecName: Full=Disease resistance protein RGA2; AltName: Full=Blight resistance protein RPI; AltName: Full=RGA2-blb PF00931:NB-ARC domain
475	HORVU.MOREX.r2.5HG0384390.1	1.50856	0.000475814
476	HORVU.MOREX.r2.4HG0316810.1	1.5079	1.24705e-09	PF05678:VQ motif
477	HORVU.MOREX.r2.7HG0619470.1	1.50784	1.18482e-06	Q8VY76.1 RecName: Full=Basic leucine zipper 19; Short=AtbZIP19; Short=bZIP protein 19 PF07716:Basic region leucine zipper
478	HORVU.MOREX.r2.3HG0243520.1	1.50749	1.71609e-05	Q5ZBY9.1 RecName: Full=Photosystem II reaction center W protein, chloroplastic; AltName: Full=PSII 6.1 kDa protein; Flags: Precursor PF07123:Photosystem II reaction centre W protein (PsbW)
479	HORVU.MOREX.r2.4HG0337280.1	1.50681	0.00787666	Q06398.2 RecName: Full=Probable glutathione S-transferase GSTU6; AltName: Full=28 kDa cold-induced protein PF02798:Glutathione S-transferase, N-terminal domain|PF14497:Glutathione S-transferase, C-terminal domain
480	HORVU.MOREX.r2.4HG0319860.1	1.50445	0.0402498
481	HORVU.MOREX.r2.2HG0150360.1	1.50299	0.000432032	Q9FRV4.1 RecName: Full=Protein CUP-SHAPED COTYLEDON 1; AltName: Full=NAC domain-containing protein 1; AltName: Full=NAC domain-containing protein 54; Short=ANAC054; AltName: Full=NAC domain-containing protein CUC1 PF02365:No apical meristem (NAM)
482	HORVU.MOREX.r2.2HG0144950.1	1.50023	0.00224555	Q9FGS8.1 RecName: Full=C2 and GRAM domain-containing protein At5g50170 PF02893:GRAM domain|PF00168:C2 domain|PF16016:Domain of unknown function (DUF4782)
483	HORVU.MOREX.r2.1HG0043920.1	1.49732	1.77326e-06	Q8GUH1.2 RecName: Full=U-box domain-containing protein 33; AltName: Full=Plant U-box protein 33; Includes: RecName: Full=E3 ubiquitin ligase; Includes: RecName: Full=Serine/threonine-protein kinase -
484	HORVU.MOREX.r2.5HG0382360.1	1.49601	2.14004e-44	Q9FMV7.1 RecName: Full=Cytochrome P450 94B1 PF00067:Cytochrome P450
485	HORVU.MOREX.r2.1HG0071060.1	1.49395	3.205e-09	Q9SCU0.1 RecName: Full=Short-chain dehydrogenase reductase 2a; Short=AtSDR2a PF00106:short chain dehydrogenase
486	HORVU.MOREX.r2.6HG0507810.1	1.49335	5.40446e-06
487	HORVU.MOREX.r2.3HG0220810.1	1.49033	7.10813e-06	Q769E5.1 RecName: Full=Vacuolar cation/proton exchanger 1a; AltName: Full=Ca(2+)/H(+) exchanger 1a; AltName: Full=OsCAX1a PF01699:Sodium/calcium exchanger protein
488	HORVU.MOREX.r2.5HG0398730.1	1.48656	9.34251e-07	PF13365:Trypsin-like peptidase domain|PF13180:PDZ domain
489	HORVU.MOREX.r2.2HG0176260.1	1.48639	0.00224282	Q7XR52.2 RecName: Full=Cysteine protease 1; AltName: Full=OsCP1; Flags: Precursor PF08246:Cathepsin propeptide inhibitor domain (I29)|PF00396:Granulin|PF00112:Papain family cysteine protease
490	HORVU.MOREX.r2.3HG0236840.1	1.48606	0.0292343	Q9C7Z9.2 RecName: Full=Serine carboxypeptidase-like 18; Flags: Precursor PF00450:Serine carboxypeptidase
491	HORVU.MOREX.r2.3HG0228550.1	1.48541	0.000193433	A2YGP6.2 RecName: Full=UDP-sugar pyrophosphorylase -
492	HORVU.MOREX.r2.3HG0274640.1	1.48283	2.27577e-26	Q9LUC5.1 RecName: Full=Cytochrome P450 72A15 PF00067:Cytochrome P450
493	HORVU.MOREX.r2.7HG0556530.1	1.48085	0.00251978	Q9SBQ9.1 RecName: Full=Flavonoid 3'-monooxygenase; AltName: Full=Cytochrome P450 75B2; AltName: Full=Flavonoid 3'-hydroxylase [Petunia x hybrida] PF00067:Cytochrome P450
494	HORVU.MOREX.r2.3HG0194260.1	1.47917	0.000184132
495	HORVU.MOREX.r2.2HG0106870.1	1.47895	0.000533764	Q42430.1 RecName: Full=Zinc finger protein 1; AltName: Full=WZF1 PF13912:C2H2-type zinc finger
496	HORVU.MOREX.r2.7HG0592090.1	1.47555	3.18855e-25	O48958.1 RecName: Full=4-hydroxyphenylacetaldehyde oxime monooxygenase; AltName: Full=Cytochrome P450 71E1 PF00067:Cytochrome P450
497	HORVU.MOREX.r2.3HG0230900.1	1.47392	1.1208e-24	Q5QLR2.1 RecName: Full=Monothiol glutaredoxin-S5 PF00462:Glutaredoxin
498	HORVU.MOREX.r2.7HG0620740.1	1.46935	0.00109357
499	HORVU.MOREX.r2.7HG0603270.1	1.46655	5.23388e-16	Q93XI5.1 RecName: Full=Cation transporter HKT2; Short=OsHKT2; AltName: Full=Po-OsHKT2 PF02386:Cation transport protein
500	HORVU.MOREX.r2.4HG0284720.1	1.46479	0.0233126	B4G072.1 RecName: Full=DIMBOA UDP-glucosyltransferase BX9; AltName: Full=2,4-dihydroxy-7-methoxy-2H-1,4-benzoxazin-3(4H)-one 2-D-glucosyltransferase BX9; AltName: Full=Protein BENZOXAZINLESS 9 PF00201:UDP-glucoronosyl and UDP-glucosyl transferase
501	HORVU.MOREX.r2.2HG0079050.1	1.4629	0.000231555	Q7XP01.2 RecName: Full=Probable protein phosphatase 2C 37; Short=OsPP2C37 PF00481:Protein phosphatase 2C
502	HORVU.MOREX.r2.1HG0057280.1	1.46289	3.01415e-05	Q42641.1 RecName: Full=Non-specific lipid-transfer protein A; Short=LTP A; AltName: Full=Wax-associated protein 9A; Flags: Precursor PF00234:Protease inhibitor/seed storage/LTP family
503	HORVU.MOREX.r2.3HG0235050.1	1.46179	0.00234751
504	HORVU.MOREX.r2.7HG0623270.1	1.45232	1.23098e-08	PF14200:Ricin-type beta-trefoil lectin domain-like
505	HORVU.MOREX.r2.2HG0134640.1	1.44964	1.55574e-05	P0DKC6.1 RecName: Full=11-beta-hydroxysteroid dehydrogenase 1B; AltName: Full=17-beta-hydroxysteroid dehydrogenase 1B; AltName: Full=Hydroxysteroid dehydrogenase 1; Short=AtHSD1 >P0DKC5.1 RecName: Full=11-beta-hydroxysteroid dehydrogenase 1A; AltName
506	HORVU.MOREX.r2.7HG0554570.1	1.44941	1.30634e-05
507	HORVU.MOREX.r2.7HG0601820.1	1.44829	0.000226816
508	HORVU.MOREX.r2.2HG0128730.1	1.44277	0.0340857	Q9SZT8.1 RecName: Full=Pentatricopeptide repeat-containing protein ELI1, chloroplastic; AltName: Full=Protein EDITING LACKING INSERTIONAL MUTANT 1; Flags: Precursor PF14432:DYW family of nucleic acid deaminases|PF13041:PPR repeat family
509	HORVU.MOREX.r2.6HG0511990.1	1.43929	1.75818e-27
510	HORVU.MOREX.r2.3HG0249180.1	1.43804	3.65942e-11	Q0WP01.1 RecName: Full=Protein NRT1/ PTR FAMILY 5.10; Short=AtNPF5.10 PF00854:POT family
511	HORVU.MOREX.r2.5HG0408180.1	1.43737	0.0053648	Q9LU41.2 RecName: Full=Calcium-transporting ATPase 9, plasma membrane-type; AltName: Full=Ca(2+)-ATPase isoform 9 PF12515:Ca2+-ATPase N terminal autoinhibitory domain|PF00689:Cation transporting ATPase, C-terminus|PF00690:Cation transporter/ATPase
512	HORVU.MOREX.r2.3HG0187160.1	1.4372	0.0385758	Q943E9.1 RecName: Full=17.9 kDa heat shock protein 2; Short=OsHsp17.9B PF00011:Hsp20/alpha crystallin family
513	HORVU.MOREX.r2.2HG0160700.1	1.43573	2.08485e-32	PF04588:Hypoxia induced protein conserved region
514	HORVU.MOREX.r2.4HG0339220.1	1.4354	6.74371e-14	Q6VVA6.2 RecName: Full=Potassium transporter 1; AltName: Full=OsHAK1 PF02705:K+ potassium transporter
515	HORVU.MOREX.r2.3HG0226770.1	1.43313	2.79856e-08	Q8VWJ2.1 RecName: Full=Probable WRKY transcription factor 28; AltName: Full=WRKY DNA-binding protein 28 PF03106:WRKY DNA -binding domain
516	HORVU.MOREX.r2.5HG0434690.1	1.43278	5.2149e-08
517	HORVU.MOREX.r2.5HG0398280.1	1.43218	0.00459123	Q8LCQ4.1 RecName: Full=Photosystem I chlorophyll a/b-binding protein 6, chloroplastic; AltName: Full=LHCI type III LHCA6; Flags: Precursor PF00504:Chlorophyll A-B binding protein
518	HORVU.MOREX.r2.3HG0255810.1	1.43213	3.086e-10	Q9SYL0.2 RecName: Full=BTB/POZ and TAZ domain-containing protein 3; AltName: Full=BTB and TAZ domain protein 3 PF00651:BTB/POZ domain|PF02135:TAZ zinc finger
519	HORVU.MOREX.r2.4HG0337540.1	1.43164	0.0418765	Q9LMA1.1 RecName: Full=Probable flavin-containing monooxygenase 1 PF00743:Flavin-binding monooxygenase-like
520	HORVU.MOREX.r2.5HG0438640.1	1.42997	1.34487e-12	B6SJQ0.1 RecName: Full=Cell number regulator 13; AltName: Full=ZmCNR13 -
521	HORVU.MOREX.r2.5HG0437420.1	1.42518	2.45965e-10	Q681X4.1 RecName: Full=Zinc finger protein ZAT5 PF13912:C2H2-type zinc finger
522	HORVU.MOREX.r2.6HG0453490.1	1.41909	4.62069e-21	P55308.1 RecName: Full=Catalase isozyme 2 PF00199:Catalase|PF06628:Catalase-related immune-responsive
523	HORVU.MOREX.r2.1HG0065280.1	1.41817	1.9677e-11	P14928.1 RecName: Full=ABA-inducible protein PHV A1 PF02987:Late embryogenesis abundant protein
524	HORVU.MOREX.r2.1HG0014910.1	1.41677	0.0413251
525	HORVU.MOREX.r2.7HG0615220.1	1.41669	2.52384e-07	O74775.1 RecName: Full=Protein sip5 -
526	HORVU.MOREX.r2.2HG0112670.1	1.41377	0.0426994
527	HORVU.MOREX.r2.6HG0526200.1	1.41295	0.000584172
528	HORVU.MOREX.r2.5HG0389650.1	1.40859	0.00979157
529	HORVU.MOREX.r2.7HG0560520.1	1.40788	3.85748e-05	Q8H6G7.2 RecName: Full=Probable inorganic phosphate transporter 1-9; Short=OsPT9; Short=OsPht1;9; AltName: Full=H(+)/Pi cotransporter PF00083:Sugar (and other) transporter
530	HORVU.MOREX.r2.3HG0255020.1	1.40726	2.69807e-28	Q9FJQ5.1 RecName: Full=ETHYLENE INSENSITIVE 3-like 5 protein PF04873:Ethylene insensitive 3
531	HORVU.MOREX.r2.5HG0394280.1	1.40521	0.000193175	PF05553:Cotton fibre expressed protein
532	HORVU.MOREX.r2.1HG0003400.1	1.39733	0.00309338	Q9M667.2 RecName: Full=Disease resistance protein RPP13; AltName: Full=Resistance to Peronospora parasitica protein 13 PF00931:NB-ARC domain
533	HORVU.MOREX.r2.5HG0412430.1	1.39727	1.41978e-14	Q9C7Z9.2 RecName: Full=Serine carboxypeptidase-like 18; Flags: Precursor PF00450:Serine carboxypeptidase
534	HORVU.MOREX.r2.7HG0623020.1	1.39639	0.00318933
535	HORVU.MOREX.r2.2HG0089040.1	1.39616	0.00108142
536	HORVU.MOREX.r2.2HG0168690.1	1.39547	0.027572	Q9T048.1 RecName: Full=Disease resistance protein At4g27190 PF00931:NB-ARC domain
537	HORVU.MOREX.r2.2HG0156510.1	1.39417	2.79799e-17	Q9C5L3.1 RecName: Full=Putative glycerol-3-phosphate transporter 1; Short=G-3-P transporter 1; AltName: Full=Glycerol-3-phosphate permease 1; Short=AtG3Pp1; Short=G-3-P permease 1; AltName: Full=Protein PHOSPHATE STARVATION-INDUCED GENE 3; Short=AtPS
538	HORVU.MOREX.r2.3HG0210300.1	1.39375	0.00891389	PF12937:F-box-like
539	HORVU.MOREX.r2.7HG0587290.1	1.39303	1.25942e-15	Q94AF0.1 RecName: Full=Pre-mRNA cleavage factor Im 25 kDa subunit 1; AltName: Full=Cleavage and polyadenylation specificity factor 25 kDa subunit; Short=AtCFI-25; Short=CFIm-25; Short=CPSF 25 kDa subunit; AltName: Full=Cleavage and polyadenylation sp
540	HORVU.MOREX.r2.5HG0388290.1	1.39269	0.00183407	Q40004.1 RecName: Full=Ribulose bisphosphate carboxylase small chain, chloroplastic; Short=RuBisCO small subunit; Flags: Precursor PF00101:Ribulose bisphosphate carboxylase, small chain|PF12338:Ribulose-1,5-bisphosphate carboxylase small subunit
541	HORVU.MOREX.r2.2HG0145130.1	1.39253	0.00152595	Q7XQ45.2 RecName: Full=Probable aldo-keto reductase 3 PF00248:Aldo/keto reductase family
542	HORVU.MOREX.r2.5HG0430540.1	1.39112	3.49175e-30	Q8H0F2.1 RecName: Full=Anthocyanin 3'-O-beta-glucosyltransferase; Short=3'GT PF00201:UDP-glucoronosyl and UDP-glucosyl transferase
543	HORVU.MOREX.r2.5HG0436630.1	1.38837	2.38101e-10	Q9LZX1.1 RecName: Full=Protein LURP-one-related 15 PF04525:LURP-one-related
544	HORVU.MOREX.r2.6HG0459300.1	1.38834	0.00522686
545	HORVU.MOREX.r2.2HG0154350.1	1.38503	0.0345433	B3SGL0.1 RecName: Full=Beta-carotene 3-hydroxylase, chloroplastic; Short=GenCHYB; Flags: Precursor PF04116:Fatty acid hydroxylase superfamily
546	HORVU.MOREX.r2.7HG0621150.1	1.38468	1.85955e-12	Q9SVU5.1 RecName: Full=GDSL esterase/lipase At4g28780; AltName: Full=Extracellular lipase At4g28780; Flags: Precursor PF00657:GDSL-like Lipase/Acylhydrolase
547	HORVU.MOREX.r2.4HG0338240.1	1.38281	1.41978e-14
548	HORVU.MOREX.r2.5HG0363030.1	1.38182	0.0190007	Q7XHI9.1 RecName: Full=Transcription factor bHLH84; AltName: Full=Basic helix-loop-helix protein 84; Short=AtbHLH84; Short=bHLH 84; AltName: Full=bHLH transcription factor bHLH084 PF00010:Helix-loop-helix DNA-binding domain
549	HORVU.MOREX.r2.3HG0267220.1	1.38051	1.1118e-13	Q9FQA3.1 RecName: Full=Glutathione transferase GST 23; AltName: Full=Glutathione transferase GST 36 PF00043:Glutathione S-transferase, C-terminal domain|PF13417:Glutathione S-transferase, N-terminal domain
550	HORVU.MOREX.r2.3HG0242260.1	1.37763	0.0190303
551	HORVU.MOREX.r2.6HG0451760.1	1.37754	0.000300874	P34913.2 RecName: Full=Bifunctional epoxide hydrolase 2; Includes: RecName: Full=Cytosolic epoxide hydrolase 2; Short=CEH; AltName: Full=Epoxide hydratase; AltName: Full=Soluble epoxide hydrolase; Short=SEH; Includes: RecName: Full=Lipid-phosphate ph
552	HORVU.MOREX.r2.5HG0392060.1	1.37706	1.85055e-13	Q9M6E8.1 RecName: Full=9-cis-epoxycarotenoid dioxygenase NCED1, chloroplastic; AltName: Full=PvNCED1; Flags: Precursor PF03055:Retinal pigment epithelial membrane protein
553	HORVU.MOREX.r2.2HG0150000.1	1.37497	0.000356904	F4HVY0.1 RecName: Full=Protein ECERIFERUM 1 PF12076:WAX2 C-terminal domain|PF04116:Fatty acid hydroxylase superfamily
554	HORVU.MOREX.r2.7HG0563540.1	1.37343	2.34498e-11	Q56YA5.2 RecName: Full=Serine--glyoxylate aminotransferase; AltName: Full=Alanine--glyoxylate aminotransferase; Short=AGT; AltName: Full=Asparagine aminotransferase; AltName: Full=Serine--pyruvate aminotransferase PF00266:Aminotransferase class-V
555	HORVU.MOREX.r2.7HG0605360.1	1.37337	2.25474e-06	O65482.1 RecName: Full=Putative cysteine-rich receptor-like protein kinase 23; Short=Cysteine-rich RLK23; Flags: Precursor PF00069:Protein kinase domain
556	HORVU.MOREX.r2.4HG0329560.1	1.37231	0.00117039	Q94AZ2.2 RecName: Full=Sugar transport protein 13; AltName: Full=Hexose transporter 13; AltName: Full=Multicopy suppressor of snf4 deficiency protein 1 PF00083:Sugar (and other) transporter
557	HORVU.MOREX.r2.3HG0198730.1	1.37213	1.85969e-05	Q0DKA5.1 RecName: Full=Acyl transferase 7; Short=OsAT7 PF02458:Transferase family
558	HORVU.MOREX.r2.5HG0414210.1	1.37205	0.00146058	PF07762:Protein of unknown function (DUF1618)
559	HORVU.MOREX.r2.2HG0174600.1	1.3716	2.99455e-21	PF03168:Late embryogenesis abundant protein
560	HORVU.MOREX.r2.7HG0586810.1	1.37148	0.0191907
561	HORVU.MOREX.r2.6HG0464160.1	1.37125	0.000728371
562	HORVU.MOREX.r2.2HG0135970.1	1.37114	0.00387073
563	HORVU.MOREX.r2.6HG0496920.1	1.3671	8.81005e-21	Q6H3Z3.1 RecName: Full=Iron-phytosiderophore transporter YSL15; AltName: Full=Protein YELLOW STRIPE LIKE 15; Short=OsYSL15 PF03169:OPT oligopeptide transporter protein
564	HORVU.MOREX.r2.2HG0180650.1	1.36663	4.48041e-05	Q6ZBZ2.1 RecName: Full=Germin-like protein 8-14; AltName: Full=Germin-like protein 1; AltName: Full=Germin-like protein 5; Short=OsGER5; Flags: Precursor PF00190:Cupin
565	HORVU.MOREX.r2.6HG0525870.1	1.3658	0.0404638	PF04578:Protein of unknown function, DUF594|PF13968:Domain of unknown function (DUF4220)
566	HORVU.MOREX.r2.2HG0111520.1	1.35606	0.00748537	P23586.2 RecName: Full=Sugar transport protein 1; AltName: Full=Glucose transporter; AltName: Full=Hexose transporter 1 PF00083:Sugar (and other) transporter
567	HORVU.MOREX.r2.1HG0010160.1	1.35524	0.0310413	Q9SK08.2 RecName: Full=LOB domain-containing protein 11; AltName: Full=ASYMMETRIC LEAVES 2-like protein 7; Short=AS2-like protein 7 PF03195:Protein of unknown function DUF260
568	HORVU.MOREX.r2.2HG0177900.1	1.35483	0.000531779	Q9FMS6.1 RecName: Full=Probable CCR4-associated factor 1 homolog 11 PF04857:CAF1 family ribonuclease
569	HORVU.MOREX.r2.1HG0018770.1	1.35466	2.23848e-16	Q6K669.1 RecName: Full=Leucine aminopeptidase 2, chloroplastic; AltName: Full=Leucyl aminopeptidase 2; Short=LAP 2; AltName: Full=Proline aminopeptidase 2; AltName: Full=Prolyl aminopeptidase 2; Flags: Precursor PF02789:Cytosol aminopeptidase fami
570	HORVU.MOREX.r2.3HG0256780.1	1.35299	8.14892e-06	Q9CAL8.1 RecName: Full=Proline-rich receptor-like protein kinase PERK13; AltName: Full=Proline-rich extensin-like receptor kinase 13; Short=AtPERK13; AltName: Full=Protein ROOT HAIR SPECIFIC 10 PF00069:Protein kinase domain
571	HORVU.MOREX.r2.4HG0296810.1	1.35279	0.00753633
572	HORVU.MOREX.r2.3HG0200050.1	1.35235	0.00355488	PF12796:Ankyrin repeats (3 copies)|PF13414:TPR repeat
573	HORVU.MOREX.r2.7HG0603100.1	1.35054	3.04092e-19
574	HORVU.MOREX.r2.5HG0383650.1	1.35028	1.53804e-17	Q5CD17.2 RecName: Full=NAC domain-containing protein 77; Short=ONAC077; AltName: Full=NAC domain-containing protein 300; Short=ONAC300 PF02365:No apical meristem (NAM) protein
575	HORVU.MOREX.r2.4HG0349060.1	1.34952	4.70715e-06	PF01329:Pterin 4 alpha carbinolamine dehydratase
576	HORVU.MOREX.r2.5HG0431600.1	1.34803	2.2954e-08	Q05968.1 RecName: Full=Pathogenesis-related protein 1; Flags: Precursor PF00188:Cysteine-rich secretory protein family
577	HORVU.MOREX.r2.7HG0537910.1	1.34682	8.13954e-08	P32110.1 RecName: Full=Probable glutathione S-transferase; AltName: Full=G2-4; AltName: Full=Heat shock protein 26A PF13417:Glutathione S-transferase, N-terminal domain|PF00043:Glutathione S-transferase, C-terminal domain
578	HORVU.MOREX.r2.5HG0406420.1	1.34519	0.000116979	PF13499:EF-hand domain pair
579	HORVU.MOREX.r2.4HG0344660.1	1.34493	0.0162924
580	HORVU.MOREX.r2.5HG0398310.1	1.34487	3.12056e-13	Q69P94.1 RecName: Full=Protein TIFY 10c; Short=OsTIFY10c; AltName: Full=Jasmonate ZIM domain-containing protein 8; Short=OsJAZ8; AltName: Full=OsJAZ7 PF06200:tify domain|PF09425:Divergent CCT motif
581	HORVU.MOREX.r2.7HG0565580.1	1.34328	1.20298e-05
582	HORVU.MOREX.r2.4HG0290240.1	1.33933	0.000227683	PF05003:Protein of unknown function (DUF668)|PF11961:Domain of unknown function (DUF3475)
583	HORVU.MOREX.r2.1HG0017390.1	1.33796	8.15337e-08	Q9FR99.1 RecName: Full=1-aminocyclopropane-1-carboxylate oxidase; Short=ACC oxidase; AltName: Full=Ethylene-forming enzyme; Short=EFE PF14226:non-haem dioxygenase in morphine synthesis N-terminal|PF03171:2OG-Fe(II) oxygenase superfamily
584	HORVU.MOREX.r2.1HG0014420.1	1.33781	0.00012566	Q6AT90.1 RecName: Full=Transcription factor APG; AltName: Full=Basic helix-loop-helix protein 106; Short=OsbHLH106; AltName: Full=Protein ANTAGONIST OF PGL1; AltName: Full=bHLH transcription factor bHLH106 PF00010:Helix-loop-helix DNA-binding doma
585	HORVU.MOREX.r2.2HG0176310.1	1.33478	2.75076e-09	Q9SKC3.1 RecName: Full=Probable E3 ubiquitin-protein ligase ARI9; AltName: Full=ARIADNE-like protein ARI9; AltName: Full=Protein ariadne homolog 9; AltName: Full=RING-type E3 ubiquitin transferase ARI9 PF01485:IBR domain, a half RING-finger domain
586	HORVU.MOREX.r2.6HG0454560.1	1.33284	0.0316596
587	HORVU.MOREX.r2.4HG0328730.1	1.33195	5.322e-08	Q9FX43.1 RecName: Full=Mitogen-activated protein kinase kinase 9; Short=AtMKK9; Short=MAP kinase kinase 9 PF00069:Protein kinase domain
588	HORVU.MOREX.r2.2HG0123780.1	1.33177	2.03801e-05	P27665.1 RecName: Full=Oxygen-evolving enhancer protein 1, chloroplastic; Short=OEE1; AltName: Full=33 kDa subunit of oxygen evolving system of photosystem II; AltName: Full=33 kDa thylakoid membrane protein; AltName: Full=OEC 33 kDa subunit; Flags:
589	HORVU.MOREX.r2.2HG0161430.1	1.33136	8.35128e-12	PF04578:Protein of unknown function, DUF594|PF13968:Domain of unknown function (DUF4220)
590	HORVU.MOREX.r2.4HG0278140.1	1.33084	1.82197e-06	Q75HA6.1 RecName: Full=BTB/POZ domain and ankyrin repeat-containing protein NPR3; Short=OsNPR3 PF00651:BTB/POZ domain|PF12313:NPR1/NIM1 like defence protein C terminal|PF11900:Domain of unknown function (DUF3420)
591	HORVU.MOREX.r2.2HG0177710.1	1.33066	6.13044e-05	Q9SR44.1 RecName: Full=Lysine histidine transporter-like 2 PF01490:Transmembrane amino acid transporter protein
592	HORVU.MOREX.r2.5HG0392330.1	1.33046	3.69669e-07	Q0J2L7.2 RecName: Full=Probable protein phosphatase 2C 68; Short=OsPP2C68 PF00481:Protein phosphatase 2C
593	HORVU.MOREX.r2.6HG0507460.1	1.32814	0.0197648	Q8S528.2 RecName: Full=Aldehyde dehydrogenase family 2 member B7, mitochondrial; Short=ALDH2b; Flags: Precursor PF00171:Aldehyde dehydrogenase family
594	HORVU.MOREX.r2.5HG0429830.1	1.32708	0.0044984	Q9FG13.1 RecName: Full=Probable carboxylesterase 15; AltName: Full=AtCXE15 PF07859:alpha/beta hydrolase fold
595	HORVU.MOREX.r2.5HG0444570.1	1.32346	1.85047e-09
596	HORVU.MOREX.r2.4HG0297410.1	1.32318	0.0029149	PF00564:PB1 domain
597	HORVU.MOREX.r2.2HG0172890.1	1.32232	2.06652e-14	O81906.1 RecName: Full=G-type lectin S-receptor-like serine/threonine-protein kinase B120; Flags: Precursor PF07714:Protein tyrosine kinase|PF08276:PAN-like domain|PF00954:S-locus glycoprotein domain|PF01453:D-mannose binding lectin
598	HORVU.MOREX.r2.4HG0312840.1	1.32191	6.1056e-10
599	HORVU.MOREX.r2.2HG0166600.1	1.31899	6.96752e-25	Q9SHB5.1 RecName: Full=WRKY transcription factor 55; AltName: Full=WRKY DNA-binding protein 55 PF03106:WRKY DNA -binding domain
600	HORVU.MOREX.r2.3HG0249820.1	1.31704	3.14471e-05	Q9FEQ8.1 RecName: Full=Peroxidase 2; AltName: Full=Plasma membrane-bound peroxidase 2; Short=pmPOX2; Flags: Precursor PF00141:Peroxidase
601	HORVU.MOREX.r2.7HG0608800.1	1.31569	1.48242e-19	Q8LC95.2 RecName: Full=Early nodulin-like protein 3; AltName: Full=Phytocyanin-like protein; Flags: Precursor PF02298:Plastocyanin-like domain
602	HORVU.MOREX.r2.3HG0197340.1	1.31478	2.46193e-06	P24631.1 RecName: Full=17.5 kDa class II heat shock protein PF00011:Hsp20/alpha crystallin family
603	HORVU.MOREX.r2.7HG0603680.1	1.31426	6.89969e-18	Q6L8F7.1 RecName: Full=Zinc transporter 7; AltName: Full=ZRT/IRT-like protein 7; Short=OsZIP7; Flags: Precursor PF02535:ZIP Zinc transporter
604	HORVU.MOREX.r2.4HG0328800.1	1.31299	1.49475e-07	PF07690:Major Facilitator Superfamily
605	HORVU.MOREX.r2.7HG0544730.1	1.3127	1.57491e-20	Q9SK53.1 RecName: Full=Zinc finger protein CONSTANS-LIKE 3 PF06203:CCT motif
606	HORVU.MOREX.r2.4HG0328550.1	1.31225	9.00418e-07	Q0GXS4.1 RecName: Full=Serine/threonine receptor-like kinase NFP; Short=RLK NFP; AltName: Full=Nod factor perception protein; AltName: Full=Nod-factor receptor 5; Flags: Precursor PF07714:Protein tyrosine kinase
607	HORVU.MOREX.r2.4HG0279630.1	1.30952	0.0112333	P45851.1 RecName: Full=Oxalate oxidase 2; AltName: Full=Germin; Flags: Precursor PF00190:Cupin
608	HORVU.MOREX.r2.3HG0207120.1	1.30921	0.00227511	Q1PFB9.1 RecName: Full=Serine/threonine-protein kinase AGC1-7; AltName: Full=AGC serine/threonine-protein kinase subfamily 1 member 7 PF00069:Protein kinase domain
609	HORVU.MOREX.r2.1HG0067190.1	1.30863	0.00676712	PF04520:Senescence regulator
610	HORVU.MOREX.r2.3HG0205650.1	1.30839	0.0231565	Q944H5.1 RecName: Full=Mitochondrial carrier protein MTM1; AltName: Full=Manganese tracking factor for mitochondrial SOD2 PF00153:Mitochondrial carrier protein
611	HORVU.MOREX.r2.3HG0184790.1	1.30531	1.019e-13	Q9M884.1 RecName: Full=Mannose-6-phosphate isomerase 1; AltName: Full=Phosphohexomutase 1; AltName: Full=Phosphomannose isomerase 1; Short=PMI1; AltName: Full=Protein MATERNAL EFFECT EMBRYO ARREST 31 PF01238:Phosphomannose isomerase type I
612	HORVU.MOREX.r2.3HG0234320.1	1.30344	0.00982994	Q9FWX7.1 RecName: Full=ABC transporter B family member 11; Short=ABC transporter ABCB.11; Short=AtABCB11; AltName: Full=Multidrug resistance protein 8; AltName: Full=P-glycoprotein 11 PF00005:ABC transporter|PF00664:ABC transporter transmembrane r
613	HORVU.MOREX.r2.1HG0004800.1	1.30155	0.0397014
614	HORVU.MOREX.r2.3HG0238740.1	1.29921	0.000116109	Q8VY07.1 RecName: Full=Clathrin interactor EPSIN 1; AltName: Full=EPSIN-related 1 PF01417:ENTH domain
615	HORVU.MOREX.r2.1HG0024240.1	1.29307	3.79675e-16	Q6L8F7.1 RecName: Full=Zinc transporter 7; AltName: Full=ZRT/IRT-like protein 7; Short=OsZIP7; Flags: Precursor PF02535:ZIP Zinc transporter
616	HORVU.MOREX.r2.3HG0195110.1	1.29266	0.000136954	Q6DFQ5.1 RecName: Full=Transmembrane protein 97 PF10914:Protein of unknown function (DUF2781)
617	HORVU.MOREX.r2.2HG0157910.1	1.29188	0.00559058	PF12734:Cysteine-rich TM module stress tolerance
618	HORVU.MOREX.r2.2HG0087360.1	1.29121	0.00137498	Q8LG98.2 RecName: Full=Ubiquitin thioesterase otubain-like; AltName: Full=Deubiquitinating enzyme otubain-like; AltName: Full=Ubiquitin-specific-processing protease otubain-like PF10275:Peptidase C65 Otubain
619	HORVU.MOREX.r2.4HG0338300.1	1.29057	0.000116604	Q9FZ95.1 RecName: Full=Purine permease 3; Short=AtPUP3 PF16913:Purine nucleobase transmembrane transport
620	HORVU.MOREX.r2.1HG0049350.1	1.2882	1.31254e-10	Q0WNN7.2 RecName: Full=Pentatricopeptide repeat-containing protein At2g30100, chloroplastic; Flags: Precursor -
621	HORVU.MOREX.r2.1HG0066410.1	1.28629	0.00129646	Q8H0Z6.1 RecName: Full=Type IV inositol polyphosphate 5-phosphatase 3; Short=At5PTase3 PF03372:Endonuclease/Exonuclease/phosphatase family
622	HORVU.MOREX.r2.6HG0521640.1	1.28507	0.00056839	Q6NPT8.1 RecName: Full=F-box protein PP2-B1; AltName: Full=Protein PHLOEM PROTEIN 2-LIKE B1; Short=AtPP2-B1; AltName: Full=SKP1-interacting partner 21 PF14299:Phloem protein 2
623	HORVU.MOREX.r2.2HG0175000.1	1.28312	0.0294034	PF12796:Ankyrin repeats (3 copies)|PF13414:TPR repeat|PF13857:Ankyrin repeats (many copies)
624	HORVU.MOREX.r2.6HG0456060.1	1.28288	0.0232558
625	HORVU.MOREX.r2.7HG0529770.1	1.28271	0.00771519	Q9FZ80.1 RecName: Full=Cytosolic sulfotransferase 17; Short=AtSOT17; AltName: Full=Desulfoglucosinolate sulfotransferase C; Short=AtST5c PF00685:Sulfotransferase domain
626	HORVU.MOREX.r2.5HG0410610.1	1.2821	0.000203167	Q8GUH1.2 RecName: Full=U-box domain-containing protein 33; AltName: Full=Plant U-box protein 33; Includes: RecName: Full=E3 ubiquitin ligase; Includes: RecName: Full=Serine/threonine-protein kinase PF04564:U-box domain|PF00069:Protein kinase domai
627	HORVU.MOREX.r2.4HG0332780.1	1.27799	0.00120521	Q6VMN7.1 RecName: Full=Aminotransferase ALD1 homolog PF00155:Aminotransferase class I and II
628	HORVU.MOREX.r2.7HG0544680.1	1.27682	0.00575769
629	HORVU.MOREX.r2.1HG0040480.1	1.27316	5.65657e-20	Q9FUS8.1 RecName: Full=Glutathione S-transferase U17; Short=AtGSTU17; AltName: Full=GST class-tau member 17; AltName: Full=Glutathione S-transferase 30; AltName: Full=Protein EARLY RESPONSIVE TO DEHYDRATION 9 PF00043:Glutathione S-transferase, C-t
630	HORVU.MOREX.r2.7HG0541720.1	1.26936	0.0367815	PF05057:Putative serine esterase (DUF676)
631	HORVU.MOREX.r2.6HG0458430.1	1.26932	0.0249912	Q67XD9.1 RecName: Full=Alkaline/neutral invertase CINV2; AltName: Full=Alkaline/neutral invertase I; Short=A/N-INVI; AltName: Full=Cytosolic invertase 2 PF12899:Alkaline and neutral invertase
632	HORVU.MOREX.r2.6HG0451570.1	1.26785	0.00936754	Q9ZSY9.1 RecName: Full=Linolenate hydroperoxide lyase, chloroplastic; AltName: Full=Cytochrome P450 74B2; AltName: Full=Hydroperoxide lyase 1; Flags: Precursor PF00067:Cytochrome P450
633	HORVU.MOREX.r2.4HG0288760.1	1.26725	0.000741599	PF00266:Aminotransferase class-V
634	HORVU.MOREX.r2.4HG0345740.1	1.2666	0.00617108
635	HORVU.MOREX.r2.4HG0291710.1	1.26587	1.67775e-21
636	HORVU.MOREX.r2.7HG0555340.1	1.2643	0.0162527	Q7XEZ6.1 RecName: Full=Protein TIFY 11e; Short=OsTIFY11e; AltName: Full=Jasmonate ZIM domain-containing protein 13; Short=OsJAZ13 >A2Z6V6.1 RecName: Full=Protein TIFY 11e PF06200:tify domain|PF09425:Divergent CCT motif
637	HORVU.MOREX.r2.7HG0560540.1	1.26223	0.0408565	Q6L400.1 RecName: Full=Putative late blight resistance protein homolog R1B-16 PF00931:NB-ARC domain
638	HORVU.MOREX.r2.3HG0237830.1	1.26093	6.53919e-18	PF00266:Aminotransferase class-V
639	HORVU.MOREX.r2.3HG0224740.1	1.25981	0.000946228	Q54T49.1 RecName: Full=Acyl-protein thioesterase 1 homolog 1 PF02230:Phospholipase/Carboxylesterase
640	HORVU.MOREX.r2.1HG0017110.1	1.25859	0.00630457	P24102.2 RecName: Full=Peroxidase 22; Short=Atperox P22; AltName: Full=ATPEa; AltName: Full=Basic peroxidase E; Flags: Precursor PF00141:Peroxidase
641	HORVU.MOREX.r2.5HG0389930.1	1.2583	0.0259831	PF03760:Late embryogenesis abundant (LEA) group 1
642	HORVU.MOREX.r2.1HG0043930.1	1.25494	0.000673444	Q8GZ84.2 RecName: Full=U-box domain-containing protein 36; AltName: Full=Plant U-box protein 36 -
643	HORVU.MOREX.r2.6HG0523520.1	1.25255	3.45238e-07	Q8VZJ9.1 RecName: Full=Calmodulin-binding receptor-like cytoplasmic kinase 2 PF00069:Protein kinase domain
644	HORVU.MOREX.r2.5HG0439700.1	1.25167	0.0146971	D9HP26.1 RecName: Full=Cell number regulator 10; AltName: Full=ZmCNR10 PF04749:PLAC8 family
645	HORVU.MOREX.r2.1HG0023190.1	1.24971	0.0191374	Q8VWQ5.1 RecName: Full=Probable WRKY transcription factor 50; AltName: Full=WRKY DNA-binding protein 50 PF03106:WRKY DNA -binding domain
646	HORVU.MOREX.r2.5HG0349720.1	1.24921	3.4189e-07	Q9FLD5.1 RecName: Full=AAA-ATPase ASD, mitochondrial; AltName: Full=AAA-ATPase 1; AltName: Full=Protein ATPASE-IN-SEED-DEVELOPMENT PF00004:ATPase family associated with various cellular activities (AAA)|PF14363:Domain associated at C-terminal with
647	HORVU.MOREX.r2.2HG0141340.1	1.247	1.31552e-07	PF12937:F-box-like
648	HORVU.MOREX.r2.6HG0469730.1	1.24689	0.00380074
649	HORVU.MOREX.r2.3HG0203290.1	1.24671	1.7913e-21	Q9S7Y1.1 RecName: Full=Transcription factor bHLH30; AltName: Full=Basic helix-loop-helix protein 30; Short=AtbHLH30; Short=bHLH 30; AltName: Full=Transcription factor EN 53; AltName: Full=bHLH transcription factor bHLH030 PF00010:Helix-loop-helix
650	HORVU.MOREX.r2.3HG0186290.1	1.2465	1.27002e-05	Q7XXD4.2 RecName: Full=Probable inactive methyltransferase Os04g0175900 PF08100:Dimerisation domain|PF00891:O-methyltransferase
651	HORVU.MOREX.r2.7HG0623310.1	1.2457	5.56125e-12
652	HORVU.MOREX.r2.2HG0165140.1	1.24461	5.05397e-10	A7LXU3.1 RecName: Full=Beta-glucosidase BoGH3B; AltName: Full=Glycosyl hydrolase family protein 3B; Short=BoGH3B; Flags: Precursor PF00933:Glycosyl hydrolase family 3 N terminal domain|PF01915:Glycosyl hydrolase family 3 C-terminal domain
653	HORVU.MOREX.r2.7HG0535170.1	1.24032	3.2824e-10	Q9ZVQ6.1 RecName: Full=F-box protein PP2-B10; AltName: Full=Protein PHLOEM PROTEIN 2-LIKE B10; Short=AtPP2-B10 PF14299:Phloem protein 2
654	HORVU.MOREX.r2.7HG0588750.1	1.23952	0.00814757	P38456.1 RecName: Full=Uncharacterized mitochondrial protein ymf11; AltName: Full=ORF7323 -
655	HORVU.MOREX.r2.4HG0278610.1	1.23681	0.00490122	PF05678:VQ motif
656	HORVU.MOREX.r2.4HG0279610.1	1.23535	0.00439738	P15290.1 RecName: Full=Oxalate oxidase GF-2.8; AltName: Full=Germin GF-2.8; Flags: Precursor PF00190:Cupin
657	HORVU.MOREX.r2.1HG0076100.1	1.23318	6.5843e-06	Q8VWJ2.1 RecName: Full=Probable WRKY transcription factor 28; AltName: Full=WRKY DNA-binding protein 28 PF03106:WRKY DNA -binding domain
658	HORVU.MOREX.r2.3HG0194060.1	1.23305	0.000380483	Q5VQG4.1 RecName: Full=Galactinol--sucrose galactosyltransferase; AltName: Full=Raffinose synthase PF05691:Raffinose synthase or seed imbibition protein Sip1
659	HORVU.MOREX.r2.4HG0333490.1	1.23263	9.22173e-10	Q9SJL2.2 RecName: Full=Heavy metal-associated isoprenylated plant protein 5; Short=AtHIP05; AltName: Full=Farnesylated protein 2; Short=AtFP2; Flags: Precursor PF00403:Heavy-metal-associated domain
660	HORVU.MOREX.r2.2HG0166520.1	1.23161	6.41349e-09	A2YZ01.2 RecName: Full=Beta-fructofuranosidase, insoluble isoenzyme 7; AltName: Full=Cell wall beta-fructosidase 7; AltName: Full=Invertase 7; AltName: Full=OsCIN7; AltName: Full=Sucrose hydrolase 7; Flags: Precursor PF00251:Glycosyl hydrolases fa
661	HORVU.MOREX.r2.3HG0209060.1	1.23082	5.29601e-35	Q9C519.1 RecName: Full=WRKY transcription factor 6; AltName: Full=WRKY DNA-binding protein 6; Short=AtWRKY6 PF03106:WRKY DNA -binding domain
662	HORVU.MOREX.r2.5HG0363640.1	1.23057	3.51193e-05	Q9LHA1.1 RecName: Full=Cytochrome P450 81D11 PF00067:Cytochrome P450
663	HORVU.MOREX.r2.2HG0173360.1	1.22967	8.0275e-08	O03982.1 RecName: Full=Heavy metal-associated isoprenylated plant protein 39; Short=AtHIP39; Flags: Precursor PF00403:Heavy-metal-associated domain
664	HORVU.MOREX.r2.5HG0442700.1	1.22963	1.95594e-18	Q6ZJD3.1 RecName: Full=Patatin-like protein 2; Short=OsPLP2 >A2YW91.1 RecName: Full=Patatin-like protein 2 PF01734:Patatin-like phospholipase
665	HORVU.MOREX.r2.4HG0298240.1	1.2292	0.00600512	Q8RWZ3.1 RecName: Full=Probable acyl-CoA dehydrogenase IBR3; AltName: Full=Protein INDOLE-3-BUTYRIC ACID RESPONSE 3 -
666	HORVU.MOREX.r2.5HG0406790.1	1.22867	8.98399e-12
667	HORVU.MOREX.r2.7HG0527920.1	1.22739	2.24222e-30	Q9FSV7.1 RecName: Full=Sucrose:sucrose 1-fructosyltransferase; AltName: Full=Sucrose 1(F)-fructosyltransferase; AltName: Full=Sucrose:sucrose 1(F)-beta-D-fructosyltransferase; Flags: Precursor PF08244:Glycosyl hydrolases family 32 C terminal|PF002
668	HORVU.MOREX.r2.4HG0287960.1	1.22489	2.41912e-09	Q9SXB8.3 RecName: Full=G-type lectin S-receptor-like serine/threonine-protein kinase At1g11330; Flags: Precursor PF00069:Protein kinase domain
669	HORVU.MOREX.r2.6HG0477140.1	1.22401	1.04732e-06	Q66PF4.1 RecName: Full=Cinnamate beta-D-glucosyltransferase; AltName: Full=UDP-glucose:cinnamate glucosyltransferase; Short=FaGT2 PF00201:UDP-glucoronosyl and UDP-glucosyl transferase
670	HORVU.MOREX.r2.7HG0588540.1	1.2232	8.06299e-13	O04266.1 RecName: Full=GTP-binding protein SAR1A PF00025:ADP-ribosylation factor family
671	HORVU.MOREX.r2.4HG0297760.1	1.22209	0.00225022	PF03168:Late embryogenesis abundant protein
672	HORVU.MOREX.r2.5HG0399300.1	1.2218	4.2717e-09	Q9C5V5.2 RecName: Full=Glutamate receptor 2.8; AltName: Full=Ligand-gated ion channel 2.8; Flags: Precursor PF00497:Bacterial extracellular solute-binding proteins, family 3|PF01094:Receptor family ligand binding region|PF00060:Ligand-gated ion ch
673	HORVU.MOREX.r2.1HG0023530.1	1.22132	0.000412275	P0C127.1 RecName: Full=Auxin-responsive protein IAA16; AltName: Full=Indoleacetic acid-induced protein 16 PF02309:AUX/IAA family
674	HORVU.MOREX.r2.6HG0514820.1	1.2212	4.26997e-07	Q9LVJ1.1 RecName: Full=Subtilisin-like protease SBT1.4; AltName: Full=Subtilase subfamily 1 member 4; Short=AtSBT1.4; Flags: Precursor PF05922:Peptidase inhibitor I9|PF02225:PA domain|PF00082:Subtilase family
675	HORVU.MOREX.r2.6HG0520700.1	1.22061	0.00281351	Q39224.1 RecName: Full=Protein SRG1; Short=AtSRG1; AltName: Full=Protein SENESCENCE-RELATED GENE 1 PF14226:non-haem dioxygenase in morphine synthesis N-terminal|PF03171:2OG-Fe(II) oxygenase superfamily
676	HORVU.MOREX.r2.3HG0234390.1	1.22061	1.55299e-17	Q9FWX7.1 RecName: Full=ABC transporter B family member 11; Short=ABC transporter ABCB.11; Short=AtABCB11; AltName: Full=Multidrug resistance protein 8; AltName: Full=P-glycoprotein 11 PF07673:Protein of unknown function (DUF1602)|PF00005:ABC trans
677	HORVU.MOREX.r2.5HG0405100.1	1.22043	1.62629e-22	Q651X6.1 RecName: Full=Cellulose synthase-like protein E6; AltName: Full=OsCslE6 PF03552:Cellulose synthase
678	HORVU.MOREX.r2.6HG0498160.1	1.21981	0.0100161
679	HORVU.MOREX.r2.4HG0276750.1	1.21768	0.034929	Q38J50.1 RecName: Full=Tricetin 3',4',5'-O-trimethyltransferase; Short=TaOMT2; AltName: Full=Caffeic acid 3-O-methyltransferase; Short=TaCM; AltName: Full=Flavone O-methyltransferase 2 PF08100:Dimerisation domain|PF00891:O-methyltransferase
680	HORVU.MOREX.r2.1HG0000030.1	1.21732	0.000102127	Q9LUC6.1 RecName: Full=Cytochrome P450 72A14 PF00067:Cytochrome P450
681	HORVU.MOREX.r2.4HG0345940.1	1.21659	0.0017349	Q00531.1 RecName: Full=60 kDa jasmonate-induced protein; AltName: Full=rRNA N-glycosidase PF00161:Ribosome inactivating protein
682	HORVU.MOREX.r2.1HG0011290.1	1.21638	0.0472622	PF04640:PLATZ transcription factor
683	HORVU.MOREX.r2.6HG0515280.1	1.21568	3.64658e-16
684	HORVU.MOREX.r2.4HG0326790.1	1.21464	1.00948e-10
685	HORVU.MOREX.r2.2HG0099600.1	1.21361	4.91887e-12	P39839.3 RecName: Full=Uncharacterized peptidase YuxL PF07676:WD40-like Beta Propeller Repeat
686	HORVU.MOREX.r2.2HG0098550.1	1.21142	3.80739e-06	Q3ZFI4.1 RecName: Full=Sinapine esterase; Short=BnSCE3; AltName: Full=Lipase 2; Short=BnLIP2; Flags: Precursor PF00657:GDSL-like Lipase/Acylhydrolase
687	HORVU.MOREX.r2.1HG0067160.1	1.20948	0.00707839	P37834.2 RecName: Full=Peroxidase 1; Flags: Precursor PF00141:Peroxidase
688	HORVU.MOREX.r2.3HG0268210.1	1.2064	6.5908e-08	O22727.1 RecName: Full=Probable disease resistance protein At1g61190 PF00931:NB-ARC domain|PF13855:Leucine rich repeat
689	HORVU.MOREX.r2.7HG0601280.1	1.20612	0.000176031	Q9LR69.1 RecName: Full=Pentatricopeptide repeat-containing protein At1g03540 PF13041:PPR repeat family
690	HORVU.MOREX.r2.4HG0334490.1	1.20575	6.30044e-08
691	HORVU.MOREX.r2.4HG0291870.1	1.20127	3.15148e-10
692	HORVU.MOREX.r2.3HG0186570.1	1.20081	0.00127614	PF14541:Xylanase inhibitor C-terminal|PF14543:Xylanase inhibitor N-terminal
693	HORVU.MOREX.r2.7HG0599230.1	1.19845	3.53926e-22	Q6YW62.2 RecName: Full=ABC transporter G family member 44; Short=OsABCG44; AltName: Full=Pleiotropic drug resistance protein 17; Short=OsPDR17 PF01061:ABC-2 type transporter|PF08370:Plant PDR ABC transporter associated|PF14510:ABC-transporter extr
694	HORVU.MOREX.r2.4HG0323620.1	1.19727	0.0106118	Q84JI0.1 RecName: Full=Probable protein phosphatase 2C 30; Short=OsPP2C30 PF00481:Protein phosphatase 2C
695	HORVU.MOREX.r2.4HG0342700.1	1.19624	0.000468938
696	HORVU.MOREX.r2.2HG0113640.1	1.19619	0.0461044
697	HORVU.MOREX.r2.5HG0444880.1	1.19537	0.000270229	Q2R2D5.1 RecName: Full=Receptor kinase-like protein Xa21; Contains: RecName: Full=Receptor kinase-like protein Xa21, processed; Flags: Precursor PF13855:Leucine rich repeat|PF00069:Protein kinase domain
698	HORVU.MOREX.r2.4HG0325840.1	1.19402	1.61461e-12
699	HORVU.MOREX.r2.7HG0567670.1	1.19287	0.0323792	Q9LZD3.1 RecName: Full=Exocyst complex component EXO70A1; Short=AtExo70a1; AltName: Full=Exocyst subunit Exo70 family protein A1 PF03081:Exo70 exocyst complex subunit
700	HORVU.MOREX.r2.7HG0606740.1	1.19253	5.26057e-08	Q84TC2.1 RecName: Full=DIBOA-glucoside dioxygenase BX6; AltName: Full=2,4-dihydroxy-1,4-benzoxazin-3-one-glucoside dioxygenase; AltName: Full=2-oxoglutarate-dependent dioxygenase BX6; AltName: Full=Protein BENZOXAZINONE SYNTHESIS 6 PF14226:non-hae
701	HORVU.MOREX.r2.2HG0142250.1	1.19142	2.78553e-05	Q8LFY8.2 RecName: Full=RING-H2 finger protein ATL54; AltName: Full=RING-type E3 ubiquitin transferase ATL54 PF13639:Ring finger domain
702	HORVU.MOREX.r2.7HG0546190.1	1.19119	2.75406e-24	PF07690:Major Facilitator Superfamily|PF06813:Nodulin-like
703	HORVU.MOREX.r2.7HG0610580.1	1.19088	0.00119708	P69309.2 RecName: Full=Polyubiquitin; Contains: RecName: Full=Ubiquitin; Flags: Precursor PF00240:Ubiquitin family
704	HORVU.MOREX.r2.7HG0557800.1	1.18824	1.03945e-09	Q94AR6.2 RecName: Full=Dof zinc finger protein DOF3.1; Short=AtDOF3.1 PF02701:Dof domain, zinc finger
705	HORVU.MOREX.r2.7HG0535440.1	1.18759	1.48049e-27	Q9LQ10.1 RecName: Full=Probable aminotransferase ACS10 PF00155:Aminotransferase class I and II
706	HORVU.MOREX.r2.2HG0104330.1	1.18534	0.0125128	P52837.1 RecName: Full=Flavonol 4'-sulfotransferase; Short=F4-ST PF00685:Sulfotransferase domain
707	HORVU.MOREX.r2.7HG0531870.1	1.18424	4.93256e-15
708	HORVU.MOREX.r2.UnG0624360.1	1.18245	0.0278629	Q9FVS9.1 RecName: Full=Alkane hydroxylase MAH1; AltName: Full=Cytochrome P450 96A15; AltName: Full=Protein MID-CHAIN ALKANE HYDROXYLASE 1 PF00067:Cytochrome P450
709	HORVU.MOREX.r2.7HG0601250.1	1.18088	0.0325241
710	HORVU.MOREX.r2.7HG0593880.1	1.17679	3.73334e-06	PF12734:Cysteine-rich TM module stress tolerance
711	HORVU.MOREX.r2.5HG0425940.1	1.17664	5.94124e-06	Q42430.1 RecName: Full=Zinc finger protein 1; AltName: Full=WZF1 PF13912:C2H2-type zinc finger
712	HORVU.MOREX.r2.1HG0005380.1	1.17598	4.75776e-07	Q681X4.1 RecName: Full=Zinc finger protein ZAT5 PF13912:C2H2-type zinc finger
713	HORVU.MOREX.r2.4HG0299540.1	1.17387	1.42031e-09	Q9LDE1.1 RecName: Full=Transcription factor MYB108; AltName: Full=Myb-related protein 108; Short=AtMYB108; AltName: Full=Protein BOTRYTIS-SUSCEPTIBLE 1 PF00249:Myb-like DNA-binding domain
714	HORVU.MOREX.r2.6HG0512400.1	1.17036	0.00753057	PF13202:EF hand
715	HORVU.MOREX.r2.6HG0512770.1	1.17001	1.74059e-22	PF00582:Universal stress protein family
716	HORVU.MOREX.r2.5HG0383660.1	1.16998	1.13678e-05	Q9LD44.1 RecName: Full=NAC transcription factor 56; Short=AtNAC056; AltName: Full=NAC domain-containing protein 2; Short=AtNAC2; AltName: Full=Protein NAC-REGULATED SEED MORPHOLOGY 1 PF02365:No apical meristem (NAM) protein
717	HORVU.MOREX.r2.7HG0551840.1	1.16952	9.47754e-13	F8WKW1.1 RecName: Full=7-deoxyloganetin glucosyltransferase; AltName: Full=Genipin glucosyltransferase; AltName: Full=UDP-glucose glucosyltransferase 2; Short=GjUGT2; AltName: Full=UDP-glycosyltransferase 85A24 PF00201:UDP-glucoronosyl and UDP-glu
718	HORVU.MOREX.r2.7HG0622160.1	1.16925	0.000736184
719	HORVU.MOREX.r2.7HG0533520.1	1.16912	9.71848e-07	PF07762:Protein of unknown function (DUF1618)
720	HORVU.MOREX.r2.2HG0166910.1	1.16799	3.91689e-12	O64637.1 RecName: Full=Cytochrome P450 76C2; AltName: Full=Protein YELLOW-LEAF-SPECIFIC GENE 6 PF00067:Cytochrome P450
721	HORVU.MOREX.r2.2HG0165660.1	1.16653	1.72304e-09	D7U6G6.1 RecName: Full=Anthocyanidin reductase ((2S)-flavan-3-ol-forming); Short=VvANR PF01370:NAD dependent epimerase/dehydratase family
722	HORVU.MOREX.r2.7HG0535030.1	1.16603	1.57559e-05	PF03760:Late embryogenesis abundant (LEA) group 1
723	HORVU.MOREX.r2.3HG0258400.1	1.1656	5.93833e-16
724	HORVU.MOREX.r2.2HG0163900.1	1.16321	0.000134431	PF05773:RWD domain
725	HORVU.MOREX.r2.2HG0093300.1	1.16316	0.000432217	B8B5U8.1 RecName: Full=Probable E3 ubiquitin-protein ligase BAH1-like 1; AltName: Full=RING-type E3 ubiquitin transferase BAH1-like 1 -
726	HORVU.MOREX.r2.7HG0619620.1	1.16224	0.00195492	Q69S43.1 RecName: Full=Cyclin-D6-1; AltName: Full=G1/S-specific cyclin-D6-1; Short=CycD6;1 -
727	HORVU.MOREX.r2.5HG0355170.1	1.16203	0.00162831	Q5U9T2.1 RecName: Full=Horcolin; AltName: Full=Agglutinin; AltName: Full=Mannose-specific lectin >P82953.2 RecName: Full=Horcolin; AltName: Full=Agglutinin; AltName: Full=Mannose-specific lectin PF01419:Jacalin-like lectin domain
728	HORVU.MOREX.r2.2HG0161220.1	1.1618	0.0137791	P46032.1 RecName: Full=Protein NRT1/ PTR FAMILY 8.3; Short=AtNPF8.3; AltName: Full=Histidine-transporting protein; AltName: Full=Peptide transporter PTR2 PF00854:POT family
729	HORVU.MOREX.r2.6HG0520360.1	1.16082	3.09181e-11	Q6K846.1 RecName: Full=Auxin-responsive protein IAA9; AltName: Full=Indoleacetic acid-induced protein 9 PF02309:AUX/IAA family
730	HORVU.MOREX.r2.6HG0508190.1	1.16037	9.50495e-11
731	HORVU.MOREX.r2.3HG0232520.1	1.15907	2.28557e-08	Q0JKD0.1 RecName: Full=Glutamate synthase 1 [NADH], chloroplastic; AltName: Full=NADH-dependent glutamate synthase 1; Short=NADH-GOGAT 1; Flags: Precursor PF07992:Pyridine nucleotide-disulphide oxidoreductase|PF00310:Glutamine amidotransferases cl
732	HORVU.MOREX.r2.2HG0151400.1	1.15887	1.10635e-05	Q9LHJ2.1 RecName: Full=UDP-glycosyltransferase 82A1 PF00201:UDP-glucoronosyl and UDP-glucosyl transferase
733	HORVU.MOREX.r2.4HG0347580.1	1.15779	4.6328e-09
734	HORVU.MOREX.r2.2HG0135050.1	1.15761	1.95887e-42	Q9FLM1.1 RecName: Full=Glycerophosphodiester phosphodiesterase GDPD2; AltName: Full=Glycerophosphodiester phosphodiesterase 2; Short=AtGDPD2 PF03009:Glycerophosphoryl diester phosphodiesterase family
735	HORVU.MOREX.r2.1HG0068310.1	1.15753	0.00791099	PF07762:Protein of unknown function (DUF1618)
736	HORVU.MOREX.r2.7HG0603070.1	1.15725	5.29139e-07
737	HORVU.MOREX.r2.4HG0335810.1	1.15711	1.37863e-17	Q6ZJD3.1 RecName: Full=Patatin-like protein 2; Short=OsPLP2 >A2YW91.1 RecName: Full=Patatin-like protein 2 PF01734:Patatin-like phospholipase
738	HORVU.MOREX.r2.3HG0266640.1	1.15583	4.78273e-20	P34742.2 RecName: Full=Glucan endo-1,3-beta-glucosidase GI; AltName: Full=(1->3)-beta-glucan endohydrolase GI; AltName: Full=(1->3)-beta-glucanase isoenzyme GI; AltName: Full=Beta-1,3-endoglucanase GI PF00332:Glycosyl hydrolases family 17
739	HORVU.MOREX.r2.2HG0079820.1	1.15529	0.000338202	Q9FYA2.1 RecName: Full=Probable WRKY transcription factor 75; AltName: Full=WRKY DNA-binding protein 75 PF03106:WRKY DNA -binding domain
740	HORVU.MOREX.r2.5HG0398540.1	1.15527	9.05813e-09	Q9T048.1 RecName: Full=Disease resistance protein At4g27190 PF00931:NB-ARC domain
741	HORVU.MOREX.r2.1HG0016800.1	1.15482	8.43088e-14	P46420.2 RecName: Full=Glutathione S-transferase 4; AltName: Full=GST class-phi member 4; AltName: Full=GST-27; AltName: Full=GST-IV PF02798:Glutathione S-transferase, N-terminal domain|PF00043:Glutathione S-transferase, C-terminal domain
742	HORVU.MOREX.r2.3HG0260290.1	1.15377	2.79856e-08	Q06398.2 RecName: Full=Probable glutathione S-transferase GSTU6; AltName: Full=28 kDa cold-induced protein PF13410:Glutathione S-transferase, C-terminal domain|PF13417:Glutathione S-transferase, N-terminal domain
743	HORVU.MOREX.r2.4HG0313920.1	1.15297	8.27727e-08	O82256.1 RecName: Full=Zinc finger protein CONSTANS-LIKE 13 PF06203:CCT motif
744	HORVU.MOREX.r2.2HG0168660.1	1.15155	0.000453433	Q8RWZ5.1 RecName: Full=G-type lectin S-receptor-like serine/threonine-protein kinase SD2-5; AltName: Full=S-domain-2 (SD2) receptor kinase 5; Short=SD2-5; Flags: Precursor PF07714:Protein tyrosine kinase
745	HORVU.MOREX.r2.4HG0337850.1	1.15098	5.19367e-05	O48724.1 RecName: Full=Protein WEAK CHLOROPLAST MOVEMENT UNDER BLUE LIGHT 1; Short=Protein WEB1 PF05701:Weak chloroplast movement under blue light
746	HORVU.MOREX.r2.2HG0154140.1	1.14989	5.60577e-30	Q9FLV0.1 RecName: Full=Protein DOWNY MILDEW RESISTANCE 6; Short=AtDMR6; AltName: Full=2-oxoglutarate (2OG)-Fe(II) oxygenase-like protein DMR6; AltName: Full=Salicylate 3-hydroxylase DMR6; Short=S3H DMR6; Short=SA 3-hydroxylase DMR6; Short=Salicylic a
747	HORVU.MOREX.r2.7HG0551550.1	1.14685	0.000318583	Q67X83.1 RecName: Full=26.2 kDa heat shock protein, mitochondrial; Short=OsHsp26.2; Flags: Precursor PF00011:Hsp20/alpha crystallin family
748	HORVU.MOREX.r2.1HG0014920.1	1.14554	0.0278527
749	HORVU.MOREX.r2.7HG0606560.1	1.14541	1.86144e-08	O23732.1 RecName: Full=Glutathione synthetase, chloroplastic; Short=GSH synthetase; Short=GSH-S; Short=Glutathione synthase; Flags: Precursor [Brassica juncea] PF03199:Eukaryotic glutathione synthase|PF03917:Eukaryotic glutathione synthase, ATP bi
750	HORVU.MOREX.r2.5HG0427320.1	1.14521	1.62725e-15	Q9LYY2.1 RecName: Full=Mitochondrial import inner membrane translocase subunit TIM14-3; AltName: Full=Chaperone DnaJ-domain containing protein 3 -
751	HORVU.MOREX.r2.2HG0167450.1	1.14452	0.00814283	O22150.1 RecName: Full=Auxin-responsive protein SAUR36; AltName: Full=Protein RESPONSE TO AUXINS AND GIBBERELLINS 1; AltName: Full=Protein SENESCENCE-ASSOCIATED GENE 201; AltName: Full=Protein SMALL AUXIN UP RNA 36 PF02519:Auxin responsive protein
752	HORVU.MOREX.r2.6HG0511640.1	1.14398	1.5952e-23	Q6Z7V2.1 RecName: Full=24.1 kDa heat shock protein, mitochondrial; Short=OsHsp24.1; Flags: Precursor PF00011:Hsp20/alpha crystallin family
753	HORVU.MOREX.r2.4HG0284400.1	1.14256	0.0144776	Q60525.1 RecName: Full=Telomerase Cajal body protein 1; AltName: Full=Guanine nucleotide-binding protein beta 5; AltName: Full=WD repeat-containing protein 79; AltName: Full=WD repeat-containing protein WRAP53; AltName: Full=WD40 repeat-containing pr
754	HORVU.MOREX.r2.5HG0363420.1	1.14159	0.00695191	O22533.1 RecName: Full=Zinc finger protein ZAT6; AltName: Full=COLD INDUCED ZINC FINGER PROTEIN 2 PF13912:C2H2-type zinc finger
755	HORVU.MOREX.r2.4HG0321120.1	1.13935	0.00107862	Q8RXX9.2 RecName: Full=E3 ubiquitin-protein ligase ATL6; AltName: Full=RING-H2 finger protein ATL6; AltName: Full=RING-type E3 ubiquitin transferase ATL6; Flags: Precursor PF13639:Ring finger domain
756	HORVU.MOREX.r2.1HG0058150.1	1.13779	0.000665381	O26373.1 RecName: Full=UPF0098 protein MTH_273 PF01161:Phosphatidylethanolamine-binding protein
757	HORVU.MOREX.r2.1HG0046180.1	1.13283	2.06779e-16	A2A1A0.1 RecName: Full=S-norcoclaurine synthase 1; Short=CjNCS1 PF14226:non-haem dioxygenase in morphine synthesis N-terminal|PF03171:2OG-Fe(II) oxygenase superfamily
758	HORVU.MOREX.r2.6HG0492640.1	1.13192	0.000303692	Q9M667.2 RecName: Full=Disease resistance protein RPP13; AltName: Full=Resistance to Peronospora parasitica protein 13 PF00931:NB-ARC domain
759	HORVU.MOREX.r2.3HG0249690.1	1.13057	0.000114692	Q70II3.2 RecName: Full=Ethylene-responsive transcription factor ERF110 PF00847:AP2 domain
760	HORVU.MOREX.r2.1HG0009190.1	1.13017	0.0119092	Q9XEC6.1 RecName: Full=Cysteine-rich receptor-like protein kinase 36; Short=Cysteine-rich RLK36; Flags: Precursor PF00069:Protein kinase domain
761	HORVU.MOREX.r2.2HG0157810.1	1.12917	0.0325692
762	HORVU.MOREX.r2.7HG0620190.1	1.12815	1.12214e-25	Q8VYV9.1 RecName: Full=Aspartyl protease family protein 1; Flags: Precursor PF14543:Xylanase inhibitor N-terminal|PF14541:Xylanase inhibitor C-terminal
763	HORVU.MOREX.r2.6HG0473430.1	1.12618	3.82528e-13	Q9LIE6.1 RecName: Full=VQ motif-containing protein 22; Short=AtVQ22 PF05678:VQ motif
764	HORVU.MOREX.r2.4HG0345910.1	1.1261	2.49161e-27	Q00531.1 RecName: Full=60 kDa jasmonate-induced protein; AltName: Full=rRNA N-glycosidase -
765	HORVU.MOREX.r2.1HG0068480.1	1.12511	2.04437e-15	Q8RZX9.1 RecName: Full=AP2/ERF and B3 domain-containing protein Os01g0693400 PF02362:B3 DNA binding domain|PF00847:AP2 domain
766	HORVU.MOREX.r2.3HG0210580.1	1.1234	6.28574e-31	PF03242:Late embryogenesis abundant protein
767	HORVU.MOREX.r2.1HG0067240.1	1.1212	0.00410591	Q93VB5.1 RecName: Full=Heat stress transcription factor A-4d; AltName: Full=Heat stress transcription factor 10; Short=rHsf10; AltName: Full=Heat stress transcription factor 15; Short=OsHsf-15; AltName: Full=Protein SPOTTED LEAF 7 PF00447:HSF-type
768	HORVU.MOREX.r2.7HG0566420.1	1.11974	0.0181596
769	HORVU.MOREX.r2.3HG0242810.1	1.1177	2.02084e-16	P54769.1 RecName: Full=Tyrosine/DOPA decarboxylase 2; Includes: RecName: Full=DOPA decarboxylase; Short=DDC; Includes: RecName: Full=Tyrosine decarboxylase [Papaver somniferum] PF00282:Pyridoxal-dependent decarboxylase conserved domain
770	HORVU.MOREX.r2.7HG0554270.1	1.11566	3.94945e-29
771	HORVU.MOREX.r2.1HG0012070.1	1.11558	1.35297e-11	Q8VZG8.3 RecName: Full=MDIS1-interacting receptor like kinase 2; Short=AtMIK2; AltName: Full=Probable LRR receptor-like serine/threonine-protein kinase At4g08850; Flags: Precursor PF08263:Leucine rich repeat N-terminal domain|PF00069:Protein kinas
772	HORVU.MOREX.r2.2HG0143850.1	1.11478	4.25216e-05
773	HORVU.MOREX.r2.UnG0625620.1	1.1146	5.27349e-05	Q6K9A2.1 RecName: Full=Cinnamoyl-CoA reductase 1; Short=OsCCR1 PF01370:NAD dependent epimerase/dehydratase family
774	HORVU.MOREX.r2.5HG0357460.1	1.11435	0.0245176	Q9SLC6.1 RecName: Full=Septin and tuftelin-interacting protein 1 homolog 2; AltName: Full=Protein SPLICEOSOMAL TIMEKEEPER LOCUS 2 PF07842:GC-rich sequence DNA-binding factor-like protein
775	HORVU.MOREX.r2.4HG0282700.1	1.11282	0.000187963	PF01925:Sulfite exporter TauE/SafE
776	HORVU.MOREX.r2.2HG0170620.1	1.11127	0.0407992	Q9LMN8.2 RecName: Full=Wall-associated receptor kinase 3; Flags: Precursor PF13947:Wall-associated receptor kinase galacturonan-binding|PF07714:Protein tyrosine kinase
777	HORVU.MOREX.r2.1HG0054450.1	1.10898	0.00132041	C0LGP4.1 RecName: Full=Probable LRR receptor-like serine/threonine-protein kinase At3g47570; Flags: Precursor PF00069:Protein kinase domain|PF08263:Leucine rich repeat N-terminal domain
778	HORVU.MOREX.r2.2HG0131010.1	1.10896	1.24311e-08
779	HORVU.MOREX.r2.5HG0404570.1	1.10884	7.50002e-13	Q8RXN0.1 RecName: Full=ABC transporter G family member 11; Short=ABC transporter ABCG.11; Short=AtABCG11; AltName: Full=Protein CUTICULAR DEFECT AND ORGAN FUSION 1; AltName: Full=Protein DESPERADO; AltName: Full=Protein PERMEABLE LEAVES 1; AltName: F
780	HORVU.MOREX.r2.1HG0046990.1	1.1086	1.59909e-07	Q6L4D4.1 RecName: Full=Probable calcium-binding protein CML15; AltName: Full=Calmodulin-like protein 15 PF13499:EF-hand domain pair
781	HORVU.MOREX.r2.5HG0398710.1	1.1082	0.000340123	Q3E6S8.2 RecName: Full=Putative protease Do-like 14 PF13365:Trypsin-like peptidase domain
782	HORVU.MOREX.r2.7HG0599720.1	1.10788	1.37863e-17	PF14009:Domain of unknown function (DUF4228)
783	HORVU.MOREX.r2.2HG0174300.1	1.10706	1.00234e-09	Q9FGD6.1 RecName: Full=Dof zinc finger protein DOF5.8; Short=AtDOF5.8 PF02701:Dof domain, zinc finger
784	HORVU.MOREX.r2.1HG0078510.1	1.10658	1.71094e-18	Q8LNZ3.1 RecName: Full=UDP-glucose 4-epimerase 1; Short=OsUGE-1; AltName: Full=UDP-galactose 4-epimerase 1 PF16363:GDP-mannose 4,6 dehydratase
785	HORVU.MOREX.r2.6HG0514460.1	1.10642	5.89684e-09	Q8GXZ3.1 RecName: Full=Serine/threonine-protein kinase At5g01020 PF07714:Protein tyrosine kinase
786	HORVU.MOREX.r2.2HG0083800.1	1.10505	2.94747e-10	Q9LMP1.1 RecName: Full=Wall-associated receptor kinase 2; Flags: Precursor PF07714:Protein tyrosine kinase|PF13947:Wall-associated receptor kinase galacturonan-binding
787	HORVU.MOREX.r2.1HG0013470.1	1.1047	5.58045e-06	A7QEU4.2 RecName: Full=Peroxidase 5; Flags: Precursor PF00141:Peroxidase
788	HORVU.MOREX.r2.5HG0423600.1	1.10363	2.88695e-12	Q84MN7.1 RecName: Full=Heat stress transcription factor A-2a; AltName: Full=Heat shock protein 41; AltName: Full=Heat stress transcription factor 11; Short=OsHsf-11; AltName: Full=Heat stress transcription factor 4; Short=rHsf4 PF00447:HSF-type DN
789	HORVU.MOREX.r2.2HG0080780.1	1.10356	0.0223563
790	HORVU.MOREX.r2.7HG0529450.1	1.10302	0.0291177	Q9FLS0.1 RecName: Full=F-box protein At5g07610 PF00646:F-box domain
791	HORVU.MOREX.r2.2HG0151940.1	1.10212	0.000518782	Q9SKT1.1 RecName: Full=Ethylene-responsive transcription factor ERF053 PF00847:AP2 domain
792	HORVU.MOREX.r2.6HG0493550.1	1.09922	1.0936e-13	Q6K9G1.1 RecName: Full=Ammonium transporter 1 member 2; Short=OsAMT1;2 PF00909:Ammonium Transporter Family
793	HORVU.MOREX.r2.6HG0488710.1	1.09899	7.72158e-08
794	HORVU.MOREX.r2.6HG0519270.1	1.0973	2.16931e-09
795	HORVU.MOREX.r2.1HG0026340.1	1.09669	0.0220575
796	HORVU.MOREX.r2.1HG0031680.1	1.09635	1.43974e-12	PF07063:Domain of unknown function (DUF1338)
797	HORVU.MOREX.r2.6HG0516670.1	1.09598	0.0220846	P46526.1 RecName: Full=Cold shock protein CS66 PF00257:Dehydrin
798	HORVU.MOREX.r2.2HG0172660.1	1.09486	0.000115925	Q9LPZ3.3 RecName: Full=G-type lectin S-receptor-like serine/threonine-protein kinase At1g11410; Flags: Precursor PF07714:Protein tyrosine kinase
799	HORVU.MOREX.r2.5HG0378190.1	1.09351	0.000193103	Q94JV5.1 RecName: Full=Nitrilase-like protein 2 PF00795:Carbon-nitrogen hydrolase
800	HORVU.MOREX.r2.3HG0264770.1	1.09332	1.6117e-05
801	HORVU.MOREX.r2.3HG0235150.1	1.09331	0.00111444	Q9XI29.2 RecName: Full=Uncharacterized protein At1g15400 PF15697:Domain of unknown function (DUF4666)
802	HORVU.MOREX.r2.1HG0004080.1	1.09276	2.15414e-21	PF04577:Protein of unknown function (DUF563)
803	HORVU.MOREX.r2.3HG0203670.1	1.09153	1.02175e-07	Q8RXT9.2 RecName: Full=GDSL esterase/lipase At1g28590; AltName: Full=Extracellular lipase At1g28590; Flags: Precursor PF00657:GDSL-like Lipase/Acylhydrolase
804	HORVU.MOREX.r2.2HG0180170.1	1.09078	0.00162922	Q6YU51.1 RecName: Full=Probable 1-deoxy-D-xylulose-5-phosphate synthase 2, chloroplastic; Short=1-deoxyxylulose-5-phosphate synthase; Short=DXP synthase; Short=DXPS; Flags: Precursor PF02780:Transketolase, C-terminal domain|PF13292:1-deoxy-D-xylul
805	HORVU.MOREX.r2.2HG0141230.1	1.09027	0.0264396
806	HORVU.MOREX.r2.6HG0466050.1	1.08862	0.0480173
807	HORVU.MOREX.r2.1HG0017380.1	1.08831	7.86073e-05	Q9FR99.1 RecName: Full=1-aminocyclopropane-1-carboxylate oxidase; Short=ACC oxidase; AltName: Full=Ethylene-forming enzyme; Short=EFE PF14226:non-haem dioxygenase in morphine synthesis N-terminal|PF03171:2OG-Fe(II) oxygenase superfamily
808	HORVU.MOREX.r2.6HG0511810.1	1.08739	0.00617108	F8WKW1.1 RecName: Full=7-deoxyloganetin glucosyltransferase; AltName: Full=Genipin glucosyltransferase; AltName: Full=UDP-glucose glucosyltransferase 2; Short=GjUGT2; AltName: Full=UDP-glycosyltransferase 85A24 PF00201:UDP-glucoronosyl and UDP-glu
809	HORVU.MOREX.r2.3HG0238180.1	1.08675	0.00735521	Q942D6.1 RecName: Full=Heat stress transcription factor C-1b; AltName: Full=Heat stress transcription factor 11; Short=rHsf11; AltName: Full=Heat stress transcription factor 3; Short=OsHsf-03 PF00447:HSF-type DNA-binding
810	HORVU.MOREX.r2.7HG0619780.1	1.0864	8.40912e-06	Q9LPI5.1 RecName: Full=Polyadenylate-binding protein-interacting protein 11; Short=PABP-interacting protein 11; Short=Poly(A)-binding protein-interacting protein 11; AltName: Full=PAM2-containing protein CID11; AltName: Full=Protein CTC-INTERACTING D
811	HORVU.MOREX.r2.5HG0424350.1	1.08483	8.58979e-18
812	HORVU.MOREX.r2.4HG0289880.1	1.08233	1.11509e-13	Q53NF7.1 RecName: Full=NAC domain-containing protein 71; Short=ONAC071 PF02365:No apical meristem (NAM) protein
813	HORVU.MOREX.r2.1HG0015020.1	1.08232	0.000124265	Q84TC2.1 RecName: Full=DIBOA-glucoside dioxygenase BX6; AltName: Full=2,4-dihydroxy-1,4-benzoxazin-3-one-glucoside dioxygenase; AltName: Full=2-oxoglutarate-dependent dioxygenase BX6; AltName: Full=Protein BENZOXAZINONE SYNTHESIS 6 PF03171:2OG-Fe(
814	HORVU.MOREX.r2.1HG0068090.1	1.08208	2.6e-51	P10848.1 RecName: Full=Alcohol dehydrogenase 3 PF08240:Alcohol dehydrogenase GroES-like domain|PF00107:Zinc-binding dehydrogenase
815	HORVU.MOREX.r2.7HG0610980.1	1.08118	0.0454093	Q652J4.1 RecName: Full=Probable potassium transporter 13; AltName: Full=OsHAK13 PF02705:K+ potassium transporter
816	HORVU.MOREX.r2.3HG0228090.1	1.07898	0.000648377	Q9LI74.1 RecName: Full=Protein CHUP1, chloroplastic; AltName: Full=Protein CHLOROPLAST UNUSUAL POSITIONING 1 -
817	HORVU.MOREX.r2.3HG0272550.1	1.07736	0.000263503	P28814.1 RecName: Full=Barwin PF00967:Barwin family
818	HORVU.MOREX.r2.6HG0520870.1	1.07696	1.59471e-23	Q93VK0.2 RecName: Full=Phosphoenolpyruvate carboxylase kinase 2; Short=AtPPCK2 PF00069:Protein kinase domain
819	HORVU.MOREX.r2.7HG0547900.1	1.07657	0.000190782	PF12274:Protein of unknown function (DUF3615)
820	HORVU.MOREX.r2.3HG0234510.1	1.07616	0.0156042	Q40541.1 RecName: Full=Mitogen-activated protein kinase kinase kinase NPK1; AltName: Full=Nicotiana protein kinase 1 PF00069:Protein kinase domain
821	HORVU.MOREX.r2.2HG0135520.1	1.07518	4.78846e-05	Q9LYU3.1 RecName: Full=Ethylene-responsive transcription factor ERF113 PF00847:AP2 domain
822	HORVU.MOREX.r2.5HG0376860.1	1.07509	9.86487e-12	Q8W486.1 RecName: Full=Uncharacterized protein At1g04910 PF10250:GDP-fucose protein O-fucosyltransferase
823	HORVU.MOREX.r2.7HG0551070.1	1.07417	0.0061372	Q6Z8L2.1 RecName: Full=Putative laccase-9; AltName: Full=Benzenediol:oxygen oxidoreductase 9; AltName: Full=Diphenol oxidase 9; AltName: Full=Urishiol oxidase 9; Flags: Precursor PF07731:Multicopper oxidase|PF07732:Multicopper oxidase|PF00394:Mult
824	HORVU.MOREX.r2.6HG0501340.1	1.07363	0.000219054	F4KGY6.1 RecName: Full=Protein REVEILLE 1 PF00249:Myb-like DNA-binding domain
825	HORVU.MOREX.r2.7HG0599990.1	1.07303	0.00881933	Q9S9N9.1 RecName: Full=Cinnamoyl-CoA reductase 1; Short=AtCCR1; AltName: Full=Protein IRREGULAR XYLEM 4 PF01370:NAD dependent epimerase/dehydratase family
826	HORVU.MOREX.r2.3HG0247350.1	1.07204	0.00505726	Q9ZVI6.1 RecName: Full=Protein LURP-one-related 8 PF04525:LURP-one-related
827	HORVU.MOREX.r2.5HG0418980.1	1.07105	8.01886e-07	A3A871.1 RecName: Full=Ent-isokaurene C2-hydroxylase; AltName: Full=Cytochrome P450 71Z6 PF00067:Cytochrome P450
828	HORVU.MOREX.r2.4HG0340370.1	1.06984	1.47796e-05	Q6YZX6.1 RecName: Full=Putative aconitate hydratase, cytoplasmic; Short=Aconitase; AltName: Full=Citrate hydro-lyase PF00330:Aconitase family (aconitate hydratase)|PF00694:Aconitase C-terminal domain
829	HORVU.MOREX.r2.7HG0556090.1	1.06869	0.000924753	PF00646:F-box domain
830	HORVU.MOREX.r2.5HG0355940.1	1.06802	0.0143148	O24653.1 RecName: Full=Guanosine nucleotide diphosphate dissociation inhibitor 2; Short=AtGDI2 PF00996:GDP dissociation inhibitor
831	HORVU.MOREX.r2.2HG0167340.1	1.06784	5.02349e-05	Q02066.1 RecName: Full=Abscisic acid-inducible protein kinase PF00069:Protein kinase domain
832	HORVU.MOREX.r2.1HG0062610.1	1.06755	0.0101828
833	HORVU.MOREX.r2.1HG0077550.1	1.06602	2.76325e-20	Q10J20.1 RecName: Full=Probable esterase D14L; AltName: Full=Protein DWARF-14-like; Short=Protein D14-like; AltName: Full=Protein HEBIBA D14L PF12697:Alpha/beta hydrolase family
834	HORVU.MOREX.r2.2HG0107750.1	1.06539	3.7778e-21	Q9LUB9.1 RecName: Full=BTB/POZ domain-containing protein At5g48130 PF03000:NPH3 family
835	HORVU.MOREX.r2.7HG0592010.1	1.06492	0.000384853	P17801.2 RecName: Full=Putative receptor protein kinase ZmPK1; Flags: Precursor PF08276:PAN-like domain|PF00954:S-locus glycoprotein domain|PF01453:D-mannose binding lectin|PF00069:Protein kinase domain
836	HORVU.MOREX.r2.5HG0442690.1	1.06252	1.56978e-14	Q6ZJD3.1 RecName: Full=Patatin-like protein 2; Short=OsPLP2 >A2YW91.1 RecName: Full=Patatin-like protein 2 PF01734:Patatin-like phospholipase
837	HORVU.MOREX.r2.6HG0496680.1	1.06187	0.018235	Q9LQZ7.1 RecName: Full=B-box zinc finger protein 21; Short=AtBBX21; AltName: Full=Protein LONG HYPOCOTYL UNDER SHADE; AltName: Full=Protein SALT TOLERANCE HOMOLOG 2 PF00643:B-box zinc finger
838	HORVU.MOREX.r2.6HG0452140.1	1.06003	1.51831e-09	Q5NUF4.1 RecName: Full=2-hydroxyisoflavanone dehydratase; AltName: Full=Carboxylesterase HIDM PF07859:alpha/beta hydrolase fold
839	HORVU.MOREX.r2.7HG0610310.1	1.05988	0.0124122	Q84TE6.2 RecName: Full=NAC domain-containing protein 21/22; Short=ANAC021/ANAC022 PF02365:No apical meristem (NAM) protein
840	HORVU.MOREX.r2.5HG0398510.1	1.0591	0.0355088	PF05617:Prolamin-like
841	HORVU.MOREX.r2.6HG0495020.1	1.05823	6.05775e-11	Q9LHJ2.1 RecName: Full=UDP-glycosyltransferase 82A1 PF00201:UDP-glucoronosyl and UDP-glucosyl transferase
842	HORVU.MOREX.r2.5HG0431400.1	1.05809	0.0491471
843	HORVU.MOREX.r2.3HG0245640.1	1.0572	1.69829e-06	P45951.2 RecName: Full=DNA-(apurinic or apyrimidinic site) lyase, chloroplastic; AltName: Full=Apurinic endonuclease-redox protein PF03372:Endonuclease/Exonuclease/phosphatase family
844	HORVU.MOREX.r2.3HG0252650.1	1.05694	0.0340596	P09189.1 RecName: Full=Heat shock cognate 70 kDa protein PF10712:NAD-specific glutamate dehydrogenase|PF00012:Hsp70 protein
845	HORVU.MOREX.r2.3HG0269280.1	1.05602	1.38312e-10	O64973.2 RecName: Full=Disease resistance protein RPS5; AltName: Full=Resistance to Pseudomonas syringae protein 5; AltName: Full=pNd3/pNd10 PF00931:NB-ARC domain
846	HORVU.MOREX.r2.3HG0266210.1	1.05543	0.0408893	P15737.1 RecName: Full=Glucan endo-1,3-beta-glucosidase GII; AltName: Full=(1->3)-beta-glucan endohydrolase GII; AltName: Full=(1->3)-beta-glucanase isoenzyme GII; AltName: Full=Beta-1,3-endoglucanase GII; Flags: Precursor PF00332:Glycosyl hydrola
847	HORVU.MOREX.r2.1HG0044630.1	1.05426	0.0187649	O24230.2 RecName: Full=Expansin-B2; AltName: Full=Beta-expansin-2; AltName: Full=OsEXPB2; AltName: Full=OsaEXPb1.9; Flags: Precursor PF03330:Rare lipoprotein A (RlpA)-like double-psi beta-barrel|PF01357:Pollen allergen
848	HORVU.MOREX.r2.6HG0466350.1	1.05331	0.0259398	Q9C7S5.1 RecName: Full=Tyrosine-sulfated glycopeptide receptor 1; AltName: Full=PSY1 receptor PF08263:Leucine rich repeat N-terminal domain|PF07714:Protein tyrosine kinase|PF13855:Leucine rich repeat
849	HORVU.MOREX.r2.6HG0523130.1	1.05328	0.016211	PF13962:Domain of unknown function
850	HORVU.MOREX.r2.7HG0606860.1	1.05171	4.0641e-11	Q8VZV7.1 RecName: Full=Probable methyltransferase PMT9 PF03141:Putative S-adenosyl-L-methionine-dependent methyltransferase
851	HORVU.MOREX.r2.3HG0253620.1	1.05167	1.47601e-25	Q9LY46.1 RecName: Full=Protein ESKIMO 1; AltName: Full=Protein trichome birefringence-like 29 PF14416:PMR5 N terminal Domain|PF13839:GDSL/SGNH-like Acyl-Esterase family found in Pmr5 and Cas1p
852	HORVU.MOREX.r2.1HG0023790.1	1.04907	5.53635e-05	Q9LIC6.1 RecName: Full=PRA1 family protein F3; Short=AtPRA1.F3; AltName: Full=Prenylated Rab acceptor 8 PF03208:PRA1 family protein
853	HORVU.MOREX.r2.7HG0610210.1	1.04846	7.69167e-17	Q84TE6.2 RecName: Full=NAC domain-containing protein 21/22; Short=ANAC021/ANAC022 PF02365:No apical meristem (NAM) protein
854	HORVU.MOREX.r2.1HG0073120.1	1.04762	0.0218037
855	HORVU.MOREX.r2.4HG0281040.1	1.04741	0.000393819	PF03398:Regulator of Vps4 activity in the MVB pathway
856	HORVU.MOREX.r2.2HG0177210.1	1.04506	0.0173239	O82081.1 RecName: Full=Uclacyanin 1; Flags: Precursor PF02298:Plastocyanin-like domain
857	HORVU.MOREX.r2.4HG0292240.1	1.04453	0.0355762	Q9LIC3.1 RecName: Full=Putative pentatricopeptide repeat-containing protein At3g13770, mitochondrial; Flags: Precursor -
858	HORVU.MOREX.r2.7HG0532740.1	1.04446	0.0353379
859	HORVU.MOREX.r2.5HG0411910.1	1.04419	1.81067e-12	O04437.1 RecName: Full=Glutathione S-transferase; AltName: Full=GST class-zeta PF13417:Glutathione S-transferase, N-terminal domain
860	HORVU.MOREX.r2.3HG0209290.1	1.04397	4.79726e-08
861	HORVU.MOREX.r2.3HG0183050.1	1.04087	1.93604e-09	Q94DR2.1 RecName: Full=Dephospho-CoA kinase; AltName: Full=Dephosphocoenzyme A kinase PF01121:Dephospho-CoA kinase
862	HORVU.MOREX.r2.3HG0186980.1	1.04008	0.015122
863	HORVU.MOREX.r2.2HG0142180.1	1.03941	2.26118e-07
864	HORVU.MOREX.r2.2HG0163490.1	1.03856	7.31457e-29	Q84TG3.1 RecName: Full=E3 ubiquitin-protein ligase PUB23; AltName: Full=Plant U-box protein 23; AltName: Full=U-box domain-containing protein 23 PF04564:U-box domain
865	HORVU.MOREX.r2.4HG0294290.1	1.03685	3.69986e-13	Q9SHB5.1 RecName: Full=WRKY transcription factor 55; AltName: Full=WRKY DNA-binding protein 55 PF03106:WRKY DNA -binding domain
866	HORVU.MOREX.r2.1HG0076420.1	1.03672	0.0290357	PF03168:Late embryogenesis abundant protein
867	HORVU.MOREX.r2.3HG0275320.1	1.03622	5.02132e-05	P30110.1 RecName: Full=Glutathione S-transferase 1; AltName: Full=GST class-phi PF02798:Glutathione S-transferase, N-terminal domain|PF00043:Glutathione S-transferase, C-terminal domain
868	HORVU.MOREX.r2.7HG0607230.1	1.0359	0.0353379	Q7XA06.1 RecName: Full=Synaptotagmin-3; AltName: Full=NTMC2T1.3; AltName: Full=Synaptotagmin C PF00168:C2 domain|PF17047:Synaptotagmin-like mitochondrial-lipid-binding domain
869	HORVU.MOREX.r2.3HG0206320.1	1.03462	0.000364965	P37118.1 RecName: Full=Cytochrome P450 71A2; AltName: Full=CYPLXXIA2; AltName: Full=Cytochrome P-450EG4 [Solanum melongena] PF00067:Cytochrome P450
870	HORVU.MOREX.r2.2HG0177730.1	1.03404	6.33227e-22
871	HORVU.MOREX.r2.2HG0140730.1	1.03288	0.00368381
872	HORVU.MOREX.r2.3HG0270070.1	1.03263	0.000153466
873	HORVU.MOREX.r2.1HG0004220.1	1.03017	1.39158e-10	A3AZ89.2 RecName: Full=Putative protein phosphatase 2C 46; Short=OsPP2C46 PF00481:Protein phosphatase 2C
874	HORVU.MOREX.r2.2HG0096570.1	1.02906	7.32776e-23	P52711.1 RecName: Full=Serine carboxypeptidase II-3; AltName: Full=CP-MII.3; Contains: RecName: Full=Serine carboxypeptidase II-3 chain A; Contains: RecName: Full=Serine carboxypeptidase II-3 chain B; Flags: Precursor PF00450:Serine carboxypeptida
875	HORVU.MOREX.r2.1HG0077010.1	1.02841	0.00488319	Q4I8Q4.1 RecName: Full=Acyl-protein thioesterase 1 PF02230:Phospholipase/Carboxylesterase
876	HORVU.MOREX.r2.5HG0366750.1	1.0277	0.00131214
877	HORVU.MOREX.r2.7HG0550540.1	1.02641	0.00429415	P19515.2 RecName: Full=Lipase; AltName: Full=Triacylglycerol lipase; Flags: Precursor PF01764:Lipase (class 3)
878	HORVU.MOREX.r2.7HG0579400.1	1.02425	0.0419068	B2ZX90.1 RecName: Full=Chromatin assembly factor 1 subunit FSM; Short=CAF-1 subunit FSM; AltName: Full=CAF-1 p150 homolog; AltName: Full=Protein FASCIATA 1 homolog; AltName: Full=Protein FLATTENED SHOOT MERISTEM PF03767:HAD superfamily, subfamily
879	HORVU.MOREX.r2.4HG0343410.1	1.02299	4.80085e-16	Q9NY47.2 RecName: Full=Voltage-dependent calcium channel subunit alpha-2/delta-2; AltName: Full=Voltage-gated calcium channel subunit alpha-2/delta-2; Contains: RecName: Full=Voltage-dependent calcium channel subunit alpha-2-2; Contains: RecName: Ful
880	HORVU.MOREX.r2.3HG0203880.1	1.02096	4.29298e-07	Q9SJJ7.1 RecName: Full=RING-H2 finger protein ATL57; AltName: Full=RING-type E3 ubiquitin transferase ATL57 PF13639:Ring finger domain
881	HORVU.MOREX.r2.7HG0588050.1	1.01963	0.0319111	PF05678:VQ motif
882	HORVU.MOREX.r2.5HG0431810.1	1.01879	1.13678e-05	Q9LRR5.1 RecName: Full=Putative disease resistance protein At3g14460 PF00931:NB-ARC domain
883	HORVU.MOREX.r2.7HG0544910.1	1.01849	0.00180932	Q9ZQH1.2 RecName: Full=Probable calcium-binding protein CML48; AltName: Full=Calmodulin-like protein 48 PF13405:EF-hand domain
884	HORVU.MOREX.r2.7HG0572670.1	1.0184	0.00194805
885	HORVU.MOREX.r2.5HG0349740.1	1.01818	7.6284e-08	O48850.2 RecName: Full=Vesicle-associated membrane protein 725; Short=AtVAMP725 PF00957:Synaptobrevin|PF13774:Regulated-SNARE-like domain
886	HORVU.MOREX.r2.2HG0173710.1	1.01645	1.69895e-08	Q8W485.1 RecName: Full=Uncharacterized protein At5g50100, mitochondrial; Flags: Precursor PF04134:Protein of unknown function, DUF393
887	HORVU.MOREX.r2.2HG0086200.1	1.01618	0.0136515
888	HORVU.MOREX.r2.6HG0520690.1	1.01596	0.0357318	Q39224.1 RecName: Full=Protein SRG1; Short=AtSRG1; AltName: Full=Protein SENESCENCE-RELATED GENE 1 PF03171:2OG-Fe(II) oxygenase superfamily|PF14226:non-haem dioxygenase in morphine synthesis N-terminal
889	HORVU.MOREX.r2.5HG0361750.1	1.01526	2.83499e-11	Q07764.1 RecName: Full=Protein HVA22 PF03134:TB2/DP1, HVA22 family
890	HORVU.MOREX.r2.7HG0623380.1	1.01382	2.15952e-11	Q6YRM6.1 RecName: Full=Glycosyltransferase family 92 protein Os08g0121900 PF01697:Glycosyltransferase family 92
891	HORVU.MOREX.r2.6HG0455840.1	1.01306	0.00266124	PF12937:F-box-like
892	HORVU.MOREX.r2.1HG0006820.1	1.01166	0.00177456
893	HORVU.MOREX.r2.7HG0600850.1	1.01119	0.000137527	O48522.1 RecName: Full=VQ motif-containing protein 17; Short=AtVQ17 PF05678:VQ motif
894	HORVU.MOREX.r2.2HG0174250.1	1.01118	1.75596e-10	Q84TE9.1 RecName: Full=Dof zinc finger protein DOF5.3; Short=AtDOF5.3 PF02701:Dof domain, zinc finger
895	HORVU.MOREX.r2.3HG0259290.1	1.01071	0.00143054	P0C042.1 RecName: Full=Uncharacterized protein At4g15970 PF03407:Nucleotide-diphospho-sugar transferase
896	HORVU.MOREX.r2.1HG0069610.1	1.0104	2.59851e-07	Q08632.1 RecName: Full=Short-chain type dehydrogenase/reductase PF00106:short chain dehydrogenase
897	HORVU.MOREX.r2.6HG0513310.1	1.00975	0.0183141
898	HORVU.MOREX.r2.1HG0056650.1	1.00941	0.00944528	A2ZAX5.2 RecName: Full=Protein SCARECROW 1; AltName: Full=OsSCR1 PF03514:GRAS domain family
899	HORVU.MOREX.r2.1HG0066440.1	1.0092	0.000433117
900	HORVU.MOREX.r2.3HG0204710.1	1.00902	0.0191467	PF00646:F-box domain
901	HORVU.MOREX.r2.7HG0545310.1	1.00902	1.35962e-05	Q8W496.1 RecName: Full=Protochlorophyllide-dependent translocon component 52, chloroplastic; AltName: Full=ACD1-like protein; AltName: Full=Protein TIC 55-IV; AltName: Full=Translocon at the inner envelope membrane of chloroplasts 55-IV; Flags: Precu
902	HORVU.MOREX.r2.4HG0335430.1	1.00787	0.00421161
903	HORVU.MOREX.r2.2HG0167400.1	1.00784	0.0289551	PF02519:Auxin responsive protein
904	HORVU.MOREX.r2.5HG0367600.1	1.00743	6.10047e-07	Q9C9T2.1 RecName: Full=Protein SAR DEFICIENT 1 PF07887:Calmodulin binding protein-like
905	HORVU.MOREX.r2.1HG0011940.1	1.00661	1.56211e-07	Q9ST02.2 RecName: Full=Nicotianamine aminotransferase A; AltName: Full=Nicotianamine aminotransferase III; Short=NAAT-III PF00155:Aminotransferase class I and II
906	HORVU.MOREX.r2.4HG0328580.1	1.006	1.98053e-30	Q42831.1 RecName: Full=Non-symbiotic hemoglobin; AltName: Full=HORvu GLB1; AltName: Full=Non-legume hemoglobin PF00042:Globin
907	HORVU.MOREX.r2.3HG0189330.1	1.00535	9.5516e-08	Q9FJ45.1 RecName: Full=GDSL esterase/lipase At5g45910; AltName: Full=Extracellular lipase At5g45910; Flags: Precursor PF00657:GDSL-like Lipase/Acylhydrolase
908	HORVU.MOREX.r2.7HG0617450.1	1.0051	0.000668373	Q0WPT7.1 RecName: Full=Uncharacterized methyltransferase At2g41040, chloroplastic; Flags: Precursor PF08241:Methyltransferase domain
909	HORVU.MOREX.r2.1HG0031170.1	1.00413	0.0209652	Q9LNG5.1 RecName: Full=Serine/threonine-protein phosphatase 7 long form homolog PF10536:Plant mobile domain
910	HORVU.MOREX.r2.4HG0331200.1	1.00406	2.38122e-05	Q8H063.1 RecName: Full=Probable protein phosphatase 2C 29; Short=OsPP2C29 PF00481:Protein phosphatase 2C
911	HORVU.MOREX.r2.3HG0228480.1	1.00325	8.06299e-13	P0C550.1 RecName: Full=Potassium channel AKT1; Short=OsAKT1 PF00027:Cyclic nucleotide-binding domain|PF13857:Ankyrin repeats (many copies)|PF00520:Ion transport protein|PF11834:KHA, dimerisation domain of potassium ion channel|PF12796:Ankyrin repe
912	HORVU.MOREX.r2.1HG0053260.1	1.00265	1.03418e-22
913	HORVU.MOREX.r2.5HG0424170.1	1.00167	6.61359e-05	C0LGP4.1 RecName: Full=Probable LRR receptor-like serine/threonine-protein kinase At3g47570; Flags: Precursor PF13855:Leucine rich repeat|PF08263:Leucine rich repeat N-terminal domain|PF00069:Protein kinase domain
914	HORVU.MOREX.r2.6HG0468620.1	1.00141	4.06472e-08	Q6H7U5.1 RecName: Full=CBL-interacting protein kinase 26; AltName: Full=OsCIPK26 PF03822:NAF domain|PF00069:Protein kinase domain
915	HORVU.MOREX.r2.3HG0270520.1	1.00113	2.73747e-16	Q02438.2 RecName: Full=Glucan endo-1,3-beta-glucosidase GV; AltName: Full=(1->3)-beta-glucan endohydrolase GV; AltName: Full=(1->3)-beta-glucanase isoenzyme GV; AltName: Full=Beta-1,3-endoglucanase GV PF00332:Glycosyl hydrolases family 17
916	HORVU.MOREX.r2.7HG0592180.1	1.00112	8.24785e-05	Q69XM7.1 RecName: Full=GTP-binding nuclear protein Ran-3; Short=OsRan3; AltName: Full=Ras-related nuclear protein 3 >A2YEQ6.2 RecName: Full=GTP-binding nuclear protein Ran-3; Short=OsRan3; AltName: Full=Ras-related nuclear protein 3 PF00071:Ras fa
917	HORVU.MOREX.r2.6HG0505810.1	1.00085	0.0345035	P17801.2 RecName: Full=Putative receptor protein kinase ZmPK1; Flags: Precursor PF00069:Protein kinase domain|PF00954:S-locus glycoprotein domain|PF01453:D-mannose binding lectin

## Sheet: Tab S2d
Table S2d. List of genes down-regulated in the hvd14.d root in response to Cd treatment (log2FC ≥ 1, adjusted P value ≤ 0.01)
#	gene ID	log2FC	adjusted P value	description
1	HORVU.MOREX.r2.4HG0287470.1	-6.68158	6.88508e-06
2	HORVU.MOREX.r2.7HG0621060.1	-6.66404	1.01662e-05	P17801.2 RecName: Full=Putative receptor protein kinase ZmPK1; Flags: Precursor PF00954:S-locus glycoprotein domain|PF01453:D-mannose binding lectin|PF08276:PAN-like domain|PF07714:Protein tyrosine kinase|PF00069:Protein kinase domain
3	HORVU.MOREX.r2.6HG0495440.1	-6.30833	0.000971801	Q9M0Y6.1 RecName: Full=Putative PAP-specific phosphatase, mitochondrial; AltName: Full=3'(2'),5'-bisphosphate nucleotidase; AltName: Full=3'(2'),5-bisphosphonucleoside 3'(2')-phosphohydrolase; AltName: Full=DPNPase; Flags: Precursor PF00459:Inosit
4	HORVU.MOREX.r2.2HG0158740.1	-5.99235	0.00118248	PF03140:Plant protein of unknown function
5	HORVU.MOREX.r2.3HG0271280.1	-5.68999	5.22317e-05	PF02496:ABA/WDS induced protein
6	HORVU.MOREX.r2.3HG0269410.1	-5.56249	0.0370546	Q9SD53.1 RecName: Full=UPF0481 protein At3g47200 PF03140:Plant protein of unknown function
7	HORVU.MOREX.r2.6HG0478840.1	-5.50705	0.00630633	P07924.2 RecName: Full=Ribosomal protein S13, mitochondrial PF00416:Ribosomal protein S13/S18
8	HORVU.MOREX.r2.3HG0267950.1	-5.44962	0.0191236
9	HORVU.MOREX.r2.4HG0288340.1	-5.02628	0.00850936
10	HORVU.MOREX.r2.2HG0089010.1	-4.98956	0.0151049
11	HORVU.MOREX.r2.3HG0232480.1	-4.93005	0.0323792
12	HORVU.MOREX.r2.3HG0226610.1	-4.8917	0.00376901	O82355.1 RecName: Full=Desiccation-related protein At2g46140; AltName: Full=LEA type-2 family protein At2g46140 PF03168:Late embryogenesis abundant protein
13	HORVU.MOREX.r2.3HG0268710.1	-4.83297	0.0309203
14	HORVU.MOREX.r2.7HG0607270.1	-4.55396	0.0244764
15	HORVU.MOREX.r2.6HG0458110.1	-4.544	0.0128799
16	HORVU.MOREX.r2.6HG0490920.1	-4.4878	0.00993532	Q9SXZ2.2 RecName: Full=Protein FLOWERING LOCUS T PF01161:Phosphatidylethanolamine-binding protein
17	HORVU.MOREX.r2.2HG0087180.1	-4.40787	0.0490189	O04133.1 RecName: Full=Protein SRC2; AltName: Full=Protein SOYBEAN GENE REGULATED BY COLD 2 PF00168:C2 domain
18	HORVU.MOREX.r2.2HG0083910.1	-4.40591	1.44073e-05
19	HORVU.MOREX.r2.4HG0285050.1	-4.23721	0.0340307	Q9S7R5.1 RecName: Full=Protein TWIN SISTER of FT; AltName: Full=TFL1-like protein PF01161:Phosphatidylethanolamine-binding protein
20	HORVU.MOREX.r2.1HG0016740.1	-4.07999	0.0408041	E3SXU4.1 RecName: Full=Basic helix-loop-helix protein A [Pisum sativum] PF00010:Helix-loop-helix DNA-binding domain|PF14215:bHLH-MYC and R2R3-MYB transcription factors N-terminal
21	HORVU.MOREX.r2.5HG0391880.1	-4.06433	0.0194623
22	HORVU.MOREX.r2.5HG0443820.1	-3.95618	0.0329173	PF13968:Domain of unknown function (DUF4220)|PF04578:Protein of unknown function, DUF594
23	HORVU.MOREX.r2.6HG0474000.1	-3.81294	2.93731e-10	Q10SU5.1 RecName: Full=DNA (cytosine-5)-methyltransferase DRM2; AltName: Full=OsDRM2; AltName: Full=Protein DOMAINS REARRANGED METHYLASE 2 -
24	HORVU.MOREX.r2.3HG0227080.1	-3.66475	0.000876211
25	HORVU.MOREX.r2.6HG0511180.1	-3.59973	0.0404071	PF07816:Protein of unknown function (DUF1645)
26	HORVU.MOREX.r2.1HG0075730.1	-3.35082	0.0455684	Q6NNN0.1 RecName: Full=Protein RADIALIS-like 3; Short=AtRL3; Short=Protein RAD-like 3 PF00249:Myb-like DNA-binding domain
27	HORVU.MOREX.r2.2HG0158700.1	-3.21337	0.00470476	Q9SD53.1 RecName: Full=UPF0481 protein At3g47200 PF03140:Plant protein of unknown function
28	HORVU.MOREX.r2.2HG0084450.1	-3.17391	4.69583e-13	Q9SH66.1 RecName: Full=Dirigent protein 5; Short=AtDIR5; Flags: Precursor PF03018:Dirigent-like protein
29	HORVU.MOREX.r2.5HG0386650.1	-3.17346	0.0212185
30	HORVU.MOREX.r2.5HG0437480.1	-2.99928	0.0358291	PF13912:C2H2-type zinc finger
31	HORVU.MOREX.r2.2HG0167790.1	-2.97929	0.00745181	PF00403:Heavy-metal-associated domain
32	HORVU.MOREX.r2.6HG0481550.1	-2.93397	0.0280382
33	HORVU.MOREX.r2.5HG0381560.1	-2.93175	0.00317688	Q9LPR8.1 RecName: Full=Scarecrow-like protein 3; Short=AtSCL3; AltName: Full=GRAS family protein 5; Short=AtGRAS-5 PF03514:GRAS domain family
34	HORVU.MOREX.r2.7HG0540770.1	-2.9231	0.0366744
35	HORVU.MOREX.r2.3HG0183100.1	-2.90106	0.000782659
36	HORVU.MOREX.r2.3HG0190850.1	-2.81885	0.00116558
37	HORVU.MOREX.r2.3HG0230510.1	-2.77873	0.019317
38	HORVU.MOREX.r2.3HG0248380.1	-2.73565	1.52661e-06	Q9FN04.1 RecName: Full=Amino acid permease 4; AltName: Full=Amino acid transporter AAP4 PF01490:Transmembrane amino acid transporter protein
39	HORVU.MOREX.r2.3HG0240460.1	-2.70977	0.000405901
40	HORVU.MOREX.r2.3HG0182230.1	-2.66316	0.0157241
41	HORVU.MOREX.r2.3HG0193590.1	-2.6486	0.0141488	P61871.1 RecName: Full=Lipase; AltName: Full=Lipase II; AltName: Full=RNL; AltName: Full=Triacylglycerol lipase; Flags: Precursor >P61872.1 RecName: Full=Lipase; AltName: Full=RDL; AltName: Full=Triacylglycerol lipase; Short=ROL; Flags: Precursor
42	HORVU.MOREX.r2.7HG0619250.1	-2.58314	0.00857964	Q9C646.1 RecName: Full=Probable disease resistance protein RXW24L -
43	HORVU.MOREX.r2.2HG0143140.1	-2.5588	0.00849758
44	HORVU.MOREX.r2.3HG0216020.1	-2.5019	5.15147e-06
45	HORVU.MOREX.r2.2HG0086830.1	-2.46937	2.66151e-16	P93846.1 RecName: Full=Obtusifoliol 14-alpha demethylase; AltName: Full=CYPLI; AltName: Full=Cytochrome P450 51; AltName: Full=Cytochrome P450-LIA1 PF00067:Cytochrome P450
46	HORVU.MOREX.r2.4HG0329430.1	-2.45376	0.0181316	Q9XF43.1 RecName: Full=3-ketoacyl-CoA synthase 6; Short=KCS-6; AltName: Full=Cuticular protein 1; AltName: Full=Eceriferum 6; AltName: Full=Very long-chain fatty acid condensing enzyme 6; Short=VLCFA condensing enzyme 6 PF08392:FAE1/Type III polyk
47	HORVU.MOREX.r2.7HG0562900.1	-2.43646	0.00347497
48	HORVU.MOREX.r2.6HG0466220.1	-2.41838	0.0188121
49	HORVU.MOREX.r2.2HG0159910.1	-2.3771	0.00168097	Q7XTL7.3 RecName: Full=Vacuolar iron transporter homolog 5; AltName: Full=Protein NODULIN-LIKE 5 PF01988:VIT family
50	HORVU.MOREX.r2.2HG0094120.1	-2.36374	9.74884e-07	O80470.1 RecName: Full=GDSL esterase/lipase At2g23540; AltName: Full=Extracellular lipase At2g23540; Flags: Precursor PF00657:GDSL-like Lipase/Acylhydrolase
51	HORVU.MOREX.r2.7HG0607280.1	-2.32265	5.18455e-05
52	HORVU.MOREX.r2.6HG0499670.1	-2.3022	0.00175395	PF13716:Divergent CRAL/TRIO domain
53	HORVU.MOREX.r2.1HG0065130.1	-2.2848	0.000547725	Q94AJ5.1 RecName: Full=Probable polygalacturonase At1g80170; Short=PG; AltName: Full=Pectinase At1g80170; Flags: Precursor PF00295:Glycosyl hydrolases family 28
54	HORVU.MOREX.r2.6HG0496310.1	-2.27615	0.0090099	PF03763:Remorin, C-terminal region|PF03766:Remorin, N-terminal region
55	HORVU.MOREX.r2.7HG0599400.1	-2.27059	0.0309455	A2YFB4.1 RecName: Full=Phytosulfokines 1; Contains: RecName: Full=Phytosulfokine-alpha; Short=PSK-alpha; Short=Phytosulfokine-a; Contains: RecName: Full=Phytosulfokine-beta; Short=PSK-beta; Short=Phytosulfokine-b; Flags: Precursor -
56	HORVU.MOREX.r2.1HG0075710.1	-2.24233	0.0136554	Q9SIJ5.1 RecName: Full=Protein RADIALIS-like 2; Short=AtRL2; Short=Protein RAD-like 2; AltName: Full=Protein MATERNAL EFFECT EMBRYO ARREST 3; AltName: Full=Protein RADIALIS-LIKE SANT/MYB 1; Short=Protein RSM1 -
57	HORVU.MOREX.r2.4HG0290260.1	-2.22544	6.15572e-11	Q9SS03.1 RecName: Full=Dirigent protein 21; Short=AtDIR21; Flags: Precursor PF03018:Dirigent-like protein
58	HORVU.MOREX.r2.5HG0382590.1	-2.22243	1.20304e-06	Q94BZ1.1 RecName: Full=Protein ZINC INDUCED FACILITATOR-LIKE 1; AltName: Full=Protein ZIF-LIKE 1 PF07690:Major Facilitator Superfamily
59	HORVU.MOREX.r2.3HG0227750.1	-2.21283	0.000429816	P40880.1 RecName: Full=Carbonic anhydrase, chloroplastic; AltName: Full=Carbonate dehydratase; Flags: Precursor PF00484:Carbonic anhydrase
60	HORVU.MOREX.r2.5HG0360250.1	-2.19415	0.00886808	PF12796:Ankyrin repeats (3 copies)
61	HORVU.MOREX.r2.2HG0144660.1	-2.17647	2.80415e-14	Q7XKV4.2 RecName: Full=Beta-glucosidase 12; Short=Os4bglu12; Flags: Precursor PF00232:Glycosyl hydrolase family 1
62	HORVU.MOREX.r2.UnG0624700.1	-2.16171	0.0264887
63	HORVU.MOREX.r2.3HG0205850.1	-2.13252	0.0274954	Q9CA93.1 RecName: Full=Mitochondrial arginine transporter BAC2; AltName: Full=Mitochondrial basic amino acid carrier 2; Short=AtMBAC2 PF00153:Mitochondrial carrier protein
64	HORVU.MOREX.r2.3HG0187180.1	-2.1004	0.00135549
65	HORVU.MOREX.r2.2HG0141790.1	-2.0929	0.00279749	Q75RY2.1 RecName: Full=Protein PAIR1; AltName: Full=Protein HOMOLOGOUS PAIRING ABERRATION IN RICE MEIOSIS 1 -
66	HORVU.MOREX.r2.2HG0158760.1	-2.09132	7.72166e-07	PF11820:Protein of unknown function (DUF3339)
67	HORVU.MOREX.r2.1HG0052100.1	-2.06307	0.0257592	PF04398:Protein of unknown function, DUF538
68	HORVU.MOREX.r2.6HG0471510.1	-2.06011	5.65755e-12
69	HORVU.MOREX.r2.2HG0099690.1	-2.01495	1.07589e-54
70	HORVU.MOREX.r2.7HG0588240.1	-1.99614	4.15899e-23
71	HORVU.MOREX.r2.4HG0330600.1	-1.99363	0.0012716	Q9SZL8.1 RecName: Full=Protein FAR1-RELATED SEQUENCE 5 PF10551:MULE transposase domain|PF03101:FAR1 DNA-binding domain
72	HORVU.MOREX.r2.4HG0348830.1	-1.9907	6.3378e-38	O23791.1 RecName: Full=Fruit bromelain; AltName: Allergen=Ana c 2; Flags: Precursor PF00112:Papain family cysteine protease|PF08246:Cathepsin propeptide inhibitor domain (I29)
73	HORVU.MOREX.r2.7HG0535670.1	-1.96631	8.47666e-07	P84516.2 RecName: Full=Cationic peroxidase SPC4; Flags: Precursor PF00141:Peroxidase
74	HORVU.MOREX.r2.2HG0143370.1	-1.90347	2.37639e-13	Q7XUV2.2 RecName: Full=Formin-like protein 2; AltName: Full=OsFH2; Flags: Precursor >A2XUA1.1 RecName: Full=Formin-like protein 2; AltName: Full=OsFH2; Flags: Precursor PF02181:Formin Homology 2 Domain
75	HORVU.MOREX.r2.7HG0607240.1	-1.90013	0.0182942
76	HORVU.MOREX.r2.5HG0444330.1	-1.87535	3.39716e-06
77	HORVU.MOREX.r2.4HG0317980.1	-1.87294	8.09459e-06
78	HORVU.MOREX.r2.4HG0319480.1	-1.8643	0.00616962	PF12274:Protein of unknown function (DUF3615)
79	HORVU.MOREX.r2.7HG0588250.1	-1.8583	0.00568379
80	HORVU.MOREX.r2.5HG0406920.1	-1.84916	0.00573262
81	HORVU.MOREX.r2.4HG0327160.1	-1.84124	4.05845e-06	Q38909.1 RecName: Full=Probable xyloglucan endotransglucosylase/hydrolase protein 28; Short=At-XTH28; Short=XTH-28; Flags: Precursor PF00722:Glycosyl hydrolases family 16|PF06955:Xyloglucan endo-transglycosylase (XET) C-terminus
82	HORVU.MOREX.r2.4HG0276070.1	-1.8187	0.000674986	Q8GWQ2.1 RecName: Full=AT-hook motif nuclear-localized protein 20 PF03479:Domain of unknown function (DUF296)
83	HORVU.MOREX.r2.3HG0263930.1	-1.81546	1.21677e-07	PF14541:Xylanase inhibitor C-terminal|PF14543:Xylanase inhibitor N-terminal
84	HORVU.MOREX.r2.5HG0402330.1	-1.81228	0.00018911	Q93ZH0.1 RecName: Full=LysM domain-containing GPI-anchored protein 1; Flags: Precursor PF01476:LysM domain
85	HORVU.MOREX.r2.7HG0542640.1	-1.79595	0.000950272
86	HORVU.MOREX.r2.2HG0141150.1	-1.79561	3.61784e-11	Q7XUW4.2 RecName: Full=Potassium channel KOR2; AltName: Full=K(+) outward-rectifying channel 2 PF00027:Cyclic nucleotide-binding domain|PF12796:Ankyrin repeats (3 copies)|PF13637:Ankyrin repeats (many copies)|PF00520:Ion transport protein
87	HORVU.MOREX.r2.6HG0490170.1	-1.78735	0.00136403	Q0WPX7.1 RecName: Full=BAG family molecular chaperone regulator 2; AltName: Full=Bcl-2-associated athanogene 2 PF00240:Ubiquitin family
88	HORVU.MOREX.r2.4HG0323160.1	-1.77978	0.0354227	Q10ND7.1 RecName: Full=Laccase-10; AltName: Full=Benzenediol:oxygen oxidoreductase 10; AltName: Full=Diphenol oxidase 10; AltName: Full=Urishiol oxidase 10; Flags: Precursor PF07732:Multicopper oxidase|PF07731:Multicopper oxidase|PF00394:Multicopp
89	HORVU.MOREX.r2.2HG0099890.1	-1.76138	1.18681e-24	Q9SH66.1 RecName: Full=Dirigent protein 5; Short=AtDIR5; Flags: Precursor PF03018:Dirigent-like protein
90	HORVU.MOREX.r2.4HG0315330.1	-1.76074	1.35506e-14	P27061.1 RecName: Full=Acid phosphatase 1; AltName: Full=Apase-1(1); Flags: Precursor PF03767:HAD superfamily, subfamily IIIB (Acid phosphatase)
91	HORVU.MOREX.r2.3HG0213640.1	-1.75048	6.31915e-06
92	HORVU.MOREX.r2.3HG0216980.1	-1.75022	0.000760102	F4IWA8.1 RecName: Full=Protein trichome birefringence-like 41 PF13839:GDSL/SGNH-like Acyl-Esterase family found in Pmr5 and Cas1p
93	HORVU.MOREX.r2.6HG0509800.1	-1.74443	2.01767e-61	Q9FJZ9.1 RecName: Full=Peroxidase 72; Short=Atperox P72; AltName: Full=ATP6a; AltName: Full=PRXR8; Flags: Precursor PF00141:Peroxidase
94	HORVU.MOREX.r2.3HG0198350.1	-1.74087	1.18199e-05	PF03348:Serine incorporator (Serinc)
95	HORVU.MOREX.r2.1HG0075940.1	-1.73161	1.71634e-05	PF12796:Ankyrin repeats (3 copies)|PF13857:Ankyrin repeats (many copies)|PF13962:Domain of unknown function
96	HORVU.MOREX.r2.1HG0071300.1	-1.72286	1.29406e-10
97	HORVU.MOREX.r2.7HG0623650.1	-1.72155	0.0117685	PF03087:Arabidopsis protein of unknown function
98	HORVU.MOREX.r2.6HG0474170.1	-1.71956	0.0111008
99	HORVU.MOREX.r2.3HG0244120.1	-1.70827	0.0440678	Q9XHX0.1 RecName: Full=Expansin-A8; AltName: Full=Alpha-expansin-8; AltName: Full=OsEXP8; AltName: Full=OsEXPA8; AltName: Full=OsaEXPa1.17; Flags: Precursor PF03330:Rare lipoprotein A (RlpA)-like double-psi beta-barrel|PF01357:Pollen allergen
100	HORVU.MOREX.r2.2HG0099670.1	-1.69482	1.35942e-08
101	HORVU.MOREX.r2.2HG0160630.1	-1.67714	0.00410049	P52409.1 RecName: Full=Glucan endo-1,3-beta-glucosidase; AltName: Full=(1->3)-beta-glucan endohydrolase; Short=(1->3)-beta-glucanase; AltName: Full=Beta-1,3-endoglucanase; Flags: Precursor PF00332:Glycosyl hydrolases family 17|PF07983:X8 domain
102	HORVU.MOREX.r2.4HG0346440.1	-1.66399	0.0019124
103	HORVU.MOREX.r2.4HG0333990.1	-1.66254	0.027847	Q9FIQ5.1 RecName: Full=Protein TORNADO 2; AltName: Full=Protein EKEKO; AltName: Full=TETRASPANIN-1 PF00335:Tetraspanin family
104	HORVU.MOREX.r2.1HG0055140.1	-1.65681	0.03908	Q94ID6.1 RecName: Full=Ethylene-responsive transcription factor 12; Short=AtERF12; AltName: Full=Ethylene-responsive element-binding factor 12; Short=EREBP-12 PF00847:AP2 domain
105	HORVU.MOREX.r2.7HG0609310.1	-1.65621	0.00294312
106	HORVU.MOREX.r2.4HG0308630.1	-1.64583	0.00332814
107	HORVU.MOREX.r2.7HG0562560.1	-1.63489	1.987e-07
108	HORVU.MOREX.r2.5HG0404090.1	-1.62202	0.000240318	Q8S8F8.1 RecName: Full=GLABRA2 expression modulator PF02893:GRAM domain
109	HORVU.MOREX.r2.3HG0233500.1	-1.61395	0.0127522	A2YGP6.2 RecName: Full=UDP-sugar pyrophosphorylase PF01704:UTP--glucose-1-phosphate uridylyltransferase
110	HORVU.MOREX.r2.1HG0044860.1	-1.59866	0.000877489	Q8W4K5.1 RecName: Full=VAN3-binding protein; AltName: Full=Protein FORKED 1 PF08458:Plant pleckstrin homology-like region|PF05703:Auxin canalisation
111	HORVU.MOREX.r2.2HG0152770.1	-1.59005	0.00270578	Q6NKQ9.1 RecName: Full=Cysteine-rich repeat secretory protein 15; AltName: Full=Plasmodesmata-located protein 8; Short=PDLP8; Flags: Precursor PF01657:Salt stress response/antifungal
112	HORVU.MOREX.r2.6HG0474070.1	-1.5879	1.01712e-10
113	HORVU.MOREX.r2.2HG0171410.1	-1.58658	3.77597e-05
114	HORVU.MOREX.r2.1HG0049850.1	-1.58447	1.0981e-13
115	HORVU.MOREX.r2.6HG0458050.1	-1.58388	0.0178414	A5H8G4.1 RecName: Full=Peroxidase 1; AltName: Full=Plasma membrane-bound peroxidase 1; Short=pmPOX1; Flags: Precursor PF00141:Peroxidase
116	HORVU.MOREX.r2.1HG0008870.1	-1.57845	0.0290773	Q5JKN2.1 RecName: Full=Putative protein ABIL2; AltName: Full=Abl interactor-like protein 2 -
117	HORVU.MOREX.r2.1HG0075570.1	-1.57712	0.0280338	A2WKP3.1 RecName: Full=Histone H2B.3 PF00125:Core histone H2A/H2B/H3/H4
118	HORVU.MOREX.r2.2HG0101400.1	-1.57646	6.26717e-08	Q69V36.1 RecName: Full=B3 domain-containing protein Os06g0194400 PF02362:B3 DNA binding domain
119	HORVU.MOREX.r2.4HG0333670.1	-1.57463	3.33333e-10	Q9F131.1 RecName: Full=3-hydroxybenzoate 6-hydroxylase 1; AltName: Full=Constitutive 3-hydroxybenzoate 6-hydroxylase PF01494:FAD binding domain
120	HORVU.MOREX.r2.4HG0336990.1	-1.56731	0.00080737
121	HORVU.MOREX.r2.1HG0071280.1	-1.56606	2.56551e-13
122	HORVU.MOREX.r2.3HG0182220.1	-1.56422	6.78549e-21
123	HORVU.MOREX.r2.1HG0063030.1	-1.56198	0.0053549	PF05097:Protein of unknown function (DUF688)
124	HORVU.MOREX.r2.2HG0147590.1	-1.55665	2.21528e-32
125	HORVU.MOREX.r2.5HG0408410.1	-1.54266	1.91418e-07	Q9LSE7.1 RecName: Full=Cytochrome b561 and DOMON domain-containing protein At3g25290; AltName: Full=Protein b561A.tha3; Flags: Precursor PF04526:Protein of unknown function (DUF568)|PF03188:Eukaryotic cytochrome b561
126	HORVU.MOREX.r2.6HG0488200.1	-1.53753	0.0460188
127	HORVU.MOREX.r2.1HG0051880.1	-1.53436	0.0102824
128	HORVU.MOREX.r2.4HG0344560.1	-1.53363	9.3609e-05
129	HORVU.MOREX.r2.1HG0062400.1	-1.52479	1.11213e-07	Q9HCU8.1 RecName: Full=DNA polymerase delta subunit 4; AltName: Full=DNA polymerase delta subunit p12 PF04081:DNA polymerase delta, subunit 4
130	HORVU.MOREX.r2.4HG0318590.1	-1.52083	0.0063033	PF05553:Cotton fibre expressed protein
131	HORVU.MOREX.r2.3HG0250270.1	-1.51992	8.75568e-05	P23472.2 RecName: Full=Hevamine-A; Includes: RecName: Full=Chitinase; Includes: RecName: Full=Lysozyme; Flags: Precursor PF00704:Glycosyl hydrolases family 18
132	HORVU.MOREX.r2.3HG0188650.1	-1.51912	8.41305e-05	Q43767.1 RecName: Full=Non-specific lipid-transfer protein 4.1; Short=LTP 4.1; AltName: Full=CW-21; Short=CW21; Flags: Precursor PF00234:Protease inhibitor/seed storage/LTP family
133	HORVU.MOREX.r2.7HG0618810.1	-1.51844	0.0438788	Q688L5.1 RecName: Full=Germin-like protein 5-1; Flags: Precursor PF00190:Cupin
134	HORVU.MOREX.r2.7HG0533590.1	-1.50737	8.20434e-05
135	HORVU.MOREX.r2.1HG0019560.1	-1.50432	0.0338142
136	HORVU.MOREX.r2.2HG0083960.1	-1.49906	1.64671e-12
137	HORVU.MOREX.r2.5HG0429280.1	-1.49404	1.07241e-06	Q10CE8.1 RecName: Full=Transcription factor PCF6 PF03634:TCP family transcription factor
138	HORVU.MOREX.r2.3HG0260260.1	-1.49222	0.0061372
139	HORVU.MOREX.r2.2HG0098780.1	-1.49192	0.000204374
140	HORVU.MOREX.r2.1HG0054720.1	-1.48886	0.012802
141	HORVU.MOREX.r2.2HG0096300.1	-1.48372	7.84288e-14	C0LGP9.1 RecName: Full=Probable leucine-rich repeat receptor-like protein kinase IMK3; AltName: Full=Protein INFLORESCENCE MERISTEM RECEPTOR-LIKE KINASE 3; AltName: Full=Protein MERISTEMATIC RECEPTOR-LIKE KINASE; Flags: Precursor PF13855:Leucine r
142	HORVU.MOREX.r2.5HG0447560.1	-1.48037	2.24079e-07	Q9ATM8.1 RecName: Full=Aquaporin PIP2-2; AltName: Full=Plasma membrane intrinsic protein 2-2; AltName: Full=ZmPIP2-2; AltName: Full=ZmPIP2;2 PF00230:Major intrinsic protein
143	HORVU.MOREX.r2.2HG0162340.1	-1.47955	2.92566e-05	Q7XSN6.2 RecName: Full=Germin-like protein 4-1; Flags: Precursor PF00190:Cupin
144	HORVU.MOREX.r2.6HG0471400.1	-1.47667	8.59175e-05	O64815.1 RecName: Full=Probable N-acetyltransferase HLS1-like PF00583:Acetyltransferase (GNAT) family
145	HORVU.MOREX.r2.5HG0355770.1	-1.4744	1.48145e-07	A7QEU4.2 RecName: Full=Peroxidase 5; Flags: Precursor PF00141:Peroxidase
146	HORVU.MOREX.r2.1HG0039230.1	-1.47407	1.55914e-08
147	HORVU.MOREX.r2.4HG0286800.1	-1.47226	0.00177346	Q75IW1.1 RecName: Full=COBRA-like protein 2; AltName: Full=Protein BRITTLE CULM1-like 2; Flags: Precursor PF04833:COBRA-like protein
148	HORVU.MOREX.r2.3HG0240700.1	-1.46941	2.75803e-16
149	HORVU.MOREX.r2.6HG0465200.1	-1.46858	0.000982808	Q9XYL0.1 RecName: Full=Probable C-terminal domain small phosphatase; AltName: Full=Developmental gene 1148 protein PF03031:NLI interacting factor-like phosphatase
150	HORVU.MOREX.r2.2HG0181050.1	-1.46699	0.00242683	PF12527:Protein of unknown function (DUF3727)
151	HORVU.MOREX.r2.2HG0089180.1	-1.4608	0.000139553
152	HORVU.MOREX.r2.2HG0099120.1	-1.45932	6.44692e-09	Q9FEQ8.1 RecName: Full=Peroxidase 2; AltName: Full=Plasma membrane-bound peroxidase 2; Short=pmPOX2; Flags: Precursor PF00141:Peroxidase
153	HORVU.MOREX.r2.2HG0079600.1	-1.45448	3.61361e-07	Q9FWX7.1 RecName: Full=ABC transporter B family member 11; Short=ABC transporter ABCB.11; Short=AtABCB11; AltName: Full=Multidrug resistance protein 8; AltName: Full=P-glycoprotein 11 PF00005:ABC transporter|PF00664:ABC transporter transmembrane r
154	HORVU.MOREX.r2.4HG0325120.1	-1.45241	0.00964049	PF03398:Regulator of Vps4 activity in the MVB pathway
155	HORVU.MOREX.r2.7HG0603650.1	-1.44941	6.87415e-29	Q9SZW4.1 RecName: Full=Cadmium/zinc-transporting ATPase HMA2; AltName: Full=Cadmium/zinc-transporting ATPase 3; AltName: Full=Protein HEAVY METAL ATPASE 2 PF00702:haloacid dehalogenase-like hydrolase|PF00122:E1-E2 ATPase
156	HORVU.MOREX.r2.5HG0418590.1	-1.44449	4.72474e-06	Q5SXJ3.1 RecName: Full=Fanconi anemia group J protein homolog; Short=Protein FACJ; AltName: Full=ATP-dependent RNA helicase BRIP1; AltName: Full=BRCA1-associated C-terminal helicase 1; AltName: Full=BRCA1-interacting protein C-terminal helicase 1; Sh
157	HORVU.MOREX.r2.1HG0061870.1	-1.44433	3.4068e-06
158	HORVU.MOREX.r2.7HG0613320.1	-1.43182	2.04132e-24	Q43217.3 RecName: Full=Histone H2B.3; AltName: Full=wcH2B-8 PF00125:Core histone H2A/H2B/H3/H4
159	HORVU.MOREX.r2.4HG0314650.1	-1.43146	0.00048997	F4HNU8.1 RecName: Full=Transcription repressor OFP4; AltName: Full=Ovate family protein 4; Short=AtOFP4 PF04844:Transcriptional repressor, ovate
160	HORVU.MOREX.r2.6HG0526580.1	-1.43031	0.0139991	O22755.1 RecName: Full=Probable E3 ubiquitin-protein ligase ATL44; AltName: Full=RING-H2 finger A3a; AltName: Full=RING-H2 finger protein ATL44; AltName: Full=RING-H2 zinc finger protein RHA3a; AltName: Full=RING-type E3 ubiquitin transferase ATL44 &
161	HORVU.MOREX.r2.1HG0058680.1	-1.43027	0.0127595	Q9FJD6.1 RecName: Full=Putative respiratory burst oxidase homolog protein H; AltName: Full=NADPH oxidase RBOHH; Short=AtRBOHH PF08022:FAD-binding domain|PF08030:Ferric reductase NAD binding domain|PF01794:Ferric reductase like transmembrane compon
162	HORVU.MOREX.r2.4HG0331860.1	-1.42959	3.52225e-25	P05621.2 RecName: Full=Histone H2B.2 PF00125:Core histone H2A/H2B/H3/H4
163	HORVU.MOREX.r2.7HG0613360.1	-1.42828	1.2403e-12	P05621.2 RecName: Full=Histone H2B.2 PF00125:Core histone H2A/H2B/H3/H4
164	HORVU.MOREX.r2.6HG0513120.1	-1.42736	3.02221e-05	Q9ZVN4.1 RecName: Full=Probable tyrosine-protein phosphatase At1g05000 PF03162:Tyrosine phosphatase family
165	HORVU.MOREX.r2.1HG0036330.1	-1.4271	0.000558975	Q67Y83.2 RecName: Full=Serine carboxypeptidase-like 51; Flags: Precursor PF00450:Serine carboxypeptidase
166	HORVU.MOREX.r2.5HG0434290.1	-1.42261	0.00109219	O65399.3 RecName: Full=Glucan endo-1,3-beta-glucosidase 1; AltName: Full=(1->3)-beta-glucan endohydrolase 1; Short=(1->3)-beta-glucanase 1; AltName: Full=Beta-1,3-endoglucanase 1; Short=Beta-1,3-glucanase 1; Flags: Precursor PF07983:X8 domain
167	HORVU.MOREX.r2.4HG0338530.1	-1.42253	5.50596e-13
168	HORVU.MOREX.r2.2HG0111410.1	-1.42035	3.16197e-05	Q9SJ54.1 RecName: Full=NDR1/HIN1-like protein 12 PF03168:Late embryogenesis abundant protein
169	HORVU.MOREX.r2.7HG0559860.1	-1.41569	0.000442681	Q6Q2C2.1 RecName: Full=Bifunctional epoxide hydrolase 2; Includes: RecName: Full=Cytosolic epoxide hydrolase 2; Short=CEH; AltName: Full=Epoxide hydratase; AltName: Full=Soluble epoxide hydrolase; Short=SEH; Includes: RecName: Full=Lipid-phosphate ph
170	HORVU.MOREX.r2.2HG0138670.1	-1.41476	8.74495e-05	PF02496:ABA/WDS induced protein
171	HORVU.MOREX.r2.4HG0341070.1	-1.4093	6.09356e-05	Q40062.3 RecName: Full=2'-deoxymugineic-acid 2'-dioxygenase; AltName: Full=Protein iron deficiency-specific 3 PF14226:non-haem dioxygenase in morphine synthesis N-terminal|PF03171:2OG-Fe(II) oxygenase superfamily
172	HORVU.MOREX.r2.2HG0162330.1	-1.40876	0.000106074	Q7XSN6.2 RecName: Full=Germin-like protein 4-1; Flags: Precursor PF00190:Cupin
173	HORVU.MOREX.r2.4HG0325600.1	-1.4074	9.04449e-05	Q6NNN0.1 RecName: Full=Protein RADIALIS-like 3; Short=AtRL3; Short=Protein RAD-like 3 PF00249:Myb-like DNA-binding domain
174	HORVU.MOREX.r2.2HG0160100.1	-1.40616	1.01059e-12	O80522.1 RecName: Full=GDSL esterase/lipase At1g09390; AltName: Full=Extracellular lipase At1g09390; Flags: Precursor PF00657:GDSL-like Lipase/Acylhydrolase
175	HORVU.MOREX.r2.2HG0143030.1	-1.40575	2.36715e-27	Q5R8U1.1 RecName: Full=Aldose 1-epimerase; AltName: Full=Galactose mutarotase PF01263:Aldose 1-epimerase
176	HORVU.MOREX.r2.3HG0227440.1	-1.40498	4.94697e-13	Q949Z1.1 RecName: Full=Polygalacturonase At1g48100; Short=PG; AltName: Full=Pectinase At1g48100; Flags: Precursor PF00295:Glycosyl hydrolases family 28
177	HORVU.MOREX.r2.4HG0329630.1	-1.40493	0.000257507	Q9SYD6.2 RecName: Full=Protein DETOXIFICATION 42; Short=AtDTX42; AltName: Full=Aluminum-activated citrate transporter; AltName: Full=AtMATE; AltName: Full=FRD-like protein; AltName: Full=Multidrug and toxic compound extrusion protein 42; Short=MATE p
178	HORVU.MOREX.r2.6HG0511540.1	-1.39795	5.80055e-14	Q41001.1 RecName: Full=Blue copper protein; Flags: Precursor PF02298:Plastocyanin-like domain
179	HORVU.MOREX.r2.6HG0449010.1	-1.39068	9.35015e-07	PF04578:Protein of unknown function, DUF594|PF13968:Domain of unknown function (DUF4220)
180	HORVU.MOREX.r2.5HG0423770.1	-1.38963	1.05447e-13
181	HORVU.MOREX.r2.2HG0153670.1	-1.38862	4.30651e-08	Q9LZW2.1 RecName: Full=Transcription repressor OFP1; AltName: Full=Ovate family protein 1; Short=AtOFP1 PF04844:Transcriptional repressor, ovate|PF13724:DNA-binding domain
182	HORVU.MOREX.r2.7HG0588160.1	-1.38683	5.48519e-05	P68427.2 RecName: Full=Histone H3.2 >P68428.2 RecName: Full=Histone H3.2 >P68429.2 RecName: Full=Histone H3.2; AltName: Full=Histone H3.1; AltName: Full=Major histone H3 >P68430.2 RecName: Full=Histone H3.2 PF00125:Core histone H2A/H2B/H3/H4
183	HORVU.MOREX.r2.6HG0469140.1	-1.38559	8.44934e-10	PF02298:Plastocyanin-like domain
184	HORVU.MOREX.r2.5HG0425250.1	-1.38503	3.47923e-10	Q9AWM8.1 RecName: Full=Kinesin-like protein KIN-7A; AltName: Full=NPK1-activating kinesin-like protein; Short=OsNACK; AltName: Full=Protein DWARF BAMBOO SHOOT 1 PF11995:Domain of unknown function (DUF3490)|PF00225:Kinesin motor domain
185	HORVU.MOREX.r2.7HG0543000.1	-1.38243	1.70826e-07	P68427.2 RecName: Full=Histone H3.2 >P68428.2 RecName: Full=Histone H3.2 >P68429.2 RecName: Full=Histone H3.2; AltName: Full=Histone H3.1; AltName: Full=Major histone H3 >P68430.2 RecName: Full=Histone H3.2 PF00125:Core histone H2A/H2B/H3/H4
186	HORVU.MOREX.r2.2HG0096040.1	-1.3818	5.00915e-06	P51074.2 RecName: Full=Annexin-like protein RJ4 PF00191:Annexin
187	HORVU.MOREX.r2.5HG0377790.1	-1.38162	0.0275663
188	HORVU.MOREX.r2.5HG0419290.1	-1.38031	4.8845e-06
189	HORVU.MOREX.r2.5HG0425800.1	-1.3796	0.0041189
190	HORVU.MOREX.r2.7HG0544840.1	-1.3768	0.0212681	Q5SND2.1 RecName: Full=Probable calcium-binding protein CML30; AltName: Full=Calmodulin-like protein 30 PF13833:EF-hand domain pair|PF13499:EF-hand domain pair
191	HORVU.MOREX.r2.1HG0059530.1	-1.37142	0.00463122	Q9CAY3.1 RecName: Full=Glycerol-3-phosphate acyltransferase 5; Short=AtGPAT5 -
192	HORVU.MOREX.r2.2HG0152730.1	-1.37069	1.07698e-06	Q08697.1 RecName: Full=Pathogenesis-related protein 1A1; Short=PR-1A1; Flags: Precursor PF00188:Cysteine-rich secretory protein family
193	HORVU.MOREX.r2.6HG0449430.1	-1.37049	0.000225012
194	HORVU.MOREX.r2.3HG0259570.1	-1.36909	0.0141827
195	HORVU.MOREX.r2.2HG0151230.1	-1.36788	5.27737e-12	P68427.2 RecName: Full=Histone H3.2 >P68428.2 RecName: Full=Histone H3.2 >P68429.2 RecName: Full=Histone H3.2; AltName: Full=Histone H3.1; AltName: Full=Major histone H3 >P68430.2 RecName: Full=Histone H3.2 PF00125:Core histone H2A/H2B/H3/H4
196	HORVU.MOREX.r2.1HG0043820.1	-1.36451	0.000499104	PF03168:Late embryogenesis abundant protein
197	HORVU.MOREX.r2.5HG0444300.1	-1.36358	8.04972e-07
198	HORVU.MOREX.r2.1HG0058190.1	-1.36295	3.37197e-17	P59259.2 RecName: Full=Histone H4 >Q6LAF3.3 RecName: Full=Histone H4 >Q6PMI5.3 RecName: Full=Histone H4 >Q6WZ83.3 RecName: Full=Histone H4 >Q76H85.3 RecName: Full=Histone H4 >P62788.2 RecName: Full=Histone H4 >P62787.2 RecName: Full=Histone H4 >P6288
199	HORVU.MOREX.r2.6HG0459340.1	-1.3628	1.57161e-15	P05621.2 RecName: Full=Histone H2B.2 PF00125:Core histone H2A/H2B/H3/H4
200	HORVU.MOREX.r2.6HG0452270.1	-1.36279	2.51852e-22	P02275.2 RecName: Full=Histone H2A.1; AltName: Full=wcH2A-9 PF00125:Core histone H2A/H2B/H3/H4|PF16211:C-terminus of histone H2A
201	HORVU.MOREX.r2.3HG0220000.1	-1.36201	0.000900194	B6RGY0.1 RecName: Full=Peptide deformylase 1A, chloroplastic; Short=OsPDF1A; Short=PDF 1A; Flags: Precursor PF01327:Polypeptide deformylase
202	HORVU.MOREX.r2.6HG0524000.1	-1.35993	1.01501e-23	Q8LLP5.1 RecName: Full=Probable histone H2AXa >A2XLI0.1 RecName: Full=Probable histone H2AXa PF00125:Core histone H2A/H2B/H3/H4|PF16211:C-terminus of histone H2A
203	HORVU.MOREX.r2.7HG0613570.1	-1.35895	0.00531725
204	HORVU.MOREX.r2.1HG0016400.1	-1.35878	5.0355e-18	P68427.2 RecName: Full=Histone H3.2 >P68428.2 RecName: Full=Histone H3.2 >P68429.2 RecName: Full=Histone H3.2; AltName: Full=Histone H3.1; AltName: Full=Major histone H3 >P68430.2 RecName: Full=Histone H3.2 PF00125:Core histone H2A/H2B/H3/H4
205	HORVU.MOREX.r2.1HG0018760.1	-1.35562	2.41616e-21	P68427.2 RecName: Full=Histone H3.2 >P68428.2 RecName: Full=Histone H3.2 >P68429.2 RecName: Full=Histone H3.2; AltName: Full=Histone H3.1; AltName: Full=Major histone H3 >P68430.2 RecName: Full=Histone H3.2 PF00125:Core histone H2A/H2B/H3/H4
206	HORVU.MOREX.r2.6HG0455910.1	-1.35451	2.05585e-13	P59259.2 RecName: Full=Histone H4 >Q6LAF3.3 RecName: Full=Histone H4 >Q6PMI5.3 RecName: Full=Histone H4 >Q6WZ83.3 RecName: Full=Histone H4 >Q76H85.3 RecName: Full=Histone H4 >P62788.2 RecName: Full=Histone H4 >P62787.2 RecName: Full=Histone H4 >P6288
207	HORVU.MOREX.r2.4HG0333290.1	-1.35307	3.45431e-21	PF14368:Probable lipid transfer
208	HORVU.MOREX.r2.6HG0450000.1	-1.35078	0.0156815
209	HORVU.MOREX.r2.7HG0612410.1	-1.35077	0.00321598	Q9FJU9.1 RecName: Full=Glucan endo-1,3-beta-glucosidase 13; AltName: Full=(1->3)-beta-glucan endohydrolase 13; Short=(1->3)-beta-glucanase 13; AltName: Full=Beta-1,3-endoglucanase 13; Short=Beta-1,3-glucanase 13; Flags: Precursor PF07983:X8 domain
210	HORVU.MOREX.r2.1HG0018750.1	-1.34915	1.50963e-23	P59259.2 RecName: Full=Histone H4 >Q6LAF3.3 RecName: Full=Histone H4 >Q6PMI5.3 RecName: Full=Histone H4 >Q6WZ83.3 RecName: Full=Histone H4 >Q76H85.3 RecName: Full=Histone H4 >P62788.2 RecName: Full=Histone H4 >P62787.2 RecName: Full=Histone H4 >P6288
211	HORVU.MOREX.r2.1HG0076060.1	-1.34907	1.75705e-05	PF13968:Domain of unknown function (DUF4220)|PF04578:Protein of unknown function, DUF594
212	HORVU.MOREX.r2.UnG0625940.1	-1.34687	0.0427482
213	HORVU.MOREX.r2.5HG0409750.1	-1.34643	0.0309553
214	HORVU.MOREX.r2.4HG0337950.1	-1.34572	3.02318e-07	Q10QS7.1 RecName: Full=Origin of replication complex subunit 2; Short=OsORC2 >B8APQ0.1 RecName: Full=Origin of replication complex subunit 2; Short=OsORC2 PF04084:Origin recognition complex subunit 2
215	HORVU.MOREX.r2.6HG0501240.1	-1.34313	1.43539e-22	P59259.2 RecName: Full=Histone H4 >Q6LAF3.3 RecName: Full=Histone H4 >Q6PMI5.3 RecName: Full=Histone H4 >Q6WZ83.3 RecName: Full=Histone H4 >Q76H85.3 RecName: Full=Histone H4 >P62788.2 RecName: Full=Histone H4 >P62787.2 RecName: Full=Histone H4 >P6288
216	HORVU.MOREX.r2.6HG0496610.1	-1.3429	0.00138657	O22755.1 RecName: Full=Probable E3 ubiquitin-protein ligase ATL44; AltName: Full=RING-H2 finger A3a; AltName: Full=RING-H2 finger protein ATL44; AltName: Full=RING-H2 zinc finger protein RHA3a; AltName: Full=RING-type E3 ubiquitin transferase ATL44 &
217	HORVU.MOREX.r2.2HG0138140.1	-1.34149	1.32929e-18	P68427.2 RecName: Full=Histone H3.2 >P68428.2 RecName: Full=Histone H3.2 >P68429.2 RecName: Full=Histone H3.2; AltName: Full=Histone H3.1; AltName: Full=Major histone H3 >P68430.2 RecName: Full=Histone H3.2 PF00125:Core histone H2A/H2B/H3/H4
218	HORVU.MOREX.r2.2HG0143020.1	-1.34129	1.22611e-05	Q66HG4.1 RecName: Full=Aldose 1-epimerase; AltName: Full=Galactose mutarotase PF01263:Aldose 1-epimerase
219	HORVU.MOREX.r2.6HG0450820.1	-1.34053	0.0153721	Q9FSV7.1 RecName: Full=Sucrose:sucrose 1-fructosyltransferase; AltName: Full=Sucrose 1(F)-fructosyltransferase; AltName: Full=Sucrose:sucrose 1(F)-beta-D-fructosyltransferase; Flags: Precursor PF00251:Glycosyl hydrolases family 32 N-terminal domai
220	HORVU.MOREX.r2.3HG0250020.1	-1.34009	5.74552e-06	P68427.2 RecName: Full=Histone H3.2 >P68428.2 RecName: Full=Histone H3.2 >P68429.2 RecName: Full=Histone H3.2; AltName: Full=Histone H3.1; AltName: Full=Major histone H3 >P68430.2 RecName: Full=Histone H3.2 PF00125:Core histone H2A/H2B/H3/H4
221	HORVU.MOREX.r2.4HG0340850.1	-1.33782	2.03443e-51	O48927.1 RecName: Full=Cytochrome P450 78A3 PF00067:Cytochrome P450
222	HORVU.MOREX.r2.4HG0330020.1	-1.33769	9.75036e-12	P68427.2 RecName: Full=Histone H3.2 >P68428.2 RecName: Full=Histone H3.2 >P68429.2 RecName: Full=Histone H3.2; AltName: Full=Histone H3.1; AltName: Full=Major histone H3 >P68430.2 RecName: Full=Histone H3.2 PF00125:Core histone H2A/H2B/H3/H4
223	HORVU.MOREX.r2.7HG0551920.1	-1.33567	7.53509e-05	Q8GWP0.1 RecName: Full=Transcription factor MYB39; AltName: Full=Myb-related protein 39; Short=AtMYB39 PF00249:Myb-like DNA-binding domain
224	HORVU.MOREX.r2.7HG0548380.1	-1.33371	5.15887e-18	P68427.2 RecName: Full=Histone H3.2 >P68428.2 RecName: Full=Histone H3.2 >P68429.2 RecName: Full=Histone H3.2; AltName: Full=Histone H3.1; AltName: Full=Major histone H3 >P68430.2 RecName: Full=Histone H3.2 PF00125:Core histone H2A/H2B/H3/H4
225	HORVU.MOREX.r2.7HG0542760.1	-1.33309	0.000557673	PF14368:Probable lipid transfer
226	HORVU.MOREX.r2.1HG0066070.1	-1.33307	6.87039e-18	P59259.2 RecName: Full=Histone H4 >Q6LAF3.3 RecName: Full=Histone H4 >Q6PMI5.3 RecName: Full=Histone H4 >Q6WZ83.3 RecName: Full=Histone H4 >Q76H85.3 RecName: Full=Histone H4 >P62788.2 RecName: Full=Histone H4 >P62787.2 RecName: Full=Histone H4 >P6288
227	HORVU.MOREX.r2.6HG0479120.1	-1.3317	0.00829837	O22130.1 RecName: Full=AT-hook motif nuclear-localized protein 22 -
228	HORVU.MOREX.r2.7HG0622770.1	-1.32942	3.97488e-19	Q84S11.1 RecName: Full=Mixed-linked glucan synthase 2; AltName: Full=1,3;1,4-beta-D-glucan synthase 2; AltName: Full=Cellulose synthase-like protein F2; AltName: Full=OsCslF2 PF03552:Cellulose synthase
229	HORVU.MOREX.r2.5HG0435220.1	-1.32677	1.36974e-17	P02275.2 RecName: Full=Histone H2A.1; AltName: Full=wcH2A-9 PF00125:Core histone H2A/H2B/H3/H4|PF16211:C-terminus of histone H2A
230	HORVU.MOREX.r2.1HG0044320.1	-1.32474	2.44889e-06	Q01595.1 RecName: Full=Cortical cell-delineating protein; AltName: Full=Root-specific protein ZRP3; Flags: Precursor PF14547:Hydrophobic seed protein
231	HORVU.MOREX.r2.1HG0055210.1	-1.3246	4.51804e-11	O64517.1 RecName: Full=Metacaspase-4; Short=AtMC4; AltName: Full=Metacaspase 2d; Short=AtMCP2d; AltName: Full=Metacaspase-7; Contains: RecName: Full=Metacaspase-4 subunit p20; Contains: RecName: Full=Metacaspase-4 subunit p10 PF00656:Caspase domai
232	HORVU.MOREX.r2.2HG0179110.1	-1.32232	3.65436e-05	Q96520.1 RecName: Full=Peroxidase 12; Short=Atperox P12; AltName: Full=ATP4a; AltName: Full=PRXR6; Flags: Precursor PF00141:Peroxidase
233	HORVU.MOREX.r2.4HG0334580.1	-1.3222	0.0370712
234	HORVU.MOREX.r2.7HG0613380.1	-1.32218	1.58521e-05	A2WKP3.1 RecName: Full=Histone H2B.3 PF00125:Core histone H2A/H2B/H3/H4
235	HORVU.MOREX.r2.3HG0182240.1	-1.32191	1.9105e-13
236	HORVU.MOREX.r2.2HG0086820.1	-1.31946	0.0209052	Q944Z5.1 RecName: Full=Probable 2-oxoglutarate-dependent dioxygenase AOP1 PF03171:2OG-Fe(II) oxygenase superfamily
237	HORVU.MOREX.r2.1HG0059450.1	-1.31852	7.43338e-06	P0DKK6.1 RecName: Full=Laccase-13; AltName: Full=Benzenediol:oxygen oxidoreductase 13; AltName: Full=Diphenol oxidase 13; AltName: Full=Urishiol oxidase 13; Flags: Precursor >B9FJH4.2 RecName: Full=Laccase-12; AltName: Full=Benzenediol:oxygen oxidore
238	HORVU.MOREX.r2.2HG0156550.1	-1.31833	0.000129049	Q9S7I2.1 RecName: Full=Putative lipid-binding protein AIR1; AltName: Full=Auxin-induced in root cultures protein 1; Flags: Precursor PF14547:Hydrophobic seed protein
239	HORVU.MOREX.r2.2HG0153900.1	-1.31413	3.48155e-33	P59259.2 RecName: Full=Histone H4 >Q6LAF3.3 RecName: Full=Histone H4 >Q6PMI5.3 RecName: Full=Histone H4 >Q6WZ83.3 RecName: Full=Histone H4 >Q76H85.3 RecName: Full=Histone H4 >P62788.2 RecName: Full=Histone H4 >P62787.2 RecName: Full=Histone H4 >P6288
240	HORVU.MOREX.r2.6HG0471520.1	-1.3136	3.17502e-19	P68427.2 RecName: Full=Histone H3.2 >P68428.2 RecName: Full=Histone H3.2 >P68429.2 RecName: Full=Histone H3.2; AltName: Full=Histone H3.1; AltName: Full=Major histone H3 >P68430.2 RecName: Full=Histone H3.2 PF00125:Core histone H2A/H2B/H3/H4
241	HORVU.MOREX.r2.6HG0452290.1	-1.31327	4.77442e-21	P02275.2 RecName: Full=Histone H2A.1; AltName: Full=wcH2A-9 PF00125:Core histone H2A/H2B/H3/H4|PF16211:C-terminus of histone H2A
242	HORVU.MOREX.r2.3HG0254230.1	-1.31122	0.0465079	F4I9E1.1 RecName: Full=Protein NUCLEAR FUSION DEFECTIVE 4 PF06813:Nodulin-like
243	HORVU.MOREX.r2.5HG0384010.1	-1.30906	2.70743e-12	Q8L4P8.1 RecName: Full=Cyclin-dependent kinase B1-1; Short=CDKB1;1; Short=CDKB;1 PF00069:Protein kinase domain
244	HORVU.MOREX.r2.1HG0064590.1	-1.309	2.06157e-25	P05621.2 RecName: Full=Histone H2B.2 PF00125:Core histone H2A/H2B/H3/H4
245	HORVU.MOREX.r2.4HG0278380.1	-1.30816	5.80694e-15
246	HORVU.MOREX.r2.3HG0246960.1	-1.3079	4.26846e-08
247	HORVU.MOREX.r2.2HG0101390.1	-1.30769	1.98769e-06	Q8H129.1 RecName: Full=Purple acid phosphatase 3; Flags: Precursor PF00149:Calcineurin-like phosphoesterase
248	HORVU.MOREX.r2.7HG0613370.1	-1.30764	1.05193e-15	Q43217.3 RecName: Full=Histone H2B.3; AltName: Full=wcH2B-8 PF00125:Core histone H2A/H2B/H3/H4
249	HORVU.MOREX.r2.7HG0544620.1	-1.30521	0.0404312	PF04601:Domain of unknown function (DUF569)
250	HORVU.MOREX.r2.6HG0448090.1	-1.30198	0.00027337	C0LGT5.1 RecName: Full=Probable LRR receptor-like serine/threonine-protein kinase At5g16900; Flags: Precursor PF00069:Protein kinase domain
251	HORVU.MOREX.r2.2HG0085970.1	-1.30153	3.28632e-06
252	HORVU.MOREX.r2.5HG0427840.1	-1.30145	1.21535e-07
253	HORVU.MOREX.r2.1HG0067560.1	-1.29879	7.15663e-21	PF02298:Plastocyanin-like domain
254	HORVU.MOREX.r2.UnG0631470.1	-1.29816	0.022961	P14897.1 RecName: Full=Low molecular mass early light-inducible protein HV90, chloroplastic; Short=ELIP; Flags: Precursor PF00504:Chlorophyll A-B binding protein
255	HORVU.MOREX.r2.1HG0059020.1	-1.29731	2.41485e-18	P59259.2 RecName: Full=Histone H4 >Q6LAF3.3 RecName: Full=Histone H4 >Q6PMI5.3 RecName: Full=Histone H4 >Q6WZ83.3 RecName: Full=Histone H4 >Q76H85.3 RecName: Full=Histone H4 >P62788.2 RecName: Full=Histone H4 >P62787.2 RecName: Full=Histone H4 >P6288
256	HORVU.MOREX.r2.1HG0017400.1	-1.29694	0.000714164	PF05686:Glycosyl transferase family 90
257	HORVU.MOREX.r2.1HG0069600.1	-1.29402	0.0010855
258	HORVU.MOREX.r2.2HG0157590.1	-1.29337	1.31564e-19	P59259.2 RecName: Full=Histone H4 >Q6LAF3.3 RecName: Full=Histone H4 >Q6PMI5.3 RecName: Full=Histone H4 >Q6WZ83.3 RecName: Full=Histone H4 >Q76H85.3 RecName: Full=Histone H4 >P62788.2 RecName: Full=Histone H4 >P62787.2 RecName: Full=Histone H4 >P6288
259	HORVU.MOREX.r2.3HG0263940.1	-1.29326	9.48191e-14	PF14543:Xylanase inhibitor N-terminal|PF14541:Xylanase inhibitor C-terminal
260	HORVU.MOREX.r2.3HG0199830.1	-1.29097	8.22357e-22	P59259.2 RecName: Full=Histone H4 >Q6LAF3.3 RecName: Full=Histone H4 >Q6PMI5.3 RecName: Full=Histone H4 >Q6WZ83.3 RecName: Full=Histone H4 >Q76H85.3 RecName: Full=Histone H4 >P62788.2 RecName: Full=Histone H4 >P62787.2 RecName: Full=Histone H4 >P6288
261	HORVU.MOREX.r2.4HG0298360.1	-1.28884	1.50603e-10	Q53MB8.1 RecName: Full=Thaumatin-like protein; Flags: Precursor PF00314:Thaumatin family
262	HORVU.MOREX.r2.7HG0549760.1	-1.2871	4.27483e-13	P68427.2 RecName: Full=Histone H3.2 >P68428.2 RecName: Full=Histone H3.2 >P68429.2 RecName: Full=Histone H3.2; AltName: Full=Histone H3.1; AltName: Full=Major histone H3 >P68430.2 RecName: Full=Histone H3.2 PF00125:Core histone H2A/H2B/H3/H4
263	HORVU.MOREX.r2.5HG0424360.1	-1.28308	0.0279803	Q8VWF6.1 RecName: Full=Protein STRICTOSIDINE SYNTHASE-LIKE 3; Short=AtSSL3; AltName: Full=Strictosidine synthase 9; Short=AtSS9; Flags: Precursor PF03088:Strictosidine synthase
264	HORVU.MOREX.r2.6HG0449190.1	-1.28298	9.94167e-05
265	HORVU.MOREX.r2.6HG0452310.1	-1.28249	3.93393e-23	P02275.2 RecName: Full=Histone H2A.1; AltName: Full=wcH2A-9 PF00125:Core histone H2A/H2B/H3/H4|PF16211:C-terminus of histone H2A
266	HORVU.MOREX.r2.6HG0451710.1	-1.28198	0.0098641
267	HORVU.MOREX.r2.3HG0197520.1	-1.28142	9.51607e-06	PF00808:Histone-like transcription factor (CBF/NF-Y) and archaeal histone
268	HORVU.MOREX.r2.3HG0188130.1	-1.28033	2.15543e-05
269	HORVU.MOREX.r2.4HG0334360.1	-1.28026	1.12207e-06	P68427.2 RecName: Full=Histone H3.2 >P68428.2 RecName: Full=Histone H3.2 >P68429.2 RecName: Full=Histone H3.2; AltName: Full=Histone H3.1; AltName: Full=Major histone H3 >P68430.2 RecName: Full=Histone H3.2 PF00125:Core histone H2A/H2B/H3/H4
270	HORVU.MOREX.r2.7HG0606400.1	-1.27979	1.39069e-12	P59259.2 RecName: Full=Histone H4 >Q6LAF3.3 RecName: Full=Histone H4 >Q6PMI5.3 RecName: Full=Histone H4 >Q6WZ83.3 RecName: Full=Histone H4 >Q76H85.3 RecName: Full=Histone H4 >P62788.2 RecName: Full=Histone H4 >P62787.2 RecName: Full=Histone H4 >P6288
271	HORVU.MOREX.r2.6HG0514730.1	-1.27967	0.000350043	Q9LVJ1.1 RecName: Full=Subtilisin-like protease SBT1.4; AltName: Full=Subtilase subfamily 1 member 4; Short=AtSBT1.4; Flags: Precursor PF02225:PA domain|PF05922:Peptidase inhibitor I9|PF00082:Subtilase family
272	HORVU.MOREX.r2.1HG0046470.1	-1.27888	2.1412e-14	Q6ZBP3.1 RecName: Full=Histone H2B.2 >A2YWI3.1 RecName: Full=Histone H2B.2 PF00125:Core histone H2A/H2B/H3/H4
273	HORVU.MOREX.r2.1HG0060850.1	-1.27613	5.12498e-18	P68427.2 RecName: Full=Histone H3.2 >P68428.2 RecName: Full=Histone H3.2 >P68429.2 RecName: Full=Histone H3.2; AltName: Full=Histone H3.1; AltName: Full=Major histone H3 >P68430.2 RecName: Full=Histone H3.2 PF00125:Core histone H2A/H2B/H3/H4
274	HORVU.MOREX.r2.4HG0346300.1	-1.27547	3.41774e-16	Q9SU35.1 RecName: Full=pEARLI1-like lipid transfer protein 1; AltName: Full=Protein AZELAIC ACID INDUCED 1; Flags: Precursor PF14547:Hydrophobic seed protein
275	HORVU.MOREX.r2.3HG0234400.1	-1.27515	9.75474e-07	Q6VAA7.1 RecName: Full=UDP-glycosyltransferase 88B1 PF00201:UDP-glucoronosyl and UDP-glucosyl transferase
276	HORVU.MOREX.r2.3HG0211730.1	-1.27003	1.71457e-28	Q9FJZ9.1 RecName: Full=Peroxidase 72; Short=Atperox P72; AltName: Full=ATP6a; AltName: Full=PRXR8; Flags: Precursor PF00141:Peroxidase
277	HORVU.MOREX.r2.5HG0428850.1	-1.26869	0.0241635	Q94EJ6.1 RecName: Full=Probable methyltransferase PMT14 -
278	HORVU.MOREX.r2.3HG0258770.1	-1.26768	7.39699e-07	Q8GYU0.1 RecName: Full=CRIB domain-containing protein RIC2; AltName: Full=ROP-interactive CRIB motif-containing protein 2; AltName: Full=Target of ROP protein RIC2 PF00786:P21-Rho-binding domain
279	HORVU.MOREX.r2.7HG0558050.1	-1.26713	9.74594e-10	Q9FHG4.1 RecName: Full=Probable L-type lectin-domain containing receptor kinase S.7; Short=LecRK-S.7; Flags: Precursor PF00139:Legume lectin domain|PF00069:Protein kinase domain
280	HORVU.MOREX.r2.3HG0191730.1	-1.2657	3.73035e-18	A2WKP3.1 RecName: Full=Histone H2B.3 PF00125:Core histone H2A/H2B/H3/H4
281	HORVU.MOREX.r2.2HG0161660.1	-1.26059	5.80751e-07	Q43872.1 RecName: Full=Peroxidase 64; Short=Atperox P64; AltName: Full=ATP17a; AltName: Full=PRXR4; Flags: Precursor PF00141:Peroxidase
282	HORVU.MOREX.r2.1HG0004830.1	-1.26012	1.90387e-32	P02277.1 RecName: Full=Histone H2A.2.2 PF00125:Core histone H2A/H2B/H3/H4|PF16211:C-terminus of histone H2A
283	HORVU.MOREX.r2.3HG0262440.1	-1.25996	0.000538169	O82248.1 RecName: Full=Nuclear transcription factor Y subunit B-5; Short=AtNF-YB-5 PF00808:Histone-like transcription factor (CBF/NF-Y) and archaeal histone
284	HORVU.MOREX.r2.7HG0553670.1	-1.25605	0.0492453	Q5N9X2.1 RecName: Full=Laccase-4; AltName: Full=Benzenediol:oxygen oxidoreductase 4; AltName: Full=Diphenol oxidase 4; AltName: Full=Urishiol oxidase 4; Flags: Precursor PF07732:Multicopper oxidase|PF07731:Multicopper oxidase|PF00394:Multicopper o
285	HORVU.MOREX.r2.5HG0424130.1	-1.25552	1.44443e-57	Q23892.2 RecName: Full=Lysosomal beta glucosidase; Flags: Precursor PF00933:Glycosyl hydrolase family 3 N terminal domain|PF01915:Glycosyl hydrolase family 3 C-terminal domain
286	HORVU.MOREX.r2.6HG0491550.1	-1.25138	0.0357102	Q8W4D4.1 RecName: Full=BAG-associated GRAM protein 1 PF02893:GRAM domain|PF16016:Domain of unknown function (DUF4782)|PF00168:C2 domain
287	HORVU.MOREX.r2.3HG0209870.1	-1.25082	3.21436e-06	PF06749:Protein of unknown function (DUF1218)
288	HORVU.MOREX.r2.1HG0047830.1	-1.25013	2.64753e-17	P68427.2 RecName: Full=Histone H3.2 >P68428.2 RecName: Full=Histone H3.2 >P68429.2 RecName: Full=Histone H3.2; AltName: Full=Histone H3.1; AltName: Full=Major histone H3 >P68430.2 RecName: Full=Histone H3.2 PF00125:Core histone H2A/H2B/H3/H4
289	HORVU.MOREX.r2.7HG0544640.1	-1.24939	0.000785364	C5YVA2.1 RecName: Full=CASP-like protein 1C1; Short=SbCASPL1C1 PF04535:Domain of unknown function (DUF588)
290	HORVU.MOREX.r2.1HG0059270.1	-1.24918	3.82584e-07	Q943L2.1 RecName: Full=Histone H2B.11 >A2WWU2.1 RecName: Full=Histone H2B.11 PF00125:Core histone H2A/H2B/H3/H4
291	HORVU.MOREX.r2.4HG0277990.1	-1.24849	0.0081192	PF14368:Probable lipid transfer
292	HORVU.MOREX.r2.6HG0452300.1	-1.24789	1.74083e-19	P05621.2 RecName: Full=Histone H2B.2 PF00125:Core histone H2A/H2B/H3/H4
293	HORVU.MOREX.r2.2HG0102660.1	-1.24637	0.0212069	PF13202:EF hand
294	HORVU.MOREX.r2.3HG0272200.1	-1.24572	0.0181665	Q9FMR1.1 RecName: Full=Rho GTPase-activating protein 1; AltName: Full=Rho-type GTPase-activating protein 1 PF00620:RhoGAP domain
295	HORVU.MOREX.r2.5HG0418810.1	-1.24266	2.15643e-10	P59259.2 RecName: Full=Histone H4 >Q6LAF3.3 RecName: Full=Histone H4 >Q6PMI5.3 RecName: Full=Histone H4 >Q6WZ83.3 RecName: Full=Histone H4 >Q76H85.3 RecName: Full=Histone H4 >P62788.2 RecName: Full=Histone H4 >P62787.2 RecName: Full=Histone H4 >P6288
296	HORVU.MOREX.r2.5HG0432210.1	-1.23943	0.00917185	Q4PR52.2 RecName: Full=Expansin-A13; AltName: Full=Alpha-expansin-13; AltName: Full=OsEXP13; AltName: Full=OsEXPA13; AltName: Full=OsaEXPa1.13; Flags: Precursor PF01357:Pollen allergen|PF03330:Rare lipoprotein A (RlpA)-like double-psi beta-barrel
297	HORVU.MOREX.r2.3HG0242690.1	-1.23845	0.000338951	Q9FEQ8.1 RecName: Full=Peroxidase 2; AltName: Full=Plasma membrane-bound peroxidase 2; Short=pmPOX2; Flags: Precursor PF00141:Peroxidase
298	HORVU.MOREX.r2.3HG0257720.1	-1.23644	7.40019e-08
299	HORVU.MOREX.r2.4HG0334290.1	-1.23606	0.00155711	O23341.1 RecName: Full=Transcription repressor OFP11; AltName: Full=Ovate family protein 11; Short=AtOFP11 PF04844:Transcriptional repressor, ovate
300	HORVU.MOREX.r2.3HG0233000.1	-1.23456	0.0275088	B9EB94.1 RecName: Full=Methionyl-tRNA formyltransferase PF02911:Formyl transferase, C-terminal domain|PF00551:Formyl transferase
301	HORVU.MOREX.r2.1HG0059500.1	-1.23398	2.81416e-17	Q0DHL5.2 RecName: Full=Putative laccase-11; AltName: Full=Benzenediol:oxygen oxidoreductase 11; AltName: Full=Diphenol oxidase 11; AltName: Full=Urishiol oxidase 11 PF07731:Multicopper oxidase|PF00394:Multicopper oxidase|PF07732:Multicopper oxidas
302	HORVU.MOREX.r2.4HG0290380.1	-1.2338	8.06705e-71	Q9SS03.1 RecName: Full=Dirigent protein 21; Short=AtDIR21; Flags: Precursor PF03018:Dirigent-like protein
303	HORVU.MOREX.r2.4HG0335120.1	-1.23278	4.62188e-06	Q9ZVJ6.1 RecName: Full=Annexin D4; AltName: Full=AnnAt4 PF00191:Annexin
304	HORVU.MOREX.r2.1HG0060260.1	-1.23251	4.93313e-25	P59259.2 RecName: Full=Histone H4 >Q6LAF3.3 RecName: Full=Histone H4 >Q6PMI5.3 RecName: Full=Histone H4 >Q6WZ83.3 RecName: Full=Histone H4 >Q76H85.3 RecName: Full=Histone H4 >P62788.2 RecName: Full=Histone H4 >P62787.2 RecName: Full=Histone H4 >P6288
305	HORVU.MOREX.r2.1HG0052410.1	-1.23129	0.0183287	Q9ZVP8.2 RecName: Full=NAC domain-containing protein 35; Short=ANAC035; AltName: Full=Protein LONG VEGETATIVE PHASE 1; Short=AtLOV1 PF02365:No apical meristem (NAM) protein
306	HORVU.MOREX.r2.7HG0587940.1	-1.23069	0.000120094
307	HORVU.MOREX.r2.2HG0127000.1	-1.23036	6.64901e-13	P92934.1 RecName: Full=Amino acid permease 6; AltName: Full=Amino acid transporter AAP6 PF01490:Transmembrane amino acid transporter protein
308	HORVU.MOREX.r2.1HG0013800.1	-1.22873	6.23761e-11	Q6I544.1 RecName: Full=Germin-like protein 5-1; Flags: Precursor PF00190:Cupin
309	HORVU.MOREX.r2.7HG0533190.1	-1.22373	2.00869e-33	Q8S9J6.1 RecName: Full=Aspartyl protease family protein At5g10770; Flags: Precursor PF14543:Xylanase inhibitor N-terminal|PF14541:Xylanase inhibitor C-terminal
310	HORVU.MOREX.r2.1HG0028580.1	-1.22154	5.72436e-10	Q8S857.1 RecName: Full=Probable histone H2A variant 2 PF16211:C-terminus of histone H2A|PF00125:Core histone H2A/H2B/H3/H4
311	HORVU.MOREX.r2.6HG0452420.1	-1.2214	0.025496	O64394.3 RecName: Full=Thioredoxin H-type; Short=Trx-H; AltName: Full=TrxTa PF00085:Thioredoxin
312	HORVU.MOREX.r2.4HG0342790.1	-1.22055	7.66608e-07
313	HORVU.MOREX.r2.5HG0370060.1	-1.21961	2.93986e-12	Q9S9K7.1 RecName: Full=Probable histone H2AXb; AltName: Full=HTA3 PF00125:Core histone H2A/H2B/H3/H4|PF16211:C-terminus of histone H2A
314	HORVU.MOREX.r2.5HG0408590.1	-1.21887	0.00610661	Q6RVV4.1 RecName: Full=Short-chain dehydrogenase TIC 32, chloroplastic; AltName: Full=Translocon at the inner envelope membrane of chloroplasts 32; Short=PsTIC32 PF00106:short chain dehydrogenase
315	HORVU.MOREX.r2.4HG0335970.1	-1.21754	3.67077e-12	Q9LKH3.1 RecName: Full=Sucrose transport protein SUT1; AltName: Full=Sucrose permease 1; AltName: Full=Sucrose transporter 1; Short=OsSUT1; AltName: Full=Sucrose-proton symporter 1 >Q10R54.1 RecName: Full=Sucrose transport protein SUT1; AltName: Full
316	HORVU.MOREX.r2.3HG0182270.1	-1.21727	9.55674e-14
317	HORVU.MOREX.r2.7HG0613340.1	-1.21707	9.27479e-12	Q43217.3 RecName: Full=Histone H2B.3; AltName: Full=wcH2B-8 PF00125:Core histone H2A/H2B/H3/H4
318	HORVU.MOREX.r2.2HG0162560.1	-1.21646	0.0264663	PF14368:Probable lipid transfer
319	HORVU.MOREX.r2.2HG0172680.1	-1.21626	0.00108302	Q9LKC0.1 RecName: Full=Probable indole-3-pyruvate monooxygenase YUCCA5; AltName: Full=Flavin-containing monooxygenase YUCCA5; AltName: Full=Protein SUPPRESSOR OF ER 1 PF00743:Flavin-binding monooxygenase-like
320	HORVU.MOREX.r2.3HG0211760.1	-1.21525	3.04092e-19	Q9FJZ9.1 RecName: Full=Peroxidase 72; Short=Atperox P72; AltName: Full=ATP6a; AltName: Full=PRXR8; Flags: Precursor PF00141:Peroxidase
321	HORVU.MOREX.r2.3HG0209300.1	-1.21409	2.00785e-13	Q43217.3 RecName: Full=Histone H2B.3; AltName: Full=wcH2B-8 PF00125:Core histone H2A/H2B/H3/H4
322	HORVU.MOREX.r2.3HG0224030.1	-1.2113	2.39859e-05	Q0JLE4.3 RecName: Full=Kinesin-like protein KIN-8A PF00225:Kinesin motor domain
323	HORVU.MOREX.r2.2HG0089170.1	-1.21127	2.79871e-05	Q9SVV2.1 RecName: Full=Probable xyloglucan endotransglucosylase/hydrolase protein 26; Short=At-XTH26; Short=XTH-26; Flags: Precursor PF00722:Glycosyl hydrolases family 16|PF06955:Xyloglucan endo-transglycosylase (XET) C-terminus
324	HORVU.MOREX.r2.3HG0252580.1	-1.21058	1.43879e-06
325	HORVU.MOREX.r2.2HG0086790.1	-1.20959	0.000278665
326	HORVU.MOREX.r2.3HG0234570.1	-1.20866	2.61152e-11	PF05512:AWPM-19-like family
327	HORVU.MOREX.r2.2HG0143050.1	-1.20837	2.28168e-19	Q66HG4.1 RecName: Full=Aldose 1-epimerase; AltName: Full=Galactose mutarotase PF01263:Aldose 1-epimerase
328	HORVU.MOREX.r2.6HG0518000.1	-1.20798	9.67835e-08	Q9LSQ3.1 RecName: Full=Transcription factor bHLH82; AltName: Full=Basic helix-loop-helix protein 82; Short=AtbHLH82; Short=bHLH 82; AltName: Full=Transcription factor EN 96; AltName: Full=bHLH transcription factor bHLH082 PF00010:Helix-loop-helix
329	HORVU.MOREX.r2.5HG0362710.1	-1.20679	0.00175395	Q338N2.2 RecName: Full=Zinc finger CCCH domain-containing protein 62; Short=OsC3H62 PF00642:Zinc finger C-x8-C-x5-C-x3-H type (and similar)
330	HORVU.MOREX.r2.1HG0070830.1	-1.20547	5.15298e-09	P05621.2 RecName: Full=Histone H2B.2 PF00125:Core histone H2A/H2B/H3/H4
331	HORVU.MOREX.r2.7HG0546280.1	-1.20415	0.00500997	Q8W4E6.1 RecName: Full=Hydroxyproline O-arabinosyltransferase 1 -
332	HORVU.MOREX.r2.1HG0047820.1	-1.20385	2.63566e-08	Q6ZBP3.1 RecName: Full=Histone H2B.2 >A2YWI3.1 RecName: Full=Histone H2B.2 PF00125:Core histone H2A/H2B/H3/H4
333	HORVU.MOREX.r2.5HG0446630.1	-1.20383	3.37883e-11	Q8L9J9.2 RecName: Full=Probable carbohydrate esterase At4g34215 PF03629:Domain of unknown function (DUF303)
334	HORVU.MOREX.r2.4HG0319190.1	-1.20355	5.06856e-06	C0LGP9.1 RecName: Full=Probable leucine-rich repeat receptor-like protein kinase IMK3; AltName: Full=Protein INFLORESCENCE MERISTEM RECEPTOR-LIKE KINASE 3; AltName: Full=Protein MERISTEMATIC RECEPTOR-LIKE KINASE; Flags: Precursor PF08263:Leucine r
335	HORVU.MOREX.r2.5HG0399990.1	-1.20203	1.26833e-05	Q9LHE3.1 RecName: Full=Protein ASPARTIC PROTEASE IN GUARD CELL 2; Short=AtASPG2; Flags: Precursor PF14543:Xylanase inhibitor N-terminal|PF14541:Xylanase inhibitor C-terminal
336	HORVU.MOREX.r2.2HG0092840.1	-1.202	2.93986e-12
337	HORVU.MOREX.r2.1HG0038390.1	-1.2017	1.80635e-07	Q9SU40.1 RecName: Full=Monocopper oxidase-like protein SKU5; AltName: Full=Skewed roots; Flags: Precursor PF00394:Multicopper oxidase|PF07732:Multicopper oxidase|PF07731:Multicopper oxidase
338	HORVU.MOREX.r2.3HG0202610.1	-1.20163	1.65731e-14	Q5NB11.1 RecName: Full=Chitinase 10; AltName: Full=Pathogenesis related (PR)-3 chitinase 10; Flags: Precursor PF00182:Chitinase class I
339	HORVU.MOREX.r2.1HG0014340.1	-1.20162	3.53546e-08	P68427.2 RecName: Full=Histone H3.2 >P68428.2 RecName: Full=Histone H3.2 >P68429.2 RecName: Full=Histone H3.2; AltName: Full=Histone H3.1; AltName: Full=Major histone H3 >P68430.2 RecName: Full=Histone H3.2 PF00125:Core histone H2A/H2B/H3/H4
340	HORVU.MOREX.r2.2HG0112640.1	-1.2015	0.00997338	Q6ZF85.1 RecName: Full=Probable mixed-linked glucan synthase 3; AltName: Full=1,3;1,4-beta-D-glucan synthase 3; AltName: Full=Cellulose synthase-like protein F3; AltName: Full=OsCslF3 PF03552:Cellulose synthase
341	HORVU.MOREX.r2.1HG0016410.1	-1.20044	3.26232e-16	P59259.2 RecName: Full=Histone H4 >Q6LAF3.3 RecName: Full=Histone H4 >Q6PMI5.3 RecName: Full=Histone H4 >Q6WZ83.3 RecName: Full=Histone H4 >Q76H85.3 RecName: Full=Histone H4 >P62788.2 RecName: Full=Histone H4 >P62787.2 RecName: Full=Histone H4 >P6288
342	HORVU.MOREX.r2.5HG0433480.1	-1.19785	0.00345794
343	HORVU.MOREX.r2.5HG0385060.1	-1.19612	3.4756e-09	Q2RBK2.1 RecName: Full=Putative laccase-17; AltName: Full=Benzenediol:oxygen oxidoreductase 17; AltName: Full=Diphenol oxidase 17; AltName: Full=Urishiol oxidase 17; Flags: Precursor PF07732:Multicopper oxidase|PF00394:Multicopper oxidase|PF07731:
344	HORVU.MOREX.r2.1HG0049990.1	-1.19581	6.5224e-11	P0C897.1 RecName: Full=Putative UPF0481 protein At3g02645 PF03140:Plant protein of unknown function
345	HORVU.MOREX.r2.1HG0047870.1	-1.19467	2.75266e-12	P68427.2 RecName: Full=Histone H3.2 >P68428.2 RecName: Full=Histone H3.2 >P68429.2 RecName: Full=Histone H3.2; AltName: Full=Histone H3.1; AltName: Full=Major histone H3 >P68430.2 RecName: Full=Histone H3.2 PF00125:Core histone H2A/H2B/H3/H4
346	HORVU.MOREX.r2.2HG0115540.1	-1.19372	0.0010319
347	HORVU.MOREX.r2.1HG0014310.1	-1.19322	6.01789e-08	P59259.2 RecName: Full=Histone H4 >Q6LAF3.3 RecName: Full=Histone H4 >Q6PMI5.3 RecName: Full=Histone H4 >Q6WZ83.3 RecName: Full=Histone H4 >Q76H85.3 RecName: Full=Histone H4 >P62788.2 RecName: Full=Histone H4 >P62787.2 RecName: Full=Histone H4 >P6288
348	HORVU.MOREX.r2.5HG0444310.1	-1.19292	3.18975e-29
349	HORVU.MOREX.r2.5HG0439280.1	-1.19171	1.27224e-13	Q9SS03.1 RecName: Full=Dirigent protein 21; Short=AtDIR21; Flags: Precursor PF03018:Dirigent-like protein
350	HORVU.MOREX.r2.7HG0607700.1	-1.19132	4.11995e-05	P51102.2 RecName: Full=Dihydroflavonol 4-reductase; Short=DFR; AltName: Full=Dihydrokaempferol 4-reductase; AltName: Full=Flavanone 4-reductase; Short=FNR; AltName: Full=Protein TRANSPARENT TESTA 3 PF01370:NAD dependent epimerase/dehydratase famil
351	HORVU.MOREX.r2.2HG0083950.1	-1.19126	0.000896429
352	HORVU.MOREX.r2.6HG0480840.1	-1.19091	8.56047e-13	Q9ZUN5.1 RecName: Full=Tetraspanin-2 PF00335:Tetraspanin family
353	HORVU.MOREX.r2.4HG0294500.1	-1.19049	1.90377e-12	P59259.2 RecName: Full=Histone H4 >Q6LAF3.3 RecName: Full=Histone H4 >Q6PMI5.3 RecName: Full=Histone H4 >Q6WZ83.3 RecName: Full=Histone H4 >Q76H85.3 RecName: Full=Histone H4 >P62788.2 RecName: Full=Histone H4 >P62787.2 RecName: Full=Histone H4 >P6288
354	HORVU.MOREX.r2.2HG0101750.1	-1.18712	1.27045e-46	PF14368:Probable lipid transfer
355	HORVU.MOREX.r2.4HG0323200.1	-1.18571	0.0058275
356	HORVU.MOREX.r2.2HG0094770.1	-1.1847	0.00419231	Q7FAE1.1 RecName: Full=Momilactone A synthase; Short=OsMAS PF00106:short chain dehydrogenase
357	HORVU.MOREX.r2.3HG0264020.1	-1.1834	5.37331e-38	Q8RVH5.1 RecName: Full=Basic 7S globulin 2; AltName: Full=SBg7S; Short=Bg; Contains: RecName: Full=Basic 7S globulin 2 high kDa subunit; Contains: RecName: Full=Basic 7S globulin 2 low kDa subunit; Flags: Precursor PF14543:Xylanase inhibitor N-ter
358	HORVU.MOREX.r2.6HG0457580.1	-1.18017	1.47453e-12	P59259.2 RecName: Full=Histone H4 >Q6LAF3.3 RecName: Full=Histone H4 >Q6PMI5.3 RecName: Full=Histone H4 >Q6WZ83.3 RecName: Full=Histone H4 >Q76H85.3 RecName: Full=Histone H4 >P62788.2 RecName: Full=Histone H4 >P62787.2 RecName: Full=Histone H4 >P6288
359	HORVU.MOREX.r2.1HG0046110.1	-1.17866	0.0017443	Q8W4K5.1 RecName: Full=VAN3-binding protein; AltName: Full=Protein FORKED 1 PF05703:Auxin canalisation|PF08458:Plant pleckstrin homology-like region
360	HORVU.MOREX.r2.UnG0632900.1	-1.17717	4.28855e-25	P19177.1 RecName: Full=Histone H2A PF16211:C-terminus of histone H2A|PF00125:Core histone H2A/H2B/H3/H4
361	HORVU.MOREX.r2.6HG0507060.1	-1.17641	0.0258608	Q9C9C0.1 RecName: Full=Serine protease SPPA, chloroplastic; AltName: Full=Signal peptide peptidase SPPA; Flags: Precursor PF01343:Peptidase family S49
362	HORVU.MOREX.r2.6HG0495630.1	-1.17619	7.63436e-07	Q5XVH5.1 RecName: Full=Uncharacterized protein At1g65710 -
363	HORVU.MOREX.r2.2HG0086810.1	-1.17562	3.29e-05	Q945B6.1 RecName: Full=Probable 2-oxoglutarate-dependent dioxygenase AOP1.2 PF03171:2OG-Fe(II) oxygenase superfamily
364	HORVU.MOREX.r2.2HG0109690.1	-1.17423	0.04004	Q9M1X2.1 RecName: Full=Fatty-acid-binding protein 1; Short=AtFAP1; AltName: Full=Chalcone-flavanone isomerase family protein 1 PF16035:Chalcone isomerase like
365	HORVU.MOREX.r2.5HG0417600.1	-1.17294	4.22687e-13	Q8H8C7.1 RecName: Full=Chitin elicitor-binding protein; Short=CEBiP; Flags: Precursor PF01476:LysM domain
366	HORVU.MOREX.r2.2HG0110480.1	-1.17284	0.00563713
367	HORVU.MOREX.r2.7HG0606420.1	-1.16989	9.33241e-08	P68427.2 RecName: Full=Histone H3.2 >P68428.2 RecName: Full=Histone H3.2 >P68429.2 RecName: Full=Histone H3.2; AltName: Full=Histone H3.1; AltName: Full=Major histone H3 >P68430.2 RecName: Full=Histone H3.2 PF00125:Core histone H2A/H2B/H3/H4
368	HORVU.MOREX.r2.5HG0427380.1	-1.16792	0.00117806	F4IDQ5.1 RecName: Full=Protein JASON -
369	HORVU.MOREX.r2.7HG0618520.1	-1.16642	0.0451856
370	HORVU.MOREX.r2.6HG0448870.1	-1.16603	3.85636e-07	Q6YU88.2 RecName: Full=Kinesin-like protein KIN-6 PF00225:Kinesin motor domain
371	HORVU.MOREX.r2.7HG0560960.1	-1.1659	1.21223e-07	O22807.2 RecName: Full=Galactan beta-1,4-galactosyltransferase GALS1; AltName: Full=Beta-1,4-galactan synthase; AltName: Full=Galactan synthase 1 PF01697:Glycosyltransferase family 92
372	HORVU.MOREX.r2.2HG0083930.1	-1.16416	3.86673e-06
373	HORVU.MOREX.r2.6HG0449420.1	-1.16399	2.27667e-20
374	HORVU.MOREX.r2.4HG0295760.1	-1.16374	1.99855e-05	C0LGP9.1 RecName: Full=Probable leucine-rich repeat receptor-like protein kinase IMK3; AltName: Full=Protein INFLORESCENCE MERISTEM RECEPTOR-LIKE KINASE 3; AltName: Full=Protein MERISTEMATIC RECEPTOR-LIKE KINASE; Flags: Precursor PF13855:Leucine r
375	HORVU.MOREX.r2.6HG0477030.1	-1.16334	0.0211053
376	HORVU.MOREX.r2.7HG0543020.1	-1.16272	6.34247e-12	P68427.2 RecName: Full=Histone H3.2 >P68428.2 RecName: Full=Histone H3.2 >P68429.2 RecName: Full=Histone H3.2; AltName: Full=Histone H3.1; AltName: Full=Major histone H3 >P68430.2 RecName: Full=Histone H3.2 PF00125:Core histone H2A/H2B/H3/H4
377	HORVU.MOREX.r2.1HG0060270.1	-1.16228	2.55593e-15	P68427.2 RecName: Full=Histone H3.2 >P68428.2 RecName: Full=Histone H3.2 >P68429.2 RecName: Full=Histone H3.2; AltName: Full=Histone H3.1; AltName: Full=Major histone H3 >P68430.2 RecName: Full=Histone H3.2 PF00125:Core histone H2A/H2B/H3/H4
378	HORVU.MOREX.r2.7HG0608070.1	-1.16136	8.03523e-24	Q9SUT2.1 RecName: Full=Peroxidase 39; Short=Atperox P39; AltName: Full=ATP19a; Flags: Precursor PF00141:Peroxidase
379	HORVU.MOREX.r2.6HG0475070.1	-1.16118	0.000819101	Q84MM9.1 RecName: Full=Protein MONOCULM 1 PF03514:GRAS domain family
380	HORVU.MOREX.r2.4HG0331850.1	-1.16077	3.91515e-05	P02275.2 RecName: Full=Histone H2A.1; AltName: Full=wcH2A-9 PF00125:Core histone H2A/H2B/H3/H4|PF16211:C-terminus of histone H2A
381	HORVU.MOREX.r2.7HG0623510.1	-1.16013	3.72822e-09	Q0D9C7.1 RecName: Full=Cyclin-B2-2; AltName: Full=CycB2-Os2; AltName: Full=G2/mitotic-specific cyclin-B2-2; Short=CycB2;2 >A2YH60.2 RecName: Full=Cyclin-B2-2; AltName: Full=CycOs2; AltName: Full=G2/mitotic-specific cyclin-B2-2; Short=CycB2;2 PF001
382	HORVU.MOREX.r2.4HG0285910.1	-1.15994	3.63086e-05	Q75I54.1 RecName: Full=Cyclin-A3-1; AltName: Full=G2/mitotic-specific cyclin-A3-1; Short=CycA3;1 PF00134:Cyclin, N-terminal domain|PF02984:Cyclin, C-terminal domain
383	HORVU.MOREX.r2.1HG0042590.1	-1.15961	3.67923e-15	A7QEU4.2 RecName: Full=Peroxidase 5; Flags: Precursor PF00141:Peroxidase
384	HORVU.MOREX.r2.6HG0500540.1	-1.15943	5.76295e-06	Q6EPQ3.1 RecName: Full=SPX domain-containing membrane protein Os02g45520 >A2X8A7.2 RecName: Full=SPX domain-containing membrane protein OsI_08463 PF03105:SPX domain|PF07690:Major Facilitator Superfamily
385	HORVU.MOREX.r2.7HG0534750.1	-1.15936	4.49624e-08	Q96520.1 RecName: Full=Peroxidase 12; Short=Atperox P12; AltName: Full=ATP4a; AltName: Full=PRXR6; Flags: Precursor PF00141:Peroxidase
386	HORVU.MOREX.r2.1HG0055230.1	-1.15908	0.0134632
387	HORVU.MOREX.r2.5HG0413830.1	-1.15861	0.0222099	Q9SD40.2 RecName: Full=Protein SHI RELATED SEQUENCE 1; AltName: Full=Protein STYLISH 1 PF05142:Domain of unknown function (DUF702)
388	HORVU.MOREX.r2.5HG0353530.1	-1.15745	0.0146583
389	HORVU.MOREX.r2.4HG0278550.1	-1.15739	0.00974701
390	HORVU.MOREX.r2.3HG0255430.1	-1.15669	3.91092e-09
391	HORVU.MOREX.r2.2HG0099660.1	-1.15654	1.21269e-36
392	HORVU.MOREX.r2.5HG0414040.1	-1.15453	0.00888481	Q03773.1 RecName: Full=Glucan endo-1,3-beta-glucosidase; AltName: Full=(1->3)-beta-glucan endohydrolase; Short=(1->3)-beta-glucanase; AltName: Full=Beta-1,3-endoglucanase; Flags: Precursor PF00332:Glycosyl hydrolases family 17
393	HORVU.MOREX.r2.3HG0274840.1	-1.15439	1.14381e-33	Q9FGS0.1 RecName: Full=RNA-binding protein CP31B, chloroplastic; Flags: Precursor PF00076:RNA recognition motif. (a.k.a. RRM, RBD, or RNP domain)
394	HORVU.MOREX.r2.6HG0509480.1	-1.15326	6.64522e-38	Q9SGZ5.2 RecName: Full=Probable beta-D-xylosidase 7; Short=AtBXL7; Flags: Precursor PF01915:Glycosyl hydrolase family 3 C-terminal domain|PF14310:Fibronectin type III-like domain|PF00933:Glycosyl hydrolase family 3 N terminal domain
395	HORVU.MOREX.r2.7HG0606410.1	-1.15324	5.03478e-14	P02275.2 RecName: Full=Histone H2A.1; AltName: Full=wcH2A-9 PF16211:C-terminus of histone H2A|PF00125:Core histone H2A/H2B/H3/H4
396	HORVU.MOREX.r2.3HG0191650.1	-1.15247	8.54186e-07	A2WKP3.1 RecName: Full=Histone H2B.3 PF00125:Core histone H2A/H2B/H3/H4
397	HORVU.MOREX.r2.2HG0155650.1	-1.15074	7.69114e-06	Q01J96.1 RecName: Full=Cyclin-B2-1; AltName: Full=CycOs1; AltName: Full=G2/mitotic-specific cyclin-B2-1; Short=CycB2;1 PF02984:Cyclin, C-terminal domain|PF00134:Cyclin, N-terminal domain
398	HORVU.MOREX.r2.7HG0551140.1	-1.15036	3.75405e-07
399	HORVU.MOREX.r2.4HG0326770.1	-1.14944	2.58701e-07	O49607.1 RecName: Full=Subtilisin-like protease SBT1.6; AltName: Full=Subtilase subfamily 1 member 6; Short=AtSBT1.6; AltName: Full=Subtilisin-like serine protease 2; Short=At-SLP2; Flags: Precursor PF00082:Subtilase family|PF02225:PA domain|PF059
400	HORVU.MOREX.r2.2HG0116110.1	-1.14861	0.000123838	PF00307:Calponin homology (CH) domain
401	HORVU.MOREX.r2.2HG0161420.1	-1.14841	1.40855e-07	Q9SUP7.1 RecName: Full=High mobility group B protein 6; AltName: Full=Nucleosome/chromatin assembly factor group D 06; Short=Nucleosome/chromatin assembly factor group D 6; AltName: Full=WRKY transcription factor 53; Short=AtWRKY53; Short=WRKY DNA-bi
402	HORVU.MOREX.r2.7HG0604620.1	-1.14802	1.23163e-52	Q38910.1 RecName: Full=Probable xyloglucan endotransglucosylase/hydrolase protein 23; Short=At-XTH23; Short=XTH-23; Flags: Precursor PF00722:Glycosyl hydrolases family 16|PF06955:Xyloglucan endo-transglycosylase (XET) C-terminus
403	HORVU.MOREX.r2.3HG0244670.1	-1.1468	0.0376695	O81905.1 RecName: Full=Receptor-like serine/threonine-protein kinase SD1-8; AltName: Full=Arabidopsis thaliana receptor kinase 3; AltName: Full=S-domain-1 (SD1) receptor kinase 8; Short=SD1-8; Flags: Precursor PF08276:PAN-like domain|PF07714:Prote
404	HORVU.MOREX.r2.2HG0143040.1	-1.146	2.6911e-10	Q66HG4.1 RecName: Full=Aldose 1-epimerase; AltName: Full=Galactose mutarotase PF01263:Aldose 1-epimerase
405	HORVU.MOREX.r2.2HG0129830.1	-1.14477	9.24379e-07	P37834.2 RecName: Full=Peroxidase 1; Flags: Precursor PF00141:Peroxidase
406	HORVU.MOREX.r2.4HG0336750.1	-1.1441	0.045302
407	HORVU.MOREX.r2.6HG0452280.1	-1.14397	3.4976e-06	P02275.2 RecName: Full=Histone H2A.1; AltName: Full=wcH2A-9 PF16211:C-terminus of histone H2A|PF00125:Core histone H2A/H2B/H3/H4
408	HORVU.MOREX.r2.4HG0336260.1	-1.14286	0.0493232
409	HORVU.MOREX.r2.3HG0211690.1	-1.1416	2.36068e-07	Q9FJZ9.1 RecName: Full=Peroxidase 72; Short=Atperox P72; AltName: Full=ATP6a; AltName: Full=PRXR8; Flags: Precursor PF00141:Peroxidase
410	HORVU.MOREX.r2.4HG0322010.1	-1.14018	1.42941e-12	P19177.1 RecName: Full=Histone H2A PF16211:C-terminus of histone H2A|PF00125:Core histone H2A/H2B/H3/H4
411	HORVU.MOREX.r2.6HG0511580.1	-1.13992	0.0105671
412	HORVU.MOREX.r2.7HG0621220.1	-1.1398	1.23871e-13	Q9FFN0.1 RecName: Full=GDSL esterase/lipase At5g03810; AltName: Full=Extracellular lipase At5g03810; Flags: Precursor PF00657:GDSL-like Lipase/Acylhydrolase
413	HORVU.MOREX.r2.2HG0164180.1	-1.13939	4.37317e-19	P59259.2 RecName: Full=Histone H4 >Q6LAF3.3 RecName: Full=Histone H4 >Q6PMI5.3 RecName: Full=Histone H4 >Q6WZ83.3 RecName: Full=Histone H4 >Q76H85.3 RecName: Full=Histone H4 >P62788.2 RecName: Full=Histone H4 >P62787.2 RecName: Full=Histone H4 >P6288
414	HORVU.MOREX.r2.6HG0509690.1	-1.13811	2.28135e-06
415	HORVU.MOREX.r2.7HG0533560.1	-1.13661	0.00170976
416	HORVU.MOREX.r2.2HG0099650.1	-1.13562	8.87531e-44
417	HORVU.MOREX.r2.4HG0338510.1	-1.13544	5.12899e-06
418	HORVU.MOREX.r2.2HG0083920.1	-1.13456	3.33731e-07
419	HORVU.MOREX.r2.3HG0204230.1	-1.13312	0.00655704	PF02298:Plastocyanin-like domain
[truncated: 190 more rows]

## Sheet: Tab S2e
Table S2e. List of common up-regulated genes in hvd14.d shoot and hvd14.d root in response to Cd treatment (log2FC ≥ 1, adjusted P value ≤ 0.01)
#	gene ID	log2FC		description
		shoot	root
[truncated: 65 more rows]

## Sheet: Tab S2f
Table S2f. List of common down-regulated genes in hvd14.d shoot and hvd14.d root in response to Cd treatment (log2FC ≥ 1, adjusted P value ≤ 0.01)
[truncated: 7 more rows]
