# Supplementary material for: Dissecting the role of strigolactone perception in barley tolerance to cadmium or zinc stress based on the receptor mutant analysis
Source: BMC Plant Biol. 2025 Nov 21;25:1618. doi: 10.1186/s12870-025-07683-4 (PMC12639677; doi:10.1186/s12870-025-07683-4)
Supplement: Supplementary file 3 — Supplementary Material 3. Supplementary Table 3. Genotype-specific and shared DEGs in shoot and root of WT and hvd14.d barley in response to Cd treatment. [file 12870_2025_7683_MOESM3_ESM.xlsx]

## Sheet: read_me
Supplementary Table 3
	Table S3a	List of up-regulated genes in both WT and hvd14.d shoot after Cd treatment (log2FC ≥ 1, adjusted P value ≤ 0.01)
	Table S3b	List of genes up-regulated only in WT shoot after Cd treatment (log2FC ≥ 1, adjusted P value ≤ 0.01).
	Table S3c	List of genes up-regulated only in hvd14.d shoot after Cd treatment (log2FC ≥ 1, adjusted P value ≤ 0.01).
	Table S3d	List of down-regulated genes in both WT and hvd14.d shoot after Cd treatment (log2FC ≥ 1, adjusted P value ≤ 0.01)
	Table S3e	List of genes down-regulated only in WT shoot after Cd treatment (log2FC ≥ 1, adjusted P value ≤ 0.01),
	Table S3f	List of genes down-regulated only in hvd14.d shoot after Cd treatment (log2FC ≥ 1, adjusted P value ≤ 0.01).
	Table S3g	List of up-regulated genes in both WT and hvd14.d root after Cd treatment (log2FC ≥ 1, adjusted P value ≤ 0.01).
	Table S3h	List of genes up-regulated only in WT root after Cd treatment (log2FC ≥ 1, adjusted P value ≤ 0.01).
	Table S3i	List of genes up-regulated only in hvd14.d root after Cd treatment (log2FC ≥ 1, adjusted P value ≤ 0.01),
	Table S3j	List of down-regulated genes in both WT and hvd14.d shoot after Cd treatment (log2FC ≥ 1, adjusted P value ≤ 0.01)
	Table S3k	List of genes down-regulated only in WT root after Cd treatment (log2FC ≥ 1, adjusted P value ≤ 0.01),
	Table S3l	List of genes down-regulated only in hvd14.d root after Cd treatment (log2FC ≥ 1, adjusted P value ≤ 0.01),

## Sheet: Tab S3a
Table S3a. List of up-regulated genes in both WT and hvd14.d shoot after Cd treatment (log2FC ≥ 1, adjusted P value ≤ 0.01)
#	gene ID	log2FC		description
		shoot	root
1	HORVU.MOREX.r2.1HG0010160.1	6.71967	2.41031	Q9SK08.2 RecName: Full=LOB domain-containing protein 11; AltName: Full=ASYMMETRIC LEAVES 2-like protein 7; Short=AS2-like protein 7 && PF03195:Protein of unknown function DUF260
2	HORVU.MOREX.r2.7HG0610650.1	4.11672	6.67499
3	HORVU.MOREX.r2.3HG0184070.1	3.7039	3.31997	Q9SZJ2.1 RecName: Full=Glycine-rich domain-containing protein 2; Short=AtGRDP2 && PF07173:Protein of unknown function (DUF1399)
4	HORVU.MOREX.r2.3HG0273580.1	3.69618	3.28019	Q94DG6.1 RecName: Full=Zinc transporter 1; AltName: Full=ZRT/IRT-like protein 1; Short=OsZIP1; Flags: Precursor && PF02535:ZIP Zinc transporter
5	HORVU.MOREX.r2.6HG0522210.1	3.68758	1.85334	Q38834.2 RecName: Full=Disease resistance RPP13-like protein 4; AltName: Full=Disease resistance protein ZAR1; AltName: Full=Protein HOPZ-ACTIVATED RESISTANCE 1 && PF00931:NB-ARC domain
6	HORVU.MOREX.r2.7HG0531370.1	3.38674	2.19454	PF14223:gag-polypeptide of LTR copia-type
7	HORVU.MOREX.r2.5HG0404510.1	3.04913	2.34417	Q9LMP1.1 RecName: Full=Wall-associated receptor kinase 2; Flags: Precursor && PF07645:Calcium-binding EGF domain|PF13947:Wall-associated receptor kinase galacturonan-binding|PF00069:Protein kinase domain
8	HORVU.MOREX.r2.5HG0349670.1	2.94462	1.884	Q9FLD5.1 RecName: Full=AAA-ATPase ASD, mitochondrial; AltName: Full=AAA-ATPase 1; AltName: Full=Protein ATPASE-IN-SEED-DEVELOPMENT && PF14363:Domain associated at C-terminal with AAA|PF00004:ATPase family associated with various cellular activities (
9	HORVU.MOREX.r2.2HG0138100.1	2.66963	4.43318
10	HORVU.MOREX.r2.2HG0145840.1	2.60827	2.10991	A3A871.1 RecName: Full=Ent-isokaurene C2-hydroxylase; AltName: Full=Cytochrome P450 71Z6 && PF00067:Cytochrome P450
11	HORVU.MOREX.r2.5HG0438030.1	2.58258	1.98869	PF08263:Leucine rich repeat N-terminal domain|PF13855:Leucine rich repeat
12	HORVU.MOREX.r2.3HG0186920.1	2.57478	1.79787	O65479.2 RecName: Full=Putative cysteine-rich receptor-like protein kinase 20; Short=Cysteine-rich RLK20; Flags: Precursor && PF07714:Protein tyrosine kinase|PF01657:Salt stress response/antifungal
13	HORVU.MOREX.r2.4HG0345750.1	2.4443	3.07489	Q75RY2.1 RecName: Full=Protein PAIR1; AltName: Full=Protein HOMOLOGOUS PAIRING ABERRATION IN RICE MEIOSIS 1 && -
14	HORVU.MOREX.r2.2HG0079990.1	2.43663	1.52568	Q9SD62.1 RecName: Full=Putative receptor-like protein kinase At3g47110; Flags: Precursor && PF13855:Leucine rich repeat|PF00069:Protein kinase domain
15	HORVU.MOREX.r2.2HG0176160.1	2.40186	2.44079
16	HORVU.MOREX.r2.3HG0260840.1	2.38267	2.18108	Q0DKA5.1 RecName: Full=Acyl transferase 7; Short=OsAT7 && PF02458:Transferase family
17	HORVU.MOREX.r2.3HG0186950.1	2.24781	2.18572	O65479.2 RecName: Full=Putative cysteine-rich receptor-like protein kinase 20; Short=Cysteine-rich RLK20; Flags: Precursor && PF07714:Protein tyrosine kinase|PF01657:Salt stress response/antifungal
18	HORVU.MOREX.r2.2HG0176170.1	2.22131	1.57533
19	HORVU.MOREX.r2.2HG0097390.1	2.17182	1.39284
20	HORVU.MOREX.r2.7HG0588540.1	2.11625	2.50589	O04266.1 RecName: Full=GTP-binding protein SAR1A && PF00025:ADP-ribosylation factor family
21	HORVU.MOREX.r2.6HG0465350.1	2.10416	1.24132	O65924.1 RecName: Full=Putative leucine-rich repeat receptor-like protein kinase At2g19210; Flags: Precursor && PF07714:Protein tyrosine kinase|PF13855:Leucine rich repeat|PF12819:Carbohydrate-binding protein of the ER
22	HORVU.MOREX.r2.4HG0343490.1	2.09893	2.26709	A7PZL3.1 RecName: Full=Probable polygalacturonase; Short=PG; AltName: Full=Pectinase && PF00295:Glycosyl hydrolases family 28
23	HORVU.MOREX.r2.7HG0611950.1	2.09668	2.03375	Q9SD62.1 RecName: Full=Putative receptor-like protein kinase At3g47110; Flags: Precursor && PF08263:Leucine rich repeat N-terminal domain|PF07714:Protein tyrosine kinase|PF13855:Leucine rich repeat
24	HORVU.MOREX.r2.7HG0558540.1	2.04313	1.17991	PF13962:Domain of unknown function
25	HORVU.MOREX.r2.7HG0606170.1	2.03135	1.62452	Q94BT9.2 RecName: Full=Copper transport protein ATX1; AltName: Full=Copper chaperone ATX1 && PF00403:Heavy-metal-associated domain
26	HORVU.MOREX.r2.1HG0054060.1	1.99095	1.82442
27	HORVU.MOREX.r2.6HG0522480.1	1.96567	1.82483	O81906.1 RecName: Full=G-type lectin S-receptor-like serine/threonine-protein kinase B120; Flags: Precursor && PF07714:Protein tyrosine kinase|PF01453:D-mannose binding lectin|PF08276:PAN-like domain|PF00954:S-locus glycoprotein domain
28	HORVU.MOREX.r2.4HG0336560.1	1.84708	1.30927
29	HORVU.MOREX.r2.6HG0451270.1	1.80559	1.69574	Q9LMN7.1 RecName: Full=Wall-associated receptor kinase 5; Flags: Precursor && PF13947:Wall-associated receptor kinase galacturonan-binding|PF00069:Protein kinase domain
30	HORVU.MOREX.r2.2HG0080580.1	1.7888	2.1965	O04534.1 RecName: Full=Putative L-type lectin-domain containing receptor kinase V.1; Short=Arabidopsis thaliana lectin-receptor kinase b2; Short=AthlecRK-b2; Short=LecRK-V.1; Flags: Precursor && PF00139:Legume lectin domain|PF00069:Protein kinase dom
31	HORVU.MOREX.r2.3HG0266050.1	1.71762	3.10937	Q02126.1 RecName: Full=Glucan endo-1,3-beta-glucosidase GIII; AltName: Full=(1->3)-beta-glucan endohydrolase GIII; AltName: Full=(1->3)-beta-glucanase isoenzyme GIII; AltName: Full=Beta-1,3-endoglucanase GIII; Flags: Precursor && PF00332:Glycosyl hyd
32	HORVU.MOREX.r2.7HG0527370.1	1.71171	1.5865	Q9M345.1 RecName: Full=L-type lectin-domain containing receptor kinase IV.2; Short=Arabidopsis thaliana lectin-receptor kinase a4; Short=AthlecRK-a4; Short=LecRK-IV.2; AltName: Full=Protein SMALL, GLUED-TOGETHER, AND COLLAPSED POLLEN; Flags: Precurso
33	HORVU.MOREX.r2.6HG0461220.1	1.62591	1.9481	Q852F6.1 RecName: Full=Zinc transporter 2; AltName: Full=ZRT/IRT-like protein 2; Short=OsZIP2; Flags: Precursor && PF02535:ZIP Zinc transporter
34	HORVU.MOREX.r2.7HG0604280.1	1.6224	5.60354	Q9FG34.1 RecName: Full=Peroxidase 54; Short=Atperox P54; AltName: Full=ATP29a; Flags: Precursor && PF00141:Peroxidase
35	HORVU.MOREX.r2.3HG0200880.1	1.54586	1.58814	O81905.1 RecName: Full=Receptor-like serine/threonine-protein kinase SD1-8; AltName: Full=Arabidopsis thaliana receptor kinase 3; AltName: Full=S-domain-1 (SD1) receptor kinase 8; Short=SD1-8; Flags: Precursor && PF00954:S-locus glycoprotein domain|P
36	HORVU.MOREX.r2.4HG0333180.1	1.48108	1.17717	Q9SZL8.1 RecName: Full=Protein FAR1-RELATED SEQUENCE 5 && PF03101:FAR1 DNA-binding domain|PF10551:MULE transposase domain
37	HORVU.MOREX.r2.2HG0160720.1	1.47405	1.1154	PF14368:Probable lipid transfer
38	HORVU.MOREX.r2.3HG0267820.1	1.45604	1.98694	O24592.2 RecName: Full=9-cis-epoxycarotenoid dioxygenase 1, chloroplastic; AltName: Full=Protein VIVIPAROUS14; Short=VP-14; Short=VP14; Flags: Precursor && PF03055:Retinal pigment epithelial membrane protein
39	HORVU.MOREX.r2.2HG0088540.1	1.43981	1.96914	O49621.1 RecName: Full=MLO-like protein 1; Short=AtMlo1; AltName: Full=MLO protein homolog 1; Short=AtMlo-H1 && PF03094:Mlo family
40	HORVU.MOREX.r2.2HG0141140.1	1.36436	1.04999	Q7XUW3.2 RecName: Full=PHD finger protein ALFIN-LIKE 4 && PF12165:Domain of unknown function (DUF3594)|PF00628:PHD-finger
41	HORVU.MOREX.r2.3HG0231980.1	1.359	1.72388	PF11145:Protein of unknown function (DUF2921)
42	HORVU.MOREX.r2.2HG0147240.1	1.34749	2.0819	Q7Y1Z0.1 RecName: Full=Chitinase 5; AltName: Full=Class IV chitinase a; Short=OsChia4a; AltName: Full=Pathogenesis related (PR)-3 chitinase 5; Flags: Precursor && PF00187:Chitin recognition protein|PF00182:Chitinase class I
43	HORVU.MOREX.r2.2HG0114130.1	1.32988	1.23994	Q9M069.2 RecName: Full=Glucan endo-1,3-beta-glucosidase 7; AltName: Full=(1->3)-beta-glucan endohydrolase 7; Short=(1->3)-beta-glucanase 7; AltName: Full=Beta-1,3-endoglucanase 7; Short=Beta-1,3-glucanase 7; Flags: Precursor && PF00332:Glycosyl hydro
44	HORVU.MOREX.r2.5HG0398050.1	1.31722	2.08618	Q9ZUF6.1 RecName: Full=Subtilisin-like protease SBT1.8; AltName: Full=Subtilase subfamily 1 member 8; Short=AtSBT1.8; Flags: Precursor && PF05922:Peptidase inhibitor I9|PF00082:Subtilase family|PF02225:PA domain
45	HORVU.MOREX.r2.6HG0450840.1	1.2552	1.95431	Q9FSV7.1 RecName: Full=Sucrose:sucrose 1-fructosyltransferase; AltName: Full=Sucrose 1(F)-fructosyltransferase; AltName: Full=Sucrose:sucrose 1(F)-beta-D-fructosyltransferase; Flags: Precursor && PF00251:Glycosyl hydrolases family 32 N-terminal domai
46	HORVU.MOREX.r2.2HG0158630.1	1.217	1.0209	Q8L7E3.2 RecName: Full=Vacuolar-sorting receptor 7; Short=AtVSR7; AltName: Full=BP80-like protein f; Short=AtBP80f; AltName: Full=Epidermal growth factor receptor-like protein 3; Short=AtELP3; Flags: Precursor && PF02225:PA domain|PF12662:Complement
47	HORVU.MOREX.r2.5HG0398130.1	1.20539	1.30156	Q69P80.1 RecName: Full=Copper transporter 5.1; Short=OsCOPT5.1 && PF04145:Ctr copper transporter family
48	HORVU.MOREX.r2.1HG0012070.1	1.20342	1.43671	Q8VZG8.3 RecName: Full=MDIS1-interacting receptor like kinase 2; Short=AtMIK2; AltName: Full=Probable LRR receptor-like serine/threonine-protein kinase At4g08850; Flags: Precursor && PF08263:Leucine rich repeat N-terminal domain|PF00069:Protein kinas
49	HORVU.MOREX.r2.5HG0365720.1	1.17028	1.00303	Q9S7B2.1 RecName: Full=Protein rough sheath 2; AltName: Full=Protein PHANTASTICA; AltName: Full=ZmPHAN && PF13921:Myb-like DNA-binding domain
50	HORVU.MOREX.r2.2HG0114080.1	1.16287	1.48085	Q0D5R2.1 RecName: Full=Cysteine-rich receptor-like protein kinase 10; Short=Cysteine-rich RLK10; Flags: Precursor && PF01657:Salt stress response/antifungal|PF07714:Protein tyrosine kinase
51	HORVU.MOREX.r2.1HG0004250.1	1.13196	2.21403	Q7XA42.2 RecName: Full=Putative disease resistance protein RGA1; AltName: Full=RGA3-blb && PF00931:NB-ARC domain
52	HORVU.MOREX.r2.2HG0126330.1	1.00637	1.4321	O23877.1 RecName: Full=Ferredoxin--NADP reductase, embryo isozyme, chloroplastic; Short=FNR; Flags: Precursor && PF00175:Oxidoreductase NAD-binding domain

## Sheet: Tab S3b
Table S3b. List of genes up-regulated only in WT shoot after Cd treatment (log2FC ≥ 1, adjusted P value ≤ 0.01).
#	gene ID	log2FC	description
1	HORVU.MOREX.r2.7HG0537750.1	5.87867	P37834.2 RecName: Full=Peroxidase 1; Flags: Precursor && PF00141:Peroxidase
2	HORVU.MOREX.r2.3HG0266100.1	5.15152	P15737.1 RecName: Full=Glucan endo-1,3-beta-glucosidase GII; AltName: Full=(1->3)-beta-glucan endohydrolase GII; AltName: Full=(1->3)-beta-glucanase isoenzyme GII; AltName: Full=Beta-1,3-endoglucanase GII; Flags: Precursor && PF00332:Glycosyl hydrola
3	HORVU.MOREX.r2.5HG0446810.1	4.91301	Q8W4G6.2 RecName: Full=Cysteine-rich receptor-like protein kinase 15; Short=Cysteine-rich RLK15; Flags: Precursor && PF07714:Protein tyrosine kinase|PF01657:Salt stress response/antifungal
4	HORVU.MOREX.r2.7HG0527870.1	4.13684
5	HORVU.MOREX.r2.1HG0077210.1	3.94319	Q8VZG2.1 RecName: Full=Protein HYPER-SENSITIVITY-RELATED 4; Short=AtHSR4; AltName: Full=BCS1-like protein && PF00004:ATPase family associated with various cellular activities (AAA)|PF14363:Domain associated at C-terminal with AAA
6	HORVU.MOREX.r2.1HG0002090.1	3.51953	P22220.1 RecName: Full=Arginine decarboxylase; Short=ADC; Short=ARGDC && PF00278:Pyridoxal-dependent decarboxylase, C-terminal sheet domain|PF02784:Pyridoxal-dependent decarboxylase, pyridoxal binding domain
7	HORVU.MOREX.r2.7HG0527880.1	3.4797	PF14624:VWA / Hh protein intein-like|PF00092:von Willebrand factor type A domain
8	HORVU.MOREX.r2.3HG0224740.1	3.35721	Q54T49.1 RecName: Full=Acyl-protein thioesterase 1 homolog 1 && PF02230:Phospholipase/Carboxylesterase
9	HORVU.MOREX.r2.4HG0333170.1	3.07925
10	HORVU.MOREX.r2.2HG0161870.1	3.03917	PF05627:Cleavage site for pathogenic type III effector avirulence factor Avr
11	HORVU.MOREX.r2.2HG0088520.1	3.0021	Q7XRV2.1 RecName: Full=Probable metal-nicotianamine transporter YSL6; AltName: Full=Protein YELLOW STRIPE LIKE 6; Short=OsYSL6 && PF03169:OPT oligopeptide transporter protein
12	HORVU.MOREX.r2.1HG0041650.1	2.9838
13	HORVU.MOREX.r2.4HG0281870.1	2.90914	Q01595.1 RecName: Full=Cortical cell-delineating protein; AltName: Full=Root-specific protein ZRP3; Flags: Precursor && PF14547:Hydrophobic seed protein
14	HORVU.MOREX.r2.1HG0047370.1	2.90449	Q9LPV8.1 RecName: Full=Eukaryotic peptide chain release factor subunit 1-2; Short=Eukaryotic release factor 1-2; Short=eRF1-2; AltName: Full=Omnipotent suppressor protein 1 homolog 2; Short=SUP1 homolog 2 && PF03465:eRF1 domain 3|PF03463:eRF1 domain
15	HORVU.MOREX.r2.3HG0226970.1	2.85984	Q9ZU91.2 RecName: Full=Glucan endo-1,3-beta-glucosidase 3; AltName: Full=(1->3)-beta-glucan endohydrolase 3; Short=(1->3)-beta-glucanase 3; AltName: Full=Beta-1,3-endoglucanase 3; Short=Beta-1,3-glucanase 3; Flags: Precursor && PF07983:X8 domain
16	HORVU.MOREX.r2.4HG0335340.1	2.81408	Q8L730.1 RecName: Full=Protein SULFUR DEFICIENCY-INDUCED 2 && -
17	HORVU.MOREX.r2.4HG0332690.1	2.80005	Q9MAX3.1 RecName: Full=Sulfate transporter 1.2 && PF01740:STAS domain|PF00916:Sulfate permease family
18	HORVU.MOREX.r2.4HG0342390.1	2.75441	Q08237.1 RecName: Full=RNA exonuclease 4 && -
19	HORVU.MOREX.r2.6HG0449830.1	2.6687	Q949R4.1 RecName: Full=Extradiol ring-cleavage dioxygenase; Short=AtLigB && PF02900:Catalytic LigB subunit of aromatic ring-opening dioxygenase
20	HORVU.MOREX.r2.7HG0602770.1	2.61022	PF14389:Leucine-zipper of ternary complex factor MIP1|PF04784:Protein of unknown function, DUF547
21	HORVU.MOREX.r2.2HG0079980.1	2.55822
22	HORVU.MOREX.r2.1HG0003860.1	2.42083	PF02992:Transposase family tnp2|PF13963:Transposase-associated domain
23	HORVU.MOREX.r2.5HG0352010.1	2.41608	P31110.1 RecName: Full=Thaumatin-like protein; Flags: Precursor && PF00314:Thaumatin family
24	HORVU.MOREX.r2.2HG0174050.1	2.39185	Q2UXF7.1 RecName: Full=Fructan 6-exohydrolase; Flags: Precursor && PF00251:Glycosyl hydrolases family 32 N-terminal domain|PF08244:Glycosyl hydrolases family 32 C terminal
25	HORVU.MOREX.r2.2HG0102950.1	2.3863	P31923.1 RecName: Full=Sucrose synthase 2; AltName: Full=Sucrose-UDP glucosyltransferase 2 && PF00534:Glycosyl transferases group 1|PF00862:Sucrose synthase
26	HORVU.MOREX.r2.5HG0355310.1	2.23041	P81898.2 RecName: Full=Peptide-N4-(N-acetyl-beta-glucosaminyl)asparagine amidase A; Short=PNGase A; AltName: Full=Glycopeptide N-glycosidase; AltName: Full=N-glycanase; Contains: RecName: Full=Peptide-N4-(N-acetyl-beta-glucosaminyl)asparagine amidase
27	HORVU.MOREX.r2.6HG0505970.1	2.22132	PF04720:PDDEXK-like family of unknown function
28	HORVU.MOREX.r2.6HG0458780.1	2.10207	Q8VZG8.3 RecName: Full=MDIS1-interacting receptor like kinase 2; Short=AtMIK2; AltName: Full=Probable LRR receptor-like serine/threonine-protein kinase At4g08850; Flags: Precursor && PF00069:Protein kinase domain|PF08263:Leucine rich repeat N-termina
29	HORVU.MOREX.r2.3HG0230480.1	2.04238	Q9XI60.1 RecName: Full=Lipid phosphate phosphatase 2; Short=AtLPP2; AltName: Full=Phosphatidic acid phosphatase 2; Short=AtPAP2; AltName: Full=Prenyl diphosphate phosphatase && PF01569:PAP2 superfamily
30	HORVU.MOREX.r2.4HG0286320.1	2.00324	Q9ZSA7.1 RecName: Full=Protein DMR6-LIKE OXYGENASE 2; AltName: Full=2-oxoglutarate (2OG)-Fe(II) oxygenase-like protein DLO2; AltName: Full=Salicylate 3-hydroxylase DLO2; Short=S3H DLO2; Short=SA 3-hydroxylase DLO2; Short=Salicylic acid 3-hydroxylase
31	HORVU.MOREX.r2.7HG0594730.1	1.94863	P37064.1 RecName: Full=L-ascorbate oxidase; Short=ASO; Short=Ascorbase && PF07731:Multicopper oxidase|PF00394:Multicopper oxidase|PF07732:Multicopper oxidase
32	HORVU.MOREX.r2.2HG0097180.1	1.8854
33	HORVU.MOREX.r2.2HG0171670.1	1.84105
34	HORVU.MOREX.r2.2HG0144150.1	1.82949	Q5PNZ7.1 RecName: Full=Heavy metal-associated isoprenylated plant protein 46; Short=AtHIP46; AltName: Full=Farnesylated protein 5; Short=AtFP5; Flags: Precursor && -
35	HORVU.MOREX.r2.1HG0077220.1	1.75179	Q8VZG2.1 RecName: Full=Protein HYPER-SENSITIVITY-RELATED 4; Short=AtHSR4; AltName: Full=BCS1-like protein && PF00004:ATPase family associated with various cellular activities (AAA)|PF14363:Domain associated at C-terminal with AAA
36	HORVU.MOREX.r2.2HG0174020.1	1.69148	Q2UXF7.1 RecName: Full=Fructan 6-exohydrolase; Flags: Precursor && PF00251:Glycosyl hydrolases family 32 N-terminal domain|PF08244:Glycosyl hydrolases family 32 C terminal
37	HORVU.MOREX.r2.7HG0547450.1	1.64805	Q9FKW8.1 RecName: Full=Thiosulfate sulfurtransferase 18; AltName: Full=Sulfurtransferase 18; Short=AtStr18 && PF00581:Rhodanese-like domain
38	HORVU.MOREX.r2.7HG0600390.1	1.59626	PF12274:Protein of unknown function (DUF3615)
39	HORVU.MOREX.r2.7HG0542800.1	1.55404	Q9ZSB0.1 RecName: Full=Subtilisin-like protease SBT3.9; AltName: Full=Subtilase subfamily 3 member 9; Short=AtSBT3.9; Flags: Precursor && PF05922:Peptidase inhibitor I9|PF00082:Subtilase family
40	HORVU.MOREX.r2.7HG0611350.1	1.54913	Q0JF58.1 RecName: Full=Protein argonaute 4B; Short=OsAGO4b && PF16486:N-terminal domain of argonaute|PF02170:PAZ domain|PF16488:Argonaute linker 2 domain|PF08699:Argonaute linker 1 domain|PF02171:Piwi domain
41	HORVU.MOREX.r2.4HG0348020.1	1.49563	PF04520:Senescence regulator
42	HORVU.MOREX.r2.1HG0013470.1	1.47754	A7QEU4.2 RecName: Full=Peroxidase 5; Flags: Precursor && PF00141:Peroxidase
43	HORVU.MOREX.r2.7HG0591160.1	1.40714	PF00249:Myb-like DNA-binding domain
44	HORVU.MOREX.r2.5HG0425810.1	1.40032	Q43731.1 RecName: Full=Peroxidase 50; Short=Atperox P50; AltName: Full=ATP9a; AltName: Full=PRXR2; Flags: Precursor && PF00141:Peroxidase
45	HORVU.MOREX.r2.6HG0468400.1	1.37413	PF12609:Wound-induced protein
46	HORVU.MOREX.r2.7HG0527840.1	1.36283	Q9FSV7.1 RecName: Full=Sucrose:sucrose 1-fructosyltransferase; AltName: Full=Sucrose 1(F)-fructosyltransferase; AltName: Full=Sucrose:sucrose 1(F)-beta-D-fructosyltransferase; Flags: Precursor && PF08244:Glycosyl hydrolases family 32 C terminal|PF002
47	HORVU.MOREX.r2.2HG0169020.1	1.35876	Q9FGG3.1 RecName: Full=WAT1-related protein At5g64700 && PF00892:EamA-like transporter family
48	HORVU.MOREX.r2.3HG0212560.1	1.34537	Q9F234.1 RecName: Full=Alpha-glucosidase 2; AltName: Full=Alpha-glucosidase II && PF01055:Glycosyl hydrolases family 31
49	HORVU.MOREX.r2.7HG0618780.1	1.33551	Q9LUC8.1 RecName: Full=Cytochrome P450 72A13 && PF00067:Cytochrome P450
50	HORVU.MOREX.r2.3HG0200760.1	1.3333	Q5VQL3.1 RecName: Full=Phosphoenolpyruvate/phosphate translocator 3, chloroplastic; Short=OsPPT3; Flags: Precursor && PF03151:Triose-phosphate Transporter family
51	HORVU.MOREX.r2.2HG0140910.1	1.29694	Q9SZL8.1 RecName: Full=Protein FAR1-RELATED SEQUENCE 5 && PF03101:FAR1 DNA-binding domain|PF10551:MULE transposase domain
52	HORVU.MOREX.r2.6HG0448470.1	1.28501	PF01490:Transmembrane amino acid transporter protein
53	HORVU.MOREX.r2.3HG0269020.1	1.26592	Q0D5R3.1 RecName: Full=Cysteine-rich receptor-like protein kinase 6; Short=Cysteine-rich RLK6; Flags: Precursor && PF01657:Salt stress response/antifungal|PF07714:Protein tyrosine kinase
54	HORVU.MOREX.r2.3HG0254180.1	1.25219	O74327.1 RecName: Full=Vacuolar amino acid transporter 5 && PF01490:Transmembrane amino acid transporter protein
55	HORVU.MOREX.r2.3HG0268090.1	1.23546	Q9LDN2.1 RecName: Full=Uridine 5'-monophosphate synthase; Short=UMP synthase; Includes: RecName: Full=Orotate phosphoribosyltransferase; Short=OPRTase; Includes: RecName: Full=Orotidine 5'-phosphate decarboxylase; AltName: Full=OMPdecase && PF00215:O
56	HORVU.MOREX.r2.3HG0254040.1	1.23305	Q8RWG3.1 RecName: Full=Protein RETICULATA-RELATED 6, chloroplastic; Flags: Precursor && PF11891:Domain of unknown function (DUF3411)|PF04187:Haem-binding uptake, Tiki superfamily, ChaN
57	HORVU.MOREX.r2.6HG0449810.1	1.23154	C0LGP4.1 RecName: Full=Probable LRR receptor-like serine/threonine-protein kinase At3g47570; Flags: Precursor && PF00069:Protein kinase domain
58	HORVU.MOREX.r2.7HG0527710.1	1.2124	Q9FSV7.1 RecName: Full=Sucrose:sucrose 1-fructosyltransferase; AltName: Full=Sucrose 1(F)-fructosyltransferase; AltName: Full=Sucrose:sucrose 1(F)-beta-D-fructosyltransferase; Flags: Precursor && PF08244:Glycosyl hydrolases family 32 C terminal|PF002
59	HORVU.MOREX.r2.1HG0071500.1	1.20743	Q9SEE4.1 RecName: Full=Pirin-like protein && PF02678:Pirin|PF05726:Pirin C-terminal cupin domain
60	HORVU.MOREX.r2.1HG0009190.1	1.18724	Q9XEC6.1 RecName: Full=Cysteine-rich receptor-like protein kinase 36; Short=Cysteine-rich RLK36; Flags: Precursor && PF00069:Protein kinase domain
61	HORVU.MOREX.r2.5HG0399220.1	1.1853	Q8RY66.1 RecName: Full=AAA-ATPase At4g25835; Flags: Precursor && PF14363:Domain associated at C-terminal with AAA|PF00004:ATPase family associated with various cellular activities (AAA)
62	HORVU.MOREX.r2.2HG0166180.1	1.16553	Q4R1I9.1 RecName: Full=Anthocyanidin 5,3-O-glucosyltransferase; AltName: Full=UDP-glucose: anthocyanidin 5,3-O-glucosyltransferase && PF00201:UDP-glucoronosyl and UDP-glucosyl transferase
63	HORVU.MOREX.r2.3HG0256690.1	1.16382	Q39134.2 RecName: Full=Amino acid permease 3; AltName: Full=Amino acid transporter AAP3 && PF01490:Transmembrane amino acid transporter protein
64	HORVU.MOREX.r2.6HG0504120.1	1.15744	Q67U69.1 RecName: Full=Formate dehydrogenase 2, mitochondrial; Short=FDH 2; AltName: Full=NAD-dependent formate dehydrogenase 2; Flags: Precursor && PF02826:D-isomer specific 2-hydroxyacid dehydrogenase, NAD binding domain
65	HORVU.MOREX.r2.4HG0319740.1	1.14641	Q9FJD4.1 RecName: Full=Importin subunit beta-1; AltName: Full=Karyopherin subunit beta-1; Short=ATKPNB1 && PF13513:HEAT-like repeat|PF03810:Importin-beta N-terminal domain
66	HORVU.MOREX.r2.3HG0245930.1	1.14226	Q9FMV7.1 RecName: Full=Cytochrome P450 94B1 && PF00067:Cytochrome P450
67	HORVU.MOREX.r2.5HG0399450.1	1.13966	P14896.1 RecName: Full=Low molecular mass early light-inducible protein HV60, chloroplastic; Short=ELIP; Flags: Precursor && PF00504:Chlorophyll A-B binding protein
68	HORVU.MOREX.r2.3HG0196590.1	1.13777	Q9LIG0.1 RecName: Full=Clavaminate synthase-like protein At3g21360 && PF02668:Taurine catabolism dioxygenase TauD, TfdA family
69	HORVU.MOREX.r2.1HG0055640.1	1.13721	Q949Z1.1 RecName: Full=Polygalacturonase At1g48100; Short=PG; AltName: Full=Pectinase At1g48100; Flags: Precursor && PF00295:Glycosyl hydrolases family 28
70	HORVU.MOREX.r2.1HG0030270.1	1.13436
71	HORVU.MOREX.r2.7HG0546990.1	1.13199	P93194.2 RecName: Full=Receptor-like protein kinase; Flags: Precursor && PF08263:Leucine rich repeat N-terminal domain|PF00069:Protein kinase domain
72	HORVU.MOREX.r2.3HG0258450.1	1.13034	O23264.1 RecName: Full=Selenium-binding protein 1 && PF05694:56kDa selenium binding protein (SBP56)
73	HORVU.MOREX.r2.4HG0337410.1	1.11501	C5WYI7.1 RecName: Full=Cyanate hydratase; Short=Cyanase; AltName: Full=Cyanate hydrolase; AltName: Full=Cyanate lyase && -
74	HORVU.MOREX.r2.2HG0160740.1	1.1145	PF14368:Probable lipid transfer
75	HORVU.MOREX.r2.7HG0562850.1	1.09559	PF04577:Protein of unknown function (DUF563)
76	HORVU.MOREX.r2.4HG0282440.1	1.09263	P53844.1 RecName: Full=Phosphatidylinositol transfer protein PDR17; Short=PITP; AltName: Full=Phosphatidylserine transport B pathway protein 2; AltName: Full=Pleiotropic drug resistance protein 17; AltName: Full=SEC14 homolog 3 && PF03765:CRAL/TRIO,
77	HORVU.MOREX.r2.2HG0164880.1	1.08113	Q2R2D5.1 RecName: Full=Receptor kinase-like protein Xa21; Contains: RecName: Full=Receptor kinase-like protein Xa21, processed; Flags: Precursor && PF13855:Leucine rich repeat|PF08263:Leucine rich repeat N-terminal domain|PF00069:Protein kinase domai
78	HORVU.MOREX.r2.3HG0261140.1	1.07215
79	HORVU.MOREX.r2.3HG0246920.1	1.07115	Q9FLM1.1 RecName: Full=Glycerophosphodiester phosphodiesterase GDPD2; AltName: Full=Glycerophosphodiester phosphodiesterase 2; Short=AtGDPD2 && PF03009:Glycerophosphoryl diester phosphodiesterase family
80	HORVU.MOREX.r2.1HG0003260.1	1.05855
81	HORVU.MOREX.r2.7HG0613110.1	1.05071	Q8S9J6.1 RecName: Full=Aspartyl protease family protein At5g10770; Flags: Precursor && PF14543:Xylanase inhibitor N-terminal|PF14541:Xylanase inhibitor C-terminal
82	HORVU.MOREX.r2.5HG0409490.1	1.04453	Q5MAU8.1 RecName: Full=Probable inactive purple acid phosphatase 27; Flags: Precursor && PF00149:Calcineurin-like phosphoesterase|PF16656:Purple acid Phosphatase, N-terminal domain|PF14008:Iron/zinc purple acid phosphatase-like protein C
83	HORVU.MOREX.r2.6HG0448480.1	1.04075
84	HORVU.MOREX.r2.5HG0418260.1	1.02916	O81906.1 RecName: Full=G-type lectin S-receptor-like serine/threonine-protein kinase B120; Flags: Precursor && PF07714:Protein tyrosine kinase|PF01453:D-mannose binding lectin|PF00954:S-locus glycoprotein domain|PF08276:PAN-like domain
85	HORVU.MOREX.r2.4HG0282010.1	1.029	Q42521.2 RecName: Full=Glutamate decarboxylase 1; Short=GAD 1 && PF00282:Pyridoxal-dependent decarboxylase conserved domain
86	HORVU.MOREX.r2.5HG0426210.1	1.00258	Q9FJV5.1 RecName: Full=Probable transcription factor KAN4; AltName: Full=Protein ABERRANT TESTA SHAPE; AltName: Full=Protein KANADI 4 && PF00249:Myb-like DNA-binding domain
87	HORVU.MOREX.r2.5HG0446210.1	1.0021	Q5JJV0.1 RecName: Full=Beta-fructofuranosidase, insoluble isoenzyme 4; AltName: Full=Cell wall beta-fructosidase 4; AltName: Full=Invertase 4; AltName: Full=OsCIN4; AltName: Full=Sucrose hydrolase 4; Flags: Precursor && PF08244:Glycosyl hydrolases fa
88	HORVU.MOREX.r2.5HG0423450.1	1.00188	Q9S7D8.1 RecName: Full=ATP sulfurylase 4, chloroplastic; Flags: Precursor && PF14306:PUA-like domain|PF01747:ATP-sulfurylase

## Sheet: Tab S3c
Table S3c. List of genes up-regulated only in hvd14.d shoot after Cd treatment (log2FC ≥ 1, adjusted P value ≤ 0.01).
#	gene ID	log2FC	description
1	HORVU.MOREX.r2.5HG0428280.1	10.6712
2	HORVU.MOREX.r2.6HG0512820.1	9.14123	Q43735.1 RecName: Full=Peroxidase 27; Short=Atperox P27; AltName: Full=ATP12a; AltName: Full=PRXR7; Flags: Precursor && PF00141:Peroxidase
3	HORVU.MOREX.r2.7HG0540160.1	6.95319
4	HORVU.MOREX.r2.2HG0153700.1	6.46225
5	HORVU.MOREX.r2.2HG0144480.1	6.3285	Q9FJ62.1 RecName: Full=Glycerophosphodiester phosphodiesterase GDPDL4; AltName: Full=Glycerophosphodiester phosphodiesterase-like 4; Short=ATGDPDL4; AltName: Full=Glycerophosphodiesterase-like 1; AltName: Full=Protein SHV3-LIKE 1; Flags: Precursor &&
6	HORVU.MOREX.r2.2HG0086120.1	6.20102	Q7XWU8.2 RecName: Full=Expansin-A1; AltName: Full=Alpha-expansin-1; AltName: Full=OsEXP1; AltName: Full=OsEXPA1; AltName: Full=OsaEXPa1.16; AltName: Full=RiExA; Flags: Precursor && PF01357:Pollen allergen|PF03330:Rare lipoprotein A (RlpA)-like double
7	HORVU.MOREX.r2.4HG0326410.1	6.18654
8	HORVU.MOREX.r2.4HG0326390.1	6.01941
9	HORVU.MOREX.r2.2HG0135700.1	5.73862	A2XT03.1 RecName: Full=Protein PYRICULARIA ORYZAE RESISTANCE 21; Short=Pi21 && -
10	HORVU.MOREX.r2.7HG0607850.1	5.62091	PF14368:Probable lipid transfer
11	HORVU.MOREX.r2.6HG0448430.1	5.45586
12	HORVU.MOREX.r2.1HG0032060.1	5.44267
13	HORVU.MOREX.r2.3HG0228900.1	5.37987	Q8VY22.1 RecName: Full=Protein trichome birefringence-like 38 && PF14416:PMR5 N terminal Domain|PF13839:GDSL/SGNH-like Acyl-Esterase family found in Pmr5 and Cas1p
14	HORVU.MOREX.r2.6HG0465300.1	5.35571	O64483.1 RecName: Full=Senescence-induced receptor-like serine/threonine-protein kinase; AltName: Full=FLG22-induced receptor-like kinase 1; Flags: Precursor && PF13855:Leucine rich repeat|PF07714:Protein tyrosine kinase|PF12819:Carbohydrate-binding
15	HORVU.MOREX.r2.5HG0412820.1	5.31986	Q0J090.1 RecName: Full=Dehydration-responsive element-binding protein 1H; Short=Protein DREB1H >A2Z388.1 RecName: Full=Dehydration-responsive element-binding protein 1H; Short=Protein DREB1H && PF00847:AP2 domain
16	HORVU.MOREX.r2.5HG0371240.1	5.1632
17	HORVU.MOREX.r2.4HG0293380.1	5.1419	Q9LYL9.1 RecName: Full=BTB/POZ domain-containing protein At3g56230 && PF00651:BTB/POZ domain
18	HORVU.MOREX.r2.1HG0068230.1	5.09935	Q9SZ06.1 RecName: Full=Ethylene-responsive transcription factor ERF109 && PF00847:AP2 domain
19	HORVU.MOREX.r2.1HG0000210.1	5.05004
20	HORVU.MOREX.r2.6HG0467940.1	4.94159	Q9SNE5.1 RecName: Full=Protein IRREGULAR XYLEM 15; Short=AtIRX15 && PF04669:Polysaccharide biosynthesis
21	HORVU.MOREX.r2.2HG0170990.1	4.94147	PF14547:Hydrophobic seed protein
22	HORVU.MOREX.r2.5HG0381350.1	4.76543	PF13962:Domain of unknown function
23	HORVU.MOREX.r2.5HG0411140.1	4.54377
24	HORVU.MOREX.r2.4HG0280330.1	4.47397	Q66PF2.1 RecName: Full=Putative UDP-rhamnose:rhamnosyltransferase 1; Short=FaRT1; AltName: Full=Glycosyltransferase 4; Short=FaGT4 && -
25	HORVU.MOREX.r2.1HG0044610.1	4.44399	Q7XCA7.1 RecName: Full=Expansin-B6; AltName: Full=Beta-expansin-6; AltName: Full=OsEXPB6; AltName: Full=OsaEXPb1.8; Flags: Precursor && PF01357:Pollen allergen|PF03330:Rare lipoprotein A (RlpA)-like double-psi beta-barrel
26	HORVU.MOREX.r2.5HG0399600.1	4.42465	P14897.1 RecName: Full=Low molecular mass early light-inducible protein HV90, chloroplastic; Short=ELIP; Flags: Precursor && PF00504:Chlorophyll A-B binding protein
27	HORVU.MOREX.r2.4HG0332110.1	4.39985
28	HORVU.MOREX.r2.1HG0068220.1	4.25272	Q9SZ06.1 RecName: Full=Ethylene-responsive transcription factor ERF109 && PF00847:AP2 domain
29	HORVU.MOREX.r2.5HG0387280.1	4.19535	Q94C77.1 RecName: Full=Receptor protein kinase-like protein At4g34220; Flags: Precursor && PF00069:Protein kinase domain|PF08263:Leucine rich repeat N-terminal domain
30	HORVU.MOREX.r2.4HG0341040.1	4.18292	Q9ZVP8.2 RecName: Full=NAC domain-containing protein 35; Short=ANAC035; AltName: Full=Protein LONG VEGETATIVE PHASE 1; Short=AtLOV1 && PF02365:No apical meristem (NAM) protein
31	HORVU.MOREX.r2.7HG0531350.1	4.18267	PF00098:Zinc knuckle
32	HORVU.MOREX.r2.5HG0426430.1	4.10842	PF14009:Domain of unknown function (DUF4228)
33	HORVU.MOREX.r2.3HG0228200.1	4.07824
34	HORVU.MOREX.r2.1HG0074460.1	4.01711	Q8H0Y8.2 RecName: Full=Probable WRKY transcription factor 41; AltName: Full=WRKY DNA-binding protein 41 && PF03106:WRKY DNA -binding domain
35	HORVU.MOREX.r2.3HG0268430.1	3.97823	Q9M1K1.1 RecName: Full=Transcription factor ORG2; AltName: Full=Basic helix-loop-helix protein 38; Short=AtbHLH38; Short=bHLH 38; AltName: Full=OBP3-responsive gene 2; AltName: Full=Transcription factor EN 8; AltName: Full=bHLH transcription factor b
36	HORVU.MOREX.r2.7HG0531340.1	3.95413	PF14227:gag-polypeptide of LTR copia-type
37	HORVU.MOREX.r2.7HG0621430.1	3.92469	Q5Z980.1 RecName: Full=Expansin-like A4; AltName: Full=OsEXLA4; AltName: Full=OsEXPL4; Flags: Precursor && PF01357:Pollen allergen
38	HORVU.MOREX.r2.3HG0212040.1	3.91276
39	HORVU.MOREX.r2.2HG0116340.1	3.87032	Q0D673.1 RecName: Full=Probable protein phosphatase 2C 62; Short=OsPP2C62 && PF00481:Protein phosphatase 2C
40	HORVU.MOREX.r2.4HG0341050.1	3.83682	Q9ZVP8.2 RecName: Full=NAC domain-containing protein 35; Short=ANAC035; AltName: Full=Protein LONG VEGETATIVE PHASE 1; Short=AtLOV1 && PF02365:No apical meristem (NAM) protein
41	HORVU.MOREX.r2.2HG0081610.1	3.82764	P53415.1 RecName: Full=Chalcone synthase 2; AltName: Full=Naringenin-chalcone synthase 2 && PF00195:Chalcone and stilbene synthases, N-terminal domain|PF02797:Chalcone and stilbene synthases, C-terminal domain
42	HORVU.MOREX.r2.7HG0551460.1	3.81327
43	HORVU.MOREX.r2.2HG0136020.1	3.81019	P22242.1 RecName: Full=Desiccation-related protein PCC13-62; Flags: Precursor [Craterostigma plantagineum] && PF13668:Ferritin-like domain
44	HORVU.MOREX.r2.2HG0158150.1	3.77665	Q9FLV4.1 RecName: Full=G-type lectin S-receptor-like serine/threonine-protein kinase At5g24080; Flags: Precursor && PF00069:Protein kinase domain
45	HORVU.MOREX.r2.6HG0461040.1	3.75748	PF07816:Protein of unknown function (DUF1645)
46	HORVU.MOREX.r2.7HG0616250.1	3.73929	Q0DAJ3.2 RecName: Full=WRKY transcription factor WRKY28; Short=OsWRKY28 && PF03106:WRKY DNA -binding domain
47	HORVU.MOREX.r2.7HG0534470.1	3.68716
48	HORVU.MOREX.r2.2HG0154870.1	3.67861	Q8H273.1 RecName: Full=Dehydration-responsive element-binding protein 1E; Short=Protein DREB1E >A2XWL6.1 RecName: Full=Dehydration-responsive element-binding protein 1E; Short=Protein DREB1E && PF00847:AP2 domain
49	HORVU.MOREX.r2.5HG0406510.1	3.67777
50	HORVU.MOREX.r2.4HG0335860.1	3.64863	PF02519:Auxin responsive protein
51	HORVU.MOREX.r2.5HG0437480.1	3.60399	PF13912:C2H2-type zinc finger
52	HORVU.MOREX.r2.1HG0044650.1	3.60041	Q336T5.2 RecName: Full=Expansin-B3; AltName: Full=Beta-expansin-3; AltName: Full=OsEXPB3; AltName: Full=OsaEXPb1.10; Flags: Precursor && PF01357:Pollen allergen|PF03330:Rare lipoprotein A (RlpA)-like double-psi beta-barrel
53	HORVU.MOREX.r2.7HG0551320.1	3.55314	PF05553:Cotton fibre expressed protein
54	HORVU.MOREX.r2.6HG0526360.1	3.53183	D7UPN3.1 RecName: Full=Chitin elicitor receptor kinase 1; Short=OsCERK1; AltName: Full=LysM domain receptor-like kinase 1; Short=LysM RLK1; Short=LysM-containing receptor-like kinase 1; Flags: Precursor && -
55	HORVU.MOREX.r2.5HG0412840.1	3.52637	A2Z389.1 RecName: Full=Dehydration-responsive element-binding protein 1A; Short=Protein DREB1A; AltName: Full=Protein C-repeat-binding factor 3; Short=rCBF3 && PF00847:AP2 domain
56	HORVU.MOREX.r2.1HG0020310.1	3.52545	Q8LEJ6.2 RecName: Full=Fasciclin-like arabinogalactan protein 11; Flags: Precursor && PF02469:Fasciclin domain
57	HORVU.MOREX.r2.1HG0014470.1	3.52392	Q8LPH6.1 RecName: Full=Transcription factor MYB86; AltName: Full=Myb homolog 4; Short=AtMyb4; AltName: Full=Myb-related protein 86; Short=AtMYB86 && PF00249:Myb-like DNA-binding domain
58	HORVU.MOREX.r2.1HG0069390.1	3.50824	PF14009:Domain of unknown function (DUF4228)
59	HORVU.MOREX.r2.7HG0530190.1	3.49551	O81906.1 RecName: Full=G-type lectin S-receptor-like serine/threonine-protein kinase B120; Flags: Precursor && PF07714:Protein tyrosine kinase|PF01657:Salt stress response/antifungal
60	HORVU.MOREX.r2.5HG0353020.1	3.46843	PF03108:MuDR family transposase
61	HORVU.MOREX.r2.5HG0441650.1	3.45982	Q943I6.1 RecName: Full=Zinc finger protein STOP1 homolog; AltName: Full=Protein STOP1 homolog && -
62	HORVU.MOREX.r2.7HG0602540.1	3.45047	Q10ST8.1 RecName: Full=Non-specific lipid-transfer protein 2; Short=nsLTP2; AltName: Full=7 kDa lipid transfer protein; Flags: Precursor && -
63	HORVU.MOREX.r2.7HG0532280.1	3.44897	Q8VZG8.3 RecName: Full=MDIS1-interacting receptor like kinase 2; Short=AtMIK2; AltName: Full=Probable LRR receptor-like serine/threonine-protein kinase At4g08850; Flags: Precursor && PF13855:Leucine rich repeat|PF00069:Protein kinase domain|PF08263:L
64	HORVU.MOREX.r2.5HG0422980.1	3.42344	PF14009:Domain of unknown function (DUF4228)
65	HORVU.MOREX.r2.7HG0528520.1	3.40152
66	HORVU.MOREX.r2.2HG0129160.1	3.38465
67	HORVU.MOREX.r2.5HG0418360.1	3.34303	Q93ZR6.1 RecName: Full=O-acyltransferase WSD1; AltName: Full=Diacylglycerol O-acyltransferase; Short=DGAT; AltName: Full=Long-chain-alcohol O-fatty-acyltransferase; AltName: Full=Wax synthase; Short=WS && PF03007:Wax ester synthase-like Acyl-CoA acyl
68	HORVU.MOREX.r2.7HG0616260.1	3.33944	Q6QHD1.1 RecName: Full=WRKY transcription factor WRKY71; Short=OsWRKY71 && PF03106:WRKY DNA -binding domain
69	HORVU.MOREX.r2.5HG0397580.1	3.33827	PF14009:Domain of unknown function (DUF4228)
70	HORVU.MOREX.r2.2HG0118160.1	3.33357
71	HORVU.MOREX.r2.6HG0450830.1	3.33228	Q9FSV7.1 RecName: Full=Sucrose:sucrose 1-fructosyltransferase; AltName: Full=Sucrose 1(F)-fructosyltransferase; AltName: Full=Sucrose:sucrose 1(F)-beta-D-fructosyltransferase; Flags: Precursor && PF08244:Glycosyl hydrolases family 32 C terminal|PF002
72	HORVU.MOREX.r2.3HG0190040.1	3.3285	Q43257.1 RecName: Full=indole-2-monooxygenase; AltName: Full=Cytochrome P450 71C4; AltName: Full=Protein benzoxazineless 2 && PF00067:Cytochrome P450
73	HORVU.MOREX.r2.7HG0619770.1	3.29833
74	HORVU.MOREX.r2.1HG0023260.1	3.28085	PF13359:DDE superfamily endonuclease
75	HORVU.MOREX.r2.6HG0512530.1	3.28042	Q9SCZ4.1 RecName: Full=Receptor-like protein kinase FERONIA; AltName: Full=Protein SIRENE; Flags: Precursor && PF07714:Protein tyrosine kinase
76	HORVU.MOREX.r2.5HG0395660.1	3.24855	O80742.1 RecName: Full=U-box domain-containing protein 19; AltName: Full=Plant U-box protein 19 && PF04564:U-box domain
77	HORVU.MOREX.r2.1HG0038360.1	3.23525
78	HORVU.MOREX.r2.2HG0080620.1	3.22475	Q9LFH9.1 RecName: Full=L-type lectin-domain containing receptor kinase VIII.1; Short=LecRK-VIII.1; Flags: Precursor && PF00139:Legume lectin domain|PF00069:Protein kinase domain
79	HORVU.MOREX.r2.2HG0179350.1	3.22219	Q9SS01.1 RecName: Full=Benzoate--CoA ligase, peroxisomal; AltName: Full=Acyl-activating enzyme 20; AltName: Full=Protein BENZOYLOXYGLUCOSINOLATE 1 && PF00501:AMP-binding enzyme|PF13193:AMP-binding enzyme C-terminal domain
80	HORVU.MOREX.r2.3HG0256100.1	3.2022
81	HORVU.MOREX.r2.7HG0572230.1	3.20146	Q39152.1 RecName: Full=Fatty acyl-CoA reductase 1 && PF07993:Male sterility protein|PF03015:Male sterility protein
82	HORVU.MOREX.r2.5HG0367850.1	3.19728	PF00407:Pathogenesis-related protein Bet v I family
83	HORVU.MOREX.r2.2HG0090840.1	3.18026	PF03959:Serine hydrolase (FSH1)
84	HORVU.MOREX.r2.3HG0238720.1	3.17705	Q8GW43.2 RecName: Full=8-amino-7-oxononanoate synthase; Short=AONS; AltName: Full=7-keto-8-amino-pelargonic acid synthase; Short=7-KAP synthase; Short=KAPA synthase; AltName: Full=8-amino-7-ketopelargonate synthase; AltName: Full=Biotin synthase 4; A
85	HORVU.MOREX.r2.3HG0252410.1	3.16612	Q5N9X2.1 RecName: Full=Laccase-4; AltName: Full=Benzenediol:oxygen oxidoreductase 4; AltName: Full=Diphenol oxidase 4; AltName: Full=Urishiol oxidase 4; Flags: Precursor && PF07731:Multicopper oxidase|PF07732:Multicopper oxidase|PF00394:Multicopper o
86	HORVU.MOREX.r2.5HG0359860.1	3.14683	Q948R0.1 RecName: Full=Calmodulin-like protein 5; AltName: Full=Calmodulin-2; AltName: Full=OsCAM-2 && PF13499:EF-hand domain pair
87	HORVU.MOREX.r2.6HG0494210.1	3.13733	Q7XBH4.2 RecName: Full=Myb-related protein Myb4; AltName: Full=OsMyb4; AltName: Full=Transcription factor RLTR1 && PF00249:Myb-like DNA-binding domain
88	HORVU.MOREX.r2.2HG0090850.1	3.10306	A4II73.2 RecName: Full=Esterase OVCA2; AltName: Full=Ovarian cancer-associated gene 2 protein homolog && PF03959:Serine hydrolase (FSH1)
89	HORVU.MOREX.r2.7HG0619500.1	3.09521	Q949S5.1 RecName: Full=F-box protein PP2-B11; AltName: Full=Protein PHLOEM PROTEIN 2-LIKE B11; Short=AtPP2-B11; AltName: Full=SKP1-interacting partner 12 && PF14299:Phloem protein 2
90	HORVU.MOREX.r2.6HG0511740.1	3.09377	Q9ZPE7.1 RecName: Full=Protein EXORDIUM; Flags: Precursor && PF04674:Phosphate-induced protein 1 conserved region
91	HORVU.MOREX.r2.2HG0100370.1	3.08989	Q3EDL4.2 RecName: Full=Probable serine/threonine-protein kinase At1g01540 && PF00069:Protein kinase domain
92	HORVU.MOREX.r2.2HG0169700.1	3.08686	Q9FN92.1 RecName: Full=Probable receptor-like protein kinase At5g59700; Flags: Precursor && PF12819:Carbohydrate-binding protein of the ER|PF07714:Protein tyrosine kinase
93	HORVU.MOREX.r2.2HG0084440.1	3.08581	O81905.1 RecName: Full=Receptor-like serine/threonine-protein kinase SD1-8; AltName: Full=Arabidopsis thaliana receptor kinase 3; AltName: Full=S-domain-1 (SD1) receptor kinase 8; Short=SD1-8; Flags: Precursor && PF07714:Protein tyrosine kinase|PF082
94	HORVU.MOREX.r2.5HG0352070.1	3.0633
95	HORVU.MOREX.r2.3HG0234550.1	3.04769	Q40541.1 RecName: Full=Mitogen-activated protein kinase kinase kinase NPK1; AltName: Full=Nicotiana protein kinase 1 && PF00069:Protein kinase domain
96	HORVU.MOREX.r2.7HG0619610.1	3.04196	PF14299:Phloem protein 2
97	HORVU.MOREX.r2.1HG0078280.1	3.02495	Q9SBQ9.1 RecName: Full=Flavonoid 3'-monooxygenase; AltName: Full=Cytochrome P450 75B2; AltName: Full=Flavonoid 3'-hydroxylase [Petunia x hybrida] && PF00067:Cytochrome P450
98	HORVU.MOREX.r2.5HG0370040.1	3.02307	Q9ZV04.1 RecName: Full=Peroxidase 24; Short=Atperox P24; AltName: Full=ATP47; Flags: Precursor && PF00141:Peroxidase
99	HORVU.MOREX.r2.2HG0091770.1	3.0094	PF11331:Probable zinc-ribbon domain
100	HORVU.MOREX.r2.3HG0187960.1	3.00161	F4HQ22.1 RecName: Full=LEAF RUST 10 DISEASE-RESISTANCE LOCUS RECEPTOR-LIKE PROTEIN KINASE-like 2.4; AltName: Full=Probable receptor-like serine/threonine-protein kinase LRK10L-2.4; Flags: Precursor && PF07714:Protein tyrosine kinase|PF14380:Wall-asso
101	HORVU.MOREX.r2.1HG0060630.1	2.97531	PF04844:Transcriptional repressor, ovate
102	HORVU.MOREX.r2.1HG0004080.1	2.94691	PF04577:Protein of unknown function (DUF563)
103	HORVU.MOREX.r2.1HG0074420.1	2.94533	Q9SUP6.1 RecName: Full=Probable WRKY transcription factor 53; AltName: Full=WRKY DNA-binding protein 53 && PF03106:WRKY DNA -binding domain
104	HORVU.MOREX.r2.4HG0341550.1	2.93351	P46573.2 RecName: Full=Protein kinase APK1B, chloroplastic; Flags: Precursor && PF07714:Protein tyrosine kinase
105	HORVU.MOREX.r2.1HG0074410.1	2.91775	Q9SUP6.1 RecName: Full=Probable WRKY transcription factor 53; AltName: Full=WRKY DNA-binding protein 53 && PF03106:WRKY DNA -binding domain
106	HORVU.MOREX.r2.2HG0087270.1	2.90511	Q9M1V2.1 RecName: Full=Cytosolic sulfotransferase 5; Short=AtSOT5; AltName: Full=Flavonoid 7-sulfotransferase 3a; Short=AtST3a && PF00685:Sulfotransferase domain
107	HORVU.MOREX.r2.5HG0392720.1	2.89847	Q8H0Y8.2 RecName: Full=Probable WRKY transcription factor 41; AltName: Full=WRKY DNA-binding protein 41 && PF03106:WRKY DNA -binding domain
108	HORVU.MOREX.r2.7HG0600630.1	2.88524	A2XQD3.1 RecName: Full=G-type lectin S-receptor-like serine/threonine-protein kinase LECRK2; Short=OsLecRK2; Flags: Precursor && PF00069:Protein kinase domain|PF01453:D-mannose binding lectin
109	HORVU.MOREX.r2.5HG0409640.1	2.87532	P14133.1 RecName: Full=L-ascorbate oxidase; Short=ASO; Short=Ascorbase; Flags: Precursor && PF00394:Multicopper oxidase|PF07731:Multicopper oxidase|PF07732:Multicopper oxidase
110	HORVU.MOREX.r2.2HG0172120.1	2.873	PF01485:IBR domain, a half RING-finger domain
111	HORVU.MOREX.r2.4HG0346300.1	2.86808	Q9SU35.1 RecName: Full=pEARLI1-like lipid transfer protein 1; AltName: Full=Protein AZELAIC ACID INDUCED 1; Flags: Precursor && PF14547:Hydrophobic seed protein
112	HORVU.MOREX.r2.2HG0167450.1	2.86654	O22150.1 RecName: Full=Auxin-responsive protein SAUR36; AltName: Full=Protein RESPONSE TO AUXINS AND GIBBERELLINS 1; AltName: Full=Protein SENESCENCE-ASSOCIATED GENE 201; AltName: Full=Protein SMALL AUXIN UP RNA 36 && PF02519:Auxin responsive protein
113	HORVU.MOREX.r2.3HG0187560.1	2.85421	Q9FKL6.1 RecName: Full=Calmodulin-binding protein 60 B && PF07887:Calmodulin binding protein-like
114	HORVU.MOREX.r2.3HG0259290.1	2.84511	P0C042.1 RecName: Full=Uncharacterized protein At4g15970 && PF03407:Nucleotide-diphospho-sugar transferase
115	HORVU.MOREX.r2.2HG0100730.1	2.84358
116	HORVU.MOREX.r2.7HG0531330.1	2.84231	Q9C9H7.2 RecName: Full=Receptor-like protein 12; Short=AtRLP12; Flags: Precursor && PF08263:Leucine rich repeat N-terminal domain|PF13855:Leucine rich repeat
117	HORVU.MOREX.r2.3HG0203960.1	2.84157	O64763.1 RecName: Full=E3 ubiquitin-protein ligase ATL9; AltName: Full=RING-H2 finger protein ATL9; AltName: Full=RING-type E3 ubiquitin transferase ATL9; Flags: Precursor && PF13639:Ring finger domain
118	HORVU.MOREX.r2.1HG0004830.1	2.83901	P02277.1 RecName: Full=Histone H2A.2.2 && PF00125:Core histone H2A/H2B/H3/H4|PF16211:C-terminus of histone H2A
119	HORVU.MOREX.r2.3HG0234560.1	2.83649	O22042.1 RecName: Full=Mitogen-activated protein kinase kinase kinase 3; AltName: Full=Arabidopsis NPK1-related protein kinase 3 && PF00069:Protein kinase domain
120	HORVU.MOREX.r2.4HG0330890.1	2.83093	Q9SGZ5.2 RecName: Full=Probable beta-D-xylosidase 7; Short=AtBXL7; Flags: Precursor && PF14310:Fibronectin type III-like domain|PF00933:Glycosyl hydrolase family 3 N terminal domain|PF01915:Glycosyl hydrolase family 3 C-terminal domain
121	HORVU.MOREX.r2.6HG0473910.1	2.82848	PF01464:Transglycosylase SLT domain
122	HORVU.MOREX.r2.2HG0112600.1	2.81489	Q84S11.1 RecName: Full=Mixed-linked glucan synthase 2; AltName: Full=1,3;1,4-beta-D-glucan synthase 2; AltName: Full=Cellulose synthase-like protein F2; AltName: Full=OsCslF2 && PF03552:Cellulose synthase
123	HORVU.MOREX.r2.4HG0341030.1	2.81225	Q9ZVP8.2 RecName: Full=NAC domain-containing protein 35; Short=ANAC035; AltName: Full=Protein LONG VEGETATIVE PHASE 1; Short=AtLOV1 && PF02365:No apical meristem (NAM) protein
124	HORVU.MOREX.r2.5HG0447750.1	2.79508
125	HORVU.MOREX.r2.5HG0406800.1	2.78976	Q9LXU9.1 RecName: Full=IRK-interacting protein && -
126	HORVU.MOREX.r2.7HG0619490.1	2.78528
127	HORVU.MOREX.r2.5HG0401310.1	2.78379	Q9MBG5.1 RecName: Full=Probable calcium-binding protein CML30; AltName: Full=Calmodulin-like protein 30 && PF13499:EF-hand domain pair
128	HORVU.MOREX.r2.7HG0593340.1	2.77966
129	HORVU.MOREX.r2.3HG0186170.1	2.77474
130	HORVU.MOREX.r2.6HG0510660.1	2.77428
131	HORVU.MOREX.r2.5HG0446820.1	2.75738	A2XQD3.1 RecName: Full=G-type lectin S-receptor-like serine/threonine-protein kinase LECRK2; Short=OsLecRK2; Flags: Precursor && PF01453:D-mannose binding lectin|PF00069:Protein kinase domain
132	HORVU.MOREX.r2.6HG0523690.1	2.7502	Q1MX30.1 RecName: Full=Receptor kinase-like protein Xa21; Contains: RecName: Full=Receptor kinase-like protein Xa21, processed; Flags: Precursor && PF13855:Leucine rich repeat
133	HORVU.MOREX.r2.7HG0617050.1	2.74822	Q9LXA5.1 RecName: Full=L-type lectin-domain containing receptor kinase IX.1; Short=LecRK-IX.1; Flags: Precursor && PF00069:Protein kinase domain|PF01657:Salt stress response/antifungal
134	HORVU.MOREX.r2.7HG0619480.1	2.74546	Q949S5.1 RecName: Full=F-box protein PP2-B11; AltName: Full=Protein PHLOEM PROTEIN 2-LIKE B11; Short=AtPP2-B11; AltName: Full=SKP1-interacting partner 12 && -
135	HORVU.MOREX.r2.3HG0221920.1	2.74004	PF13359:DDE superfamily endonuclease
136	HORVU.MOREX.r2.2HG0145300.1	2.73729
137	HORVU.MOREX.r2.5HG0398750.1	2.73345	PF01485:IBR domain, a half RING-finger domain
138	HORVU.MOREX.r2.6HG0451610.1	2.70847	Q8VYY5.1 RecName: Full=Receptor-like serine/threonine-protein kinase NCRK; Flags: Precursor && PF00069:Protein kinase domain
139	HORVU.MOREX.r2.7HG0535230.1	2.70211	O22977.1 RecName: Full=Probable lysophospholipase BODYGUARD 3; Short=AtBDG3; Flags: Precursor && -
140	HORVU.MOREX.r2.7HG0550810.1	2.69667	O80933.1 RecName: Full=Scarecrow-like protein 9; Short=AtSCL9; AltName: Full=GRAS family protein 13; Short=AtGRAS-13 && PF03514:GRAS domain family
141	HORVU.MOREX.r2.5HG0421190.1	2.69441	Q9SS90.1 RecName: Full=E3 ubiquitin-protein ligase RGLG1; AltName: Full=RING domain ligase 1 && PF07002:Copine
142	HORVU.MOREX.r2.4HG0318840.1	2.67759	Q8GZ17.2 RecName: Full=COBRA-like protein 7; Flags: Precursor && PF04833:COBRA-like protein
143	HORVU.MOREX.r2.7HG0563280.1	2.66849	Q9LMN7.1 RecName: Full=Wall-associated receptor kinase 5; Flags: Precursor && PF13947:Wall-associated receptor kinase galacturonan-binding|PF07714:Protein tyrosine kinase
144	HORVU.MOREX.r2.2HG0173010.1	2.66741
145	HORVU.MOREX.r2.7HG0531380.1	2.64819	P04146.3 RecName: Full=Copia protein; AltName: Full=Gag-int-pol protein; Contains: RecName: Full=Copia VLP protein; Contains: RecName: Full=Copia protease && PF00665:Integrase core domain|PF07727:Reverse transcriptase (RNA-dependent DNA polymerase)
146	HORVU.MOREX.r2.5HG0420200.1	2.63919	Q9LMN6.1 RecName: Full=Wall-associated receptor kinase 4; Flags: Precursor && PF00069:Protein kinase domain|PF13947:Wall-associated receptor kinase galacturonan-binding
147	HORVU.MOREX.r2.6HG0486760.1	2.63437
148	HORVU.MOREX.r2.7HG0539640.1	2.63389	Q8VWV6.1 RecName: Full=Probable WRKY transcription factor 61; AltName: Full=WRKY DNA-binding protein 61 && PF03106:WRKY DNA -binding domain
149	HORVU.MOREX.r2.2HG0087420.1	2.63268	Q6ZBZ2.1 RecName: Full=Germin-like protein 8-14; AltName: Full=Germin-like protein 1; AltName: Full=Germin-like protein 5; Short=OsGER5; Flags: Precursor && PF00190:Cupin
150	HORVU.MOREX.r2.2HG0090710.1	2.63112	PF12937:F-box-like|PF03478:Protein of unknown function (DUF295)
151	HORVU.MOREX.r2.2HG0177900.1	2.62335	Q9FMS6.1 RecName: Full=Probable CCR4-associated factor 1 homolog 11 && PF04857:CAF1 family ribonuclease
152	HORVU.MOREX.r2.2HG0105250.1	2.6169	P51105.1 RecName: Full=Dihydroflavonol 4-reductase; Short=DFR; AltName: Full=Dihydrokaempferol 4-reductase; AltName: Full=Flavanone 4-reductase; Short=FNR && PF01370:NAD dependent epimerase/dehydratase family
153	HORVU.MOREX.r2.5HG0380690.1	2.61334	Q9ZUX1.1 RecName: Full=Cytochrome P450 94C1 && PF00067:Cytochrome P450
154	HORVU.MOREX.r2.3HG0269090.1	2.60094	PF03140:Plant protein of unknown function
155	HORVU.MOREX.r2.6HG0497750.1	2.59377	Q9LXD6.1 RecName: Full=Beta-D-xylosidase 3; Short=AtBXL3; AltName: Full=Alpha-L-arabinofuranosidase; Flags: Precursor && PF01915:Glycosyl hydrolase family 3 C-terminal domain|PF14310:Fibronectin type III-like domain|PF00933:Glycosyl hydrolase family
156	HORVU.MOREX.r2.7HG0607370.1	2.58961
157	HORVU.MOREX.r2.2HG0181190.1	2.5888
158	HORVU.MOREX.r2.1HG0057680.1	2.58332	Q6IEQ7.1 RecName: Full=WRKY transcription factor WRKY24; Short=OsWRKY24 && PF03106:WRKY DNA -binding domain
159	HORVU.MOREX.r2.5HG0383330.1	2.57865	PF03168:Late embryogenesis abundant protein
160	HORVU.MOREX.r2.1HG0018770.1	2.57772	Q6K669.1 RecName: Full=Leucine aminopeptidase 2, chloroplastic; AltName: Full=Leucyl aminopeptidase 2; Short=LAP 2; AltName: Full=Proline aminopeptidase 2; AltName: Full=Prolyl aminopeptidase 2; Flags: Precursor && PF02789:Cytosol aminopeptidase fami
161	HORVU.MOREX.r2.3HG0232860.1	2.57163	PF14009:Domain of unknown function (DUF4228)
162	HORVU.MOREX.r2.5HG0377250.1	2.56578	Q8L7V3.1 RecName: Full=Probable methyltransferase PMT26 && PF03141:Putative S-adenosyl-L-methionine-dependent methyltransferase
163	HORVU.MOREX.r2.2HG0170670.1	2.56559	PF13855:Leucine rich repeat
164	HORVU.MOREX.r2.6HG0491380.1	2.56403	P49310.1 RecName: Full=Glycine-rich RNA-binding protein GRP1A && PF00076:RNA recognition motif. (a.k.a. RRM, RBD, or RNP domain)
165	HORVU.MOREX.r2.6HG0511060.1	2.55681	Q5PNY6.1 RecName: Full=U-box domain-containing protein 21; AltName: Full=Plant U-box protein 21 && PF04564:U-box domain
166	HORVU.MOREX.r2.1HG0001160.1	2.55546	Q8W4G6.2 RecName: Full=Cysteine-rich receptor-like protein kinase 15; Short=Cysteine-rich RLK15; Flags: Precursor && PF01657:Salt stress response/antifungal|PF07714:Protein tyrosine kinase
167	HORVU.MOREX.r2.3HG0252460.1	2.55295	Q0JHU5.1 RecName: Full=Elicitor-responsive protein 1; Short=OsERG1; AltName: Full=17 kDa phloem protein; AltName: Full=Fungal elicitor immediate early-responsive gene 1 protein; Short=FIERG1; AltName: Full=RPP17 >A2WWV5.2 RecName: Full=Elicitor-respo
168	HORVU.MOREX.r2.7HG0619760.1	2.54873
169	HORVU.MOREX.r2.6HG0501710.1	2.54033	Q9LY41.1 RecName: Full=E3 ubiquitin-protein ligase ATL4; AltName: Full=Protein ARABIDOPSIS TOXICOS EN LEVADURA 4; Short=Protein ATL4; AltName: Full=RING-H2 finger X1a; AltName: Full=RING-H2 zinc finger protein ATL4; AltName: Full=RING-H2 zinc finger
170	HORVU.MOREX.r2.7HG0604500.1	2.53173	Q38910.1 RecName: Full=Probable xyloglucan endotransglucosylase/hydrolase protein 23; Short=At-XTH23; Short=XTH-23; Flags: Precursor && PF00722:Glycosyl hydrolases family 16|PF06955:Xyloglucan endo-transglycosylase (XET) C-terminus
171	HORVU.MOREX.r2.4HG0282400.1	2.51774	Q9LXA5.1 RecName: Full=L-type lectin-domain containing receptor kinase IX.1; Short=LecRK-IX.1; Flags: Precursor && PF01657:Salt stress response/antifungal|PF00069:Protein kinase domain
172	HORVU.MOREX.r2.3HG0260290.1	2.5129	Q06398.2 RecName: Full=Probable glutathione S-transferase GSTU6; AltName: Full=28 kDa cold-induced protein && PF13410:Glutathione S-transferase, C-terminal domain|PF13417:Glutathione S-transferase, N-terminal domain
173	HORVU.MOREX.r2.5HG0433560.1	2.50887	Q8RX55.1 RecName: Full=Hydroxyproline O-galactosyltransferase GALT5; Short=AtGALT5; AltName: Full=Beta-1,3-galactosyltransferase 18 && PF00337:Galactoside-binding lectin|PF01762:Galactosyltransferase
174	HORVU.MOREX.r2.1HG0073230.1	2.50836	O65468.2 RecName: Full=Cysteine-rich receptor-like protein kinase 8; Short=Cysteine-rich RLK8; Flags: Precursor && PF01657:Salt stress response/antifungal|PF00069:Protein kinase domain
175	HORVU.MOREX.r2.4HG0282450.1	2.50436
176	HORVU.MOREX.r2.6HG0511220.1	2.49788	Q9C566.1 RecName: Full=Peptidyl-prolyl cis-trans isomerase CYP40; Short=PPIase CYP40; AltName: Full=Cyclophilin of 40 kDa; Short=Cyclophilin-40; AltName: Full=Protein SQUINT; AltName: Full=Rotamase CYP40 && PF00160:Cyclophilin type peptidyl-prolyl ci
177	HORVU.MOREX.r2.4HG0336220.1	2.49701	O80939.1 RecName: Full=L-type lectin-domain containing receptor kinase IV.1; Short=Arabidopsis thaliana lectin-receptor kinase e; Short=AthlecRK-e; Short=LecRK-IV.1; AltName: Full=Lectin Receptor Kinase 1; Flags: Precursor && PF00139:Legume lectin do
178	HORVU.MOREX.r2.7HG0548680.1	2.49071	PF02902:Ulp1 protease family, C-terminal catalytic domain
179	HORVU.MOREX.r2.6HG0502380.1	2.47395	Q336N8.1 RecName: Full=Lysine-specific demethylase JMJ706; AltName: Full=Jumonji domain-containing protein 706; AltName: Full=Lysine-specific histone demethylase JMJ706; AltName: Full=Protein JUMONJI 706 && PF02375:jmjN domain|PF02928:C5HC2 zinc fing
180	HORVU.MOREX.r2.2HG0172670.1	2.4682	Q9LZD3.1 RecName: Full=Exocyst complex component EXO70A1; Short=AtExo70a1; AltName: Full=Exocyst subunit Exo70 family protein A1 && PF03081:Exo70 exocyst complex subunit
181	HORVU.MOREX.r2.4HG0326520.1	2.46403	Q9SGA8.1 RecName: Full=UDP-glycosyltransferase 83A1 && PF00201:UDP-glucoronosyl and UDP-glucosyl transferase
182	HORVU.MOREX.r2.5HG0371630.1	2.4561	PF07839:Plant calmodulin-binding domain
183	HORVU.MOREX.r2.2HG0159940.1	2.4479	PF05678:VQ motif
184	HORVU.MOREX.r2.4HG0316810.1	2.44014	PF05678:VQ motif
185	HORVU.MOREX.r2.1HG0036100.1	2.43681	C0HJG8.1 RecName: Full=Basic secretory protease; AltName: Full=Boswellia basic secretory protease; Short=BBSP, partial [Boswellia serrata] && PF04450:Peptidase of plants and bacteria
186	HORVU.MOREX.r2.7HG0554510.1	2.4361	D9J100.1 RecName: Full=Anthranilate O-methyltransferase 3; AltName: Full=Anthranilic acid methyltransferase 3; AltName: Full=Benzoate O-methyltransferase; AltName: Full=O-methyltransferase 3; AltName: Full=Salicylate O-methyltransferas && PF03492:SAM
187	HORVU.MOREX.r2.5HG0366480.1	2.43304	Q9LXA5.1 RecName: Full=L-type lectin-domain containing receptor kinase IX.1; Short=LecRK-IX.1; Flags: Precursor && PF00139:Legume lectin domain|PF07714:Protein tyrosine kinase
188	HORVU.MOREX.r2.3HG0250280.1	2.4211	Q9SJ52.1 RecName: Full=Protein YLS9; AltName: Full=Protein NDR1/HIN1-LIKE 10; Short=AtNHL10; AltName: Full=Protein YELLOW-LEAF-SPECIFIC GENE 9 && PF03168:Late embryogenesis abundant protein
189	HORVU.MOREX.r2.5HG0398760.1	2.41959
190	HORVU.MOREX.r2.6HG0462450.1	2.41168	O65375.1 RecName: Full=Leucine-rich repeat extensin-like protein 1; Short=AtLRX1; Short=LRR/EXTENSIN1; AltName: Full=Cell wall hydroxyproline-rich glycoprotein; Flags: Precursor && PF13855:Leucine rich repeat
191	HORVU.MOREX.r2.2HG0177810.1	2.40458	Q9SJ52.1 RecName: Full=Protein YLS9; AltName: Full=Protein NDR1/HIN1-LIKE 10; Short=AtNHL10; AltName: Full=Protein YELLOW-LEAF-SPECIFIC GENE 9 && PF03168:Late embryogenesis abundant protein
192	HORVU.MOREX.r2.1HG0066270.1	2.40193	Q8VWQ5.1 RecName: Full=Probable WRKY transcription factor 50; AltName: Full=WRKY DNA-binding protein 50 && PF03106:WRKY DNA -binding domain
193	HORVU.MOREX.r2.7HG0618970.1	2.39011
194	HORVU.MOREX.r2.7HG0619470.1	2.37565	Q8VY76.1 RecName: Full=Basic leucine zipper 19; Short=AtbZIP19; Short=bZIP protein 19 && PF07716:Basic region leucine zipper
195	HORVU.MOREX.r2.2HG0101740.1	2.37349	Q8H0Y8.2 RecName: Full=Probable WRKY transcription factor 41; AltName: Full=WRKY DNA-binding protein 41 && PF03106:WRKY DNA -binding domain
196	HORVU.MOREX.r2.2HG0166910.1	2.36897	O64637.1 RecName: Full=Cytochrome P450 76C2; AltName: Full=Protein YELLOW-LEAF-SPECIFIC GENE 6 && PF00067:Cytochrome P450
197	HORVU.MOREX.r2.7HG0546000.1	2.36794	Q9FZP1.2 RecName: Full=Heparanase-like protein 3; Flags: Precursor && PF03662:Glycosyl hydrolase family 79, N-terminal domain
198	HORVU.MOREX.r2.3HG0193480.1	2.3599	O22255.1 RecName: Full=RING-H2 finger protein ATL64; AltName: Full=RING-type E3 ubiquitin transferase ATL64 && PF13639:Ring finger domain
199	HORVU.MOREX.r2.1HG0023190.1	2.3592	Q8VWQ5.1 RecName: Full=Probable WRKY transcription factor 50; AltName: Full=WRKY DNA-binding protein 50 && PF03106:WRKY DNA -binding domain
200	HORVU.MOREX.r2.4HG0319980.1	2.35735	Q10MX1.1 RecName: Full=Probable protein phosphatase 2C 32; Short=OsPP2C32 && PF00481:Protein phosphatase 2C
201	HORVU.MOREX.r2.2HG0168670.1	2.3572	Q8RWZ5.1 RecName: Full=G-type lectin S-receptor-like serine/threonine-protein kinase SD2-5; AltName: Full=S-domain-2 (SD2) receptor kinase 5; Short=SD2-5; Flags: Precursor && PF07714:Protein tyrosine kinase
202	HORVU.MOREX.r2.UnG0626360.1	2.35149	Q39529.1 RecName: Full=Agglutinin-2; AltName: Full=Agglutinin II; AltName: Full=ClAII; AltName: Full=LecClAII; Flags: Precursor && PF00139:Legume lectin domain
203	HORVU.MOREX.r2.2HG0109210.1	2.35085
204	HORVU.MOREX.r2.7HG0618620.1	2.34993	A6YIH8.1 RecName: Full=Premnaspirodiene oxygenase; Short=HPO; AltName: Full=Cytochrome P450 71D55 && PF00067:Cytochrome P450
205	HORVU.MOREX.r2.2HG0109050.1	2.33371	Q93Y06.1 RecName: Full=Probable inactive receptor kinase At5g67200; Flags: Precursor && PF00069:Protein kinase domain
206	HORVU.MOREX.r2.4HG0345310.1	2.33341	Q10SY2.1 RecName: Full=Cyclin-dependent protein kinase inhibitor EL2 && -
207	HORVU.MOREX.r2.2HG0165960.1	2.33257	P17840.2 RecName: Full=S-locus-specific glycoprotein S13; Short=SLSG-13; Flags: Precursor && PF01453:D-mannose binding lectin
208	HORVU.MOREX.r2.4HG0342120.1	2.32181	O49873.1 RecName: Full=MLO protein homolog 1 && PF03094:Mlo family
209	HORVU.MOREX.r2.2HG0171340.1	2.32077	Q9LJX0.1 RecName: Full=ABC transporter B family member 19; Short=ABC transporter ABCB.19; Short=AtABCB19; AltName: Full=Multidrug resistance protein 11; AltName: Full=P-glycoprotein 19 && PF00005:ABC transporter|PF00664:ABC transporter transmembrane
210	HORVU.MOREX.r2.7HG0548520.1	2.31733
211	HORVU.MOREX.r2.5HG0396920.1	2.30218	Q9LVI6.1 RecName: Full=Probable inactive receptor kinase RLK902; AltName: Full=Receptor-like kinase 902; Flags: Precursor && PF00069:Protein kinase domain|PF08263:Leucine rich repeat N-terminal domain
212	HORVU.MOREX.r2.7HG0555030.1	2.30054	Q5PNY6.1 RecName: Full=U-box domain-containing protein 21; AltName: Full=Plant U-box protein 21 && PF04564:U-box domain
213	HORVU.MOREX.r2.2HG0100560.1	2.29791	Q9LHN9.1 RecName: Full=IQ domain-containing protein IQM2; AltName: Full=IQ motif-containing protein 2 && -
214	HORVU.MOREX.r2.5HG0363620.1	2.28889	Q6WNQ9.1 RecName: Full=Isoflavone 3'-hydroxylase; AltName: Full=Cytochrome P450 81E9, partial [Medicago truncatula] && PF00067:Cytochrome P450
215	HORVU.MOREX.r2.2HG0111340.1	2.28798
216	HORVU.MOREX.r2.3HG0193470.1	2.2767	Q9LZJ6.1 RecName: Full=RING-H2 finger protein ATL5; AltName: Full=RING-type E3 ubiquitin transferase ATL5 && PF13639:Ring finger domain
217	HORVU.MOREX.r2.2HG0079760.1	2.27403	Q53MD1.1 RecName: Full=Putative serpin-Z6C; AltName: Full=OrysaZ6c && PF00079:Serpin (serine protease inhibitor)
218	HORVU.MOREX.r2.7HG0619780.1	2.27149	Q9LPI5.1 RecName: Full=Polyadenylate-binding protein-interacting protein 11; Short=PABP-interacting protein 11; Short=Poly(A)-binding protein-interacting protein 11; AltName: Full=PAM2-containing protein CID11; AltName: Full=Protein CTC-INTERACTING D
219	HORVU.MOREX.r2.1HG0076450.1	2.26817	Q6VAA7.1 RecName: Full=UDP-glycosyltransferase 88B1 && PF00201:UDP-glucoronosyl and UDP-glucosyl transferase
220	HORVU.MOREX.r2.1HG0002490.1	2.26664	Q6EPG8.1 RecName: Full=Acetylserotonin O-methyltransferase 1; Short=OsASMT1 && PF00891:O-methyltransferase
221	HORVU.MOREX.r2.7HG0602380.1	2.26414	Q9SBQ9.1 RecName: Full=Flavonoid 3'-monooxygenase; AltName: Full=Cytochrome P450 75B2; AltName: Full=Flavonoid 3'-hydroxylase [Petunia x hybrida] && PF00067:Cytochrome P450
222	HORVU.MOREX.r2.7HG0619340.1	2.25557	Q9LNJ3.1 RecName: Full=Aspartyl protease family protein 2; Flags: Precursor && PF14541:Xylanase inhibitor C-terminal|PF14543:Xylanase inhibitor N-terminal
223	HORVU.MOREX.r2.4HG0336860.1	2.25037	Q6NQE2.1 RecName: Full=Probable NAD(P)H dehydrogenase (quinone) FQR1-like 1 && PF03358:NADPH-dependent FMN reductase
224	HORVU.MOREX.r2.1HG0069660.1	2.24983	Q9SJL7.1 RecName: Full=Transcription factor RAX2; AltName: Full=Myb-related protein 38; Short=AtMYB38; AltName: Full=Protein REGULATOR OF AXILLARY MERISTEMS 2 && PF00249:Myb-like DNA-binding domain
225	HORVU.MOREX.r2.3HG0244020.1	2.24975
226	HORVU.MOREX.r2.6HG0523890.1	2.24585	Q7XBQ9.1 RecName: Full=Disease resistance protein RGA2; AltName: Full=Blight resistance protein RPI; AltName: Full=RGA2-blb && PF13855:Leucine rich repeat|PF00931:NB-ARC domain|PF12799:Leucine Rich repeats (2 copies)
227	HORVU.MOREX.r2.3HG0236450.1	2.23693	Q8L4D8.1 RecName: Full=Protein IQ-DOMAIN 31 && PF13178:Protein of unknown function (DUF4005)
228	HORVU.MOREX.r2.2HG0102330.1	2.23599	Q9LMN6.1 RecName: Full=Wall-associated receptor kinase 4; Flags: Precursor && PF00069:Protein kinase domain|PF13947:Wall-associated receptor kinase galacturonan-binding
229	HORVU.MOREX.r2.1HG0065200.1	2.23513	Q9XI29.2 RecName: Full=Uncharacterized protein At1g15400 && PF15697:Domain of unknown function (DUF4666)
230	HORVU.MOREX.r2.7HG0611600.1	2.23458	Q9LXA5.1 RecName: Full=L-type lectin-domain containing receptor kinase IX.1; Short=LecRK-IX.1; Flags: Precursor && PF07714:Protein tyrosine kinase|PF00139:Legume lectin domain
231	HORVU.MOREX.r2.1HG0072750.1	2.23404	PF08263:Leucine rich repeat N-terminal domain|PF13855:Leucine rich repeat
232	HORVU.MOREX.r2.3HG0232500.1	2.22926
233	HORVU.MOREX.r2.2HG0086080.1	2.22595	P26667.1 RecName: Full=Ribulose bisphosphate carboxylase small chain PW9, chloroplastic; Short=RuBisCO small subunit PW9; Flags: Precursor && PF00101:Ribulose bisphosphate carboxylase, small chain|PF12338:Ribulose-1,5-bisphosphate carboxylase small s
234	HORVU.MOREX.r2.6HG0474180.1	2.22271	Q9M896.2 RecName: Full=Protein trichome birefringence-like 20 && PF13839:GDSL/SGNH-like Acyl-Esterase family found in Pmr5 and Cas1p
235	HORVU.MOREX.r2.1HG0060880.1	2.20759	Q8W4G6.2 RecName: Full=Cysteine-rich receptor-like protein kinase 15; Short=Cysteine-rich RLK15; Flags: Precursor && PF01657:Salt stress response/antifungal|PF07714:Protein tyrosine kinase
236	HORVU.MOREX.r2.3HG0237590.1	2.20592	PF04520:Senescence regulator
237	HORVU.MOREX.r2.3HG0248920.1	2.20426	P81395.1 RecName: Full=Myb-related protein 330 && PF00249:Myb-like DNA-binding domain
238	HORVU.MOREX.r2.1HG0011940.1	2.2025	Q9ST02.2 RecName: Full=Nicotianamine aminotransferase A; AltName: Full=Nicotianamine aminotransferase III; Short=NAAT-III && PF00155:Aminotransferase class I and II
239	HORVU.MOREX.r2.6HG0450820.1	2.19994	Q9FSV7.1 RecName: Full=Sucrose:sucrose 1-fructosyltransferase; AltName: Full=Sucrose 1(F)-fructosyltransferase; AltName: Full=Sucrose:sucrose 1(F)-beta-D-fructosyltransferase; Flags: Precursor && PF00251:Glycosyl hydrolases family 32 N-terminal domai
240	HORVU.MOREX.r2.2HG0112800.1	2.19218	O81905.1 RecName: Full=Receptor-like serine/threonine-protein kinase SD1-8; AltName: Full=Arabidopsis thaliana receptor kinase 3; AltName: Full=S-domain-1 (SD1) receptor kinase 8; Short=SD1-8; Flags: Precursor && PF01453:D-mannose binding lectin|PF07
241	HORVU.MOREX.r2.6HG0451160.1	2.19008
242	HORVU.MOREX.r2.3HG0268420.1	2.18692	Q700C7.1 RecName: Full=Transcription factor SPEECHLESS; AltName: Full=Basic helix-loop-helix protein 98; Short=AtbHLH98; Short=bHLH 98; AltName: Full=Transcription factor EN 19; AltName: Full=bHLH transcription factor bHLH098 && PF00010:Helix-loop-he
243	HORVU.MOREX.r2.6HG0451170.1	2.18567	Q9LMN7.1 RecName: Full=Wall-associated receptor kinase 5; Flags: Precursor && PF00069:Protein kinase domain|PF13947:Wall-associated receptor kinase galacturonan-binding
244	HORVU.MOREX.r2.3HG0252470.1	2.18463	Q0JHU5.1 RecName: Full=Elicitor-responsive protein 1; Short=OsERG1; AltName: Full=17 kDa phloem protein; AltName: Full=Fungal elicitor immediate early-responsive gene 1 protein; Short=FIERG1; AltName: Full=RPP17 >A2WWV5.2 RecName: Full=Elicitor-respo
245	HORVU.MOREX.r2.2HG0079820.1	2.18221	Q9FYA2.1 RecName: Full=Probable WRKY transcription factor 75; AltName: Full=WRKY DNA-binding protein 75 && PF03106:WRKY DNA -binding domain
246	HORVU.MOREX.r2.2HG0154140.1	2.17622	Q9FLV0.1 RecName: Full=Protein DOWNY MILDEW RESISTANCE 6; Short=AtDMR6; AltName: Full=2-oxoglutarate (2OG)-Fe(II) oxygenase-like protein DMR6; AltName: Full=Salicylate 3-hydroxylase DMR6; Short=S3H DMR6; Short=SA 3-hydroxylase DMR6; Short=Salicylic a
247	HORVU.MOREX.r2.4HG0336540.1	2.17595
248	HORVU.MOREX.r2.5HG0392730.1	2.16891	Q8H0Y8.2 RecName: Full=Probable WRKY transcription factor 41; AltName: Full=WRKY DNA-binding protein 41 && PF03106:WRKY DNA -binding domain
249	HORVU.MOREX.r2.7HG0550760.1	2.16796	I4DST8.1 RecName: Full=Tuliposide A-converting enzyme 1, chloroplastic; Short=TgTCEA1; Flags: Precursor && PF07859:alpha/beta hydrolase fold
250	HORVU.MOREX.r2.2HG0160580.1	2.16125	O23913.1 RecName: Full=Ubiquinol oxidase 1b, mitochondrial; AltName: Full=Alternative oxidase 1b; Flags: Precursor && PF01786:Alternative oxidase
251	HORVU.MOREX.r2.1HG0070100.1	2.16031
252	HORVU.MOREX.r2.1HG0017090.1	2.16003	Q42517.1 RecName: Full=Peroxidase N; AltName: Full=Neutral peroxidase; Flags: Precursor && PF00141:Peroxidase
253	HORVU.MOREX.r2.6HG0500420.1	2.15835	Q9FXA4.1 RecName: Full=U-box domain-containing protein 26; AltName: Full=Plant U-box protein 26 && PF04564:U-box domain
254	HORVU.MOREX.r2.6HG0523360.1	2.15625	P04784.1 RecName: Full=Chlorophyll a-b binding protein, chloroplastic; AltName: Full=LHCII type I CAB; Short=LHCP; Flags: Precursor && PF00504:Chlorophyll A-B binding protein
255	HORVU.MOREX.r2.6HG0477300.1	2.15577	Q9FDW1.1 RecName: Full=Transcription factor MYB44; AltName: Full=Myb-related protein 44; Short=AtMYB44; AltName: Full=Myb-related protein R1; Short=AtMYBR1 && PF00249:Myb-like DNA-binding domain
256	HORVU.MOREX.r2.2HG0106860.1	2.15081	Q9LJN8.1 RecName: Full=Mitotic checkpoint protein BUB3.1; AltName: Full=Protein BUDDING UNINHIBITED BY BENZYMIDAZOL 3.1 && -
257	HORVU.MOREX.r2.5HG0404290.1	2.14831	Q8RXX9.2 RecName: Full=E3 ubiquitin-protein ligase ATL6; AltName: Full=RING-H2 finger protein ATL6; AltName: Full=RING-type E3 ubiquitin transferase ATL6; Flags: Precursor && PF13639:Ring finger domain
258	HORVU.MOREX.r2.1HG0057890.1	2.13929	Q6L8G0.1 RecName: Full=Zinc transporter 5; AltName: Full=ZRT/IRT-like protein 5; Short=OsZIP5; Flags: Precursor && PF02535:ZIP Zinc transporter
259	HORVU.MOREX.r2.5HG0352120.1	2.13861
260	HORVU.MOREX.r2.6HG0465730.1	2.13597	PF03168:Late embryogenesis abundant protein
261	HORVU.MOREX.r2.7HG0536140.1	2.12237
262	HORVU.MOREX.r2.2HG0132080.1	2.1222	Q9FGH9.1 RecName: Full=Exocyst complex component EXO70B1; Short=AtExo70b1; AltName: Full=Exocyst subunit Exo70 family protein B1 && PF03081:Exo70 exocyst complex subunit
263	HORVU.MOREX.r2.1HG0012100.1	2.11947	Q9LY50.1 RecName: Full=Putative serine/threonine-protein kinase-like protein CCR3; AltName: Full=Protein CRINKLY 4 RELATED 3; Short=AtCRR3; Flags: Precursor && PF00069:Protein kinase domain
264	HORVU.MOREX.r2.7HG0622740.1	2.11546	Q9LXT9.3 RecName: Full=Callose synthase 3; AltName: Full=1,3-beta-glucan synthase; AltName: Full=Protein GLUCAN SYNTHASE-LIKE 12 && PF02364:1,3-beta-glucan synthase component|PF04652:Vta1 like|PF14288:1,3-beta-glucan synthase subunit FKS1, domain-1
265	HORVU.MOREX.r2.5HG0381170.1	2.11484	F8WKW0.1 RecName: Full=Crocetin glucosyltransferase, chloroplastic; AltName: Full=UDP-glucose glucosyltransferase 1; Short=GjUGT1; AltName: Full=UDP-glycosyltransferase 75L6; Flags: Precursor && PF00201:UDP-glucoronosyl and UDP-glucosyl transferase
266	HORVU.MOREX.r2.4HG0336550.1	2.11398	Q9LIE5.1 RecName: Full=Protein FAR-RED ELONGATED HYPOCOTYL 3 && PF10551:MULE transposase domain
267	HORVU.MOREX.r2.6HG0500460.1	2.10934	Q6EP77.1 RecName: Full=Dehydration-responsive element-binding protein 1G; Short=Protein DREB1G && PF00847:AP2 domain
268	HORVU.MOREX.r2.4HG0283760.1	2.10632
269	HORVU.MOREX.r2.5HG0355940.1	2.10605	O24653.1 RecName: Full=Guanosine nucleotide diphosphate dissociation inhibitor 2; Short=AtGDI2 && PF00996:GDP dissociation inhibitor
270	HORVU.MOREX.r2.7HG0555400.1	2.10266	Q7XEZ6.1 RecName: Full=Protein TIFY 11e; Short=OsTIFY11e; AltName: Full=Jasmonate ZIM domain-containing protein 13; Short=OsJAZ13 >A2Z6V6.1 RecName: Full=Protein TIFY 11e && PF06200:tify domain|PF09425:Divergent CCT motif
271	HORVU.MOREX.r2.6HG0516400.1	2.10255	Q9C5V5.2 RecName: Full=Glutamate receptor 2.8; AltName: Full=Ligand-gated ion channel 2.8; Flags: Precursor && PF00060:Ligand-gated ion channel|PF01094:Receptor family ligand binding region|PF00497:Bacterial extracellular solute-binding proteins, fam
272	HORVU.MOREX.r2.6HG0511520.1	2.09223	Q8LGA5.2 RecName: Full=E3 ubiquitin-protein ligase ATL31; AltName: Full=Protein CARBON/NITROGEN INSENSITIVE 1; AltName: Full=Protein SUPER SURVIVAL 1; AltName: Full=RING-H2 finger protein ATL31; AltName: Full=RING-type E3 ubiquitin transferase ATL31;
273	HORVU.MOREX.r2.7HG0593080.1	2.09178	Q56YU0.2 RecName: Full=Aldehyde dehydrogenase family 2 member C4; AltName: Full=ALDH1a; AltName: Full=Protein REDUCED EPIDERMAL FLUORESCENCE 1 && PF00171:Aldehyde dehydrogenase family
274	HORVU.MOREX.r2.7HG0604530.1	2.09145	Q38907.2 RecName: Full=Probable xyloglucan endotransglucosylase/hydrolase protein 25; Short=At-XTH25; Short=XTH-25; Flags: Precursor && PF00722:Glycosyl hydrolases family 16|PF06955:Xyloglucan endo-transglycosylase (XET) C-terminus
275	HORVU.MOREX.r2.7HG0531360.1	2.0861	PF13855:Leucine rich repeat
276	HORVU.MOREX.r2.3HG0232870.1	2.08573	PF14009:Domain of unknown function (DUF4228)
277	HORVU.MOREX.r2.2HG0118190.1	2.08531	PF04195:Putative gypsy type transposon
278	HORVU.MOREX.r2.3HG0255630.1	2.08482
279	HORVU.MOREX.r2.6HG0451730.1	2.0796	Q6ESF0.1 RecName: Full=Germin-like protein 2-4; Flags: Precursor && PF00190:Cupin
280	HORVU.MOREX.r2.7HG0579230.1	2.07846	Q84UP7.1 RecName: Full=Probable mixed-linked glucan synthase 6; AltName: Full=1,3;1,4-beta-D-glucan synthase 6; AltName: Full=Cellulose synthase-like protein F6; AltName: Full=OsCslF6 && PF03552:Cellulose synthase
281	HORVU.MOREX.r2.6HG0502370.1	2.07354	Q38908.2 RecName: Full=Probable xyloglucan endotransglucosylase/hydrolase protein 30; Short=At-XTH30; Short=XTH-30; Flags: Precursor && PF00722:Glycosyl hydrolases family 16|PF06955:Xyloglucan endo-transglycosylase (XET) C-terminus
282	HORVU.MOREX.r2.4HG0283770.1	2.07201
283	HORVU.MOREX.r2.7HG0605030.1	2.06953	O64477.1 RecName: Full=G-type lectin S-receptor-like serine/threonine-protein kinase At2g19130; Flags: Precursor && PF00954:S-locus glycoprotein domain|PF00069:Protein kinase domain|PF01453:D-mannose binding lectin|PF08276:PAN-like domain
284	HORVU.MOREX.r2.7HG0535520.1	2.05958	Q9LPL3.1 RecName: Full=Probable indole-3-pyruvate monooxygenase YUCCA11; AltName: Full=Flavin-containing monooxygenase YUCCA11 && PF00743:Flavin-binding monooxygenase-like
285	HORVU.MOREX.r2.2HG0155830.1	2.05947	P48147.2 RecName: Full=Prolyl endopeptidase; Short=PE; AltName: Full=Post-proline cleaving enzyme && PF02897:Prolyl oligopeptidase, N-terminal beta-propeller domain|PF00326:Prolyl oligopeptidase family
286	HORVU.MOREX.r2.5HG0384490.1	2.05853	Q2QYM3.1 RecName: Full=CBL-interacting protein kinase 14; AltName: Full=OsCIPK14 && PF00069:Protein kinase domain|PF03822:NAF domain
287	HORVU.MOREX.r2.4HG0346590.1	2.05579	Q9LD07.1 RecName: Full=Expansin-B7; AltName: Full=Beta-expansin-7; AltName: Full=OsEXPB7; AltName: Full=OsaEXPb1.12; Flags: Precursor && PF03330:Rare lipoprotein A (RlpA)-like double-psi beta-barrel|PF01357:Pollen allergen
288	HORVU.MOREX.r2.3HG0227730.1	2.05496
289	HORVU.MOREX.r2.7HG0607610.1	2.0548	Q9LSQ6.1 RecName: Full=Calcium-binding protein PBP1; AltName: Full=KIC-related protein 2; AltName: Full=PINOID-binding protein 1 && PF13833:EF-hand domain pair
290	HORVU.MOREX.r2.4HG0342250.1	2.04633	C0LGE4.1 RecName: Full=Probable LRR receptor-like serine/threonine-protein kinase At1g12460; Flags: Precursor && PF08263:Leucine rich repeat N-terminal domain|PF13855:Leucine rich repeat|PF00069:Protein kinase domain
291	HORVU.MOREX.r2.2HG0090920.1	2.04039	O49839.1 RecName: Full=Protein kinase 2A, chloroplastic; Flags: Precursor && PF07714:Protein tyrosine kinase
292	HORVU.MOREX.r2.5HG0427280.1	2.03767
293	HORVU.MOREX.r2.3HG0221260.1	2.03328	O82645.1 RecName: Full=IQ domain-containing protein IQM1; AltName: Full=IQ motif-containing protein 1 && -
294	HORVU.MOREX.r2.3HG0187910.1	2.03111	F4HQ20.1 RecName: Full=LEAF RUST 10 DISEASE-RESISTANCE LOCUS RECEPTOR-LIKE PROTEIN KINASE-like 2.5; AltName: Full=Probable receptor-like serine/threonine-protein kinase LRK10L-2.5; Flags: Precursor && PF13947:Wall-associated receptor kinase galacturo
295	HORVU.MOREX.r2.7HG0565310.1	2.02872	PF14389:Leucine-zipper of ternary complex factor MIP1|PF04784:Protein of unknown function, DUF547
296	HORVU.MOREX.r2.7HG0610410.1	2.02383
297	HORVU.MOREX.r2.1HG0073510.1	2.0238	P04784.1 RecName: Full=Chlorophyll a-b binding protein, chloroplastic; AltName: Full=LHCII type I CAB; Short=LHCP; Flags: Precursor && PF00504:Chlorophyll A-B binding protein
298	HORVU.MOREX.r2.1HG0029580.1	2.00521
299	HORVU.MOREX.r2.7HG0623560.1	2.00499	Q9ZVP8.2 RecName: Full=NAC domain-containing protein 35; Short=ANAC035; AltName: Full=Protein LONG VEGETATIVE PHASE 1; Short=AtLOV1 && PF02365:No apical meristem (NAM) protein
300	HORVU.MOREX.r2.2HG0086050.1	1.99721	P00871.2 RecName: Full=Ribulose bisphosphate carboxylase small chain PWS4.3, chloroplastic; Short=RuBisCO small subunit PWS4.3; Flags: Precursor && PF12338:Ribulose-1,5-bisphosphate carboxylase small subunit|PF00101:Ribulose bisphosphate carboxylase,
301	HORVU.MOREX.r2.2HG0154390.1	1.99663	P31531.1 RecName: Full=1-aminocyclopropane-1-carboxylate synthase; Short=ACC synthase; AltName: Full=S-adenosyl-L-methionine methylthioadenosine-lyase && PF00155:Aminotransferase class I and II
302	HORVU.MOREX.r2.3HG0275710.1	1.99384	Q93ZS9.1 RecName: Full=Zinc finger CCCH domain-containing protein 47; Short=AtC3H47; AltName: Full=AtSZF1 && -
303	HORVU.MOREX.r2.5HG0359840.1	1.99121	Q948R0.1 RecName: Full=Calmodulin-like protein 5; AltName: Full=Calmodulin-2; AltName: Full=OsCAM-2 && PF13499:EF-hand domain pair
304	HORVU.MOREX.r2.7HG0610830.1	1.98743	Q9SGU2.1 RecName: Full=Auxin-responsive protein SAUR71; AltName: Full=Protein SMALL AUXIN UP RNA 71 && PF02519:Auxin responsive protein
305	HORVU.MOREX.r2.2HG0163110.1	1.98385	Q9SCZ4.1 RecName: Full=Receptor-like protein kinase FERONIA; AltName: Full=Protein SIRENE; Flags: Precursor && PF12819:Carbohydrate-binding protein of the ER
306	HORVU.MOREX.r2.7HG0602340.1	1.98284	Q5NDL0.1 RecName: Full=EGF domain-specific O-linked N-acetylglucosamine transferase; AltName: Full=Extracellular O-linked N-acetylglucosamine transferase; Flags: Precursor && PF04577:Protein of unknown function (DUF563)
307	HORVU.MOREX.r2.2HG0177950.1	1.97962
308	HORVU.MOREX.r2.3HG0263370.1	1.97727	Q8W2B7.1 RecName: Full=DIMBOA UDP-glucosyltransferase BX8; AltName: Full=2,4-dihydroxy-7-methoxy-2H-1,4-benzoxazin-3(4H)-one 2-D-glucosyltransferase BX8; AltName: Full=Protein BENZOXAZINLESS 8 && PF00201:UDP-glucoronosyl and UDP-glucosyl transferase
309	HORVU.MOREX.r2.5HG0397930.1	1.97686
310	HORVU.MOREX.r2.6HG0485060.1	1.97622	F4I114.1 RecName: Full=Probable serine/threonine-protein kinase At1g09600 && PF00069:Protein kinase domain
311	HORVU.MOREX.r2.3HG0204200.1	1.97164	O64697.1 RecName: Full=Cytochrome P450 710A1; AltName: Full=C-22 sterol desaturase && PF00067:Cytochrome P450
312	HORVU.MOREX.r2.7HG0545660.1	1.96852	PF07734:F-box associated|PF00646:F-box domain
313	HORVU.MOREX.r2.3HG0257700.1	1.96391	PF05910:Plant protein of unknown function (DUF868)
314	HORVU.MOREX.r2.3HG0253330.1	1.96296	P05100.1 RecName: Full=DNA-3-methyladenine glycosylase 1; AltName: Full=3-methyladenine-DNA glycosylase I, constitutive; Short=TAG I; AltName: Full=DNA-3-methyladenine glycosidase I; AltName: Full=DNA-3-methyladenine glycosylase I && PF03352:Methylad
315	HORVU.MOREX.r2.3HG0254080.1	1.95774	Q6IEQ7.1 RecName: Full=WRKY transcription factor WRKY24; Short=OsWRKY24 && PF03106:WRKY DNA -binding domain
316	HORVU.MOREX.r2.7HG0544160.1	1.95412	Q02921.1 RecName: Full=Early nodulin-93; Short=N-93 && PF03386:Early nodulin 93 ENOD93 protein
317	HORVU.MOREX.r2.3HG0238970.1	1.95348	O49545.1 RecName: Full=Leucine-rich repeat receptor-like serine/threonine-protein kinase BAM1; AltName: Full=Protein BARELY ANY MERISTEM 1; Flags: Precursor && PF07714:Protein tyrosine kinase|PF13855:Leucine rich repeat
318	HORVU.MOREX.r2.2HG0144570.1	1.95254	Q9FL59.1 RecName: Full=FT-interacting protein 1 && PF08372:Plant phosphoribosyltransferase C-terminal|PF00168:C2 domain
319	HORVU.MOREX.r2.4HG0335550.1	1.95224	PF09366:Protein of unknown function (DUF1997)
320	HORVU.MOREX.r2.4HG0334940.1	1.94568	O48780.1 RecName: Full=3-ketoacyl-CoA synthase 11; Short=KCS-11; AltName: Full=Very long-chain fatty acid condensing enzyme 11; Short=VLCFA condensing enzyme 11 && PF08541:3-Oxoacyl-[acyl-carrier-protein (ACP)] synthase III C terminal|PF08392:FAE1/Ty
321	HORVU.MOREX.r2.3HG0198750.1	1.94339	Q0DKA5.1 RecName: Full=Acyl transferase 7; Short=OsAT7 && PF02458:Transferase family
322	HORVU.MOREX.r2.1HG0030070.1	1.94249
323	HORVU.MOREX.r2.1HG0061390.1	1.94131	Q70II3.2 RecName: Full=Ethylene-responsive transcription factor ERF110 && PF00847:AP2 domain
324	HORVU.MOREX.r2.2HG0134640.1	1.93988	P0DKC6.1 RecName: Full=11-beta-hydroxysteroid dehydrogenase 1B; AltName: Full=17-beta-hydroxysteroid dehydrogenase 1B; AltName: Full=Hydroxysteroid dehydrogenase 1; Short=AtHSD1 >P0DKC5.1 RecName: Full=11-beta-hydroxysteroid dehydrogenase 1A; AltName
325	HORVU.MOREX.r2.2HG0160590.1	1.9354	O23913.1 RecName: Full=Ubiquinol oxidase 1b, mitochondrial; AltName: Full=Alternative oxidase 1b; Flags: Precursor && PF01786:Alternative oxidase
326	HORVU.MOREX.r2.5HG0394490.1	1.93327	B0JW23.1 RecName: Full=Chaperone protein DnaJ && PF00226:DnaJ domain
327	HORVU.MOREX.r2.3HG0260790.1	1.92745	Q9UU99.1 RecName: Full=CRAL-TRIO domain-containing protein C23B6.04c && PF00650:CRAL/TRIO domain
328	HORVU.MOREX.r2.2HG0095020.1	1.92463	Q9SCU0.1 RecName: Full=Short-chain dehydrogenase reductase 2a; Short=AtSDR2a && PF00106:short chain dehydrogenase
329	HORVU.MOREX.r2.4HG0319270.1	1.92427	PF06880:Protein of unknown function (DUF1262)
330	HORVU.MOREX.r2.1HG0054750.1	1.92323
331	HORVU.MOREX.r2.6HG0501440.1	1.91978	Q8LC69.2 RecName: Full=RING-H2 finger protein ATL8; AltName: Full=RING-type E3 ubiquitin transferase ATL8 && PF13639:Ring finger domain
332	HORVU.MOREX.r2.2HG0095190.1	1.91937
333	HORVU.MOREX.r2.7HG0581420.1	1.91385	PF02992:Transposase family tnp2
334	HORVU.MOREX.r2.5HG0398000.1	1.91107	Q9SBQ9.1 RecName: Full=Flavonoid 3'-monooxygenase; AltName: Full=Cytochrome P450 75B2; AltName: Full=Flavonoid 3'-hydroxylase [Petunia x hybrida] && PF00067:Cytochrome P450
335	HORVU.MOREX.r2.4HG0341130.1	1.89957	Q9LXA5.1 RecName: Full=L-type lectin-domain containing receptor kinase IX.1; Short=LecRK-IX.1; Flags: Precursor && PF00069:Protein kinase domain|PF00182:Chitinase class I
336	HORVU.MOREX.r2.7HG0554650.1	1.88986	P04784.1 RecName: Full=Chlorophyll a-b binding protein, chloroplastic; AltName: Full=LHCII type I CAB; Short=LHCP; Flags: Precursor && PF00504:Chlorophyll A-B binding protein
337	HORVU.MOREX.r2.4HG0288480.1	1.88956	Q9SS03.1 RecName: Full=Dirigent protein 21; Short=AtDIR21; Flags: Precursor && PF03018:Dirigent-like protein
338	HORVU.MOREX.r2.4HG0332840.1	1.88381	PF04526:Protein of unknown function (DUF568)
339	HORVU.MOREX.r2.1HG0024800.1	1.87983	Q9S7G7.1 RecName: Full=Myb-related protein 3R-1; AltName: Full=Plant c-MYB-like protein 1; Short=Protein PC-MYB1 && PF13921:Myb-like DNA-binding domain|PF00249:Myb-like DNA-binding domain
340	HORVU.MOREX.r2.7HG0555650.1	1.87981	Q8VY81.1 RecName: Full=Nudix hydrolase 21, chloroplastic; Short=AtNUDT21; Flags: Precursor && PF00293:NUDIX domain
341	HORVU.MOREX.r2.3HG0182520.1	1.87043	Q9LMP1.1 RecName: Full=Wall-associated receptor kinase 2; Flags: Precursor && PF00069:Protein kinase domain|PF13947:Wall-associated receptor kinase galacturonan-binding|PF07645:Calcium-binding EGF domain
342	HORVU.MOREX.r2.3HG0248820.1	1.86811	Q56Z59.2 RecName: Full=Patellin-3 && PF03765:CRAL/TRIO, N-terminal domain|PF00650:CRAL/TRIO domain
343	HORVU.MOREX.r2.6HG0521180.1	1.86604	Q8W4G6.2 RecName: Full=Cysteine-rich receptor-like protein kinase 15; Short=Cysteine-rich RLK15; Flags: Precursor && PF00069:Protein kinase domain|PF01657:Salt stress response/antifungal
344	HORVU.MOREX.r2.3HG0266990.1	1.85979	Q5ZCK5.1 RecName: Full=Probable calcium-binding protein CML16; AltName: Full=Calmodulin-like protein 16 && PF13499:EF-hand domain pair
345	HORVU.MOREX.r2.6HG0514460.1	1.85864	Q8GXZ3.1 RecName: Full=Serine/threonine-protein kinase At5g01020 && PF07714:Protein tyrosine kinase
346	HORVU.MOREX.r2.1HG0041980.1	1.8568	Q336N8.1 RecName: Full=Lysine-specific demethylase JMJ706; AltName: Full=Jumonji domain-containing protein 706; AltName: Full=Lysine-specific histone demethylase JMJ706; AltName: Full=Protein JUMONJI 706 && PF02373:JmjC domain, hydroxylase|PF02928:C5
347	HORVU.MOREX.r2.6HG0525720.1	1.85509	Q7XA39.1 RecName: Full=Putative disease resistance protein RGA4; AltName: Full=RGA4-blb && PF00931:NB-ARC domain
348	HORVU.MOREX.r2.2HG0089560.1	1.8547	O80939.1 RecName: Full=L-type lectin-domain containing receptor kinase IV.1; Short=Arabidopsis thaliana lectin-receptor kinase e; Short=AthlecRK-e; Short=LecRK-IV.1; AltName: Full=Lectin Receptor Kinase 1; Flags: Precursor && PF07714:Protein tyrosine
349	HORVU.MOREX.r2.1HG0074980.1	1.85043	Q945B6.1 RecName: Full=Probable 2-oxoglutarate-dependent dioxygenase AOP1.2 && PF03171:2OG-Fe(II) oxygenase superfamily
350	HORVU.MOREX.r2.3HG0196440.1	1.84944	Q94AA4.1 RecName: Full=ATP-dependent 6-phosphofructokinase 3; Short=ATP-PFK 3; Short=Phosphofructokinase 3; AltName: Full=Phosphohexokinase 3 && PF00365:Phosphofructokinase
351	HORVU.MOREX.r2.2HG0165880.1	1.84468	O81906.1 RecName: Full=G-type lectin S-receptor-like serine/threonine-protein kinase B120; Flags: Precursor && PF01453:D-mannose binding lectin|PF00954:S-locus glycoprotein domain|PF08276:PAN-like domain|PF00069:Protein kinase domain
352	HORVU.MOREX.r2.7HG0619090.1	1.83918	O65857.2 RecName: Full=Probable glutathione S-transferase GSTF1; AltName: Full=GST-I && PF02798:Glutathione S-transferase, N-terminal domain|PF00043:Glutathione S-transferase, C-terminal domain
353	HORVU.MOREX.r2.6HG0502520.1	1.83259	Q42982.2 RecName: Full=Probable 4-coumarate--CoA ligase 2; Short=4CL 2; Short=Os4CL2; AltName: Full=4-coumaroyl-CoA synthase 2 && PF00501:AMP-binding enzyme|PF13193:AMP-binding enzyme C-terminal domain
354	HORVU.MOREX.r2.1HG0045530.1	1.83246	PF03208:PRA1 family protein
355	HORVU.MOREX.r2.7HG0532400.1	1.83162	Q9LXA5.1 RecName: Full=L-type lectin-domain containing receptor kinase IX.1; Short=LecRK-IX.1; Flags: Precursor && PF00069:Protein kinase domain|PF00139:Legume lectin domain
356	HORVU.MOREX.r2.7HG0554130.1	1.81726	O04529.1 RecName: Full=Metalloendoproteinase 2-MMP; Short=At2-MMP; Flags: Precursor && PF00413:Matrixin|PF01471:Putative peptidoglycan binding domain
357	HORVU.MOREX.r2.2HG0108440.1	1.81536	Q8VYS0.1 RecName: Full=Probable cysteine protease RD19D; Flags: Precursor && PF08246:Cathepsin propeptide inhibitor domain (I29)|PF00112:Papain family cysteine protease
358	HORVU.MOREX.r2.1HG0059580.1	1.81469
359	HORVU.MOREX.r2.4HG0326580.1	1.80918	O80327.1 RecName: Full=Thaumatin-like protein 1; Flags: Precursor && PF00314:Thaumatin family
360	HORVU.MOREX.r2.3HG0182560.1	1.80637	Q9LMP1.1 RecName: Full=Wall-associated receptor kinase 2; Flags: Precursor && PF07714:Protein tyrosine kinase|PF07645:Calcium-binding EGF domain|PF13947:Wall-associated receptor kinase galacturonan-binding
361	HORVU.MOREX.r2.3HG0203980.1	1.80223	Q67YI6.2 RecName: Full=RING-H2 finger protein ATL65; AltName: Full=RING-type E3 ubiquitin transferase ATL65 && PF13639:Ring finger domain
362	HORVU.MOREX.r2.4HG0325190.1	1.79811	PF13962:Domain of unknown function
363	HORVU.MOREX.r2.7HG0619740.1	1.79579
364	HORVU.MOREX.r2.6HG0469980.1	1.78786	PF03372:Endonuclease/Exonuclease/phosphatase family
365	HORVU.MOREX.r2.7HG0615980.1	1.78232	Q9LXA5.1 RecName: Full=L-type lectin-domain containing receptor kinase IX.1; Short=LecRK-IX.1; Flags: Precursor && PF00139:Legume lectin domain|PF00069:Protein kinase domain
366	HORVU.MOREX.r2.5HG0399300.1	1.78117	Q9C5V5.2 RecName: Full=Glutamate receptor 2.8; AltName: Full=Ligand-gated ion channel 2.8; Flags: Precursor && PF00497:Bacterial extracellular solute-binding proteins, family 3|PF01094:Receptor family ligand binding region|PF00060:Ligand-gated ion ch
367	HORVU.MOREX.r2.2HG0164690.1	1.77775	Q9M0Y9.1 RecName: Full=CRIB domain-containing protein RIC10; AltName: Full=ROP-interactive CRIB motif-containing protein 10; AltName: Full=Target of ROP protein RIC10 && PF00786:P21-Rho-binding domain
368	HORVU.MOREX.r2.5HG0358060.1	1.77766	Q9LXA5.1 RecName: Full=L-type lectin-domain containing receptor kinase IX.1; Short=LecRK-IX.1; Flags: Precursor && PF13947:Wall-associated receptor kinase galacturonan-binding|PF00069:Protein kinase domain
369	HORVU.MOREX.r2.7HG0531840.1	1.7754	C0LGP4.1 RecName: Full=Probable LRR receptor-like serine/threonine-protein kinase At3g47570; Flags: Precursor && PF08263:Leucine rich repeat N-terminal domain|PF07714:Protein tyrosine kinase
370	HORVU.MOREX.r2.1HG0042460.1	1.77473
371	HORVU.MOREX.r2.7HG0592630.1	1.77443	O80494.2 RecName: Full=F-box protein PP2-B15; AltName: Full=Protein PHLOEM PROTEIN 2-LIKE B15; Short=AtPP2-B15 && PF14299:Phloem protein 2|PF00646:F-box domain
372	HORVU.MOREX.r2.3HG0247700.1	1.77213	PF11331:Probable zinc-ribbon domain
373	HORVU.MOREX.r2.2HG0104830.1	1.77151	Q9FW03.1 RecName: Full=Putative methylesterase 11, chloroplastic; Short=AtMES11; Flags: Precursor && PF00561:alpha/beta hydrolase fold
374	HORVU.MOREX.r2.7HG0593920.1	1.76795	PF12734:Cysteine-rich TM module stress tolerance
375	HORVU.MOREX.r2.1HG0075300.1	1.76456	Q6L5F4.1 RecName: Full=Probable calcium-binding protein CML14; AltName: Full=Calmodulin-like protein 14 && PF13499:EF-hand domain pair
376	HORVU.MOREX.r2.3HG0268410.1	1.76423	PF14009:Domain of unknown function (DUF4228)
377	HORVU.MOREX.r2.3HG0255980.1	1.76013	O64477.1 RecName: Full=G-type lectin S-receptor-like serine/threonine-protein kinase At2g19130; Flags: Precursor && PF01453:D-mannose binding lectin|PF08276:PAN-like domain|PF00954:S-locus glycoprotein domain|PF00069:Protein kinase domain
378	HORVU.MOREX.r2.7HG0556270.1	1.76013	Q9XF43.1 RecName: Full=3-ketoacyl-CoA synthase 6; Short=KCS-6; AltName: Full=Cuticular protein 1; AltName: Full=Eceriferum 6; AltName: Full=Very long-chain fatty acid condensing enzyme 6; Short=VLCFA condensing enzyme 6 && PF08392:FAE1/Type III polyk
379	HORVU.MOREX.r2.3HG0274170.1	1.76009	PF08234:Chromosome segregation protein Spc25
380	HORVU.MOREX.r2.7HG0540690.1	1.75945	Q9ZNU2.1 RecName: Full=NAC domain-containing protein 18; Short=ANAC018; AltName: Full=Protein NAC-REGULATED SEED MORPHOLOGY 2; AltName: Full=Protein NO APICAL MERISTEM; Short=AtNAM && PF02365:No apical meristem (NAM) protein
381	HORVU.MOREX.r2.1HG0039970.1	1.75362	Q0WQX7.1 RecName: Full=RHOMBOID-like protein 1; Short=AtRBL1 && PF01694:Rhomboid family
382	HORVU.MOREX.r2.3HG0191390.1	1.75153	O64483.1 RecName: Full=Senescence-induced receptor-like serine/threonine-protein kinase; AltName: Full=FLG22-induced receptor-like kinase 1; Flags: Precursor && PF00069:Protein kinase domain|PF13855:Leucine rich repeat|PF12819:Carbohydrate-binding pr
383	HORVU.MOREX.r2.2HG0150150.1	1.75031	O64973.2 RecName: Full=Disease resistance protein RPS5; AltName: Full=Resistance to Pseudomonas syringae protein 5; AltName: Full=pNd3/pNd10 && PF00931:NB-ARC domain|PF13855:Leucine rich repeat
384	HORVU.MOREX.r2.1HG0007110.1	1.7493
385	HORVU.MOREX.r2.3HG0199190.1	1.74629	Q9LZM4.1 RecName: Full=Wall-associated receptor kinase-like 20; Flags: Precursor && PF13947:Wall-associated receptor kinase galacturonan-binding|PF00069:Protein kinase domain
386	HORVU.MOREX.r2.5HG0398340.1	1.74502
387	HORVU.MOREX.r2.1HG0069320.1	1.74303	Q9USX0.1 RecName: Full=Beta-1,3-galactosyltransferase pvg3; AltName: Full=Meiotically up-regulated gene 49 protein; AltName: Full=Pyruvylated Gal-beta-1,3-epitope synthesis protein 3; Short=PvGal synthesis protein 3 && -
388	HORVU.MOREX.r2.7HG0588870.1	1.74115	F4IC29.1 RecName: Full=Heavy metal-associated isoprenylated plant protein 28; Short=AtHIP28; Flags: Precursor && PF00403:Heavy-metal-associated domain
389	HORVU.MOREX.r2.2HG0154910.1	1.74089	O82752.1 RecName: Full=Protein DETOXIFICATION 49; Short=AtDTX49; AltName: Full=Multidrug and toxic compound extrusion protein 49; Short=MATE protein 49; AltName: Full=Protein NOVEL ION CARRIER 1; Short=Protein NIC1 && PF01554:MatE
390	HORVU.MOREX.r2.6HG0476190.1	1.73693	O22808.1 RecName: Full=Protein LYK5; AltName: Full=LysM domain receptor-like kinase 5; AltName: Full=LysM-containing receptor-like kinase 5; Flags: Precursor && PF07714:Protein tyrosine kinase
391	HORVU.MOREX.r2.2HG0177180.1	1.73323	O80339.1 RecName: Full=Ethylene-responsive transcription factor 3; Short=AtERF3; AltName: Full=Ethylene-responsive element-binding factor 3; Short=EREBP-3 && PF00847:AP2 domain
392	HORVU.MOREX.r2.4HG0312720.1	1.73214
393	HORVU.MOREX.r2.6HG0454780.1	1.72869	P27450.2 RecName: Full=Probable serine/threonine-protein kinase Cx32, chloroplastic; Flags: Precursor && PF07714:Protein tyrosine kinase
394	HORVU.MOREX.r2.3HG0186980.1	1.72721
395	HORVU.MOREX.r2.6HG0516450.1	1.72711	Q9C5V5.2 RecName: Full=Glutamate receptor 2.8; AltName: Full=Ligand-gated ion channel 2.8; Flags: Precursor && PF00497:Bacterial extracellular solute-binding proteins, family 3|PF01094:Receptor family ligand binding region|PF00060:Ligand-gated ion ch
396	HORVU.MOREX.r2.7HG0545750.1	1.72613	Q9MB94.1 RecName: Full=1-aminocyclopropane-1-carboxylate oxidase; Short=ACC oxidase; AltName: Full=Ethylene-forming enzyme; Short=EFE && PF03171:2OG-Fe(II) oxygenase superfamily|PF14226:non-haem dioxygenase in morphine synthesis N-terminal
397	HORVU.MOREX.r2.3HG0207660.1	1.72512	A2WMK1.1 RecName: Full=CASP-like protein 1C1-1; Short=OsCASPL1C1-1 && PF04535:Domain of unknown function (DUF588)
398	HORVU.MOREX.r2.6HG0510550.1	1.722	Q5NDE4.1 RecName: Full=Protein O-linked-mannose beta-1,4-N-acetylglucosaminyltransferase 2; Short=POMGnT2; AltName: Full=Extracellular O-linked N-acetylglucosamine transferase-like; AltName: Full=Glycosyltransferase-like domain-containing protein 2 &
399	HORVU.MOREX.r2.4HG0323270.1	1.71982	Q9LZL3.1 RecName: Full=Aspartic proteinase PCS1; AltName: Full=Aspartic protease 38; Short=AtASP38; AltName: Full=Protein EMBRYO DEFECTIVE 24; AltName: Full=Protein PROMOTION OF CELL SURVIVAL 1; Flags: Precursor && PF14541:Xylanase inhibitor C-termin
400	HORVU.MOREX.r2.2HG0159320.1	1.717	Q9SGU2.1 RecName: Full=Auxin-responsive protein SAUR71; AltName: Full=Protein SMALL AUXIN UP RNA 71 && PF02519:Auxin responsive protein
401	HORVU.MOREX.r2.5HG0396330.1	1.7161	Q6H595.1 RecName: Full=Zinc finger AN1 domain-containing stress-associated protein 17; Short=OsSAP17 && PF01428:AN1-like Zinc finger
402	HORVU.MOREX.r2.5HG0381760.1	1.71262	Q9SS31.1 RecName: Full=Probable calcium-binding protein CML36; AltName: Full=Calmodulin-like protein 36 && PF13499:EF-hand domain pair
403	HORVU.MOREX.r2.4HG0331200.1	1.70448	Q8H063.1 RecName: Full=Probable protein phosphatase 2C 29; Short=OsPP2C29 && PF00481:Protein phosphatase 2C
404	HORVU.MOREX.r2.5HG0398010.1	1.70087	Q9SBQ9.1 RecName: Full=Flavonoid 3'-monooxygenase; AltName: Full=Cytochrome P450 75B2; AltName: Full=Flavonoid 3'-hydroxylase [Petunia x hybrida] && PF00067:Cytochrome P450
405	HORVU.MOREX.r2.4HG0338020.1	1.70041	Q2R0K3.1 RecName: Full=Tryptamine benzoyltransferase 1; Short=OsTBT1 && PF02458:Transferase family
406	HORVU.MOREX.r2.6HG0464420.1	1.6952	Q9FWX7.1 RecName: Full=ABC transporter B family member 11; Short=ABC transporter ABCB.11; Short=AtABCB11; AltName: Full=Multidrug resistance protein 8; AltName: Full=P-glycoprotein 11 && PF00664:ABC transporter transmembrane region|PF00005:ABC transp
407	HORVU.MOREX.r2.3HG0182900.1	1.69085	Q9LY50.1 RecName: Full=Putative serine/threonine-protein kinase-like protein CCR3; AltName: Full=Protein CRINKLY 4 RELATED 3; Short=AtCRR3; Flags: Precursor && PF00069:Protein kinase domain
408	HORVU.MOREX.r2.2HG0129140.1	1.68624	Q9LVH4.1 RecName: Full=Protein C2-DOMAIN ABA-RELATED 4; AltName: Full=C2 domain-containing protein; Short=AtC2; AltName: Full=GTPase activating protein 1; Short=AtGAP1 && PF00168:C2 domain
409	HORVU.MOREX.r2.6HG0451700.1	1.68548	Q9LMP1.1 RecName: Full=Wall-associated receptor kinase 2; Flags: Precursor && PF00069:Protein kinase domain|PF13947:Wall-associated receptor kinase galacturonan-binding
410	HORVU.MOREX.r2.7HG0545620.1	1.67985
411	HORVU.MOREX.r2.4HG0338450.1	1.67676
412	HORVU.MOREX.r2.3HG0262520.1	1.67633	Q39224.1 RecName: Full=Protein SRG1; Short=AtSRG1; AltName: Full=Protein SENESCENCE-RELATED GENE 1 && PF03171:2OG-Fe(II) oxygenase superfamily|PF14226:non-haem dioxygenase in morphine synthesis N-terminal
413	HORVU.MOREX.r2.7HG0551400.1	1.67545	Q8LGA5.2 RecName: Full=E3 ubiquitin-protein ligase ATL31; AltName: Full=Protein CARBON/NITROGEN INSENSITIVE 1; AltName: Full=Protein SUPER SURVIVAL 1; AltName: Full=RING-H2 finger protein ATL31; AltName: Full=RING-type E3 ubiquitin transferase ATL31;
414	HORVU.MOREX.r2.5HG0399370.1	1.6754	Q8LGN0.3 RecName: Full=Glutamate receptor 2.7; AltName: Full=Ligand-gated ion channel 2.7; Flags: Precursor && PF00497:Bacterial extracellular solute-binding proteins, family 3|PF00060:Ligand-gated ion channel|PF01094:Receptor family ligand binding r
415	HORVU.MOREX.r2.3HG0255340.1	1.67291	Q8S0F0.1 RecName: Full=Formin-like protein 1; AltName: Full=OsFH1; Flags: Precursor && PF02181:Formin Homology 2 Domain
416	HORVU.MOREX.r2.2HG0163510.1	1.66887	Q6RYA0.1 RecName: Full=Salicylic acid-binding protein 2; Short=NtSABP2; AltName: Full=Methyl salicylate esterase && PF00561:alpha/beta hydrolase fold
417	HORVU.MOREX.r2.5HG0376370.1	1.66881
418	HORVU.MOREX.r2.6HG0511700.1	1.66785	Q9ZPE7.1 RecName: Full=Protein EXORDIUM; Flags: Precursor && PF04674:Phosphate-induced protein 1 conserved region
419	HORVU.MOREX.r2.3HG0253010.1	1.66781	Q9C942.1 RecName: Full=Caffeoylshikimate esterase; AltName: Full=Lysophospholipase 2; Short=LysoPL2 && PF12146:Serine aminopeptidase, S33
420	HORVU.MOREX.r2.2HG0108690.1	1.66509	O80939.1 RecName: Full=L-type lectin-domain containing receptor kinase IV.1; Short=Arabidopsis thaliana lectin-receptor kinase e; Short=AthlecRK-e; Short=LecRK-IV.1; AltName: Full=Lectin Receptor Kinase 1; Flags: Precursor && PF00139:Legume lectin do
421	HORVU.MOREX.r2.7HG0538260.1	1.66216	O80939.1 RecName: Full=L-type lectin-domain containing receptor kinase IV.1; Short=Arabidopsis thaliana lectin-receptor kinase e; Short=AthlecRK-e; Short=LecRK-IV.1; AltName: Full=Lectin Receptor Kinase 1; Flags: Precursor && PF00139:Legume lectin do
422	HORVU.MOREX.r2.2HG0177960.1	1.65907	Q9LMN6.1 RecName: Full=Wall-associated receptor kinase 4; Flags: Precursor && PF13947:Wall-associated receptor kinase galacturonan-binding|PF00069:Protein kinase domain
423	HORVU.MOREX.r2.5HG0404090.1	1.65427	Q8S8F8.1 RecName: Full=GLABRA2 expression modulator && PF02893:GRAM domain
424	HORVU.MOREX.r2.1HG0049610.1	1.65267
425	HORVU.MOREX.r2.2HG0163490.1	1.64832	Q84TG3.1 RecName: Full=E3 ubiquitin-protein ligase PUB23; AltName: Full=Plant U-box protein 23; AltName: Full=U-box domain-containing protein 23 && PF04564:U-box domain
426	HORVU.MOREX.r2.7HG0591570.1	1.64577	P10978.1 RecName: Full=Retrovirus-related Pol polyprotein from transposon TNT 1-94; Includes: RecName: Full=Protease; Includes: RecName: Full=Reverse transcriptase; Includes: RecName: Full=Endonuclease && PF07727:Reverse transcriptase (RNA-dependent
427	HORVU.MOREX.r2.7HG0614880.1	1.64368
428	HORVU.MOREX.r2.3HG0212680.1	1.64348	Q9ZV04.1 RecName: Full=Peroxidase 24; Short=Atperox P24; AltName: Full=ATP47; Flags: Precursor && PF00141:Peroxidase
429	HORVU.MOREX.r2.1HG0067940.1	1.64343	Q65X92.1 RecName: Full=Zinc finger CCCH domain-containing protein 37; Short=OsC3H37 && -
430	HORVU.MOREX.r2.3HG0267000.1	1.64199
431	HORVU.MOREX.r2.4HG0333490.1	1.6419	Q9SJL2.2 RecName: Full=Heavy metal-associated isoprenylated plant protein 5; Short=AtHIP05; AltName: Full=Farnesylated protein 2; Short=AtFP2; Flags: Precursor && PF00403:Heavy-metal-associated domain
432	HORVU.MOREX.r2.2HG0178520.1	1.64128	Q9FMV7.1 RecName: Full=Cytochrome P450 94B1 && PF00067:Cytochrome P450
433	HORVU.MOREX.r2.5HG0414080.1	1.63352	Q9FMK9.1 RecName: Full=Probable inactive purple acid phosphatase 29; Flags: Precursor && PF00149:Calcineurin-like phosphoesterase
434	HORVU.MOREX.r2.4HG0279340.1	1.63193	P22180.1 RecName: Full=Plasma membrane ATPase 1; AltName: Full=Proton pump 1 && PF00690:Cation transporter/ATPase, N-terminus|PF00122:E1-E2 ATPase|PF00702:haloacid dehalogenase-like hydrolase
435	HORVU.MOREX.r2.3HG0244070.1	1.62885
436	HORVU.MOREX.r2.3HG0199730.1	1.62732	Q9ZQ94.1 RecName: Full=UDP-glycosyltransferase 73C5; AltName: Full=Cytokinin-O-glucosyltransferase 3; AltName: Full=Deoxynivalenol-glucosyl-transferase 1; AltName: Full=Zeatin O-glucosyltransferase 3; Short=AtZOG3 && PF00201:UDP-glucoronosyl and UDP-
437	HORVU.MOREX.r2.7HG0555000.1	1.62239	P35792.1 RecName: Full=Pathogenesis-related protein PRB1-2; Flags: Precursor && PF00188:Cysteine-rich secretory protein family
438	HORVU.MOREX.r2.2HG0175030.1	1.61714	A7IC67.1 RecName: Full=Chaperone protein DnaJ && PF00226:DnaJ domain|PF13370:4Fe-4S single cluster domain of Ferredoxin I
439	HORVU.MOREX.r2.3HG0183930.1	1.61288	Q9CAL3.1 RecName: Full=Cysteine-rich receptor-like protein kinase 2; Short=Cysteine-rich RLK2; Flags: Precursor && PF01657:Salt stress response/antifungal|PF00069:Protein kinase domain
440	HORVU.MOREX.r2.4HG0319000.1	1.61212	Q10MQ0.1 RecName: Full=Probable xyloglucan 6-xylosyltransferase 1; Short=OsXXT1; AltName: Full=Proteinn SHORT ROOT HAIR 2 >A2XFP3.2 RecName: Full=Probable xyloglucan 6-xylosyltransferase 1 && PF05637:galactosyl transferase GMA12/MNN10 family
441	HORVU.MOREX.r2.2HG0166450.1	1.61074	Q2UXF7.1 RecName: Full=Fructan 6-exohydrolase; Flags: Precursor && PF00251:Glycosyl hydrolases family 32 N-terminal domain|PF08244:Glycosyl hydrolases family 32 C terminal
442	HORVU.MOREX.r2.3HG0252210.1	1.61057	Q9LZL3.1 RecName: Full=Aspartic proteinase PCS1; AltName: Full=Aspartic protease 38; Short=AtASP38; AltName: Full=Protein EMBRYO DEFECTIVE 24; AltName: Full=Protein PROMOTION OF CELL SURVIVAL 1; Flags: Precursor && PF14543:Xylanase inhibitor N-termin
443	HORVU.MOREX.r2.5HG0399170.1	1.60974	Q8GXG6.2 RecName: Full=Hydroxyproline O-galactosyltransferase GALT4; AltName: Full=Beta-1,3-galactosyltransferase 17 && PF01762:Galactosyltransferase
444	HORVU.MOREX.r2.5HG0441180.1	1.60664	PF03168:Late embryogenesis abundant protein
445	HORVU.MOREX.r2.6HG0463370.1	1.60596	Q9FNJ5.1 RecName: Full=F-box/FBD/LRR-repeat protein At5g22660 && PF08387:FBD|PF00646:F-box domain
446	HORVU.MOREX.r2.1HG0003630.1	1.60534	Q940T5.1 RecName: Full=E3 ubiquitin-protein ligase RDUF2; AltName: Full=RING and DUF1117 domain-containing protein 2; Short=AtRDUF2 && PF13639:Ring finger domain|PF14369:zinc-ribbon|PF06547:Protein of unknown function (DUF1117)
447	HORVU.MOREX.r2.7HG0597930.1	1.59786	Q8VYE5.1 RecName: Full=Glucan endo-1,3-beta-glucosidase 12; AltName: Full=(1->3)-beta-glucan endohydrolase 12; Short=(1->3)-beta-glucanase 12; AltName: Full=Beta-1,3-endoglucanase 12; Short=Beta-1,3-glucanase 12; Flags: Precursor && PF07983:X8 domain
448	HORVU.MOREX.r2.1HG0062080.1	1.59492	O24650.1 RecName: Full=Profilin-2; AltName: Full=Allergen Phl p 11; AltName: Full=Pollen allergen Phl p 12; AltName: Full=Profilin 4; AltName: Allergen=Phl p 12 && PF00235:Profilin
449	HORVU.MOREX.r2.2HG0106410.1	1.59118	Q39266.1 RecName: Full=Zinc finger protein 7 && -
450	HORVU.MOREX.r2.6HG0510920.1	1.58996	A3AB67.1 RecName: Full=Formin-like protein 16; AltName: Full=OsFH16; Flags: Precursor && PF02181:Formin Homology 2 Domain
451	HORVU.MOREX.r2.6HG0489830.1	1.58905	PF04724:Glycosyltransferase family 17
452	HORVU.MOREX.r2.2HG0142180.1	1.58827
453	HORVU.MOREX.r2.7HG0530810.1	1.58692	Q9LHZ7.1 RecName: Full=Cellulose synthase-like protein D2; AltName: Full=OsCslD2 && PF03552:Cellulose synthase|PF14570:RING/Ubox like zinc-binding domain
454	HORVU.MOREX.r2.3HG0233260.1	1.58674	PF14380:Wall-associated receptor kinase C-terminal
455	HORVU.MOREX.r2.7HG0602230.1	1.58649	Q9LSI9.1 RecName: Full=Inactive LRR receptor-like serine/threonine-protein kinase BIR2; AltName: Full=Protein BAK1-INTERACTING RECEPTOR-LIKE KINASE 2; Flags: Precursor && PF08263:Leucine rich repeat N-terminal domain
456	HORVU.MOREX.r2.1HG0058040.1	1.58639	C0LGU7.1 RecName: Full=Protein MALE DISCOVERER 1; Short=AtMDIS1; AltName: Full=Probable LRR receptor-like serine/threonine-protein kinase At5g45840; Flags: Precursor && PF07714:Protein tyrosine kinase|PF08263:Leucine rich repeat N-terminal domain|PF1
457	HORVU.MOREX.r2.2HG0089450.1	1.5848	O80939.1 RecName: Full=L-type lectin-domain containing receptor kinase IV.1; Short=Arabidopsis thaliana lectin-receptor kinase e; Short=AthlecRK-e; Short=LecRK-IV.1; AltName: Full=Lectin Receptor Kinase 1; Flags: Precursor && PF00139:Legume lectin do
458	HORVU.MOREX.r2.3HG0187790.1	1.58071	F4KA51.2 RecName: Full=LEAF RUST 10 DISEASE-RESISTANCE LOCUS RECEPTOR-LIKE PROTEIN KINASE-like 2.3; AltName: Full=Probable receptor-like serine/threonine-protein kinase LRK10L-2.3; Flags: Precursor && PF07714:Protein tyrosine kinase
459	HORVU.MOREX.r2.2HG0113870.1	1.57992	Q7GCM7.1 RecName: Full=Xylanase inhibitor protein 1; AltName: Full=Class III chitinase homolog a; AltName: Full=RIXI protein; Flags: Precursor && PF00704:Glycosyl hydrolases family 18
460	HORVU.MOREX.r2.5HG0426420.1	1.57654	PF14009:Domain of unknown function (DUF4228)
461	HORVU.MOREX.r2.7HG0611910.1	1.57626	Q9SD62.1 RecName: Full=Putative receptor-like protein kinase At3g47110; Flags: Precursor && PF13855:Leucine rich repeat|PF00069:Protein kinase domain|PF08263:Leucine rich repeat N-terminal domain
462	HORVU.MOREX.r2.1HG0067240.1	1.57467	Q93VB5.1 RecName: Full=Heat stress transcription factor A-4d; AltName: Full=Heat stress transcription factor 10; Short=rHsf10; AltName: Full=Heat stress transcription factor 15; Short=OsHsf-15; AltName: Full=Protein SPOTTED LEAF 7 && PF00447:HSF-type
463	HORVU.MOREX.r2.6HG0499850.1	1.56766	PF03087:Arabidopsis protein of unknown function
464	HORVU.MOREX.r2.5HG0411350.1	1.56765	A1ATU1.1 RecName: Full=Argininosuccinate lyase; Short=ASAL; AltName: Full=Arginosuccinase && -
465	HORVU.MOREX.r2.6HG0451220.1	1.56495	Q9LMN7.1 RecName: Full=Wall-associated receptor kinase 5; Flags: Precursor && PF00069:Protein kinase domain|PF13947:Wall-associated receptor kinase galacturonan-binding
466	HORVU.MOREX.r2.3HG0251910.1	1.56219	PF14368:Probable lipid transfer
467	HORVU.MOREX.r2.5HG0363560.1	1.55717	Q6J9S1.1 RecName: Full=Ethylene-responsive transcription factor RAP2-11; AltName: Full=Protein RELATED TO APETALA2 11 && PF00847:AP2 domain
468	HORVU.MOREX.r2.2HG0079040.1	1.5556	Q7G764.1 RecName: Full=Probable NAD(P)H-dependent oxidoreductase 1 && PF00248:Aldo/keto reductase family
469	HORVU.MOREX.r2.5HG0429640.1	1.55521	Q9ZSD4.1 RecName: Full=Syntaxin-121; Short=AtSYP121; AltName: Full=Syntaxin-related protein At-Syr1 && PF05739:SNARE domain|PF00804:Syntaxin
470	HORVU.MOREX.r2.UnG0627300.1	1.55169	Q9LMN7.1 RecName: Full=Wall-associated receptor kinase 5; Flags: Precursor && PF00069:Protein kinase domain|PF13947:Wall-associated receptor kinase galacturonan-binding
471	HORVU.MOREX.r2.3HG0252590.1	1.54853	O22799.2 RecName: Full=Uncharacterized protein At2g33490 && PF16746:BAR domain of APPL family
472	HORVU.MOREX.r2.2HG0152280.1	1.54434
473	HORVU.MOREX.r2.2HG0090050.1	1.53959	Q9FXB2.1 RecName: Full=Galactinol synthase 2; Short=AtGolS2; Short=GolS-2 && PF01501:Glycosyl transferase family 8
474	HORVU.MOREX.r2.7HG0619230.1	1.53614	Q9C891.1 RecName: Full=Dirigent protein 20; Short=AtDIR20; Flags: Precursor && PF03018:Dirigent-like protein
475	HORVU.MOREX.r2.3HG0239620.1	1.53543	F4HPR5.1 RecName: Full=Dynamin-related protein 5A; AltName: Full=Protein ARC5-like && PF00350:Dynamin family
476	HORVU.MOREX.r2.1HG0036030.1	1.53537	C0HJG8.1 RecName: Full=Basic secretory protease; AltName: Full=Boswellia basic secretory protease; Short=BBSP, partial [Boswellia serrata] && PF04450:Peptidase of plants and bacteria
477	HORVU.MOREX.r2.5HG0406540.1	1.53534	Q8LG88.2 RecName: Full=Tonoplast dicarboxylate transporter; Short=AttDT; AltName: Full=Sodium-dicarboxylate cotransporter-like; Short=AtSDAT; AltName: Full=Vacuolar malate transporter && PF00939:Sodium:sulfate symporter transmembrane region
478	HORVU.MOREX.r2.3HG0188370.1	1.53481
479	HORVU.MOREX.r2.7HG0558300.1	1.53406	C3W7B0.1 RecName: Full=UDP-glucose:2-hydroxyflavanone C-glucosyltransferase; Short=OsCGT && PF00201:UDP-glucoronosyl and UDP-glucosyl transferase
480	HORVU.MOREX.r2.6HG0455100.1	1.53064	PF13855:Leucine rich repeat
481	HORVU.MOREX.r2.1HG0077460.1	1.52648	P0DH62.1 RecName: Full=Inactive protein kinase SELMODRAFT_444075 [Selaginella moellendorffii] && PF07714:Protein tyrosine kinase
482	HORVU.MOREX.r2.6HG0451290.1	1.52643	Q9XF43.1 RecName: Full=3-ketoacyl-CoA synthase 6; Short=KCS-6; AltName: Full=Cuticular protein 1; AltName: Full=Eceriferum 6; AltName: Full=Very long-chain fatty acid condensing enzyme 6; Short=VLCFA condensing enzyme 6 && PF08392:FAE1/Type III polyk
483	HORVU.MOREX.r2.3HG0239750.1	1.52285	Q8GU89.1 RecName: Full=ABC transporter G family member 37; Short=OsABCG37; AltName: Full=Pleiotropic drug resistance protein 8; Short=OsPDR8 && PF14510:ABC-transporter extracellular N-terminal|PF00005:ABC transporter|PF01061:ABC-2 type transporter|PF
484	HORVU.MOREX.r2.UnG0624460.1	1.52061
485	HORVU.MOREX.r2.6HG0511840.1	1.51858	F8WKW1.1 RecName: Full=7-deoxyloganetin glucosyltransferase; AltName: Full=Genipin glucosyltransferase; AltName: Full=UDP-glucose glucosyltransferase 2; Short=GjUGT2; AltName: Full=UDP-glycosyltransferase 85A24 && PF00201:UDP-glucoronosyl and UDP-glu
486	HORVU.MOREX.r2.6HG0516650.1	1.51339	PF03168:Late embryogenesis abundant protein
487	HORVU.MOREX.r2.3HG0251200.1	1.51238	Q9LY61.1 RecName: Full=Nematode resistance protein-like HSPRO1; AltName: Full=AKINbetagamma-interacting protein 1; AltName: Full=Ortholog of sugar beet HS1 PRO-1 protein 1; AltName: Full=Protein Hs1pro-1 && PF07014:Hs1pro-1 protein C-terminus|PF07231
488	HORVU.MOREX.r2.7HG0554790.1	1.51229	O04536.1 RecName: Full=Probable galacturonosyltransferase-like 9; AltName: Full=Like glycosyl transferase 8 && PF01501:Glycosyl transferase family 8
489	HORVU.MOREX.r2.3HG0209320.1	1.51129	Q6I544.1 RecName: Full=Germin-like protein 5-1; Flags: Precursor && PF00190:Cupin
490	HORVU.MOREX.r2.2HG0110790.1	1.50863	B9F2Y7.1 RecName: Full=Kinesin-like protein KIN-4C && PF00225:Kinesin motor domain
491	HORVU.MOREX.r2.4HG0333430.1	1.50799	O65665.1 RecName: Full=Ethylene-responsive transcription factor ERF060 && PF00847:AP2 domain
492	HORVU.MOREX.r2.5HG0394580.1	1.50763	PF07690:Major Facilitator Superfamily
493	HORVU.MOREX.r2.2HG0167170.1	1.50735
494	HORVU.MOREX.r2.3HG0197210.1	1.50658	P24631.1 RecName: Full=17.5 kDa class II heat shock protein && PF00011:Hsp20/alpha crystallin family
495	HORVU.MOREX.r2.UnG0626230.1	1.5039
496	HORVU.MOREX.r2.3HG0270440.1	1.50285	P29421.2 RecName: Full=Alpha-amylase/subtilisin inhibitor; AltName: Full=RASI; Flags: Precursor && PF00197:Trypsin and protease inhibitor
497	HORVU.MOREX.r2.5HG0402040.1	1.49848	Q9LI65.1 RecName: Full=WAT1-related protein At3g30340 && PF00892:EamA-like transporter family
498	HORVU.MOREX.r2.2HG0174220.1	1.49649	Q9FMY1.1 RecName: Full=Cytochrome P450 86B1 && PF00067:Cytochrome P450
499	HORVU.MOREX.r2.3HG0233270.1	1.4951	Q3ECH2.2 RecName: Full=LEAF RUST 10 DISEASE-RESISTANCE LOCUS RECEPTOR-LIKE PROTEIN KINASE-like 2.8; AltName: Full=Probable receptor-like serine/threonine-protein kinase LRK10L-2.8; Flags: Precursor && PF07714:Protein tyrosine kinase|PF14380:Wall-asso
500	HORVU.MOREX.r2.5HG0389780.1	1.49505
501	HORVU.MOREX.r2.6HG0494420.1	1.49216	A2X7F7.1 RecName: Full=Phenylalanine ammonia-lyase && PF00221:Aromatic amino acid lyase
502	HORVU.MOREX.r2.7HG0617130.1	1.48818
503	HORVU.MOREX.r2.6HG0507180.1	1.48607
504	HORVU.MOREX.r2.5HG0400830.1	1.4854	PF05910:Plant protein of unknown function (DUF868)
505	HORVU.MOREX.r2.5HG0384320.1	1.485	Q8VZW3.1 RecName: Full=Probable chalcone--flavonone isomerase 3; Short=Chalcone isomerase 3; AltName: Full=Chalcone isomerase-like 1 && PF02431:Chalcone-flavanone isomerase
506	HORVU.MOREX.r2.5HG0434980.1	1.4844	Q4R1I9.1 RecName: Full=Anthocyanidin 5,3-O-glucosyltransferase; AltName: Full=UDP-glucose: anthocyanidin 5,3-O-glucosyltransferase && PF00201:UDP-glucoronosyl and UDP-glucosyl transferase
507	HORVU.MOREX.r2.4HG0292820.1	1.48025
508	HORVU.MOREX.r2.4HG0318850.1	1.4793	Q8VYF4.1 RecName: Full=Probable galacturonosyltransferase-like 7 && PF01501:Glycosyl transferase family 8
509	HORVU.MOREX.r2.2HG0104380.1	1.47483	Q5G8Z3.1 RecName: Full=Protein EGG APPARATUS-1; AltName: Full=ZmEA1 && -
510	HORVU.MOREX.r2.3HG0263430.1	1.47439	O81906.1 RecName: Full=G-type lectin S-receptor-like serine/threonine-protein kinase B120; Flags: Precursor && PF07714:Protein tyrosine kinase
511	HORVU.MOREX.r2.7HG0585620.1	1.47393	Q9FIJ6.1 RecName: Full=Serine/threonine-protein kinase-like protein CCR4; AltName: Full=CRINKLY 4-related kinase 1; Short=AtCRK1; AltName: Full=Protein CRINKLY 4 RELATED 4; Short=AtCCR4; Flags: Precursor && PF00069:Protein kinase domain
512	HORVU.MOREX.r2.1HG0071220.1	1.46725	B6TYV8.1 RecName: Full=Cell number regulator 2; AltName: Full=ZmCNR02 && PF04749:PLAC8 family
513	HORVU.MOREX.r2.1HG0056960.1	1.46522	Q5KQI4.1 RecName: Full=B3 domain-containing protein Os05g0481400 && PF02362:B3 DNA binding domain
514	HORVU.MOREX.r2.2HG0089430.1	1.46472	Q9M345.1 RecName: Full=L-type lectin-domain containing receptor kinase IV.2; Short=Arabidopsis thaliana lectin-receptor kinase a4; Short=AthlecRK-a4; Short=LecRK-IV.2; AltName: Full=Protein SMALL, GLUED-TOGETHER, AND COLLAPSED POLLEN; Flags: Precurso
515	HORVU.MOREX.r2.3HG0227210.1	1.46455	P51106.1 RecName: Full=Dihydroflavonol 4-reductase; Short=DFR; AltName: Full=Dihydrokaempferol 4-reductase; AltName: Full=Flavanone 4-reductase; Short=FNR && PF01370:NAD dependent epimerase/dehydratase family
516	HORVU.MOREX.r2.4HG0329520.1	1.46302	PF00650:CRAL/TRIO domain
517	HORVU.MOREX.r2.2HG0125200.1	1.46029
518	HORVU.MOREX.r2.3HG0246490.1	1.46002	O64483.1 RecName: Full=Senescence-induced receptor-like serine/threonine-protein kinase; AltName: Full=FLG22-induced receptor-like kinase 1; Flags: Precursor && PF12819:Carbohydrate-binding protein of the ER|PF07714:Protein tyrosine kinase
519	HORVU.MOREX.r2.5HG0441170.1	1.45869	PF03168:Late embryogenesis abundant protein
520	HORVU.MOREX.r2.2HG0119770.1	1.45497
521	HORVU.MOREX.r2.1HG0050270.1	1.45179	PF13968:Domain of unknown function (DUF4220)|PF04578:Protein of unknown function, DUF594
522	HORVU.MOREX.r2.6HG0451340.1	1.45134	PF05633:Protein of unknown function (DUF793)
523	HORVU.MOREX.r2.5HG0425220.1	1.44895	PF02298:Plastocyanin-like domain
524	HORVU.MOREX.r2.1HG0070680.1	1.44824	Q9SGN6.1 RecName: Full=MACPF domain-containing protein NSL1; AltName: Full=Protein NECROTIC SPOTTED LESIONS 1; Short=Protein NSL1 && PF01823:MAC/Perforin domain
525	HORVU.MOREX.r2.3HG0253120.1	1.44769	Q9ZUT0.1 RecName: Full=ABC transporter G family member 2; Short=ABC transporter ABCG.2; Short=AtABCG2; AltName: Full=White-brown complex homolog protein 2; Short=AtWBC2 && PF00005:ABC transporter|PF01061:ABC-2 type transporter
526	HORVU.MOREX.r2.2HG0152020.1	1.44646	Q0WUU6.1 RecName: Full=Probable polyol transporter 4 && PF00083:Sugar (and other) transporter
527	HORVU.MOREX.r2.3HG0231830.1	1.44463	PF02365:No apical meristem (NAM) protein
528	HORVU.MOREX.r2.4HG0325520.1	1.43909
529	HORVU.MOREX.r2.7HG0531560.1	1.43762	Q9STE7.1 RecName: Full=Putative disease resistance RPP13-like protein 3 && PF00931:NB-ARC domain
530	HORVU.MOREX.r2.5HG0397440.1	1.42971	Q9ZT07.3 RecName: Full=G-type lectin S-receptor-like serine/threonine-protein kinase RKS1; AltName: Full=Receptor-like protein kinase 1; Flags: Precursor && PF07714:Protein tyrosine kinase
531	HORVU.MOREX.r2.4HG0284690.1	1.42844	P93017.1 RecName: Full=Dormancy-associated protein homolog 1; AltName: Full=Auxin-repressed protein 1; Short=AtARP1; AltName: Full=DRM1 homolog 1; AltName: Full=Dormancy-associated protein 2; Short=AtDRM2 && PF05564:Dormancy/auxin associated protein
532	HORVU.MOREX.r2.5HG0397780.1	1.42488
533	HORVU.MOREX.r2.5HG0429950.1	1.42475	P80728.1 RecName: Full=Mavicyanin && PF02298:Plastocyanin-like domain
534	HORVU.MOREX.r2.2HG0173480.1	1.42379	O03982.1 RecName: Full=Heavy metal-associated isoprenylated plant protein 39; Short=AtHIP39; Flags: Precursor && PF00403:Heavy-metal-associated domain
535	HORVU.MOREX.r2.4HG0332820.1	1.42132	Q9SV71.1 RecName: Full=Cytochrome b561 and DOMON domain-containing protein At4g12980; AltName: Full=Protein b561A.tha15; Flags: Precursor && PF03188:Eukaryotic cytochrome b561|PF04526:Protein of unknown function (DUF568)
536	HORVU.MOREX.r2.4HG0282590.1	1.42059
537	HORVU.MOREX.r2.4HG0342850.1	1.41806	Q9FNL7.1 RecName: Full=Protein NRT1/ PTR FAMILY 5.2; Short=AtNPF5.2; AltName: Full=Peptide transporter PTR3-A; Short=AtPTR3 && PF00854:POT family
538	HORVU.MOREX.r2.5HG0432240.1	1.41784	P27806.2 RecName: Full=Histone H1 && PF00538:linker histone H1 and H5 family
539	HORVU.MOREX.r2.4HG0297760.1	1.41737	PF03168:Late embryogenesis abundant protein
540	HORVU.MOREX.r2.1HG0045700.1	1.4165	Q8VZ91.2 RecName: Full=Ethylene-responsive transcription factor 6; Short=AtERF6; AltName: Full=Ethylene-responsive element-binding factor 6; Short=EREBP-6 && PF00847:AP2 domain
541	HORVU.MOREX.r2.3HG0221550.1	1.41444	Q9LTS4.1 RecName: Full=Putative transcription factor bHLH041; AltName: Full=Basic helix-loop-helix protein 41; Short=AtbHLH41; Short=bHLH 41; AltName: Full=Transcription factor EN 51; AltName: Full=bHLH transcription factor bHLH041 && PF00010:Helix-l
542	HORVU.MOREX.r2.1HG0066420.1	1.41325	Q8C5W4.2 RecName: Full=MORC family CW-type zinc finger protein 2B; AltName: Full=TCE6 && PF07496:CW-type Zinc Finger|PF13589:Histidine kinase-, DNA gyrase B-, and HSP90-like ATPase
543	HORVU.MOREX.r2.7HG0540590.1	1.41169	Q2QYE1.2 RecName: Full=Probable apyrase 3; Short=OsAPY3; AltName: Full=ATP-diphosphatase; AltName: Full=ATP-diphosphohydrolase; AltName: Full=Adenosine diphosphatase; Short=ADPase; Flags: Precursor && PF01150:GDA1/CD39 (nucleoside phosphatase) family
544	HORVU.MOREX.r2.3HG0182330.1	1.41093	O64477.1 RecName: Full=G-type lectin S-receptor-like serine/threonine-protein kinase At2g19130; Flags: Precursor && PF00069:Protein kinase domain|PF08276:PAN-like domain|PF01453:D-mannose binding lectin
545	HORVU.MOREX.r2.3HG0183270.1	1.40877
546	HORVU.MOREX.r2.6HG0507820.1	1.40272	Q8RWD0.2 RecName: Full=Zinc finger protein CONSTANS-LIKE 16 && PF06203:CCT motif
547	HORVU.MOREX.r2.6HG0456130.1	1.4016	Q9ZPX9.2 RecName: Full=Calcium-binding protein KIC; AltName: Full=KCBP-interacting calcium-binding protein && PF13833:EF-hand domain pair
548	HORVU.MOREX.r2.4HG0315940.1	1.40134	P98204.1 RecName: Full=Phospholipid-transporting ATPase 1; Short=AtALA1; AltName: Full=Aminophospholipid flippase 1 && PF16209:Phospholipid-translocating ATPase N-terminal|PF12710:haloacid dehalogenase-like hydrolase|PF16212:Phospholipid-translocatin
549	HORVU.MOREX.r2.2HG0174380.1	1.39735	Q9XSC3.1 RecName: Full=WD repeat-containing protein 44; AltName: Full=Rab11-binding protein; AltName: Full=Rabphilin-11 && -
550	HORVU.MOREX.r2.2HG0128950.1	1.39671	Q39131.1 RecName: Full=Lamin-like protein; Flags: Precursor && PF02298:Plastocyanin-like domain
551	HORVU.MOREX.r2.7HG0570260.1	1.39199	Q0WUQ1.1 RecName: Full=BAG family molecular chaperone regulator 1; AltName: Full=Bcl-2-associated athanogene 1 && PF02179:BAG domain
552	HORVU.MOREX.r2.3HG0252110.1	1.38842	PF11961:Domain of unknown function (DUF3475)|PF05003:Protein of unknown function (DUF668)
553	HORVU.MOREX.r2.6HG0505280.1	1.38629
554	HORVU.MOREX.r2.2HG0129530.1	1.38137	P23586.2 RecName: Full=Sugar transport protein 1; AltName: Full=Glucose transporter; AltName: Full=Hexose transporter 1 && PF00083:Sugar (and other) transporter
555	HORVU.MOREX.r2.1HG0024540.1	1.37998	PF03168:Late embryogenesis abundant protein
556	HORVU.MOREX.r2.5HG0432000.1	1.3797	Q7Y1H8.1 RecName: Full=Auxin-responsive protein IAA14; AltName: Full=Indoleacetic acid-induced protein 14 && PF02309:AUX/IAA family
557	HORVU.MOREX.r2.1HG0057060.1	1.3786	Q9LVM0.1 RecName: Full=Probable inactive receptor kinase At5g58300; Flags: Precursor && PF07714:Protein tyrosine kinase|PF08263:Leucine rich repeat N-terminal domain
558	HORVU.MOREX.r2.4HG0281040.1	1.3774	PF03398:Regulator of Vps4 activity in the MVB pathway
559	HORVU.MOREX.r2.3HG0250910.1	1.37377	Q8W030.1 RecName: Full=Zinc finger protein WIP4; AltName: Full=WIP-domain protein 4; Short=AtWIP4 && -
560	HORVU.MOREX.r2.5HG0434020.1	1.37247	PF13499:EF-hand domain pair
561	HORVU.MOREX.r2.2HG0147320.1	1.37157	PF07893:Protein of unknown function (DUF1668)
562	HORVU.MOREX.r2.3HG0246960.1	1.36891
563	HORVU.MOREX.r2.7HG0621290.1	1.36864	P27626.1 RecName: Full=Senescence-associated protein DIN1 && PF00581:Rhodanese-like domain
564	HORVU.MOREX.r2.4HG0348000.1	1.36708	PF13963:Transposase-associated domain
565	HORVU.MOREX.r2.6HG0517650.1	1.36664	Q9SDZ9.1 RecName: Full=Purple acid phosphatase 2; AltName: Full=Manganese(II) purple acid phosphatase 2; Flags: Precursor && PF14008:Iron/zinc purple acid phosphatase-like protein C|PF16656:Purple acid Phosphatase, N-terminal domain|PF00149:Calcineur
566	HORVU.MOREX.r2.6HG0476220.1	1.36617	O22808.1 RecName: Full=Protein LYK5; AltName: Full=LysM domain receptor-like kinase 5; AltName: Full=LysM-containing receptor-like kinase 5; Flags: Precursor && PF01476:LysM domain|PF07714:Protein tyrosine kinase
567	HORVU.MOREX.r2.1HG0002140.1	1.36522	O64477.1 RecName: Full=G-type lectin S-receptor-like serine/threonine-protein kinase At2g19130; Flags: Precursor && PF00069:Protein kinase domain|PF01453:D-mannose binding lectin|PF08276:PAN-like domain|PF00954:S-locus glycoprotein domain
568	HORVU.MOREX.r2.4HG0285170.1	1.36197	Q9SGZ5.2 RecName: Full=Probable beta-D-xylosidase 7; Short=AtBXL7; Flags: Precursor && PF14310:Fibronectin type III-like domain|PF00933:Glycosyl hydrolase family 3 N terminal domain|PF01915:Glycosyl hydrolase family 3 C-terminal domain
569	HORVU.MOREX.r2.1HG0068450.1	1.36176	Q8RZX9.1 RecName: Full=AP2/ERF and B3 domain-containing protein Os01g0693400 && PF00847:AP2 domain|PF02362:B3 DNA binding domain
570	HORVU.MOREX.r2.3HG0203700.1	1.36169	Q9FJ45.1 RecName: Full=GDSL esterase/lipase At5g45910; AltName: Full=Extracellular lipase At5g45910; Flags: Precursor && PF00657:GDSL-like Lipase/Acylhydrolase
571	HORVU.MOREX.r2.7HG0554980.1	1.35992	P35792.1 RecName: Full=Pathogenesis-related protein PRB1-2; Flags: Precursor && PF00188:Cysteine-rich secretory protein family
572	HORVU.MOREX.r2.2HG0112510.1	1.35959	O64477.1 RecName: Full=G-type lectin S-receptor-like serine/threonine-protein kinase At2g19130; Flags: Precursor && PF01453:D-mannose binding lectin|PF08276:PAN-like domain|PF00954:S-locus glycoprotein domain|PF00069:Protein kinase domain
573	HORVU.MOREX.r2.7HG0546730.1	1.35935	PF03081:Exo70 exocyst complex subunit
574	HORVU.MOREX.r2.3HG0219090.1	1.35808
575	HORVU.MOREX.r2.1HG0044730.1	1.35676	Q41238.1 RecName: Full=Linoleate 9S-lipoxygenase 6; AltName: Full=Lipoxygenase 1-5; Short=StLOX1; Short=lox1:St:3 && PF01477:PLAT/LH2 domain|PF00305:Lipoxygenase
576	HORVU.MOREX.r2.6HG0481420.1	1.35674
577	HORVU.MOREX.r2.6HG0460080.1	1.35633	Q9LUI1.1 RecName: Full=Leucine-rich repeat extensin-like protein 6; Short=AtLRX6; Short=LRR/EXTENSIN6; AltName: Full=Cell wall hydroxyproline-rich glycoprotein; Flags: Precursor && PF13855:Leucine rich repeat
578	HORVU.MOREX.r2.5HG0430600.1	1.35563	PF13302:Acetyltransferase (GNAT) domain
579	HORVU.MOREX.r2.7HG0558860.1	1.35455	PF13962:Domain of unknown function
580	HORVU.MOREX.r2.2HG0151140.1	1.34842	Q9SCP6.1 RecName: Full=UDP-glycosyltransferase 73D1 && PF00201:UDP-glucoronosyl and UDP-glucosyl transferase
581	HORVU.MOREX.r2.3HG0247980.1	1.34562	Q40636.2 RecName: Full=Expansin-A2; AltName: Full=Alpha-expansin-2; AltName: Full=OsEXP2; AltName: Full=OsEXPA2; AltName: Full=OsaEXPa1.23; AltName: Full=RiExB; AltName: Full=RiExC; Flags: Precursor && PF03330:Rare lipoprotein A (RlpA)-like double-ps
582	HORVU.MOREX.r2.5HG0405050.1	1.3427
583	HORVU.MOREX.r2.2HG0113880.1	1.34242	Q8L5C6.2 RecName: Full=Xylanase inhibitor protein 1; Short=XIP-1; Short=XIP-I; AltName: Full=Class III chitinase homolog; Flags: Precursor && PF00704:Glycosyl hydrolases family 18
584	HORVU.MOREX.r2.6HG0451060.1	1.33906	P0DKI6.1 RecName: Full=Probable receptor-like protein kinase At1g33260 && PF07714:Protein tyrosine kinase
585	HORVU.MOREX.r2.5HG0416170.1	1.33877	Q9SGS5.1 RecName: Full=Uncharacterized protein At1g76070 && -
586	HORVU.MOREX.r2.1HG0073500.1	1.33744	P04784.1 RecName: Full=Chlorophyll a-b binding protein, chloroplastic; AltName: Full=LHCII type I CAB; Short=LHCP; Flags: Precursor && PF00504:Chlorophyll A-B binding protein
587	HORVU.MOREX.r2.7HG0619630.1	1.33655	Q8VY76.1 RecName: Full=Basic leucine zipper 19; Short=AtbZIP19; Short=bZIP protein 19 && PF07716:Basic region leucine zipper
588	HORVU.MOREX.r2.6HG0464780.1	1.3361	Q9STE7.1 RecName: Full=Putative disease resistance RPP13-like protein 3 && PF00931:NB-ARC domain
589	HORVU.MOREX.r2.2HG0154720.1	1.33465	Q50EK3.1 RecName: Full=Cytochrome P450 704C1; AltName: Full=Cytochrome P450 CYPD [Pinus taeda] && PF00067:Cytochrome P450
590	HORVU.MOREX.r2.5HG0396350.1	1.33399	Q9STT1.1 RecName: Full=U-box domain-containing protein 39; AltName: Full=Plant U-box protein 39 && PF04564:U-box domain
591	HORVU.MOREX.r2.1HG0062420.1	1.33287	Q9LMP1.1 RecName: Full=Wall-associated receptor kinase 2; Flags: Precursor && PF07645:Calcium-binding EGF domain|PF13947:Wall-associated receptor kinase galacturonan-binding|PF07714:Protein tyrosine kinase
592	HORVU.MOREX.r2.6HG0516920.1	1.32371	Q94AZ2.2 RecName: Full=Sugar transport protein 13; AltName: Full=Hexose transporter 13; AltName: Full=Multicopy suppressor of snf4 deficiency protein 1 && PF00083:Sugar (and other) transporter
593	HORVU.MOREX.r2.5HG0426960.1	1.32204	B9DFR3.1 RecName: Full=Pectin acetylesterase 9; Flags: Precursor && PF03283:Pectinacetylesterase
594	HORVU.MOREX.r2.4HG0328170.1	1.32142	O49545.1 RecName: Full=Leucine-rich repeat receptor-like serine/threonine-protein kinase BAM1; AltName: Full=Protein BARELY ANY MERISTEM 1; Flags: Precursor && PF00069:Protein kinase domain|PF13855:Leucine rich repeat
595	HORVU.MOREX.r2.4HG0276830.1	1.3198	Q0WRB0.1 RecName: Full=Probable fatty acyl-CoA reductase 5 && PF07993:Male sterility protein|PF03015:Male sterility protein
596	HORVU.MOREX.r2.7HG0579710.1	1.31939	PF07727:Reverse transcriptase (RNA-dependent DNA polymerase)
597	HORVU.MOREX.r2.7HG0529200.1	1.31488	O49621.1 RecName: Full=MLO-like protein 1; Short=AtMlo1; AltName: Full=MLO protein homolog 1; Short=AtMlo-H1 && PF03094:Mlo family
598	HORVU.MOREX.r2.6HG0470140.1	1.31404	E0ZS46.1 RecName: Full=Urease accessory protein F; Short=AtUREF >Q0E3L5.2 RecName: Full=Urease accessory protein F; Short=AtUREF && -
599	HORVU.MOREX.r2.7HG0596110.1	1.31364	Q9FI25.1 RecName: Full=Berberine bridge enzyme-like 27; Short=AtBBE-like 27; Flags: Precursor && PF08031:Berberine and berberine like|PF01565:FAD binding domain
600	HORVU.MOREX.r2.4HG0340750.1	1.31212	Q9SDA8.1 RecName: Full=F-box/LRR-repeat protein 10 && -
601	HORVU.MOREX.r2.3HG0253620.1	1.30798	Q9LY46.1 RecName: Full=Protein ESKIMO 1; AltName: Full=Protein trichome birefringence-like 29 && PF14416:PMR5 N terminal Domain|PF13839:GDSL/SGNH-like Acyl-Esterase family found in Pmr5 and Cas1p
602	HORVU.MOREX.r2.6HG0468070.1	1.30404	PF03398:Regulator of Vps4 activity in the MVB pathway
603	HORVU.MOREX.r2.7HG0538290.1	1.30373	Q07423.1 RecName: Full=Hexose carrier protein HEX6 && PF00083:Sugar (and other) transporter
604	HORVU.MOREX.r2.3HG0257380.1	1.30278
605	HORVU.MOREX.r2.6HG0511010.1	1.30194	Q6Z5P2.1 RecName: Full=Endoglucanase 7; AltName: Full=Endo-1,4-beta glucanase 7; AltName: Full=OsGLU10; Flags: Precursor && PF00759:Glycosyl hydrolase family 9
606	HORVU.MOREX.r2.6HG0455130.1	1.30014	Q6YTF5.1 RecName: Full=Cytochrome P450 76M5 && PF00067:Cytochrome P450
607	HORVU.MOREX.r2.6HG0491480.1	1.30006	Q6K8R2.1 RecName: Full=Chitinase 6; AltName: Full=Pathogenesis related (PR)-3 chitinase 6; Flags: Precursor && PF00182:Chitinase class I|PF00187:Chitin recognition protein
608	HORVU.MOREX.r2.2HG0158950.1	1.29835	O80339.1 RecName: Full=Ethylene-responsive transcription factor 3; Short=AtERF3; AltName: Full=Ethylene-responsive element-binding factor 3; Short=EREBP-3 && PF00847:AP2 domain
609	HORVU.MOREX.r2.5HG0399140.1	1.29724	PF01762:Galactosyltransferase
610	HORVU.MOREX.r2.6HG0464770.1	1.29712	Q9STE7.1 RecName: Full=Putative disease resistance RPP13-like protein 3 && PF00931:NB-ARC domain
611	HORVU.MOREX.r2.6HG0476810.1	1.29561	PF05627:Cleavage site for pathogenic type III effector avirulence factor Avr
612	HORVU.MOREX.r2.2HG0110080.1	1.29519	Q84SL0.2 RecName: Full=Calcium-dependent protein kinase 20; Short=OsCDPK20; Short=OsCPK20 && PF00069:Protein kinase domain|PF13499:EF-hand domain pair
613	HORVU.MOREX.r2.7HG0565770.1	1.29393
614	HORVU.MOREX.r2.6HG0489520.1	1.29358	Q9M345.1 RecName: Full=L-type lectin-domain containing receptor kinase IV.2; Short=Arabidopsis thaliana lectin-receptor kinase a4; Short=AthlecRK-a4; Short=LecRK-IV.2; AltName: Full=Protein SMALL, GLUED-TOGETHER, AND COLLAPSED POLLEN; Flags: Precurso
615	HORVU.MOREX.r2.1HG0048720.1	1.29283	Q9SCZ4.1 RecName: Full=Receptor-like protein kinase FERONIA; AltName: Full=Protein SIRENE; Flags: Precursor && PF07714:Protein tyrosine kinase|PF12819:Carbohydrate-binding protein of the ER
616	HORVU.MOREX.r2.1HG0024240.1	1.28965	Q6L8F7.1 RecName: Full=Zinc transporter 7; AltName: Full=ZRT/IRT-like protein 7; Short=OsZIP7; Flags: Precursor && PF02535:ZIP Zinc transporter
617	HORVU.MOREX.r2.5HG0364350.1	1.28941	Q9FLD5.1 RecName: Full=AAA-ATPase ASD, mitochondrial; AltName: Full=AAA-ATPase 1; AltName: Full=Protein ATPASE-IN-SEED-DEVELOPMENT && PF14363:Domain associated at C-terminal with AAA|PF00004:ATPase family associated with various cellular activities (
618	HORVU.MOREX.r2.7HG0600520.1	1.2844	PF13976:GAG-pre-integrase domain
619	HORVU.MOREX.r2.1HG0029960.1	1.28416	O80939.1 RecName: Full=L-type lectin-domain containing receptor kinase IV.1; Short=Arabidopsis thaliana lectin-receptor kinase e; Short=AthlecRK-e; Short=LecRK-IV.1; AltName: Full=Lectin Receptor Kinase 1; Flags: Precursor && PF00139:Legume lectin do
620	HORVU.MOREX.r2.7HG0588320.1	1.27994	Q8W571.3 RecName: Full=RING-H2 finger protein ATL32; AltName: Full=RING-type E3 ubiquitin transferase ATL32; Flags: Precursor && PF13639:Ring finger domain
621	HORVU.MOREX.r2.4HG0338680.1	1.27962	Q0WUA3.2 RecName: Full=2-carboxy-1,4-naphthoquinone phytyltransferase, chloroplastic; AltName: Full=1,4-dihydroxy-2-naphthoate phytyltransferase; AltName: Full=1,4-dihydroxy-2-naphthoate polyprenyltransferase; AltName: Full=Protein ABERRANT CHLOROPLA
622	HORVU.MOREX.r2.3HG0244560.1	1.27943	O81906.1 RecName: Full=G-type lectin S-receptor-like serine/threonine-protein kinase B120; Flags: Precursor && PF08276:PAN-like domain|PF01453:D-mannose binding lectin|PF07714:Protein tyrosine kinase|PF00954:S-locus glycoprotein domain
623	HORVU.MOREX.r2.3HG0256200.1	1.27627	Q9LZ56.1 RecName: Full=Dof zinc finger protein DOF5.1; Short=AtDOF5.1 && PF02701:Dof domain, zinc finger|PF07887:Calmodulin binding protein-like
624	HORVU.MOREX.r2.2HG0091610.1	1.27446	Q9ZVI7.2 RecName: Full=Probable galacturonosyltransferase 7; AltName: Full=Like glycosyl transferase 7 && PF01501:Glycosyl transferase family 8
625	HORVU.MOREX.r2.2HG0121400.1	1.27381
626	HORVU.MOREX.r2.2HG0173500.1	1.27214	O03982.1 RecName: Full=Heavy metal-associated isoprenylated plant protein 39; Short=AtHIP39; Flags: Precursor && PF00403:Heavy-metal-associated domain
627	HORVU.MOREX.r2.4HG0293410.1	1.27186
628	HORVU.MOREX.r2.2HG0175400.1	1.27034
629	HORVU.MOREX.r2.4HG0283110.1	1.26805	Q9XID3.1 RecName: Full=G-type lectin S-receptor-like serine/threonine-protein kinase At1g34300; Flags: Precursor && PF01453:D-mannose binding lectin|PF00069:Protein kinase domain
630	HORVU.MOREX.r2.5HG0412880.1	1.26778	Q6J9S1.1 RecName: Full=Ethylene-responsive transcription factor RAP2-11; AltName: Full=Protein RELATED TO APETALA2 11 && PF00847:AP2 domain
631	HORVU.MOREX.r2.5HG0413330.1	1.26676	Q9LNK1.1 RecName: Full=Ras-related protein RABA3; Short=AtRABA3 && PF00071:Ras family
632	HORVU.MOREX.r2.2HG0140580.1	1.2641	PF01713:Smr domain|PF08590:Domain of unknown function (DUF1771)
633	HORVU.MOREX.r2.4HG0288120.1	1.26366	Q9FIJ6.1 RecName: Full=Serine/threonine-protein kinase-like protein CCR4; AltName: Full=CRINKLY 4-related kinase 1; Short=AtCRK1; AltName: Full=Protein CRINKLY 4 RELATED 4; Short=AtCCR4; Flags: Precursor && PF00069:Protein kinase domain
634	HORVU.MOREX.r2.2HG0137410.1	1.26067
635	HORVU.MOREX.r2.2HG0085900.1	1.25874	C0LGP4.1 RecName: Full=Probable LRR receptor-like serine/threonine-protein kinase At3g47570; Flags: Precursor && PF13855:Leucine rich repeat|PF08263:Leucine rich repeat N-terminal domain|PF00069:Protein kinase domain
636	HORVU.MOREX.r2.3HG0211410.1	1.25646	Q7GCL7.1 RecName: Full=NAC domain-containing protein 74; Short=ONAC074 && PF02365:No apical meristem (NAM) protein
637	HORVU.MOREX.r2.7HG0597170.1	1.25609	Q9LVZ7.1 RecName: Full=Phosphatidylcholine:diacylglycerol cholinephosphotransferase 1; Short=AtPDCT1; AltName: Full=Protein REDUCED OLEATE DESATURATION 1 && PF14378:PAP2 superfamily
638	HORVU.MOREX.r2.2HG0173820.1	1.25313	P24805.1 RecName: Full=Stem-specific protein TSJT1 && PF12481:Aluminium induced protein
639	HORVU.MOREX.r2.4HG0329100.1	1.25282	Q9LP77.1 RecName: Full=Probable inactive receptor kinase At1g48480; Flags: Precursor && PF00069:Protein kinase domain|PF08263:Leucine rich repeat N-terminal domain
640	HORVU.MOREX.r2.5HG0418820.1	1.24939	Q9FKY4.1 RecName: Full=Protein PIN-LIKES 7; AltName: Full=Auxin efflux carrier-like protein 7 && PF03547:Membrane transport protein
641	HORVU.MOREX.r2.5HG0429750.1	1.24934	Q6F3A6.1 RecName: Full=Calcium-dependent protein kinase 10; Short=OsCDPK10; Short=OsCPK10 && PF00069:Protein kinase domain|PF13499:EF-hand domain pair
642	HORVU.MOREX.r2.2HG0173490.1	1.24811	O03982.1 RecName: Full=Heavy metal-associated isoprenylated plant protein 39; Short=AtHIP39; Flags: Precursor && PF00403:Heavy-metal-associated domain
643	HORVU.MOREX.r2.3HG0190250.1	1.24667	Q8RWZ5.1 RecName: Full=G-type lectin S-receptor-like serine/threonine-protein kinase SD2-5; AltName: Full=S-domain-2 (SD2) receptor kinase 5; Short=SD2-5; Flags: Precursor && PF00069:Protein kinase domain|PF00314:Thaumatin family
644	HORVU.MOREX.r2.7HG0552760.1	1.24071	Q93Z00.1 RecName: Full=Transcription factor TCP14 && PF03634:TCP family transcription factor
645	HORVU.MOREX.r2.1HG0046900.1	1.23941	O81117.2 RecName: Full=Cytochrome P450 94A1; AltName: Full=P450-dependent fatty acid omega-hydroxylase && PF00067:Cytochrome P450
646	HORVU.MOREX.r2.3HG0187140.1	1.23547	Q08632.1 RecName: Full=Short-chain type dehydrogenase/reductase && PF00106:short chain dehydrogenase
647	HORVU.MOREX.r2.5HG0385770.1	1.23416	Q594P3.1 RecName: Full=Fatty acid desaturase DES3; Short=SbDES3 && PF11960:Domain of unknown function (DUF3474)|PF00487:Fatty acid desaturase
648	HORVU.MOREX.r2.1HG0076620.1	1.23112	Q8L4X4.1 RecName: Full=Probable GABA transporter 2 && PF01490:Transmembrane amino acid transporter protein
649	HORVU.MOREX.r2.7HG0544030.1	1.23108	PF02622:Uncharacterized ACR, COG1678
650	HORVU.MOREX.r2.2HG0084420.1	1.23098	O81905.1 RecName: Full=Receptor-like serine/threonine-protein kinase SD1-8; AltName: Full=Arabidopsis thaliana receptor kinase 3; AltName: Full=S-domain-1 (SD1) receptor kinase 8; Short=SD1-8; Flags: Precursor && PF07714:Protein tyrosine kinase|PF082
651	HORVU.MOREX.r2.5HG0438290.1	1.23079	O80939.1 RecName: Full=L-type lectin-domain containing receptor kinase IV.1; Short=Arabidopsis thaliana lectin-receptor kinase e; Short=AthlecRK-e; Short=LecRK-IV.1; AltName: Full=Lectin Receptor Kinase 1; Flags: Precursor && PF00139:Legume lectin do
652	HORVU.MOREX.r2.5HG0384500.1	1.22986
653	HORVU.MOREX.r2.6HG0451690.1	1.22507	Q9LMN7.1 RecName: Full=Wall-associated receptor kinase 5; Flags: Precursor && PF13947:Wall-associated receptor kinase galacturonan-binding|PF07714:Protein tyrosine kinase
654	HORVU.MOREX.r2.3HG0253050.1	1.22343	A2CIR5.1 RecName: Full=Ankyrin repeat-containing protein NPR4; Short=OsNPR4 && PF13637:Ankyrin repeats (many copies)|PF12796:Ankyrin repeats (3 copies)|PF13962:Domain of unknown function
655	HORVU.MOREX.r2.2HG0106810.1	1.22222	Q9FN11.1 RecName: Full=LOB domain-containing protein 37; AltName: Full=ASYMMETRIC LEAVES 2-like protein 39; Short=AS2-like protein 39 && PF03195:Protein of unknown function DUF260
656	HORVU.MOREX.r2.4HG0285500.1	1.2222	Q84MA8.1 RecName: Full=Adenine/guanine permease AZG2; AltName: Full=AzgA-homolog protein; AltName: Full=Protein AZAGUANINE RESISTANT 2; Short=AtAzg2 && PF00860:Permease family
657	HORVU.MOREX.r2.2HG0130250.1	1.2222	P0C7P8.1 RecName: Full=Transcription factor EMB1444; AltName: Full=Basic helix-loop-helix protein EMB1444; AltName: Full=LONESOME HIGHWAY-like protein 1; AltName: Full=Protein EMBRYO DEFECTIVE 1444; AltName: Full=bHLH transcription factor EMB1444 &&
658	HORVU.MOREX.r2.5HG0418250.1	1.22195	O81906.1 RecName: Full=G-type lectin S-receptor-like serine/threonine-protein kinase B120; Flags: Precursor && PF01453:D-mannose binding lectin|PF07714:Protein tyrosine kinase|PF00954:S-locus glycoprotein domain|PF08276:PAN-like domain
659	HORVU.MOREX.r2.5HG0399310.1	1.22156	Q8LGN0.3 RecName: Full=Glutamate receptor 2.7; AltName: Full=Ligand-gated ion channel 2.7; Flags: Precursor && PF01094:Receptor family ligand binding region|PF00060:Ligand-gated ion channel|PF00497:Bacterial extracellular solute-binding proteins, fam
660	HORVU.MOREX.r2.4HG0347050.1	1.22046	PF13855:Leucine rich repeat|PF08263:Leucine rich repeat N-terminal domain
661	HORVU.MOREX.r2.1HG0053570.1	1.21962	Q9LSB1.1 RecName: Full=UDP-glucuronate:xylan alpha-glucuronosyltransferase 1; Short=UDP-GlcA:xylan glucuronyltransferase 1; AltName: Full=Glycogenin-like protein 1; AltName: Full=Plant glycogenin-like starch initiation protein 1; AltName: Full=Protei
662	HORVU.MOREX.r2.3HG0182590.1	1.21735
663	HORVU.MOREX.r2.3HG0246450.1	1.21604	O64483.1 RecName: Full=Senescence-induced receptor-like serine/threonine-protein kinase; AltName: Full=FLG22-induced receptor-like kinase 1; Flags: Precursor && PF07714:Protein tyrosine kinase|PF12819:Carbohydrate-binding protein of the ER
664	HORVU.MOREX.r2.5HG0412940.1	1.21448	Q0WUQ1.1 RecName: Full=BAG family molecular chaperone regulator 1; AltName: Full=Bcl-2-associated athanogene 1 && PF02179:BAG domain
665	HORVU.MOREX.r2.2HG0084430.1	1.21262	O81905.1 RecName: Full=Receptor-like serine/threonine-protein kinase SD1-8; AltName: Full=Arabidopsis thaliana receptor kinase 3; AltName: Full=S-domain-1 (SD1) receptor kinase 8; Short=SD1-8; Flags: Precursor && PF00069:Protein kinase domain|PF01453
666	HORVU.MOREX.r2.3HG0225660.1	1.20785	PF01764:Lipase (class 3)
667	HORVU.MOREX.r2.2HG0164900.1	1.20734	O80742.1 RecName: Full=U-box domain-containing protein 19; AltName: Full=Plant U-box protein 19 && PF04564:U-box domain
668	HORVU.MOREX.r2.4HG0286630.1	1.20495	Q6AV22.1 RecName: Full=B3 domain-containing protein Os03g0619600 && PF02362:B3 DNA binding domain
669	HORVU.MOREX.r2.3HG0184770.1	1.20438	O23081.2 RecName: Full=Cysteine-rich receptor-like protein kinase 41; Short=Cysteine-rich RLK41; Flags: Precursor && PF07714:Protein tyrosine kinase
670	HORVU.MOREX.r2.5HG0425940.1	1.20422	Q42430.1 RecName: Full=Zinc finger protein 1; AltName: Full=WZF1 && PF13912:C2H2-type zinc finger
671	HORVU.MOREX.r2.6HG0504490.1	1.20223	Q9LPZ3.3 RecName: Full=G-type lectin S-receptor-like serine/threonine-protein kinase At1g11410; Flags: Precursor && PF07714:Protein tyrosine kinase
672	HORVU.MOREX.r2.5HG0382290.1	1.19682	Q6NPN5.1 RecName: Full=F-box/kelch-repeat protein At5g26960 && PF01344:Kelch motif
673	HORVU.MOREX.r2.7HG0531870.1	1.19391
674	HORVU.MOREX.r2.7HG0567670.1	1.1939	Q9LZD3.1 RecName: Full=Exocyst complex component EXO70A1; Short=AtExo70a1; AltName: Full=Exocyst subunit Exo70 family protein A1 && PF03081:Exo70 exocyst complex subunit
675	HORVU.MOREX.r2.1HG0040640.1	1.1855	Q06398.2 RecName: Full=Probable glutathione S-transferase GSTU6; AltName: Full=28 kDa cold-induced protein && PF13417:Glutathione S-transferase, N-terminal domain
676	HORVU.MOREX.r2.5HG0353930.1	1.18474	PF10358:N-terminal C2 in EEIG1 and EHBP1 proteins
677	HORVU.MOREX.r2.7HG0604150.1	1.18448
678	HORVU.MOREX.r2.5HG0350950.1	1.18311
679	HORVU.MOREX.r2.6HG0510410.1	1.18212
680	HORVU.MOREX.r2.4HG0346820.1	1.18044
681	HORVU.MOREX.r2.1HG0042010.1	1.17768	Q8W3F9.1 RecName: Full=Cellulose synthase-like protein D1; AltName: Full=OsCslD1 >A2ZAK8.2 RecName: Full=Cellulose synthase-like protein D1; AltName: Full=OsCslD1 && PF14570:RING/Ubox like zinc-binding domain|PF03552:Cellulose synthase
682	HORVU.MOREX.r2.6HG0474930.1	1.17668	PF12697:Alpha/beta hydrolase family
683	HORVU.MOREX.r2.2HG0089280.1	1.17563	PF08241:Methyltransferase domain|PF05050:Methyltransferase FkbM domain
684	HORVU.MOREX.r2.7HG0615930.1	1.17468	P78004.1 RecName: Full=Chaperone protein DnaJ && PF00226:DnaJ domain
685	HORVU.MOREX.r2.3HG0275770.1	1.17457	PF04749:PLAC8 family|PF11204:Protein of unknown function (DUF2985)
686	HORVU.MOREX.r2.1HG0040170.1	1.17389
687	HORVU.MOREX.r2.3HG0196090.1	1.16937
688	HORVU.MOREX.r2.5HG0370100.1	1.1689	PF03168:Late embryogenesis abundant protein
689	HORVU.MOREX.r2.7HG0560530.1	1.16843
690	HORVU.MOREX.r2.3HG0191060.1	1.16645
691	HORVU.MOREX.r2.5HG0426870.1	1.16612	PF06219:Protein of unknown function (DUF1005)
692	HORVU.MOREX.r2.5HG0423440.1	1.16568	Q84MN0.1 RecName: Full=Calmodulin-like protein 4 && PF13499:EF-hand domain pair
693	HORVU.MOREX.r2.7HG0543340.1	1.16562	Q9M175.1 RecName: Full=Protein NRT1/ PTR FAMILY 2.3; Short=AtNPF2.3; AltName: Full=Probable nitrate excretion transporter 3; AltName: Full=Protein NAXT1-like 2 && PF00854:POT family
694	HORVU.MOREX.r2.5HG0445910.1	1.1652	Q8GWJ7.2 RecName: Full=Cysteine-rich receptor-like protein kinase 19; Short=Cysteine-rich RLK19; Flags: Precursor && PF01657:Salt stress response/antifungal|PF07714:Protein tyrosine kinase
695	HORVU.MOREX.r2.2HG0152170.1	1.16382	Q0V7R1.1 RecName: Full=Probable galacturonosyltransferase-like 3 && PF01501:Glycosyl transferase family 8
696	HORVU.MOREX.r2.6HG0469630.1	1.1592	C0LGN2.1 RecName: Full=Probable leucine-rich repeat receptor-like serine/threonine-protein kinase At3g14840; Flags: Precursor && PF00069:Protein kinase domain
697	HORVU.MOREX.r2.3HG0236510.1	1.15844	Q55EX9.2 RecName: Full=Putative methyltransferase DDB_G0268948 && PF08241:Methyltransferase domain
698	HORVU.MOREX.r2.6HG0500950.1	1.15776	Q9ZU51.2 RecName: Full=E3 ubiquitin-protein ligase RHA2B; AltName: Full=RING-H2 finger A2b; AltName: Full=RING-H2 zinc finger protein RHA2b && PF13639:Ring finger domain
699	HORVU.MOREX.r2.3HG0238860.1	1.15714	Q9M1S8.3 RecName: Full=Probable glutamate carboxypeptidase 2; AltName: Full=Probable glutamate carboxypeptidase II && PF04253:Transferrin receptor-like dimerisation domain|PF02225:PA domain|PF04389:Peptidase family M28
700	HORVU.MOREX.r2.4HG0314620.1	1.15513	B6DMK2.1 RecName: Full=ATP-dependent DNA helicase MER3 homolog; AltName: Full=Protein RICE MEIOTIC CROSSOVER 1 && PF00271:Helicase conserved C-terminal domain|PF00270:DEAD/DEAH box helicase|PF02889:Sec63 Brl domain
701	HORVU.MOREX.r2.6HG0453810.1	1.1549
702	HORVU.MOREX.r2.4HG0338570.1	1.15366	PF05340:Protein of unknown function (DUF740)
703	HORVU.MOREX.r2.6HG0506590.1	1.15359
704	HORVU.MOREX.r2.2HG0103420.1	1.1529	Q8BKU8.1 RecName: Full=Transmembrane protein 87B; Flags: Precursor && PF06814:Lung seven transmembrane receptor
705	HORVU.MOREX.r2.7HG0619320.1	1.15145	Q9LNJ3.1 RecName: Full=Aspartyl protease family protein 2; Flags: Precursor && PF14543:Xylanase inhibitor N-terminal|PF14541:Xylanase inhibitor C-terminal
706	HORVU.MOREX.r2.1HG0064190.1	1.15133	Q5ZBY9.1 RecName: Full=Photosystem II reaction center W protein, chloroplastic; AltName: Full=PSII 6.1 kDa protein; Flags: Precursor && PF07123:Photosystem II reaction centre W protein (PsbW)
707	HORVU.MOREX.r2.2HG0142620.1	1.14988	Q94B71.1 RecName: Full=Protein OBERON 3 && PF16312:Coiled-coil region of Oberon
708	HORVU.MOREX.r2.6HG0453860.1	1.14954	PF01657:Salt stress response/antifungal
709	HORVU.MOREX.r2.1HG0041740.1	1.14933
710	HORVU.MOREX.r2.4HG0315710.1	1.14924	PF04434:SWIM zinc finger|PF10551:MULE transposase domain
711	HORVU.MOREX.r2.4HG0326060.1	1.14858	Q9LNA5.1 RecName: Full=ACT domain-containing protein ACR8; AltName: Full=Protein ACT DOMAIN REPEATS 8 && PF01842:ACT domain|PF13740:ACT domain
712	HORVU.MOREX.r2.2HG0168740.1	1.14724
713	HORVU.MOREX.r2.3HG0252550.1	1.14471	Q9SNC3.1 RecName: Full=Fasciclin-like arabinogalactan protein 4; AltName: Full=Protein SALT OVERLY SENSITIVE 5; Flags: Precursor && PF02469:Fasciclin domain
714	HORVU.MOREX.r2.5HG0444860.1	1.14284	Q9LIG2.1 RecName: Full=Receptor-like protein kinase At3g21340; AltName: Full=Leucine-rich repeat receptor-like protein kinase At3g21340; Flags: Precursor && PF07714:Protein tyrosine kinase|PF12819:Carbohydrate-binding protein of the ER|PF13855:Leucin
715	HORVU.MOREX.r2.3HG0246540.1	1.14123
716	HORVU.MOREX.r2.3HG0187770.1	1.14107	Q10JL1.1 RecName: Full=COBRA-like protein 5; AltName: Full=Protein BRITTLE CULM1; Flags: Precursor >A2XHZ9.1 RecName: Full=COBRA-like protein 5; AltName: Full=Protein BRITTLE CULM1; Flags: Precursor && PF04833:COBRA-like protein
717	HORVU.MOREX.r2.4HG0318680.1	1.13748	PF00628:PHD-finger
718	HORVU.MOREX.r2.6HG0467880.1	1.13571	Q94CF0.1 RecName: Full=EH domain-containing protein 1; Short=AtEHD1 && PF16880:N-terminal EH-domain containing protein|PF00350:Dynamin family
719	HORVU.MOREX.r2.3HG0187650.1	1.13488	Q5ZCK5.1 RecName: Full=Probable calcium-binding protein CML16; AltName: Full=Calmodulin-like protein 16 && PF13499:EF-hand domain pair
720	HORVU.MOREX.r2.5HG0398480.1	1.13326	O81211.2 RecName: Full=Respiratory burst oxidase homolog protein E; AltName: Full=NADPH oxidase RBOHE; Short=AtRBOHE && PF08022:FAD-binding domain|PF08030:Ferric reductase NAD binding domain|PF08414:Respiratory burst NADPH oxidase|PF01794:Ferric redu
721	HORVU.MOREX.r2.6HG0509880.1	1.13281	Q9LH89.1 RecName: Full=Uncharacterized protein At3g28850 && PF00462:Glutaredoxin
722	HORVU.MOREX.r2.3HG0195710.1	1.13173	Q07423.1 RecName: Full=Hexose carrier protein HEX6 && PF00083:Sugar (and other) transporter
723	HORVU.MOREX.r2.3HG0191350.1	1.13015	Q9SX65.1 RecName: Full=1,4-dihydroxy-2-naphthoyl-CoA thioesterase 1; Short=AtDHNAT1; Short=DHNA-CoA thioesterase 1 && PF03061:Thioesterase superfamily
724	HORVU.MOREX.r2.1HG0055950.1	1.12841	Q7XA40.2 RecName: Full=Putative disease resistance protein RGA3; AltName: Full=Blight resistance protein B149; AltName: Full=RGA1-blb && PF00931:NB-ARC domain
725	HORVU.MOREX.r2.6HG0461430.1	1.1281	Q9LVJ1.1 RecName: Full=Subtilisin-like protease SBT1.4; AltName: Full=Subtilase subfamily 1 member 4; Short=AtSBT1.4; Flags: Precursor && PF00082:Subtilase family|PF05922:Peptidase inhibitor I9|PF02225:PA domain
726	HORVU.MOREX.r2.3HG0186320.1	1.12709	Q9LIN2.1 RecName: Full=GDSL esterase/lipase At3g26430; AltName: Full=Extracellular lipase At3g26430; Flags: Precursor && PF00657:GDSL-like Lipase/Acylhydrolase
727	HORVU.MOREX.r2.3HG0203910.1	1.1246	Q9SLC3.1 RecName: Full=E3 ubiquitin-protein ligase ATL41; AltName: Full=RING-H2 finger protein ATL41; AltName: Full=RING-type E3 ubiquitin transferase ATL41 && PF13639:Ring finger domain
728	HORVU.MOREX.r2.3HG0208840.1	1.12238	Q9LSM9.2 RecName: Full=Serine carboxypeptidase-like 33; Flags: Precursor && PF00450:Serine carboxypeptidase
729	HORVU.MOREX.r2.3HG0260740.1	1.12215	Q8S1X7.1 RecName: Full=Probable glucuronosyltransferase Os01g0926700 && PF03016:Exostosin family
730	HORVU.MOREX.r2.7HG0597730.1	1.11985	Q9LY87.1 RecName: Full=E3 ubiquitin-protein ligase RGLG2; AltName: Full=RING domain ligase 2 && PF07002:Copine|PF13920:Zinc finger, C3HC4 type (RING finger)
731	HORVU.MOREX.r2.5HG0401660.1	1.11691	Q8GXG1.2 RecName: Full=Probable isoaspartyl peptidase/L-asparaginase 2; AltName: Full=L-asparagine amidohydrolase 2; Contains: RecName: Full=Isoaspartyl peptidase/L-asparaginase 2 subunit alpha; Contains: RecName: Full=Isoaspartyl peptidase/L-asparag
732	HORVU.MOREX.r2.3HG0195540.1	1.11342	PF13855:Leucine rich repeat|PF08263:Leucine rich repeat N-terminal domain
733	HORVU.MOREX.r2.6HG0521020.1	1.11224	Q9LMN8.2 RecName: Full=Wall-associated receptor kinase 3; Flags: Precursor && PF07714:Protein tyrosine kinase
734	HORVU.MOREX.r2.5HG0374390.1	1.11114	B2ZX90.1 RecName: Full=Chromatin assembly factor 1 subunit FSM; Short=CAF-1 subunit FSM; AltName: Full=CAF-1 p150 homolog; AltName: Full=Protein FASCIATA 1 homolog; AltName: Full=Protein FLATTENED SHOOT MERISTEM && PF03767:HAD superfamily, subfamily
735	HORVU.MOREX.r2.2HG0156320.1	1.10582	Q93XP7.1 RecName: Full=Cis-zeatin O-glucosyltransferase 1; Short=cisZOG1 && PF00201:UDP-glucoronosyl and UDP-glucosyl transferase
736	HORVU.MOREX.r2.3HG0235290.1	1.10531	Q54I39.1 RecName: Full=IST1-like protein && PF03398:Regulator of Vps4 activity in the MVB pathway
737	HORVU.MOREX.r2.UnG0625360.1	1.1045
738	HORVU.MOREX.r2.7HG0602820.1	1.10394	PF04937:Protein of unknown function (DUF 659)
739	HORVU.MOREX.r2.1HG0046210.1	1.10028	O23507.1 RecName: Full=Metalloendoproteinase 1-MMP; Short=At1-MMP; Flags: Precursor && PF00413:Matrixin|PF01471:Putative peptidoglycan binding domain
740	HORVU.MOREX.r2.2HG0155620.1	1.09954	P27450.2 RecName: Full=Probable serine/threonine-protein kinase Cx32, chloroplastic; Flags: Precursor && PF07714:Protein tyrosine kinase
741	HORVU.MOREX.r2.5HG0394620.1	1.09888	PF07690:Major Facilitator Superfamily
742	HORVU.MOREX.r2.6HG0510910.1	1.0952
743	HORVU.MOREX.r2.5HG0432400.1	1.095	P27806.2 RecName: Full=Histone H1 && PF00538:linker histone H1 and H5 family
744	HORVU.MOREX.r2.3HG0205460.1	1.09462	O64477.1 RecName: Full=G-type lectin S-receptor-like serine/threonine-protein kinase At2g19130; Flags: Precursor && PF01453:D-mannose binding lectin|PF00954:S-locus glycoprotein domain|PF00069:Protein kinase domain|PF08276:PAN-like domain
745	HORVU.MOREX.r2.4HG0325830.1	1.09236	Q9LR09.2 RecName: Full=Putative HVA22-like protein g; Short=AtHVA22g && PF03134:TB2/DP1, HVA22 family
746	HORVU.MOREX.r2.2HG0150550.1	1.09188	Q43210.1 RecName: Full=Phenylalanine ammonia-lyase && PF00221:Aromatic amino acid lyase
747	HORVU.MOREX.r2.3HG0228960.1	1.09186	Q75K81.1 RecName: Full=Zinc finger CCCH domain-containing protein 36; Short=OsC3H36 && -
748	HORVU.MOREX.r2.2HG0177100.1	1.09127	Q7XR62.1 RecName: Full=Probable inactive carboxylesterase Os04g0669700 && PF02230:Phospholipase/Carboxylesterase
749	HORVU.MOREX.r2.7HG0566810.1	1.08975	Q8GYN5.1 RecName: Full=RPM1-interacting protein 4 && PF05627:Cleavage site for pathogenic type III effector avirulence factor Avr
750	HORVU.MOREX.r2.1HG0067870.1	1.08666	PF03168:Late embryogenesis abundant protein
751	HORVU.MOREX.r2.4HG0326890.1	1.08522	Q8RXC8.1 RecName: Full=Receptor-like cytosolic serine/threonine-protein kinase RBK2; AltName: Full=Protein ROP BINDING PROTEIN KINASES 2 && PF00069:Protein kinase domain
752	HORVU.MOREX.r2.7HG0600800.1	1.08371	Q9M2P8.1 RecName: Full=VQ motif-containing protein 25; Short=AtVQ25 && PF05678:VQ motif
753	HORVU.MOREX.r2.5HG0424420.1	1.08291	Q9FYS5.1 RecName: Full=HMG-Y-related protein A; Short=ZmHMGA; AltName: Full=High mobility group A protein && PF00538:linker histone H1 and H5 family
754	HORVU.MOREX.r2.3HG0191180.1	1.08214	O64477.1 RecName: Full=G-type lectin S-receptor-like serine/threonine-protein kinase At2g19130; Flags: Precursor && PF00954:S-locus glycoprotein domain|PF08276:PAN-like domain|PF00069:Protein kinase domain|PF01453:D-mannose binding lectin
755	HORVU.MOREX.r2.2HG0114510.1	1.08208	O65479.2 RecName: Full=Putative cysteine-rich receptor-like protein kinase 20; Short=Cysteine-rich RLK20; Flags: Precursor && PF07714:Protein tyrosine kinase|PF01657:Salt stress response/antifungal
756	HORVU.MOREX.r2.7HG0535170.1	1.08147	Q9ZVQ6.1 RecName: Full=F-box protein PP2-B10; AltName: Full=Protein PHLOEM PROTEIN 2-LIKE B10; Short=AtPP2-B10 && PF14299:Phloem protein 2
757	HORVU.MOREX.r2.2HG0089500.1	1.07909	Q9M2S4.1 RecName: Full=L-type lectin-domain containing receptor kinase S.4; Short=LecRK-S.4; Flags: Precursor && PF00069:Protein kinase domain
758	HORVU.MOREX.r2.6HG0474300.1	1.07828	Q9ZQG9.2 RecName: Full=Glucan endo-1,3-beta-glucosidase 14; AltName: Full=(1->3)-beta-glucan endohydrolase 14; Short=(1->3)-beta-glucanase 14; AltName: Full=Beta-1,3-endoglucanase 14; Short=Beta-1,3-glucanase 14; Flags: Precursor && PF00332:Glycosyl
759	HORVU.MOREX.r2.2HG0132010.1	1.07755	Q7XKR9.2 RecName: Full=Kinesin-like protein KIN-12A; Short=OsKinesin-12A; AltName: Full=Phragmoplast-associated kinesin-related protein 1; Short=OsPAKRP1 && PF00225:Kinesin motor domain|PF06548:Kinesin-related
760	HORVU.MOREX.r2.2HG0155850.1	1.07645
761	HORVU.MOREX.r2.4HG0294760.1	1.07396	Q8L4P8.1 RecName: Full=Cyclin-dependent kinase B1-1; Short=CDKB1;1; Short=CDKB;1 && PF00069:Protein kinase domain
762	HORVU.MOREX.r2.2HG0103520.1	1.0737	Q9SD07.1 RecName: Full=Protein STRICTOSIDINE SYNTHASE-LIKE 4; Short=AtSSL4; Flags: Precursor && PF03088:Strictosidine synthase
763	HORVU.MOREX.r2.7HG0532720.1	1.07253	Q9S7P9.1 RecName: Full=SNAP25 homologous protein SNAP33; Short=AtSNAP33; AltName: Full=Snap25a; AltName: Full=Synaptosomal-associated protein SNAP25-like 1; Short=SNAP-25-like protein 1 && -
764	HORVU.MOREX.r2.2HG0091680.1	1.07057
765	HORVU.MOREX.r2.1HG0055410.1	1.07023	Q65X71.1 RecName: Full=Probable calcium-transporting ATPase 6, plasma membrane-type; AltName: Full=Ca(2+)-ATPase isoform 6 && PF00689:Cation transporting ATPase, C-terminus|PF00122:E1-E2 ATPase|PF00690:Cation transporter/ATPase, N-terminus|PF12515:Ca
766	HORVU.MOREX.r2.7HG0555460.1	1.06852	Q652V8.1 RecName: Full=16.0 kDa heat shock protein, peroxisomal; Short=OsHsp16.0 && PF00011:Hsp20/alpha crystallin family
767	HORVU.MOREX.r2.3HG0187850.1	1.06531	F4HQ22.1 RecName: Full=LEAF RUST 10 DISEASE-RESISTANCE LOCUS RECEPTOR-LIKE PROTEIN KINASE-like 2.4; AltName: Full=Probable receptor-like serine/threonine-protein kinase LRK10L-2.4; Flags: Precursor && PF00069:Protein kinase domain|PF13947:Wall-associ
768	HORVU.MOREX.r2.2HG0168120.1	1.06309	Q9FF99.1 RecName: Full=Probable amino acid permease 7; AltName: Full=Amino acid transporter AAP7 && PF01490:Transmembrane amino acid transporter protein
769	HORVU.MOREX.r2.6HG0451100.1	1.06254	Q9LMN7.1 RecName: Full=Wall-associated receptor kinase 5; Flags: Precursor && PF13947:Wall-associated receptor kinase galacturonan-binding|PF00069:Protein kinase domain
770	HORVU.MOREX.r2.3HG0187780.1	1.06063	P0C5E2.3 RecName: Full=LEAF RUST 10 DISEASE-RESISTANCE LOCUS RECEPTOR-LIKE PROTEIN KINASE-like 1.2; AltName: Full=Probable receptor-like serine/threonine-protein kinase LRK10L-1.2; Flags: Precursor && PF14380:Wall-associated receptor kinase C-termina
771	HORVU.MOREX.r2.7HG0568930.1	1.06053	Q9SD53.1 RecName: Full=UPF0481 protein At3g47200 && PF03140:Plant protein of unknown function
772	HORVU.MOREX.r2.2HG0085880.1	1.05894	C0LGP4.1 RecName: Full=Probable LRR receptor-like serine/threonine-protein kinase At3g47570; Flags: Precursor && PF00069:Protein kinase domain
773	HORVU.MOREX.r2.1HG0075200.1	1.05707	Q9M5Q1.1 RecName: Full=Galactoside 2-alpha-L-fucosyltransferase; AltName: Full=PsFT1; AltName: Full=Xyloglucan alpha-(1,2)-fucosyltransferase && PF03254:Xyloglucan fucosyltransferase
774	HORVU.MOREX.r2.3HG0204390.1	1.0551	O64759.1 RecName: Full=Cationic amino acid transporter 5 && PF13906:C-terminus of AA_permease|PF13520:Amino acid permease
775	HORVU.MOREX.r2.6HG0471530.1	1.05491	Q9LYD8.1 RecName: Full=L-gulonolactone oxidase 3; Short=AtGulLO3; Flags: Precursor && PF01565:FAD binding domain|PF04030:D-arabinono-1,4-lactone oxidase
776	HORVU.MOREX.r2.6HG0519350.1	1.05488	Q9FZP1.2 RecName: Full=Heparanase-like protein 3; Flags: Precursor && PF03662:Glycosyl hydrolase family 79, N-terminal domain
777	HORVU.MOREX.r2.3HG0267050.1	1.05438	Q8RZB5.1 RecName: Full=Probable calcium-binding protein CML10; AltName: Full=Calmodulin-like protein 10 && PF13499:EF-hand domain pair
778	HORVU.MOREX.r2.3HG0195530.1	1.05431	PF13855:Leucine rich repeat
779	HORVU.MOREX.r2.2HG0150540.1	1.05276	Q43210.1 RecName: Full=Phenylalanine ammonia-lyase && PF00221:Aromatic amino acid lyase
780	HORVU.MOREX.r2.5HG0382980.1	1.05258	P17801.2 RecName: Full=Putative receptor protein kinase ZmPK1; Flags: Precursor && PF00954:S-locus glycoprotein domain|PF01453:D-mannose binding lectin|PF00069:Protein kinase domain
781	HORVU.MOREX.r2.7HG0564280.1	1.05246	Q84YK8.1 RecName: Full=Probable lipoxygenase 8, chloroplastic; Flags: Precursor && PF00305:Lipoxygenase
782	HORVU.MOREX.r2.7HG0610750.1	1.0503	Q6JAH0.1 RecName: Full=Putative cis-zeatin O-glucosyltransferase && PF00201:UDP-glucoronosyl and UDP-glucosyl transferase
783	HORVU.MOREX.r2.2HG0153920.1	1.05003
784	HORVU.MOREX.r2.6HG0523770.1	1.04889	PF08263:Leucine rich repeat N-terminal domain|PF13855:Leucine rich repeat
785	HORVU.MOREX.r2.1HG0032950.1	1.04549	B5WWZ8.1 RecName: Full=Long-chain-alcohol oxidase FAO1; AltName: Full=Long-chain fatty alcohol oxidase 1 && PF05199:GMC oxidoreductase|PF00732:GMC oxidoreductase
786	HORVU.MOREX.r2.7HG0619720.1	1.04538	Q8GUH1.2 RecName: Full=U-box domain-containing protein 33; AltName: Full=Plant U-box protein 33; Includes: RecName: Full=E3 ubiquitin ligase; Includes: RecName: Full=Serine/threonine-protein kinase && PF00069:Protein kinase domain
787	HORVU.MOREX.r2.3HG0272150.1	1.04255	Q5JJV0.1 RecName: Full=Beta-fructofuranosidase, insoluble isoenzyme 4; AltName: Full=Cell wall beta-fructosidase 4; AltName: Full=Invertase 4; AltName: Full=OsCIN4; AltName: Full=Sucrose hydrolase 4; Flags: Precursor && PF08244:Glycosyl hydrolases fa
788	HORVU.MOREX.r2.6HG0496060.1	1.04253	Q9M2Z4.1 RecName: Full=Membrane steroid-binding protein 2; Short=AtMP2; AltName: Full=Membrane-associated progesterone-binding protein 3; Short=AtMAPR3 && PF00173:Cytochrome b5-like Heme/Steroid binding domain
789	HORVU.MOREX.r2.4HG0332500.1	1.03963	Q8VZ80.2 RecName: Full=Polyol transporter 5; AltName: Full=Protein POLYOL TRANSPORTER 5; Short=AtPLT5; AltName: Full=Sugar-proton symporter PLT5 && PF00083:Sugar (and other) transporter
790	HORVU.MOREX.r2.7HG0566650.1	1.03849	PF13920:Zinc finger, C3HC4 type (RING finger)
791	HORVU.MOREX.r2.7HG0595310.1	1.03729	P48731.1 RecName: Full=Homeobox protein ATH1 && PF07526:Associated with HOX|PF05920:Homeobox KN domain
792	HORVU.MOREX.r2.2HG0114490.1	1.0369	O65479.2 RecName: Full=Putative cysteine-rich receptor-like protein kinase 20; Short=Cysteine-rich RLK20; Flags: Precursor && PF01657:Salt stress response/antifungal|PF07714:Protein tyrosine kinase
793	HORVU.MOREX.r2.7HG0611100.1	1.03582	Q7XLY8.2 RecName: Full=E3 ubiquitin-protein ligase Os04g0590900; AltName: Full=RING-H2 finger protein Os04g0590900; AltName: Full=RING-type E3 ubiquitin transferase Os04g0590900 && PF13639:Ring finger domain
794	HORVU.MOREX.r2.5HG0399850.1	1.03511	Q9SUD4.1 RecName: Full=Tetraspanin-7 && PF00335:Tetraspanin family
795	HORVU.MOREX.r2.3HG0191270.1	1.03438	Q7XA39.1 RecName: Full=Putative disease resistance protein RGA4; AltName: Full=RGA4-blb && PF00931:NB-ARC domain|PF13855:Leucine rich repeat
796	HORVU.MOREX.r2.2HG0113920.1	1.02743	PF06749:Protein of unknown function (DUF1218)
797	HORVU.MOREX.r2.2HG0173360.1	1.02713	O03982.1 RecName: Full=Heavy metal-associated isoprenylated plant protein 39; Short=AtHIP39; Flags: Precursor && PF00403:Heavy-metal-associated domain
798	HORVU.MOREX.r2.3HG0201110.1	1.02674	Q9LX66.1 RecName: Full=Receptor-like protein kinase HERK 1; AltName: Full=Protein HERCULES RECEPTOR KINASE 1; Flags: Precursor && PF07714:Protein tyrosine kinase|PF12819:Carbohydrate-binding protein of the ER
799	HORVU.MOREX.r2.6HG0467980.1	1.02642	O80939.1 RecName: Full=L-type lectin-domain containing receptor kinase IV.1; Short=Arabidopsis thaliana lectin-receptor kinase e; Short=AthlecRK-e; Short=LecRK-IV.1; AltName: Full=Lectin Receptor Kinase 1; Flags: Precursor && PF00139:Legume lectin do
800	HORVU.MOREX.r2.5HG0394230.1	1.0257	Q39214.1 RecName: Full=Disease resistance protein RPM1; AltName: Full=Resistance to Pseudomonas syringae protein 3 && PF00931:NB-ARC domain
801	HORVU.MOREX.r2.2HG0128870.1	1.02514
802	HORVU.MOREX.r2.1HG0029940.1	1.02513	Q9SJL2.2 RecName: Full=Heavy metal-associated isoprenylated plant protein 5; Short=AtHIP05; AltName: Full=Farnesylated protein 2; Short=AtFP2; Flags: Precursor && PF00403:Heavy-metal-associated domain
803	HORVU.MOREX.r2.2HG0114520.1	1.02388	Q0D5R3.1 RecName: Full=Cysteine-rich receptor-like protein kinase 6; Short=Cysteine-rich RLK6; Flags: Precursor && PF01657:Salt stress response/antifungal|PF07714:Protein tyrosine kinase
804	HORVU.MOREX.r2.1HG0071820.1	1.02306
805	HORVU.MOREX.r2.5HG0437190.1	1.02165	Q8S3X0.1 RecName: Full=Chalcone--flavonone isomerase; Short=Chalcone isomerase && PF02431:Chalcone-flavanone isomerase
806	HORVU.MOREX.r2.3HG0265860.1	1.02149	Q02126.1 RecName: Full=Glucan endo-1,3-beta-glucosidase GIII; AltName: Full=(1->3)-beta-glucan endohydrolase GIII; AltName: Full=(1->3)-beta-glucanase isoenzyme GIII; AltName: Full=Beta-1,3-endoglucanase GIII; Flags: Precursor && PF00332:Glycosyl hyd
807	HORVU.MOREX.r2.6HG0512370.1	1.02036	Q9SWH5.2 RecName: Full=Galactoside 2-alpha-L-fucosyltransferase; AltName: Full=Xyloglucan alpha-(1,2)-fucosyltransferase; Short=AtFUT1 && PF03254:Xyloglucan fucosyltransferase
808	HORVU.MOREX.r2.7HG0588050.1	1.02027	PF05678:VQ motif
809	HORVU.MOREX.r2.7HG0620190.1	1.02023	Q8VYV9.1 RecName: Full=Aspartyl protease family protein 1; Flags: Precursor && PF14543:Xylanase inhibitor N-terminal|PF14541:Xylanase inhibitor C-terminal
810	HORVU.MOREX.r2.6HG0470580.1	1.01681	Q9STE7.1 RecName: Full=Putative disease resistance RPP13-like protein 3 && PF00931:NB-ARC domain
811	HORVU.MOREX.r2.1HG0019050.1	1.01573	Q8LC59.2 RecName: Full=GATA transcription factor 23 && PF00320:GATA zinc finger
812	HORVU.MOREX.r2.3HG0229370.1	1.01525	Q9SUP6.1 RecName: Full=Probable WRKY transcription factor 53; AltName: Full=WRKY DNA-binding protein 53 && PF03106:WRKY DNA -binding domain
813	HORVU.MOREX.r2.1HG0030160.1	1.01376	Q9FF46.1 RecName: Full=ABC transporter G family member 28; Short=ABC transporter ABCG.28; Short=AtABCG28; AltName: Full=Putative white-brown complex homolog protein 29; Short=AtWBC29 && PF00005:ABC transporter
814	HORVU.MOREX.r2.7HG0537330.1	1.01361	D1MI46.1 RecName: Full=Geraniol 8-hydroxylase; AltName: Full=Cytochrome P450 76B10; AltName: Full=Geraniol 10-hydroxylase; Short=SmG10H && PF00067:Cytochrome P450
815	HORVU.MOREX.r2.5HG0397720.1	1.01336	Q75IC7.1 RecName: Full=Secretory carrier-associated membrane protein 4; Short=Secretory carrier membrane protein 4 && PF04144:SCAMP family
816	HORVU.MOREX.r2.2HG0097430.1	1.01088
817	HORVU.MOREX.r2.4HG0326480.1	1.00961	Q9FYB5.2 RecName: Full=Chaperone protein dnaJ 11, chloroplastic; Short=AtDjC11; Short=AtJ11; Flags: Precursor && PF00226:DnaJ domain
818	HORVU.MOREX.r2.3HG0266500.1	1.00793	B9EXZ6.1 RecName: Full=Amino-acid permease BAT1 homolog && PF13520:Amino acid permease
819	HORVU.MOREX.r2.5HG0352100.1	1.00756	O48916.1 RecName: Full=Dihydroceramide fatty acyl 2-hydroxylase FAH1; AltName: Full=Fatty acid 2-hydroxylase 1; Short=AtFAH1 && PF04116:Fatty acid hydroxylase superfamily
820	HORVU.MOREX.r2.3HG0187930.1	1.00637	F4HQ20.1 RecName: Full=LEAF RUST 10 DISEASE-RESISTANCE LOCUS RECEPTOR-LIKE PROTEIN KINASE-like 2.5; AltName: Full=Probable receptor-like serine/threonine-protein kinase LRK10L-2.5; Flags: Precursor && PF00069:Protein kinase domain|PF13947:Wall-associ
821	HORVU.MOREX.r2.6HG0517100.1	1.00596	Q9M0B6.1 RecName: Full=UDP-glucuronate 4-epimerase 1; AltName: Full=UDP-glucuronic acid epimerase 1; Short=AtUGlcAE3 && PF16363:GDP-mannose 4,6 dehydratase
822	HORVU.MOREX.r2.2HG0176340.1	1.00543	O64477.1 RecName: Full=G-type lectin S-receptor-like serine/threonine-protein kinase At2g19130; Flags: Precursor && PF01453:D-mannose binding lectin|PF00954:S-locus glycoprotein domain|PF00069:Protein kinase domain|PF08276:PAN-like domain
823	HORVU.MOREX.r2.6HG0510900.1	1.00503	O04536.1 RecName: Full=Probable galacturonosyltransferase-like 9; AltName: Full=Like glycosyl transferase 8 && PF01501:Glycosyl transferase family 8
824	HORVU.MOREX.r2.7HG0612220.1	1.0045
825	HORVU.MOREX.r2.1HG0052940.1	1.00423	Q9ZRB2.1 RecName: Full=Tubulin beta-1 chain; AltName: Full=Beta-1-tubulin && PF03953:Tubulin C-terminal domain|PF00091:Tubulin/FtsZ family, GTPase domain
826	HORVU.MOREX.r2.1HG0023790.1	1.00416	Q9LIC6.1 RecName: Full=PRA1 family protein F3; Short=AtPRA1.F3; AltName: Full=Prenylated Rab acceptor 8 && PF03208:PRA1 family protein
827	HORVU.MOREX.r2.5HG0417030.1	1.00397	B7F8P5.1 RecName: Full=Auxin-responsive protein SAUR36; AltName: Full=Protein SMALL AUXIN UP RNA 36 && PF02519:Auxin responsive protein
828	HORVU.MOREX.r2.6HG0496350.1	1.00217	PF05686:Glycosyl transferase family 90
829	HORVU.MOREX.r2.1HG0011700.1	1.00049
830	HORVU.MOREX.r2.2HG0147030.1	1.00017	Q2KIJ2.1 RecName: Full=Histidine protein methyltransferase 1 homolog; AltName: Full=Methyltransferase-like protein 18 && -

## Sheet: Tab S3d
Table S3d. List of down-regulated genes in both WT and hvd14.d shoot after Cd treatment (log2FC ≥ 1, adjusted P value ≤ 0.01)
#	gene ID	log2FC		description
		shoot	root
1	HORVU.MOREX.r2.5HG0369340.1	-1.03369	-1.42332	Q0IMV4.2 RecName: Full=Putative glutaredoxin-C14 && PF00462:Glutaredoxin
4	HORVU.MOREX.r2.2HG0174230.1	-1.26093	-2.04694	P13653.1 RecName: Full=Protochlorophyllide reductase A, chloroplastic; Short=PCR A; AltName: Full=NADPH-protochlorophyllide oxidoreductase A; Short=POR A; Flags: Precursor && PF00106:short chain dehydrogenase
3	HORVU.MOREX.r2.5HG0356880.1	-1.54381	-1.20129	Q7G8Y5.1 RecName: Full=Glutaredoxin-C1 && PF00462:Glutaredoxin
2	HORVU.MOREX.r2.7HG0540030.1	-1.85742	-1.60744	Q9LU14.1 RecName: Full=GDSL esterase/lipase APG; AltName: Full=Extracellular lipase APG; Flags: Precursor && PF00657:GDSL-like Lipase/Acylhydrolase
5	HORVU.MOREX.r2.7HG0573050.1	-3.37025	-1.54087	P93407.1 RecName: Full=Superoxide dismutase [Cu-Zn], chloroplastic; Flags: Precursor && PF00080:Copper/zinc superoxide dismutase (SODC)

## Sheet: Tab S3e
Table S3e. List of genes down-regulated only in WT shoot after Cd treatment (log2FC ≥ 1, adjusted P value ≤ 0.01),
#	gene ID	log2FC	description
1	HORVU.MOREX.r2.7HG0621290.1	-3.06832	Q9SD20.1 RecName: Full=Protein POLLENLESS 3-LIKE 2 && -
2	HORVU.MOREX.r2.6HG0491140.1	-2.86635	Q0JH50.1 RecName: Full=Gibberellin 20 oxidase 2; AltName: Full=GA 20-oxidase 2; AltName: Full=Gibberellin C-20 oxidase 2; AltName: Full=Os20ox2; AltName: Full=Protein semidwarf-1 >P0C5H5.1 RecName: Full=Gibberellin 20 oxidase 2; AltName: Full=GA 20-o
3	HORVU.MOREX.r2.2HG0166360.1	-2.72604	P01053.2 RecName: Full=Subtilisin-chymotrypsin inhibitor-2A; Short=CI-2A && PF00280:Potato inhibitor I family
4	HORVU.MOREX.r2.2HG0150870.1	-2.70352	Q0JBP5.1 RecName: Full=Probable cytokinin riboside 5'-monophosphate phosphoribohydrolase LOGL6; AltName: Full=Protein LONELY GUY-like 6 && PF03641:Possible lysine decarboxylase
5	HORVU.MOREX.r2.4HG0284690.1	-2.44859	Q9LU33.1 RecName: Full=Glycolipid transfer protein 3 && PF08718:Glycolipid transfer protein (GLTP)
6	HORVU.MOREX.r2.3HG0188410.1	-2.42309	PF00581:Rhodanese-like domain
7	HORVU.MOREX.r2.1HG0073360.1	-2.25685	Q1G3C4.1 RecName: Full=Protein RADIALIS-like 4; Short=AtRL4; Short=Protein RAD-like 4 && PF00249:Myb-like DNA-binding domain
8	HORVU.MOREX.r2.2HG0150700.1	-2.25319	PF14223:gag-polypeptide of LTR copia-type
9	HORVU.MOREX.r2.5HG0369380.1	-2.20264
10	HORVU.MOREX.r2.3HG0253510.1	-2.1516
11	HORVU.MOREX.r2.4HG0323870.1	-2.11603	C0LGG4.2 RecName: Full=Probable LRR receptor-like serine/threonine-protein kinase At1g51860; Flags: Precursor && PF12819:Carbohydrate-binding protein of the ER|PF07714:Protein tyrosine kinase
12	HORVU.MOREX.r2.7HG0604150.1	-2.08138	Q7G8Y5.1 RecName: Full=Glutaredoxin-C1 && PF00462:Glutaredoxin
13	HORVU.MOREX.r2.2HG0166450.1	-2.07803
14	HORVU.MOREX.r2.1HG0059820.1	-2.06531	Q6F357.1 RecName: Full=Phospholipase A1-II 7 >A2Y7R2.1 RecName: Full=Phospholipase A1-II 7 && PF01764:Lipase (class 3)
15	HORVU.MOREX.r2.1HG0036220.1	-2.01993	Q0IWF3.2 RecName: Full=Aquaporin NIP3-1; AltName: Full=NOD26-like intrinsic protein 3-1; AltName: Full=OsNIP3;1 && PF00230:Major intrinsic protein
16	HORVU.MOREX.r2.3HG0230950.1	-1.95842	P27626.1 RecName: Full=Senescence-associated protein DIN1 && PF00581:Rhodanese-like domain
17	HORVU.MOREX.r2.1HG0023350.1	-1.90719	Q10ST8.1 RecName: Full=Non-specific lipid-transfer protein 2; Short=nsLTP2; AltName: Full=7 kDa lipid transfer protein; Flags: Precursor && -
18	HORVU.MOREX.r2.6HG0449100.1	-1.90503	O65657.1 RecName: Full=Heavy metal-associated isoprenylated plant protein 23; Short=AtHIP23; Flags: Precursor && PF00403:Heavy-metal-associated domain
19	HORVU.MOREX.r2.5HG0434790.1	-1.85053	Q2UXF7.1 RecName: Full=Fructan 6-exohydrolase; Flags: Precursor && PF00251:Glycosyl hydrolases family 32 N-terminal domain|PF08244:Glycosyl hydrolases family 32 C terminal
20	HORVU.MOREX.r2.6HG0494570.1	-1.80214	Q5NAZ9.2 RecName: Full=Bidirectional sugar transporter SWEET3b; Short=OsSWEET3b && PF03083:Sugar efflux transporter for intercellular exchange
21	HORVU.MOREX.r2.6HG0505360.1	-1.75407	O04133.1 RecName: Full=Protein SRC2; AltName: Full=Protein SOYBEAN GENE REGULATED BY COLD 2 && PF00168:C2 domain
22	HORVU.MOREX.r2.2HG0140170.1	-1.74816	Q9LQL2.2 RecName: Full=Protein NRT1/ PTR FAMILY 7.3; Short=AtNPF7.3; AltName: Full=Nitrate transporter 1.5 && PF00854:POT family
23	HORVU.MOREX.r2.3HG0206300.1	-1.72503	O49561.2 RecName: Full=Gibberellin 2-beta-dioxygenase 8; AltName: Full=GA 2-oxidase 8; AltName: Full=Gibberellin 2-beta-hydroxylase 8; AltName: Full=Gibberellin 2-oxidase 8 && PF14226:non-haem dioxygenase in morphine synthesis N-terminal|PF03171:2OG-
24	HORVU.MOREX.r2.7HG0581730.1	-1.71043	Q0IMV4.2 RecName: Full=Putative glutaredoxin-C14 && PF00462:Glutaredoxin
25	HORVU.MOREX.r2.3HG0274990.1	-1.66453	E1BB03.3 RecName: Full=DNA annealing helicase and endonuclease ZRANB3; AltName: Full=Annealing helicase 2; Short=AH2; AltName: Full=Zinc finger Ran-binding domain-containing protein 3; Includes: RecName: Full=DNA annealing helicase ZRANB3; Includes:
26	HORVU.MOREX.r2.6HG0489450.1	-1.65941	Q9LHJ2.1 RecName: Full=UDP-glycosyltransferase 82A1 && PF00201:UDP-glucoronosyl and UDP-glucosyl transferase
27	HORVU.MOREX.r2.3HG0253610.1	-1.64904	A2WV68.1 RecName: Full=Transcription factor PCF7 && -
28	HORVU.MOREX.r2.4HG0305060.1	-1.59621	Q9P775.1 RecName: Full=Uncharacterized WD repeat-containing protein C17D11.16 && PF00400:WD domain, G-beta repeat
29	HORVU.MOREX.r2.2HG0173820.1	-1.53452	Q9SGA8.1 RecName: Full=UDP-glycosyltransferase 83A1 && PF00201:UDP-glucoronosyl and UDP-glucosyl transferase
30	HORVU.MOREX.r2.1HG0038700.1	-1.51296
31	HORVU.MOREX.r2.3HG0260070.1	-1.4982
32	HORVU.MOREX.r2.5HG0356450.1	-1.46519
33	HORVU.MOREX.r2.4HG0326790.1	-1.46067
34	HORVU.MOREX.r2.1HG0047170.1	-1.43176	P24805.1 RecName: Full=Stem-specific protein TSJT1 && PF12481:Aluminium induced protein
35	HORVU.MOREX.r2.6HG0496040.1	-1.41486	Q9SJW0.1 RecName: Full=Myb family transcription factor PHL7; AltName: Full=Protein PHR1-LIKE 7 && PF14379:MYB-CC type transfactor, LHEQLE motif|PF00249:Myb-like DNA-binding domain
36	HORVU.MOREX.r2.3HG0261850.1	-1.39979
37	HORVU.MOREX.r2.2HG0102660.1	-1.39535	Q05024.1 RecName: Full=Protein TRI1 && PF02201:SWIB/MDM2 domain
38	HORVU.MOREX.r2.5HG0419300.1	-1.39346
39	HORVU.MOREX.r2.7HG0602540.1	-1.39059	PF07690:Major Facilitator Superfamily
40	HORVU.MOREX.r2.6HG0511990.1	-1.38871	P93017.1 RecName: Full=Dormancy-associated protein homolog 1; AltName: Full=Auxin-repressed protein 1; Short=AtARP1; AltName: Full=DRM1 homolog 1; AltName: Full=Dormancy-associated protein 2; Short=AtDRM2 && PF05564:Dormancy/auxin associated protein
41	HORVU.MOREX.r2.2HG0151400.1	-1.3754	Q94ID2.2 RecName: Full=Adenylate isopentenyltransferase 5, chloroplastic; Short=AtIPT5; AltName: Full=Adenylate dimethylallyltransferase 5; AltName: Full=Cytokinin synthase 5; Flags: Precursor && PF01715:IPP transferase
42	HORVU.MOREX.r2.3HG0268330.1	-1.37114	Q8LEJ6.2 RecName: Full=Fasciclin-like arabinogalactan protein 11; Flags: Precursor && PF02469:Fasciclin domain
43	HORVU.MOREX.r2.4HG0282360.1	-1.35381	P01053.2 RecName: Full=Subtilisin-chymotrypsin inhibitor-2A; Short=CI-2A && PF00280:Potato inhibitor I family
44	HORVU.MOREX.r2.5HG0425020.1	-1.27688	Q8LPZ7.1 RecName: Full=Calcium-dependent protein kinase 3; Short=OsCDPK3; Short=OsCPK3 && PF00069:Protein kinase domain|PF13499:EF-hand domain pair
45	HORVU.MOREX.r2.1HG0022240.1	-1.26528	O80594.2 RecName: Full=Ergosterol biosynthetic protein 28 && PF03694:Erg28 like protein
46	HORVU.MOREX.r2.4HG0295080.1	-1.25983
47	HORVU.MOREX.r2.5HG0417650.1	-1.24366	Q9LXF4.1 RecName: Full=Pentatricopeptide repeat-containing protein At5g15280 && PF13041:PPR repeat family
48	HORVU.MOREX.r2.3HG0240550.1	-1.23944	Q3MKY2.1 RecName: Full=Acetylajmalan esterase; Flags: Precursor && PF00657:GDSL-like Lipase/Acylhydrolase
49	HORVU.MOREX.r2.5HG0393010.1	-1.22596	Q8GTS1.1 RecName: Full=Basic leucine zipper 24; Short=AtbZIP24; Short=bZIP protein 24 && PF07716:Basic region leucine zipper
50	HORVU.MOREX.r2.6HG0526840.1	-1.22263	Q9SRM0.1 RecName: Full=RING-H2 finger protein ATL66; AltName: Full=RING-type E3 ubiquitin transferase ATL66 && PF13639:Ring finger domain
51	HORVU.MOREX.r2.4HG0335610.1	-1.21772	Q4JL76.1 RecName: Full=Myb-related protein MYBAS2 && PF00249:Myb-like DNA-binding domain
52	HORVU.MOREX.r2.5HG0427140.1	-1.19833	Q803H0.1 RecName: Full=UPF0415 protein C7orf25 homolog && PF07000:Protein of unknown function (DUF1308)
53	HORVU.MOREX.r2.5HG0356890.1	-1.19013	Q9LSE2.1 RecName: Full=Transcription factor ICE1; AltName: Full=Basic helix-loop-helix protein 116; Short=AtbHLH116; Short=bHLH 116; AltName: Full=Inducer of CBF expression 1; AltName: Full=Transcription factor EN 45; AltName: Full=Transcription fact
54	HORVU.MOREX.r2.7HG0561840.1	-1.18845
55	HORVU.MOREX.r2.1HG0042000.1	-1.18074	Q6R567.1 RecName: Full=E3 ubiquitin-protein ligase RMA1H1; AltName: Full=Protein RING membrane-anchor 1 homolog 1 && PF00097:Zinc finger, C3HC4 type (RING finger)
56	HORVU.MOREX.r2.1HG0025160.1	-1.16496	PF14861:Plant antimicrobial peptide
57	HORVU.MOREX.r2.5HG0422470.1	-1.15861	PF13202:EF hand
58	HORVU.MOREX.r2.7HG0588360.1	-1.15845	Q8GUK7.1 RecName: Full=E3 ubiquitin-protein ligase RMA3; AltName: Full=Protein RING membrane-anchor 3 && PF00097:Zinc finger, C3HC4 type (RING finger)
59	HORVU.MOREX.r2.3HG0240320.1	-1.15326	Q9LMA1.1 RecName: Full=Probable flavin-containing monooxygenase 1 && PF00743:Flavin-binding monooxygenase-like
60	HORVU.MOREX.r2.7HG0604760.1	-1.138	Q9CAJ9.1 RecName: Full=BTB/POZ domain-containing protein At1g63850 && -
61	HORVU.MOREX.r2.3HG0245710.1	-1.13626	F4I111.1 RecName: Full=Calcium uniporter protein 6, mitochondrial; Flags: Precursor && PF04678:Mitochondrial calcium uniporter
62	HORVU.MOREX.r2.5HG0357560.1	-1.10919	Q9Y7K5.2 RecName: Full=Uncharacterized WD repeat-containing protein C2A9.03 && -
63	HORVU.MOREX.r2.4HG0279880.1	-1.1036	P12257.1 RecName: Full=Lichenase-2; AltName: Full=(1->3,1->4)-beta-glucanase isoenzyme EII; AltName: Full=Endo-beta-1,3-1,4 glucanase II; AltName: Full=Lichenase II; Flags: Precursor && PF00332:Glycosyl hydrolases family 17
64	HORVU.MOREX.r2.2HG0087180.1	-1.0927	Q9SA37.1 RecName: Full=Cation/H(+) antiporter 1; AltName: Full=Protein CATION/H+ EXCHANGER 1; Short=AtCHX1 && PF00999:Sodium/hydrogen exchanger family
65	HORVU.MOREX.r2.3HG0260940.1	-1.07141	P37117.1 RecName: Full=Cytochrome P450 71A4; AltName: Full=CYPLXXIA4; AltName: Full=Cytochrome P-450EG2 [Solanum melongena] && PF00067:Cytochrome P450
66	HORVU.MOREX.r2.3HG0261280.1	-1.03779	Q5JK35.1 RecName: Full=Beta-glucosidase 5; Short=Os1bglu5; Flags: Precursor && PF00232:Glycosyl hydrolase family 1
67	HORVU.MOREX.r2.6HG0492020.1	-1.03719	Q8LGS1.2 RecName: Full=Protein MARD1; AltName: Full=Mediator of ABA-regulated dormancy1; AltName: Full=Senescence-associated protein SAG102 && PF04570:zinc-finger of the FCS-type, C2-C2
68	HORVU.MOREX.r2.1HG0052020.1	-1.02577	PF04570:zinc-finger of the FCS-type, C2-C2
69	HORVU.MOREX.r2.2HG0105930.1	-1.01965
70	HORVU.MOREX.r2.2HG0101050.1	-1.01838	Q5Z5F2.1 RecName: Full=E3 ubiquitin-protein ligase Os06g0535400; AltName: Full=RING-H2 finger protein Os06g0535400; AltName: Full=RING-type E3 ubiquitin transferase Os06g0535400 && PF13639:Ring finger domain
71	HORVU.MOREX.r2.5HG0425660.1	-1.0182	Q6YTF5.1 RecName: Full=Cytochrome P450 76M5 && PF00067:Cytochrome P450
72	HORVU.MOREX.r2.5HG0394530.1	-1.01439
73	HORVU.MOREX.r2.3HG0194250.1	-1.00653	Q0DK78.3 RecName: Full=Pseudo histidine-containing phosphotransfer protein 2; AltName: Full=OsHpt4 && PF01627:Hpt domain
74	HORVU.MOREX.r2.2HG0136810.1	-1.00204	Q84TE6.2 RecName: Full=NAC domain-containing protein 21/22; Short=ANAC021/ANAC022 && PF02365:No apical meristem (NAM) protein

## Sheet: Tab S3f
Table S3f. List of genes down-regulated only in hvd14.d shoot after Cd treatment (log2FC ≥ 1, adjusted P value ≤ 0.01).
#	gene ID	log2FC	description
1	HORVU.MOREX.r2.3HG0193290.1	-1.76526
2	HORVU.MOREX.r2.4HG0331140.1	-1.72945	Q9FZ19.2 RecName: Full=Putative pentatricopeptide repeat-containing protein At1g02420 && PF13041:PPR repeat family
3	HORVU.MOREX.r2.5HG0359920.1	-1.61218
4	HORVU.MOREX.r2.1HG0018020.1	-2.52853
5	HORVU.MOREX.r2.6HG0451910.1	-2.94039	P0DKG9.1 RecName: Full=High-affinity nitrate transporter 2.1; Short=OsNRT2.1 >P0DKH0.1 RecName: Full=High-affinity nitrate transporter 2.2; Short=OsNRT2.2 && PF07690:Major Facilitator Superfamily
6	HORVU.MOREX.r2.3HG0189800.1	-1.05722	Q8W487.1 RecName: Full=Uncharacterized protein At2g39795, mitochondrial; Flags: Precursor && PF02330:Mitochondrial glycoprotein
7	HORVU.MOREX.r2.3HG0221850.1	-1.41838	O64571.2 RecName: Full=UBP1-associated proteins 1C && PF12874:Zinc-finger of C2H2 type|PF08790:LYAR-type C2HC zinc finger
8	HORVU.MOREX.r2.5HG0419670.1	-2.11277	Q39261.1 RecName: Full=Zinc finger protein 2 && -
9	HORVU.MOREX.r2.2HG0178870.1	-1.19807	Q9SIT6.1 RecName: Full=ABC transporter G family member 5; Short=ABC transporter ABCG.5; Short=AtABCG5; AltName: Full=White-brown complex homolog protein 5; Short=AtWBC5 && PF01061:ABC-2 type transporter|PF00005:ABC transporter
10	HORVU.MOREX.r2.6HG0519820.1	-1.10085	PF12049:Protein of unknown function (DUF3531)
11	HORVU.MOREX.r2.1HG0029980.1	-1.09145	Q03QE7.1 RecName: Full=tRNA (guanine-N(7)-)-methyltransferase; AltName: Full=tRNA (guanine(46)-N(7))-methyltransferase; AltName: Full=tRNA(m7G46)-methyltransferase && PF02390:Putative methyltransferase|PF00162:Phosphoglycerate kinase
12	HORVU.MOREX.r2.7HG0585130.1	-1.0626
13	HORVU.MOREX.r2.7HG0583360.1	-1.01926	Q9M8J9.1 RecName: Full=BTB/POZ and MATH domain-containing protein 2; AltName: Full=Protein BTB-POZ AND MATH DOMAIN 2; Short=AtBPM2 && PF00651:BTB/POZ domain
14	HORVU.MOREX.r2.7HG0529580.1	-1.53935	Q9HSF6.1 RecName: Full=Ribonuclease HI; Short=Halo-RNase HI; Short=RNase HI && PF01693:Caulimovirus viroplasmin|PF13456:Reverse transcriptase-like
15	HORVU.MOREX.r2.6HG0510810.1	-3.83911	O80470.1 RecName: Full=GDSL esterase/lipase At2g23540; AltName: Full=Extracellular lipase At2g23540; Flags: Precursor && PF00657:GDSL-like Lipase/Acylhydrolase
16	HORVU.MOREX.r2.6HG0463570.1	-1.75632
17	HORVU.MOREX.r2.2HG0162240.1	-1.11536
18	HORVU.MOREX.r2.4HG0335000.1	-1.72102	P85200.1 RecName: Full=26S protease regulatory subunit 6B homolog [Helianthus annuus] && -
19	HORVU.MOREX.r2.5HG0388230.1	-1.17901	Q6YSJ5.2 RecName: Full=Protein argonaute 16; Short=OsAGO16; AltName: Full=OsAGO6; AltName: Full=Protein ZWILLE/PINHEAD-like 1 && PF02170:PAZ domain|PF16486:N-terminal domain of argonaute|PF02171:Piwi domain|PF16488:Argonaute linker 2 domain|PF08699:A
20	HORVU.MOREX.r2.7HG0527710.1	-2.42054	Q9FSV7.1 RecName: Full=Sucrose:sucrose 1-fructosyltransferase; AltName: Full=Sucrose 1(F)-fructosyltransferase; AltName: Full=Sucrose:sucrose 1(F)-beta-D-fructosyltransferase; Flags: Precursor && PF08244:Glycosyl hydrolases family 32 C terminal|PF002
21	HORVU.MOREX.r2.6HG0492210.1	-1.07109	Q9M5M1.1 RecName: Full=40S ribosomal protein S11 && PF16205:Ribosomal_S17 N-terminal|PF00366:Ribosomal protein S17
22	HORVU.MOREX.r2.6HG0482850.1	-1.16907
23	HORVU.MOREX.r2.1HG0017340.1	-1.91768
24	HORVU.MOREX.r2.5HG0446210.1	-1.00301	Q5JJV0.1 RecName: Full=Beta-fructofuranosidase, insoluble isoenzyme 4; AltName: Full=Cell wall beta-fructosidase 4; AltName: Full=Invertase 4; AltName: Full=OsCIN4; AltName: Full=Sucrose hydrolase 4; Flags: Precursor && PF08244:Glycosyl hydrolases fa
25	HORVU.MOREX.r2.3HG0255740.1	-1.00847	Q0JGZ6.2 RecName: Full=Fructokinase-1; AltName: Full=Fructokinase I; AltName: Full=OsFKI && PF00294:pfkB family carbohydrate kinase
26	HORVU.MOREX.r2.1HG0068250.1	-1.69269	PF08137:DVL family
27	HORVU.MOREX.r2.5HG0439240.1	-1.29542
28	HORVU.MOREX.r2.3HG0253930.1	-1.69512	Q9FGR9.1 RecName: Full=KDEL-tailed cysteine endopeptidase CEP1; AltName: Full=Cysteine proteinase CP56; Short=AtCP56; Flags: Precursor && PF08246:Cathepsin propeptide inhibitor domain (I29)|PF00112:Papain family cysteine protease
29	HORVU.MOREX.r2.2HG0145740.1	-1.91791	Q94BN0.1 RecName: Full=BTB/POZ and TAZ domain-containing protein 2; AltName: Full=BTB and TAZ domain protein 2 && PF00651:BTB/POZ domain|PF02135:TAZ zinc finger
30	HORVU.MOREX.r2.1HG0049830.1	-1.11885
31	HORVU.MOREX.r2.4HG0296850.1	-1.54874	Q9M8K5.1 RecName: Full=Heavy metal-associated isoprenylated plant protein 32; Short=AtHIP32; Flags: Precursor && PF00403:Heavy-metal-associated domain
32	HORVU.MOREX.r2.2HG0154130.1	-2.73462	Q9ZSA8.1 RecName: Full=Protein DMR6-LIKE OXYGENASE 1; AltName: Full=2-oxoglutarate (2OG)-Fe(II) oxygenase-like protein DLO1; AltName: Full=Protein SENESCENCE-ASSOCIATED GENE 108; AltName: Full=Salicylate 3-hydroxylase DLO1; Short=S3H DLO1; Short=SA 3
33	HORVU.MOREX.r2.4HG0339040.1	-2.03276	A3BNA1.1 RecName: Full=Flowering-promoting factor 1-like protein 5; AltName: Full=FPF1-like protein 5 && -
34	HORVU.MOREX.r2.2HG0129240.1	-1.63114	PF03763:Remorin, C-terminal region
35	HORVU.MOREX.r2.1HG0045880.1	-1.4778	Q7XC54.1 RecName: Full=Homeobox-leucine zipper protein HOX1; AltName: Full=HD-ZIP protein HOX1; AltName: Full=Homeodomain transcription factor HOX1; AltName: Full=OsHox1 && PF00046:Homeobox domain|PF04618:HD-ZIP protein N terminus|PF02183:Homeobox as
36	HORVU.MOREX.r2.3HG0191830.1	-1.7451	P31752.2 RecName: Full=Asparagine synthetase [glutamine-hydrolyzing]; Short=AS && PF00733:Asparagine synthase|PF13537:Glutamine amidotransferase domain
37	HORVU.MOREX.r2.1HG0003260.1	-1.07013
38	HORVU.MOREX.r2.7HG0597270.1	-1.40748	O64411.1 RecName: Full=Polyamine oxidase; Flags: Precursor && PF01593:Flavin containing amine oxidoreductase
39	HORVU.MOREX.r2.2HG0081150.1	-3.99346	B3TPQ7.1 RecName: Full=Alpha-terpineol synthase, chloroplastic; Short=Mg17; Flags: Precursor [Magnolia grandiflora] && PF03936:Terpene synthase family, metal binding domain|PF01397:Terpene synthase, N-terminal domain
40	HORVU.MOREX.r2.5HG0349970.1	-1.23089	Q8W4I6.1 RecName: Full=GTP-binding protein BRASSINAZOLE INSENSITIVE PALE GREEN 2, chloroplastic; Short=Protein BRZ-INSENSITIVE-PALE GREEN 2; Flags: Precursor && PF01926:50S ribosome-binding GTPase
41	HORVU.MOREX.r2.2HG0145690.1	-2.23429	Q94BN0.1 RecName: Full=BTB/POZ and TAZ domain-containing protein 2; AltName: Full=BTB and TAZ domain protein 2 && PF02135:TAZ zinc finger|PF00651:BTB/POZ domain
42	HORVU.MOREX.r2.4HG0316930.1	-1.24868	C7G304.1 RecName: Full=Galactinol synthase 2; Short=GolS-2; Short=SlGolS2 && PF01501:Glycosyl transferase family 8
43	HORVU.MOREX.r2.1HG0064370.1	-1.29481	O32472.1 RecName: Full=(R)-specific enoyl-CoA hydratase && PF01575:MaoC like domain
44	HORVU.MOREX.r2.7HG0578290.1	-3.00116
45	HORVU.MOREX.r2.2HG0158510.1	-2.26073	Q00451.1 RecName: Full=36.4 kDa proline-rich protein && PF14547:Hydrophobic seed protein
46	HORVU.MOREX.r2.2HG0128150.1	-1.77186	P29162.1 RecName: Full=L-ascorbate oxidase homolog; AltName: Full=Pollen-specific protein NTP303; Flags: Precursor && PF00394:Multicopper oxidase|PF07732:Multicopper oxidase|PF07731:Multicopper oxidase
47	HORVU.MOREX.r2.7HG0613160.1	-1.16661
48	HORVU.MOREX.r2.2HG0157770.1	-1.32822	Q7XTS4.2 RecName: Full=Protein argonaute 2; Short=OsAGO2 && PF02171:Piwi domain|PF16486:N-terminal domain of argonaute|PF02170:PAZ domain
49	HORVU.MOREX.r2.7HG0562970.1	-1.00175	Q56Y74.1 RecName: Full=Protein MICRORCHIDIA 6; Short=AtMORC6; AltName: Full=Protein CRT1-homolog 6; Short=CRT1-h6; AltName: Full=Protein DEFECTIVE IN MERISTEM SILENCING 11 && PF13589:Histidine kinase-, DNA gyrase B-, and HSP90-like ATPase
50	HORVU.MOREX.r2.2HG0081090.1	-2.39158	Q9SJW9.1 RecName: Full=CDT1-like protein a, chloroplastic; Short=AtCDT1a; Flags: Precursor && PF16679:DNA replication factor Cdt1 C-terminal domain|PF08839:DNA replication factor CDT1 like
51	HORVU.MOREX.r2.1HG0077010.1	-1.18292	Q4I8Q4.1 RecName: Full=Acyl-protein thioesterase 1 && PF02230:Phospholipase/Carboxylesterase
52	HORVU.MOREX.r2.5HG0417940.1	-2.38181	PF13365:Trypsin-like peptidase domain
53	HORVU.MOREX.r2.7HG0570570.1	-1.44195	Q9SLP1.1 RecName: Full=Cytochrome P450 78A9 && PF00067:Cytochrome P450
54	HORVU.MOREX.r2.6HG0454350.1	-1.07033	Q7XP59.1 RecName: Full=Glutamate receptor 3.1; AltName: Full=Ligand-gated ion channel 3.1; Flags: Precursor && PF01094:Receptor family ligand binding region|PF00060:Ligand-gated ion channel|PF00497:Bacterial extracellular solute-binding proteins, fam
55	HORVU.MOREX.r2.7HG0567890.1	-1.79
56	HORVU.MOREX.r2.4HG0346440.1	-1.02347
57	HORVU.MOREX.r2.6HG0490280.1	-1.35769
58	HORVU.MOREX.r2.3HG0254770.1	-1.21269	F4JF21.1 RecName: Full=Protein PLASTID TRANSCRIPTIONALLY ACTIVE 10; Short=pTAC10; AltName: Full=Plastid-encoded RNA polymerase-associated protein 3; Short=PEP-associated protein 3; AltName: Full=Protein PIGMENT DEFECTIVE 312; Flags: Precursor && -
59	HORVU.MOREX.r2.2HG0155730.1	-1.33647	Q9SX98.1 RecName: Full=Lysine histidine transporter-like 8; AltName: Full=Amino acid transporter-like protein 1 && PF01490:Transmembrane amino acid transporter protein
60	HORVU.MOREX.r2.3HG0253490.1	-3.69499	Q9ZSA7.1 RecName: Full=Protein DMR6-LIKE OXYGENASE 2; AltName: Full=2-oxoglutarate (2OG)-Fe(II) oxygenase-like protein DLO2; AltName: Full=Salicylate 3-hydroxylase DLO2; Short=S3H DLO2; Short=SA 3-hydroxylase DLO2; Short=Salicylic acid 3-hydroxylase
61	HORVU.MOREX.r2.5HG0446180.1	-1.26936	Q5JJV0.1 RecName: Full=Beta-fructofuranosidase, insoluble isoenzyme 4; AltName: Full=Cell wall beta-fructosidase 4; AltName: Full=Invertase 4; AltName: Full=OsCIN4; AltName: Full=Sucrose hydrolase 4; Flags: Precursor && PF08244:Glycosyl hydrolases fa
62	HORVU.MOREX.r2.3HG0256780.1	-1.28515	Q9CAL8.1 RecName: Full=Proline-rich receptor-like protein kinase PERK13; AltName: Full=Proline-rich extensin-like receptor kinase 13; Short=AtPERK13; AltName: Full=Protein ROOT HAIR SPECIFIC 10 && PF00069:Protein kinase domain
63	HORVU.MOREX.r2.2HG0135050.1	-2.38048	Q9FLM1.1 RecName: Full=Glycerophosphodiester phosphodiesterase GDPD2; AltName: Full=Glycerophosphodiester phosphodiesterase 2; Short=AtGDPD2 && PF03009:Glycerophosphoryl diester phosphodiesterase family
64	HORVU.MOREX.r2.7HG0606560.1	-1.56114	O23732.1 RecName: Full=Glutathione synthetase, chloroplastic; Short=GSH synthetase; Short=GSH-S; Short=Glutathione synthase; Flags: Precursor [Brassica juncea] && PF03199:Eukaryotic glutathione synthase|PF03917:Eukaryotic glutathione synthase, ATP bi
65	HORVU.MOREX.r2.5HG0360570.1	-1.00717	PF13450:NAD(P)-binding Rossmann-like domain
66	HORVU.MOREX.r2.4HG0343750.1	-1.74262	O81037.1 RecName: Full=Transcription factor bHLH70; AltName: Full=Basic helix-loop-helix protein 70; Short=AtbHLH70; Short=bHLH 70; AltName: Full=Transcription factor EN 13; AltName: Full=bHLH transcription factor bHLH070 && PF00010:Helix-loop-helix
67	HORVU.MOREX.r2.3HG0233700.1	-1.48989	PF13920:Zinc finger, C3HC4 type (RING finger)
68	HORVU.MOREX.r2.4HG0281730.1	-1.15425
69	HORVU.MOREX.r2.7HG0532570.1	-1.09917	Q5VRL3.1 RecName: Full=Superoxide dismutase [Fe] 1, chloroplastic; Flags: Precursor && PF00081:Iron/manganese superoxide dismutases, alpha-hairpin domain|PF02777:Iron/manganese superoxide dismutases, C-terminal domain
70	HORVU.MOREX.r2.3HG0240080.1	-2.07663
71	HORVU.MOREX.r2.7HG0607130.1	-1.32085	F4KDA5.1 RecName: Full=Probable mitochondrial intermediate peptidase, mitochondrial; Flags: Precursor && PF01432:Peptidase family M3
72	HORVU.MOREX.r2.5HG0374990.1	-1.14433	F4I114.1 RecName: Full=Probable serine/threonine-protein kinase At1g09600 && PF00069:Protein kinase domain
73	HORVU.MOREX.r2.6HG0456300.1	-3.47361	Q6ZH94.1 RecName: Full=S-(+)-linalool synthase, chloroplastic; Short=OsLIS; Flags: Precursor && PF03936:Terpene synthase family, metal binding domain|PF01397:Terpene synthase, N-terminal domain
74	HORVU.MOREX.r2.3HG0239460.1	-1.02512	PF04720:PDDEXK-like family of unknown function
75	HORVU.MOREX.r2.1HG0073890.1	-3.79001	Q96562.1 RecName: Full=Chalcone synthase 2; AltName: Full=Naringenin-chalcone synthase 2 && PF00195:Chalcone and stilbene synthases, N-terminal domain|PF02797:Chalcone and stilbene synthases, C-terminal domain
76	HORVU.MOREX.r2.7HG0618460.1	-3.95644	Q6BMD6.2 RecName: Full=Vacuolar membrane protease; AltName: Full=FXNA-related family protease 1 && PF04389:Peptidase family M28
77	HORVU.MOREX.r2.3HG0245410.1	-2.13792	Q94ID6.1 RecName: Full=Ethylene-responsive transcription factor 12; Short=AtERF12; AltName: Full=Ethylene-responsive element-binding factor 12; Short=EREBP-12 && PF00847:AP2 domain
78	HORVU.MOREX.r2.3HG0263010.1	-1.04663	Q9SVU4.1 RecName: Full=Tetraspanin-20; AltName: Full=TOM2A homologous protein 1 && -
79	HORVU.MOREX.r2.7HG0527840.1	-1.59304	Q9FSV7.1 RecName: Full=Sucrose:sucrose 1-fructosyltransferase; AltName: Full=Sucrose 1(F)-fructosyltransferase; AltName: Full=Sucrose:sucrose 1(F)-beta-D-fructosyltransferase; Flags: Precursor && PF08244:Glycosyl hydrolases family 32 C terminal|PF002
80	HORVU.MOREX.r2.5HG0392330.1	-1.5792	Q0J2L7.2 RecName: Full=Probable protein phosphatase 2C 68; Short=OsPP2C68 && PF00481:Protein phosphatase 2C
81	HORVU.MOREX.r2.2HG0132990.1	-1.0797	Q6NLW5.2 RecName: Full=Protein XRI1; AltName: Full=Protein X-RAY INDUCED 1 && -
82	HORVU.MOREX.r2.6HG0455390.1	-1.24619
83	HORVU.MOREX.r2.4HG0341980.1	-2.35801	PF14368:Probable lipid transfer
84	HORVU.MOREX.r2.6HG0484230.1	-2.54223
85	HORVU.MOREX.r2.3HG0245140.1	-5.96061	P43309.1 RecName: Full=Polyphenol oxidase, chloroplastic; Short=PPO; AltName: Full=Catechol oxidase; Flags: Precursor && PF00264:Common central domain of tyrosinase|PF12143:Protein of unknown function (DUF_B2219)|PF12142:Polyphenol oxidase middle dom
86	HORVU.MOREX.r2.2HG0147970.1	-1.10458	PF00687:Ribosomal protein L1p/L10e family
87	HORVU.MOREX.r2.3HG0182120.1	-1.67013	Q39263.2 RecName: Full=Zinc finger protein 4 && -
88	HORVU.MOREX.r2.5HG0359930.1	-1.09383	Q99090.2 RecName: Full=Light-inducible protein CPRF2; AltName: Full=Common plant regulatory factor 2; Short=CPRF-2 && PF12498:Basic leucine-zipper C terminal|PF00170:bZIP transcription factor
89	HORVU.MOREX.r2.4HG0346000.1	-1.30671	Q6ZJU3.1 RecName: Full=Protein TIFY 6a; Short=OsTIFY6a; AltName: Full=Jasmonate ZIM domain-containing protein 3; Short=OsJAZ3; AltName: Full=OsJAZ9 && PF09425:Divergent CCT motif|PF06200:tify domain
90	HORVU.MOREX.r2.4HG0279490.1	-1.25723	Q9SSG3.2 RecName: Full=HIPL1 protein; Flags: Precursor && PF07995:Glucose / Sorbosone dehydrogenase
91	HORVU.MOREX.r2.5HG0417460.1	-2.68814	Q54I39.1 RecName: Full=IST1-like protein && PF03398:Regulator of Vps4 activity in the MVB pathway
92	HORVU.MOREX.r2.3HG0216980.1	-2.61201	F4IWA8.1 RecName: Full=Protein trichome birefringence-like 41 && PF13839:GDSL/SGNH-like Acyl-Esterase family found in Pmr5 and Cas1p
93	HORVU.MOREX.r2.4HG0346770.1	-1.36758	O49743.1 RecName: Full=GATA transcription factor 4; Short=AtGATA-4 && PF00320:GATA zinc finger
94	HORVU.MOREX.r2.1HG0033790.1	-1.03211	Q9LMY5.3 RecName: Full=Putative pentatricopeptide repeat-containing protein At1g13630 && PF12854:PPR repeat|PF13041:PPR repeat family
95	HORVU.MOREX.r2.2HG0125010.1	-1.37016	P48642.2 RecName: Full=Glutathione reductase, cytosolic; Short=GR; Short=GRase && PF02852:Pyridine nucleotide-disulphide oxidoreductase, dimerisation domain
96	HORVU.MOREX.r2.3HG0261000.1	-3.61909
97	HORVU.MOREX.r2.3HG0259100.1	-1.73185	Q9LJF8.2 RecName: Full=F-box/LRR-repeat protein At3g26922 && PF00646:F-box domain|PF08387:FBD
98	HORVU.MOREX.r2.3HG0207270.1	-1.19628	Q94AU2.1 RecName: Full=25.3 kDa vesicle transport protein; Short=AtSEC22 && PF00957:Synaptobrevin|PF13774:Regulated-SNARE-like domain
99	HORVU.MOREX.r2.7HG0578310.1	-2.79435
100	HORVU.MOREX.r2.6HG0514900.1	-1.74798	P42813.1 RecName: Full=Ribonuclease 1; Flags: Precursor && PF00445:Ribonuclease T2 family
101	HORVU.MOREX.r2.6HG0516670.1	-1.3641	P46526.1 RecName: Full=Cold shock protein CS66 && PF00257:Dehydrin
102	HORVU.MOREX.r2.5HG0438360.1	-1.19829	Q94AG6.1 RecName: Full=S-adenosylmethionine carrier 1, chloroplastic/mitochondrial; AltName: Full=S-adenosylmethionine transporter 1; Short=AtSAMT1; Flags: Precursor && PF00153:Mitochondrial carrier protein
103	HORVU.MOREX.r2.5HG0423220.1	-2.53888	Q94AY3.1 RecName: Full=E3 ubiquitin protein ligase DRIP2; AltName: Full=DREB2A-interacting protein 2 && PF00097:Zinc finger, C3HC4 type (RING finger)
104	HORVU.MOREX.r2.7HG0614970.1	-2.64941
105	HORVU.MOREX.r2.3HG0184570.1	-1.57232	Q9LDU0.1 RecName: Full=Metal tolerance protein 7; Short=OsMTP7 && PF16916:Dimerisation domain of Zinc Transporter|PF01545:Cation efflux family
106	HORVU.MOREX.r2.3HG0207920.1	-3.11205
107	HORVU.MOREX.r2.2HG0087670.1	-1.20286	Q0JF01.1 RecName: Full=9-beta-pimara-7,15-diene oxidase; AltName: Full=Cytochrome P450 99A3 && PF00067:Cytochrome P450
108	HORVU.MOREX.r2.3HG0184430.1	-1.1107
109	HORVU.MOREX.r2.7HG0607740.1	-1.19236	Q8GWL1.1 RecName: Full=Protein HEAT-STRESS-ASSOCIATED 32; Short=Heat-stress-associated 32-kDa protein && PF02679:(2R)-phospho-3-sulfolactate synthase (ComA)
110	HORVU.MOREX.r2.4HG0285270.1	-1.16564	A2YUQ6.1 RecName: Full=Thioredoxin-like protein CITRX, chloroplastic; AltName: Full=Cf-9-interacting thioredoxin; Short=OsCiTrx; Flags: Precursor && PF00085:Thioredoxin
111	HORVU.MOREX.r2.4HG0331960.1	-1.15454
112	HORVU.MOREX.r2.7HG0581010.1	-1.31366	Q9SAI1.1 RecName: Full=Factor of DNA methylation 5 && PF03468:XS domain|PF03470:XS zinc finger domain|PF03469:XH domain
113	HORVU.MOREX.r2.7HG0593540.1	-2.10971
114	HORVU.MOREX.r2.6HG0506890.1	-1.41629	Q8W486.1 RecName: Full=Uncharacterized protein At1g04910 && PF10250:GDP-fucose protein O-fucosyltransferase
115	HORVU.MOREX.r2.7HG0613110.1	-1.58157	Q8S9J6.1 RecName: Full=Aspartyl protease family protein At5g10770; Flags: Precursor && PF14543:Xylanase inhibitor N-terminal|PF14541:Xylanase inhibitor C-terminal
116	HORVU.MOREX.r2.5HG0350840.1	-1.20226	Q1PF17.1 RecName: Full=Transcription factor bHLH18; AltName: Full=Basic helix-loop-helix protein 18; Short=AtbHLH18; Short=bHLH 18; AltName: Full=Transcription factor EN 28; AltName: Full=bHLH transcription factor bHLH018 && PF00010:Helix-loop-helix
117	HORVU.MOREX.r2.1HG0060980.1	-1.23228	Q9QX60.3 RecName: Full=Deoxyguanosine kinase, mitochondrial; Short=dGK; Flags: Precursor && PF01712:Deoxynucleoside kinase
118	HORVU.MOREX.r2.4HG0303640.1	-1.03232
119	HORVU.MOREX.r2.7HG0601940.1	-3.11196	PF14291:Domain of unknown function (DUF4371)
120	HORVU.MOREX.r2.2HG0128400.1	-1.54954
121	HORVU.MOREX.r2.3HG0263310.1	-1.76818	Q8LG98.2 RecName: Full=Ubiquitin thioesterase otubain-like; AltName: Full=Deubiquitinating enzyme otubain-like; AltName: Full=Ubiquitin-specific-processing protease otubain-like && PF10275:Peptidase C65 Otubain
122	HORVU.MOREX.r2.2HG0091620.1	-1.04656	P71359.1 RecName: Full=ATP-dependent DNA helicase RecQ && PF00570:HRDC domain|PF09382:RQC domain|PF00271:Helicase conserved C-terminal domain|PF14493:Helix-turn-helix domain|PF16124:RecQ zinc-binding|PF00270:DEAD/DEAH box helicase
123	HORVU.MOREX.r2.6HG0496860.1	-2.48304	A2X7U1.2 RecName: Full=Homeobox-leucine zipper protein HOX24; AltName: Full=HD-ZIP protein HOX24; AltName: Full=Homeodomain transcription factor HOX24; AltName: Full=OsHox24 && PF00046:Homeobox domain|PF02183:Homeobox associated leucine zipper
124	HORVU.MOREX.r2.2HG0083250.1	-2.11836	Q9FGF0.1 RecName: Full=Phosphoglycerate mutase-like protein 1 && PF00300:Histidine phosphatase superfamily (branch 1)
125	HORVU.MOREX.r2.4HG0285310.1	-1.20548
126	HORVU.MOREX.r2.7HG0551860.1	-1.08473
127	HORVU.MOREX.r2.3HG0259700.1	-3.06409	PF11820:Protein of unknown function (DUF3339)
128	HORVU.MOREX.r2.3HG0211900.1	-1.51446	Q9M024.1 RecName: Full=Thylakoid ADP,ATP carrier protein, chloroplastic; AltName: Full=Thylakoid ADP/ATP translocase; Flags: Precursor && PF00153:Mitochondrial carrier protein
129	HORVU.MOREX.r2.1HG0046110.1	-1.2428	Q8W4K5.1 RecName: Full=VAN3-binding protein; AltName: Full=Protein FORKED 1 && PF05703:Auxin canalisation|PF08458:Plant pleckstrin homology-like region
130	HORVU.MOREX.r2.5HG0412720.1	-1.12051	Q3T5N4.1 RecName: Full=Dehydration-responsive element-binding protein 1B; Short=Protein DREB1B && PF00847:AP2 domain
131	HORVU.MOREX.r2.2HG0133500.1	-1.13412	Q6DIV6.1 RecName: Full=Vesicular inhibitory amino acid transporter; AltName: Full=GABA and glycine transporter; AltName: Full=Solute carrier family 32 member 1; AltName: Full=Vesicular GABA transporter && PF01490:Transmembrane amino acid transporter
132	HORVU.MOREX.r2.6HG0469160.1	-1.89381
133	HORVU.MOREX.r2.UnG0624330.1	-1.64912	Q43135.3 RecName: Full=Tyrosine N-monooxygenase; AltName: Full=Cytochrome P450 79A1; AltName: Full=Cytochrome P450Tyr && PF00067:Cytochrome P450
134	HORVU.MOREX.r2.7HG0571320.1	-1.48951
135	HORVU.MOREX.r2.1HG0057620.1	-1.40027	Q9SR86.1 RecName: Full=Alanine--glyoxylate aminotransferase 2 homolog 3, mitochondrial; AltName: Full=Beta-alanine-pyruvate aminotransferase 3; Flags: Precursor && PF00202:Aminotransferase class-III
136	HORVU.MOREX.r2.6HG0511210.1	-1.22043	Q7K486.1 RecName: Full=Armadillo repeat-containing protein 6 homolog && -
137	HORVU.MOREX.r2.3HG0263650.1	-1.39235
138	HORVU.MOREX.r2.4HG0341640.1	-1.12755	Q9BSD7.1 RecName: Full=Cancer-related nucleoside-triphosphatase; Short=NTPase; AltName: Full=Nucleoside triphosphate phosphohydrolase && PF03266:NTPase
139	HORVU.MOREX.r2.1HG0006660.1	-2.31193	Q9T0G7.1 RecName: Full=Histone-lysine N-methyltransferase family member SUVH9; AltName: Full=Histone H3-K9 methyltransferase 9; Short=H3-K9-HMTase 9; AltName: Full=Protein SET DOMAIN GROUP 22; AltName: Full=Suppressor of variegation 3-9 homolog prote
140	HORVU.MOREX.r2.6HG0456280.1	-1.19722	Q6ZH94.1 RecName: Full=S-(+)-linalool synthase, chloroplastic; Short=OsLIS; Flags: Precursor && PF03936:Terpene synthase family, metal binding domain|PF01397:Terpene synthase, N-terminal domain
141	HORVU.MOREX.r2.6HG0456270.1	-3.33514	Q6ZH94.1 RecName: Full=S-(+)-linalool synthase, chloroplastic; Short=OsLIS; Flags: Precursor && PF03936:Terpene synthase family, metal binding domain|PF01397:Terpene synthase, N-terminal domain
142	HORVU.MOREX.r2.4HG0289000.1	-1.41768	Q9FI25.1 RecName: Full=Berberine bridge enzyme-like 27; Short=AtBBE-like 27; Flags: Precursor && PF01565:FAD binding domain|PF08031:Berberine and berberine like

## Sheet: Tab S3g
Table S3g. List of up-regulated genes in both WT and hvd14.d root after Cd treatment (log2FC ≥ 1, adjusted P value ≤ 0.01).
#	gene ID	log2FC		description
		shoot	root
1	HORVU.MOREX.r2.4HG0326300.1	10.8361	3.04802	Q00445.1 RecName: Full=Small heat shock protein, chloroplastic; AltName: Full=Heat shock protein 26.6; Flags: Precursor && PF00011:Hsp20/alpha crystallin family
2	HORVU.MOREX.r2.5HG0431900.1	6.56404	5.66272	PF16987:KIX domain
3	HORVU.MOREX.r2.3HG0197340.1	5.17281	1.31478	P24631.1 RecName: Full=17.5 kDa class II heat shock protein && PF00011:Hsp20/alpha crystallin family
4	HORVU.MOREX.r2.3HG0252650.1	4.92732	1.05694	P09189.1 RecName: Full=Heat shock cognate 70 kDa protein && PF10712:NAD-specific glutamate dehydrogenase|PF00012:Hsp70 protein
5	HORVU.MOREX.r2.2HG0086890.1	4.73563	7.05828	Q9SCN8.1 RecName: Full=Cell division control protein 48 homolog D; Short=AtCDC48d; AltName: Full=Transitional endoplasmic reticulum ATPase D && PF00004:ATPase family associated with various cellular activities (AAA)
6	HORVU.MOREX.r2.3HG0267730.1	4.64734	2.95953	Q02723.1 RecName: Full=Carbon catabolite-derepressing protein kinase && PF02149:Kinase associated domain 1|PF00069:Protein kinase domain
7	HORVU.MOREX.r2.2HG0103410.1	4.64472	1.57657	Q8H398.2 RecName: Full=SPX domain-containing protein 6; AltName: Full=Protein SPX DOMAIN GENE 6; Short=OsSPX6 && PF03105:SPX domain
8	HORVU.MOREX.r2.7HG0619530.1	4.50923	3.95748
9	HORVU.MOREX.r2.7HG0551590.1	4.36713	1.56553	Q67X83.1 RecName: Full=26.2 kDa heat shock protein, mitochondrial; Short=OsHsp26.2; Flags: Precursor && PF00011:Hsp20/alpha crystallin family
10	HORVU.MOREX.r2.7HG0619610.1	4.34867	1.80374	PF14299:Phloem protein 2
11	HORVU.MOREX.r2.1HG0065140.1	4.2755	1.57282	Q94AJ5.1 RecName: Full=Probable polygalacturonase At1g80170; Short=PG; AltName: Full=Pectinase At1g80170; Flags: Precursor && PF00295:Glycosyl hydrolases family 28
12	HORVU.MOREX.r2.1HG0068630.1	4.2532	3.66207
13	HORVU.MOREX.r2.7HG0619490.1	4.00694	1.57289
14	HORVU.MOREX.r2.4HG0291050.1	3.87765	2.62057	P41095.3 RecName: Full=60S acidic ribosomal protein P0 && PF00428:60s Acidic ribosomal protein|PF00466:Ribosomal protein L10
15	HORVU.MOREX.r2.6HG0495210.1	3.83896	1.79681
16	HORVU.MOREX.r2.7HG0545450.1	3.71122	4.18165	PF04195:Putative gypsy type transposon
17	HORVU.MOREX.r2.7HG0619780.1	3.64537	1.0864	Q9LPI5.1 RecName: Full=Polyadenylate-binding protein-interacting protein 11; Short=PABP-interacting protein 11; Short=Poly(A)-binding protein-interacting protein 11; AltName: Full=PAM2-containing protein CID11; AltName: Full=Protein CTC-INTERACTING D
18	HORVU.MOREX.r2.3HG0200050.1	3.62389	1.35235	PF12796:Ankyrin repeats (3 copies)|PF13414:TPR repeat
19	HORVU.MOREX.r2.5HG0431450.1	3.30683	2.16386	P24805.1 RecName: Full=Stem-specific protein TSJT1 && PF12481:Aluminium induced protein
20	HORVU.MOREX.r2.2HG0082310.1	3.29967	1.8493	Q08277.1 RecName: Full=Heat shock protein 82 && PF02518:Histidine kinase-, DNA gyrase B-, and HSP90-like ATPase|PF00183:Hsp90 protein
21	HORVU.MOREX.r2.7HG0619500.1	3.29266	2.52843	Q949S5.1 RecName: Full=F-box protein PP2-B11; AltName: Full=Protein PHLOEM PROTEIN 2-LIKE B11; Short=AtPP2-B11; AltName: Full=SKP1-interacting partner 12 && PF14299:Phloem protein 2
22	HORVU.MOREX.r2.3HG0270820.1	3.15877	2.83389	Q6PQJ9.1 RecName: Full=3-oxo-Delta(4,5)-steroid 5-beta-reductase; AltName: Full=Delta(4)-3-oxosteroid 5-beta-reductase; AltName: Full=Delta-4,5-steroid 5-beta-reductase; Short=At5beta-StR; AltName: Full=Progesterone 5-beta-reductase; Short=5beta-POR
23	HORVU.MOREX.r2.3HG0224740.1	3.1505	1.25981	Q54T49.1 RecName: Full=Acyl-protein thioesterase 1 homolog 1 && PF02230:Phospholipase/Carboxylesterase
24	HORVU.MOREX.r2.1HG0029030.1	3.11393	3.68147
25	HORVU.MOREX.r2.2HG0162520.1	3.05191	1.77542	P51423.2 RecName: Full=Ubiquitin-60S ribosomal protein L40; Contains: RecName: Full=Ubiquitin; Contains: RecName: Full=60S ribosomal protein L40; AltName: Full=CEP52; Flags: Precursor && PF01020:Ribosomal L40e family|PF00240:Ubiquitin family
26	HORVU.MOREX.r2.3HG0257600.1	2.99903	2.40271	Q9M4U5.1 RecName: Full=Histone deacetylase HDT2; AltName: Full=Histone deacetylase 2b; Short=HD2b; AltName: Full=Zm-HD2b && -
27	HORVU.MOREX.r2.5HG0360630.1	2.85556	2.88042	Q8VZG1.1 RecName: Full=Diacylglycerol kinase 3; Short=AtDGK3; Short=DAG kinase 3; AltName: Full=Diglyceride kinase 3; Short=DGK 3 && -
28	HORVU.MOREX.r2.3HG0258090.1	2.8516	2.03997
29	HORVU.MOREX.r2.6HG0458460.1	2.79115	2.49884	PF00228:Bowman-Birk serine protease inhibitor family
30	HORVU.MOREX.r2.7HG0551550.1	2.75503	1.14685	Q67X83.1 RecName: Full=26.2 kDa heat shock protein, mitochondrial; Short=OsHsp26.2; Flags: Precursor && PF00011:Hsp20/alpha crystallin family
31	HORVU.MOREX.r2.5HG0414050.1	2.69168	2.65161
32	HORVU.MOREX.r2.UnG0625620.1	2.6503	1.1146	Q6K9A2.1 RecName: Full=Cinnamoyl-CoA reductase 1; Short=OsCCR1 && PF01370:NAD dependent epimerase/dehydratase family
33	HORVU.MOREX.r2.1HG0068510.1	2.63964	1.54065
34	HORVU.MOREX.r2.7HG0602760.1	2.59149	4.95138
35	HORVU.MOREX.r2.7HG0611550.1	2.53728	2.47468
36	HORVU.MOREX.r2.6HG0521410.1	2.50702	1.67531	Q6K9A2.1 RecName: Full=Cinnamoyl-CoA reductase 1; Short=OsCCR1 && PF01370:NAD dependent epimerase/dehydratase family
37	HORVU.MOREX.r2.1HG0074040.1	2.49915	1.86522	O49627.1 RecName: Full=Iron-sulfur cluster assembly protein 1; Short=AtISU1; Short=Protein ISCU-LIKE 1; AltName: Full=NifU-like N-terminal domain-containing protein ISU1; AltName: Full=NifU-like protein ISU1; Flags: Precursor && PF01592:NifU-like N t
38	HORVU.MOREX.r2.7HG0597710.1	2.45878	5.81836	O65581.1 RecName: Full=Fructose-bisphosphate aldolase 5, cytosolic; Short=AtFBA5 && PF00274:Fructose-bisphosphate aldolase class-I
39	HORVU.MOREX.r2.1HG0003620.1	2.3484	5.45898
40	HORVU.MOREX.r2.2HG0180540.1	2.34425	2.45957	P18616.3 RecName: Full=DNA-directed RNA polymerase II subunit 1; AltName: Full=DNA-directed RNA polymerase II subunit RPB1; Short=DNA polymerase II subunit B1; AltName: Full=DNA-directed RNA polymerase III largest subunit && PF04992:RNA polymerase Rp
41	HORVU.MOREX.r2.6HG0512770.1	2.30929	1.17001	PF00582:Universal stress protein family
42	HORVU.MOREX.r2.6HG0456060.1	2.26304	1.28288
43	HORVU.MOREX.r2.3HG0194260.1	2.23617	1.47917
44	HORVU.MOREX.r2.7HG0599710.1	2.22429	1.99006	PF14009:Domain of unknown function (DUF4228)
45	HORVU.MOREX.r2.4HG0342120.1	2.22165	1.55277	O49873.1 RecName: Full=MLO protein homolog 1 && PF03094:Mlo family
46	HORVU.MOREX.r2.5HG0406420.1	2.21251	1.34519	PF13499:EF-hand domain pair
47	HORVU.MOREX.r2.1HG0014910.1	2.13921	1.41677
48	HORVU.MOREX.r2.4HG0342690.1	2.11343	1.8864
49	HORVU.MOREX.r2.6HG0491380.1	2.09685	1.93569	P49310.1 RecName: Full=Glycine-rich RNA-binding protein GRP1A && PF00076:RNA recognition motif. (a.k.a. RRM, RBD, or RNP domain)
50	HORVU.MOREX.r2.7HG0551070.1	2.09665	1.07417	Q6Z8L2.1 RecName: Full=Putative laccase-9; AltName: Full=Benzenediol:oxygen oxidoreductase 9; AltName: Full=Diphenol oxidase 9; AltName: Full=Urishiol oxidase 9; Flags: Precursor && PF07731:Multicopper oxidase|PF07732:Multicopper oxidase|PF00394:Mult
51	HORVU.MOREX.r2.3HG0235050.1	2.09291	1.46179
52	HORVU.MOREX.r2.1HG0066440.1	2.08775	1.0092
53	HORVU.MOREX.r2.4HG0343090.1	2.07113	1.63315	Q9LH74.1 RecName: Full=Mechanosensitive ion channel protein 5; AltName: Full=Mechanosensitive channel of small conductance-like 5; AltName: Full=MscS-Like protein 5 && PF00924:Mechanosensitive ion channel
54	HORVU.MOREX.r2.5HG0415170.1	2.03429	3.43541	Q9SFU3.1 RecName: Full=Purple acid phosphatase 15; AltName: Full=Phytase; Flags: Precursor && PF14008:Iron/zinc purple acid phosphatase-like protein C|PF00149:Calcineurin-like phosphoesterase|PF16656:Purple acid Phosphatase, N-terminal domain
55	HORVU.MOREX.r2.5HG0437420.1	2.02333	1.42518	Q681X4.1 RecName: Full=Zinc finger protein ZAT5 && PF13912:C2H2-type zinc finger
56	HORVU.MOREX.r2.3HG0270750.1	2.01134	2.47295
57	HORVU.MOREX.r2.6HG0511640.1	1.99201	1.14398	Q6Z7V2.1 RecName: Full=24.1 kDa heat shock protein, mitochondrial; Short=OsHsp24.1; Flags: Precursor && PF00011:Hsp20/alpha crystallin family
58	HORVU.MOREX.r2.5HG0427320.1	1.99169	1.14521	Q9LYY2.1 RecName: Full=Mitochondrial import inner membrane translocase subunit TIM14-3; AltName: Full=Chaperone DnaJ-domain containing protein 3 && -
59	HORVU.MOREX.r2.2HG0160700.1	1.97289	1.43573	PF04588:Hypoxia induced protein conserved region
60	HORVU.MOREX.r2.2HG0164760.1	1.94781	2.03617	Q94JV4.1 RecName: Full=Protein translation factor SUI1 homolog 2 && PF01253:Translation initiation factor SUI1
61	HORVU.MOREX.r2.3HG0236330.1	1.94554	1.83836	Q0JJV1.3 RecName: Full=Mitochondrial outer membrane protein porin 4; AltName: Full=Voltage-dependent anion-selective channel protein 4; Short=OsVDAC4 && PF01459:Eukaryotic porin
62	HORVU.MOREX.r2.3HG0249690.1	1.92457	1.13057	Q70II3.2 RecName: Full=Ethylene-responsive transcription factor ERF110 && PF00847:AP2 domain
63	HORVU.MOREX.r2.2HG0093300.1	1.91727	1.16316	B8B5U8.1 RecName: Full=Probable E3 ubiquitin-protein ligase BAH1-like 1; AltName: Full=RING-type E3 ubiquitin transferase BAH1-like 1 && -
64	HORVU.MOREX.r2.6HG0501280.1	1.89543	1.59082	Q5SMM6.1 RecName: Full=Hydroxycinnamoyltransferase 4; Short=OsHCT4; AltName: Full=BAHD-like hydroxycinnamoyl transferase HCT4; AltName: Full=Glycerol hydroxycinnamoyl transferase && PF02458:Transferase family
65	HORVU.MOREX.r2.4HG0319860.1	1.88829	1.50445
66	HORVU.MOREX.r2.7HG0603070.1	1.87401	1.15725
67	HORVU.MOREX.r2.7HG0602880.1	1.86116	2.15174	Q9LT08.1 RecName: Full=26S proteasome non-ATPase regulatory subunit 14 homolog; AltName: Full=26S proteasome regulatory subunit RPN11; Short=AtRPN11 && PF01398:JAB1/Mov34/MPN/PAD-1 ubiquitin protease
68	HORVU.MOREX.r2.6HG0525610.1	1.80568	2.52619
69	HORVU.MOREX.r2.2HG0095570.1	1.7931	2.12816	PF00753:Metallo-beta-lactamase superfamily|PF13370:4Fe-4S single cluster domain of Ferredoxin I
70	HORVU.MOREX.r2.7HG0537910.1	1.78457	1.34682	P32110.1 RecName: Full=Probable glutathione S-transferase; AltName: Full=G2-4; AltName: Full=Heat shock protein 26A && PF13417:Glutathione S-transferase, N-terminal domain|PF00043:Glutathione S-transferase, C-terminal domain
71	HORVU.MOREX.r2.1HG0015910.1	1.75291	3.70024	Q9FJ45.1 RecName: Full=GDSL esterase/lipase At5g45910; AltName: Full=Extracellular lipase At5g45910; Flags: Precursor && PF00657:GDSL-like Lipase/Acylhydrolase
72	HORVU.MOREX.r2.1HG0014920.1	1.75002	1.14554
73	HORVU.MOREX.r2.2HG0135520.1	1.70611	1.07518	Q9LYU3.1 RecName: Full=Ethylene-responsive transcription factor ERF113 && PF00847:AP2 domain
74	HORVU.MOREX.r2.1HG0014420.1	1.66781	1.33781	Q6AT90.1 RecName: Full=Transcription factor APG; AltName: Full=Basic helix-loop-helix protein 106; Short=OsbHLH106; AltName: Full=Protein ANTAGONIST OF PGL1; AltName: Full=bHLH transcription factor bHLH106 && PF00010:Helix-loop-helix DNA-binding doma
75	HORVU.MOREX.r2.4HG0342700.1	1.66164	1.19624
76	HORVU.MOREX.r2.2HG0131010.1	1.61969	1.10896
77	HORVU.MOREX.r2.6HG0459300.1	1.59541	1.38834
78	HORVU.MOREX.r2.7HG0607230.1	1.51138	1.0359	Q7XA06.1 RecName: Full=Synaptotagmin-3; AltName: Full=NTMC2T1.3; AltName: Full=Synaptotagmin C && PF00168:C2 domain|PF17047:Synaptotagmin-like mitochondrial-lipid-binding domain
79	HORVU.MOREX.r2.1HG0077010.1	1.49804	1.02841	Q4I8Q4.1 RecName: Full=Acyl-protein thioesterase 1 && PF02230:Phospholipase/Carboxylesterase
80	HORVU.MOREX.r2.7HG0592180.1	1.48212	1.00112	Q69XM7.1 RecName: Full=GTP-binding nuclear protein Ran-3; Short=OsRan3; AltName: Full=Ras-related nuclear protein 3 >A2YEQ6.2 RecName: Full=GTP-binding nuclear protein Ran-3; Short=OsRan3; AltName: Full=Ras-related nuclear protein 3 && PF00071:Ras fa
81	HORVU.MOREX.r2.6HG0492200.1	1.47664	1.85253	Q9FGT8.1 RecName: Full=Temperature-induced lipocalin-1; Short=AtTIL1 && PF08212:Lipocalin-like domain
82	HORVU.MOREX.r2.7HG0587270.1	1.47233	1.81492	Q8T045.1 RecName: Full=O-glucosyltransferase rumi; Flags: Precursor && PF05686:Glycosyl transferase family 90
83	HORVU.MOREX.r2.7HG0599720.1	1.46026	1.10788	PF14009:Domain of unknown function (DUF4228)
84	HORVU.MOREX.r2.1HG0067920.1	1.44944	2.98287
85	HORVU.MOREX.r2.2HG0154130.1	1.43724	3.28774	Q9ZSA8.1 RecName: Full=Protein DMR6-LIKE OXYGENASE 1; AltName: Full=2-oxoglutarate (2OG)-Fe(II) oxygenase-like protein DLO1; AltName: Full=Protein SENESCENCE-ASSOCIATED GENE 108; AltName: Full=Salicylate 3-hydroxylase DLO1; Short=S3H DLO1; Short=SA 3
86	HORVU.MOREX.r2.5HG0376680.1	1.42843	1.53248	Q70II3.2 RecName: Full=Ethylene-responsive transcription factor ERF110 && PF00847:AP2 domain
87	HORVU.MOREX.r2.1HG0056650.1	1.41534	1.00941	A2ZAX5.2 RecName: Full=Protein SCARECROW 1; AltName: Full=OsSCR1 && PF03514:GRAS domain family
88	HORVU.MOREX.r2.6HG0520360.1	1.40762	1.16082	Q6K846.1 RecName: Full=Auxin-responsive protein IAA9; AltName: Full=Indoleacetic acid-induced protein 9 && PF02309:AUX/IAA family
89	HORVU.MOREX.r2.1HG0031170.1	1.39362	1.00413	Q9LNG5.1 RecName: Full=Serine/threonine-protein phosphatase 7 long form homolog && PF10536:Plant mobile domain
90	HORVU.MOREX.r2.7HG0611170.1	1.37611	2.46335	Q700D9.2 RecName: Full=Putative Myb family transcription factor At1g14600 && PF00249:Myb-like DNA-binding domain
91	HORVU.MOREX.r2.7HG0553480.1	1.3298	1.92382	Q58G01.1 RecName: Full=Transcription factor bHLH155; AltName: Full=BHLH transcription factor gamma; Short=bHLH gamma; AltName: Full=Basic helix-loop-helix protein 155; Short=AtbHLH155; Short=bHLH 155; AltName: Full=LONESOME HIGHWAY-like protein 3; Al
92	HORVU.MOREX.r2.2HG0093110.1	1.3228	1.71653	PF06596:Photosystem II reaction centre X protein (PsbX)
93	HORVU.MOREX.r2.3HG0205650.1	1.3109	1.30839	Q944H5.1 RecName: Full=Mitochondrial carrier protein MTM1; AltName: Full=Manganese tracking factor for mitochondrial SOD2 && PF00153:Mitochondrial carrier protein
94	HORVU.MOREX.r2.5HG0384710.1	1.30877	1.90728	Q6X1C0.1 RecName: Full=Crocetin glucosyltransferase 2 && PF00201:UDP-glucoronosyl and UDP-glucosyl transferase
95	HORVU.MOREX.r2.7HG0554570.1	1.2919	1.44941
96	HORVU.MOREX.r2.1HG0023530.1	1.28281	1.22132	P0C127.1 RecName: Full=Auxin-responsive protein IAA16; AltName: Full=Indoleacetic acid-induced protein 16 && PF02309:AUX/IAA family
97	HORVU.MOREX.r2.5HG0412430.1	1.27887	1.39727	Q9C7Z9.2 RecName: Full=Serine carboxypeptidase-like 18; Flags: Precursor && PF00450:Serine carboxypeptidase
98	HORVU.MOREX.r2.3HG0245640.1	1.25709	1.0572	P45951.2 RecName: Full=DNA-(apurinic or apyrimidinic site) lyase, chloroplastic; AltName: Full=Apurinic endonuclease-redox protein && PF03372:Endonuclease/Exonuclease/phosphatase family
99	HORVU.MOREX.r2.7HG0616260.1	1.253	2.04516	Q6QHD1.1 RecName: Full=WRKY transcription factor WRKY71; Short=OsWRKY71 && PF03106:WRKY DNA -binding domain
100	HORVU.MOREX.r2.5HG0429370.1	1.24717	4.00817	Q10CE4.1 RecName: Full=Peroxisomal (S)-2-hydroxy-acid oxidase GLO1; AltName: Full=Glycolate oxidase 1; Short=GOX 1; Short=OsGLO1; AltName: Full=Short chain alpha-hydroxy acid oxidase GLO1 >B8AKX6.1 RecName: Full=Peroxisomal (S)-2-hydroxy-acid oxidase
101	HORVU.MOREX.r2.3HG0237830.1	1.23173	1.26093	PF00266:Aminotransferase class-V
102	HORVU.MOREX.r2.4HG0328550.1	1.21492	1.31225	Q0GXS4.1 RecName: Full=Serine/threonine receptor-like kinase NFP; Short=RLK NFP; AltName: Full=Nod factor perception protein; AltName: Full=Nod-factor receptor 5; Flags: Precursor && PF07714:Protein tyrosine kinase
103	HORVU.MOREX.r2.4HG0337370.1	1.20391	1.79594	PF09425:Divergent CCT motif
104	HORVU.MOREX.r2.2HG0167340.1	1.19646	1.06784	Q02066.1 RecName: Full=Abscisic acid-inducible protein kinase && PF00069:Protein kinase domain
105	HORVU.MOREX.r2.1HG0077090.1	1.19246	1.86689	O48686.3 RecName: Full=Paired amphipathic helix protein Sin3-like 3; AltName: Full=Histone deacetylase complex subunit Sin3; Short=AtSin3; AltName: Full=Transcriptional corepressor Sin3 && PF02671:Paired amphipathic helix repeat|PF08295:Sin3 family c
106	HORVU.MOREX.r2.6HG0507460.1	1.1717	1.32814	Q8S528.2 RecName: Full=Aldehyde dehydrogenase family 2 member B7, mitochondrial; Short=ALDH2b; Flags: Precursor && PF00171:Aldehyde dehydrogenase family
107	HORVU.MOREX.r2.7HG0619630.1	1.16571	1.71151	Q8VY76.1 RecName: Full=Basic leucine zipper 19; Short=AtbZIP19; Short=bZIP protein 19 && PF07716:Basic region leucine zipper
108	HORVU.MOREX.r2.2HG0145130.1	1.15453	1.39253	Q7XQ45.2 RecName: Full=Probable aldo-keto reductase 3 && PF00248:Aldo/keto reductase family
109	HORVU.MOREX.r2.7HG0619470.1	1.14871	1.50784	Q8VY76.1 RecName: Full=Basic leucine zipper 19; Short=AtbZIP19; Short=bZIP protein 19 && PF07716:Basic region leucine zipper
110	HORVU.MOREX.r2.4HG0342010.1	1.13948	2.51908	P12859.2 RecName: Full=Glyceraldehyde-3-phosphate dehydrogenase B, chloroplastic; AltName: Full=NADP-dependent glyceraldehydephosphate dehydrogenase subunit B; Flags: Precursor && PF02800:Glyceraldehyde 3-phosphate dehydrogenase, C-terminal domain|PF
111	HORVU.MOREX.r2.3HG0238180.1	1.13718	1.08675	Q942D6.1 RecName: Full=Heat stress transcription factor C-1b; AltName: Full=Heat stress transcription factor 11; Short=rHsf11; AltName: Full=Heat stress transcription factor 3; Short=OsHsf-03 && PF00447:HSF-type DNA-binding
112	HORVU.MOREX.r2.4HG0281110.1	1.12983	2.78509	Q8RWD0.2 RecName: Full=Zinc finger protein CONSTANS-LIKE 16 && PF06203:CCT motif
113	HORVU.MOREX.r2.3HG0270070.1	1.12728	1.03263
114	HORVU.MOREX.r2.2HG0092160.1	1.12164	1.72228	PF06522:NADH-ubiquinone reductase complex 1 MLRQ subunit
115	HORVU.MOREX.r2.5HG0431600.1	1.12036	1.34803	Q05968.1 RecName: Full=Pathogenesis-related protein 1; Flags: Precursor && PF00188:Cysteine-rich secretory protein family
116	HORVU.MOREX.r2.4HG0318120.1	1.12018	1.69479	O22914.1 RecName: Full=Calvin cycle protein CP12-1, chloroplastic; AltName: Full=CP12 domain-containing protein 1; AltName: Full=Chloroplast protein 12-1; Flags: Precursor && PF02672:CP12 domain
117	HORVU.MOREX.r2.2HG0108480.1	1.11959	1.91293	P10708.1 RecName: Full=Chlorophyll a-b binding protein 7, chloroplastic; AltName: Full=LHCI type II CAB-7; Flags: Precursor && PF00504:Chlorophyll A-B binding protein
118	HORVU.MOREX.r2.3HG0266020.1	1.11832	1.84227	Q94A20.1 RecName: Full=BI1-like protein && PF01027:Inhibitor of apoptosis-promoting Bax1
119	HORVU.MOREX.r2.7HG0557800.1	1.11393	1.18824	Q94AR6.2 RecName: Full=Dof zinc finger protein DOF3.1; Short=AtDOF3.1 && PF02701:Dof domain, zinc finger
120	HORVU.MOREX.r2.3HG0234320.1	1.09511	1.30344	Q9FWX7.1 RecName: Full=ABC transporter B family member 11; Short=ABC transporter ABCB.11; Short=AtABCB11; AltName: Full=Multidrug resistance protein 8; AltName: Full=P-glycoprotein 11 && PF00005:ABC transporter|PF00664:ABC transporter transmembrane r
121	HORVU.MOREX.r2.6HG0512400.1	1.08665	1.17036	PF13202:EF hand
122	HORVU.MOREX.r2.1HG0071510.1	1.06489	2.14352	P20143.1 RecName: Full=Photosystem I reaction center subunit VI, chloroplastic; Short=PSI-H; AltName: Full=Light-harvesting complex I 11 kDa protein; Flags: Precursor && PF03244:Photosystem I reaction centre subunit VI
123	HORVU.MOREX.r2.4HG0290240.1	1.06467	1.33933	PF05003:Protein of unknown function (DUF668)|PF11961:Domain of unknown function (DUF3475)
124	HORVU.MOREX.r2.1HG0006510.1	1.06164	2.86491	Q0IP28.1 RecName: Full=Laccase-25; AltName: Full=Benzenediol:oxygen oxidoreductase 25; AltName: Full=Diphenol oxidase 25; AltName: Full=Urishiol oxidase 25; Flags: Precursor && PF07732:Multicopper oxidase|PF00394:Multicopper oxidase|PF07731:Multicopp
125	HORVU.MOREX.r2.5HG0405770.1	1.05846	2.29229	Q00327.1 RecName: Full=Photosystem I reaction center subunit V, chloroplastic; AltName: Full=PSI-G; AltName: Full=Photosystem I 9 kDa protein; Flags: Precursor && PF01241:Photosystem I psaG / psaK
126	HORVU.MOREX.r2.UnG0633330.1	1.05754	1.67367	Q2R0J4.1 RecName: Full=Tryptamine benzoyltransferase 2; Short=OsTBT2 && PF02458:Transferase family
127	HORVU.MOREX.r2.6HG0460850.1	1.04058	2.29766	O81970.1 RecName: Full=Cytochrome P450 71A9; AltName: Full=Cytochrome P450 CP1 && PF00067:Cytochrome P450

## Sheet: Tab S3h
Table S3h. List of genes up-regulated only in WT root after Cd treatment (log2FC ≥ 1, adjusted P value ≤ 0.01).
#	gene ID	log2FC	description
1	HORVU.MOREX.r2.7HG0595000.1	10.7833	Q338B0.2 RecName: Full=Heat stress transcription factor A-2c; AltName: Full=Heat stress transcription factor 25; Short=OsHsf-25; AltName: Full=Heat stress transcription factor 6; Short=OsHSF6; Short=rHsf6 && PF00447:HSF-type DNA-binding
2	HORVU.MOREX.r2.1HG0059550.1	9.92696	PF02238:Cytochrome c oxidase subunit VIIa
3	HORVU.MOREX.r2.2HG0141160.1	9.48367	Q7XUW5.2 RecName: Full=23.2 kDa heat shock protein; Short=OsHsp23.2; Flags: Precursor && PF00011:Hsp20/alpha crystallin family
4	HORVU.MOREX.r2.6HG0487860.1	8.7561
5	HORVU.MOREX.r2.5HG0366120.1	8.01013
6	HORVU.MOREX.r2.7HG0607750.1	7.7012	PF04827:Plant transposon protein
7	HORVU.MOREX.r2.3HG0228880.1	7.62269
8	HORVU.MOREX.r2.1HG0030730.1	7.53283
9	HORVU.MOREX.r2.3HG0197300.1	7.49916	P24631.1 RecName: Full=17.5 kDa class II heat shock protein && PF00011:Hsp20/alpha crystallin family
10	HORVU.MOREX.r2.6HG0519620.1	7.31139	Q50228.1 RecName: Full=Formamidase; AltName: Full=Formamide amidohydrolase && PF03069:Acetamidase/Formamidase family
11	HORVU.MOREX.r2.3HG0206300.1	6.84687	P37117.1 RecName: Full=Cytochrome P450 71A4; AltName: Full=CYPLXXIA4; AltName: Full=Cytochrome P-450EG2 [Solanum melongena] && PF00067:Cytochrome P450
12	HORVU.MOREX.r2.3HG0197310.1	6.78159	P24631.1 RecName: Full=17.5 kDa class II heat shock protein && PF00011:Hsp20/alpha crystallin family
13	HORVU.MOREX.r2.4HG0287310.1	6.77766	Q53M11.1 RecName: Full=21.9 kDa heat shock protein; Short=OsHsp21.9; Flags: Precursor && PF00011:Hsp20/alpha crystallin family
14	HORVU.MOREX.r2.3HG0187710.1	6.62113	Q41560.1 RecName: Full=16.9 kDa class I heat shock protein 2; AltName: Full=Heat shock protein 16.9B && PF00011:Hsp20/alpha crystallin family
15	HORVU.MOREX.r2.1HG0018670.1	6.6155
16	HORVU.MOREX.r2.5HG0406150.1	6.41438	P07747.3 RecName: Full=Cytochrome b; AltName: Full=Complex III subunit 3; AltName: Full=Complex III subunit III; AltName: Full=Cytochrome b-c1 complex subunit 3; AltName: Full=Ubiquinol-cytochrome-c reductase complex cytochrome b subunit && PF00032:C
17	HORVU.MOREX.r2.3HG0204190.1	6.34034
18	HORVU.MOREX.r2.7HG0549550.1	6.3393	O50001.1 RecName: Full=Major allergen Pru ar 1; AltName: Allergen=Pru ar 1 && -
19	HORVU.MOREX.r2.4HG0290940.1	6.29892
20	HORVU.MOREX.r2.5HG0397330.1	6.24481
21	HORVU.MOREX.r2.4HG0322450.1	6.22778	P09189.1 RecName: Full=Heat shock cognate 70 kDa protein && PF00012:Hsp70 protein|PF10712:NAD-specific glutamate dehydrogenase
22	HORVU.MOREX.r2.3HG0263500.1	6.22117
23	HORVU.MOREX.r2.5HG0362080.1	6.20712
24	HORVU.MOREX.r2.7HG0554460.1	6.16713
25	HORVU.MOREX.r2.2HG0092680.1	6.15725
26	HORVU.MOREX.r2.4HG0289130.1	6.11227
27	HORVU.MOREX.r2.4HG0322790.1	6.09262
28	HORVU.MOREX.r2.7HG0550830.1	6.08965	Q94AU9.1 RecName: Full=Chaperonin-like RBCX protein 1, chloroplastic; Short=AtRBCX1; Flags: Precursor && PF02341:RbcX protein
29	HORVU.MOREX.r2.4HG0334890.1	6.085	Q0DHE3.3 RecName: Full=Zinc transporter 9; AltName: Full=ZRT/IRT-like protein 9; Short=OsZIP9; Flags: Precursor && PF02535:ZIP Zinc transporter
30	HORVU.MOREX.r2.7HG0541580.1	6.04837	PF14291:Domain of unknown function (DUF4371)
31	HORVU.MOREX.r2.5HG0410480.1	6.03104
32	HORVU.MOREX.r2.4HG0343940.1	5.98345	Q9S9N9.1 RecName: Full=Cinnamoyl-CoA reductase 1; Short=AtCCR1; AltName: Full=Protein IRREGULAR XYLEM 4 && PF01370:NAD dependent epimerase/dehydratase family
33	HORVU.MOREX.r2.1HG0022830.1	5.98151	Q6CQE5.2 RecName: Full=Protein TAR1 && -
34	HORVU.MOREX.r2.7HG0566590.1	5.97927
35	HORVU.MOREX.r2.7HG0613870.1	5.96929
36	HORVU.MOREX.r2.5HG0446220.1	5.9664
37	HORVU.MOREX.r2.5HG0363880.1	5.96253	PF13456:Reverse transcriptase-like
38	HORVU.MOREX.r2.3HG0197320.1	5.90158	P24631.1 RecName: Full=17.5 kDa class II heat shock protein && PF00011:Hsp20/alpha crystallin family
39	HORVU.MOREX.r2.7HG0622150.1	5.89961
40	HORVU.MOREX.r2.UnG0628360.1	5.89757	Q6CQE5.2 RecName: Full=Protein TAR1 && -
41	HORVU.MOREX.r2.6HG0494860.1	5.87683	PF14227:gag-polypeptide of LTR copia-type
42	HORVU.MOREX.r2.3HG0254490.1	5.87565
43	HORVU.MOREX.r2.3HG0197330.1	5.87078	P24631.1 RecName: Full=17.5 kDa class II heat shock protein && PF00011:Hsp20/alpha crystallin family
44	HORVU.MOREX.r2.2HG0154330.1	5.86193	PF14223:gag-polypeptide of LTR copia-type|PF13961:Domain of unknown function (DUF4219)
45	HORVU.MOREX.r2.6HG0478900.1	5.83725
46	HORVU.MOREX.r2.3HG0208050.1	5.80374	PF07762:Protein of unknown function (DUF1618)
47	HORVU.MOREX.r2.6HG0521530.1	5.8019
48	HORVU.MOREX.r2.4HG0327480.1	5.79583	Q9FDW1.1 RecName: Full=Transcription factor MYB44; AltName: Full=Myb-related protein 44; Short=AtMYB44; AltName: Full=Myb-related protein R1; Short=AtMYBR1 && PF00249:Myb-like DNA-binding domain
49	HORVU.MOREX.r2.5HG0415160.1	5.75343	P21923.2 RecName: Full=Defensin-like protein 1; AltName: Full=Small protein inhibitor of insect alpha-amylases 1; Short=SI alpha-1 && PF00304:Gamma-thionin family
50	HORVU.MOREX.r2.3HG0271150.1	5.74143
51	HORVU.MOREX.r2.3HG0224130.1	5.72089	Q9FL54.1 RecName: Full=Chaperone protein dnaJ 6; Short=AtDjC6; Short=AtJ6 && PF00226:DnaJ domain
52	HORVU.MOREX.r2.5HG0358840.1	5.67526	Q5N712.1 RecName: Full=Lysine-specific demethylase JMJ705; AltName: Full=Jumonji domain-containing protein 705; AltName: Full=Lysine-specific histone demethylase JMJ705; AltName: Full=Protein JUMONJI 705 && -
53	HORVU.MOREX.r2.UnG0632280.1	5.66902
54	HORVU.MOREX.r2.3HG0253790.1	5.64556
55	HORVU.MOREX.r2.2HG0103510.1	5.6327	Q9XG77.1 RecName: Full=Proteasome subunit alpha type-6; AltName: Full=20S proteasome alpha subunit A; AltName: Full=20S proteasome subunit alpha-1 && PF00227:Proteasome subunit|PF10584:Proteasome subunit A N-terminal signature
56	HORVU.MOREX.r2.5HG0381610.1	5.62925
57	HORVU.MOREX.r2.4HG0284960.1	5.62016
58	HORVU.MOREX.r2.3HG0187690.1	5.55617	P12810.1 RecName: Full=16.9 kDa class I heat shock protein 1; AltName: Full=HSP 16.9; AltName: Full=Heat shock protein 16.9A; AltName: Full=Heat shock protein 17; AltName: Full=Low molecular weight heat shock protein && PF00011:Hsp20/alpha crystallin
59	HORVU.MOREX.r2.5HG0367730.1	5.53344
60	HORVU.MOREX.r2.7HG0534060.1	5.51567	PF06839:GRF zinc finger
61	HORVU.MOREX.r2.3HG0190770.1	5.49126	PF14214:Helitron helicase-like domain at N-terminus
62	HORVU.MOREX.r2.3HG0262670.1	5.47726
63	HORVU.MOREX.r2.6HG0506240.1	5.4677
64	HORVU.MOREX.r2.6HG0520930.1	5.46386
65	HORVU.MOREX.r2.7HG0566930.1	5.43581	Q06915.1 RecName: Full=Probable glucan endo-1,3-beta-glucosidase A6; AltName: Full=(1->3)-beta-glucan endohydrolase; Short=(1->3)-beta-glucanase; AltName: Full=Anther-specific protein A6; AltName: Full=Beta-1,3-endoglucanase; AltName: Full=Protein MA
66	HORVU.MOREX.r2.7HG0554490.1	5.4309	PF10551:MULE transposase domain
67	HORVU.MOREX.r2.7HG0551600.1	5.42443	Q67X83.1 RecName: Full=26.2 kDa heat shock protein, mitochondrial; Short=OsHsp26.2; Flags: Precursor && PF00011:Hsp20/alpha crystallin family
68	HORVU.MOREX.r2.1HG0002660.1	5.40447
69	HORVU.MOREX.r2.UnG0635560.1	5.37456	P24794.2 RecName: Full=Cytochrome c oxidase subunit 1; AltName: Full=Cytochrome c oxidase polypeptide I && PF00115:Cytochrome C and Quinol oxidase polypeptide I
70	HORVU.MOREX.r2.2HG0097630.1	5.37114
71	HORVU.MOREX.r2.UnG0630780.1	5.36222
72	HORVU.MOREX.r2.UnG0633810.1	5.34024
73	HORVU.MOREX.r2.6HG0452050.1	5.31487	P0DKG9.1 RecName: Full=High-affinity nitrate transporter 2.1; Short=OsNRT2.1 >P0DKH0.1 RecName: Full=High-affinity nitrate transporter 2.2; Short=OsNRT2.2 && PF07690:Major Facilitator Superfamily
74	HORVU.MOREX.r2.7HG0542050.1	5.24176	Q6NMR9.1 RecName: Full=GDSL esterase/lipase At5g45920 && PF00657:GDSL-like Lipase/Acylhydrolase
75	HORVU.MOREX.r2.UnG0628140.1	5.23523
76	HORVU.MOREX.r2.7HG0600600.1	5.2327
77	HORVU.MOREX.r2.3HG0274860.1	5.18173
78	HORVU.MOREX.r2.7HG0604270.1	5.13683	Q9M9G6.1 RecName: Full=Cleavage stimulating factor 64; Short=AtCstF-64; Short=AtCstF64; AltName: Full=CF-1 64 kDa subunit; AltName: Full=Cleavage stimulation factor 64 kDa subunit; Short=CSTF 64 kDa subunit; AltName: Full=Protein ENHANCED SILENCING P
79	HORVU.MOREX.r2.7HG0610480.1	5.13633	PF01498:Transposase
80	HORVU.MOREX.r2.1HG0075450.1	5.10448
81	HORVU.MOREX.r2.UnG0628720.1	5.08688
82	HORVU.MOREX.r2.7HG0598670.1	5.07087	PF13456:Reverse transcriptase-like
83	HORVU.MOREX.r2.3HG0195680.1	5.06691	F4HW02.1 RecName: Full=GABA transporter 1; Short=AtGAT1; AltName: Full=Bidirectional amino acid transporter 1 && PF01490:Transmembrane amino acid transporter protein
84	HORVU.MOREX.r2.1HG0022590.1	5.0646
85	HORVU.MOREX.r2.UnG0627070.1	5.05303
86	HORVU.MOREX.r2.5HG0361070.1	5.04086
87	HORVU.MOREX.r2.6HG0478810.1	5.0198	P08742.2 RecName: Full=Cytochrome c oxidase subunit 1; AltName: Full=Cytochrome c oxidase polypeptide I && PF00115:Cytochrome C and Quinol oxidase polypeptide I
88	HORVU.MOREX.r2.UnG0634350.1	5.01456	Q8TGM7.1 RecName: Full=Putative uncharacterized protein ART2; AltName: Full=Antisense to ribosomal RNA transcript protein 2 && -
89	HORVU.MOREX.r2.3HG0256930.1	4.99455
90	HORVU.MOREX.r2.UnG0632200.1	4.99225	Q6CQE5.2 RecName: Full=Protein TAR1 && -
91	HORVU.MOREX.r2.5HG0429310.1	4.94982	Q10CE7.1 RecName: Full=Probable glutathione S-transferase GSTU1 && PF13417:Glutathione S-transferase, N-terminal domain|PF13410:Glutathione S-transferase, C-terminal domain
92	HORVU.MOREX.r2.UnG0635800.1	4.92559
93	HORVU.MOREX.r2.6HG0478880.1	4.89869	P14852.2 RecName: Full=Cytochrome c oxidase subunit 3; AltName: Full=Cytochrome c oxidase polypeptide III && PF00510:Cytochrome c oxidase subunit III
94	HORVU.MOREX.r2.3HG0253020.1	4.88979	PF12146:Serine aminopeptidase, S33
95	HORVU.MOREX.r2.4HG0323920.1	4.88657	Q84Q77.1 RecName: Full=17.9 kDa class I heat shock protein; AltName: Full=17.9 kDa heat shock protein 1; Short=OsHsp17.9A && PF00011:Hsp20/alpha crystallin family
96	HORVU.MOREX.r2.3HG0201230.1	4.88093
97	HORVU.MOREX.r2.2HG0110260.1	4.87968
98	HORVU.MOREX.r2.7HG0611430.1	4.87146	Q9M8J9.1 RecName: Full=BTB/POZ and MATH domain-containing protein 2; AltName: Full=Protein BTB-POZ AND MATH DOMAIN 2; Short=AtBPM2 && PF00651:BTB/POZ domain
99	HORVU.MOREX.r2.UnG0633430.1	4.87109
100	HORVU.MOREX.r2.5HG0409980.1	4.84736
101	HORVU.MOREX.r2.1HG0022600.1	4.80014
102	HORVU.MOREX.r2.5HG0372690.1	4.77992
103	HORVU.MOREX.r2.6HG0505870.1	4.76274
104	HORVU.MOREX.r2.3HG0190050.1	4.71524	Q43257.1 RecName: Full=indole-2-monooxygenase; AltName: Full=Cytochrome P450 71C4; AltName: Full=Protein benzoxazineless 2 && PF00067:Cytochrome P450
105	HORVU.MOREX.r2.UnG0632820.1	4.7129
106	HORVU.MOREX.r2.5HG0361100.1	4.70703
107	HORVU.MOREX.r2.3HG0244540.1	4.6829	PF01476:LysM domain
108	HORVU.MOREX.r2.7HG0546560.1	4.67722
109	HORVU.MOREX.r2.1HG0022780.1	4.65585
110	HORVU.MOREX.r2.UnG0636480.1	4.62449
111	HORVU.MOREX.r2.UnG0633550.1	4.62344
112	HORVU.MOREX.r2.4HG0287160.1	4.62217
113	HORVU.MOREX.r2.UnG0635710.1	4.62187	Q6CQE5.2 RecName: Full=Protein TAR1 && -
114	HORVU.MOREX.r2.2HG0166290.1	4.61	PF13952:Domain of unknown function (DUF4216)
115	HORVU.MOREX.r2.UnG0634560.1	4.58712	Q6CQE5.2 RecName: Full=Protein TAR1 && -
116	HORVU.MOREX.r2.7HG0590340.1	4.55271	PF13976:GAG-pre-integrase domain|PF14223:gag-polypeptide of LTR copia-type
117	HORVU.MOREX.r2.UnG0629060.1	4.54433
118	HORVU.MOREX.r2.UnG0634100.1	4.53801
119	HORVU.MOREX.r2.5HG0358120.1	4.53297
120	HORVU.MOREX.r2.4HG0297870.1	4.53135
121	HORVU.MOREX.r2.3HG0255510.1	4.52813
122	HORVU.MOREX.r2.1HG0076340.1	4.48732	O04609.1 RecName: Full=WRKY transcription factor 22; AltName: Full=WRKY DNA-binding protein 22 && PF03106:WRKY DNA -binding domain
123	HORVU.MOREX.r2.5HG0361010.1	4.48172
124	HORVU.MOREX.r2.2HG0110230.1	4.46866
125	HORVU.MOREX.r2.2HG0111940.1	4.46263	Q9M0Y3.1 RecName: Full=Equilibrative nucleotide transporter 3; Short=AtENT3; AltName: Full=Nucleoside transporter ENT3; AltName: Full=Protein FLUOROURIDINE RESISTANT 1 && PF01733:Nucleoside transporter
126	HORVU.MOREX.r2.6HG0518560.1	4.43595
127	HORVU.MOREX.r2.UnG0627080.1	4.4288	Q02500.1 RecName: Full=NADH-ubiquinone oxidoreductase chain 6; AltName: Full=NADH dehydrogenase subunit 6 && PF00499:NADH-ubiquinone/plastoquinone oxidoreductase chain 6
128	HORVU.MOREX.r2.2HG0125180.1	4.41404
129	HORVU.MOREX.r2.UnG0628710.1	4.405
130	HORVU.MOREX.r2.5HG0361050.1	4.40124	Q6CQE5.2 RecName: Full=Protein TAR1 && -
131	HORVU.MOREX.r2.7HG0582220.1	4.38381
132	HORVU.MOREX.r2.5HG0360990.1	4.37931
133	HORVU.MOREX.r2.UnG0634340.1	4.36537
134	HORVU.MOREX.r2.4HG0295410.1	4.34473	Q9FHH8.2 RecName: Full=Zinc finger protein CONSTANS-LIKE 5 && PF06203:CCT motif
135	HORVU.MOREX.r2.1HG0022810.1	4.33625
136	HORVU.MOREX.r2.4HG0345340.1	4.33215	Q9M886.1 RecName: Full=LOB domain-containing protein 41; AltName: Full=ASYMMETRIC LEAVES 2-like protein 38; Short=AS2-like protein 38 && PF03195:Protein of unknown function DUF260
137	HORVU.MOREX.r2.UnG0633050.1	4.31597
138	HORVU.MOREX.r2.UnG0635290.1	4.31113
139	HORVU.MOREX.r2.UnG0634580.1	4.30305
140	HORVU.MOREX.r2.3HG0209750.1	4.2931
141	HORVU.MOREX.r2.1HG0057360.1	4.27704
142	HORVU.MOREX.r2.6HG0456550.1	4.2726
143	HORVU.MOREX.r2.3HG0272110.1	4.27153	Q8RWM7.1 RecName: Full=Protein COFACTOR ASSEMBLY OF COMPLEX C SUBUNIT B CCB3, chloroplastic; AltName: Full=YGGT family protein YLMG3; AltName: Full=YlmG homolog protein 3; Short=AtYLMG3; Flags: Precursor && PF02325:YGGT family
144	HORVU.MOREX.r2.6HG0481200.1	4.25775	P32260.2 RecName: Full=Cysteine synthase, chloroplastic/chromoplastic; AltName: Full=CSase B; Short=CS-B; AltName: Full=O-acetylserine (thiol)-lyase; AltName: Full=O-acetylserine sulfhydrylase; AltName: Full=OAS-TL B; Flags: Precursor && PF00291:Pyri
145	HORVU.MOREX.r2.7HG0593130.1	4.23012
146	HORVU.MOREX.r2.UnG0631310.1	4.22411
147	HORVU.MOREX.r2.1HG0037020.1	4.19728	Q9LHN9.1 RecName: Full=IQ domain-containing protein IQM2; AltName: Full=IQ motif-containing protein 2 && -
148	HORVU.MOREX.r2.2HG0085940.1	4.1909
149	HORVU.MOREX.r2.7HG0609550.1	4.17583
150	HORVU.MOREX.r2.4HG0277970.1	4.12671	PF14368:Probable lipid transfer
151	HORVU.MOREX.r2.3HG0224890.1	4.11256
152	HORVU.MOREX.r2.1HG0030670.1	4.08951	P04373.4 RecName: Full=Cytochrome c oxidase subunit 2; AltName: Full=Cytochrome c oxidase polypeptide II && PF00116:Cytochrome C oxidase subunit II, periplasmic domain|PF02790:Cytochrome C oxidase subunit II, transmembrane domain
153	HORVU.MOREX.r2.4HG0290180.1	4.08637
154	HORVU.MOREX.r2.3HG0181680.1	4.0777
155	HORVU.MOREX.r2.4HG0315540.1	4.05983	P35493.2 RecName: Full=2,3-bisphosphoglycerate-independent phosphoglycerate mutase; Short=BPG-independent PGAM; Short=Phosphoglyceromutase; AltName: Full=PGAM-I && PF06415:BPG-independent PGAM N-terminus (iPGM_N)|PF01676:Metalloenzyme superfamily
156	HORVU.MOREX.r2.5HG0404720.1	4.04825
157	HORVU.MOREX.r2.5HG0393350.1	4.03163	P51423.2 RecName: Full=Ubiquitin-60S ribosomal protein L40; Contains: RecName: Full=Ubiquitin; Contains: RecName: Full=60S ribosomal protein L40; AltName: Full=CEP52; Flags: Precursor && PF01020:Ribosomal L40e family|PF00240:Ubiquitin family
158	HORVU.MOREX.r2.7HG0592140.1	4.02983
159	HORVU.MOREX.r2.7HG0563140.1	4.02729
160	HORVU.MOREX.r2.3HG0189190.1	4.02276	Q9FHB6.1 RecName: Full=Protein DETOXIFICATION 16; Short=AtDTX16; AltName: Full=Multidrug and toxic compound extrusion protein 16; Short=MATE protein 16 && PF01554:MatE
161	HORVU.MOREX.r2.2HG0110270.1	4.02213
162	HORVU.MOREX.r2.4HG0280120.1	4.02017	Q9JKB8.1 RecName: Full=Pre-mRNA-splicing factor 18; AltName: Full=PRP18 homolog; AltName: Full=Potassium channel regulatory factor && PF08799:pre-mRNA processing factor 4 (PRP4) like|PF02840:Prp18 domain
163	HORVU.MOREX.r2.4HG0283080.1	4.0032	A2XLM6.1 RecName: Full=Probable zinc metalloprotease EGY3, chloroplastic; AltName: Full=Protein ETHYLENE-DEPENDENT GRAVITROPISM-DEFICIENT AND YELLOW-GREEN 3; Flags: Precursor && -
164	HORVU.MOREX.r2.4HG0282500.1	3.99171
165	HORVU.MOREX.r2.7HG0551510.1	3.95866	Q67X83.1 RecName: Full=26.2 kDa heat shock protein, mitochondrial; Short=OsHsp26.2; Flags: Precursor && PF00011:Hsp20/alpha crystallin family
166	HORVU.MOREX.r2.4HG0330410.1	3.9575	PF03017:TNP1/EN/SPM transposase|PF03004:Plant transposase (Ptta/En/Spm family)
167	HORVU.MOREX.r2.7HG0560080.1	3.94957	PF04874:Mak16 protein C-terminal region
168	HORVU.MOREX.r2.UnG0634330.1	3.9274
169	HORVU.MOREX.r2.5HG0366420.1	3.91227	PF14227:gag-polypeptide of LTR copia-type
170	HORVU.MOREX.r2.6HG0499930.1	3.9118
171	HORVU.MOREX.r2.7HG0614320.1	3.91078	Q9FHB6.1 RecName: Full=Protein DETOXIFICATION 16; Short=AtDTX16; AltName: Full=Multidrug and toxic compound extrusion protein 16; Short=MATE protein 16 && PF01554:MatE
172	HORVU.MOREX.r2.4HG0322520.1	3.9054	PF13963:Transposase-associated domain
173	HORVU.MOREX.r2.4HG0322780.1	3.88989
174	HORVU.MOREX.r2.3HG0219510.1	3.88261	PF12776:Myb/SANT-like DNA-binding domain
175	HORVU.MOREX.r2.3HG0246460.1	3.87431
176	HORVU.MOREX.r2.2HG0154360.1	3.86456	Q7XQ83.1 RecName: Full=Protein SPIRAL1-like 4 && -
177	HORVU.MOREX.r2.5HG0380650.1	3.85336	P35682.2 RecName: Full=Protein BUD31 homolog 3; AltName: Full=Protein G10 homolog 3 && -
178	HORVU.MOREX.r2.7HG0611760.1	3.84929	Q6H711.1 RecName: Full=MADS-box transcription factor 29; AltName: Full=OsMADS29 && PF01486:K-box region|PF00319:SRF-type transcription factor (DNA-binding and dimerisation domain)
179	HORVU.MOREX.r2.2HG0098780.1	3.83913
180	HORVU.MOREX.r2.2HG0158770.1	3.81227
181	HORVU.MOREX.r2.1HG0038170.1	3.81183
182	HORVU.MOREX.r2.3HG0189050.1	3.7973
183	HORVU.MOREX.r2.7HG0571300.1	3.79042	PF03087:Arabidopsis protein of unknown function
184	HORVU.MOREX.r2.4HG0299200.1	3.7861
185	HORVU.MOREX.r2.6HG0515330.1	3.7858	Q6K7E9.1 RecName: Full=18.6 kDa class III heat shock protein; AltName: Full=18.6 kDa heat shock protein; Short=OsHsp18.6 && PF00011:Hsp20/alpha crystallin family
186	HORVU.MOREX.r2.4HG0277950.1	3.77742	PF14368:Probable lipid transfer
187	HORVU.MOREX.r2.7HG0584010.1	3.77524	O65695.1 RecName: Full=Auxin-responsive protein SAUR50; AltName: Full=Protein SMALL AUXIN UP RNA 50 && PF02519:Auxin responsive protein
188	HORVU.MOREX.r2.4HG0283380.1	3.77368	PF05479:Photosystem I reaction centre subunit N (PSAN or PSI-N)
189	HORVU.MOREX.r2.UnG0634990.1	3.77057
190	HORVU.MOREX.r2.5HG0361060.1	3.76174
191	HORVU.MOREX.r2.1HG0022740.1	3.76013
192	HORVU.MOREX.r2.2HG0131030.1	3.74959
193	HORVU.MOREX.r2.UnG0627030.1	3.74656	Q36450.1 RecName: Full=NADH dehydrogenase [ubiquinone] iron-sulfur protein 2; AltName: Full=NADH dehydrogenase subunit 7 (mitochondrion) [Nicotiana sylvestris] && PF00346:Respiratory-chain NADH dehydrogenase, 49 Kd subunit
194	HORVU.MOREX.r2.4HG0285550.1	3.74431
195	HORVU.MOREX.r2.1HG0030650.1	3.73915
196	HORVU.MOREX.r2.3HG0260910.1	3.73551
197	HORVU.MOREX.r2.4HG0337180.1	3.73478
198	HORVU.MOREX.r2.5HG0361660.1	3.73135
199	HORVU.MOREX.r2.1HG0010670.1	3.71139	PF13952:Domain of unknown function (DUF4216)
200	HORVU.MOREX.r2.2HG0129170.1	3.70065
201	HORVU.MOREX.r2.2HG0088250.1	3.69719	Q9AWM9.1 RecName: Full=Ribosome production factor 2 homolog; AltName: Full=Brix domain-containing protein 1 homolog; AltName: Full=Ribosome biogenesis protein RPF2 homolog && -
202	HORVU.MOREX.r2.UnG0631640.1	3.68618
203	HORVU.MOREX.r2.1HG0062440.1	3.68199	Q6F2Y7.1 RecName: Full=Chaperone protein ClpB1; AltName: Full=ATP-dependent Clp protease ATP-binding subunit ClpB homolog 1; AltName: Full=Casein lytic proteinase B1; AltName: Full=Heat shock protein 101 && PF02861:Clp amino terminal domain, pathogen
204	HORVU.MOREX.r2.7HG0589060.1	3.68078
205	HORVU.MOREX.r2.4HG0322860.1	3.67534	P14578.2 RecName: Full=Cytochrome c oxidase subunit 1; AltName: Full=Cytochrome c oxidase polypeptide I && PF00115:Cytochrome C and Quinol oxidase polypeptide I
206	HORVU.MOREX.r2.7HG0610350.1	3.66953	Q9LRV9.1 RecName: Full=Pentatricopeptide repeat-containing protein At3g13880 && -
207	HORVU.MOREX.r2.4HG0315030.1	3.64991
208	HORVU.MOREX.r2.7HG0573630.1	3.64592
209	HORVU.MOREX.r2.6HG0501770.1	3.64142
210	HORVU.MOREX.r2.4HG0298200.1	3.63575
211	HORVU.MOREX.r2.2HG0178010.1	3.6324
212	HORVU.MOREX.r2.6HG0475650.1	3.62582
213	HORVU.MOREX.r2.6HG0471950.1	3.62302	Q0IZS0.1 RecName: Full=Nicotinate-nucleotide pyrophosphorylase [carboxylating], chloroplastic; AltName: Full=Quinolinate phosphoribosyltransferase [decarboxylating]; Flags: Precursor && PF11443:Domain of unknown function (DUF2828)|PF01729:Quinolinate
214	HORVU.MOREX.r2.7HG0571710.1	3.62216
215	HORVU.MOREX.r2.7HG0587940.1	3.60299
216	HORVU.MOREX.r2.3HG0190280.1	3.58269
217	HORVU.MOREX.r2.7HG0549570.1	3.57679	P80890.1 RecName: Full=Ribonuclease 2 && -
218	HORVU.MOREX.r2.4HG0337690.1	3.57524
219	HORVU.MOREX.r2.2HG0082400.1	3.57511	P53415.1 RecName: Full=Chalcone synthase 2; AltName: Full=Naringenin-chalcone synthase 2 && PF00195:Chalcone and stilbene synthases, N-terminal domain|PF02797:Chalcone and stilbene synthases, C-terminal domain
220	HORVU.MOREX.r2.5HG0410550.1	3.57443
221	HORVU.MOREX.r2.6HG0522860.1	3.553
222	HORVU.MOREX.r2.3HG0226670.1	3.5416	Q9SAV3.1 RecName: Full=2-oxoisovalerate dehydrogenase subunit beta 1, mitochondrial; AltName: Full=Branched-chain alpha-keto acid dehydrogenase E1 component beta chain; Short=BCKDE1B; Short=BCKDH E1-beta; Flags: Precursor && PF01693:Caulimovirus viro
223	HORVU.MOREX.r2.4HG0330250.1	3.54115	Q5Z413.1 RecName: Full=Signal peptide peptidase-like 5; Short=OsSPPL5; Flags: Precursor && -
224	HORVU.MOREX.r2.6HG0524900.1	3.53841	Q8RY65.1 RecName: Full=Protein NSP-INTERACTING KINASE 2; AltName: Full=LRR receptor-like serine/threonine-protein kinase NIK2; Flags: Precursor && PF00069:Protein kinase domain
225	HORVU.MOREX.r2.6HG0512490.1	3.52845	Q9T034.3 RecName: Full=Phenylalanine--tRNA ligase alpha subunit, cytoplasmic; AltName: Full=Phenylalanyl-tRNA synthetase alpha subunit; Short=PheRS && PF01409:tRNA synthetases class II core domain (F)
226	HORVU.MOREX.r2.5HG0361040.1	3.52703
227	HORVU.MOREX.r2.1HG0062620.1	3.51203	PF04520:Senescence regulator
228	HORVU.MOREX.r2.7HG0555360.1	3.50856	Q7XEZ6.1 RecName: Full=Protein TIFY 11e; Short=OsTIFY11e; AltName: Full=Jasmonate ZIM domain-containing protein 13; Short=OsJAZ13 >A2Z6V6.1 RecName: Full=Protein TIFY 11e && PF06200:tify domain|PF09425:Divergent CCT motif
229	HORVU.MOREX.r2.6HG0464630.1	3.50424	Q9ZVD0.2 RecName: Full=Serrate RNA effector molecule && PF04959:Arsenite-resistance protein 2|PF12066:Domain of unknown function (DUF3546)
230	HORVU.MOREX.r2.4HG0331130.1	3.46421	PF07649:C1-like domain
231	HORVU.MOREX.r2.7HG0612740.1	3.46231
232	HORVU.MOREX.r2.6HG0466320.1	3.45973
233	HORVU.MOREX.r2.3HG0269620.1	3.45426	PF04640:PLATZ transcription factor
234	HORVU.MOREX.r2.7HG0581380.1	3.44342
235	HORVU.MOREX.r2.2HG0162510.1	3.4384	P0CH06.1 RecName: Full=Ubiquitin-60S ribosomal protein L40; Contains: RecName: Full=Ubiquitin; Contains: RecName: Full=60S ribosomal protein L40; AltName: Full=CEP52; Flags: Precursor >P0CH07.1 RecName: Full=Ubiquitin-60S ribosomal protein L40; Conta
236	HORVU.MOREX.r2.3HG0188350.1	3.41828
237	HORVU.MOREX.r2.2HG0161030.1	3.41348
238	HORVU.MOREX.r2.1HG0033160.1	3.41119	Q9Y2H1.3 RecName: Full=Serine/threonine-protein kinase 38-like; AltName: Full=NDR2 protein kinase; AltName: Full=Nuclear Dbf2-related kinase 2 && PF00069:Protein kinase domain|PF00433:Protein kinase C terminal domain
239	HORVU.MOREX.r2.5HG0360970.1	3.40349
240	HORVU.MOREX.r2.5HG0429460.1	3.39467
241	HORVU.MOREX.r2.2HG0162710.1	3.38924	Q7XUC5.2 RecName: Full=Probable protein phosphatase 2C 43; Short=OsPP2C43 && PF00481:Protein phosphatase 2C
242	HORVU.MOREX.r2.5HG0373890.1	3.38887
243	HORVU.MOREX.r2.1HG0068660.1	3.38692	Q43007.2 RecName: Full=Phospholipase D alpha 1; Short=PLD alpha 1; AltName: Full=Choline phosphatase 1; AltName: Full=Phosphatidylcholine-hydrolyzing phospholipase D 1; Flags: Precursor && PF00614:Phospholipase D Active site motif|PF00168:C2 domain|P
244	HORVU.MOREX.r2.2HG0117620.1	3.38111
245	HORVU.MOREX.r2.UnG0628430.1	3.36725
246	HORVU.MOREX.r2.1HG0029010.1	3.36303	Q04647.1 RecName: Full=Probable cytochrome c biosynthesis protein && -
247	HORVU.MOREX.r2.3HG0265250.1	3.36235
248	HORVU.MOREX.r2.4HG0331380.1	3.36105
249	HORVU.MOREX.r2.5HG0406640.1	3.35648
250	HORVU.MOREX.r2.5HG0400950.1	3.35213	A2Z182.1 RecName: Full=Mini zinc finger protein 3 && PF04770:ZF-HD protein dimerisation region
251	HORVU.MOREX.r2.1HG0053350.1	3.35141
252	HORVU.MOREX.r2.5HG0417180.1	3.35051	B7F8P5.1 RecName: Full=Auxin-responsive protein SAUR36; AltName: Full=Protein SMALL AUXIN UP RNA 36 && PF02519:Auxin responsive protein
253	HORVU.MOREX.r2.1HG0008310.1	3.34481	Q8S983.1 RecName: Full=Auxin response factor 11; AltName: Full=OsARF5; AltName: Full=OsMP; AltName: Full=Protein MONOPTEROS-like >Q01K26.2 RecName: Full=Auxin response factor 11; AltName: Full=OsARF5; AltName: Full=OsMP; AltName: Full=Protein MONOPTE
254	HORVU.MOREX.r2.5HG0379560.1	3.33925
255	HORVU.MOREX.r2.7HG0554800.1	3.32618
256	HORVU.MOREX.r2.3HG0187000.1	3.32481	P12810.1 RecName: Full=16.9 kDa class I heat shock protein 1; AltName: Full=HSP 16.9; AltName: Full=Heat shock protein 16.9A; AltName: Full=Heat shock protein 17; AltName: Full=Low molecular weight heat shock protein && PF00011:Hsp20/alpha crystallin
257	HORVU.MOREX.r2.2HG0103980.1	3.32478
258	HORVU.MOREX.r2.6HG0487180.1	3.31802
259	HORVU.MOREX.r2.2HG0135190.1	3.31477
260	HORVU.MOREX.r2.6HG0452350.1	3.31409
261	HORVU.MOREX.r2.4HG0327360.1	3.30004
262	HORVU.MOREX.r2.6HG0523800.1	3.2995
263	HORVU.MOREX.r2.1HG0043600.1	3.2964	PF02458:Transferase family
264	HORVU.MOREX.r2.6HG0494890.1	3.29505
265	HORVU.MOREX.r2.1HG0046140.1	3.29413	PF14389:Leucine-zipper of ternary complex factor MIP1|PF04784:Protein of unknown function, DUF547
266	HORVU.MOREX.r2.5HG0397490.1	3.29347
267	HORVU.MOREX.r2.3HG0201440.1	3.286
268	HORVU.MOREX.r2.7HG0549800.1	3.28087	Q6AWY7.1 RecName: Full=Growth-regulating factor 2; Short=OsGRF2; AltName: Full=Transcription activator GRF2 && PF08880:QLQ|PF08879:WRC
269	HORVU.MOREX.r2.7HG0547970.1	3.27908	Q9C5V5.2 RecName: Full=Glutamate receptor 2.8; AltName: Full=Ligand-gated ion channel 2.8; Flags: Precursor && PF00497:Bacterial extracellular solute-binding proteins, family 3|PF00060:Ligand-gated ion channel
270	HORVU.MOREX.r2.7HG0594760.1	3.27293
271	HORVU.MOREX.r2.3HG0203990.1	3.27007	Q8RXX9.2 RecName: Full=E3 ubiquitin-protein ligase ATL6; AltName: Full=RING-H2 finger protein ATL6; AltName: Full=RING-type E3 ubiquitin transferase ATL6; Flags: Precursor && PF13639:Ring finger domain
272	HORVU.MOREX.r2.7HG0622280.1	3.26735	PF02704:Gibberellin regulated protein
273	HORVU.MOREX.r2.5HG0409290.1	3.26455
274	HORVU.MOREX.r2.7HG0580990.1	3.25599
275	HORVU.MOREX.r2.3HG0242890.1	3.25159	Q94EE4.1 RecName: Full=Copper transporter 1; Short=OsCOPT1 && PF04145:Ctr copper transporter family
276	HORVU.MOREX.r2.4HG0321920.1	3.24724	Q681X4.1 RecName: Full=Zinc finger protein ZAT5 && PF13912:C2H2-type zinc finger
277	HORVU.MOREX.r2.3HG0207850.1	3.24232
278	HORVU.MOREX.r2.1HG0022540.1	3.23515
279	HORVU.MOREX.r2.3HG0188340.1	3.22968
280	HORVU.MOREX.r2.4HG0288630.1	3.21866
281	HORVU.MOREX.r2.6HG0504320.1	3.20827	PF13966:zinc-binding in reverse transcriptase
282	HORVU.MOREX.r2.3HG0227670.1	3.20229
283	HORVU.MOREX.r2.UnG0634700.1	3.20068
284	HORVU.MOREX.r2.6HG0448990.1	3.19472	PF04578:Protein of unknown function, DUF594
285	HORVU.MOREX.r2.7HG0530540.1	3.19382	Q9LHY9.1 RecName: Full=B3 domain-containing protein Os06g0112300 && PF02362:B3 DNA binding domain
286	HORVU.MOREX.r2.7HG0577500.1	3.18238
287	HORVU.MOREX.r2.4HG0309150.1	3.18151
288	HORVU.MOREX.r2.1HG0066650.1	3.1815
289	HORVU.MOREX.r2.UnG0629730.1	3.17192
290	HORVU.MOREX.r2.2HG0145050.1	3.17145
291	HORVU.MOREX.r2.2HG0139030.1	3.15318
292	HORVU.MOREX.r2.3HG0187110.1	3.14522
293	HORVU.MOREX.r2.3HG0191210.1	3.14234	Q3SZK1.1 RecName: Full=Angio-associated migratory cell protein && PF00400:WD domain, G-beta repeat
294	HORVU.MOREX.r2.1HG0027040.1	3.14049
295	HORVU.MOREX.r2.2HG0127170.1	3.13985
296	HORVU.MOREX.r2.2HG0111750.1	3.13335
297	HORVU.MOREX.r2.7HG0561920.1	3.13277	Q6W2J0.1 RecName: Full=Protein POOR HOMOLOGOUS SYNAPSIS 1 && -
298	HORVU.MOREX.r2.3HG0225220.1	3.13269
299	HORVU.MOREX.r2.5HG0426240.1	3.13071
300	HORVU.MOREX.r2.3HG0262320.1	3.12404	A2WYS8.2 RecName: Full=Probable esterase PIR7A >Q0JG98.2 RecName: Full=Probable esterase PIR7A && PF12697:Alpha/beta hydrolase family
301	HORVU.MOREX.r2.2HG0079680.1	3.12192
302	HORVU.MOREX.r2.6HG0460160.1	3.12065
303	HORVU.MOREX.r2.4HG0315360.1	3.11441
304	HORVU.MOREX.r2.5HG0423660.1	3.11311	Q94A20.1 RecName: Full=BI1-like protein && PF01027:Inhibitor of apoptosis-promoting Bax1
305	HORVU.MOREX.r2.2HG0087700.1	3.10622	P22989.1 RecName: Full=L-lactate dehydrogenase B; Short=LDH-B && PF00056:lactate/malate dehydrogenase, NAD binding domain|PF02866:lactate/malate dehydrogenase, alpha/beta C-terminal domain
306	HORVU.MOREX.r2.4HG0345150.1	3.10484	C0LGP4.1 RecName: Full=Probable LRR receptor-like serine/threonine-protein kinase At3g47570; Flags: Precursor && PF00069:Protein kinase domain|PF13855:Leucine rich repeat
307	HORVU.MOREX.r2.UnG0624800.1	3.10128
308	HORVU.MOREX.r2.1HG0018190.1	3.09995
309	HORVU.MOREX.r2.4HG0345680.1	3.08947
310	HORVU.MOREX.r2.1HG0022790.1	3.07894
311	HORVU.MOREX.r2.2HG0166670.1	3.07685	Q9LX51.1 RecName: Full=F-box/LRR-repeat protein At3g59200 && PF00646:F-box domain
312	HORVU.MOREX.r2.UnG0626260.1	3.07292
313	HORVU.MOREX.r2.6HG0471710.1	3.06639
314	HORVU.MOREX.r2.2HG0103150.1	3.05926
315	HORVU.MOREX.r2.2HG0116690.1	3.05195
316	HORVU.MOREX.r2.4HG0314750.1	3.05047
317	HORVU.MOREX.r2.3HG0205920.1	3.0492	P48528.2 RecName: Full=Serine/threonine-protein phosphatase PP-X isozyme 2 && PF00149:Calcineurin-like phosphoesterase
318	HORVU.MOREX.r2.7HG0622950.1	3.04782
319	HORVU.MOREX.r2.4HG0286630.1	3.04735	Q6AV22.1 RecName: Full=B3 domain-containing protein Os03g0619600 && PF02362:B3 DNA binding domain
320	HORVU.MOREX.r2.7HG0596530.1	3.04039
321	HORVU.MOREX.r2.7HG0539220.1	3.03478	Q02921.1 RecName: Full=Early nodulin-93; Short=N-93 && PF03386:Early nodulin 93 ENOD93 protein
322	HORVU.MOREX.r2.3HG0185410.1	3.0304
323	HORVU.MOREX.r2.4HG0329200.1	3.02841	Q6Q151.1 RecName: Full=Peptidyl-prolyl cis-trans isomerase CYP59; Short=AtCYP59; Short=PPIase CYP59; AltName: Full=Cyclophilin-59 && -
324	HORVU.MOREX.r2.3HG0236960.1	3.02812
325	HORVU.MOREX.r2.3HG0182980.1	3.02791
326	HORVU.MOREX.r2.4HG0304750.1	3.02729
327	HORVU.MOREX.r2.4HG0300370.1	3.02384	PF14303:No apical meristem-associated C-terminal domain
328	HORVU.MOREX.r2.4HG0326910.1	3.01737
329	HORVU.MOREX.r2.7HG0536870.1	3.01145	O94417.2 RecName: Full=Pre-mRNA-splicing factor cwf26; AltName: Full=Complexed with cdc5 protein 26 && PF09736:Pre-mRNA-splicing factor of RES complex
330	HORVU.MOREX.r2.3HG0258930.1	3.00331	Q6YXY2.2 RecName: Full=Probable histone acetyltransferase HAC-like 1 && PF13639:Ring finger domain
331	HORVU.MOREX.r2.6HG0451270.1	3.00075	Q9LMN7.1 RecName: Full=Wall-associated receptor kinase 5; Flags: Precursor && PF13947:Wall-associated receptor kinase galacturonan-binding|PF00069:Protein kinase domain
332	HORVU.MOREX.r2.7HG0542640.1	2.9995
333	HORVU.MOREX.r2.6HG0465910.1	2.99315
334	HORVU.MOREX.r2.5HG0419780.1	2.98775	Q9FMY1.1 RecName: Full=Cytochrome P450 86B1 && PF00067:Cytochrome P450
335	HORVU.MOREX.r2.UnG0633000.1	2.98572
336	HORVU.MOREX.r2.6HG0491390.1	2.98471	Q9FPF0.1 RecName: Full=Protein DJ-1 homolog A; Short=AtDJ1A && PF01965:DJ-1/PfpI family|PF04564:U-box domain
337	HORVU.MOREX.r2.5HG0405910.1	2.98323	P09886.1 RecName: Full=Small heat shock protein, chloroplastic; Flags: Precursor && PF00011:Hsp20/alpha crystallin family
338	HORVU.MOREX.r2.3HG0272300.1	2.98082	P92519.1 RecName: Full=Uncharacterized mitochondrial protein AtMg00810; AltName: Full=ORF240b && PF07727:Reverse transcriptase (RNA-dependent DNA polymerase)
339	HORVU.MOREX.r2.2HG0138660.1	2.97933
340	HORVU.MOREX.r2.2HG0119950.1	2.97858
341	HORVU.MOREX.r2.4HG0324850.1	2.9715
342	HORVU.MOREX.r2.7HG0606060.1	2.96859	P22242.1 RecName: Full=Desiccation-related protein PCC13-62; Flags: Precursor [Craterostigma plantagineum] && PF13668:Ferritin-like domain
343	HORVU.MOREX.r2.7HG0610760.1	2.96811
344	HORVU.MOREX.r2.7HG0580080.1	2.96731
345	HORVU.MOREX.r2.5HG0395060.1	2.95905
346	HORVU.MOREX.r2.7HG0582680.1	2.95789
347	HORVU.MOREX.r2.5HG0412150.1	2.95465	Q6X1C0.1 RecName: Full=Crocetin glucosyltransferase 2 && PF00201:UDP-glucoronosyl and UDP-glucosyl transferase
348	HORVU.MOREX.r2.5HG0383230.1	2.95427	P08834.1 RecName: Full=NADH-ubiquinone oxidoreductase chain 1; AltName: Full=NADH dehydrogenase subunit 1 && PF00146:NADH dehydrogenase
349	HORVU.MOREX.r2.6HG0477030.1	2.95306
350	HORVU.MOREX.r2.4HG0349110.1	2.9499
351	HORVU.MOREX.r2.3HG0225590.1	2.94515
352	HORVU.MOREX.r2.7HG0550930.1	2.94407
353	HORVU.MOREX.r2.7HG0562640.1	2.942
354	HORVU.MOREX.r2.3HG0199440.1	2.94192
355	HORVU.MOREX.r2.5HG0399100.1	2.93935	Q8LGS1.2 RecName: Full=Protein MARD1; AltName: Full=Mediator of ABA-regulated dormancy1; AltName: Full=Senescence-associated protein SAG102 && PF04570:zinc-finger of the FCS-type, C2-C2
356	HORVU.MOREX.r2.7HG0612210.1	2.93926	Q58G87.2 RecName: Full=Polyubiquitin 3; Contains: RecName: Full=Ubiquitin-related; Contains: RecName: Full=Ubiquitin; Flags: Precursor && PF00240:Ubiquitin family
357	HORVU.MOREX.r2.4HG0346880.1	2.93881	Q93YQ3.1 RecName: Full=Formyltetrahydrofolate deformylase 1, mitochondrial; Flags: Precursor && PF00551:Formyl transferase
358	HORVU.MOREX.r2.1HG0032550.1	2.93863
359	HORVU.MOREX.r2.4HG0314080.1	2.9383
360	HORVU.MOREX.r2.5HG0366500.1	2.93511
361	HORVU.MOREX.r2.1HG0024370.1	2.92777
362	HORVU.MOREX.r2.7HG0588320.1	2.91272	Q8W571.3 RecName: Full=RING-H2 finger protein ATL32; AltName: Full=RING-type E3 ubiquitin transferase ATL32; Flags: Precursor && PF13639:Ring finger domain
363	HORVU.MOREX.r2.6HG0490330.1	2.91186
364	HORVU.MOREX.r2.7HG0599100.1	2.91057	Q9LZS7.1 RecName: Full=GDSL esterase/lipase At5g03610; AltName: Full=Extracellular lipase At5g03610; Flags: Precursor && PF00657:GDSL-like Lipase/Acylhydrolase
365	HORVU.MOREX.r2.3HG0266780.1	2.9028
366	HORVU.MOREX.r2.4HG0289380.1	2.90124	Q1I490.1 RecName: Full=Curved DNA-binding protein && PF00226:DnaJ domain|PF11926:Domain of unknown function (DUF3444)
367	HORVU.MOREX.r2.7HG0616980.1	2.90018	PF14303:No apical meristem-associated C-terminal domain
368	HORVU.MOREX.r2.7HG0549010.1	2.89355
369	HORVU.MOREX.r2.2HG0104680.1	2.89235
370	HORVU.MOREX.r2.3HG0268330.1	2.8869
371	HORVU.MOREX.r2.3HG0268920.1	2.88648
372	HORVU.MOREX.r2.4HG0329780.1	2.88193
373	HORVU.MOREX.r2.2HG0126670.1	2.88013
374	HORVU.MOREX.r2.2HG0144860.1	2.87819
375	HORVU.MOREX.r2.5HG0405950.1	2.87693
376	HORVU.MOREX.r2.4HG0280670.1	2.87437	Q9FMR9.1 RecName: Full=RuvB-like protein 1; AltName: Full=49 kDa TATA box-binding protein-interacting protein homolog; Short=AtTIP49a; AltName: Full=Ruv DNA-helicase-like protein && PF06068:TIP49 C-terminus
377	HORVU.MOREX.r2.4HG0296830.1	2.87094	Q9STT7.2 RecName: Full=ABC transporter A family member 5; Short=ABC transporter ABCA.5; Short=AtABCA5; AltName: Full=Putative ABC2 homolog 4 && -
378	HORVU.MOREX.r2.6HG0474180.1	2.86747	Q9M896.2 RecName: Full=Protein trichome birefringence-like 20 && PF13839:GDSL/SGNH-like Acyl-Esterase family found in Pmr5 and Cas1p
379	HORVU.MOREX.r2.2HG0171550.1	2.86638
380	HORVU.MOREX.r2.2HG0091140.1	2.86176
381	HORVU.MOREX.r2.4HG0348640.1	2.8613
382	HORVU.MOREX.r2.5HG0398740.1	2.86045	PF03168:Late embryogenesis abundant protein
383	HORVU.MOREX.r2.7HG0577490.1	2.85889
384	HORVU.MOREX.r2.5HG0412070.1	2.85696
385	HORVU.MOREX.r2.5HG0367000.1	2.85207
386	HORVU.MOREX.r2.7HG0584140.1	2.85075	PF07466:Protein of unknown function (DUF1517)
387	HORVU.MOREX.r2.3HG0248660.1	2.85015	Q5N8X6.1 RecName: Full=Beta-galactosidase 3; Short=Lactase 3; Flags: Precursor && PF02140:Galactose binding lectin domain|PF01301:Glycosyl hydrolases family 35
388	HORVU.MOREX.r2.4HG0298170.1	2.8469	Q42450.1 RecName: Full=Ribulose bisphosphate carboxylase/oxygenase activase B, chloroplastic; Short=RA B; Short=RuBisCO activase B; Flags: Precursor && PF00004:ATPase family associated with various cellular activities (AAA)
389	HORVU.MOREX.r2.3HG0201250.1	2.84254
390	HORVU.MOREX.r2.4HG0305540.1	2.84198
391	HORVU.MOREX.r2.2HG0096130.1	2.84042	Q6F4N5.1 RecName: Full=Aspartyl protease 25; AltName: Full=Protein RICE ANTHER DOWN-REGULATED BY CHILLING 1; Flags: Precursor && PF14541:Xylanase inhibitor C-terminal|PF14543:Xylanase inhibitor N-terminal
392	HORVU.MOREX.r2.2HG0115540.1	2.83786
393	HORVU.MOREX.r2.4HG0281850.1	2.8339
394	HORVU.MOREX.r2.3HG0212920.1	2.82839	PF02298:Plastocyanin-like domain
395	HORVU.MOREX.r2.7HG0622130.1	2.82758
396	HORVU.MOREX.r2.6HG0503720.1	2.82026
397	HORVU.MOREX.r2.2HG0161330.1	2.82021
398	HORVU.MOREX.r2.6HG0509060.1	2.81661	Q4VCM1.2 RecName: Full=Phospholipid--sterol O-acyltransferase; AltName: Full=Lecithin-cholesterol acyltransferase-like 2 && -
399	HORVU.MOREX.r2.7HG0555140.1	2.81244
400	HORVU.MOREX.r2.5HG0392310.1	2.80794	PF12937:F-box-like
401	HORVU.MOREX.r2.6HG0477490.1	2.80093	PF06839:GRF zinc finger
402	HORVU.MOREX.r2.1HG0020630.1	2.79885
403	HORVU.MOREX.r2.1HG0020160.1	2.79862	Q8VYA5.1 RecName: Full=Serine/arginine-rich splicing factor RS2Z33; AltName: Full=RS-containing zinc finger protein 33; Short=At-RS2Z33; Short=At-RSZ33; Short=AtRSZ33 && PF00076:RNA recognition motif. (a.k.a. RRM, RBD, or RNP domain)|PF00098:Zinc knu
404	HORVU.MOREX.r2.7HG0561120.1	2.79293
405	HORVU.MOREX.r2.6HG0466880.1	2.78938	PF03017:TNP1/EN/SPM transposase
406	HORVU.MOREX.r2.6HG0477360.1	2.78322	PF09335:SNARE associated Golgi protein
407	HORVU.MOREX.r2.7HG0562900.1	2.77961
408	HORVU.MOREX.r2.5HG0375890.1	2.7791
409	HORVU.MOREX.r2.2HG0144390.1	2.77405
410	HORVU.MOREX.r2.2HG0133150.1	2.77191
411	HORVU.MOREX.r2.2HG0143450.1	2.76818
412	HORVU.MOREX.r2.7HG0613460.1	2.76461
413	HORVU.MOREX.r2.6HG0513100.1	2.76366
414	HORVU.MOREX.r2.3HG0192140.1	2.76243	Q8K339.1 RecName: Full=DNA/RNA-binding protein KIN17; AltName: Full=Binding to curved DNA; AltName: Full=KIN, antigenic determinant of recA protein && PF10357:Domain of Kin17 curved DNA-binding protein
415	HORVU.MOREX.r2.1HG0041200.1	2.76045
416	HORVU.MOREX.r2.5HG0409750.1	2.75777
417	HORVU.MOREX.r2.1HG0055230.1	2.75772
418	HORVU.MOREX.r2.4HG0323820.1	2.74876	P09195.1 RecName: Full=Fructose-1,6-bisphosphatase, chloroplastic; Short=FBPase; AltName: Full=D-fructose-1,6-bisphosphate 1-phosphohydrolase; Flags: Precursor && PF00316:Fructose-1-6-bisphosphatase
419	HORVU.MOREX.r2.4HG0334580.1	2.74851
420	HORVU.MOREX.r2.3HG0185440.1	2.74758
421	HORVU.MOREX.r2.3HG0187570.1	2.74608
422	HORVU.MOREX.r2.3HG0239610.1	2.74535
423	HORVU.MOREX.r2.3HG0260240.1	2.7434	Q06398.2 RecName: Full=Probable glutathione S-transferase GSTU6; AltName: Full=28 kDa cold-induced protein && PF13410:Glutathione S-transferase, C-terminal domain|PF13417:Glutathione S-transferase, N-terminal domain
424	HORVU.MOREX.r2.7HG0602310.1	2.74293	PF03478:Protein of unknown function (DUF295)|PF00646:F-box domain
425	HORVU.MOREX.r2.1HG0064970.1	2.74182	P20027.3 RecName: Full=Myb-related protein Hv33 && PF00249:Myb-like DNA-binding domain
426	HORVU.MOREX.r2.3HG0202700.1	2.74096
427	HORVU.MOREX.r2.4HG0285230.1	2.73921
428	HORVU.MOREX.r2.7HG0595250.1	2.73869
429	HORVU.MOREX.r2.1HG0023350.1	2.73682	Q0DK78.3 RecName: Full=Pseudo histidine-containing phosphotransfer protein 2; AltName: Full=OsHpt4 && PF01627:Hpt domain
430	HORVU.MOREX.r2.UnG0626150.1	2.73665	Q8H1D3.1 RecName: Full=BTB/POZ domain-containing protein NPY1; AltName: Full=Protein ENHANCER OF PINOID; AltName: Full=Protein MACCHI-BOU 4; AltName: Full=Protein NAKED PINS IN YUC MUTANTS 1 && -
431	HORVU.MOREX.r2.6HG0451710.1	2.73552
432	HORVU.MOREX.r2.1HG0010810.1	2.73444
433	HORVU.MOREX.r2.6HG0497480.1	2.73442
434	HORVU.MOREX.r2.3HG0268980.1	2.73326	Q9ZR08.3 RecName: Full=G-type lectin S-receptor-like serine/threonine-protein kinase At4g03230; Flags: Precursor && PF07714:Protein tyrosine kinase
435	HORVU.MOREX.r2.6HG0497540.1	2.72845
436	HORVU.MOREX.r2.6HG0477620.1	2.72792
437	HORVU.MOREX.r2.7HG0545130.1	2.72695	Q9SB31.1 RecName: Full=AT-hook motif nuclear-localized protein 3 && PF03479:Domain of unknown function (DUF296)
438	HORVU.MOREX.r2.5HG0435620.1	2.72667
439	HORVU.MOREX.r2.6HG0494320.1	2.72538
440	HORVU.MOREX.r2.1HG0022320.1	2.72401
441	HORVU.MOREX.r2.4HG0323200.1	2.72327
442	HORVU.MOREX.r2.7HG0603310.1	2.71831
443	HORVU.MOREX.r2.7HG0622620.1	2.71817
444	HORVU.MOREX.r2.5HG0402520.1	2.71745
445	HORVU.MOREX.r2.5HG0437750.1	2.71682
446	HORVU.MOREX.r2.1HG0005050.1	2.71325
447	HORVU.MOREX.r2.4HG0337820.1	2.71118
448	HORVU.MOREX.r2.3HG0202100.1	2.70706	Q9ZSB0.1 RecName: Full=Subtilisin-like protease SBT3.9; AltName: Full=Subtilase subfamily 3 member 9; Short=AtSBT3.9; Flags: Precursor && PF05922:Peptidase inhibitor I9|PF00082:Subtilase family
449	HORVU.MOREX.r2.3HG0235160.1	2.70706
450	HORVU.MOREX.r2.1HG0018000.1	2.70522
451	HORVU.MOREX.r2.1HG0055980.1	2.70394	Q5VQQ5.1 RecName: Full=Calcium-dependent protein kinase 2; Short=OsCDPK2; Short=OsCPK2 && PF00069:Protein kinase domain|PF13499:EF-hand domain pair
452	HORVU.MOREX.r2.4HG0323160.1	2.70385	Q10ND7.1 RecName: Full=Laccase-10; AltName: Full=Benzenediol:oxygen oxidoreductase 10; AltName: Full=Diphenol oxidase 10; AltName: Full=Urishiol oxidase 10; Flags: Precursor && PF07732:Multicopper oxidase|PF07731:Multicopper oxidase|PF00394:Multicopp
453	HORVU.MOREX.r2.7HG0553000.1	2.70105	Q9CA66.1 RecName: Full=Protein RKD2; Short=AtRKD2; AltName: Full=RWP-RK domain-containing protein 2 && PF02042:RWP-RK domain
454	HORVU.MOREX.r2.2HG0122530.1	2.69713
455	HORVU.MOREX.r2.7HG0607510.1	2.69655
456	HORVU.MOREX.r2.5HG0365720.1	2.69584	Q9S7B2.1 RecName: Full=Protein rough sheath 2; AltName: Full=Protein PHANTASTICA; AltName: Full=ZmPHAN && PF13921:Myb-like DNA-binding domain
457	HORVU.MOREX.r2.4HG0330260.1	2.69333	Q10B79.1 RecName: Full=SPX domain-containing protein 4; AltName: Full=Protein SPX DOMAIN GENE 4; Short=OsSPX4 >A2XNL6.1 RecName: Full=SPX domain-containing protein 4; AltName: Full=Protein SPX DOMAIN GENE 4; Short=OsSPX4 && -
458	HORVU.MOREX.r2.7HG0581010.1	2.69158	Q9SAI1.1 RecName: Full=Factor of DNA methylation 5 && PF03468:XS domain|PF03470:XS zinc finger domain|PF03469:XH domain
459	HORVU.MOREX.r2.2HG0160560.1	2.69129	PF13456:Reverse transcriptase-like
460	HORVU.MOREX.r2.4HG0302450.1	2.68986
461	HORVU.MOREX.r2.5HG0402220.1	2.68839
462	HORVU.MOREX.r2.7HG0618690.1	2.68432	PF13359:DDE superfamily endonuclease|PF10294:Lysine methyltransferase
463	HORVU.MOREX.r2.6HG0500690.1	2.68366
464	HORVU.MOREX.r2.3HG0260250.1	2.68015	Q06398.2 RecName: Full=Probable glutathione S-transferase GSTU6; AltName: Full=28 kDa cold-induced protein && PF00043:Glutathione S-transferase, C-terminal domain|PF13417:Glutathione S-transferase, N-terminal domain
465	HORVU.MOREX.r2.5HG0369920.1	2.67941	P26861.2 RecName: Full=60S ribosomal protein L6, mitochondrial (mitochondrion) [Marchantia polymorpha] && PF00347:Ribosomal protein L6
466	HORVU.MOREX.r2.6HG0453920.1	2.67794
467	HORVU.MOREX.r2.3HG0265730.1	2.67426
468	HORVU.MOREX.r2.6HG0475600.1	2.66942
469	HORVU.MOREX.r2.3HG0239150.1	2.66847	Q0JJE3.2 RecName: Full=Pseudo histidine-containing phosphotransfer protein 1; AltName: Full=OsHpt1 && PF01627:Hpt domain
470	HORVU.MOREX.r2.2HG0104240.1	2.66817	Q9FM79.1 RecName: Full=Pectinesterase QRT1; Short=AtQRT1; Short=PE QRT1; AltName: Full=Pectin methylesterase 62; Short=AtPME62; AltName: Full=Pectin methylesterase QRT1; AltName: Full=Protein QUARTET 1; Flags: Precursor && PF01095:Pectinesterase
471	HORVU.MOREX.r2.5HG0404040.1	2.66572
472	HORVU.MOREX.r2.7HG0607410.1	2.66326
473	HORVU.MOREX.r2.5HG0379650.1	2.66164
474	HORVU.MOREX.r2.7HG0609900.1	2.6529
475	HORVU.MOREX.r2.6HG0517070.1	2.65165	O80939.1 RecName: Full=L-type lectin-domain containing receptor kinase IV.1; Short=Arabidopsis thaliana lectin-receptor kinase e; Short=AthlecRK-e; Short=LecRK-IV.1; AltName: Full=Lectin Receptor Kinase 1; Flags: Precursor && PF00069:Protein kinase d
476	HORVU.MOREX.r2.5HG0433830.1	2.65102
477	HORVU.MOREX.r2.7HG0539230.1	2.65071	Q02921.1 RecName: Full=Early nodulin-93; Short=N-93 && PF03386:Early nodulin 93 ENOD93 protein
478	HORVU.MOREX.r2.2HG0100780.1	2.64305	PF13639:Ring finger domain
479	HORVU.MOREX.r2.6HG0463270.1	2.64037
480	HORVU.MOREX.r2.7HG0569780.1	2.63896
481	HORVU.MOREX.r2.6HG0491910.1	2.63709
482	HORVU.MOREX.r2.6HG0495170.1	2.63705
483	HORVU.MOREX.r2.4HG0285750.1	2.63654
484	HORVU.MOREX.r2.5HG0407950.1	2.63381
485	HORVU.MOREX.r2.2HG0092730.1	2.63324
486	HORVU.MOREX.r2.5HG0410930.1	2.63148
487	HORVU.MOREX.r2.6HG0483190.1	2.62825
488	HORVU.MOREX.r2.2HG0086570.1	2.6254
489	HORVU.MOREX.r2.7HG0599250.1	2.62497
490	HORVU.MOREX.r2.7HG0608990.1	2.62487	Q7RWR8.1 RecName: Full=Pre-mRNA-splicing factor cwc-26 && PF09736:Pre-mRNA-splicing factor of RES complex
491	HORVU.MOREX.r2.6HG0459270.1	2.62331
492	HORVU.MOREX.r2.1HG0017640.1	2.62316	PF13960:Domain of unknown function (DUF4218)|PF02992:Transposase family tnp2
493	HORVU.MOREX.r2.6HG0474070.1	2.62248
494	HORVU.MOREX.r2.1HG0034080.1	2.61534
495	HORVU.MOREX.r2.5HG0402050.1	2.61003
496	HORVU.MOREX.r2.5HG0443260.1	2.6034	Q9STM6.1 RecName: Full=GDSL esterase/lipase At3g48460; AltName: Full=Extracellular lipase At3g48460; Flags: Precursor && PF00657:GDSL-like Lipase/Acylhydrolase
497	HORVU.MOREX.r2.4HG0277410.1	2.60196
498	HORVU.MOREX.r2.6HG0516160.1	2.59986
499	HORVU.MOREX.r2.3HG0202560.1	2.59931
500	HORVU.MOREX.r2.2HG0169930.1	2.59312
501	HORVU.MOREX.r2.7HG0592310.1	2.59023
502	HORVU.MOREX.r2.4HG0304540.1	2.58438
503	HORVU.MOREX.r2.2HG0096370.1	2.58347
504	HORVU.MOREX.r2.3HG0272880.1	2.58268
505	HORVU.MOREX.r2.2HG0166300.1	2.57678	PF13963:Transposase-associated domain
506	HORVU.MOREX.r2.5HG0358430.1	2.57574
507	HORVU.MOREX.r2.2HG0135420.1	2.57429
508	HORVU.MOREX.r2.2HG0104040.1	2.5731
509	HORVU.MOREX.r2.5HG0416250.1	2.57255	Q7XXN5.1 RecName: Full=Putrescine hydroxycinnamoyltransferase 3; Short=OsPHT3 && PF02458:Transferase family
510	HORVU.MOREX.r2.3HG0239870.1	2.57146
511	HORVU.MOREX.r2.7HG0539870.1	2.56567	Q9LU14.1 RecName: Full=GDSL esterase/lipase APG; AltName: Full=Extracellular lipase APG; Flags: Precursor && PF00657:GDSL-like Lipase/Acylhydrolase
512	HORVU.MOREX.r2.4HG0334140.1	2.56085
513	HORVU.MOREX.r2.4HG0310810.1	2.56065
514	HORVU.MOREX.r2.7HG0539420.1	2.5596	PF00641:Zn-finger in Ran binding protein and others
515	HORVU.MOREX.r2.2HG0118900.1	2.55859
516	HORVU.MOREX.r2.3HG0250050.1	2.55759	Q9FLC6.1 RecName: Full=RING-H2 finger protein ATL73; AltName: Full=RING-type E3 ubiquitin transferase ATL73; Flags: Precursor && PF13639:Ring finger domain
517	HORVU.MOREX.r2.2HG0085880.1	2.55677	C0LGP4.1 RecName: Full=Probable LRR receptor-like serine/threonine-protein kinase At3g47570; Flags: Precursor && PF00069:Protein kinase domain
518	HORVU.MOREX.r2.5HG0350850.1	2.55186	PF10225:Uncharacterized conserved protein (DUF2215)
519	HORVU.MOREX.r2.5HG0430450.1	2.55115	B8AL97.1 RecName: Full=Cupincin; AltName: Full=52 kDa globulin-like protein; AltName: Allergen=Ory s NRA; Flags: Precursor && PF00190:Cupin
520	HORVU.MOREX.r2.4HG0329050.1	2.55073
521	HORVU.MOREX.r2.2HG0128470.1	2.54971
522	HORVU.MOREX.r2.3HG0271230.1	2.54199
523	HORVU.MOREX.r2.6HG0497240.1	2.54088
524	HORVU.MOREX.r2.4HG0305780.1	2.54005
525	HORVU.MOREX.r2.7HG0539250.1	2.53556	Q02921.1 RecName: Full=Early nodulin-93; Short=N-93 && PF03386:Early nodulin 93 ENOD93 protein
526	HORVU.MOREX.r2.2HG0132430.1	2.53463
527	HORVU.MOREX.r2.4HG0294040.1	2.53358
528	HORVU.MOREX.r2.5HG0349560.1	2.53352	Q6NMR8.1 RecName: Full=Protein FANTASTIC FOUR 3 && PF11250:Fantastic Four meristem regulator
529	HORVU.MOREX.r2.1HG0049210.1	2.53175	Q9FDW1.1 RecName: Full=Transcription factor MYB44; AltName: Full=Myb-related protein 44; Short=AtMYB44; AltName: Full=Myb-related protein R1; Short=AtMYBR1 && PF00249:Myb-like DNA-binding domain
530	HORVU.MOREX.r2.3HG0185000.1	2.52783
531	HORVU.MOREX.r2.7HG0592210.1	2.52159
532	HORVU.MOREX.r2.5HG0438230.1	2.52117	Q9FGG3.1 RecName: Full=WAT1-related protein At5g64700 && PF00892:EamA-like transporter family
533	HORVU.MOREX.r2.4HG0303480.1	2.52107
534	HORVU.MOREX.r2.4HG0317080.1	2.52084
535	HORVU.MOREX.r2.UnG0632620.1	2.51928
536	HORVU.MOREX.r2.5HG0409270.1	2.51631
537	HORVU.MOREX.r2.3HG0191020.1	2.51462
538	HORVU.MOREX.r2.3HG0258050.1	2.51205	Q8RX77.1 RecName: Full=Protein NRT1/ PTR FAMILY 2.13; Short=AtNPF2.13; AltName: Full=Nitrate transporter 1.7 && PF00854:POT family
539	HORVU.MOREX.r2.3HG0265620.1	2.51202	PF03372:Endonuclease/Exonuclease/phosphatase family
540	HORVU.MOREX.r2.3HG0244780.1	2.51077
541	HORVU.MOREX.r2.5HG0371660.1	2.50922	Q9BRS2.2 RecName: Full=Serine/threonine-protein kinase RIO1; AltName: Full=RIO kinase 1 && PF01163:RIO1 family
542	HORVU.MOREX.r2.1HG0030260.1	2.50762
543	HORVU.MOREX.r2.7HG0593760.1	2.50668
544	HORVU.MOREX.r2.7HG0542620.1	2.50339
545	HORVU.MOREX.r2.6HG0471440.1	2.49863
546	HORVU.MOREX.r2.4HG0345590.1	2.49721
547	HORVU.MOREX.r2.7HG0527350.1	2.49589
548	HORVU.MOREX.r2.5HG0403620.1	2.49121	Q9CY62.1 RecName: Full=E3 ubiquitin-protein ligase RNF181; AltName: Full=RING finger protein 181 && PF13639:Ring finger domain
549	HORVU.MOREX.r2.7HG0591340.1	2.48902
550	HORVU.MOREX.r2.7HG0604050.1	2.48876
551	HORVU.MOREX.r2.4HG0331570.1	2.48823
552	HORVU.MOREX.r2.5HG0351200.1	2.48436
553	HORVU.MOREX.r2.3HG0231420.1	2.48186
554	HORVU.MOREX.r2.4HG0346070.1	2.48068	Q7XA39.1 RecName: Full=Putative disease resistance protein RGA4; AltName: Full=RGA4-blb && PF00931:NB-ARC domain
555	HORVU.MOREX.r2.7HG0591740.1	2.47786	PF14368:Probable lipid transfer
556	HORVU.MOREX.r2.7HG0565740.1	2.47769
557	HORVU.MOREX.r2.7HG0585020.1	2.47683	Q8GWA1.1 RecName: Full=Internal alternative NAD(P)H-ubiquinone oxidoreductase A1, mitochondrial; AltName: Full=Internal alternative NADH dehydrogenase NDA1; AltName: Full=Internal non-phosphorylating NAD(P)H dehydrogenase 1; Short=AtNDI1; AltName: Fu
558	HORVU.MOREX.r2.1HG0026530.1	2.47502	O65483.2 RecName: Full=Cysteine-rich receptor-like protein kinase 24; Short=Cysteine-rich RLK24; Flags: Precursor && PF00069:Protein kinase domain
559	HORVU.MOREX.r2.7HG0551200.1	2.47427	Q8L5Y6.1 RecName: Full=Cullin-associated NEDD8-dissociated protein 1; AltName: Full=Cullin-associated and neddylation-dissociated protein 1; Short=AtCAND1; AltName: Full=Protein ENHANCER OF TIR1-1 AUXIN RESISTANCE 2; AltName: Full=Protein HEMIVENATA
560	HORVU.MOREX.r2.7HG0544520.1	2.47294
561	HORVU.MOREX.r2.5HG0385810.1	2.46835	D4N501.1 RecName: Full=Probable 2-oxoglutarate/Fe(II)-dependent dioxygenase && PF03171:2OG-Fe(II) oxygenase superfamily|PF14226:non-haem dioxygenase in morphine synthesis N-terminal
562	HORVU.MOREX.r2.3HG0231660.1	2.46819
563	HORVU.MOREX.r2.7HG0557630.1	2.46555
564	HORVU.MOREX.r2.7HG0544240.1	2.46364	Q9FH99.1 RecName: Full=F-box protein At5g67140 && PF12937:F-box-like
565	HORVU.MOREX.r2.1HG0029460.1	2.46237
566	HORVU.MOREX.r2.3HG0192570.1	2.46119	Q9SW33.1 RecName: Full=Thylakoid lumenal 17.9 kDa protein, chloroplastic; Flags: Precursor && -
567	HORVU.MOREX.r2.4HG0329280.1	2.46105
568	HORVU.MOREX.r2.4HG0316420.1	2.46045	P04146.3 RecName: Full=Copia protein; AltName: Full=Gag-int-pol protein; Contains: RecName: Full=Copia VLP protein; Contains: RecName: Full=Copia protease && PF13976:GAG-pre-integrase domain
569	HORVU.MOREX.r2.5HG0386990.1	2.45979
570	HORVU.MOREX.r2.3HG0219530.1	2.45922
571	HORVU.MOREX.r2.6HG0482640.1	2.45837	B3LFA3.1 RecName: Full=Probable magnesium transporter NIPA2 && PF05653:Magnesium transporter NIPA
572	HORVU.MOREX.r2.1HG0071300.1	2.45788
573	HORVU.MOREX.r2.6HG0503810.1	2.45785	Q8GW75.1 RecName: Full=Protein RADIALIS-like 5; Short=AtRL5; Short=Protein RAD-like 5; AltName: Full=Protein RADIALIS-LIKE SANT/MYB 4; Short=Protein RSM4 && -
574	HORVU.MOREX.r2.5HG0368070.1	2.45333
575	HORVU.MOREX.r2.6HG0455220.1	2.45209	Q6AVI0.1 RecName: Full=Zinc finger BED domain-containing protein RICESLEEPER 2; AltName: Full=Transposase-like protein RICESLEEPER 2 && PF05699:hAT family C-terminal dimerisation region|PF14372:Domain of unknown function (DUF4413)
576	HORVU.MOREX.r2.5HG0377300.1	2.44807	Q498F0.1 RecName: Full=WD repeat-containing protein 44 && -
577	HORVU.MOREX.r2.7HG0539180.1	2.44222	PF03386:Early nodulin 93 ENOD93 protein
578	HORVU.MOREX.r2.4HG0299930.1	2.44189	Q3EBQ3.1 RecName: Full=Protein FAR1-RELATED SEQUENCE 2 && PF10551:MULE transposase domain
579	HORVU.MOREX.r2.3HG0223050.1	2.43764
580	HORVU.MOREX.r2.6HG0464070.1	2.4369	Q2R3K5.1 RecName: Full=Transport inhibitor response 1-like protein Os11g0515500; Short=TIR1-like protein && -
581	HORVU.MOREX.r2.4HG0309140.1	2.436	Q7XJ60.1 RecName: Full=Microtubule-associated protein RP/EB family member 1A; AltName: Full=APC-binding protein EB1A; AltName: Full=End-binding protein 1A; Short=AtEB1A; AltName: Full=Protein ATEB1 homolog 2; Short=AtEB1H2 && -
582	HORVU.MOREX.r2.3HG0269640.1	2.43375
583	HORVU.MOREX.r2.5HG0400380.1	2.43373
584	HORVU.MOREX.r2.1HG0003650.1	2.43286
585	HORVU.MOREX.r2.1HG0061380.1	2.43206
586	HORVU.MOREX.r2.7HG0543500.1	2.43174	Q9SZL8.1 RecName: Full=Protein FAR1-RELATED SEQUENCE 5 && PF03101:FAR1 DNA-binding domain|PF10551:MULE transposase domain
587	HORVU.MOREX.r2.6HG0508550.1	2.42796	Q9LVD8.1 RecName: Full=Putative clathrin assembly protein At5g57200 && -
588	HORVU.MOREX.r2.2HG0091730.1	2.42695	P27061.1 RecName: Full=Acid phosphatase 1; AltName: Full=Apase-1(1); Flags: Precursor && PF03767:HAD superfamily, subfamily IIIB (Acid phosphatase)
589	HORVU.MOREX.r2.4HG0287560.1	2.42662
590	HORVU.MOREX.r2.7HG0598990.1	2.42589	Q67ZU1.1 RecName: Full=Triacylglycerol lipase 2; Flags: Precursor && PF04083:Partial alpha/beta-hydrolase lipase region|PF12146:Serine aminopeptidase, S33
591	HORVU.MOREX.r2.2HG0083300.1	2.42463	PF13855:Leucine rich repeat
592	HORVU.MOREX.r2.5HG0431150.1	2.42224	O04482.1 RecName: Full=Ubiquitin carboxyl-terminal hydrolase 2 && PF01088:Ubiquitin carboxyl-terminal hydrolase, family 1
593	HORVU.MOREX.r2.4HG0344720.1	2.41953	Q10SM7.1 RecName: Full=Peroxisomal membrane protein 11-1; AltName: Full=OsPEX11-1; AltName: Full=Peroxin-11-1 && PF05648:Peroxisomal biogenesis factor 11 (PEX11)
594	HORVU.MOREX.r2.2HG0137900.1	2.41819
595	HORVU.MOREX.r2.3HG0223740.1	2.41783
596	HORVU.MOREX.r2.3HG0196760.1	2.41026
597	HORVU.MOREX.r2.3HG0259840.1	2.4097
598	HORVU.MOREX.r2.6HG0489670.1	2.40636	Q9FL12.1 RecName: Full=Protease Do-like 9 && -
599	HORVU.MOREX.r2.4HG0290810.1	2.40262	PF01693:Caulimovirus viroplasmin
600	HORVU.MOREX.r2.3HG0184710.1	2.40204	Q9C9G4.1 RecName: Full=Endonuclease 2; Short=AtENDO2; AltName: Full=Deoxyribonuclease ENDO2; AltName: Full=Single-stranded-nucleate endonuclease ENDO2; Flags: Precursor && PF02265:S1/P1 Nuclease
601	HORVU.MOREX.r2.5HG0434570.1	2.40165
602	HORVU.MOREX.r2.3HG0226950.1	2.40156	Q9SHJ5.1 RecName: Full=Glycerol-3-phosphate acyltransferase 1; Short=AtGPAT1 && PF01553:Acyltransferase
603	HORVU.MOREX.r2.4HG0300720.1	2.40108
604	HORVU.MOREX.r2.7HG0539200.1	2.39865	Q02921.1 RecName: Full=Early nodulin-93; Short=N-93 && PF03386:Early nodulin 93 ENOD93 protein
605	HORVU.MOREX.r2.2HG0155540.1	2.39796
606	HORVU.MOREX.r2.7HG0618190.1	2.39676	Q00451.1 RecName: Full=36.4 kDa proline-rich protein && PF14547:Hydrophobic seed protein
607	HORVU.MOREX.r2.5HG0413580.1	2.39461	Q69NF5.1 RecName: Full=Endoglucanase 23; AltName: Full=Endo-1,4-beta glucanase 23; AltName: Full=OsGLU12; Flags: Precursor && PF00759:Glycosyl hydrolase family 9
608	HORVU.MOREX.r2.7HG0528210.1	2.39338
609	HORVU.MOREX.r2.4HG0296370.1	2.39265
610	HORVU.MOREX.r2.7HG0562340.1	2.39138
611	HORVU.MOREX.r2.6HG0520480.1	2.39015	Q9ZVN2.1 RecName: Full=Acyltransferase-like protein At1g54570, chloroplastic; Flags: Precursor && PF12146:Serine aminopeptidase, S33
612	HORVU.MOREX.r2.5HG0375130.1	2.38987
613	HORVU.MOREX.r2.7HG0539190.1	2.38862	Q02921.1 RecName: Full=Early nodulin-93; Short=N-93 && PF03386:Early nodulin 93 ENOD93 protein
614	HORVU.MOREX.r2.1HG0035250.1	2.38834
615	HORVU.MOREX.r2.3HG0208700.1	2.3842	Q5HZL1.1 RecName: Full=ERI1 exoribonuclease 2; AltName: Full=Exonuclease domain-containing protein 1 && PF00929:Exonuclease
616	HORVU.MOREX.r2.3HG0248790.1	2.38407
617	HORVU.MOREX.r2.1HG0069330.1	2.38382
618	HORVU.MOREX.r2.6HG0502470.1	2.38271
619	HORVU.MOREX.r2.4HG0290330.1	2.38267
620	HORVU.MOREX.r2.3HG0259130.1	2.3822	Q803I2.1 RecName: Full=Endoplasmic reticulum-Golgi intermediate compartment protein 3 && PF07970:Endoplasmic reticulum vesicle transporter
621	HORVU.MOREX.r2.6HG0512380.1	2.38198	Q39224.1 RecName: Full=Protein SRG1; Short=AtSRG1; AltName: Full=Protein SENESCENCE-RELATED GENE 1 && PF14226:non-haem dioxygenase in morphine synthesis N-terminal|PF03171:2OG-Fe(II) oxygenase superfamily
622	HORVU.MOREX.r2.1HG0043740.1	2.38187
623	HORVU.MOREX.r2.6HG0502600.1	2.37812
624	HORVU.MOREX.r2.6HG0499620.1	2.37704
625	HORVU.MOREX.r2.2HG0123470.1	2.37661	Q9FPT1.2 RecName: Full=Ubiquitin carboxyl-terminal hydrolase 12; AltName: Full=Deubiquitinating enzyme 12; Short=AtUBP12; AltName: Full=Ubiquitin thioesterase 12; AltName: Full=Ubiquitin-specific-processing protease 12 && PF14533:Ubiquitin-specific p
626	HORVU.MOREX.r2.2HG0118380.1	2.37608
627	HORVU.MOREX.r2.3HG0184530.1	2.37457
628	HORVU.MOREX.r2.3HG0197160.1	2.37017	Q9LGR0.1 RecName: Full=FACT complex subunit SSRP1-A; AltName: Full=Early drought-induced protein R1G1A; AltName: Full=Facilitates chromatin transcription complex subunit SSRP1-A; AltName: Full=Recombination signal sequence recognition protein 1-A &&
629	HORVU.MOREX.r2.2HG0155250.1	2.36802	Q7XRX3.2 RecName: Full=Heat stress transcription factor B-2a; AltName: Full=Heat stress transcription factor 1; Short=rHsf1; AltName: Full=Heat stress transcription factor 14; Short=OsHsf-14 && PF00447:HSF-type DNA-binding
630	HORVU.MOREX.r2.7HG0569250.1	2.36705	Q9M667.2 RecName: Full=Disease resistance protein RPP13; AltName: Full=Resistance to Peronospora parasitica protein 13 && PF00931:NB-ARC domain
631	HORVU.MOREX.r2.3HG0240290.1	2.3647	Q9VCG3.1 RecName: Full=Putative OPA3-like protein CG13603 && PF07047:Optic atrophy 3 protein (OPA3)
632	HORVU.MOREX.r2.6HG0524860.1	2.36343
633	HORVU.MOREX.r2.7HG0619760.1	2.36176
634	HORVU.MOREX.r2.4HG0313090.1	2.35873
635	HORVU.MOREX.r2.3HG0207670.1	2.35741
636	HORVU.MOREX.r2.1HG0018530.1	2.35618
637	HORVU.MOREX.r2.4HG0313110.1	2.35531
638	HORVU.MOREX.r2.2HG0135320.1	2.35449	Q93Y09.1 RecName: Full=Serine carboxypeptidase-like 45; Flags: Precursor && PF00450:Serine carboxypeptidase
639	HORVU.MOREX.r2.4HG0344740.1	2.35442	PF05699:hAT family C-terminal dimerisation region
640	HORVU.MOREX.r2.3HG0232310.1	2.3544
641	HORVU.MOREX.r2.5HG0402980.1	2.35095	Q9C638.1 RecName: Full=Protein WEAK CHLOROPLAST MOVEMENT UNDER BLUE LIGHT-like 2; Short=Protein WEL2 && PF05701:Weak chloroplast movement under blue light
642	HORVU.MOREX.r2.5HG0393790.1	2.34953	P10847.1 RecName: Full=Alcohol dehydrogenase 2 && PF00107:Zinc-binding dehydrogenase|PF08240:Alcohol dehydrogenase GroES-like domain
643	HORVU.MOREX.r2.1HG0002170.1	2.34545
644	HORVU.MOREX.r2.7HG0598740.1	2.34073	Q9SLF7.1 RecName: Full=60S acidic ribosomal protein P2-2 && PF00428:60s Acidic ribosomal protein
645	HORVU.MOREX.r2.2HG0180230.1	2.3381
646	HORVU.MOREX.r2.7HG0583120.1	2.33508	PF05162:Ribosomal protein L41
647	HORVU.MOREX.r2.7HG0536060.1	2.33478
648	HORVU.MOREX.r2.7HG0601090.1	2.33388
649	HORVU.MOREX.r2.5HG0428850.1	2.33215	Q94EJ6.1 RecName: Full=Probable methyltransferase PMT14 && -
650	HORVU.MOREX.r2.7HG0587120.1	2.33011	Q6Z1Y6.1 RecName: Full=Serotonin N-acetyltransferase 2, chloroplastic; Short=OsSNAT2; Flags: Precursor && PF13673:Acetyltransferase (GNAT) domain
651	HORVU.MOREX.r2.2HG0157370.1	2.32876
652	HORVU.MOREX.r2.6HG0449490.1	2.32512	Q9M130.1 RecName: Full=WAT1-related protein At4g01440 && PF00892:EamA-like transporter family
653	HORVU.MOREX.r2.2HG0096070.1	2.32342	M0ZYF3.1 RecName: Full=Internal alternative NAD(P)H-ubiquinone oxidoreductase A1, mitochondrial; AltName: Full=Internal alternative NADH dehydrogenase NDA1; AltName: Full=Internal non-phosphorylating NAD(P)H dehydrogenase 1; Short=StNDI1; AltName: Fu
654	HORVU.MOREX.r2.5HG0413180.1	2.32311	O22259.1 RecName: Full=Ethylene-responsive transcription factor ERF071 && PF00847:AP2 domain
655	HORVU.MOREX.r2.4HG0300960.1	2.32303	PF13960:Domain of unknown function (DUF4218)
656	HORVU.MOREX.r2.5HG0359500.1	2.32156
657	HORVU.MOREX.r2.6HG0509170.1	2.31969
658	HORVU.MOREX.r2.1HG0065330.1	2.3186	B6DMK2.1 RecName: Full=ATP-dependent DNA helicase MER3 homolog; AltName: Full=Protein RICE MEIOTIC CROSSOVER 1 && -
659	HORVU.MOREX.r2.3HG0240620.1	2.31495
660	HORVU.MOREX.r2.3HG0257620.1	2.31373
661	HORVU.MOREX.r2.6HG0482540.1	2.31001
662	HORVU.MOREX.r2.2HG0126690.1	2.30894	Q8RXN6.1 RecName: Full=U4/U6 small nuclear ribonucleoprotein Prp31 homolog; AltName: Full=Pre-mRNA-processing factor 31 homolog; AltName: Full=Protein EMBRYO DEFECTIVE 1220 && PF09785:Prp31 C terminal domain
663	HORVU.MOREX.r2.7HG0621920.1	2.30813
664	HORVU.MOREX.r2.2HG0112020.1	2.30534
665	HORVU.MOREX.r2.5HG0374590.1	2.30514
666	HORVU.MOREX.r2.3HG0234620.1	2.3049
667	HORVU.MOREX.r2.6HG0520190.1	2.30417
668	HORVU.MOREX.r2.2HG0129780.1	2.30339
669	HORVU.MOREX.r2.1HG0071860.1	2.30258
670	HORVU.MOREX.r2.1HG0024670.1	2.29957
671	HORVU.MOREX.r2.6HG0459070.1	2.29912
672	HORVU.MOREX.r2.1HG0030220.1	2.29618
673	HORVU.MOREX.r2.6HG0510940.1	2.29616	A2Z9B8.1 RecName: Full=Glycine cleavage system H protein, mitochondrial; Flags: Precursor >A3C6G9.1 RecName: Full=Glycine cleavage system H protein, mitochondrial; Flags: Precursor && PF01597:Glycine cleavage H-protein
674	HORVU.MOREX.r2.4HG0300860.1	2.29504
675	HORVU.MOREX.r2.7HG0621740.1	2.29428
676	HORVU.MOREX.r2.6HG0500700.1	2.29232
677	HORVU.MOREX.r2.1HG0001700.1	2.29184
678	HORVU.MOREX.r2.4HG0343000.1	2.29143
679	HORVU.MOREX.r2.2HG0140690.1	2.2894	Q7XTH4.3 RecName: Full=Endoglucanase 11; AltName: Full=Endo-1,4-beta glucanase 11; AltName: Full=OsGLU4; Flags: Precursor && PF00759:Glycosyl hydrolase family 9
680	HORVU.MOREX.r2.1HG0074580.1	2.2838
681	HORVU.MOREX.r2.7HG0599440.1	2.28245	Q8S8A0.1 RecName: Full=Protein GLUTAMINE DUMPER 4 && -
682	HORVU.MOREX.r2.1HG0010880.1	2.27942	Q8RY25.1 RecName: Full=Nuclear pore complex protein NUP98A; AltName: Full=Nucleoporin 98A; AltName: Full=Nucleoporin autopeptidase && PF04096:Nucleoporin autopeptidase
683	HORVU.MOREX.r2.7HG0542410.1	2.27723	PF00234:Protease inhibitor/seed storage/LTP family
684	HORVU.MOREX.r2.7HG0605550.1	2.27709	PF04784:Protein of unknown function, DUF547
685	HORVU.MOREX.r2.1HG0075330.1	2.27392
686	HORVU.MOREX.r2.5HG0386730.1	2.27349	PF06203:CCT motif
687	HORVU.MOREX.r2.6HG0481700.1	2.27127
688	HORVU.MOREX.r2.3HG0186480.1	2.27117
689	HORVU.MOREX.r2.7HG0559630.1	2.26877	Q9LS46.1 RecName: Full=Aluminum-activated malate transporter 9; Short=AtALMT9 && PF11744:Aluminium activated malate transporter
690	HORVU.MOREX.r2.5HG0372920.1	2.26853
691	HORVU.MOREX.r2.2HG0150250.1	2.26698
692	HORVU.MOREX.r2.5HG0413340.1	2.26644	Q94A65.1 RecName: Full=Rhodanese-like domain-containing protein 14, chloroplastic; AltName: Full=Sulfurtransferase 14; Short=AtStr14; Flags: Precursor && PF00581:Rhodanese-like domain
693	HORVU.MOREX.r2.6HG0477460.1	2.26403	Q6NQJ7.2 RecName: Full=Protein FAR1-RELATED SEQUENCE 4 && PF10551:MULE transposase domain
694	HORVU.MOREX.r2.5HG0387520.1	2.26263
695	HORVU.MOREX.r2.4HG0340330.1	2.26242
696	HORVU.MOREX.r2.7HG0548680.1	2.26118	PF02902:Ulp1 protease family, C-terminal catalytic domain
697	HORVU.MOREX.r2.6HG0480080.1	2.26067	Q9LUC9.1 RecName: Full=Cytochrome P450 72A11 && PF00067:Cytochrome P450
698	HORVU.MOREX.r2.4HG0349050.1	2.26038	PF04043:Plant invertase/pectin methylesterase inhibitor
699	HORVU.MOREX.r2.7HG0534010.1	2.25779
700	HORVU.MOREX.r2.5HG0350910.1	2.25212
701	HORVU.MOREX.r2.1HG0024760.1	2.24977	Q9XG83.1 RecName: Full=Gibberellin 2-beta-dioxygenase; AltName: Full=GA 2-oxidase; AltName: Full=Gibberellin 2-beta-hydroxylase; AltName: Full=Gibberellin 2-oxidase && PF14226:non-haem dioxygenase in morphine synthesis N-terminal|PF03171:2OG-Fe(II) o
702	HORVU.MOREX.r2.7HG0594790.1	2.24849
703	HORVU.MOREX.r2.2HG0103700.1	2.24822	Q9SZL8.1 RecName: Full=Protein FAR1-RELATED SEQUENCE 5 && PF10551:MULE transposase domain
704	HORVU.MOREX.r2.3HG0243950.1	2.24703	PF12734:Cysteine-rich TM module stress tolerance
705	HORVU.MOREX.r2.2HG0100230.1	2.2465
706	HORVU.MOREX.r2.5HG0423590.1	2.24645
707	HORVU.MOREX.r2.4HG0309720.1	2.24637	Q84MD8.1 RecName: Full=Bifunctional riboflavin kinase/FMN phosphatase; Includes: RecName: Full=FMN phosphatase; AltName: Full=FMN phosphohydrolase; Includes: RecName: Full=Riboflavin kinase; AltName: Full=Flavokinase && PF13419:Haloacid dehalogenase-
708	HORVU.MOREX.r2.5HG0375470.1	2.24531	Q9TTC1.1 RecName: Full=Pro-Pol polyprotein; AltName: Full=Pr125Pol; Contains: RecName: Full=Protease/Reverse transcriptase/ribonuclease H; AltName: Full=p87Pro-RT-RNaseH; Contains: RecName: Full=Integrase; Short=IN; AltName: Full=p42In && -
709	HORVU.MOREX.r2.6HG0520280.1	2.24215
710	HORVU.MOREX.r2.5HG0384340.1	2.24155	Q84N29.1 RecName: Full=Probable non-specific lipid-transfer protein 3; Short=TaLTP3; Flags: Precursor && PF00234:Protease inhibitor/seed storage/LTP family
711	HORVU.MOREX.r2.1HG0009540.1	2.24076	PF02782:FGGY family of carbohydrate kinases, C-terminal domain|PF00370:FGGY family of carbohydrate kinases, N-terminal domain
712	HORVU.MOREX.r2.2HG0112450.1	2.23826
713	HORVU.MOREX.r2.4HG0341070.1	2.23611	Q40062.3 RecName: Full=2'-deoxymugineic-acid 2'-dioxygenase; AltName: Full=Protein iron deficiency-specific 3 && PF14226:non-haem dioxygenase in morphine synthesis N-terminal|PF03171:2OG-Fe(II) oxygenase superfamily
714	HORVU.MOREX.r2.3HG0273890.1	2.23526
715	HORVU.MOREX.r2.5HG0361670.1	2.23489
716	HORVU.MOREX.r2.5HG0402030.1	2.2343	Q9M129.1 RecName: Full=WAT1-related protein At4g01450 && PF00892:EamA-like transporter family
717	HORVU.MOREX.r2.3HG0242270.1	2.23373
718	HORVU.MOREX.r2.2HG0112760.1	2.23102
719	HORVU.MOREX.r2.1HG0038250.1	2.22834	PF00403:Heavy-metal-associated domain
720	HORVU.MOREX.r2.5HG0365010.1	2.22642
721	HORVU.MOREX.r2.7HG0546940.1	2.2262
722	HORVU.MOREX.r2.3HG0234430.1	2.22521
723	HORVU.MOREX.r2.2HG0143990.1	2.22427
724	HORVU.MOREX.r2.4HG0345400.1	2.22331	O22286.1 RecName: Full=BTB/POZ and MATH domain-containing protein 3; AltName: Full=Protein BTB-POZ AND MATH DOMAIN 3; Short=AtBPM3 && PF00651:BTB/POZ domain
725	HORVU.MOREX.r2.5HG0443900.1	2.21774
726	HORVU.MOREX.r2.1HG0033200.1	2.21398
727	HORVU.MOREX.r2.6HG0524540.1	2.21308
728	HORVU.MOREX.r2.1HG0074090.1	2.21294
729	HORVU.MOREX.r2.4HG0309840.1	2.21224
730	HORVU.MOREX.r2.6HG0473410.1	2.20942
731	HORVU.MOREX.r2.2HG0117960.1	2.20892	P52184.1 RecName: Full=Profilin-1 && PF00235:Profilin
732	HORVU.MOREX.r2.5HG0353280.1	2.20854
733	HORVU.MOREX.r2.5HG0397760.1	2.20652
734	HORVU.MOREX.r2.2HG0148340.1	2.20644
735	HORVU.MOREX.r2.1HG0014230.1	2.20585	P29193.1 RecName: Full=Phosphoenolpyruvate carboxylase, housekeeping isozyme; Short=PEPC; Short=PEPCase && PF00311:Phosphoenolpyruvate carboxylase
736	HORVU.MOREX.r2.6HG0466800.1	2.20582	Q5N712.1 RecName: Full=Lysine-specific demethylase JMJ705; AltName: Full=Jumonji domain-containing protein 705; AltName: Full=Lysine-specific histone demethylase JMJ705; AltName: Full=Protein JUMONJI 705 && -
737	HORVU.MOREX.r2.2HG0104220.1	2.20553
738	HORVU.MOREX.r2.5HG0432410.1	2.20453	Q9LMN7.1 RecName: Full=Wall-associated receptor kinase 5; Flags: Precursor && PF07714:Protein tyrosine kinase|PF13947:Wall-associated receptor kinase galacturonan-binding|PF00069:Protein kinase domain
739	HORVU.MOREX.r2.2HG0132470.1	2.20442	Q9FJL3.1 RecName: Full=Peptidyl-prolyl cis-trans isomerase FKBP65; Short=PPIase FKBP65; AltName: Full=70 kDa peptidyl-prolyl isomerase; AltName: Full=FK506-binding protein 65; Short=AtFKBP65; AltName: Full=Immunophilin FKBP65; AltName: Full=Peptidyl-
740	HORVU.MOREX.r2.2HG0159740.1	2.20406
741	HORVU.MOREX.r2.6HG0525810.1	2.20295	Q8W4J9.2 RecName: Full=Disease resistance protein RPP8; AltName: Full=Resistance to Peronospora parasitica protein 8 && PF00931:NB-ARC domain
742	HORVU.MOREX.r2.3HG0249080.1	2.20132	Q0WP01.1 RecName: Full=Protein NRT1/ PTR FAMILY 5.10; Short=AtNPF5.10 && PF00854:POT family
743	HORVU.MOREX.r2.6HG0483440.1	2.19769	PF14303:No apical meristem-associated C-terminal domain
744	HORVU.MOREX.r2.2HG0108140.1	2.19291	Q8VZR6.1 RecName: Full=Inositol transporter 1 && PF00083:Sugar (and other) transporter
745	HORVU.MOREX.r2.6HG0502740.1	2.19198
746	HORVU.MOREX.r2.2HG0147790.1	2.18968	Q9SZH2.2 RecName: Full=Peroxidase 43; Short=Atperox P43; Flags: Precursor && PF00141:Peroxidase
747	HORVU.MOREX.r2.6HG0520840.1	2.18942	Q6ZH94.1 RecName: Full=S-(+)-linalool synthase, chloroplastic; Short=OsLIS; Flags: Precursor && PF03936:Terpene synthase family, metal binding domain|PF01397:Terpene synthase, N-terminal domain
748	HORVU.MOREX.r2.5HG0446810.1	2.18926	Q8W4G6.2 RecName: Full=Cysteine-rich receptor-like protein kinase 15; Short=Cysteine-rich RLK15; Flags: Precursor && PF07714:Protein tyrosine kinase|PF01657:Salt stress response/antifungal
749	HORVU.MOREX.r2.6HG0489700.1	2.1878	PF10551:MULE transposase domain
750	HORVU.MOREX.r2.6HG0468400.1	2.18733	PF12609:Wound-induced protein
751	HORVU.MOREX.r2.2HG0162170.1	2.18707	A6YIH8.1 RecName: Full=Premnaspirodiene oxygenase; Short=HPO; AltName: Full=Cytochrome P450 71D55 && PF00067:Cytochrome P450
752	HORVU.MOREX.r2.3HG0232200.1	2.1837
753	HORVU.MOREX.r2.5HG0398760.1	2.18091
754	HORVU.MOREX.r2.4HG0314160.1	2.18032
755	HORVU.MOREX.r2.3HG0225400.1	2.17945
756	HORVU.MOREX.r2.3HG0209090.1	2.17456	Q5HZL1.1 RecName: Full=ERI1 exoribonuclease 2; AltName: Full=Exonuclease domain-containing protein 1 && PF00929:Exonuclease
757	HORVU.MOREX.r2.5HG0374910.1	2.17168
758	HORVU.MOREX.r2.6HG0522460.1	2.1712	Q07423.1 RecName: Full=Hexose carrier protein HEX6 && PF00083:Sugar (and other) transporter
759	HORVU.MOREX.r2.7HG0567890.1	2.16911
760	HORVU.MOREX.r2.5HG0369020.1	2.16764	PF02992:Transposase family tnp2
761	HORVU.MOREX.r2.5HG0368780.1	2.1636
762	HORVU.MOREX.r2.7HG0531390.1	2.16317
763	HORVU.MOREX.r2.7HG0579130.1	2.16289
764	HORVU.MOREX.r2.2HG0160160.1	2.16248	Q940J8.1 RecName: Full=Pectin acetylesterase 7; Flags: Precursor && PF03283:Pectinacetylesterase
765	HORVU.MOREX.r2.6HG0455900.1	2.16203
766	HORVU.MOREX.r2.4HG0317580.1	2.15995
767	HORVU.MOREX.r2.3HG0261280.1	2.1592	Q5JK35.1 RecName: Full=Beta-glucosidase 5; Short=Os1bglu5; Flags: Precursor && PF00232:Glycosyl hydrolase family 1
768	HORVU.MOREX.r2.1HG0045170.1	2.15707
769	HORVU.MOREX.r2.2HG0170240.1	2.15637
770	HORVU.MOREX.r2.7HG0531840.1	2.15346	C0LGP4.1 RecName: Full=Probable LRR receptor-like serine/threonine-protein kinase At3g47570; Flags: Precursor && PF08263:Leucine rich repeat N-terminal domain|PF07714:Protein tyrosine kinase
771	HORVU.MOREX.r2.5HG0369120.1	2.15116
772	HORVU.MOREX.r2.4HG0284780.1	2.15056
773	HORVU.MOREX.r2.3HG0269020.1	2.15053	Q0D5R3.1 RecName: Full=Cysteine-rich receptor-like protein kinase 6; Short=Cysteine-rich RLK6; Flags: Precursor && PF01657:Salt stress response/antifungal|PF07714:Protein tyrosine kinase
774	HORVU.MOREX.r2.5HG0353300.1	2.14967	Q9LXG9.1 RecName: Full=Plant cysteine oxidase 1; AltName: Full=Hypoxia-responsive unknown protein 29 && PF07847:Protein of unknown function (DUF1637)
775	HORVU.MOREX.r2.6HG0483930.1	2.14953
776	HORVU.MOREX.r2.1HG0049830.1	2.14753
777	HORVU.MOREX.r2.7HG0607200.1	2.14604
778	HORVU.MOREX.r2.2HG0099940.1	2.14604	Q9SH66.1 RecName: Full=Dirigent protein 5; Short=AtDIR5; Flags: Precursor && PF03018:Dirigent-like protein
779	HORVU.MOREX.r2.3HG0210860.1	2.14549
780	HORVU.MOREX.r2.7HG0570330.1	2.14475	Q6Z9C8.1 RecName: Full=Heat stress transcription factor B-2b; AltName: Full=Heat stress transcription factor 2; Short=rHsf2; AltName: Full=Heat stress transcription factor 21; Short=OsHsf-21 && PF00447:HSF-type DNA-binding
781	HORVU.MOREX.r2.5HG0413410.1	2.14416
782	HORVU.MOREX.r2.4HG0304060.1	2.14226	Q2V4B9.2 RecName: Full=Probable plastidic glucose transporter 3 && -
783	HORVU.MOREX.r2.7HG0567370.1	2.14047	Q10D80.1 RecName: Full=Cyclin-H1-1; Short=CycH1;1; AltName: Full=Cyclin-H-1; Short=CycH-1 && -
784	HORVU.MOREX.r2.7HG0566720.1	2.14036	Q9ZU93.2 RecName: Full=Plant UBX domain-containing protein 2; Short=PUX2; AltName: Full=AtPUB3; AltName: Full=CDC48-interacting UBX-domain protein 2 && PF09409:PUB domain
785	HORVU.MOREX.r2.3HG0204000.1	2.13828
786	HORVU.MOREX.r2.4HG0291750.1	2.13777	Q9SZL8.1 RecName: Full=Protein FAR1-RELATED SEQUENCE 5 && PF03101:FAR1 DNA-binding domain
787	HORVU.MOREX.r2.7HG0601560.1	2.13748	Q9M7I9.1 RecName: Full=Stress enhanced protein 1, chloroplastic; Flags: Precursor && -
788	HORVU.MOREX.r2.4HG0292660.1	2.1373
789	HORVU.MOREX.r2.2HG0083010.1	2.13729
790	HORVU.MOREX.r2.5HG0424780.1	2.13507	Q60E70.1 RecName: Full=COBRA-like protein 3; AltName: Full=Protein BRITTLE CULM1-like 4; Flags: Precursor && -
791	HORVU.MOREX.r2.2HG0111070.1	2.13199
792	HORVU.MOREX.r2.1HG0073510.1	2.13176	P04784.1 RecName: Full=Chlorophyll a-b binding protein, chloroplastic; AltName: Full=LHCII type I CAB; Short=LHCP; Flags: Precursor && PF00504:Chlorophyll A-B binding protein
793	HORVU.MOREX.r2.6HG0496300.1	2.13048	Q6ZLD3.1 RecName: Full=2-methyl-6-phytyl-1,4-hydroquinone methyltransferase 1, chloroplastic; AltName: Full=37 kDa inner envelope membrane protein; Short=E37; AltName: Full=Arsenite methyltransferase 2; Short=OsArsM2; AltName: Full=MPBQ/MSBQ methyltr
794	HORVU.MOREX.r2.7HG0602290.1	2.12979	Q5N6V8.2 RecName: Full=Two-component response regulator ORR26; AltName: Full=OsRRB6 && PF00249:Myb-like DNA-binding domain
795	HORVU.MOREX.r2.3HG0235530.1	2.12938
796	HORVU.MOREX.r2.4HG0344140.1	2.12806
797	HORVU.MOREX.r2.5HG0386370.1	2.1265
798	HORVU.MOREX.r2.1HG0040530.1	2.12593
799	HORVU.MOREX.r2.7HG0538090.1	2.12372	PF03168:Late embryogenesis abundant protein
800	HORVU.MOREX.r2.4HG0289660.1	2.12261	PF06695:Putative small multi-drug export protein
801	HORVU.MOREX.r2.6HG0520320.1	2.12238	P25776.2 RecName: Full=Oryzain alpha chain; Flags: Precursor && PF08246:Cathepsin propeptide inhibitor domain (I29)
802	HORVU.MOREX.r2.2HG0180570.1	2.12232
803	HORVU.MOREX.r2.4HG0302140.1	2.12111	P49216.2 RecName: Full=40S ribosomal protein S26; AltName: Full=S31 && PF01283:Ribosomal protein S26e
804	HORVU.MOREX.r2.7HG0580670.1	2.12001
805	HORVU.MOREX.r2.2HG0119080.1	2.11938	Q9LVH5.1 RecName: Full=Outer envelope protein 64, chloroplastic; AltName: Full=Translocon at the outer membrane of chloroplasts 64-III && -
806	HORVU.MOREX.r2.5HG0366110.1	2.11879
807	HORVU.MOREX.r2.6HG0512950.1	2.11862	Q6NLW5.2 RecName: Full=Protein XRI1; AltName: Full=Protein X-RAY INDUCED 1 && -
808	HORVU.MOREX.r2.1HG0042100.1	2.11472
809	HORVU.MOREX.r2.5HG0444230.1	2.11461	PF10063:Uncharacterized integral membrane protein (DUF2301)
810	HORVU.MOREX.r2.5HG0352900.1	2.11349	PF04577:Protein of unknown function (DUF563)
811	HORVU.MOREX.r2.3HG0195920.1	2.11225
812	HORVU.MOREX.r2.2HG0090350.1	2.11193
813	HORVU.MOREX.r2.7HG0561160.1	2.11056
814	HORVU.MOREX.r2.7HG0614090.1	2.10981
815	HORVU.MOREX.r2.5HG0359190.1	2.10972
816	HORVU.MOREX.r2.6HG0458640.1	2.10875
817	HORVU.MOREX.r2.1HG0075390.1	2.10852
818	HORVU.MOREX.r2.3HG0194270.1	2.10581
819	HORVU.MOREX.r2.4HG0314070.1	2.10542
820	HORVU.MOREX.r2.2HG0147820.1	2.10505	O49292.2 RecName: Full=PsbP domain-containing protein 4, chloroplastic; AltName: Full=OEC23-like protein 5; Flags: Precursor && PF01789:PsbP
821	HORVU.MOREX.r2.2HG0106310.1	2.10459	Q6NMM1.1 RecName: Full=Vesicle transport protein GOT1; AltName: Full=Golgi transport 1 && PF04178:Got1/Sft2-like family
822	HORVU.MOREX.r2.4HG0309890.1	2.09929
823	HORVU.MOREX.r2.2HG0156180.1	2.099	Q9AWM9.1 RecName: Full=Ribosome production factor 2 homolog; AltName: Full=Brix domain-containing protein 1 homolog; AltName: Full=Ribosome biogenesis protein RPF2 homolog && -
824	HORVU.MOREX.r2.3HG0244070.1	2.09824
825	HORVU.MOREX.r2.7HG0552740.1	2.0961
826	HORVU.MOREX.r2.5HG0375860.1	2.09476
827	HORVU.MOREX.r2.4HG0335880.1	2.09182
828	HORVU.MOREX.r2.6HG0488250.1	2.09177
829	HORVU.MOREX.r2.6HG0518860.1	2.09142
830	HORVU.MOREX.r2.7HG0535240.1	2.0913	Q9XGP7.1 RecName: Full=Tricin synthase 1; AltName: Full=Caffeoyl-CoA 3-O-methyltransferase ROMT15 && PF01596:O-methyltransferase
831	HORVU.MOREX.r2.7HG0578530.1	2.09034
832	HORVU.MOREX.r2.7HG0615780.1	2.08985	PF08268:F-box associated domain
833	HORVU.MOREX.r2.5HG0349570.1	2.08907	Q6NMR8.1 RecName: Full=Protein FANTASTIC FOUR 3 && PF11250:Fantastic Four meristem regulator
834	HORVU.MOREX.r2.5HG0389660.1	2.08441
835	HORVU.MOREX.r2.3HG0212710.1	2.08187
836	HORVU.MOREX.r2.5HG0423500.1	2.08082
837	HORVU.MOREX.r2.3HG0186050.1	2.07924
838	HORVU.MOREX.r2.4HG0345750.1	2.07908	Q75RY2.1 RecName: Full=Protein PAIR1; AltName: Full=Protein HOMOLOGOUS PAIRING ABERRATION IN RICE MEIOSIS 1 && -
839	HORVU.MOREX.r2.3HG0261750.1	2.07894
840	HORVU.MOREX.r2.7HG0584450.1	2.07776
841	HORVU.MOREX.r2.3HG0240110.1	2.07623
842	HORVU.MOREX.r2.3HG0225520.1	2.07515
843	HORVU.MOREX.r2.3HG0219740.1	2.07433
844	HORVU.MOREX.r2.3HG0251590.1	2.07432
845	HORVU.MOREX.r2.7HG0560630.1	2.07402	Q03363.1 RecName: Full=DnaJ protein homolog 1; Short=DNAJ-1; Flags: Precursor && PF00684:DnaJ central domain|PF01556:DnaJ C terminal domain
846	HORVU.MOREX.r2.5HG0409740.1	2.07379
847	HORVU.MOREX.r2.7HG0544060.1	2.07118	PF14368:Probable lipid transfer
848	HORVU.MOREX.r2.2HG0104990.1	2.07065
849	HORVU.MOREX.r2.7HG0529290.1	2.06934
850	HORVU.MOREX.r2.2HG0121790.1	2.06312
851	HORVU.MOREX.r2.3HG0213760.1	2.06252
852	HORVU.MOREX.r2.6HG0476400.1	2.06046
853	HORVU.MOREX.r2.7HG0579310.1	2.05983
854	HORVU.MOREX.r2.5HG0407600.1	2.05783	Q9SZA4.1 RecName: Full=Cell division cycle 20.1, cofactor of APC complex; Short=AtCDC20.1 && -
855	HORVU.MOREX.r2.1HG0006720.1	2.05692	Q4JL76.1 RecName: Full=Myb-related protein MYBAS2 && PF00249:Myb-like DNA-binding domain
856	HORVU.MOREX.r2.3HG0207430.1	2.05607
857	HORVU.MOREX.r2.4HG0310210.1	2.05606
858	HORVU.MOREX.r2.6HG0517050.1	2.05576
859	HORVU.MOREX.r2.7HG0573960.1	2.05425
860	HORVU.MOREX.r2.5HG0375900.1	2.05039
861	HORVU.MOREX.r2.4HG0315710.1	2.0494	PF04434:SWIM zinc finger|PF10551:MULE transposase domain
862	HORVU.MOREX.r2.1HG0042550.1	2.04846	P0C5B2.1 RecName: Full=MADS-box transcription factor 56; AltName: Full=FDRMADS8; AltName: Full=OsMADS56; AltName: Full=RMADS214 && -
863	HORVU.MOREX.r2.2HG0079500.1	2.0477	F4I171.1 RecName: Full=Mediator of RNA polymerase II transcription subunit 15a && -
864	HORVU.MOREX.r2.7HG0588470.1	2.0472	Q06364.2 RecName: Full=Probable 26S proteasome non-ATPase regulatory subunit 3; Short=26S proteasome subunit S3; AltName: Full=26S proteasome regulatory subunit RPN3; AltName: Full=Nuclear antigen 21D7 && PF03767:HAD superfamily, subfamily IIIB (Acid
865	HORVU.MOREX.r2.6HG0519140.1	2.04688
866	HORVU.MOREX.r2.2HG0164080.1	2.04647
867	HORVU.MOREX.r2.7HG0605640.1	2.04486	Q5Z678.1 RecName: Full=IAA-amino acid hydrolase ILR1-like 6; Flags: Precursor && PF01546:Peptidase family M20/M25/M40
868	HORVU.MOREX.r2.4HG0320310.1	2.0446
869	HORVU.MOREX.r2.4HG0341920.1	2.04414
870	HORVU.MOREX.r2.1HG0053820.1	2.04383
871	HORVU.MOREX.r2.7HG0558640.1	2.04345
872	HORVU.MOREX.r2.7HG0575910.1	2.04256
873	HORVU.MOREX.r2.5HG0366290.1	2.04237
874	HORVU.MOREX.r2.3HG0207150.1	2.04203
875	HORVU.MOREX.r2.6HG0496060.1	2.04153	Q9M2Z4.1 RecName: Full=Membrane steroid-binding protein 2; Short=AtMP2; AltName: Full=Membrane-associated progesterone-binding protein 3; Short=AtMAPR3 && PF00173:Cytochrome b5-like Heme/Steroid binding domain
876	HORVU.MOREX.r2.2HG0098450.1	2.04129
877	HORVU.MOREX.r2.7HG0539440.1	2.04124	Q55CU8.1 RecName: Full=Random slug protein 5; AltName: Full=CRAL-TRIO domain-containing protein 5 && PF00650:CRAL/TRIO domain
878	HORVU.MOREX.r2.1HG0063110.1	2.04092
879	HORVU.MOREX.r2.6HG0507860.1	2.04016	PF08241:Methyltransferase domain
880	HORVU.MOREX.r2.6HG0524190.1	2.04012	Q8RWZ5.1 RecName: Full=G-type lectin S-receptor-like serine/threonine-protein kinase SD2-5; AltName: Full=S-domain-2 (SD2) receptor kinase 5; Short=SD2-5; Flags: Precursor && PF00069:Protein kinase domain|PF01453:D-mannose binding lectin|PF08276:PAN-
881	HORVU.MOREX.r2.2HG0131920.1	2.03904
882	HORVU.MOREX.r2.2HG0084620.1	2.03896	Q9LYR5.1 RecName: Full=Peptidyl-prolyl cis-trans isomerase FKBP19, chloroplastic; Short=PPIase FKBP19; AltName: Full=FK506-binding protein 19; Short=AtFKBP19; AltName: Full=Immunophilin FKBP19; AltName: Full=Rotamase; Flags: Precursor && PF00254:FKBP
883	HORVU.MOREX.r2.5HG0421860.1	2.03856
884	HORVU.MOREX.r2.6HG0517570.1	2.03787	Q94FT1.1 RecName: Full=Cytochrome c oxidase copper chaperone 2 && PF05051:Cytochrome C oxidase copper chaperone (COX17)
885	HORVU.MOREX.r2.5HG0353290.1	2.03706	Q8LGJ5.1 RecName: Full=Plant cysteine oxidase 2 && PF07847:Protein of unknown function (DUF1637)
886	HORVU.MOREX.r2.5HG0445600.1	2.03632
887	HORVU.MOREX.r2.4HG0297280.1	2.0352	PF03732:Retrotransposon gag protein
888	HORVU.MOREX.r2.4HG0312670.1	2.03473
889	HORVU.MOREX.r2.3HG0228570.1	2.03457	Q93YS6.1 RecName: Full=Transcription factor GTE9; AltName: Full=BROMODOMAIN AND EXTRATERMINAL DOMAIN PROTEIN 9; Short=AtBET9; AltName: Full=Bromodomain-containing protein GTE9; AltName: Full=Protein GLOBAL TRANSCRIPTION FACTOR GROUP E9 && PF00439:Bro
890	HORVU.MOREX.r2.5HG0443510.1	2.03388	Q9S9K4.2 RecName: Full=Aspartic proteinase-like protein 2; Flags: Precursor && PF14541:Xylanase inhibitor C-terminal|PF14543:Xylanase inhibitor N-terminal
891	HORVU.MOREX.r2.4HG0284480.1	2.03341
892	HORVU.MOREX.r2.5HG0401230.1	2.03294
893	HORVU.MOREX.r2.2HG0111810.1	2.03223	PF13359:DDE superfamily endonuclease
894	HORVU.MOREX.r2.7HG0581710.1	2.03142	Q9FFW5.1 RecName: Full=Proline-rich receptor-like protein kinase PERK8; AltName: Full=Proline-rich extensin-like receptor kinase 8; Short=AtPERK8 && PF07714:Protein tyrosine kinase
895	HORVU.MOREX.r2.2HG0095630.1	2.02943
896	HORVU.MOREX.r2.5HG0357290.1	2.02895
897	HORVU.MOREX.r2.3HG0223370.1	2.02745
898	HORVU.MOREX.r2.6HG0459870.1	2.02612
899	HORVU.MOREX.r2.6HG0481360.1	2.02556
900	HORVU.MOREX.r2.5HG0390230.1	2.02436	Q940U6.1 RecName: Full=Protein FLUORESCENT IN BLUE LIGHT, chloroplastic; Flags: Precursor && PF13424:Tetratricopeptide repeat
901	HORVU.MOREX.r2.5HG0416980.1	2.0241
902	HORVU.MOREX.r2.6HG0499570.1	2.02236	PF03017:TNP1/EN/SPM transposase
903	HORVU.MOREX.r2.3HG0216480.1	2.02055
904	HORVU.MOREX.r2.1HG0075060.1	2.01927	P29110.1 RecName: Full=Oleosin Bn-III; Short=BnIII && PF01277:Oleosin
905	HORVU.MOREX.r2.4HG0281050.1	2.01896	Q9FX64.1 RecName: Full=Homologous-pairing protein 2 homolog; AltName: Full=Protein AHP2; Short=AtAHP2; AltName: Full=Protein ARABIDOPSIS HOMOLOG PAIRING 2; AltName: Full=Protein HOP2; Short=AtHOP2 && PF07106:Tat binding protein 1(TBP-1)-interacting p
906	HORVU.MOREX.r2.3HG0183760.1	2.01875
907	HORVU.MOREX.r2.7HG0607420.1	2.01865	PF12609:Wound-induced protein
908	HORVU.MOREX.r2.7HG0574550.1	2.0177	PF13456:Reverse transcriptase-like
909	HORVU.MOREX.r2.2HG0107600.1	2.01601
910	HORVU.MOREX.r2.2HG0080010.1	2.01381	Q1MX30.1 RecName: Full=Receptor kinase-like protein Xa21; Contains: RecName: Full=Receptor kinase-like protein Xa21, processed; Flags: Precursor && PF00069:Protein kinase domain|PF13855:Leucine rich repeat
911	HORVU.MOREX.r2.6HG0466090.1	2.01333
912	HORVU.MOREX.r2.5HG0354890.1	2.01265	Q9LYT3.1 RecName: Full=Protein DETOXIFICATION 41; Short=AtDTX41; AltName: Full=Multidrug and toxic compound extrusion protein 41; Short=MATE protein 41; AltName: Full=Protein TANNIN-DEFICIENT SEED 3; AltName: Full=Protein TRANSPARENT TESTA 12 && PF01
913	HORVU.MOREX.r2.2HG0153070.1	2.01232
914	HORVU.MOREX.r2.1HG0018560.1	2.01132	A2X052.2 RecName: Full=Autophagy protein 5 && -
915	HORVU.MOREX.r2.6HG0474740.1	2.00978
916	HORVU.MOREX.r2.3HG0264760.1	2.00923	Q803I2.1 RecName: Full=Endoplasmic reticulum-Golgi intermediate compartment protein 3 && PF07970:Endoplasmic reticulum vesicle transporter
917	HORVU.MOREX.r2.5HG0412190.1	2.00653
918	HORVU.MOREX.r2.6HG0474170.1	2.00645
919	HORVU.MOREX.r2.3HG0248350.1	2.00563
920	HORVU.MOREX.r2.4HG0345350.1	2.00456	Q9M886.1 RecName: Full=LOB domain-containing protein 41; AltName: Full=ASYMMETRIC LEAVES 2-like protein 38; Short=AS2-like protein 38 && PF03195:Protein of unknown function DUF260
921	HORVU.MOREX.r2.4HG0283680.1	2.00436
922	HORVU.MOREX.r2.1HG0074470.1	2.00417	PF12159:Protein of unknown function (DUF3593)
923	HORVU.MOREX.r2.2HG0152520.1	2.00382	PF05686:Glycosyl transferase family 90
924	HORVU.MOREX.r2.1HG0013600.1	2.0027
925	HORVU.MOREX.r2.4HG0329670.1	2.00081
926	HORVU.MOREX.r2.3HG0233560.1	1.99919	Q9XI60.1 RecName: Full=Lipid phosphate phosphatase 2; Short=AtLPP2; AltName: Full=Phosphatidic acid phosphatase 2; Short=AtPAP2; AltName: Full=Prenyl diphosphate phosphatase && PF01569:PAP2 superfamily
927	HORVU.MOREX.r2.7HG0561450.1	1.9988
928	HORVU.MOREX.r2.7HG0600200.1	1.99587
929	HORVU.MOREX.r2.3HG0241290.1	1.99566
930	HORVU.MOREX.r2.4HG0327340.1	1.99555	Q0DTM7.2 RecName: Full=Cyclin-J18-like && PF00134:Cyclin, N-terminal domain
931	HORVU.MOREX.r2.2HG0158440.1	1.99172	Q7XLD4.2 RecName: Full=Zinc transporter 3; AltName: Full=ZRT/IRT-like protein 3; Short=OsZIP3; Flags: Precursor && PF02535:ZIP Zinc transporter
932	HORVU.MOREX.r2.6HG0492370.1	1.99043
933	HORVU.MOREX.r2.5HG0441130.1	1.99022
934	HORVU.MOREX.r2.4HG0293270.1	1.98975	P37107.1 RecName: Full=Signal recognition particle 54 kDa protein, chloroplastic; Short=54 chloroplast protein; Short=54CP; Short=SRP54; Short=cpSRP54; AltName: Full=FFC; Flags: Precursor && PF00448:SRP54-type protein, GTPase domain|PF02978:Signal pe
935	HORVU.MOREX.r2.2HG0079800.1	1.98915	O22897.1 RecName: Full=DUF724 domain-containing protein 6; Short=AtDUF6 && PF05266:Protein of unknown function (DUF724)|PF05641:Agenet domain
936	HORVU.MOREX.r2.1HG0026140.1	1.98866	Q9FJ74.1 RecName: Full=Probable long-chain-alcohol O-fatty-acyltransferase 3; AltName: Full=Wax synthase 3 && PF01277:Oleosin|PF13813:Membrane bound O-acyl transferase family
937	HORVU.MOREX.r2.1HG0016530.1	1.98747	Q5N8X6.1 RecName: Full=Beta-galactosidase 3; Short=Lactase 3; Flags: Precursor && -
938	HORVU.MOREX.r2.5HG0354840.1	1.98731
939	HORVU.MOREX.r2.3HG0211560.1	1.98557
940	HORVU.MOREX.r2.2HG0180260.1	1.98516	C0LGP4.1 RecName: Full=Probable LRR receptor-like serine/threonine-protein kinase At3g47570; Flags: Precursor && PF00069:Protein kinase domain
941	HORVU.MOREX.r2.6HG0498960.1	1.98505	Q6EUH7.1 RecName: Full=Actin-depolymerizing factor 1; Short=ADF-1; Short=OsADF1 && PF00241:Cofilin/tropomyosin-type actin-binding protein
942	HORVU.MOREX.r2.2HG0169420.1	1.98497
943	HORVU.MOREX.r2.6HG0516210.1	1.98364
944	HORVU.MOREX.r2.7HG0619050.1	1.98234
945	HORVU.MOREX.r2.7HG0623360.1	1.97852	PF05212:Protein of unknown function (DUF707)
946	HORVU.MOREX.r2.7HG0594190.1	1.97797	Q0WRJ7.1 RecName: Full=Peptidyl-prolyl cis-trans isomerase FKBP20-2, chloroplastic; Short=PPIase FKBP20-2; AltName: Full=FK506-binding protein 20-2; Short=AtFKBP20-2; AltName: Full=Immunophilin FKBP20-2; AltName: Full=Rotamase; Flags: Precursor && PF
947	HORVU.MOREX.r2.1HG0038260.1	1.97711
948	HORVU.MOREX.r2.2HG0154370.1	1.97576
949	HORVU.MOREX.r2.7HG0567010.1	1.97462
950	HORVU.MOREX.r2.6HG0512430.1	1.97456
951	HORVU.MOREX.r2.1HG0011530.1	1.97441
952	HORVU.MOREX.r2.7HG0579200.1	1.97242
953	HORVU.MOREX.r2.6HG0450410.1	1.97151	Q9FKG6.1 RecName: Full=U-box domain-containing protein 52; AltName: Full=Plant U-box protein 52; Includes: RecName: Full=E3 ubiquitin ligase; Includes: RecName: Full=Serine/threonine-protein kinase && PF04564:U-box domain|PF00069:Protein kinase domai
954	HORVU.MOREX.r2.7HG0592500.1	1.97023
955	HORVU.MOREX.r2.7HG0548990.1	1.96842	C1DFM2.1 RecName: Full=Chaperone protein DnaJ && PF00226:DnaJ domain
956	HORVU.MOREX.r2.4HG0283120.1	1.96622	PF04452:RNA methyltransferase
957	HORVU.MOREX.r2.5HG0404260.1	1.96464
958	HORVU.MOREX.r2.2HG0095400.1	1.9627
959	HORVU.MOREX.r2.1HG0071890.1	1.95956
960	HORVU.MOREX.r2.1HG0077200.1	1.95829	Q8VZG2.1 RecName: Full=Protein HYPER-SENSITIVITY-RELATED 4; Short=AtHSR4; AltName: Full=BCS1-like protein && PF14363:Domain associated at C-terminal with AAA|PF00004:ATPase family associated with various cellular activities (AAA)
961	HORVU.MOREX.r2.4HG0335410.1	1.95722	O64864.1 RecName: Full=Protein YLS3; AltName: Full=Protein YELLOW-LEAF-SPECIFIC GENE 3; AltName: Full=Xylogen-like protein 9; Short=AtXYLP9; Flags: Precursor && PF14368:Probable lipid transfer
962	HORVU.MOREX.r2.2HG0129320.1	1.95502
963	HORVU.MOREX.r2.2HG0145760.1	1.95432
964	HORVU.MOREX.r2.7HG0602000.1	1.95414
965	HORVU.MOREX.r2.7HG0538450.1	1.95382
966	HORVU.MOREX.r2.5HG0367840.1	1.95138	PF00407:Pathogenesis-related protein Bet v I family
967	HORVU.MOREX.r2.7HG0556070.1	1.95136
968	HORVU.MOREX.r2.7HG0620450.1	1.94863	A2X1N2.1 RecName: Full=Two-component response regulator ORR24 && PF00072:Response regulator receiver domain
969	HORVU.MOREX.r2.1HG0070920.1	1.94851	Q9FPW4.2 RecName: Full=Probable NOT transcription complex subunit VIP2; AltName: Full=Protein VIRE2 INTERACTING PROTEIN2; Short=AtVIP2 && -
970	HORVU.MOREX.r2.7HG0588770.1	1.94574
971	HORVU.MOREX.r2.5HG0353190.1	1.9454	PF11250:Fantastic Four meristem regulator
972	HORVU.MOREX.r2.1HG0014280.1	1.94485	Q6Z5M0.2 RecName: Full=Auxin-responsive protein IAA8; AltName: Full=Indoleacetic acid-induced protein 8 && PF02309:AUX/IAA family
973	HORVU.MOREX.r2.4HG0299040.1	1.94292
974	HORVU.MOREX.r2.3HG0244020.1	1.94244
975	HORVU.MOREX.r2.4HG0292560.1	1.93718
976	HORVU.MOREX.r2.2HG0093270.1	1.93673	PF00582:Universal stress protein family
977	HORVU.MOREX.r2.2HG0108410.1	1.93578
978	HORVU.MOREX.r2.2HG0093480.1	1.93434
979	HORVU.MOREX.r2.2HG0115190.1	1.93293
980	HORVU.MOREX.r2.2HG0174050.1	1.93269	Q2UXF7.1 RecName: Full=Fructan 6-exohydrolase; Flags: Precursor && PF00251:Glycosyl hydrolases family 32 N-terminal domain|PF08244:Glycosyl hydrolases family 32 C terminal
981	HORVU.MOREX.r2.7HG0596120.1	1.93257
982	HORVU.MOREX.r2.1HG0016540.1	1.93132
983	HORVU.MOREX.r2.4HG0339360.1	1.92865
984	HORVU.MOREX.r2.5HG0361200.1	1.92798	Q8S983.1 RecName: Full=Auxin response factor 11; AltName: Full=OsARF5; AltName: Full=OsMP; AltName: Full=Protein MONOPTEROS-like >Q01K26.2 RecName: Full=Auxin response factor 11; AltName: Full=OsARF5; AltName: Full=OsMP; AltName: Full=Protein MONOPTE
985	HORVU.MOREX.r2.6HG0459620.1	1.92675	Q9LUC6.1 RecName: Full=Cytochrome P450 72A14 && PF00067:Cytochrome P450
986	HORVU.MOREX.r2.2HG0104760.1	1.9257	Q9FMU5.1 RecName: Full=U3 small nucleolar RNA-associated protein 18 homolog && -
987	HORVU.MOREX.r2.4HG0301630.1	1.92495
988	HORVU.MOREX.r2.4HG0288600.1	1.92365	P10848.1 RecName: Full=Alcohol dehydrogenase 3 && PF08240:Alcohol dehydrogenase GroES-like domain
989	HORVU.MOREX.r2.6HG0486430.1	1.92296
990	HORVU.MOREX.r2.5HG0394490.1	1.92169	B0JW23.1 RecName: Full=Chaperone protein DnaJ && PF00226:DnaJ domain
991	HORVU.MOREX.r2.4HG0303520.1	1.9196	Q6L4S0.1 RecName: Full=DNA damage-binding protein 1; AltName: Full=UV-damaged DNA-binding protein 1; Short=OsUV-DDB1 && -
992	HORVU.MOREX.r2.1HG0075530.1	1.91943	PF07816:Protein of unknown function (DUF1645)
993	HORVU.MOREX.r2.2HG0154060.1	1.91598
994	HORVU.MOREX.r2.3HG0213640.1	1.91575
995	HORVU.MOREX.r2.2HG0118470.1	1.91502
996	HORVU.MOREX.r2.6HG0516340.1	1.91358	O04482.1 RecName: Full=Ubiquitin carboxyl-terminal hydrolase 2 && -
997	HORVU.MOREX.r2.5HG0410540.1	1.9128
998	HORVU.MOREX.r2.5HG0422410.1	1.91253	Q39199.1 RecName: Full=DNA repair protein recA homolog 1, chloroplastic; AltName: Full=Recombinase A homolog 1; Flags: Precursor && PF00154:recA bacterial DNA recombination protein
999	HORVU.MOREX.r2.4HG0291690.1	1.91073
1000	HORVU.MOREX.r2.2HG0140850.1	1.90926	Q0J8G8.1 RecName: Full=MADS-box transcription factor 26; AltName: Full=FDRMADS3; AltName: Full=OsMADS26; AltName: Full=RMADS220 >A2YQK9.2 RecName: Full=MADS-box transcription factor 26; AltName: Full=FDRMADS3; AltName: Full=OsMADS26; AltName: Full=RM
1001	HORVU.MOREX.r2.2HG0137610.1	1.90685	P52184.1 RecName: Full=Profilin-1 && PF00235:Profilin
1002	HORVU.MOREX.r2.3HG0189570.1	1.90666
1003	HORVU.MOREX.r2.7HG0560410.1	1.90167
1004	HORVU.MOREX.r2.1HG0047620.1	1.9006
1005	HORVU.MOREX.r2.5HG0355330.1	1.90053
1006	HORVU.MOREX.r2.6HG0518780.1	1.90009
1007	HORVU.MOREX.r2.6HG0491900.1	1.90004
1008	HORVU.MOREX.r2.4HG0294880.1	1.89887
1009	HORVU.MOREX.r2.3HG0233290.1	1.89818	PF14368:Probable lipid transfer
1010	HORVU.MOREX.r2.4HG0286320.1	1.89793	Q9ZSA7.1 RecName: Full=Protein DMR6-LIKE OXYGENASE 2; AltName: Full=2-oxoglutarate (2OG)-Fe(II) oxygenase-like protein DLO2; AltName: Full=Salicylate 3-hydroxylase DLO2; Short=S3H DLO2; Short=SA 3-hydroxylase DLO2; Short=Salicylic acid 3-hydroxylase
1011	HORVU.MOREX.r2.1HG0020470.1	1.8961	Q8H104.1 RecName: Full=Aspartate--tRNA ligase 1, cytoplasmic; AltName: Full=Aspartyl-tRNA synthetase; Short=AspRS && PF00152:tRNA synthetases class II (D, K and N)
1012	HORVU.MOREX.r2.3HG0226710.1	1.89562	Q9ZU65.1 RecName: Full=Transcription repressor OFP7; AltName: Full=Ovate family protein 7; Short=AtOFP7 && PF04844:Transcriptional repressor, ovate
1013	HORVU.MOREX.r2.2HG0079260.1	1.89543	Q6E7D7.1 RecName: Full=Syn-copalyl diphosphate synthase; Short=OsCPSsyn; Short=Syn-CPP synthase; AltName: Full=OsCPS4; AltName: Full=OsCyc1 && PF03936:Terpene synthase family, metal binding domain|PF01397:Terpene synthase, N-terminal domain
1014	HORVU.MOREX.r2.3HG0213320.1	1.89432	Q9ZUT4.1 RecName: Full=Pentatricopeptide repeat-containing protein At2g37320 && PF01535:PPR repeat
1015	HORVU.MOREX.r2.7HG0529750.1	1.89385
1016	HORVU.MOREX.r2.4HG0277440.1	1.89085	F4I274.1 RecName: Full=Myb family transcription factor PHL8; AltName: Full=Protein PHR1-LIKE 8 && -
1017	HORVU.MOREX.r2.4HG0291520.1	1.89017	Q9SJ24.1 RecName: Full=Egg cell-secreted protein 1.2; Flags: Precursor && PF05617:Prolamin-like
1018	HORVU.MOREX.r2.1HG0034920.1	1.88984
1019	HORVU.MOREX.r2.1HG0043500.1	1.88976	Q8GT75.2 RecName: Full=NEP1-interacting protein 1; AltName: Full=RING-H2 finger protein ATL26 && PF13639:Ring finger domain
1020	HORVU.MOREX.r2.5HG0356510.1	1.88931
1021	HORVU.MOREX.r2.2HG0161730.1	1.88758	Q7XA42.2 RecName: Full=Putative disease resistance protein RGA1; AltName: Full=RGA3-blb && PF00931:NB-ARC domain
1022	HORVU.MOREX.r2.5HG0411180.1	1.88506
1023	HORVU.MOREX.r2.UnG0627590.1	1.88409
1024	HORVU.MOREX.r2.6HG0522890.1	1.88393	Q7EZT1.1 RecName: Full=NAC domain-containing protein 67; Short=ONAC067 && PF02365:No apical meristem (NAM) protein
1025	HORVU.MOREX.r2.3HG0267690.1	1.88326	Q02723.1 RecName: Full=Carbon catabolite-derepressing protein kinase && PF02149:Kinase associated domain 1
1026	HORVU.MOREX.r2.7HG0604530.1	1.88322	Q38907.2 RecName: Full=Probable xyloglucan endotransglucosylase/hydrolase protein 25; Short=At-XTH25; Short=XTH-25; Flags: Precursor && PF00722:Glycosyl hydrolases family 16|PF06955:Xyloglucan endo-transglycosylase (XET) C-terminus
1027	HORVU.MOREX.r2.1HG0018550.1	1.88146	Q9SLN1.2 RecName: Full=Filament-like plant protein 7; Short=AtFPP7 && PF05911:Filament-like plant protein, long coiled-coil
1028	HORVU.MOREX.r2.2HG0149820.1	1.88002	Q7FAX1.1 RecName: Full=Peroxygenase >A2XVG1.1 RecName: Full=Peroxygenase && PF05042:Caleosin related protein
1029	HORVU.MOREX.r2.6HG0524670.1	1.87877
1030	HORVU.MOREX.r2.7HG0580660.1	1.87874	Q8L7W2.2 RecName: Full=Nudix hydrolase 8; Short=AtNUDT8 && -
1031	HORVU.MOREX.r2.3HG0239270.1	1.8752
1032	HORVU.MOREX.r2.5HG0415140.1	1.87222	B6DMK2.1 RecName: Full=ATP-dependent DNA helicase MER3 homolog; AltName: Full=Protein RICE MEIOTIC CROSSOVER 1 && -
1033	HORVU.MOREX.r2.6HG0502830.1	1.87154	Q9SZA4.1 RecName: Full=Cell division cycle 20.1, cofactor of APC complex; Short=AtCDC20.1 && -
1034	HORVU.MOREX.r2.3HG0233980.1	1.87154	Q5HZL1.1 RecName: Full=ERI1 exoribonuclease 2; AltName: Full=Exonuclease domain-containing protein 1 && PF00929:Exonuclease
1035	HORVU.MOREX.r2.3HG0184720.1	1.86862	PF05678:VQ motif
1036	HORVU.MOREX.r2.7HG0565240.1	1.86604
1037	HORVU.MOREX.r2.5HG0401500.1	1.86552	Q9CAC5.1 RecName: Full=NAD(P)H-quinone oxidoreductase subunit L, chloroplastic; AltName: Full=NAD(P)H dehydrogenase subunit L; Short=NDH subunit L; Short=NDH-L; AltName: Full=NADH-plastoquinone oxidoreductase subunit L; AltName: Full=Protein CHLORORE
1038	HORVU.MOREX.r2.4HG0308800.1	1.86315
1039	HORVU.MOREX.r2.5HG0364320.1	1.86287
1040	HORVU.MOREX.r2.3HG0189750.1	1.86244
1041	HORVU.MOREX.r2.6HG0525660.1	1.86212
1042	HORVU.MOREX.r2.5HG0404380.1	1.86161	Q41001.1 RecName: Full=Blue copper protein; Flags: Precursor && PF02298:Plastocyanin-like domain
1043	HORVU.MOREX.r2.6HG0521560.1	1.86134	Q2QR07.1 RecName: Full=Bidirectional sugar transporter SWEET13; Short=OsSWEET13 && PF03083:Sugar efflux transporter for intercellular exchange
1044	HORVU.MOREX.r2.2HG0108130.1	1.86086	PF06624:Ribosome associated membrane protein RAMP4
1045	HORVU.MOREX.r2.5HG0354250.1	1.86084
1046	HORVU.MOREX.r2.6HG0470010.1	1.86082	P45432.2 RecName: Full=COP9 signalosome complex subunit 1; Short=CSN complex subunit 1; AltName: Full=Constitutive photomorphogenesis protein 11; AltName: Full=Protein FUSCA 6 && PF10602:26S proteasome subunit RPN7|PF01399:PCI domain
1047	HORVU.MOREX.r2.4HG0335290.1	1.85975	O49668.1 RecName: Full=Protein PAM68, chloroplastic; AltName: Full=PHOTOSYNTHESIS AFFECTED MUTANT 68; Flags: Precursor && PF11947:Protein of unknown function (DUF3464)
1048	HORVU.MOREX.r2.3HG0215970.1	1.85975
1049	HORVU.MOREX.r2.2HG0174230.1	1.8591	P13653.1 RecName: Full=Protochlorophyllide reductase A, chloroplastic; Short=PCR A; AltName: Full=NADPH-protochlorophyllide oxidoreductase A; Short=POR A; Flags: Precursor && PF00106:short chain dehydrogenase
1050	HORVU.MOREX.r2.2HG0173530.1	1.85886	O03982.1 RecName: Full=Heavy metal-associated isoprenylated plant protein 39; Short=AtHIP39; Flags: Precursor && -
1051	HORVU.MOREX.r2.7HG0597300.1	1.85849
1052	HORVU.MOREX.r2.5HG0349620.1	1.85843
1053	HORVU.MOREX.r2.4HG0283640.1	1.85499	Q8L8A5.1 RecName: Full=GRF1-interacting factor 1; Short=AtGIF1; AltName: Full=Protein ANGUSTIFOLIA 3; AltName: Full=Transcription coactivator GIF1 && PF05030:SSXT protein (N-terminal region)
1054	HORVU.MOREX.r2.4HG0305970.1	1.85477
1055	HORVU.MOREX.r2.6HG0453610.1	1.8547	Q67ZW1.1 RecName: Full=Heavy metal-associated isoprenylated plant protein 27; Short=AtHIP27; Short=AtHIPP27; Flags: Precursor && PF00403:Heavy-metal-associated domain
1056	HORVU.MOREX.r2.2HG0155340.1	1.85458	Q9LNG5.1 RecName: Full=Serine/threonine-protein phosphatase 7 long form homolog && PF10536:Plant mobile domain
1057	HORVU.MOREX.r2.2HG0091290.1	1.85345	Q9FK47.1 RecName: Full=Myb-related protein 1; AltName: Full=Myb family transcription factor PHL10; AltName: Full=Protein PHR1-LIKE 10 && PF14379:MYB-CC type transfactor, LHEQLE motif|PF00249:Myb-like DNA-binding domain
1058	HORVU.MOREX.r2.6HG0469130.1	1.8528	Q9T076.1 RecName: Full=Early nodulin-like protein 2; AltName: Full=Phytocyanin-like protein; Flags: Precursor && PF02298:Plastocyanin-like domain
1059	HORVU.MOREX.r2.2HG0172230.1	1.85207	P26018.1 RecName: Full=Chalcone synthase 1; AltName: Full=Naringenin-chalcone synthase 1 && PF02797:Chalcone and stilbene synthases, C-terminal domain|PF00195:Chalcone and stilbene synthases, N-terminal domain
1060	HORVU.MOREX.r2.4HG0331980.1	1.85191	PF14009:Domain of unknown function (DUF4228)
1061	HORVU.MOREX.r2.6HG0472620.1	1.85155
1062	HORVU.MOREX.r2.1HG0020760.1	1.85112	PF13456:Reverse transcriptase-like
1063	HORVU.MOREX.r2.UnG0626230.1	1.85008
1064	HORVU.MOREX.r2.7HG0541730.1	1.8492	Q38834.2 RecName: Full=Disease resistance RPP13-like protein 4; AltName: Full=Disease resistance protein ZAR1; AltName: Full=Protein HOPZ-ACTIVATED RESISTANCE 1 && PF00931:NB-ARC domain
1065	HORVU.MOREX.r2.5HG0440060.1	1.84731	O04151.1 RecName: Full=Calreticulin-1; Flags: Precursor && PF00262:Calreticulin family
1066	HORVU.MOREX.r2.5HG0399480.1	1.84576
1067	HORVU.MOREX.r2.5HG0427420.1	1.84535	PF06364:Protein of unknown function (DUF1068)
1068	HORVU.MOREX.r2.2HG0150970.1	1.84465	O49561.2 RecName: Full=Gibberellin 2-beta-dioxygenase 8; AltName: Full=GA 2-oxidase 8; AltName: Full=Gibberellin 2-beta-hydroxylase 8; AltName: Full=Gibberellin 2-oxidase 8 && PF03171:2OG-Fe(II) oxygenase superfamily|PF14226:non-haem dioxygenase in m
1069	HORVU.MOREX.r2.4HG0306350.1	1.8432	Q8VZG1.1 RecName: Full=Diacylglycerol kinase 3; Short=AtDGK3; Short=DAG kinase 3; AltName: Full=Diglyceride kinase 3; Short=DGK 3 && PF00781:Diacylglycerol kinase catalytic domain
1070	HORVU.MOREX.r2.3HG0267000.1	1.84276
1071	HORVU.MOREX.r2.2HG0100420.1	1.84129
1072	HORVU.MOREX.r2.4HG0312500.1	1.84113
1073	HORVU.MOREX.r2.5HG0386540.1	1.84071	Q0IWL9.2 RecName: Full=Monothiol glutaredoxin-S11 && -
1074	HORVU.MOREX.r2.4HG0310230.1	1.84066	Q7XSN9.2 RecName: Full=Actin-depolymerizing factor 6; Short=ADF-6; Short=OsADF6 && -
1075	HORVU.MOREX.r2.4HG0318000.1	1.83962	D9HP27.1 RecName: Full=Cell number regulator 11; AltName: Full=ZmCNR11 && PF04749:PLAC8 family
1076	HORVU.MOREX.r2.6HG0519570.1	1.83875	P46032.1 RecName: Full=Protein NRT1/ PTR FAMILY 8.3; Short=AtNPF8.3; AltName: Full=Histidine-transporting protein; AltName: Full=Peptide transporter PTR2 && PF00854:POT family
1077	HORVU.MOREX.r2.1HG0026990.1	1.83782
1078	HORVU.MOREX.r2.2HG0091920.1	1.83271
1079	HORVU.MOREX.r2.7HG0565700.1	1.83188
1080	HORVU.MOREX.r2.7HG0605780.1	1.83093
1081	HORVU.MOREX.r2.7HG0585340.1	1.82956
1082	HORVU.MOREX.r2.7HG0582250.1	1.82847
1083	HORVU.MOREX.r2.3HG0234060.1	1.82737
1084	HORVU.MOREX.r2.1HG0075790.1	1.82447	Q9S7T7.2 RecName: Full=Sister chromatid cohesion 1 protein 1; AltName: Full=Protein DETERMINATE INFERTILE 1; AltName: Full=SCC1 homolog 1 && PF04825:N terminus of Rad21 / Rec8 like protein|PF04824:Conserved region of Rad21 / Rec8 like protein
1085	HORVU.MOREX.r2.3HG0232490.1	1.82312	Q9LMP1.1 RecName: Full=Wall-associated receptor kinase 2; Flags: Precursor && PF07714:Protein tyrosine kinase|PF08488:Wall-associated kinase
1086	HORVU.MOREX.r2.5HG0422020.1	1.82051	Q10G40.2 RecName: Full=Expansin-B12; AltName: Full=Beta-expansin-12; AltName: Full=OsEXPB12; AltName: Full=OsaEXPb1.17; Flags: Precursor && PF01357:Pollen allergen|PF03330:Rare lipoprotein A (RlpA)-like double-psi beta-barrel
1087	HORVU.MOREX.r2.3HG0260980.1	1.81988
1088	HORVU.MOREX.r2.5HG0371380.1	1.81931
1089	HORVU.MOREX.r2.3HG0206770.1	1.81863
1090	HORVU.MOREX.r2.1HG0078230.1	1.81761
1091	HORVU.MOREX.r2.4HG0277210.1	1.81716
1092	HORVU.MOREX.r2.5HG0349320.1	1.81705
1093	HORVU.MOREX.r2.6HG0451490.1	1.81686
1094	HORVU.MOREX.r2.4HG0302280.1	1.81486
1095	HORVU.MOREX.r2.6HG0454360.1	1.81454	Q9LM71.2 RecName: Full=Peptidyl-prolyl cis-trans isomerase FKBP18, chloroplastic; Short=PPIase FKBP18; AltName: Full=FK506-binding protein 18; Short=AtFKBP18; AltName: Full=Immunophilin FKBP18; AltName: Full=Rotamase; Flags: Precursor && PF00254:FKBP
1096	HORVU.MOREX.r2.4HG0319530.1	1.81311	Q9XHV0.1 RecName: Full=Transcription factor MYB80; AltName: Full=MYB-related protein 103; Short=AtMYB103; AltName: Full=Myb-related protein 80; Short=AtMYB80; AltName: Full=Protein MALE STERILE 188 && PF00249:Myb-like DNA-binding domain
1097	HORVU.MOREX.r2.5HG0408940.1	1.8121
1098	HORVU.MOREX.r2.3HG0223960.1	1.81112	PF04937:Protein of unknown function (DUF 659)|PF05699:hAT family C-terminal dimerisation region
1099	HORVU.MOREX.r2.1HG0066960.1	1.81075
1100	HORVU.MOREX.r2.2HG0092750.1	1.80984	O04886.1 RecName: Full=Pectinesterase 1; Short=PE 1; AltName: Full=Pectin methylesterase; Flags: Precursor && PF04043:Plant invertase/pectin methylesterase inhibitor|PF01095:Pectinesterase
1101	HORVU.MOREX.r2.7HG0583690.1	1.80883	Q9LXA5.1 RecName: Full=L-type lectin-domain containing receptor kinase IX.1; Short=LecRK-IX.1; Flags: Precursor && PF00069:Protein kinase domain|PF00139:Legume lectin domain
1102	HORVU.MOREX.r2.3HG0208400.1	1.80865
1103	HORVU.MOREX.r2.1HG0025490.1	1.80771
1104	HORVU.MOREX.r2.5HG0371720.1	1.80748
1105	HORVU.MOREX.r2.6HG0475690.1	1.8068	Q9FR44.1 RecName: Full=Phosphoethanolamine N-methyltransferase 1; Short=AtNMT1; Short=PEAMT 1; AltName: Full=Protein XIPOTL 1 && PF08241:Methyltransferase domain
1106	HORVU.MOREX.r2.3HG0274990.1	1.80549	Q4JL76.1 RecName: Full=Myb-related protein MYBAS2 && PF00249:Myb-like DNA-binding domain
1107	HORVU.MOREX.r2.7HG0573940.1	1.8054	PF04937:Protein of unknown function (DUF 659)
1108	HORVU.MOREX.r2.7HG0582690.1	1.80462	Q9LNJ4.1 RecName: Full=Cytochrome P450 703A2; AltName: Full=Protein DEFECTIVE IN EXINE FORMATION 2 && PF00067:Cytochrome P450
1109	HORVU.MOREX.r2.2HG0160790.1	1.80416	Q9SZA4.1 RecName: Full=Cell division cycle 20.1, cofactor of APC complex; Short=AtCDC20.1 && -
1110	HORVU.MOREX.r2.4HG0327680.1	1.8035	Q9LEH3.1 RecName: Full=Peroxidase 15; Short=Prx15; AltName: Full=Anionic peroxidase; Flags: Precursor && PF00141:Peroxidase
1111	HORVU.MOREX.r2.2HG0149130.1	1.80238
1112	HORVU.MOREX.r2.1HG0066090.1	1.80128	PF12695:Alpha/beta hydrolase family
1113	HORVU.MOREX.r2.2HG0094650.1	1.80055
1114	HORVU.MOREX.r2.5HG0378860.1	1.7998
1115	HORVU.MOREX.r2.6HG0526030.1	1.7977
1116	HORVU.MOREX.r2.5HG0367940.1	1.79685	PF00407:Pathogenesis-related protein Bet v I family
1117	HORVU.MOREX.r2.6HG0526590.1	1.79668
1118	HORVU.MOREX.r2.2HG0129240.1	1.79408	PF03763:Remorin, C-terminal region
1119	HORVU.MOREX.r2.2HG0166170.1	1.79341	P24397.1 RecName: Full=Hyoscyamine 6-dioxygenase; AltName: Full=Hyoscyamine 6-beta-hydroxylase && -
1120	HORVU.MOREX.r2.7HG0618010.1	1.79335
1121	HORVU.MOREX.r2.3HG0240120.1	1.79328	Q943F3.1 RecName: Full=60S ribosomal protein L18a && -
1122	HORVU.MOREX.r2.1HG0016870.1	1.79295	Q9FGY4.1 RecName: Full=F-box protein At5g49610 && -
1123	HORVU.MOREX.r2.5HG0377460.1	1.79099
1124	HORVU.MOREX.r2.7HG0584560.1	1.78915
1125	HORVU.MOREX.r2.6HG0481800.1	1.78815
1126	HORVU.MOREX.r2.2HG0118160.1	1.78749
1127	HORVU.MOREX.r2.3HG0204730.1	1.78746	Q9FEQ8.1 RecName: Full=Peroxidase 2; AltName: Full=Plasma membrane-bound peroxidase 2; Short=pmPOX2; Flags: Precursor && PF00141:Peroxidase
1128	HORVU.MOREX.r2.2HG0100450.1	1.78665
1129	HORVU.MOREX.r2.6HG0476800.1	1.78606
1130	HORVU.MOREX.r2.4HG0318430.1	1.78503
1131	HORVU.MOREX.r2.2HG0125350.1	1.78387	Q5NBT9.1 RecName: Full=Protein TPR1; AltName: Full=Aberrant spikelet and panicle1-related 2; AltName: Full=Protein ASP1-RELATED 2; Short=OsASPR2; AltName: Full=Topless-related protein 1; AltName: Full=Topless-related protein 2; Short=OsTPR2 && -
1132	HORVU.MOREX.r2.7HG0576700.1	1.78322
1133	HORVU.MOREX.r2.6HG0519470.1	1.78306
1134	HORVU.MOREX.r2.6HG0501920.1	1.78284	Q9C7T4.1 RecName: Full=Transcription factor bHLH96; AltName: Full=Basic helix-loop-helix protein 96; Short=AtbHLH96; Short=bHLH 96; AltName: Full=Transcription factor EN 15; AltName: Full=bHLH transcription factor bHLH096 && PF00010:Helix-loop-helix
1135	HORVU.MOREX.r2.2HG0170940.1	1.78194	PF07744:SPOC domain
1136	HORVU.MOREX.r2.5HG0381010.1	1.78194
1137	HORVU.MOREX.r2.3HG0243590.1	1.78141	F4HQX1.1 RecName: Full=Jacalin-related lectin 3; AltName: Full=Mannose-binding lectin superfamily protein && PF01419:Jacalin-like lectin domain
1138	HORVU.MOREX.r2.1HG0062150.1	1.78005
1139	HORVU.MOREX.r2.4HG0331280.1	1.77975
1140	HORVU.MOREX.r2.3HG0257380.1	1.77924
1141	HORVU.MOREX.r2.2HG0114840.1	1.77811	Q8VZU2.1 RecName: Full=Syntaxin-132; Short=AtSYP132 && PF05739:SNARE domain|PF00804:Syntaxin
1142	HORVU.MOREX.r2.3HG0266610.1	1.77702	O81906.1 RecName: Full=G-type lectin S-receptor-like serine/threonine-protein kinase B120; Flags: Precursor && PF08276:PAN-like domain|PF07714:Protein tyrosine kinase
1143	HORVU.MOREX.r2.3HG0200340.1	1.77695	Q8L970.1 RecName: Full=Probable prolyl 4-hydroxylase 7; Short=AtP4H7 && -
1144	HORVU.MOREX.r2.6HG0504890.1	1.77667
1145	HORVU.MOREX.r2.7HG0572500.1	1.77625
1146	HORVU.MOREX.r2.6HG0479800.1	1.77582
1147	HORVU.MOREX.r2.4HG0299400.1	1.7755
1148	HORVU.MOREX.r2.3HG0234810.1	1.77466
1149	HORVU.MOREX.r2.7HG0597610.1	1.77436
1150	HORVU.MOREX.r2.5HG0445350.1	1.7727	C0LGP4.1 RecName: Full=Probable LRR receptor-like serine/threonine-protein kinase At3g47570; Flags: Precursor && PF13855:Leucine rich repeat|PF08263:Leucine rich repeat N-terminal domain|PF00069:Protein kinase domain
1151	HORVU.MOREX.r2.5HG0422880.1	1.77097
1152	HORVU.MOREX.r2.5HG0396270.1	1.77077	Q6H611.1 RecName: Full=Succinate dehydrogenase subunit 7, mitochondrial; Flags: Precursor && -
1153	HORVU.MOREX.r2.5HG0416180.1	1.77045
1154	HORVU.MOREX.r2.1HG0006350.1	1.7692	Q6VAM4.1 RecName: Full=MADS-box transcription factor 23; AltName: Full=OsMADS23 && PF01486:K-box region|PF00319:SRF-type transcription factor (DNA-binding and dimerisation domain)
1155	HORVU.MOREX.r2.7HG0553710.1	1.76855	Q9DCD2.1 RecName: Full=Pre-mRNA-splicing factor SYF1; AltName: Full=XPA-binding protein 2 && -
1156	HORVU.MOREX.r2.1HG0021320.1	1.76831
1157	HORVU.MOREX.r2.3HG0226660.1	1.76745	Q9LDY2.1 RecName: Full=2-oxoisovalerate dehydrogenase subunit beta 2, mitochondrial; AltName: Full=Branched-chain alpha-keto acid dehydrogenase E1 component beta chain; Short=BCKDE1B; Short=BCKDH E1-beta; AltName: Full=Protein DARK INDUCIBLE 4; Flags
1158	HORVU.MOREX.r2.6HG0476410.1	1.76734	Q8S8A0.1 RecName: Full=Protein GLUTAMINE DUMPER 4 && -
1159	HORVU.MOREX.r2.2HG0147400.1	1.76717
1160	HORVU.MOREX.r2.3HG0225610.1	1.7671
1161	HORVU.MOREX.r2.4HG0309210.1	1.76579	PF10172:Det1 complexing ubiquitin ligase|PF02037:SAP domain
1162	HORVU.MOREX.r2.2HG0165070.1	1.76431	Q2QYL3.1 RecName: Full=Non-specific lipid-transfer protein 3; Short=LTP 3; Flags: Precursor >A2ZAS9.1 RecName: Full=Non-specific lipid-transfer protein 3; Short=LTP 3; Flags: Precursor && PF00234:Protease inhibitor/seed storage/LTP family
1163	HORVU.MOREX.r2.3HG0249410.1	1.76189	PF04043:Plant invertase/pectin methylesterase inhibitor
1164	HORVU.MOREX.r2.2HG0122970.1	1.76008	PF12274:Protein of unknown function (DUF3615)
1165	HORVU.MOREX.r2.3HG0256920.1	1.75837	Q8LJJ9.1 RecName: Full=Stearoyl-[acyl-carrier-protein] 9-desaturase 1, chloroplastic; Short=Stearoyl-ACP desaturase 1; AltName: Full=Acyl-[acyl-carrier-protein] desaturase 1; Flags: Precursor >B8A7A3.1 RecName: Full=Stearoyl-[acyl-carrier-protein] 9-
1166	HORVU.MOREX.r2.5HG0372720.1	1.75834	Q5MAU8.1 RecName: Full=Probable inactive purple acid phosphatase 27; Flags: Precursor && PF00400:WD domain, G-beta repeat
1167	HORVU.MOREX.r2.3HG0191510.1	1.75626	Q8LDS5.1 RecName: Full=THO complex subunit 7A; AltName: Full=THO complex subunit 7; Short=AtTHO7 && -
1168	HORVU.MOREX.r2.2HG0153570.1	1.75315
1169	HORVU.MOREX.r2.7HG0577430.1	1.74964
1170	HORVU.MOREX.r2.2HG0114990.1	1.74949	Q9FGG3.1 RecName: Full=WAT1-related protein At5g64700 && PF00892:EamA-like transporter family
1171	HORVU.MOREX.r2.5HG0365960.1	1.74946
1172	HORVU.MOREX.r2.7HG0580460.1	1.74906	PF10151:Uncharacterised conserved protein (DUF2359)
1173	HORVU.MOREX.r2.4HG0323890.1	1.74889	Q84Q77.1 RecName: Full=17.9 kDa class I heat shock protein; AltName: Full=17.9 kDa heat shock protein 1; Short=OsHsp17.9A && PF00011:Hsp20/alpha crystallin family
1174	HORVU.MOREX.r2.3HG0201740.1	1.74818
1175	HORVU.MOREX.r2.7HG0559550.1	1.74707	Q8GUM4.2 RecName: Full=Uncharacterized membrane protein At3g27390 && -
1176	HORVU.MOREX.r2.6HG0511100.1	1.74633	PF03478:Protein of unknown function (DUF295)
1177	HORVU.MOREX.r2.2HG0119160.1	1.74599
1178	HORVU.MOREX.r2.1HG0023230.1	1.74567	O49809.2 RecName: Full=Glyoxysomal fatty acid beta-oxidation multifunctional protein MFP-a; Includes: RecName: Full=Enoyl-CoA hydratase/3-2-trans-enoyl-CoA isomerase/3-hydroxybutyryl-CoA epimerase; Includes: RecName: Full=3-hydroxyacyl-CoA dehydrogen
1179	HORVU.MOREX.r2.4HG0317980.1	1.74542
1180	HORVU.MOREX.r2.4HG0317950.1	1.74372	Q9ZQV3.1 RecName: Full=Probable nicotianamine synthase 6; AltName: Full=HvNAS6; AltName: Full=S-adenosyl-L-methionine:S-adenosyl-L-methionine:S-adenosyl-methionine 3-amino-3-carboxypropyltransferase 6 && PF03059:Nicotianamine synthase protein
1181	HORVU.MOREX.r2.4HG0320160.1	1.74238	PF04387:Protein tyrosine phosphatase-like protein, PTPLA
1182	HORVU.MOREX.r2.7HG0622560.1	1.7408
1183	HORVU.MOREX.r2.7HG0623040.1	1.74031
1184	HORVU.MOREX.r2.4HG0285570.1	1.74006	PF13912:C2H2-type zinc finger
1185	HORVU.MOREX.r2.7HG0562190.1	1.73899	Q0PGJ6.1 RecName: Full=Aldo-keto reductase family 4 member C9 && PF00248:Aldo/keto reductase family
1186	HORVU.MOREX.r2.4HG0278550.1	1.73779
1187	HORVU.MOREX.r2.7HG0580450.1	1.73586	Q9C5K7.1 RecName: Full=1-aminocyclopropane-1-carboxylate oxidase homolog 2 && -
1188	HORVU.MOREX.r2.7HG0584420.1	1.73532
1189	HORVU.MOREX.r2.6HG0476390.1	1.73491
1190	HORVU.MOREX.r2.7HG0598570.1	1.73447
1191	HORVU.MOREX.r2.2HG0181150.1	1.7339
1192	HORVU.MOREX.r2.6HG0486140.1	1.7321	PF00385:Chromo (CHRromatin Organisation MOdifier) domain
1193	HORVU.MOREX.r2.3HG0238630.1	1.73036	PF05699:hAT family C-terminal dimerisation region
1194	HORVU.MOREX.r2.1HG0046680.1	1.72959	Q7XTG7.2 RecName: Full=7-hydroxymethyl chlorophyll a reductase, chloroplastic; Flags: Precursor && PF04432:Coenzyme F420 hydrogenase/dehydrogenase, beta subunit C terminus|PF04422:Coenzyme F420 hydrogenase/dehydrogenase, beta subunit N-term
1195	HORVU.MOREX.r2.5HG0378830.1	1.72869
1196	HORVU.MOREX.r2.2HG0121400.1	1.72855
1197	HORVU.MOREX.r2.7HG0529510.1	1.72705	Q9M129.1 RecName: Full=WAT1-related protein At4g01450 && PF00892:EamA-like transporter family
1198	HORVU.MOREX.r2.3HG0183370.1	1.72514
1199	HORVU.MOREX.r2.3HG0233830.1	1.72501
1200	HORVU.MOREX.r2.3HG0211330.1	1.72443	Q9SF33.1 RecName: Full=Mitochondrial import inner membrane translocase subunit TIM14-2; AltName: Full=Chaperone DnaJ-domain containing protein 2 && -
1201	HORVU.MOREX.r2.7HG0531900.1	1.7236
1202	HORVU.MOREX.r2.2HG0170520.1	1.72255
1203	HORVU.MOREX.r2.3HG0191030.1	1.72155	P01086.3 RecName: Full=Trypsin inhibitor CMe; AltName: Full=Alpha-amylase/trypsin inhibitor; AltName: Full=BTI-CMe1; AltName: Full=BTI-CMe2.1; AltName: Full=BTI-CMe3.1; AltName: Full=Chloroform/methanol-soluble protein CMe; Flags: Precursor && PF0023
1204	HORVU.MOREX.r2.2HG0166440.1	1.72155
1205	HORVU.MOREX.r2.3HG0216940.1	1.72092
1206	HORVU.MOREX.r2.5HG0445480.1	1.7203	Q9LSK9.1 RecName: Full=Uncharacterized protein At5g65660 && -
1207	HORVU.MOREX.r2.7HG0598450.1	1.7192	PF04570:zinc-finger of the FCS-type, C2-C2
1208	HORVU.MOREX.r2.6HG0475930.1	1.7191
1209	HORVU.MOREX.r2.3HG0211400.1	1.71882
1210	HORVU.MOREX.r2.UnG0630550.1	1.71796
1211	HORVU.MOREX.r2.4HG0291950.1	1.71735
1212	HORVU.MOREX.r2.1HG0018200.1	1.71415	Q2V4B9.2 RecName: Full=Probable plastidic glucose transporter 3 && PF00083:Sugar (and other) transporter
1213	HORVU.MOREX.r2.4HG0283700.1	1.71412
1214	HORVU.MOREX.r2.3HG0256810.1	1.71328	A2A1A0.1 RecName: Full=S-norcoclaurine synthase 1; Short=CjNCS1 && PF14226:non-haem dioxygenase in morphine synthesis N-terminal|PF03171:2OG-Fe(II) oxygenase superfamily
1215	HORVU.MOREX.r2.6HG0523010.1	1.71287
1216	HORVU.MOREX.r2.1HG0069800.1	1.71222	Q8L731.1 RecName: Full=Protein DETOXIFICATION 12; Short=AtDTX12; AltName: Full=Multidrug and toxic compound extrusion protein 12; Short=MATE protein 12 && PF01554:MatE
1217	HORVU.MOREX.r2.5HG0366230.1	1.71089	Q4JL76.1 RecName: Full=Myb-related protein MYBAS2 && PF00249:Myb-like DNA-binding domain
1218	HORVU.MOREX.r2.6HG0525100.1	1.71005
1219	HORVU.MOREX.r2.1HG0061950.1	1.70863	F4HQX1.1 RecName: Full=Jacalin-related lectin 3; AltName: Full=Mannose-binding lectin superfamily protein && PF01419:Jacalin-like lectin domain
1220	HORVU.MOREX.r2.4HG0298210.1	1.70849
1221	HORVU.MOREX.r2.4HG0282950.1	1.70835	Q10DK7.1 RecName: Full=1-aminocyclopropane-1-carboxylate synthase 1; Short=ACC synthase 1; AltName: Full=S-adenosyl-L-methionine methylthioadenosine-lyase 1 >A2XLL2.2 RecName: Full=1-aminocyclopropane-1-carboxylate synthase 1; Short=ACC synthase 1; A
1222	HORVU.MOREX.r2.5HG0446180.1	1.70681	Q5JJV0.1 RecName: Full=Beta-fructofuranosidase, insoluble isoenzyme 4; AltName: Full=Cell wall beta-fructosidase 4; AltName: Full=Invertase 4; AltName: Full=OsCIN4; AltName: Full=Sucrose hydrolase 4; Flags: Precursor && PF08244:Glycosyl hydrolases fa
1223	HORVU.MOREX.r2.7HG0541250.1	1.70475	Q9LU21.1 RecName: Full=Photosynthetic NDH subunit of subcomplex B 3, chloroplastic; Short=Protein PnsB3; AltName: Full=NDH-DEPENDENT CYCLIC ELECTRON FLOW 4; Flags: Precursor && PF00111:2Fe-2S iron-sulfur cluster binding domain
1224	HORVU.MOREX.r2.UnG0636160.1	1.70428
1225	HORVU.MOREX.r2.2HG0178800.1	1.70383	Q6YTI3.1 RecName: Full=Thioredoxin-like 4, chloroplastic; AltName: Full=Lilium-type thioredoxin 3; Flags: Precursor && PF00085:Thioredoxin
1226	HORVU.MOREX.r2.6HG0454840.1	1.70357
1227	HORVU.MOREX.r2.2HG0113670.1	1.70268	Q8VYZ0.1 RecName: Full=E3 ubiquitin-protein ligase ORTHRUS 2; AltName: Full=Protein VARIANT IN METHYLATION 1 && PF02182:SAD/SRA domain
1228	HORVU.MOREX.r2.3HG0188930.1	1.70239
1229	HORVU.MOREX.r2.3HG0233280.1	1.70225	P51614.1 RecName: Full=Acidic endochitinase; Flags: Precursor && PF07714:Protein tyrosine kinase|PF00704:Glycosyl hydrolases family 18
1230	HORVU.MOREX.r2.2HG0101730.1	1.69959
1231	HORVU.MOREX.r2.5HG0434780.1	1.69718	Q9LHK1.1 RecName: Full=Nudix hydrolase 16, mitochondrial; Short=AtNUDT16; Flags: Precursor && PF00293:NUDIX domain
1232	HORVU.MOREX.r2.3HG0245600.1	1.69442
1233	HORVU.MOREX.r2.6HG0520060.1	1.69164
1234	HORVU.MOREX.r2.5HG0407510.1	1.69085	Q8W571.3 RecName: Full=RING-H2 finger protein ATL32; AltName: Full=RING-type E3 ubiquitin transferase ATL32; Flags: Precursor && PF13639:Ring finger domain
1235	HORVU.MOREX.r2.6HG0525460.1	1.68979	Q9LMN6.1 RecName: Full=Wall-associated receptor kinase 4; Flags: Precursor && PF13947:Wall-associated receptor kinase galacturonan-binding|PF07714:Protein tyrosine kinase|PF07645:Calcium-binding EGF domain
1236	HORVU.MOREX.r2.3HG0238570.1	1.68773	Q10J94.1 RecName: Full=Cysteine proteinase inhibitor 8; AltName: Full=Oryzacystatin VIII; Short=OC-VIII; AltName: Full=Oryzacystatin-8; Flags: Precursor && PF16845:Aspartic acid proteinase inhibitor
1237	HORVU.MOREX.r2.7HG0551210.1	1.68697	PF02731:SKIP/SNW domain
1238	HORVU.MOREX.r2.6HG0449580.1	1.68261	Q9M130.1 RecName: Full=WAT1-related protein At4g01440 && PF00892:EamA-like transporter family
1239	HORVU.MOREX.r2.4HG0299240.1	1.68193
1240	HORVU.MOREX.r2.7HG0533430.1	1.68188
1241	HORVU.MOREX.r2.7HG0593590.1	1.68166
1242	HORVU.MOREX.r2.4HG0289200.1	1.68108	Q6F6Y2.1 RecName: Full=FAD-dependent urate hydroxylase; AltName: Full=Flavoprotein urate hydroxylase && PF01494:FAD binding domain
1243	HORVU.MOREX.r2.5HG0378340.1	1.67752
1244	HORVU.MOREX.r2.2HG0138670.1	1.67708	PF02496:ABA/WDS induced protein
1245	HORVU.MOREX.r2.5HG0421220.1	1.67528
1246	HORVU.MOREX.r2.1HG0048800.1	1.67331	F4IH21.1 RecName: Full=Protein trichome birefringence-like 33 && PF13839:GDSL/SGNH-like Acyl-Esterase family found in Pmr5 and Cas1p|PF14416:PMR5 N terminal Domain
1247	HORVU.MOREX.r2.4HG0309510.1	1.67321	O04066.1 RecName: Full=Acyl-CoA-binding protein; Short=ACBP [Ricinus communis] && PF00887:Acyl CoA binding protein
1248	HORVU.MOREX.r2.3HG0228610.1	1.67292	PF04003:Dip2/Utp12 Family
1249	HORVU.MOREX.r2.7HG0602350.1	1.67174
1250	HORVU.MOREX.r2.5HG0355570.1	1.67144
1251	HORVU.MOREX.r2.2HG0115420.1	1.67024	A2YLX7.1 RecName: Full=Protein LHCP TRANSLOCATION DEFECT; Flags: Precursor >A3BKF2.1 RecName: Full=Protein LHCP TRANSLOCATION DEFECT; Flags: Precursor && PF13857:Ankyrin repeats (many copies)
1252	HORVU.MOREX.r2.6HG0496930.1	1.66983	Q8JFY9.1 RecName: Full=Poly(U)-specific endoribonuclease-A; AltName: Full=Protein endoU-A; AltName: Full=Uridylate-specific endoribonuclease-A; AltName: Full=XendoU-A && PF09412:Endoribonuclease XendoU
1253	HORVU.MOREX.r2.2HG0164280.1	1.6688	PF08263:Leucine rich repeat N-terminal domain
1254	HORVU.MOREX.r2.2HG0143230.1	1.66725	Q9LU10.1 RecName: Full=Protease Do-like 8, chloroplastic; Flags: Precursor && PF13365:Trypsin-like peptidase domain|PF13180:PDZ domain
1255	HORVU.MOREX.r2.1HG0016590.1	1.6669	Q7XA42.2 RecName: Full=Putative disease resistance protein RGA1; AltName: Full=RGA3-blb && PF00931:NB-ARC domain
1256	HORVU.MOREX.r2.5HG0410580.1	1.66556
1257	HORVU.MOREX.r2.7HG0601290.1	1.66549
1258	HORVU.MOREX.r2.7HG0541610.1	1.66448
1259	HORVU.MOREX.r2.3HG0228110.1	1.66398
1260	HORVU.MOREX.r2.2HG0128640.1	1.66189
1261	HORVU.MOREX.r2.3HG0245220.1	1.66055	Q6ZFZ4.1 RecName: Full=Calpain-type cysteine protease ADL1; AltName: Full=Phytocalpain ADL1; AltName: Full=Protein ADAXIALIZED LEAF1; AltName: Full=Protein DEFECTIVE KERNEL 1; Short=OsDEK1; AltName: Full=Protein SHOOTLESS 3; Flags: Precursor && PF006
1262	HORVU.MOREX.r2.1HG0007330.1	1.65782
1263	HORVU.MOREX.r2.5HG0414040.1	1.65693	Q03773.1 RecName: Full=Glucan endo-1,3-beta-glucosidase; AltName: Full=(1->3)-beta-glucan endohydrolase; Short=(1->3)-beta-glucanase; AltName: Full=Beta-1,3-endoglucanase; Flags: Precursor && PF00332:Glycosyl hydrolases family 17
1264	HORVU.MOREX.r2.1HG0031540.1	1.65683	F4IPY2.1 RecName: Full=Cysteine--tRNA ligase, chloroplastic/mitochondrial; AltName: Full=Cysteinyl-tRNA synthetase; Short=CysRS; Flags: Precursor && PF01406:tRNA synthetases class I (C) catalytic domain
1265	HORVU.MOREX.r2.5HG0415580.1	1.65607	PF05553:Cotton fibre expressed protein
1266	HORVU.MOREX.r2.3HG0185590.1	1.6558
1267	HORVU.MOREX.r2.2HG0125400.1	1.65423	Q6NME7.1 RecName: Full=CST complex subunit TEN1; AltName: Full=Protein MERISTEM DISORGANIZATION 1; AltName: Full=Protein telomeric pathways with STN1 homolog && PF15490:Telomere-capping, CST complex subunit
1268	HORVU.MOREX.r2.7HG0597390.1	1.65396	PF08387:FBD
1269	HORVU.MOREX.r2.2HG0147370.1	1.6539	PF04862:Protein of unknown function (DUF642)
1270	HORVU.MOREX.r2.5HG0411920.1	1.64995
1271	HORVU.MOREX.r2.4HG0290370.1	1.64978	F4KDA5.1 RecName: Full=Probable mitochondrial intermediate peptidase, mitochondrial; Flags: Precursor && -
1272	HORVU.MOREX.r2.4HG0328230.1	1.64877
1273	HORVU.MOREX.r2.1HG0026230.1	1.64838	A5VLH4.1 RecName: Full=tRNA pseudouridine synthase A; AltName: Full=tRNA pseudouridine(38-40) synthase; AltName: Full=tRNA pseudouridylate synthase I; AltName: Full=tRNA-uridine isomerase I >B2G8U7.1 RecName: Full=tRNA pseudouridine synthase A; AltNa
1274	HORVU.MOREX.r2.7HG0619380.1	1.64801
1275	HORVU.MOREX.r2.4HG0289840.1	1.64727	Q8L7V3.1 RecName: Full=Probable methyltransferase PMT26 && PF03141:Putative S-adenosyl-L-methionine-dependent methyltransferase
1276	HORVU.MOREX.r2.4HG0302410.1	1.64704	PF13857:Ankyrin repeats (many copies)
1277	HORVU.MOREX.r2.3HG0192780.1	1.64574	Q8PSE5.1 RecName: Full=Protease HtpX homolog 2 && PF01435:Peptidase family M48
1278	HORVU.MOREX.r2.6HG0503210.1	1.64519	Q9LZ82.1 RecName: Full=Protein BTR1; AltName: Full=Binding to ToMV RNA 1 && PF00013:KH domain
1279	HORVU.MOREX.r2.2HG0091450.1	1.64513	PF14200:Ricin-type beta-trefoil lectin domain-like
1280	HORVU.MOREX.r2.4HG0309900.1	1.6436
1281	HORVU.MOREX.r2.3HG0270740.1	1.64262	Q5VP70.1 RecName: Full=Auxin efflux carrier component 3a; Short=OsPIN3a; AltName: Full=OSPIN10a; AltName: Full=OsPIN3t && PF03547:Membrane transport protein
1282	HORVU.MOREX.r2.7HG0551960.1	1.64211	PF02319:E2F/DP family winged-helix DNA-binding domain|PF08781:Transcription factor DP
1283	HORVU.MOREX.r2.1HG0042580.1	1.64152	Q8LCA1.2 RecName: Full=Protein CURVATURE THYLAKOID 1B, chloroplastic; AltName: Full=Photosystem I protein P; AltName: Full=Thylakoid membrane phosphoprotein 14 kDa; Flags: Precursor && PF14159:CAAD domains of cyanobacterial aminoacyl-tRNA synthetase
1284	HORVU.MOREX.r2.7HG0564090.1	1.64034	P74516.1 RecName: Full=Putative tRNA (cytidine(34)-2'-O)-methyltransferase; AltName: Full=tRNA (cytidine/uridine-2'-O-)-methyltransferase && PF00588:SpoU rRNA Methylase family
1285	HORVU.MOREX.r2.4HG0289300.1	1.63887
1286	HORVU.MOREX.r2.6HG0518130.1	1.63715	PF00013:KH domain
1287	HORVU.MOREX.r2.1HG0043630.1	1.63612	D2HWM5.1 RecName: Full=E3 ubiquitin-protein ligase RFWD3; AltName: Full=RING finger and WD repeat domain-containing protein 3; AltName: Full=RING finger protein 201 && PF13639:Ring finger domain
1288	HORVU.MOREX.r2.4HG0336990.1	1.63597
1289	HORVU.MOREX.r2.6HG0512570.1	1.63483
1290	HORVU.MOREX.r2.2HG0087940.1	1.63458	Q9LHL6.1 RecName: Full=Protein trichome birefringence-like 1 && PF14416:PMR5 N terminal Domain|PF13839:GDSL/SGNH-like Acyl-Esterase family found in Pmr5 and Cas1p
1291	HORVU.MOREX.r2.6HG0473050.1	1.63453	Q9LUD7.2 RecName: Full=Putative callose synthase 8; AltName: Full=1,3-beta-glucan synthase; AltName: Full=Protein GLUCAN SYNTHASE-LIKE 4 && PF02364:1,3-beta-glucan synthase component
1292	HORVU.MOREX.r2.1HG0063720.1	1.63416	Q9FE62.1 RecName: Full=Thioredoxin-like protein YLS8; AltName: Full=Protein YELLOW-LEAF-SPECIFIC GENE 8 && PF02966:Mitosis protein DIM1
1293	HORVU.MOREX.r2.1HG0032830.1	1.63403
1294	HORVU.MOREX.r2.4HG0339810.1	1.63248	Q53PC7.1 RecName: Full=Coatomer subunit beta-1; AltName: Full=Beta-coat protein 1; Short=Beta-COP 1 && PF07718:Coatomer beta C-terminal region|PF01602:Adaptin N terminal region
1295	HORVU.MOREX.r2.6HG0526860.1	1.62946	Q9SJU9.2 RecName: Full=Epimerase family protein SDR39U1 homolog, chloroplastic; AltName: Full=Protein GIANT CHLOROPLAST 1; AltName: Full=Protein SulA homolog; Short=AtSulA; Flags: Precursor && PF01370:NAD dependent epimerase/dehydratase family|PF0833
1296	HORVU.MOREX.r2.6HG0505060.1	1.62929	A2X8W3.2 RecName: Full=3-hydroxy-3-methylglutaryl-coenzyme A reductase 1; Short=HMG-CoA reductase 1 && PF00368:Hydroxymethylglutaryl-coenzyme A reductase
1297	HORVU.MOREX.r2.3HG0214300.1	1.62862	B8ANF1.1 RecName: Full=Magnesium-chelatase subunit ChlH, chloroplastic; Short=Mg-chelatase subunit H; AltName: Full=Mg-protoporphyrin IX chelatase subunit ChlH; Flags: Precursor && PF02514:CobN/Magnesium Chelatase
1298	HORVU.MOREX.r2.3HG0189030.1	1.628	B6IDH3.1 RecName: Full=Protein root UVB sensitive 5 && PF04884:Vitamin B6 photo-protection and homoeostasis
1299	HORVU.MOREX.r2.1HG0061320.1	1.62624	PF17032:zinc-ribbon family
1300	HORVU.MOREX.r2.2HG0114750.1	1.62621	Q06398.2 RecName: Full=Probable glutathione S-transferase GSTU6; AltName: Full=28 kDa cold-induced protein && PF13410:Glutathione S-transferase, C-terminal domain|PF13417:Glutathione S-transferase, N-terminal domain
1301	HORVU.MOREX.r2.2HG0152760.1	1.62306	O22150.1 RecName: Full=Auxin-responsive protein SAUR36; AltName: Full=Protein RESPONSE TO AUXINS AND GIBBERELLINS 1; AltName: Full=Protein SENESCENCE-ASSOCIATED GENE 201; AltName: Full=Protein SMALL AUXIN UP RNA 36 && PF02519:Auxin responsive protein
1302	HORVU.MOREX.r2.6HG0475630.1	1.62247
1303	HORVU.MOREX.r2.1HG0044870.1	1.62243	P54411.1 RecName: Full=T-complex protein 1 subunit epsilon; Short=TCP-1-epsilon; AltName: Full=CCT-epsilon; AltName: Full=TCP-K36 && PF00118:TCP-1/cpn60 chaperonin family
1304	HORVU.MOREX.r2.5HG0379440.1	1.62218
1305	HORVU.MOREX.r2.2HG0139550.1	1.62177
1306	HORVU.MOREX.r2.2HG0141920.1	1.62129
1307	HORVU.MOREX.r2.2HG0112800.1	1.62077	O81905.1 RecName: Full=Receptor-like serine/threonine-protein kinase SD1-8; AltName: Full=Arabidopsis thaliana receptor kinase 3; AltName: Full=S-domain-1 (SD1) receptor kinase 8; Short=SD1-8; Flags: Precursor && PF01453:D-mannose binding lectin|PF07
1308	HORVU.MOREX.r2.6HG0484010.1	1.62063
1309	HORVU.MOREX.r2.3HG0245670.1	1.61965	Q02439.1 RecName: Full=Putative glucan endo-1,3-beta-glucosidase GVI; AltName: Full=(1->3)-beta-glucan endohydrolase GVI; AltName: Full=(1->3)-beta-glucanase isoenzyme GVI; AltName: Full=Beta-1,3-endoglucanase GVI; Flags: Precursor && PF00332:Glycosy
1310	HORVU.MOREX.r2.2HG0166430.1	1.61859
1311	HORVU.MOREX.r2.6HG0469320.1	1.61769	Q9ZVT7.1 RecName: Full=Exosome complex component RRP4 homolog; AltName: Full=Ribosomal RNA-processing protein 4; Short=AtRRP4; Short=AtRrp4p && PF15985:KH domain
1312	HORVU.MOREX.r2.2HG0128960.1	1.61729
1313	HORVU.MOREX.r2.4HG0287390.1	1.61723
1314	HORVU.MOREX.r2.7HG0595760.1	1.61675	Q4FZT0.1 RecName: Full=Stomatin-like protein 2, mitochondrial; Short=SLP-2; Flags: Precursor && PF01145:SPFH domain / Band 7 family
1315	HORVU.MOREX.r2.3HG0241340.1	1.61616	PF14159:CAAD domains of cyanobacterial aminoacyl-tRNA synthetase
1316	HORVU.MOREX.r2.2HG0161830.1	1.61593
1317	HORVU.MOREX.r2.2HG0123410.1	1.61529
1318	HORVU.MOREX.r2.7HG0577930.1	1.61471
1319	HORVU.MOREX.r2.7HG0573260.1	1.61453
1320	HORVU.MOREX.r2.1HG0016070.1	1.61443	Q2R0L2.1 RecName: Full=Laccase-19; AltName: Full=Benzenediol:oxygen oxidoreductase 19; AltName: Full=Diphenol oxidase 19; AltName: Full=Urishiol oxidase 19; Flags: Precursor && PF07732:Multicopper oxidase|PF00394:Multicopper oxidase|PF07731:Multicopp
1321	HORVU.MOREX.r2.1HG0028620.1	1.61433
1322	HORVU.MOREX.r2.3HG0239060.1	1.61254	PF15925:SOSS complex subunit C
1323	HORVU.MOREX.r2.2HG0141860.1	1.61026	Q9SQ64.1 RecName: Full=Non-functional NADPH-dependent codeinone reductase 2 && PF00248:Aldo/keto reductase family
1324	HORVU.MOREX.r2.3HG0193940.1	1.61008	Q9M886.1 RecName: Full=LOB domain-containing protein 41; AltName: Full=ASYMMETRIC LEAVES 2-like protein 38; Short=AS2-like protein 38 && PF03195:Protein of unknown function DUF260
1325	HORVU.MOREX.r2.2HG0108610.1	1.60915	Q9ZRV4.1 RecName: Full=DNA mismatch repair protein MLH1; AltName: Full=MutL protein homolog 1; AltName: Full=Protein MUTL-HOMOLOGUE 1; Short=AtMLH1 && PF16413:DNA mismatch repair protein Mlh1 C-terminus
1326	HORVU.MOREX.r2.1HG0035630.1	1.60894	Q9FPT1.2 RecName: Full=Ubiquitin carboxyl-terminal hydrolase 12; AltName: Full=Deubiquitinating enzyme 12; Short=AtUBP12; AltName: Full=Ubiquitin thioesterase 12; AltName: Full=Ubiquitin-specific-processing protease 12 && PF00917:MATH domain
1327	HORVU.MOREX.r2.2HG0080030.1	1.60879	Q4R347.1 RecName: Full=Cell differentiation protein RCD1 homolog; Short=Rcd-1; AltName: Full=CCR4-NOT transcription complex subunit 9 >Q5PQL2.1 RecName: Full=Cell differentiation protein RCD1 homolog; Short=Rcd-1; AltName: Full=CCR4-NOT transcription
1328	HORVU.MOREX.r2.2HG0105020.1	1.60873	Q6Z4G8.1 RecName: Full=COBRA-like protein 1; AltName: Full=Protein BRITTLE CULM1-like 6; Flags: Precursor && PF04833:COBRA-like protein
1329	HORVU.MOREX.r2.3HG0222760.1	1.60853
1330	HORVU.MOREX.r2.3HG0247850.1	1.60826	Q9STX0.1 RecName: Full=Probable WRKY transcription factor 7; AltName: Full=WRKY DNA-binding protein 7 && PF03106:WRKY DNA -binding domain
1331	HORVU.MOREX.r2.4HG0318130.1	1.60753	PF00170:bZIP transcription factor
1332	HORVU.MOREX.r2.1HG0044920.1	1.60493
1333	HORVU.MOREX.r2.3HG0193100.1	1.60471
1334	HORVU.MOREX.r2.3HG0183340.1	1.60423	PF13414:TPR repeat
1335	HORVU.MOREX.r2.1HG0047400.1	1.6012	PF15159:Phosphatidylinositol N-acetylglucosaminyltransferase subunit Y
1336	HORVU.MOREX.r2.1HG0072480.1	1.60078
1337	HORVU.MOREX.r2.3HG0238270.1	1.59736	B6IPJ8.1 RecName: Full=50S ribosomal protein L20 && PF00453:Ribosomal protein L20
1338	HORVU.MOREX.r2.5HG0394340.1	1.59723
1339	HORVU.MOREX.r2.4HG0276250.1	1.59638
1340	HORVU.MOREX.r2.6HG0516810.1	1.59594
1341	HORVU.MOREX.r2.7HG0618630.1	1.59366	P93531.1 RecName: Full=Cytochrome P450 71D7 [Solanum chacoense] && PF00067:Cytochrome P450
1342	HORVU.MOREX.r2.1HG0033970.1	1.59327
1343	HORVU.MOREX.r2.2HG0152820.1	1.59091	F8RP11.1 RecName: Full=Hsp70-Hsp90 organizing protein; Short=TaHop && PF13414:TPR repeat|PF00515:Tetratricopeptide repeat
1344	HORVU.MOREX.r2.5HG0410240.1	1.59071	Q9ZVN2.1 RecName: Full=Acyltransferase-like protein At1g54570, chloroplastic; Flags: Precursor && PF12146:Serine aminopeptidase, S33|PF03982:Diacylglycerol acyltransferase
1345	HORVU.MOREX.r2.7HG0598470.1	1.5895
1346	HORVU.MOREX.r2.3HG0186000.1	1.58914	Q2HIV9.1 RecName: Full=Transcription factor bHLH35; AltName: Full=Basic helix-loop-helix protein 35; Short=AtbHLH35; Short=bHLH 35; AltName: Full=Transcription factor EN 41; AltName: Full=bHLH transcription factor bHLH035 && PF00010:Helix-loop-helix
1347	HORVU.MOREX.r2.2HG0123530.1	1.58779
1348	HORVU.MOREX.r2.3HG0185810.1	1.58763	PF03145:Seven in absentia protein family
1349	HORVU.MOREX.r2.6HG0515090.1	1.58663	PF14368:Probable lipid transfer
1350	HORVU.MOREX.r2.1HG0044490.1	1.58616	PF04484:Family of unknown function (DUF566)
1351	HORVU.MOREX.r2.2HG0165390.1	1.58571	Q0J9V6.2 RecName: Full=Uncharacterized protein Os04g0629400; Flags: Precursor && -
1352	HORVU.MOREX.r2.4HG0293660.1	1.58504
1353	HORVU.MOREX.r2.2HG0138600.1	1.58476
1354	HORVU.MOREX.r2.5HG0434800.1	1.58382
1355	HORVU.MOREX.r2.6HG0520830.1	1.58242	PF15346:Arginine and glutamate-rich 1
1356	HORVU.MOREX.r2.5HG0371270.1	1.58187
1357	HORVU.MOREX.r2.2HG0154640.1	1.58065	Q6AWX7.1 RecName: Full=Growth-regulating factor 12; Short=OsGRF12; AltName: Full=Transcription activator GRF12 && PF08879:WRC|PF08880:QLQ
1358	HORVU.MOREX.r2.1HG0037490.1	1.57781	Q1ECF5.1 RecName: Full=LIM domain-containing protein PLIM2b; AltName: Full=Pollen-expressed LIM protein 2B && PF00412:LIM domain
1359	HORVU.MOREX.r2.5HG0411170.1	1.57642
1360	HORVU.MOREX.r2.1HG0052130.1	1.57584	Q9SD34.3 RecName: Full=Zinc finger CCCH domain-containing protein 44; Short=AtC3H44 && PF02213:GYF domain
1361	HORVU.MOREX.r2.2HG0122820.1	1.57572
1362	HORVU.MOREX.r2.1HG0013210.1	1.57526	Q875S9.1 RecName: Full=Palmitoyltransferase AKR1; AltName: Full=Ankyrin repeat-containing protein AKR1 && PF13962:Domain of unknown function|PF12796:Ankyrin repeats (3 copies)
1363	HORVU.MOREX.r2.1HG0071280.1	1.57422
1364	HORVU.MOREX.r2.2HG0091720.1	1.5732	Q7XHW5.2 RecName: Full=Cytochrome P450 714B1; AltName: Full=GA 13-oxidase 1; AltName: Full=Gibberellin 13 oxidase 1 && PF00067:Cytochrome P450
1365	HORVU.MOREX.r2.5HG0437360.1	1.57228	PF13912:C2H2-type zinc finger
1366	HORVU.MOREX.r2.5HG0437400.1	1.57173	PF13912:C2H2-type zinc finger
1367	HORVU.MOREX.r2.2HG0138810.1	1.57156
1368	HORVU.MOREX.r2.1HG0039010.1	1.57131
1369	HORVU.MOREX.r2.6HG0486130.1	1.57083
1370	HORVU.MOREX.r2.2HG0134440.1	1.57024	Q5Z5Q3.1 RecName: Full=Zinc finger CCCH domain-containing protein 43; Short=OsC3H43 && PF12776:Myb/SANT-like DNA-binding domain
1371	HORVU.MOREX.r2.2HG0180730.1	1.56995	Q8LIG4.1 RecName: Full=CBL-interacting protein kinase 3; AltName: Full=OsCIPK03 && PF00069:Protein kinase domain
1372	HORVU.MOREX.r2.6HG0501440.1	1.56974	Q8LC69.2 RecName: Full=RING-H2 finger protein ATL8; AltName: Full=RING-type E3 ubiquitin transferase ATL8 && PF13639:Ring finger domain
1373	HORVU.MOREX.r2.6HG0521400.1	1.56951	Q2QR07.1 RecName: Full=Bidirectional sugar transporter SWEET13; Short=OsSWEET13 && PF03083:Sugar efflux transporter for intercellular exchange
1374	HORVU.MOREX.r2.3HG0273300.1	1.56882	Q0JFN7.2 RecName: Full=DEAD-box ATP-dependent RNA helicase 58, chloroplastic; Flags: Precursor && PF00270:DEAD/DEAH box helicase|PF00271:Helicase conserved C-terminal domain
1375	HORVU.MOREX.r2.7HG0584720.1	1.56688
1376	HORVU.MOREX.r2.3HG0236930.1	1.56623	Q9FZ62.1 RecName: Full=Inorganic pyrophosphatase 2; Short=AtPPsPase2; Short=PPi phosphatase 2; Short=Pyrophosphate-specific phosphatase 2 && PF06888:Putative Phosphatase
1377	HORVU.MOREX.r2.2HG0089170.1	1.56603	Q9SVV2.1 RecName: Full=Probable xyloglucan endotransglucosylase/hydrolase protein 26; Short=At-XTH26; Short=XTH-26; Flags: Precursor && PF00722:Glycosyl hydrolases family 16|PF06955:Xyloglucan endo-transglycosylase (XET) C-terminus
1378	HORVU.MOREX.r2.3HG0245200.1	1.56316
1379	HORVU.MOREX.r2.6HG0484100.1	1.56068
1380	HORVU.MOREX.r2.2HG0093850.1	1.56029	Q9LYS2.2 RecName: Full=ABC transporter C family member 10; Short=ABC transporter ABCC.10; Short=AtABCC10; AltName: Full=ATP-energized glutathione S-conjugate pump 14; AltName: Full=Glutathione S-conjugate-transporting ATPase 14; AltName: Full=Multidr
1381	HORVU.MOREX.r2.6HG0520100.1	1.56013
1382	HORVU.MOREX.r2.3HG0260490.1	1.56002	Q9C521.1 RecName: Full=UDP-galactose transporter 1; Short=At-UDP-GalT1 && PF03151:Triose-phosphate Transporter family
1383	HORVU.MOREX.r2.3HG0250370.1	1.5595	Q8S9H7.1 RecName: Full=Transcription factor DIVARICATA && PF00249:Myb-like DNA-binding domain
1384	HORVU.MOREX.r2.7HG0619330.1	1.55906	Q9ZUN4.1 RecName: Full=1-aminocyclopropane-1-carboxylate oxidase 1; Short=ACC oxidase 1; Short=AtACO1 && PF03171:2OG-Fe(II) oxygenase superfamily|PF14226:non-haem dioxygenase in morphine synthesis N-terminal
1385	HORVU.MOREX.r2.4HG0343790.1	1.55895	Q94JX9.2 RecName: Full=Nascent polypeptide-associated complex subunit alpha-like protein 2; Short=NAC-alpha-like protein 2; AltName: Full=Alpha-NAC-like protein 2 && PF01849:NAC domain
1386	HORVU.MOREX.r2.1HG0069180.1	1.55641
1387	HORVU.MOREX.r2.4HG0290400.1	1.55608
1388	HORVU.MOREX.r2.3HG0250000.1	1.55544	Q43139.2 RecName: Full=Fructose-1,6-bisphosphatase, cytosolic; Short=FBPase; AltName: Full=D-fructose-1,6-bisphosphate 1-phosphohydrolase && PF00316:Fructose-1-6-bisphosphatase
1389	HORVU.MOREX.r2.3HG0245790.1	1.55514	Q5VQY3.1 RecName: Full=Probable auxin efflux carrier component 9; Short=OsPIN9 && PF03547:Membrane transport protein
1390	HORVU.MOREX.r2.3HG0263310.1	1.55505	Q8LG98.2 RecName: Full=Ubiquitin thioesterase otubain-like; AltName: Full=Deubiquitinating enzyme otubain-like; AltName: Full=Ubiquitin-specific-processing protease otubain-like && PF10275:Peptidase C65 Otubain
1391	HORVU.MOREX.r2.3HG0221040.1	1.55482	PF13952:Domain of unknown function (DUF4216)
1392	HORVU.MOREX.r2.4HG0330520.1	1.55481
1393	HORVU.MOREX.r2.1HG0077000.1	1.55467	PF03638:Tesmin/TSO1-like CXC domain, cysteine-rich domain
1394	HORVU.MOREX.r2.7HG0592000.1	1.55364
1395	HORVU.MOREX.r2.4HG0290870.1	1.55292	PF03195:Protein of unknown function DUF260
1396	HORVU.MOREX.r2.2HG0140840.1	1.55273	P16976.2 RecName: Full=GTP-binding protein YPTM1 && PF00071:Ras family
1397	HORVU.MOREX.r2.4HG0303710.1	1.55249	Q8SSN5.2 RecName: Full=N-alpha-acetyltransferase 20; AltName: Full=N-acetyltransferase 5 homolog; AltName: Full=N-terminal acetyltransferase B complex catalytic subunit NAA20 homolog; AltName: Full=NatB catalytic subunit && -
1398	HORVU.MOREX.r2.3HG0207840.1	1.55167	Q5HZL1.1 RecName: Full=ERI1 exoribonuclease 2; AltName: Full=Exonuclease domain-containing protein 1 && PF00929:Exonuclease
1399	HORVU.MOREX.r2.2HG0151810.1	1.55165	Q8VZG8.3 RecName: Full=MDIS1-interacting receptor like kinase 2; Short=AtMIK2; AltName: Full=Probable LRR receptor-like serine/threonine-protein kinase At4g08850; Flags: Precursor && PF13855:Leucine rich repeat|PF00069:Protein kinase domain|PF08263:L
1400	HORVU.MOREX.r2.5HG0356330.1	1.55126
1401	HORVU.MOREX.r2.2HG0135400.1	1.55116	PF15630:Kinetochore component CENP-S
1402	HORVU.MOREX.r2.1HG0027560.1	1.55041
1403	HORVU.MOREX.r2.1HG0056410.1	1.5503	Q9FK47.1 RecName: Full=Myb-related protein 1; AltName: Full=Myb family transcription factor PHL10; AltName: Full=Protein PHR1-LIKE 10 && PF00249:Myb-like DNA-binding domain|PF14379:MYB-CC type transfactor, LHEQLE motif
1404	HORVU.MOREX.r2.4HG0292430.1	1.55008
1405	HORVU.MOREX.r2.6HG0473340.1	1.54854	Q94915.1 RecName: Full=Rhythmically expressed gene 2 protein; AltName: Full=dREG-2 && PF13419:Haloacid dehalogenase-like hydrolase
1406	HORVU.MOREX.r2.3HG0226300.1	1.54819	Q8L4X4.1 RecName: Full=Probable GABA transporter 2 && PF01490:Transmembrane amino acid transporter protein
1407	HORVU.MOREX.r2.7HG0573420.1	1.5472	P33723.1 RecName: Full=GTP-binding protein ypt1 && PF00071:Ras family
1408	HORVU.MOREX.r2.6HG0463940.1	1.5465
1409	HORVU.MOREX.r2.4HG0280060.1	1.54426
1410	HORVU.MOREX.r2.1HG0014930.1	1.54203
1411	HORVU.MOREX.r2.5HG0401910.1	1.5403	Q67UE2.1 RecName: Full=Homeobox-leucine zipper protein HOX11; AltName: Full=HD-ZIP protein HOX11; AltName: Full=Homeodomain transcription factor HOX11; AltName: Full=OsHox11 && PF02183:Homeobox associated leucine zipper|PF00046:Homeobox domain
1412	HORVU.MOREX.r2.1HG0024940.1	1.54019
1413	HORVU.MOREX.r2.7HG0620910.1	1.53947
1414	HORVU.MOREX.r2.1HG0078260.1	1.53901	Q6L4R7.1 RecName: Full=Probable protein phosphatase 2C 53; Short=OsPP2C53; Flags: Precursor && PF00481:Protein phosphatase 2C
1415	HORVU.MOREX.r2.5HG0403630.1	1.5386
1416	HORVU.MOREX.r2.2HG0160350.1	1.53766	Q9C7Y2.1 RecName: Full=Multiple organellar RNA editing factor 5, mitochondrial; AltName: Full=RNA editing-interacting protein 5; Flags: Precursor && -
1417	HORVU.MOREX.r2.1HG0049870.1	1.53709	PF01156:Inosine-uridine preferring nucleoside hydrolase
1418	HORVU.MOREX.r2.5HG0436530.1	1.53642
1419	HORVU.MOREX.r2.4HG0290110.1	1.53518	A2RVM0.1 RecName: Full=Short-chain dehydrogenase TIC 32, chloroplastic; AltName: Full=Translocon at the inner envelope membrane of chloroplasts 32; Short=AtTIC32 && PF00106:short chain dehydrogenase
1420	HORVU.MOREX.r2.7HG0528270.1	1.53437
1421	HORVU.MOREX.r2.6HG0457650.1	1.53379	PF04724:Glycosyltransferase family 17
1422	HORVU.MOREX.r2.4HG0348800.1	1.53327	PF13639:Ring finger domain
1423	HORVU.MOREX.r2.1HG0001250.1	1.53267	Q6YYA3.1 RecName: Full=Chloroplastic group IIA intron splicing facilitator CRS1, chloroplastic; AltName: Full=Chloroplastic RNA splicing factor 1; AltName: Full=Protein CHLOROPLAST RNA SPLICING 1; Flags: Precursor && -
1424	HORVU.MOREX.r2.1HG0066270.1	1.53118	Q8VWQ5.1 RecName: Full=Probable WRKY transcription factor 50; AltName: Full=WRKY DNA-binding protein 50 && PF03106:WRKY DNA -binding domain
1425	HORVU.MOREX.r2.2HG0143630.1	1.53056	B8B9K6.1 RecName: Full=60S ribosomal protein L10a >B7F845.1 RecName: Full=60S ribosomal protein L10a && PF00687:Ribosomal protein L1p/L10e family
1426	HORVU.MOREX.r2.6HG0511480.1	1.53004
1427	HORVU.MOREX.r2.7HG0557900.1	1.52838
1428	HORVU.MOREX.r2.5HG0384630.1	1.52621
1429	HORVU.MOREX.r2.3HG0273420.1	1.52604
1430	HORVU.MOREX.r2.7HG0545350.1	1.52385	PF04195:Putative gypsy type transposon
1431	HORVU.MOREX.r2.5HG0413140.1	1.52347
1432	HORVU.MOREX.r2.4HG0334250.1	1.52198	Q9STQ2.2 RecName: Full=Subtilisin-like protease SBT3.18; AltName: Full=Subtilase subfamily 3 member 18; Short=AtSBT3.18; Flags: Precursor && PF05922:Peptidase inhibitor I9|PF00082:Subtilase family
1433	HORVU.MOREX.r2.6HG0481780.1	1.5219	Q9SVE7.2 RecName: Full=Protein DETOXIFICATION 45, chloroplastic; Short=AtDTX45; AltName: Full=Multidrug and toxic compound extrusion protein 45; Short=MATE protein 45; Flags: Precursor && -
1434	HORVU.MOREX.r2.3HG0184840.1	1.52065
1435	HORVU.MOREX.r2.1HG0027380.1	1.51985
1436	HORVU.MOREX.r2.6HG0521060.1	1.51949
1437	HORVU.MOREX.r2.6HG0523360.1	1.51914	P04784.1 RecName: Full=Chlorophyll a-b binding protein, chloroplastic; AltName: Full=LHCII type I CAB; Short=LHCP; Flags: Precursor && PF00504:Chlorophyll A-B binding protein
1438	HORVU.MOREX.r2.2HG0085400.1	1.51912
1439	HORVU.MOREX.r2.6HG0492210.1	1.51881	Q9M5M1.1 RecName: Full=40S ribosomal protein S11 && PF16205:Ribosomal_S17 N-terminal|PF00366:Ribosomal protein S17
1440	HORVU.MOREX.r2.4HG0282750.1	1.5188
1441	HORVU.MOREX.r2.5HG0439050.1	1.51872	PF11493:Thylakoid soluble phosphoprotein TSP9
1442	HORVU.MOREX.r2.5HG0402390.1	1.51735	Q6H5X0.1 RecName: Full=Putative ripening-related protein 2; Flags: Precursor && -
1443	HORVU.MOREX.r2.2HG0082480.1	1.51655	B8AU84.1 RecName: Full=Arginase 1, mitochondrial; AltName: Full=Arginine amidohydrolase 1; Flags: Precursor && PF00491:Arginase family
1444	HORVU.MOREX.r2.7HG0567230.1	1.5161	P49211.2 RecName: Full=60S ribosomal protein L32-1 && PF01655:Ribosomal protein L32
1445	HORVU.MOREX.r2.5HG0389050.1	1.51491	A8E4L1.1 RecName: Full=Cytochrome c oxidase assembly protein COX19 && PF06747:CHCH domain
1446	HORVU.MOREX.r2.5HG0437340.1	1.51479	Q9M9L0.3 RecName: Full=Anaphase-promoting complex subunit 11; AltName: Full=Cyclosome subunit 11 && PF12861:Anaphase-promoting complex subunit 11 RING-H2 finger
1447	HORVU.MOREX.r2.2HG0119860.1	1.51467	PF13456:Reverse transcriptase-like
1448	HORVU.MOREX.r2.3HG0232050.1	1.51438
1449	HORVU.MOREX.r2.5HG0407060.1	1.51331	Q9ZQW8.1 RecName: Full=Splicing factor U2af small subunit A; AltName: Full=U2 auxiliary factor 35 kDa subunit A; AltName: Full=U2 small nuclear ribonucleoprotein auxiliary factor small subunit A; Short=U2 snRNP auxiliary factor small subunit A; AltNa
1450	HORVU.MOREX.r2.3HG0235470.1	1.51121
1451	HORVU.MOREX.r2.4HG0314430.1	1.51111
1452	HORVU.MOREX.r2.6HG0489370.1	1.51041
1453	HORVU.MOREX.r2.6HG0524500.1	1.50848	PF02179:BAG domain
1454	HORVU.MOREX.r2.2HG0086760.1	1.50753
1455	HORVU.MOREX.r2.3HG0252820.1	1.50738	PF13912:C2H2-type zinc finger
1456	HORVU.MOREX.r2.4HG0283310.1	1.50722	Q9C7Z9.2 RecName: Full=Serine carboxypeptidase-like 18; Flags: Precursor && PF00450:Serine carboxypeptidase
1457	HORVU.MOREX.r2.4HG0308410.1	1.50649
1458	HORVU.MOREX.r2.7HG0620750.1	1.50434	Q9SX31.1 RecName: Full=Proline-rich receptor-like protein kinase PERK9; AltName: Full=Proline-rich extensin-like receptor kinase 9; Short=AtPERK9 && PF07714:Protein tyrosine kinase
1459	HORVU.MOREX.r2.3HG0220800.1	1.50303
1460	HORVU.MOREX.r2.5HG0406060.1	1.50241	PF04434:SWIM zinc finger
1461	HORVU.MOREX.r2.6HG0474970.1	1.50021	Q6ZKV8.1 RecName: Full=Bifunctional dethiobiotin synthetase/7,8-diamino-pelargonic acid aminotransferase, mitochondrial; AltName: Full=Bifunctional BIO3-BIO1 protein; Includes: RecName: Full=Dethiobiotin synthetase; AltName: Full=DTB synthetase; Shor
1462	HORVU.MOREX.r2.4HG0288240.1	1.50009
1463	HORVU.MOREX.r2.6HG0469090.1	1.49987	Q1G3M2.1 RecName: Full=LYR motif-containing protein At3g19508 && PF05347:Complex 1 protein (LYR family)
1464	HORVU.MOREX.r2.5HG0410200.1	1.49947	Q9XGY4.1 RecName: Full=Mitochondrial import inner membrane translocase subunit TIM8 && PF02953:Tim10/DDP family zinc finger
1465	HORVU.MOREX.r2.7HG0549600.1	1.49909	Q05736.1 RecName: Full=Pathogenesis-related protein 1; Short=AOPR1 && PF00407:Pathogenesis-related protein Bet v I family
1466	HORVU.MOREX.r2.3HG0256620.1	1.49892	Q40702.1 RecName: Full=MADS-box transcription factor 2; AltName: Full=NMADS1; AltName: Full=OsMADS2; AltName: Full=RMADS219 && PF01486:K-box region|PF00319:SRF-type transcription factor (DNA-binding and dimerisation domain)
1467	HORVU.MOREX.r2.4HG0310820.1	1.497
1468	HORVU.MOREX.r2.6HG0468980.1	1.49695	Q9SUT2.1 RecName: Full=Peroxidase 39; Short=Atperox P39; AltName: Full=ATP19a; Flags: Precursor && PF00141:Peroxidase
1469	HORVU.MOREX.r2.5HG0365880.1	1.49657	PF00314:Thaumatin family
1470	HORVU.MOREX.r2.3HG0214030.1	1.49597
1471	HORVU.MOREX.r2.7HG0557330.1	1.4959	P52581.1 RecName: Full=Isoflavone reductase homolog && PF05368:NmrA-like family
1472	HORVU.MOREX.r2.6HG0491170.1	1.49523
1473	HORVU.MOREX.r2.6HG0525120.1	1.49479	Q9FKX5.1 RecName: Full=NEP1-interacting protein-like 1; AltName: Full=RING-H2 finger protein ATL27 && PF13639:Ring finger domain
1474	HORVU.MOREX.r2.2HG0088300.1	1.49356	A2YQ93.2 RecName: Full=Two-component response regulator-like PRR37; AltName: Full=Pseudo-response regulator 37; Short=OsPRR37 && PF06203:CCT motif|PF00072:Response regulator receiver domain
1475	HORVU.MOREX.r2.1HG0062820.1	1.49294
1476	HORVU.MOREX.r2.7HG0576870.1	1.49271
1477	HORVU.MOREX.r2.1HG0064060.1	1.49194	P49970.1 RecName: Full=Signal recognition particle 54 kDa protein 3; Short=SRP54 && PF02978:Signal peptide binding domain|PF00448:SRP54-type protein, GTPase domain|PF02881:SRP54-type protein, helical bundle domain
1478	HORVU.MOREX.r2.5HG0444900.1	1.49104	Q9ZPH2.1 RecName: Full=Monothiol glutaredoxin-S17; Short=AtGrxS17 && -
1479	HORVU.MOREX.r2.1HG0012780.1	1.49083	A3C4H3.2 RecName: Full=Protein BIG GRAIN 1-like && -
1480	HORVU.MOREX.r2.6HG0520220.1	1.49064
1481	HORVU.MOREX.r2.3HG0219810.1	1.49018
1482	HORVU.MOREX.r2.2HG0083500.1	1.48992	Q54YW1.1 RecName: Full=ELMO domain-containing protein A && PF04727:ELMO/CED-12 family
1483	HORVU.MOREX.r2.4HG0337410.1	1.48942	C5WYI7.1 RecName: Full=Cyanate hydratase; Short=Cyanase; AltName: Full=Cyanate hydrolase; AltName: Full=Cyanate lyase && -
1484	HORVU.MOREX.r2.3HG0263460.1	1.48915	Q6K478.1 RecName: Full=CASP-like protein 5B3; Short=OsCASPL5B3 >B8BD96.1 RecName: Full=CASP-like protein 5B3; Short=OsCASPL5B3 && PF04535:Domain of unknown function (DUF588)
1485	HORVU.MOREX.r2.4HG0299980.1	1.48833
1486	HORVU.MOREX.r2.3HG0211240.1	1.48811
1487	HORVU.MOREX.r2.7HG0535260.1	1.48801	Q9SW18.1 RecName: Full=Magnesium protoporphyrin IX methyltransferase, chloroplastic; Flags: Precursor && PF07109:Magnesium-protoporphyrin IX methyltransferase C-terminus
1488	HORVU.MOREX.r2.4HG0336250.1	1.488	PF15346:Arginine and glutamate-rich 1
1489	HORVU.MOREX.r2.2HG0139210.1	1.48778
1490	HORVU.MOREX.r2.4HG0306170.1	1.48659
1491	HORVU.MOREX.r2.6HG0453810.1	1.48593
1492	HORVU.MOREX.r2.3HG0261600.1	1.4849
1493	HORVU.MOREX.r2.1HG0073480.1	1.48461	P04784.1 RecName: Full=Chlorophyll a-b binding protein, chloroplastic; AltName: Full=LHCII type I CAB; Short=LHCP; Flags: Precursor && PF00504:Chlorophyll A-B binding protein
1494	HORVU.MOREX.r2.6HG0490360.1	1.48391
1495	HORVU.MOREX.r2.3HG0267280.1	1.48336
1496	HORVU.MOREX.r2.2HG0079880.1	1.48202
1497	HORVU.MOREX.r2.7HG0538630.1	1.48079	Q80SY5.1 RecName: Full=Pre-mRNA-splicing factor 38B && PF03371:PRP38 family
1498	HORVU.MOREX.r2.4HG0332850.1	1.48065	Q9FKH6.1 RecName: Full=Cytochrome b561 and DOMON domain-containing protein At5g35735; AltName: Full=Protein b561A.tha16; Flags: Precursor && PF04526:Protein of unknown function (DUF568)
1499	HORVU.MOREX.r2.2HG0082500.1	1.48011	PF04043:Plant invertase/pectin methylesterase inhibitor
1500	HORVU.MOREX.r2.1HG0054560.1	1.47854
1501	HORVU.MOREX.r2.6HG0481160.1	1.47843
1502	HORVU.MOREX.r2.5HG0444100.1	1.47831	Q8GYN5.1 RecName: Full=RPM1-interacting protein 4 && PF05627:Cleavage site for pathogenic type III effector avirulence factor Avr
1503	HORVU.MOREX.r2.1HG0027170.1	1.47803
1504	HORVU.MOREX.r2.1HG0057820.1	1.47694
1505	HORVU.MOREX.r2.5HG0374600.1	1.47568	Q9SR22.1 RecName: Full=Pectin acetylesterase 5; Flags: Precursor && PF03283:Pectinacetylesterase
1506	HORVU.MOREX.r2.7HG0568160.1	1.47514	PF07762:Protein of unknown function (DUF1618)
1507	HORVU.MOREX.r2.5HG0396150.1	1.47417	PF10225:Uncharacterized conserved protein (DUF2215)
1508	HORVU.MOREX.r2.1HG0003040.1	1.47414	Q7XBA5.1 RecName: Full=Protein DEHYDRATION-INDUCED 19 homolog 6; AltName: Full=OsDi19-6 && PF14571:Stress-induced protein Di19, C-terminal|PF05605:Drought induced 19 protein (Di19), zinc-binding
1509	HORVU.MOREX.r2.3HG0275480.1	1.47296	P0DMS1.1 RecName: Full=Protein NETWORKED 2A && PF07765:KIP1-like protein
1510	HORVU.MOREX.r2.6HG0498360.1	1.47286
1511	HORVU.MOREX.r2.5HG0391040.1	1.4697	PF08137:DVL family
1512	HORVU.MOREX.r2.4HG0297610.1	1.46887	Q94BZ1.1 RecName: Full=Protein ZINC INDUCED FACILITATOR-LIKE 1; AltName: Full=Protein ZIF-LIKE 1 && PF07690:Major Facilitator Superfamily
1513	HORVU.MOREX.r2.3HG0212040.1	1.46828
1514	HORVU.MOREX.r2.4HG0325450.1	1.4673
1515	HORVU.MOREX.r2.2HG0116230.1	1.46695
1516	HORVU.MOREX.r2.3HG0183930.1	1.46651	Q9CAL3.1 RecName: Full=Cysteine-rich receptor-like protein kinase 2; Short=Cysteine-rich RLK2; Flags: Precursor && PF01657:Salt stress response/antifungal|PF00069:Protein kinase domain
1517	HORVU.MOREX.r2.5HG0379690.1	1.46638
1518	HORVU.MOREX.r2.6HG0449980.1	1.46615	Q6YPG5.1 RecName: Full=Putative nitric oxide synthase && PF01926:50S ribosome-binding GTPase
1519	HORVU.MOREX.r2.4HG0328670.1	1.4661
1520	HORVU.MOREX.r2.5HG0407610.1	1.46574
1521	HORVU.MOREX.r2.5HG0424000.1	1.46544	O23207.1 RecName: Full=Probable NAD(P)H dehydrogenase (quinone) FQR1-like 2 && PF03358:NADPH-dependent FMN reductase
1522	HORVU.MOREX.r2.5HG0399830.1	1.46425	Q9M0B8.1 RecName: Full=WAT1-related protein At4g30420 && PF00892:EamA-like transporter family
1523	HORVU.MOREX.r2.UnG0631410.1	1.46406
1524	HORVU.MOREX.r2.7HG0550040.1	1.46359	Q6YZ52.2 RecName: Full=Kinesin-like protein KIN-7D, chloroplastic; Flags: Precursor && PF00225:Kinesin motor domain
1525	HORVU.MOREX.r2.4HG0294550.1	1.46202	Q682S0.2 RecName: Full=Root phototropism protein 2; AltName: Full=BTB/POZ domain-containing protein RPT2 && PF03000:NPH3 family
1526	HORVU.MOREX.r2.7HG0619480.1	1.4612	Q949S5.1 RecName: Full=F-box protein PP2-B11; AltName: Full=Protein PHLOEM PROTEIN 2-LIKE B11; Short=AtPP2-B11; AltName: Full=SKP1-interacting partner 12 && -
1527	HORVU.MOREX.r2.5HG0357790.1	1.46098	PF02519:Auxin responsive protein
1528	HORVU.MOREX.r2.5HG0412530.1	1.46037
1529	HORVU.MOREX.r2.7HG0528690.1	1.46035
1530	HORVU.MOREX.r2.1HG0048510.1	1.45739	Q9LRB7.1 RecName: Full=E3 ubiquitin-protein ligase EL5; AltName: Full=Protein ELICITOR 5 && PF13639:Ring finger domain
1531	HORVU.MOREX.r2.1HG0016150.1	1.45677
1532	HORVU.MOREX.r2.5HG0432560.1	1.4564	Q851Q6.1 RecName: Full=Probable GTP-binding protein OBGC2 && PF01018:GTP1/OBG|PF01926:50S ribosome-binding GTPase
1533	HORVU.MOREX.r2.2HG0127210.1	1.45611
1534	HORVU.MOREX.r2.2HG0117160.1	1.45574
1535	HORVU.MOREX.r2.5HG0433490.1	1.45533	Q8L970.1 RecName: Full=Probable prolyl 4-hydroxylase 7; Short=AtP4H7 && PF03171:2OG-Fe(II) oxygenase superfamily
1536	HORVU.MOREX.r2.3HG0220990.1	1.45523	PF03080:Domain of unknown function (DUF239)|PF14365:Domain of unknown function (DUF4409)
1537	HORVU.MOREX.r2.4HG0313730.1	1.45522	PF13359:DDE superfamily endonuclease
1538	HORVU.MOREX.r2.6HG0473120.1	1.45515	Q8LGS1.2 RecName: Full=Protein MARD1; AltName: Full=Mediator of ABA-regulated dormancy1; AltName: Full=Senescence-associated protein SAG102 && PF04570:zinc-finger of the FCS-type, C2-C2
1539	HORVU.MOREX.r2.3HG0200310.1	1.45445	Q94E49.1 RecName: Full=Protein kinase PINOID 2; AltName: Full=Protein PID-like; Short=OsPIDlike && PF00069:Protein kinase domain
1540	HORVU.MOREX.r2.7HG0611590.1	1.45333	Q9M1C7.2 RecName: Full=ABC transporter C family member 9; Short=ABC transporter ABCC.9; Short=AtABCC9; AltName: Full=ATP-energized glutathione S-conjugate pump 9; AltName: Full=Glutathione S-conjugate-transporting ATPase 9; AltName: Full=Multidrug re
1541	HORVU.MOREX.r2.7HG0603230.1	1.45296	P22988.1 RecName: Full=L-lactate dehydrogenase A; Short=LDH-A && PF02866:lactate/malate dehydrogenase, alpha/beta C-terminal domain|PF00056:lactate/malate dehydrogenase, NAD binding domain
1542	HORVU.MOREX.r2.2HG0147850.1	1.45272	O81772.1 RecName: Full=Peroxidase 46; Short=Atperox P46; AltName: Full=ATP48; Flags: Precursor && PF00141:Peroxidase
1543	HORVU.MOREX.r2.2HG0163370.1	1.45243
1544	HORVU.MOREX.r2.2HG0130090.1	1.45241	PF04520:Senescence regulator
1545	HORVU.MOREX.r2.2HG0145780.1	1.45101	Q6C253.1 RecName: Full=Mitochondrial inner membrane protease ATP23 && PF09768:Peptidase M76 family
1546	HORVU.MOREX.r2.7HG0591000.1	1.44988
1547	HORVU.MOREX.r2.3HG0205970.1	1.44949	PF01336:OB-fold nucleic acid binding domain
1548	HORVU.MOREX.r2.2HG0169500.1	1.44868	F4JJL0.1 RecName: Full=Endonuclease 4; Short=AtENDO4; AltName: Full=Deoxyribonuclease ENDO4; AltName: Full=Single-stranded-nucleate endonuclease ENDO4; Flags: Precursor && PF02265:S1/P1 Nuclease
1549	HORVU.MOREX.r2.7HG0535140.1	1.44773	Q8L868.1 RecName: Full=Glucan endo-1,3-beta-glucosidase 11; AltName: Full=(1->3)-beta-glucan endohydrolase 11; Short=(1->3)-beta-glucanase 11; AltName: Full=Beta-1,3-endoglucanase 11; Short=Beta-1,3-glucanase 11; Flags: Precursor && PF00332:Glycosyl
1550	HORVU.MOREX.r2.2HG0098740.1	1.44505	Q7XHZ0.1 RecName: Full=Heat stress transcription factor B-4b; AltName: Full=Heat stress transcription factor 12; Short=OsHSF12; Short=rHsf12; AltName: Full=Heat stress transcription factor 19; Short=OsHsf-19 && PF00447:HSF-type DNA-binding
1551	HORVU.MOREX.r2.5HG0408750.1	1.44321	Q9LIS3.1 RecName: Full=UDP-glucuronate 4-epimerase 6; AltName: Full=UDP-glucuronic acid epimerase 6; Short=AtUGlcAE2 && PF01370:NAD dependent epimerase/dehydratase family
1552	HORVU.MOREX.r2.3HG0267830.1	1.44168	Q9C7F9.1 RecName: Full=Probable methyltransferase At1g27930 && PF04669:Polysaccharide biosynthesis
1553	HORVU.MOREX.r2.4HG0325020.1	1.44105	Q9FYG4.1 RecName: Full=Aldehyde oxidase GLOX1; AltName: Full=Glyoxal oxidase 1; Flags: Precursor && PF07250:Glyoxal oxidase N-terminus|PF09118:Domain of unknown function (DUF1929)
1554	HORVU.MOREX.r2.5HG0384170.1	1.44045	PF10151:Uncharacterised conserved protein (DUF2359)
1555	HORVU.MOREX.r2.6HG0457960.1	1.43994
1556	HORVU.MOREX.r2.5HG0423770.1	1.43982
1557	HORVU.MOREX.r2.4HG0313050.1	1.43959	Q9SJW9.1 RecName: Full=CDT1-like protein a, chloroplastic; Short=AtCDT1a; Flags: Precursor && PF08839:DNA replication factor CDT1 like
1558	HORVU.MOREX.r2.2HG0157230.1	1.43917
1559	HORVU.MOREX.r2.5HG0443530.1	1.43863	Q9SEE4.1 RecName: Full=Pirin-like protein && PF02678:Pirin|PF05726:Pirin C-terminal cupin domain
1560	HORVU.MOREX.r2.5HG0403530.1	1.43843	O48723.1 RecName: Full=Patatin-like protein 2; Short=AtPLP2; AltName: Full=Patatin-related phospholipase A IIalpha; Short=pPLAIIa; AltName: Full=Phospholipase A IIA; Short=AtPLAIIA && PF01734:Patatin-like phospholipase
1561	HORVU.MOREX.r2.4HG0296720.1	1.4378
1562	HORVU.MOREX.r2.1HG0046960.1	1.43778
1563	HORVU.MOREX.r2.6HG0497990.1	1.43693
1564	HORVU.MOREX.r2.7HG0553150.1	1.43674	Q9LN01.1 RecName: Full=Pentatricopeptide repeat-containing protein At1g08070, chloroplastic; AltName: Full=Protein ORGANELLE TRANSCRIPT PROCESSING 82; Flags: Precursor && PF14432:DYW family of nucleic acid deaminases|PF12854:PPR repeat|PF13041:PPR re
1565	HORVU.MOREX.r2.3HG0186210.1	1.43668
1566	HORVU.MOREX.r2.3HG0248690.1	1.43631	Q75HQ3.1 RecName: Full=Beta-galactosidase 7; Short=Lactase 7; Flags: Precursor && PF02140:Galactose binding lectin domain|PF01301:Glycosyl hydrolases family 35|PF13364:Beta-galactosidase jelly roll domain
1567	HORVU.MOREX.r2.2HG0169020.1	1.43594	Q9FGG3.1 RecName: Full=WAT1-related protein At5g64700 && PF00892:EamA-like transporter family
1568	HORVU.MOREX.r2.6HG0475830.1	1.43532
1569	HORVU.MOREX.r2.5HG0365990.1	1.4352
1570	HORVU.MOREX.r2.1HG0045600.1	1.43403	Q84QK0.1 RecName: Full=12-oxophytodienoate reductase 1; AltName: Full=12-oxophytodienoate-10,11-reductase 1; Short=OPDA-reductase 1; Short=OsOPR1 && PF00724:NADH:flavin oxidoreductase / NADH oxidase family
1571	HORVU.MOREX.r2.2HG0154340.1	1.43247
1572	HORVU.MOREX.r2.3HG0181690.1	1.43175
1573	HORVU.MOREX.r2.7HG0544150.1	1.43095
1574	HORVU.MOREX.r2.4HG0286920.1	1.43074	Q96C01.1 RecName: Full=Protein FAM136A && PF05811:Eukaryotic protein of unknown function (DUF842)
1575	HORVU.MOREX.r2.7HG0537890.1	1.42877
1576	HORVU.MOREX.r2.2HG0159970.1	1.42841	PF04862:Protein of unknown function (DUF642)
1577	HORVU.MOREX.r2.6HG0481860.1	1.42774	PF13041:PPR repeat family
1578	HORVU.MOREX.r2.UnG0625530.1	1.42729
1579	HORVU.MOREX.r2.2HG0110380.1	1.42717	Q93VA3.1 RecName: Full=Cytochrome c6, chloroplastic; AltName: Full=Cytochrome c-552; Short=Atc6; AltName: Full=Cytochrome c-553; AltName: Full=Cytochrome c553; AltName: Full=Soluble cytochrome f; Flags: Precursor && PF13442:Cytochrome C oxidase, cbb3
1580	HORVU.MOREX.r2.4HG0284970.1	1.42566
1581	HORVU.MOREX.r2.6HG0481850.1	1.4239	PF02902:Ulp1 protease family, C-terminal catalytic domain
1582	HORVU.MOREX.r2.3HG0263240.1	1.42334	Q6AWV1.1 RecName: Full=Probable ribonuclease P/MRP protein subunit POP5; AltName: Full=Protein EMBRYO DEFECTIVE 1687 && PF01900:Rpp14/Pop5 family
1583	HORVU.MOREX.r2.6HG0490640.1	1.42287	Q9FV52.2 RecName: Full=Methionine aminopeptidase 1B, chloroplastic; Short=MAP 1B; Short=MetAP 1B; AltName: Full=Peptidase M 1B; Flags: Precursor && PF00557:Metallopeptidase family M24
1584	HORVU.MOREX.r2.7HG0587550.1	1.42141
1585	HORVU.MOREX.r2.2HG0082640.1	1.4201	Q9LUV2.1 RecName: Full=Stress-response A/B barrel domain-containing protein HS1; AltName: Full=Pop3 family protein At3g17210; AltName: Full=Protein HEAT STABLE 1; Short=AtHS1 && PF07876:Stress responsive A/B Barrel Domain
1586	HORVU.MOREX.r2.7HG0560320.1	1.41786
1587	HORVU.MOREX.r2.4HG0276340.1	1.4172	P82538.1 RecName: Full=PsbP-like protein 1, chloroplastic; AltName: Full=OEC23-like protein 4; AltName: Full=PsbP-related thylakoid lumenal protein 2; Flags: Precursor && PF01789:PsbP
1588	HORVU.MOREX.r2.3HG0241690.1	1.41684
1589	HORVU.MOREX.r2.4HG0282510.1	1.41587
1590	HORVU.MOREX.r2.2HG0180390.1	1.41568
1591	HORVU.MOREX.r2.6HG0455400.1	1.41515	PF06045:Rhamnogalacturonate lyase family|PF14683:Polysaccharide lyase family 4, domain III|PF14686:Polysaccharide lyase family 4, domain II
1592	HORVU.MOREX.r2.7HG0529500.1	1.41341	Q9LI65.1 RecName: Full=WAT1-related protein At3g30340 && PF00892:EamA-like transporter family
1593	HORVU.MOREX.r2.3HG0195240.1	1.41218	Q6NPG7.1 RecName: Full=Uncharacterized protein At5g43822 && PF15011:Casein Kinase 2 substrate
1594	HORVU.MOREX.r2.4HG0334170.1	1.40901	Q94AQ8.1 RecName: Full=Photosynthetic NDH subunit of subcomplex B 2, chloroplastic; Short=Protein PnsB2; AltName: Full=NAD(P)H DEHYDROGENASE SUBUNIT 45; AltName: Full=NDH-DEPENDENT CYCLIC ELECTRON FLOW 2; Flags: Precursor && -
1595	HORVU.MOREX.r2.1HG0009120.1	1.40806	PF03763:Remorin, C-terminal region
1596	HORVU.MOREX.r2.5HG0434360.1	1.40648
1597	HORVU.MOREX.r2.1HG0014980.1	1.40577
1598	HORVU.MOREX.r2.7HG0591730.1	1.40556	Q940Q3.1 RecName: Full=Zinc transporter ZTP29; AltName: Full=Zinc transporter 29 && PF02535:ZIP Zinc transporter
1599	HORVU.MOREX.r2.5HG0386690.1	1.40484
1600	HORVU.MOREX.r2.4HG0304130.1	1.40447	Q9FPT1.2 RecName: Full=Ubiquitin carboxyl-terminal hydrolase 12; AltName: Full=Deubiquitinating enzyme 12; Short=AtUBP12; AltName: Full=Ubiquitin thioesterase 12; AltName: Full=Ubiquitin-specific-processing protease 12 && PF14533:Ubiquitin-specific p
1601	HORVU.MOREX.r2.4HG0321210.1	1.4044	Q10N44.1 RecName: Full=Protein IN2-1 homolog A && PF13410:Glutathione S-transferase, C-terminal domain|PF13417:Glutathione S-transferase, N-terminal domain
1602	HORVU.MOREX.r2.2HG0102840.1	1.40382
1603	HORVU.MOREX.r2.5HG0422260.1	1.40357	Q9LHN9.1 RecName: Full=IQ domain-containing protein IQM2; AltName: Full=IQ motif-containing protein 2 && -
1604	HORVU.MOREX.r2.6HG0474140.1	1.40208
1605	HORVU.MOREX.r2.7HG0601350.1	1.40139
1606	HORVU.MOREX.r2.7HG0621470.1	1.40115	Q8LDK3.1 RecName: Full=NADH dehydrogenase [ubiquinone] 1 beta subcomplex subunit 2 && -
1607	HORVU.MOREX.r2.2HG0144160.1	1.40063
1608	HORVU.MOREX.r2.4HG0324550.1	1.40031	Q9CAP4.1 RecName: Full=Ethylene-responsive transcription factor ERF013 && PF00847:AP2 domain
1609	HORVU.MOREX.r2.6HG0525000.1	1.40005	PF00501:AMP-binding enzyme
1610	HORVU.MOREX.r2.7HG0582280.1	1.39942	PF06749:Protein of unknown function (DUF1218)
1611	HORVU.MOREX.r2.7HG0614400.1	1.39649
1612	HORVU.MOREX.r2.2HG0091060.1	1.39508	Q9C5Q2.1 RecName: Full=ABSCISIC ACID-INSENSITIVE 5-like protein 3; AltName: Full=Dc3 promoter-binding factor 4; Short=AtDPBF4; AltName: Full=Protein ENHANCED EM LEVEL; AltName: Full=bZIP transcription factor 12; Short=AtbZIP12 && PF00170:bZIP transcr
1613	HORVU.MOREX.r2.1HG0003350.1	1.39459	P01053.2 RecName: Full=Subtilisin-chymotrypsin inhibitor-2A; Short=CI-2A && PF00280:Potato inhibitor I family
1614	HORVU.MOREX.r2.4HG0289330.1	1.39445	Q02879.1 RecName: Full=TATA-box-binding protein 2; AltName: Full=TATA sequence-binding protein 2; Short=TBP-2; AltName: Full=TATA-binding factor 2; AltName: Full=TATA-box factor 2; AltName: Full=Transcription initiation factor TFIID TBP-2 subunit &&
1615	HORVU.MOREX.r2.5HG0423110.1	1.39399	Q75KV9.1 RecName: Full=Transcription factor BHLH148; AltName: Full=Basic helix-loop-helix protein 148; Short=OsbHLH148; AltName: Full=bHLH transcription factor bHLH148 && -
1616	HORVU.MOREX.r2.5HG0420840.1	1.39224	Q4V3D9.1 RecName: Full=Protein STRICTOSIDINE SYNTHASE-LIKE 10; Short=AtSSL10; AltName: Full=Strictosidine synthase 8; Short=AtSS8; Flags: Precursor && PF03088:Strictosidine synthase
1617	HORVU.MOREX.r2.4HG0297820.1	1.39144
1618	HORVU.MOREX.r2.2HG0095480.1	1.39048	F4IK45.1 RecName: Full=Cytochrome P450 709B2 && PF00067:Cytochrome P450
1619	HORVU.MOREX.r2.2HG0157290.1	1.38997	Q0JB92.1 RecName: Full=Homeobox-leucine zipper protein HOX17; AltName: Full=HD-ZIP protein HOX17; AltName: Full=Homeodomain transcription factor HOX17; AltName: Full=OsHox17 && PF00046:Homeobox domain|PF02183:Homeobox associated leucine zipper
1620	HORVU.MOREX.r2.7HG0543940.1	1.3887
1621	HORVU.MOREX.r2.1HG0072800.1	1.38859	O80854.1 RecName: Full=Cytochrome b561 domain-containing protein At2g30890; AltName: Full=Protein b561A.tha12; Flags: Precursor && PF03188:Eukaryotic cytochrome b561
1622	HORVU.MOREX.r2.7HG0618990.1	1.38827	A5H452.1 RecName: Full=Peroxidase 70; AltName: Full=Plasma membrane-bound peroxidase 2b; Short=pmPOX2b; Flags: Precursor && PF00141:Peroxidase
1623	HORVU.MOREX.r2.4HG0349090.1	1.38771
1624	HORVU.MOREX.r2.1HG0043290.1	1.38705	P70187.3 RecName: Full=Hippocampus abundant transcript 1 protein; AltName: Full=Major facilitator superfamily domain-containing 14A && PF07690:Major Facilitator Superfamily
1625	HORVU.MOREX.r2.4HG0336880.1	1.38701
1626	HORVU.MOREX.r2.4HG0348020.1	1.3865	PF04520:Senescence regulator
1627	HORVU.MOREX.r2.5HG0361410.1	1.38604	F4ISV6.1 RecName: Full=tRNA(His) guanylyltransferase 2 && PF14413:Thg1 C terminal domain|PF04446:tRNAHis guanylyltransferase
1628	HORVU.MOREX.r2.1HG0028650.1	1.38559	Q8GWR0.1 RecName: Full=Cytochrome c oxidase assembly protein COX11, mitochondrial; Flags: Precursor && PF01693:Caulimovirus viroplasmin
1629	HORVU.MOREX.r2.7HG0584300.1	1.38555	P28644.1 RecName: Full=28 kDa ribonucleoprotein, chloroplastic; Short=28RNP && PF00076:RNA recognition motif. (a.k.a. RRM, RBD, or RNP domain)
1630	HORVU.MOREX.r2.2HG0126250.1	1.38466	Q9FJU9.1 RecName: Full=Glucan endo-1,3-beta-glucosidase 13; AltName: Full=(1->3)-beta-glucan endohydrolase 13; Short=(1->3)-beta-glucanase 13; AltName: Full=Beta-1,3-endoglucanase 13; Short=Beta-1,3-glucanase 13; Flags: Precursor && PF07983:X8 domain
1631	HORVU.MOREX.r2.2HG0138520.1	1.3833	A3BE68.1 RecName: Full=Probable histidine kinase 1; Short=OsHK1 && PF00512:His Kinase A (phospho-acceptor) domain|PF02518:Histidine kinase-, DNA gyrase B-, and HSP90-like ATPase
1632	HORVU.MOREX.r2.3HG0261770.1	1.38308	Q9SCZ4.1 RecName: Full=Receptor-like protein kinase FERONIA; AltName: Full=Protein SIRENE; Flags: Precursor && -
1633	HORVU.MOREX.r2.3HG0245060.1	1.38247	Q54EH6.1 RecName: Full=Probable DNA replication complex GINS protein PSF3; AltName: Full=GINS complex subunit 3 && -
1634	HORVU.MOREX.r2.5HG0435820.1	1.38232
1635	HORVU.MOREX.r2.4HG0328390.1	1.38194	Q9C670.1 RecName: Full=Transcription factor bHLH76; AltName: Full=Basic helix-loop-helix protein 76; Short=AtbHLH76; Short=bHLH 76; AltName: Full=Protein CRYPTOCHROME INTERACTING BASIC-HELIX-LOOP-HELIX 5; AltName: Full=Transcription factor EN 83; Alt
1636	HORVU.MOREX.r2.1HG0035960.1	1.38136	O24303.1 RecName: Full=Protein TIC110, chloroplastic; AltName: Full=Chloroplast inner envelope protein, 110 kDa; Short=psIEP110; AltName: Full=IAP100; AltName: Full=Translocon at the inner envelope membrane of chloroplasts 110; Flags: Precursor && PF
1637	HORVU.MOREX.r2.5HG0354520.1	1.38127	Q9C5Z1.1 RecName: Full=Eukaryotic translation initiation factor 3 subunit B; Short=eIF3b; AltName: Full=eIF-3-eta; AltName: Full=eIF3 p110; AltName: Full=p82 && PF08662:Eukaryotic translation initiation factor eIF2A
1638	HORVU.MOREX.r2.6HG0496560.1	1.38054	Q6NKQ9.1 RecName: Full=Cysteine-rich repeat secretory protein 15; AltName: Full=Plasmodesmata-located protein 8; Short=PDLP8; Flags: Precursor && PF01657:Salt stress response/antifungal
1639	HORVU.MOREX.r2.7HG0544260.1	1.38041
1640	HORVU.MOREX.r2.6HG0479860.1	1.37966
1641	HORVU.MOREX.r2.3HG0192380.1	1.3791	Q03200.1 RecName: Full=Light-regulated protein; Flags: Precursor && PF07207:Light regulated protein Lir1
1642	HORVU.MOREX.r2.7HG0529420.1	1.37832	Q03662.1 RecName: Full=Probable glutathione S-transferase; AltName: Full=Auxin-induced protein PGNT1/PCNT110 && PF00043:Glutathione S-transferase, C-terminal domain|PF13417:Glutathione S-transferase, N-terminal domain
1643	HORVU.MOREX.r2.5HG0355280.1	1.37796	Q9SA52.1 RecName: Full=Chloroplast stem-loop binding protein of 41 kDa b, chloroplastic; Short=CSP41-b; AltName: Full=Heteroglycan-interacting protein 1.3; AltName: Full=Protein CHLOROPLAST RNA BINDING; AltName: Full=Protein Gb5f; Flags: Precursor &&
1644	HORVU.MOREX.r2.7HG0580390.1	1.37731	P40590.1 RecName: Full=60S ribosomal protein L34 [Pisum sativum] && PF01199:Ribosomal protein L34e
1645	HORVU.MOREX.r2.2HG0090520.1	1.37655
1646	HORVU.MOREX.r2.7HG0599350.1	1.3764	PF00170:bZIP transcription factor
1647	HORVU.MOREX.r2.4HG0275860.1	1.3764	Q9FE20.1 RecName: Full=Serine/threonine-protein kinase PBS1; AltName: Full=AvrPphB susceptible protein 1 && PF07714:Protein tyrosine kinase
1648	HORVU.MOREX.r2.1HG0062230.1	1.37618	Q8VYZ3.1 RecName: Full=Probable pectinesterase 53; Short=PE 53; AltName: Full=Pectin methylesterase 53; Short=AtPME53; Flags: Precursor && PF01095:Pectinesterase
1649	HORVU.MOREX.r2.1HG0075620.1	1.37566	Q9ZPX0.2 RecName: Full=GATA transcription factor 20 && PF00320:GATA zinc finger
1650	HORVU.MOREX.r2.3HG0238640.1	1.37496
1651	HORVU.MOREX.r2.6HG0512360.1	1.3735	Q9SWH5.2 RecName: Full=Galactoside 2-alpha-L-fucosyltransferase; AltName: Full=Xyloglucan alpha-(1,2)-fucosyltransferase; Short=AtFUT1 && PF03254:Xyloglucan fucosyltransferase
1652	HORVU.MOREX.r2.1HG0077400.1	1.37341	O24621.1 RecName: Full=RNA polymerase sigma factor sigC; Short=Sigma factor C; Short=Sigma-C; AltName: Full=RNA polymerase sigma factor sig3; Short=Atsig3; Short=Sigma factor 3; Flags: Precursor && PF04545:Sigma-70, region 4|PF04539:Sigma-70 region 3
1653	HORVU.MOREX.r2.1HG0061870.1	1.3732
1654	HORVU.MOREX.r2.2HG0135900.1	1.37277
1655	HORVU.MOREX.r2.3HG0255900.1	1.37257	P48979.1 RecName: Full=Polygalacturonase; Short=PG; AltName: Full=Pectinase; Flags: Precursor [Prunus persica] && PF00295:Glycosyl hydrolases family 28
1656	HORVU.MOREX.r2.6HG0482530.1	1.37236	Q70E96.2 RecName: Full=Aldehyde dehydrogenase family 3 member F1 && PF00171:Aldehyde dehydrogenase family
1657	HORVU.MOREX.r2.5HG0366450.1	1.37151	PF03101:FAR1 DNA-binding domain
1658	HORVU.MOREX.r2.5HG0414230.1	1.37111	P38076.1 RecName: Full=Cysteine synthase; AltName: Full=CSase A; AltName: Full=O-acetylserine (thiol)-lyase; Short=OAS-TL A; AltName: Full=O-acetylserine sulfhydrylase && PF00291:Pyridoxal-phosphate dependent enzyme
1659	HORVU.MOREX.r2.3HG0203640.1	1.37101	Q9FJ45.1 RecName: Full=GDSL esterase/lipase At5g45910; AltName: Full=Extracellular lipase At5g45910; Flags: Precursor && PF00657:GDSL-like Lipase/Acylhydrolase
1660	HORVU.MOREX.r2.2HG0100760.1	1.36963
1661	HORVU.MOREX.r2.2HG0172320.1	1.36858	Q9BUJ2.2 RecName: Full=Heterogeneous nuclear ribonucleoprotein U-like protein 1; AltName: Full=Adenovirus early region 1B-associated protein 5; AltName: Full=E1B-55 kDa-associated protein 5; Short=E1B-AP5 && PF13671:AAA domain
1662	HORVU.MOREX.r2.6HG0469670.1	1.36831	PF10497:Zinc-finger domain of monoamine-oxidase A repressor R1
1663	HORVU.MOREX.r2.4HG0336100.1	1.36754
1664	HORVU.MOREX.r2.2HG0121460.1	1.36718	P30182.2 RecName: Full=DNA topoisomerase 2; AltName: Full=DNA topoisomerase II && PF04983:RNA polymerase Rpb1, domain 3
1665	HORVU.MOREX.r2.4HG0281260.1	1.36664	Q4W8D0.1 RecName: Full=Glutamine synthetase cytosolic isozyme 1-3; AltName: Full=Glutamate--ammonia ligase GLN1;3; Short=OsGLN1;3; AltName: Full=OsGS1;3 && PF00120:Glutamine synthetase, catalytic domain|PF03951:Glutamine synthetase, beta-Grasp domain
1666	HORVU.MOREX.r2.6HG0465470.1	1.36459	Q0JIF2.2 RecName: Full=Cyclin-B1-1; AltName: Full=G2/mitotic-specific cyclin-B1-1; Short=CycB1;1 && PF02984:Cyclin, C-terminal domain
1667	HORVU.MOREX.r2.5HG0425280.1	1.36453
1668	HORVU.MOREX.r2.1HG0051590.1	1.36421	PF11250:Fantastic Four meristem regulator
1669	HORVU.MOREX.r2.5HG0419280.1	1.36269	PF16860:CHCH-CHCH-like Cx9C, IMS import disulfide relay-system,
1670	HORVU.MOREX.r2.3HG0262940.1	1.36224
1671	HORVU.MOREX.r2.2HG0165790.1	1.36204	Q8LDW9.2 RecName: Full=Xyloglucan endotransglucosylase/hydrolase protein 9; Short=At-XTH9; Short=XTH-9; Flags: Precursor && PF06955:Xyloglucan endo-transglycosylase (XET) C-terminus|PF00722:Glycosyl hydrolases family 16
1672	HORVU.MOREX.r2.1HG0019640.1	1.36202	Q9XHM5.1 RecName: Full=Gibberellin 2-beta-dioxygenase 2; AltName: Full=GA 2-oxidase 2; AltName: Full=Gibberellin 2-beta-hydroxylase 2; AltName: Full=Gibberellin 2-oxidase 2 && PF14226:non-haem dioxygenase in morphine synthesis N-terminal|PF03171:2OG-
1673	HORVU.MOREX.r2.5HG0431200.1	1.36174
1674	HORVU.MOREX.r2.7HG0588570.1	1.36138
1675	HORVU.MOREX.r2.4HG0330740.1	1.3606	PF03763:Remorin, C-terminal region
1676	HORVU.MOREX.r2.5HG0414870.1	1.36043	Q9FQ03.1 RecName: Full=5'-3' exoribonuclease 3; AltName: Full=Protein EXORIBONUCLEASE 3 && PF03159:XRN 5'-3' exonuclease N-terminus
1677	HORVU.MOREX.r2.7HG0612390.1	1.36042	Q655X8.1 RecName: Full=Probable allantoate deiminase; AltName: Full=Allantoate amidohydrolase; Short=OsAAH; Flags: Precursor && PF01546:Peptidase family M20/M25/M40|PF07687:Peptidase dimerisation domain
1678	HORVU.MOREX.r2.4HG0277980.1	1.36025	PF14368:Probable lipid transfer
1679	HORVU.MOREX.r2.2HG0142720.1	1.35985	Q93Y91.1 RecName: Full=Sugar transport protein 5; AltName: Full=Hexose transporter 5 && PF00083:Sugar (and other) transporter
1680	HORVU.MOREX.r2.6HG0480090.1	1.35956	Q9LUC6.1 RecName: Full=Cytochrome P450 72A14 && -
1681	HORVU.MOREX.r2.5HG0396930.1	1.35949
1682	HORVU.MOREX.r2.2HG0110480.1	1.35835
1683	HORVU.MOREX.r2.3HG0186370.1	1.35645
1684	HORVU.MOREX.r2.7HG0599910.1	1.35487
1685	HORVU.MOREX.r2.3HG0227660.1	1.3546	PF02902:Ulp1 protease family, C-terminal catalytic domain
1686	HORVU.MOREX.r2.3HG0229450.1	1.35413	Q8VZC9.1 RecName: Full=Vacuolar protein sorting-associated protein 25; Short=AtVPS25; AltName: Full=ESCRT-II complex subunit VPS25 && PF05871:ESCRT-II complex subunit
1687	HORVU.MOREX.r2.4HG0313290.1	1.35297
1688	HORVU.MOREX.r2.7HG0538900.1	1.35227
1689	HORVU.MOREX.r2.3HG0244970.1	1.35115	Q96575.1 RecName: Full=Pectinesterase 2.2; Short=PE 2.2; AltName: Full=Pectin methylesterase 2.2; Flags: Precursor && PF01095:Pectinesterase|PF04043:Plant invertase/pectin methylesterase inhibitor
1690	HORVU.MOREX.r2.1HG0053860.1	1.35115
1691	HORVU.MOREX.r2.4HG0326060.1	1.3505	Q9LNA5.1 RecName: Full=ACT domain-containing protein ACR8; AltName: Full=Protein ACT DOMAIN REPEATS 8 && PF01842:ACT domain|PF13740:ACT domain
1692	HORVU.MOREX.r2.1HG0070620.1	1.35013	Q67U26.2 RecName: Full=Villin-3 && -
1693	HORVU.MOREX.r2.3HG0244470.1	1.3501
1694	HORVU.MOREX.r2.5HG0371750.1	1.35003
1695	HORVU.MOREX.r2.7HG0609890.1	1.34985
1696	HORVU.MOREX.r2.4HG0313330.1	1.34978
1697	HORVU.MOREX.r2.4HG0307800.1	1.34951
1698	HORVU.MOREX.r2.3HG0233900.1	1.34948
1699	HORVU.MOREX.r2.4HG0318690.1	1.34861
1700	HORVU.MOREX.r2.6HG0455650.1	1.34859	B6DZD0.1 RecName: Full=Fructan 1-exohydrolase; Flags: Precursor && PF08244:Glycosyl hydrolases family 32 C terminal|PF00251:Glycosyl hydrolases family 32 N-terminal domain
1701	HORVU.MOREX.r2.5HG0356200.1	1.34841	Q01482.1 RecName: Full=Protein WIR1A && -
1702	HORVU.MOREX.r2.6HG0493780.1	1.34801
1703	HORVU.MOREX.r2.4HG0331520.1	1.34737
1704	HORVU.MOREX.r2.7HG0553810.1	1.34699
1705	HORVU.MOREX.r2.3HG0236730.1	1.3433	Q8VZK0.1 RecName: Full=E3 ubiquitin-protein ligase MIEL1; AltName: Full=MYB30-interacting E3 ligase 1 && PF13639:Ring finger domain|PF14599:Zinc-ribbon|PF05495:CHY zinc finger
1706	HORVU.MOREX.r2.5HG0402440.1	1.34329	P97429.4 RecName: Full=Annexin A4; AltName: Full=Annexin IV; AltName: Full=Annexin-4 && PF00191:Annexin
1707	HORVU.MOREX.r2.5HG0383160.1	1.34315
1708	HORVU.MOREX.r2.7HG0539210.1	1.34239	PF03386:Early nodulin 93 ENOD93 protein
1709	HORVU.MOREX.r2.7HG0596240.1	1.34176	Q9FLC0.1 RecName: Full=Peroxidase 52; Short=Atperox P52; AltName: Full=ATP49; Flags: Precursor && PF00141:Peroxidase
1710	HORVU.MOREX.r2.3HG0252320.1	1.34155
1711	HORVU.MOREX.r2.3HG0215230.1	1.34135	Q9FLV0.1 RecName: Full=Protein DOWNY MILDEW RESISTANCE 6; Short=AtDMR6; AltName: Full=2-oxoglutarate (2OG)-Fe(II) oxygenase-like protein DMR6; AltName: Full=Salicylate 3-hydroxylase DMR6; Short=S3H DMR6; Short=SA 3-hydroxylase DMR6; Short=Salicylic a
1712	HORVU.MOREX.r2.1HG0019740.1	1.34072	Q9BYJ9.1 RecName: Full=YTH domain-containing family protein 1; AltName: Full=Dermatomyositis associated with cancer putative autoantigen 1; Short=DACA-1 && PF04146:YT521-B-like domain
1713	HORVU.MOREX.r2.7HG0567820.1	1.34033	Q6YZE8.1 RecName: Full=Squamosa promoter-binding-like protein 16 && PF03110:SBP domain
1714	HORVU.MOREX.r2.5HG0385560.1	1.34025	A4FV84.1 RecName: Full=mRNA turnover protein 4 homolog; AltName: Full=Ribosome assembly factor MRTO4 && PF00466:Ribosomal protein L10
1715	HORVU.MOREX.r2.3HG0258280.1	1.34009	Q9FPR3.1 RecName: Full=Serine/threonine-protein kinase EDR1; AltName: Full=MAPKK kinase EDR1; AltName: Full=Protein ENHANCED DISEASE RESISTANCE 1; Short=AtEDR1; AltName: Full=Serine/threonine/tyrosine-protein kinase 10 && PF07714:Protein tyrosine kin
1716	HORVU.MOREX.r2.4HG0292000.1	1.33778	PF03087:Arabidopsis protein of unknown function
1717	HORVU.MOREX.r2.3HG0256480.1	1.33766	Q7F2L3.1 RecName: Full=NAC domain-containing protein 48; Short=ONAC048 && PF02365:No apical meristem (NAM) protein
1718	HORVU.MOREX.r2.2HG0161660.1	1.33734	Q43872.1 RecName: Full=Peroxidase 64; Short=Atperox P64; AltName: Full=ATP17a; AltName: Full=PRXR4; Flags: Precursor && PF00141:Peroxidase
1719	HORVU.MOREX.r2.2HG0130610.1	1.337	Q8L831.1 RecName: Full=Nudix hydrolase 3; Short=AtNUDT3 && -
1720	HORVU.MOREX.r2.3HG0224150.1	1.33677	PF14368:Probable lipid transfer
1721	HORVU.MOREX.r2.2HG0171420.1	1.33657
1722	HORVU.MOREX.r2.3HG0248270.1	1.33653	A2YGP6.2 RecName: Full=UDP-sugar pyrophosphorylase && PF01704:UTP--glucose-1-phosphate uridylyltransferase
1723	HORVU.MOREX.r2.2HG0161640.1	1.33513	PF00170:bZIP transcription factor
1724	HORVU.MOREX.r2.3HG0240180.1	1.33503	O04681.1 RecName: Full=Pathogenesis-related genes transcriptional activator PTI5; AltName: Full=PTO-interacting protein 5 && PF00847:AP2 domain
1725	HORVU.MOREX.r2.6HG0511650.1	1.3334	Q9LX90.1 RecName: Full=Polyadenylate-binding protein 3; Short=AtPabN2; Short=AtPabN3; Short=Poly(A)-binding protein 3; AltName: Full=Nuclear poly(A)-binding protein 3; AltName: Full=Poly(A)-binding protein III; Short=PABIII && PF00076:RNA recognition
1726	HORVU.MOREX.r2.5HG0443520.1	1.32806	Q9SEE4.1 RecName: Full=Pirin-like protein && PF05726:Pirin C-terminal cupin domain|PF02678:Pirin
1727	HORVU.MOREX.r2.UnG0626160.1	1.32775	Q8H1D3.1 RecName: Full=BTB/POZ domain-containing protein NPY1; AltName: Full=Protein ENHANCER OF PINOID; AltName: Full=Protein MACCHI-BOU 4; AltName: Full=Protein NAKED PINS IN YUC MUTANTS 1 && PF03000:NPH3 family
1728	HORVU.MOREX.r2.1HG0050500.1	1.32581	Q6ATY4.1 RecName: Full=UPF0603 protein Os05g0401100, chloroplastic; Flags: Precursor >A2Y4G9.2 RecName: Full=UPF0603 protein OsI_019212, chloroplastic; Flags: Precursor && PF04536:TLP18.3, Psb32 and MOLO-1 founding proteins of phosphatase
1729	HORVU.MOREX.r2.3HG0224420.1	1.3244
1730	HORVU.MOREX.r2.7HG0537230.1	1.3238	P36163.2 RecName: Full=Mitochondrial metalloendopeptidase OMA1 && PF01435:Peptidase family M48
1731	HORVU.MOREX.r2.2HG0161960.1	1.32334
1732	HORVU.MOREX.r2.6HG0476660.1	1.32318
1733	HORVU.MOREX.r2.6HG0515970.1	1.32278	Q8W3L1.1 RecName: Full=NADPH:adrenodoxin oxidoreductase, mitochondrial; Short=Adrenodoxin reductase; AltName: Full=Mitochondrial ferredoxin reductase; Short=AtMFDR; Flags: Precursor && PF07992:Pyridine nucleotide-disulphide oxidoreductase
1734	HORVU.MOREX.r2.6HG0519230.1	1.32262
1735	HORVU.MOREX.r2.6HG0487490.1	1.3225
1736	HORVU.MOREX.r2.5HG0429340.1	1.32223
1737	HORVU.MOREX.r2.4HG0294920.1	1.32094	PF05699:hAT family C-terminal dimerisation region
1738	HORVU.MOREX.r2.2HG0159060.1	1.32028	PF03004:Plant transposase (Ptta/En/Spm family)
1739	HORVU.MOREX.r2.4HG0329830.1	1.31965	Q9C7Y2.1 RecName: Full=Multiple organellar RNA editing factor 5, mitochondrial; AltName: Full=RNA editing-interacting protein 5; Flags: Precursor && -
1740	HORVU.MOREX.r2.5HG0374380.1	1.31815
1741	HORVU.MOREX.r2.1HG0041730.1	1.31784
1742	HORVU.MOREX.r2.3HG0213430.1	1.31771	Q9SX55.3 RecName: Full=Probable mitochondrial import receptor subunit TOM40-2; AltName: Full=Translocase of outer membrane 40 kDa subunit homolog 2; Contains: RecName: Full=Probable mitochondrial import receptor subunit TOM40-2, N-terminally processe
1743	HORVU.MOREX.r2.6HG0507260.1	1.31713	Q9LEY9.1 RecName: Full=H/ACA ribonucleoprotein complex subunit 2-like protein; AltName: Full=Nhp2-like protein && PF01248:Ribosomal protein L7Ae/L30e/S12e/Gadd45 family
[truncated: 697 more rows]

## Sheet: Tab S3i
Table S3i. List of genes up-regulated only in hvd14.d root after Cd treatment (log2FC ≥ 1, adjusted P value ≤ 0.01),
#	gene ID	log2FC	description
[truncated: 790 more rows]

[truncated: 3 more sheets: Tab S3j, Tab S3k, Tab S3l]
