# Supplementary material for: Dissecting the role of strigolactone perception in barley tolerance to cadmium or zinc stress based on the receptor mutant analysis
Source: BMC Plant Biol. 2025 Nov 21;25:1618. doi: 10.1186/s12870-025-07683-4 (PMC12639677; doi:10.1186/s12870-025-07683-4)
Supplement: Supplementary file 4 — Supplementary Material 4. Supplementary Table 4. TFs and their binding site prediction in promoter regions of Cd-responsive genes in WT and hvd14.d barley [file 12870_2025_7683_MOESM4_ESM.xlsx]

## Sheet: read_me
Supplementary Table 4
	Table S4a	Overrepresented TFs that may bind the promoter region of Cd-induced DEG in the WT shoot
	Table S4b	Overrepresented TFs that may bind the promoter region of Cd-induced DEG in the WT root
	Table S4c	Overrepresented TFs that may bind the promoter region of Cd-induced DEG in the hvd14.d shoot
	Table S4d	Overrepresented TFs that may bind the promoter region of Cd-induced DEG in the hvd14.d root
	Table S4e	All binding sites in the promoter region of Cd-induced DEG in the WT shoot
	Table S4f	All binding sites in the promoter region of Cd-induced DEG in the WT root
	Table S4g	All binding sites in the promoter region of Cd-induced DEG in the hvd14.d shoot
	Table S4h	All binding sites in the promoter region of Cd-induced DEG in the hvd14.d root

## Sheet: Tab S4a
Table S4a. Overrepresented TFs that may bind the promoter region of Cd-induced DEG in the WT shoot
#	TF	Background_all	Background_bind	Query_all	Query_bind	p_value	q_value
1	MLOC_15776	24306	3999	150	41	2.530e-04	4.159e-02
2	MLOC_3855	24306	6451	150	57	7.621e-04	4.159e-02
3	MLOC_17236	24306	8397	150	70	8.019e-04	4.159e-02
4	MLOC_68284	24306	578	150	10	9.500e-04	4.159e-02
5	MLOC_67050	24306	499	150	9	1.100e-03	4.159e-02
6	MLOC_15725	24306	3169	150	32	1.617e-03	4.390e-02
7	MLOC_70754	24306	9101	150	73	1.901e-03	4.390e-02
8	MLOC_52439	24306	283	150	6	1.926e-03	4.390e-02
9	MLOC_61947	24306	454	150	8	2.090e-03	4.390e-02
10	MLOC_34679	24306	865	150	12	2.786e-03	5.266e-02
11	MLOC_65286	24306	618	150	9	5.122e-03	8.197e-02
12	MLOC_6711	24306	932	150	12	5.204e-03	8.197e-02
13	MLOC_56769	24306	635	150	9	6.164e-03	8.411e-02
14	MLOC_13932	24306	636	150	9	6.230e-03	8.411e-02
15	MLOC_63066	24306	918	150	11	1.163e-02	1.375e-01
16	MLOC_69002	24306	4158	150	36	1.164e-02	1.375e-01
17	MLOC_6534	24306	819	150	10	1.286e-02	1.375e-01
18	MLOC_77331	24306	718	150	9	1.382e-02	1.375e-01
19	MLOC_73356	24306	1055	150	12	1.383e-02	1.375e-01
20	MLOC_38232	24306	440	150	6	1.968e-02	1.859e-01
21	MLOC_65400	24306	552	150	7	2.150e-02	1.935e-01
22	MLOC_14305	24306	176	150	3	2.381e-02	2.045e-01
23	MLOC_75886	24306	572	150	7	2.588e-02	2.126e-01
24	MLOC_56103	24306	477	150	6	2.888e-02	2.135e-01
25	MLOC_6062	24306	930	150	10	2.953e-02	2.135e-01
26	MLOC_69727	24306	1055	150	11	3.055e-02	2.135e-01
27	MLOC_1876	24306	1559	150	15	3.144e-02	2.135e-01
28	MLOC_55323	24306	4600	150	37	3.163e-02	2.135e-01
29	MLOC_62522	24306	601	150	7	3.328e-02	2.169e-01
30	MLOC_10823	24306	959	150	10	3.570e-02	2.249e-01
31	MLOC_58330	24306	298	150	4	3.779e-02	2.304e-01
32	MLOC_43575	24306	302	150	4	3.965e-02	2.342e-01
33	MLOC_77405	24306	5289	150	41	4.223e-02	2.419e-01
34	MLOC_55345	24306	529	150	6	4.620e-02	2.568e-01
35	MLOC_52112	24306	891	150	9	4.980e-02	2.689e-01

## Sheet: Tab S4b
Table S4b. Overrepresented TFs that may bind the promoter region of Cd-induced DEG in the WT root
#	TF	Background_all	Background_bind	Query_all	Query_bind	p_value	q_value
1	MLOC_66843	24306	3543	4271	1162	1.8629e-57	8.895e-56
2	MLOC_58641	24306	5416	4271	1572	8.76118e-56	2.78917e-54
3	MLOC_69002	24306	4158	4271	1297	9.74007e-55	3.26707e-53
4	MLOC_73522	24306	4933	4271	1466	2.701e-53	6.449e-52
5	MLOC_69987	24306	4754	4271	1411	1.042e-51	2.21101e-50
6	MLOC_77405	24306	5289	4271	1502	8.64973e-49	1.82919e-47
7	MLOC_12223	24306	4007	4271	1245	9.575e-49	1.829e-47
8	MLOC_55323	24306	4600	4271	1360	3.955e-48	6.867e-47
9	MLOC_3855	24306	6451	4271	1729	7.519e-46	1.105e-44
10	MLOC_69438	24306	4369	4271	1316	8.967e-46	1.557e-44
11	MLOC_55144	24306	5369	4271	1485	3.365e-45	5.046e-44
12	MLOC_38561	24306	3703	4271	1127	4.52823e-44	6.6602e-43
13	MLOC_72525	24306	3929	4271	1218	2.457e-43	3.352e-42
14	MLOC_63834	24306	4597	4271	1315	1.70601e-41	2.03602e-40
15	MLOC_24530	24306	3257	4271	1006	6.23109e-39	7.93411e-38
16	MLOC_80197	24306	3634	4271	1114	3.663e-38	4.373e-37
17	MLOC_15776	24306	3999	4271	1084	2.99502e-26	3.36502e-25
18	MLOC_56075	24306	2279	4271	695	6.35402e-24	6.74202e-23
19	MLOC_70754	24306	9101	4271	2037	2.927e-19	2.942e-18
20	MLOC_64636	24306	2194	4271	604	6.713e-13	6.411e-12
21	MLOC_43806	24306	1526	4271	405	2.1426e-08	1.77932e-07
22	MLOC_66577	24306	1594	4271	414	5.47267e-08	4.35549e-07
23	MLOC_59663	24306	1320	4271	346	8.787e-08	6.5899e-07
24	MLOC_17236	24306	8397	4271	1739	9.547e-07	7.013e-06
25	MLOC_62522	24306	601	4271	183	1.76711e-06	1.24992e-05
26	MLOC_65101	24306	355	2182	58	2.801e-06	1.783e-05
27	MLOC_12078	24306	402	4271	126	5.855e-06	3.5726e-05
28	MLOC_58439	24306	939	4271	246	6.314e-06	3.811e-05
29	MLOC_8220	24306	790	2182	107	6.577e-06	3.589e-05
30	MLOC_53640	24306	1430	4271	364	7.35985e-06	4.68565e-05
31	MLOC_69575	24306	932	4271	243	8.007e-06	5.133e-05
32	MLOC_54829	24306	1520	2182	183	1.418e-05	7.317e-05
33	MLOC_68299	24306	545	4271	152	0.000169885	0.00090441
34	MLOC_66348	24306	585	4271	161	0.000192229	0.00099536
35	MLOC_63184	24306	780	4271	196	0.00026504	0.0013239
36	MLOC_63436	24306	965	4271	235	0.00026858	0.0013502
37	MLOC_67834	24306	746	2182	93	0.0004902	0.002035
38	MLOC_64795	24306	1983	2089	210	0.0005557	0.002527
39	MLOC_71332	24306	526	4271	137	0.0008453	0.003633
40	MLOC_73724	24306	6610	4271	1362	0.0008728	0.003789
41	MLOC_5372	24306	646	4271	175	0.000874755	0.00341019
42	MLOC_13438	24306	736	2089	87	0.0009766	0.004145
43	MLOC_60577	24306	919	2089	105	0.001107	0.004597
44	MLOC_58725	24306	675	2089	80	0.001371	0.005572
45	MLOC_54606	24306	959	4271	234	0.00156524	0.00619041
46	MLOC_14821	24306	497	4271	129	0.0016279	0.006448
47	MLOC_67851	24306	749	4271	183	0.0019752	0.0071122
48	MLOC_12079	24306	1204	4271	277	0.00215463	0.0083006
49	MLOC_44514	24306	3880	4271	781	0.0024933	0.009443
50	MLOC_14363	24306	2067	2182	220	0.002954	0.009899
51	MLOC_56753	24306	828	4271	194	0.002956	0.011312
52	MLOC_68285	24306	557	2089	66	0.003197	0.01174
53	MLOC_67050	24306	499	4271	130	0.00338707	0.0122846
54	MLOC_24269	24306	921	2089	102	0.003407	0.01205
55	MLOC_39554	24306	894	2089	99	0.003847	0.01336
56	MLOC_61947	24306	454	4271	120	0.00406369	0.0131116
57	MLOC_69710	24306	940	2182	107	0.004546	0.01423
58	MLOC_14305	24306	176	2089	25	0.004565	0.0153
59	MLOC_58026	24306	391	4271	109	0.00493254	0.01626
60	MLOC_36657	24306	642	4271	153	0.005706	0.019788
61	MLOC_81003	24306	802	4271	188	0.0058746	0.019499
62	MLOC_66134	24306	531	4271	131	0.0063707	0.020861
63	MLOC_78652	24306	2023	2182	212	0.006871	0.02083
64	MLOC_19022	24306	607	2089	69	0.007131	0.02197
65	MLOC_61814	24306	1051	2182	116	0.008613	0.02571
66	MLOC_57215	24306	347	2089	42	0.009698	0.02894
67	MLOC_75166	24306	957	2089	102	0.01017	0.02988
68	MLOC_63066	24306	918	4271	212	0.0111341	0.0320381
69	MLOC_72393	24306	909	2089	97	0.01144	0.03213
70	MLOC_70659	24306	1615	2182	170	0.01201	0.03475
71	MLOC_34679	24306	865	4271	199	0.0133412	0.038016
72	MLOC_6534	24306	819	4271	192	0.0147699	0.0405606
73	MLOC_69727	24306	1055	4271	231	0.015145	0.045415
74	MLOC_62335	24306	642	4271	155	0.0156064	0.0421638
75	MLOC_60045	24306	457	2182	54	0.01571	0.04151
76	MLOC_10221	24306	412	4271	101	0.015938	0.04528
77	MLOC_56117	24306	683	2089	74	0.01669	0.04491
78	MLOC_3095	24306	927	2182	101	0.01814	0.04586
79	MLOC_51930	24306	820	4271	181	0.0208	0.06185
80	MLOC_60958	24306	2302	2182	233	0.02111	0.05103
81	MLOC_52115	24306	1017	2182	109	0.02278	0.05439
82	MLOC_56598	24306	1378	2182	144	0.02361	0.05567
83	MLOC_52134	24306	1160	2089	118	0.02381	0.06028
84	MLOC_1876	24306	1559	4271	334	0.024219	0.0612739
85	MLOC_6711	24306	932	4271	203	0.026099	0.07053
86	MLOC_23884	24306	2233	4271	449	0.0264	0.07202
87	MLOC_76196	24306	371	2089	42	0.02752	0.06652
88	MLOC_34885	24306	1181	4271	260	0.0300255	0.0720639
89	MLOC_65745	24306	1179	4271	248	0.03107	0.08398
90	MLOC_52112	24306	891	4271	192	0.03283	0.08436
91	MLOC_52439	24306	283	2182	34	0.03285	0.07381
92	MLOC_3926	24306	312	2182	37	0.03336	0.07409
93	MLOC_29808	24306	708	2182	77	0.03421	0.0751
94	MLOC_64612	24306	3128	2182	307	0.03799	0.08154
95	MLOC_60890	24306	1095	4271	236	0.03916	0.091255
96	MLOC_51353	24306	2737	2089	259	0.0408	0.08957
97	MLOC_14619	24306	955	4271	206	0.04102	0.09805
98	MLOC_326	24306	1175	2089	117	0.04127	0.08957
99	MLOC_6062	24306	930	4271	197	0.04604	0.1142
100	MLOC_65463	24306	551	2089	58	0.04662	0.09893
101	MLOC_64781	24306	333	4271	82	0.046638	0.10291
102	MLOC_13932	24306	636	4271	141	0.050402	0.11384
103	MLOC_10556	24306	486	4271	109	0.05361	0.12859
104	MLOC_54674	24306	647	4271	141	0.05466	0.13068
105	MLOC_65033	24306	647	4271	141	0.05466	0.13068
106	MLOC_59162	24306	554	4271	122	0.0577	0.13679
107	MLOC_10987	24306	493	4271	109	0.06775	0.15463
108	MLOC_6041	24306	640	4271	137	0.07683	0.16877

## Sheet: Tab S4c
Table S5c. Overrepresented TFs that may bind the promoter region of Cd-induced DEG in the hvd14.d shoot
#	TF	Background_all	Background_bind	Query_all	Query_bind	p_value	q_value
1	MLOC_55144	24306	5369	883	301	2.908e-17	4.809e-15
2	MLOC_3855	24306	6451	883	345	5.036e-17	4.809e-15
3	MLOC_58641	24306	5416	883	299	3.544e-16	2.256e-14
4	MLOC_77405	24306	5289	883	289	6.031e-15	2.880e-13
5	MLOC_69002	24306	4158	883	238	3.117e-14	1.191e-12
6	MLOC_55323	24306	4600	883	252	6.202e-13	1.974e-11
7	MLOC_12223	24306	4007	883	226	8.534e-13	2.329e-11
8	MLOC_69438	24306	4369	883	235	3.456e-11	7.497e-10
9	MLOC_69987	24306	4754	883	251	3.845e-11	7.497e-10
10	MLOC_15776	24306	3999	883	219	3.925e-11	7.497e-10
11	MLOC_66843	24306	3543	883	195	4.329e-10	7.517e-09
12	MLOC_73522	24306	4933	883	251	1.614e-09	2.447e-08
13	MLOC_72525	24306	3929	883	209	1.665e-09	2.447e-08
14	MLOC_63834	24306	4597	883	229	7.041e-08	9.606e-07
15	MLOC_70754	24306	9101	883	400	4.879e-07	6.213e-06
16	MLOC_24530	24306	3257	883	168	7.376e-07	8.806e-06
17	MLOC_53640	24306	1430	883	86	1.631e-06	1.832e-05
18	MLOC_56075	24306	2279	883	123	3.098e-06	3.287e-05
19	MLOC_38561	24306	3703	883	181	8.076e-06	8.118e-05
20	MLOC_80197	24306	3634	883	178	8.611e-06	8.224e-05
21	MLOC_59663	24306	1320	883	78	9.142e-06	8.315e-05
22	MLOC_66577	24306	1594	883	89	2.062e-05	1.790e-04
23	MLOC_54674	24306	647	883	44	2.719e-05	2.164e-04
24	MLOC_65033	24306	647	883	44	2.719e-05	2.164e-04
25	MLOC_14305	24306	176	883	17	7.819e-05	5.974e-04
26	MLOC_58439	24306	939	883	56	1.139e-04	8.367e-04
27	MLOC_65745	24306	1179	883	66	2.022e-04	1.430e-03
28	MLOC_12078	24306	402	883	28	3.897e-04	2.658e-03
29	MLOC_66348	24306	585	883	37	4.357e-04	2.869e-03
30	MLOC_62522	24306	601	883	36	1.358e-03	8.645e-03
31	MLOC_63184	24306	780	883	44	1.624e-03	1.001e-02
32	MLOC_56753	24306	828	883	46	1.790e-03	1.069e-02
33	MLOC_60045	24306	457	883	28	2.782e-03	1.610e-02
34	MLOC_17236	24306	8397	883	343	2.970e-03	1.669e-02
35	MLOC_62335	24306	642	883	36	4.110e-03	2.082e-02
36	MLOC_34679	24306	865	883	46	4.133e-03	2.082e-02
37	MLOC_64636	24306	2194	883	102	4.136e-03	2.082e-02
38	MLOC_51930	24306	820	883	44	4.142e-03	2.082e-02
39	MLOC_63066	24306	918	883	47	7.621e-03	3.732e-02
40	MLOC_43806	24306	1526	883	72	9.879e-03	4.615e-02
41	MLOC_68986	24306	480	883	27	9.907e-03	4.615e-02
42	MLOC_6534	24306	819	883	42	1.043e-02	4.745e-02
43	MLOC_69710	24306	940	883	47	1.148e-02	4.981e-02
44	MLOC_36657	24306	642	883	34	1.165e-02	4.981e-02
45	MLOC_81003	24306	802	883	41	1.174e-02	4.981e-02
46	MLOC_34885	24306	1181	883	57	1.247e-02	5.163e-02
47	MLOC_51353	24306	2737	883	120	1.270e-02	5.163e-02
48	MLOC_67834	24306	746	883	38	1.516e-02	6.030e-02
49	MLOC_61947	24306	454	883	25	1.561e-02	6.083e-02
50	MLOC_68299	24306	545	883	29	1.643e-02	6.277e-02
51	MLOC_65101	24306	355	883	20	2.028e-02	7.596e-02
52	MLOC_77331	24306	718	883	36	2.149e-02	7.895e-02
53	MLOC_8220	24306	790	883	39	2.229e-02	8.033e-02
54	MLOC_61530	24306	566	883	29	2.587e-02	9.068e-02
55	MLOC_73724	24306	6610	883	265	2.618e-02	9.068e-02
56	MLOC_67050	24306	499	883	26	2.659e-02	9.068e-02
57	MLOC_23443	24306	523	883	27	2.734e-02	9.162e-02
58	MLOC_43575	24306	302	883	17	2.812e-02	9.261e-02
59	MLOC_15725	24306	3169	883	133	3.260e-02	1.041e-01
60	MLOC_69575	24306	932	883	44	3.270e-02	1.041e-01
61	MLOC_52112	24306	891	883	42	3.642e-02	1.140e-01
62	MLOC_67851	24306	749	883	36	3.719e-02	1.146e-01
63	MLOC_14821	24306	497	883	25	4.120e-02	1.249e-01
64	MLOC_72275	24306	859	883	40	4.646e-02	1.387e-01
65	MLOC_65463	24306	551	883	27	4.768e-02	1.401e-01

## Sheet: Tab S4d
Table S4d. Overrepresented TFs that may bind the promoter region of Cd-induced DEG in the hvd14.d root
#	TF	Background_all	Background_bind	Query_all	Query_bind	p_value	q_value
1	MLOC_77405	24306	5289	1178	376	4.179e-17	7.627e-15
2	MLOC_73522	24306	4933	1178	355	7.987e-17	7.627e-15
3	MLOC_55323	24306	4600	1178	333	5.085e-16	3.238e-14
4	MLOC_3855	24306	6451	1178	428	1.500e-14	5.983e-13
5	MLOC_58641	24306	5416	1178	372	1.566e-14	5.983e-13
6	MLOC_12223	24306	4007	1178	291	5.326e-14	1.695e-12
7	MLOC_69002	24306	4158	1178	299	7.359e-14	2.008e-12
8	MLOC_38561	24306	3703	1178	269	6.615e-13	1.383e-11
9	MLOC_8220	24306	790	1178	86	6.993e-13	1.383e-11
10	MLOC_69987	24306	4754	1178	328	7.240e-13	1.383e-11
11	MLOC_55144	24306	5369	1178	360	1.683e-12	2.923e-11
12	MLOC_80197	24306	3634	1178	258	2.711e-11	4.314e-10
13	MLOC_66843	24306	3543	1178	252	4.118e-11	6.051e-10
14	MLOC_52112	24306	891	1178	88	7.577e-11	1.015e-09
15	MLOC_69438	24306	4369	1178	297	7.973e-11	1.015e-09
16	MLOC_81003	24306	802	1178	81	1.407e-10	1.680e-09
17	MLOC_63834	24306	4597	1178	307	2.583e-10	2.808e-09
18	MLOC_24530	24306	3257	1178	232	2.646e-10	2.808e-09
19	MLOC_72525	24306	3929	1178	269	4.210e-10	4.232e-09
20	MLOC_6711	24306	932	1178	88	7.533e-10	7.194e-09
21	MLOC_63436	24306	965	1178	90	9.105e-10	8.281e-09
22	MLOC_62522	24306	601	1178	62	7.837e-09	6.804e-08
23	MLOC_58439	24306	939	1178	84	2.204e-08	1.830e-07
24	MLOC_34679	24306	865	1178	79	2.309e-08	1.838e-07
25	MLOC_51930	24306	820	1178	75	4.790e-08	3.660e-07
26	MLOC_6534	24306	819	1178	72	4.037e-07	2.966e-06
27	MLOC_70754	24306	9101	1178	519	8.125e-07	5.748e-06
28	MLOC_19022	24306	607	1178	56	1.536e-06	1.048e-05
29	MLOC_15776	24306	3999	1178	252	2.375e-06	1.564e-05
30	MLOC_63066	24306	918	1178	75	3.823e-06	2.434e-05
31	MLOC_5372	24306	646	1178	55	2.012e-05	1.239e-04
32	MLOC_68299	24306	545	1178	48	2.590e-05	1.546e-04
33	MLOC_67050	24306	499	1178	44	5.079e-05	2.940e-04
34	MLOC_60890	24306	1095	1178	79	1.676e-04	9.415e-04
35	MLOC_12079	24306	1204	1178	85	2.039e-04	1.112e-03
36	MLOC_6062	24306	930	1178	68	3.024e-04	1.604e-03
37	MLOC_12078	24306	402	1178	35	3.152e-04	1.627e-03
38	MLOC_56075	24306	2279	1178	143	5.368e-04	2.698e-03
39	MLOC_66134	24306	531	1178	42	7.420e-04	3.634e-03
40	MLOC_6679	24306	699	1178	52	9.003e-04	4.299e-03
41	MLOC_58026	24306	391	1178	32	1.495e-03	6.965e-03
42	MLOC_64636	24306	2194	1178	135	1.611e-03	7.325e-03
43	MLOC_65745	24306	1179	1178	78	2.236e-03	9.931e-03
44	MLOC_77331	24306	718	1178	51	2.654e-03	1.152e-02
45	MLOC_66577	24306	1594	1178	100	3.370e-03	1.404e-02
46	MLOC_62335	24306	642	1178	46	3.382e-03	1.404e-02
47	MLOC_66348	24306	585	1178	42	4.578e-03	1.860e-02
48	MLOC_36657	24306	642	1178	45	5.490e-03	2.184e-02
49	MLOC_53640	24306	1430	1178	89	6.560e-03	2.557e-02
50	MLOC_43806	24306	1526	1178	94	7.107e-03	2.715e-02
51	MLOC_63184	24306	780	1178	52	8.533e-03	3.152e-02
52	MLOC_14401	24306	261	1178	21	8.581e-03	3.152e-02
53	MLOC_59663	24306	1320	1178	82	9.032e-03	3.224e-02
54	MLOC_60045	24306	457	1178	33	9.114e-03	3.224e-02
55	MLOC_67851	24306	749	1178	50	9.383e-03	3.242e-02
56	MLOC_17236	24306	8397	1178	444	9.505e-03	3.242e-02
57	MLOC_74813	24306	2010	1178	119	9.727e-03	3.259e-02
58	MLOC_15725	24306	3169	1178	179	1.192e-02	3.927e-02
59	MLOC_65400	24306	552	1178	38	1.234e-02	3.996e-02
60	MLOC_58725	24306	675	1178	45	1.294e-02	4.120e-02
61	MLOC_67834	24306	746	1178	49	1.320e-02	4.132e-02
62	MLOC_76271	24306	909	1178	58	1.409e-02	4.341e-02
63	MLOC_69575	24306	932	1178	59	1.560e-02	4.730e-02
64	MLOC_14821	24306	497	1178	34	1.783e-02	5.322e-02
65	MLOC_62554	24306	621	1178	41	1.900e-02	5.584e-02
66	MLOC_6041	24306	640	1178	42	1.966e-02	5.689e-02
67	MLOC_10556	24306	486	1178	33	2.106e-02	6.003e-02
68	MLOC_14118	24306	894	1178	56	2.142e-02	6.016e-02
69	MLOC_54606	24306	959	1178	59	2.607e-02	7.215e-02
70	MLOC_65463	24306	551	1178	36	2.899e-02	7.910e-02
71	MLOC_75886	24306	572	1178	37	3.133e-02	8.429e-02
72	MLOC_56117	24306	683	1178	43	3.412e-02	8.960e-02
73	MLOC_56753	24306	828	1178	51	3.425e-02	8.960e-02
74	MLOC_60074	24306	577	1178	37	3.507e-02	9.051e-02
75	MLOC_23250	24306	267	1178	19	3.633e-02	9.253e-02
76	MLOC_56769	24306	635	1178	40	3.854e-02	9.686e-02
77	MLOC_78652	24306	2023	1178	114	3.987e-02	9.889e-02

## Sheet: Tab S4e
Table S4e. All binding sites in the promoter region of Cd-induced DEG in the WT shoot
#	TF	Target	Start	Stop	Strand	p-value	Sequence
1	MLOC_10221	HORVU.MOREX.r2.3HG0268090	499	519	+	2.54e-06	AAGCACATATCCCAATCCCAA
2	MLOC_10221	HORVU.MOREX.r2.7HG0562850	985	1005	-	8.76e-06	AGGAACAAATCCCGATGCGAT
3	MLOC_10278	HORVU.MOREX.r2.4HG0326790	192	200	-	8.51e-06	TTTAGGTTG
4	MLOC_10556	HORVU.MOREX.r2.1HG0036220	1349	1363	-	6.93e-08	AAATGTAACCGTTGG
5	MLOC_10556	HORVU.MOREX.r2.1HG0042000	1243	1257	-	9.15e-06	TATAGTAGCCGTTGG
6	MLOC_10556	HORVU.MOREX.r2.1HG0042000	1283	1297	-	4.74e-06	TAACATGACCGTTGT
7	MLOC_10556	HORVU.MOREX.r2.7HG0527840	430	444	+	3.74e-06	AATTGTGGCCGTTAT
8	MLOC_10823	HORVU.MOREX.r2.1HG0002090	576	586	+	7.19e-06	GGATGTATCTA
9	MLOC_10823	HORVU.MOREX.r2.1HG0002090	602	612	-	7.19e-06	GGATGTATCTA
10	MLOC_10823	HORVU.MOREX.r2.1HG0052020	1229	1239	-	6.41e-06	AAATGTATCTA
11	MLOC_10823	HORVU.MOREX.r2.2HG0140170	1005	1015	+	1.13e-06	GAATGTATCTA
12	MLOC_10823	HORVU.MOREX.r2.3HG0253610	107	117	-	7.19e-06	GGATGTATCTA
13	MLOC_10823	HORVU.MOREX.r2.3HG0253610	326	336	+	1.13e-06	GAATGTATCTA
14	MLOC_10823	HORVU.MOREX.r2.3HG0253610	353	363	-	6.41e-06	AAATGTATCTA
15	MLOC_10823	HORVU.MOREX.r2.3HG0253610	81	91	+	6.41e-06	AAATGTATCTA
16	MLOC_10823	HORVU.MOREX.r2.3HG0254180	493	503	-	1.13e-06	GAATGTATCTA
17	MLOC_10823	HORVU.MOREX.r2.3HG0254180	563	573	+	1.13e-06	GAATGTATCTA
18	MLOC_10823	HORVU.MOREX.r2.3HG0254180	989	999	+	1.13e-06	GAATGTATCTA
19	MLOC_10823	HORVU.MOREX.r2.4HG0284690	722	732	-	6.41e-06	AAATGTATCTA
20	MLOC_10823	HORVU.MOREX.r2.4HG0335340	937	947	+	6.41e-06	AAATGTATCTA
21	MLOC_10823	HORVU.MOREX.r2.5HG0446210	983	993	-	1.13e-06	GAATGTATCTA
22	MLOC_10823	HORVU.MOREX.r2.6HG0505970	1150	1160	+	3.67e-06	TAATGTATCTG
23	MLOC_10823	HORVU.MOREX.r2.6HG0511990	158	168	+	7.19e-06	GGATGTATCTA
24	MLOC_10823	HORVU.MOREX.r2.6HG0511990	184	194	-	7.19e-06	GGATGTATCTA
25	MLOC_10987	HORVU.MOREX.r2.1HG0077210	1373	1387	+	9.33e-06	ACCCACCCCAGATCC
26	MLOC_10987	HORVU.MOREX.r2.3HG0240550	1156	1170	-	5.76e-06	GCCTTCCCCAGCTGC
27	MLOC_10987	HORVU.MOREX.r2.3HG0245710	1442	1456	+	4.89e-06	GACTTCCCCAGTTAC
28	MLOC_10987	HORVU.MOREX.r2.3HG0261280	85	99	-	2.05e-06	CCCTCCACCAGATGT
29	MLOC_10987	HORVU.MOREX.r2.6HG0496040	773	787	+	7.06e-06	ACCTTATCCAGATAA
30	MLOC_12078	HORVU.MOREX.r2.3HG0196590	1034	1043	+	4.76e-06	ACGTTGACCG
31	MLOC_12079	HORVU.MOREX.r2.3HG0254040	89	101	-	8.04e-06	TTTTGACTTTCAA
32	MLOC_12079	HORVU.MOREX.r2.4HG0279880	724	736	+	8.44e-07	GTTTGACTTTTTC
33	MLOC_12079	HORVU.MOREX.r2.4HG0279880	9	21	-	2.94e-06	GTTTGACTTTTGC
34	MLOC_12079	HORVU.MOREX.r2.5HG0356450	141	153	-	6.1e-06	AATTGACTTTTAT
35	MLOC_12079	HORVU.MOREX.r2.5HG0356890	1425	1437	-	9.74e-06	CTTTGACTTTGAG
36	MLOC_12079	HORVU.MOREX.r2.6HG0491140	665	677	+	9.43e-07	TTTTGACTTTTGT
37	MLOC_12079	HORVU.MOREX.r2.6HG0491140	779	791	+	2.94e-06	GTTTGACTTTTGC
38	MLOC_12079	HORVU.MOREX.r2.7HG0527870	809	821	+	3.23e-06	TGTTGACTTTATT
39	MLOC_12223	HORVU.MOREX.r2.1HG0009190	1084	1098	-	4.11e-06	GGCCTAGGCGGCGGC
40	MLOC_12223	HORVU.MOREX.r2.1HG0022240	1116	1130	-	3.6e-07	GGCGGCGGCGGCGGG
41	MLOC_12223	HORVU.MOREX.r2.1HG0022240	1119	1133	-	3.55e-07	GGGGGCGGCGGCGGC
42	MLOC_12223	HORVU.MOREX.r2.1HG0022240	196	210	-	3.6e-07	GGCGGCGGCGGCGGG
43	MLOC_12223	HORVU.MOREX.r2.1HG0022240	199	213	-	3.55e-07	GGGGGCGGCGGCGGC
44	MLOC_12223	HORVU.MOREX.r2.1HG0022240	380	394	-	3.6e-07	GGCGGCGGCGGCGGG
45	MLOC_12223	HORVU.MOREX.r2.1HG0022240	383	397	-	3.55e-07	GGGGGCGGCGGCGGC
46	MLOC_12223	HORVU.MOREX.r2.1HG0022240	564	578	-	3.6e-07	GGCGGCGGCGGCGGG
47	MLOC_12223	HORVU.MOREX.r2.1HG0022240	567	581	-	3.55e-07	GGGGGCGGCGGCGGC
48	MLOC_12223	HORVU.MOREX.r2.1HG0022240	748	762	-	3.6e-07	GGCGGCGGCGGCGGG
49	MLOC_12223	HORVU.MOREX.r2.1HG0022240	751	765	-	3.55e-07	GGGGGCGGCGGCGGC
50	MLOC_12223	HORVU.MOREX.r2.1HG0022240	932	946	-	3.6e-07	GGCGGCGGCGGCGGG
51	MLOC_12223	HORVU.MOREX.r2.1HG0022240	935	949	-	3.55e-07	GGGGGCGGCGGCGGC
52	MLOC_12223	HORVU.MOREX.r2.1HG0030270	938	952	+	3.63e-06	GGTGGCAGCGGAGGT
53	MLOC_12223	HORVU.MOREX.r2.1HG0036220	1241	1255	+	3.88e-06	GCCGGCGGCGGCGGG
54	MLOC_12223	HORVU.MOREX.r2.1HG0036220	505	519	+	7.77e-06	AACAGAGGCGGCGGC
55	MLOC_12223	HORVU.MOREX.r2.1HG0038700	1421	1435	-	8.21e-07	GAATGCGGCGGTGGA
56	MLOC_12223	HORVU.MOREX.r2.1HG0047370	1294	1308	-	3.97e-06	TGGGGAGGTGGTGGA
57	MLOC_12223	HORVU.MOREX.r2.1HG0047370	761	775	-	7.24e-06	CATGGCGGCGGCGGC
58	MLOC_12223	HORVU.MOREX.r2.1HG0055640	1204	1218	-	6.95e-06	GGAAGTGGTGGTGGT
59	MLOC_12223	HORVU.MOREX.r2.1HG0055640	1207	1221	-	9.29e-07	GGTGGAAGTGGTGGT
60	MLOC_12223	HORVU.MOREX.r2.1HG0071500	1374	1388	+	8.42e-06	AGCGACAGCGGCGGC
61	MLOC_12223	HORVU.MOREX.r2.2HG0102950	94	108	+	5.51e-06	GGTGGCAGCGGCGCC
62	MLOC_12223	HORVU.MOREX.r2.2HG0160740	66	80	-	6.36e-09	GGTGGAGGCGGCGGA
63	MLOC_12223	HORVU.MOREX.r2.2HG0161870	320	334	+	4.35e-06	TGTGACAGCGGTGGT
64	MLOC_12223	HORVU.MOREX.r2.2HG0164880	243	257	+	9.75e-06	GGTGACAGCGGAGGA
65	MLOC_12223	HORVU.MOREX.r2.2HG0166180	1289	1303	+	7.02e-06	AGAGGTGGTGGTGGT
66	MLOC_12223	HORVU.MOREX.r2.2HG0166360	1463	1477	-	5.65e-07	AGCGGCGGCGGCGGC
67	MLOC_12223	HORVU.MOREX.r2.2HG0166360	1466	1480	-	3.25e-06	AGCAGCGGCGGCGGC
68	MLOC_12223	HORVU.MOREX.r2.2HG0166360	1469	1483	-	8.01e-06	AGCAGCAGCGGCGGC
69	MLOC_12223	HORVU.MOREX.r2.3HG0196590	535	549	-	5.58e-06	GACGGTGACGGTGGA
70	MLOC_12223	HORVU.MOREX.r2.3HG0196590	601	615	-	2.84e-06	GGCGGAGGCGGCGAG
71	MLOC_12223	HORVU.MOREX.r2.3HG0196590	751	765	+	2.88e-06	GGAGGAGGCGGAGGG
72	MLOC_12223	HORVU.MOREX.r2.3HG0224740	870	884	+	8.55e-07	TGCGGCGGCGGTGGG
73	MLOC_12223	HORVU.MOREX.r2.3HG0230480	268	282	+	3.79e-06	GAAGAAGGCGGTGGG
74	MLOC_12223	HORVU.MOREX.r2.3HG0240550	1021	1035	-	7.65e-08	GGTGGCGGCGGCGGT
75	MLOC_12223	HORVU.MOREX.r2.3HG0240550	1024	1038	-	6.19e-08	GGTGGTGGCGGCGGC
76	MLOC_12223	HORVU.MOREX.r2.3HG0240550	1030	1044	-	7.85e-06	GGTGCTGGTGGTGGC
77	MLOC_12223	HORVU.MOREX.r2.3HG0260070	1432	1446	-	8.26e-06	GGGGACAGCGGTGGG
78	MLOC_12223	HORVU.MOREX.r2.3HG0261140	884	898	+	5.63e-06	GAGGGAGGCGGTGCA
79	MLOC_12223	HORVU.MOREX.r2.3HG0269020	121	135	-	4.25e-06	GAAGACGGCGGCGGA
80	MLOC_12223	HORVU.MOREX.r2.4HG0281870	793	807	+	6.05e-06	CAATGAGGCGGTGGC
81	MLOC_12223	HORVU.MOREX.r2.4HG0295080	1486	1500	-	5.11e-06	GTCGGTGGTGGTGGC
82	MLOC_12223	HORVU.MOREX.r2.4HG0335610	1250	1264	-	8.5e-06	GGAGACGGCGGAGGC
83	MLOC_12223	HORVU.MOREX.r2.4HG0335610	1253	1267	-	3.67e-06	GGGGGAGACGGCGGA
84	MLOC_12223	HORVU.MOREX.r2.4HG0335610	1365	1379	-	3.84e-06	CGCGGCAGCGGCGGC
85	MLOC_12223	HORVU.MOREX.r2.5HG0357560	1196	1210	-	8.29e-07	GGTTGCAGCGGCGGC
86	MLOC_12223	HORVU.MOREX.r2.5HG0399450	705	719	+	1.93e-06	GGCGGTGGCGGCGAC
87	MLOC_12223	HORVU.MOREX.r2.5HG0425810	70	84	-	7.24e-06	GATGGAGGCGGTGCG
88	MLOC_12223	HORVU.MOREX.r2.5HG0426210	1186	1200	-	6.05e-06	AGTGGCAGCGGTGAA
89	MLOC_12223	HORVU.MOREX.r2.5HG0446810	517	531	-	9.83e-07	CGCGGCGGCGGCGGA
90	MLOC_12223	HORVU.MOREX.r2.5HG0446810	520	534	-	4.8e-06	TGTCGCGGCGGCGGC
91	MLOC_12223	HORVU.MOREX.r2.6HG0449830	193	207	-	2.45e-07	GGCGACGGCGGTGGT
92	MLOC_12223	HORVU.MOREX.r2.6HG0449830	277	291	-	2.88e-06	GGCGGCGGCGGCGCT
93	MLOC_12223	HORVU.MOREX.r2.6HG0449830	727	741	-	2.74e-06	GATGGTGGCGGCGGG
94	MLOC_12223	HORVU.MOREX.r2.7HG0546990	664	678	-	5.29e-06	GGGAGAGGTGGTGGC
95	MLOC_13438	HORVU.MOREX.r2.3HG0246920	1456	1470	+	5.25e-06	GGCGCGCCGCACGTG
96	MLOC_13438	HORVU.MOREX.r2.6HG0449100	849	863	-	8.36e-07	GGTGTGCGCCACGTG
97	MLOC_13932	HORVU.MOREX.r2.1HG0002090	447	464	-	9.72e-07	ACGTGTTCAACACGGTAT
98	MLOC_13932	HORVU.MOREX.r2.1HG0042000	1115	1132	+	5.14e-06	ACGTGGCCCACACGTAAG
99	MLOC_13932	HORVU.MOREX.r2.1HG0047170	361	378	+	4.7e-06	ACTTATACTACAAGCTAG
100	MLOC_13932	HORVU.MOREX.r2.1HG0059820	739	756	-	8.05e-07	ACGTGTCATGCACGAAAC
101	MLOC_13932	HORVU.MOREX.r2.2HG0174020	457	474	+	3.5e-06	GCTTATGATACAAGGAAA
102	MLOC_13932	HORVU.MOREX.r2.4HG0335610	373	390	+	2.39e-06	ACGTGTATTTTACGCAAA
103	MLOC_13932	HORVU.MOREX.r2.5HG0426210	1155	1172	-	9.91e-06	GAGTGAGTGACAAGCAAG
104	MLOC_13932	HORVU.MOREX.r2.6HG0496040	1057	1074	-	4.21e-06	CCGTGCTAAACAAGATAC
105	MLOC_13932	HORVU.MOREX.r2.7HG0591160	650	667	-	7.61e-06	CCGTGTTTCTCACGAAAA
106	MLOC_14118	HORVU.MOREX.r2.1HG0023350	1008	1016	-	5.79e-06	AAGATATTT
107	MLOC_14118	HORVU.MOREX.r2.1HG0023350	890	898	-	5.79e-06	AAGATATTT
108	MLOC_14118	HORVU.MOREX.r2.2HG0097180	1162	1170	-	5.79e-06	AAGATATTT
109	MLOC_14118	HORVU.MOREX.r2.2HG0166360	584	592	+	5.79e-06	AAGATATTT
110	MLOC_14118	HORVU.MOREX.r2.3HG0261850	850	858	-	5.79e-06	AAGATATTT
111	MLOC_14118	HORVU.MOREX.r2.4HG0279880	703	711	+	5.79e-06	AAGATATTT
112	MLOC_14305	HORVU.MOREX.r2.2HG0166450	1281	1299	+	1.08e-06	AATTGTCCGGCGGTTCGAG
113	MLOC_14305	HORVU.MOREX.r2.2HG0166450	1281	1299	-	1.08e-06	CTCGAACCGCCGGACAATT
114	MLOC_14305	HORVU.MOREX.r2.2HG0174020	1445	1463	+	7.73e-06	GATCAACCACCGGTCCAAC
115	MLOC_14305	HORVU.MOREX.r2.2HG0174020	1445	1463	-	7.73e-06	GTTGGACCGGTGGTTGATC
116	MLOC_14305	HORVU.MOREX.r2.3HG0240320	914	932	+	4.12e-06	TTAGATCCGGCGGTCCAGA
117	MLOC_14305	HORVU.MOREX.r2.3HG0240320	914	932	-	4.12e-06	TCTGGACCGCCGGATCTAA
118	MLOC_14363	HORVU.MOREX.r2.1HG0023350	1329	1345	-	2.1e-06	ACAAAAAAGACAAATTA
119	MLOC_14363	HORVU.MOREX.r2.1HG0042000	1044	1060	+	9.8e-06	AATTAGATGACAAAACA
120	MLOC_14363	HORVU.MOREX.r2.2HG0160740	632	648	+	7.01e-07	TAAAAAAAGACAAATCA
121	MLOC_14363	HORVU.MOREX.r2.2HG0169020	1156	1172	-	6.6e-06	ACAGAAATGACAAAAAA
122	MLOC_14363	HORVU.MOREX.r2.3HG0260940	796	812	+	2.36e-06	TGGAAGAAGACAAAAGC
123	MLOC_14363	HORVU.MOREX.r2.4HG0295080	888	904	+	3.52e-06	ATAAAAATGACAAAACA
124	MLOC_14363	HORVU.MOREX.r2.4HG0335340	747	763	+	7.7e-06	TCAGAAATGACAAAAAA
125	MLOC_14363	HORVU.MOREX.r2.5HG0355310	454	470	-	1.46e-06	ACAAAAACGACAAATTT
126	MLOC_14363	HORVU.MOREX.r2.5HG0355310	569	585	-	1.46e-06	ACAAAAACGACAAATTT
127	MLOC_14363	HORVU.MOREX.r2.5HG0399220	921	937	+	8.39e-06	GTAAAAAAGACAAATCT
128	MLOC_14363	HORVU.MOREX.r2.5HG0399220	980	996	-	2.34e-06	ATAAAAAAGACAAATTA
129	MLOC_14363	HORVU.MOREX.r2.7HG0527840	1162	1178	-	6.9e-06	AACTAGTCGACAAAAAA
130	MLOC_14363	HORVU.MOREX.r2.7HG0527840	491	507	-	5.23e-06	TGATAAAAGACAAATAG
131	MLOC_14363	HORVU.MOREX.r2.7HG0562850	879	895	+	1.45e-06	AAAAAAACGACAGAAAT
132	MLOC_14363	HORVU.MOREX.r2.7HG0591160	928	944	-	9.01e-06	AAAAACCGGACAAAAAA
133	MLOC_14363	HORVU.MOREX.r2.7HG0602540	1043	1059	-	5.23e-06	AAAATCAAGACAAAATT
134	MLOC_14363	HORVU.MOREX.r2.7HG0613110	1272	1288	-	4.01e-06	TTAAAAAAGACAAATTT
135	MLOC_14363	HORVU.MOREX.r2.7HG0621290	536	552	-	8.64e-06	TAAGAAAAGACAAACCT
136	MLOC_14401	HORVU.MOREX.r2.6HG0496040	1022	1038	-	1.59e-06	ATAGAAAACGTTACGTA
137	MLOC_14401	HORVU.MOREX.r2.7HG0537750	1005	1021	+	6.58e-06	AGCAAAACCGTTACTTT
138	MLOC_14619	HORVU.MOREX.r2.2HG0140170	1004	1018	-	1.81e-06	GTCTAGATACATTCA
139	MLOC_14619	HORVU.MOREX.r2.3HG0253610	350	364	+	3.16e-06	GTCTAGATACATTTA
140	MLOC_14619	HORVU.MOREX.r2.3HG0254180	490	504	+	4.57e-06	GACTAGATACATTCA
141	MLOC_14619	HORVU.MOREX.r2.3HG0254180	562	576	-	4.57e-06	GACTAGATACATTCA
142	MLOC_14619	HORVU.MOREX.r2.3HG0268330	123	137	-	3.72e-06	GACTAGATTCAGAGA
143	MLOC_14619	HORVU.MOREX.r2.4HG0286320	1346	1360	+	4.49e-07	GTCCAGATTCGTTGA
144	MLOC_14619	HORVU.MOREX.r2.5HG0352010	1284	1298	+	8.09e-06	GTCTACATACAAAGC
145	MLOC_14619	HORVU.MOREX.r2.5HG0417650	734	748	-	8.94e-06	ATCTAGGTTCATAGT
146	MLOC_14619	HORVU.MOREX.r2.6HG0505970	1293	1307	-	2.45e-07	GTCCAGGTTCAGTGA
147	MLOC_14619	HORVU.MOREX.r2.6HG0505970	1321	1335	-	6.59e-07	GTCTAGATTCGTTGT
148	MLOC_14821	HORVU.MOREX.r2.2HG0140910	683	693	-	4.87e-06	TGAAGTCAACG
149	MLOC_14844	HORVU.MOREX.r2.1HG0038700	178	191	+	4.85e-06	GAAGGAATCTTCGG
150	MLOC_14844	HORVU.MOREX.r2.1HG0073360	1279	1292	-	4.35e-06	TATGGAATCTTCTT
151	MLOC_14844	HORVU.MOREX.r2.2HG0087180	1230	1243	+	5.22e-06	ATGAGAATATTTTT
152	MLOC_14844	HORVU.MOREX.r2.2HG0174020	602	615	-	2.36e-06	AGAAGAATATTTTT
153	MLOC_14844	HORVU.MOREX.r2.2HG0174050	1196	1209	-	2.36e-06	AGAAGAATATTTTT
154	MLOC_14844	HORVU.MOREX.r2.3HG0188410	656	669	-	6.96e-06	AGGGGAATATTTTG
155	MLOC_14844	HORVU.MOREX.r2.5HG0446210	736	749	-	8.09e-06	TATAGAATATTTTT
156	MLOC_15014	HORVU.MOREX.r2.2HG0144150	240	250	-	7.11e-06	GCATTAAATAA
157	MLOC_15725	HORVU.MOREX.r2.1HG0013470	1106	1120	+	4.4e-06	TGATGCATGCATGCG
158	MLOC_15725	HORVU.MOREX.r2.1HG0013470	1109	1123	-	1.27e-06	CCACGCATGCATGCA
159	MLOC_15725	HORVU.MOREX.r2.1HG0013470	408	422	-	9.47e-06	AAAAGCATGCAAAAT
160	MLOC_15725	HORVU.MOREX.r2.1HG0023350	1387	1401	-	3.92e-06	TTATGCATGCAAAAT
161	MLOC_15725	HORVU.MOREX.r2.1HG0023350	1388	1402	+	2.56e-06	TTTTGCATGCATAAA
162	MLOC_15725	HORVU.MOREX.r2.1HG0030270	273	287	+	9.08e-06	CCACACATGCATTTA
163	MLOC_15725	HORVU.MOREX.r2.1HG0042000	752	766	-	6.42e-06	ATGCACATGCATGTT
164	MLOC_15725	HORVU.MOREX.r2.1HG0047170	153	167	-	4.16e-07	ACACACATGCATATA
165	MLOC_15725	HORVU.MOREX.r2.2HG0088520	1290	1304	-	9.99e-07	TCATGCATGCATACT
166	MLOC_15725	HORVU.MOREX.r2.2HG0088520	1291	1305	+	3.58e-06	GTATGCATGCATGAT
167	MLOC_15725	HORVU.MOREX.r2.2HG0140170	299	313	+	6.3e-06	AAAAACATGCATCAA
168	MLOC_15725	HORVU.MOREX.r2.2HG0150700	1091	1105	+	3.13e-06	GCAAGCATGCATGCA
169	MLOC_15725	HORVU.MOREX.r2.2HG0150700	1094	1108	-	7.07e-06	CCGTGCATGCATGCT
170	MLOC_15725	HORVU.MOREX.r2.2HG0150700	975	989	+	8.56e-06	GTAAACATGCATGCT
171	MLOC_15725	HORVU.MOREX.r2.2HG0151400	1037	1051	+	8.36e-06	GCGCGCATGCATGCA
172	MLOC_15725	HORVU.MOREX.r2.2HG0151400	1040	1054	-	8.36e-06	CTTTGCATGCATGCG
173	MLOC_15725	HORVU.MOREX.r2.2HG0160740	1075	1089	+	8.16e-06	AAAGGCATGCAAAAA
174	MLOC_15725	HORVU.MOREX.r2.2HG0166180	169	183	+	5.05e-06	TCCTGCATGCAAGCA
175	MLOC_15725	HORVU.MOREX.r2.2HG0169020	886	900	-	8.43e-07	AAACACATGCATGCT
176	MLOC_15725	HORVU.MOREX.r2.2HG0171670	1090	1104	-	6.73e-06	ATTCACATGCATGCC
177	MLOC_15725	HORVU.MOREX.r2.2HG0171670	714	728	-	7.89e-06	TCGTGCATGCATGCC
178	MLOC_15725	HORVU.MOREX.r2.3HG0245930	779	793	+	8.56e-06	ATCTACATGCAAGCC
179	MLOC_15725	HORVU.MOREX.r2.3HG0253610	251	265	-	8.56e-06	GCATGCATGCATGAC
180	MLOC_15725	HORVU.MOREX.r2.3HG0253610	252	266	+	1.61e-06	TCATGCATGCATGCC
181	MLOC_15725	HORVU.MOREX.r2.3HG0260070	627	641	-	1.16e-06	GCATGCATGCATATA
182	MLOC_15725	HORVU.MOREX.r2.3HG0260070	628	642	+	2.32e-09	ATATGCATGCATGCA
183	MLOC_15725	HORVU.MOREX.r2.3HG0260070	631	645	-	7.68e-08	TCATGCATGCATGCA
184	MLOC_15725	HORVU.MOREX.r2.3HG0260070	632	646	+	6.81e-06	GCATGCATGCATGAG
185	MLOC_15725	HORVU.MOREX.r2.3HG0261850	1020	1034	-	3.13e-06	CAATGCATGCAATCA
186	MLOC_15725	HORVU.MOREX.r2.3HG0266100	1406	1420	+	3.58e-06	AAGTGCATGCAAACT
187	MLOC_15725	HORVU.MOREX.r2.4HG0326790	556	570	+	5.77e-06	AATTACATGCAAGAT
188	MLOC_15725	HORVU.MOREX.r2.4HG0326790	707	721	+	5.77e-06	AATTACATGCAAGAT
189	MLOC_15725	HORVU.MOREX.r2.5HG0357560	406	420	-	7.51e-06	AAATACATGCACACT
190	MLOC_15725	HORVU.MOREX.r2.5HG0369380	1203	1217	+	2.07e-07	CCATGCATGCATGCA
191	MLOC_15725	HORVU.MOREX.r2.5HG0369380	1206	1220	-	3.21e-07	GCATGCATGCATGCA
192	MLOC_15725	HORVU.MOREX.r2.5HG0369380	1207	1221	+	3.21e-07	GCATGCATGCATGCA
193	MLOC_15725	HORVU.MOREX.r2.5HG0369380	1210	1224	-	3.21e-07	GCATGCATGCATGCA
194	MLOC_15725	HORVU.MOREX.r2.5HG0369380	1211	1225	+	3.21e-07	GCATGCATGCATGCA
195	MLOC_15725	HORVU.MOREX.r2.5HG0369380	1214	1228	-	7.68e-08	TCATGCATGCATGCA
196	MLOC_15725	HORVU.MOREX.r2.5HG0369380	1215	1229	+	1.02e-06	GCATGCATGCATGAA
197	MLOC_15725	HORVU.MOREX.r2.5HG0369380	785	799	+	2.06e-06	TTCTGCATGCATGCA
198	MLOC_15725	HORVU.MOREX.r2.5HG0369380	788	802	-	4.38e-09	ACATGCATGCATGCA
199	MLOC_15725	HORVU.MOREX.r2.5HG0369380	789	803	+	7.32e-06	GCATGCATGCATGTC
200	MLOC_15725	HORVU.MOREX.r2.5HG0369380	792	806	-	7.89e-06	CAAGACATGCATGCA
201	MLOC_15725	HORVU.MOREX.r2.5HG0425810	1486	1500	-	4.28e-06	TTATACATGCAAGAG
202	MLOC_15725	HORVU.MOREX.r2.5HG0446210	1435	1449	-	4.03e-07	ACACACATGCAAACA
203	MLOC_15725	HORVU.MOREX.r2.6HG0458780	199	213	+	7.16e-06	GTGTGCATGCATTCA
204	MLOC_15725	HORVU.MOREX.r2.6HG0458780	224	238	-	1.77e-07	AAACACATGCATACA
205	MLOC_15725	HORVU.MOREX.r2.7HG0527710	809	823	+	1.85e-06	AAAAGCATGCATGGA
206	MLOC_15725	HORVU.MOREX.r2.7HG0527840	509	523	-	9.37e-06	AATTCCATGCAAGTA
207	MLOC_15725	HORVU.MOREX.r2.7HG0527880	580	594	-	7.83e-07	TAATGCATGCATGCT
208	MLOC_15725	HORVU.MOREX.r2.7HG0537750	1322	1336	+	4.99e-06	GTACACATGCAAGTA
209	MLOC_15725	HORVU.MOREX.r2.7HG0542800	302	316	+	8.06e-06	ATTTACATGCAAAAG
210	MLOC_15725	HORVU.MOREX.r2.7HG0591160	1120	1134	+	9e-08	ACACGCATGCATGCA
211	MLOC_15725	HORVU.MOREX.r2.7HG0594730	966	980	-	4.07e-08	ATATACATGCATAAA
212	MLOC_15725	HORVU.MOREX.r2.7HG0600390	1096	1110	-	1.02e-06	AAAAGCATGCAAACA
213	MLOC_15776	HORVU.MOREX.r2.1HG0002090	1073	1093	+	9.5e-06	AATTCTTTCTTTCCCTTTCTT
214	MLOC_15776	HORVU.MOREX.r2.1HG0002090	1075	1095	+	6.13e-06	TTCTTTCTTTCCCTTTCTTTA
215	MLOC_15776	HORVU.MOREX.r2.1HG0002090	1079	1099	+	2.62e-06	TTCTTTCCCTTTCTTTATATT
216	MLOC_15776	HORVU.MOREX.r2.1HG0041650	1383	1403	+	6.64e-06	CACCTCCCCTCTCTTCCTCTA
217	MLOC_15776	HORVU.MOREX.r2.1HG0041650	1472	1492	-	3.27e-06	ATGGCGCCCTCTCTCTCTCGT
218	MLOC_15776	HORVU.MOREX.r2.1HG0041650	353	373	-	9.23e-06	TTCACTTTATCTCTATCACAT
219	MLOC_15776	HORVU.MOREX.r2.1HG0041650	357	377	-	2.66e-06	ATCATTCACTTTATCTCTATC
220	MLOC_15776	HORVU.MOREX.r2.1HG0047370	777	797	-	7.38e-06	TACTCCCTCTCTCTATCCCAG
221	MLOC_15776	HORVU.MOREX.r2.1HG0047370	779	799	-	7.86e-07	CCTACTCCCTCTCTCTATCCC
222	MLOC_15776	HORVU.MOREX.r2.1HG0047370	781	801	-	2.19e-06	ACCCTACTCCCTCTCTCTATC
223	MLOC_15776	HORVU.MOREX.r2.2HG0088520	1401	1421	+	1.51e-06	TCTTCTGCCCCTCTCTCTCTC
224	MLOC_15776	HORVU.MOREX.r2.2HG0088520	1403	1423	+	1.77e-08	TTCTGCCCCTCTCTCTCTCTC
225	MLOC_15776	HORVU.MOREX.r2.2HG0088520	1405	1425	+	9.72e-08	CTGCCCCTCTCTCTCTCTCTG
226	MLOC_15776	HORVU.MOREX.r2.2HG0088520	1409	1429	+	2.83e-07	CCCTCTCTCTCTCTCTGATCA
227	MLOC_15776	HORVU.MOREX.r2.2HG0088520	543	563	-	2.14e-06	CTCTTTTCTTCTCTCTCATCC
228	MLOC_15776	HORVU.MOREX.r2.2HG0088520	545	565	-	9.93e-07	CTCTCTTTTCTTCTCTCTCAT
229	MLOC_15776	HORVU.MOREX.r2.2HG0097180	1317	1337	-	1.58e-06	CTCTTTCTCTTTATTTATTTT
230	MLOC_15776	HORVU.MOREX.r2.2HG0097180	1321	1341	-	9.23e-07	CCTTCTCTTTCTCTTTATTTA
231	MLOC_15776	HORVU.MOREX.r2.2HG0144150	545	565	-	1.98e-07	CTCTCTTTCTCTCTATATAAA
232	MLOC_15776	HORVU.MOREX.r2.2HG0144150	547	567	-	4.73e-09	CTCTCTCTTTCTCTCTATATA
233	MLOC_15776	HORVU.MOREX.r2.2HG0144150	549	569	-	2.29e-10	CTCTCTCTCTTTCTCTCTATA
234	MLOC_15776	HORVU.MOREX.r2.2HG0144150	551	571	-	1.16e-08	TTCTCTCTCTCTTTCTCTCTA
235	MLOC_15776	HORVU.MOREX.r2.2HG0144150	553	573	-	3.08e-10	CTTTCTCTCTCTCTTTCTCTC
236	MLOC_15776	HORVU.MOREX.r2.2HG0144150	555	575	-	1.01e-10	CTCTTTCTCTCTCTCTTTCTC
237	MLOC_15776	HORVU.MOREX.r2.2HG0144150	557	577	-	3.26e-11	CTCTCTTTCTCTCTCTCTTTC
238	MLOC_15776	HORVU.MOREX.r2.2HG0144150	559	579	-	6.92e-11	CTCTCTCTTTCTCTCTCTCTT
239	MLOC_15776	HORVU.MOREX.r2.2HG0144150	561	581	-	1.12e-09	GACTCTCTCTTTCTCTCTCTC
240	MLOC_15776	HORVU.MOREX.r2.2HG0144150	563	583	-	1.95e-06	GCGACTCTCTCTTTCTCTCTC
241	MLOC_15776	HORVU.MOREX.r2.2HG0144150	565	585	-	3.75e-06	GCGCGACTCTCTCTTTCTCTC
242	MLOC_15776	HORVU.MOREX.r2.2HG0144150	960	980	-	1.6e-06	CTCTCTCTCTATATATATATA
243	MLOC_15776	HORVU.MOREX.r2.2HG0144150	962	982	-	8.34e-08	CTCTCTCTCTCTATATATATA
244	MLOC_15776	HORVU.MOREX.r2.2HG0144150	964	984	-	1.3e-08	ATCTCTCTCTCTCTATATATA
245	MLOC_15776	HORVU.MOREX.r2.2HG0144150	966	986	-	5e-08	AAATCTCTCTCTCTCTATATA
246	MLOC_15776	HORVU.MOREX.r2.2HG0144150	968	988	-	1.78e-07	TAAAATCTCTCTCTCTCTATA
247	MLOC_15776	HORVU.MOREX.r2.2HG0151400	1303	1323	-	3.4e-07	TTCCCTCCCTCTCCCCCTCTC
248	MLOC_15776	HORVU.MOREX.r2.2HG0151400	1305	1325	-	2.14e-06	CTTTCCCTCCCTCTCCCCCTC
249	MLOC_15776	HORVU.MOREX.r2.2HG0151400	1307	1327	-	7.95e-06	TTCTTTCCCTCCCTCTCCCCC
250	MLOC_15776	HORVU.MOREX.r2.2HG0151400	1313	1333	-	7.07e-06	TTACGTTTCTTTCCCTCCCTC
251	MLOC_15776	HORVU.MOREX.r2.2HG0166360	1031	1051	-	8.97e-06	CTCCCTCCCTCCCTCCCTCCC
252	MLOC_15776	HORVU.MOREX.r2.2HG0166360	1033	1053	-	1.46e-06	CCCTCCCTCCCTCCCTCCCTC
253	MLOC_15776	HORVU.MOREX.r2.2HG0166360	1382	1402	-	7.19e-06	ATCCTTCCCTCTCCCTGTATA
254	MLOC_15776	HORVU.MOREX.r2.3HG0224740	1396	1416	+	3.8e-06	AATTAGCGCTCTCTCTCTTTC
255	MLOC_15776	HORVU.MOREX.r2.3HG0224740	1398	1418	+	1.19e-07	TTAGCGCTCTCTCTCTTTCTC
256	MLOC_15776	HORVU.MOREX.r2.3HG0224740	1400	1420	+	3.63e-07	AGCGCTCTCTCTCTTTCTCTC
257	MLOC_15776	HORVU.MOREX.r2.3HG0224740	1402	1422	+	4.82e-07	CGCTCTCTCTCTTTCTCTCTC
258	MLOC_15776	HORVU.MOREX.r2.3HG0224740	1404	1424	+	2.22e-12	CTCTCTCTCTTTCTCTCTCTC
259	MLOC_15776	HORVU.MOREX.r2.3HG0224740	1406	1426	+	6.1e-12	CTCTCTCTTTCTCTCTCTCTC
260	MLOC_15776	HORVU.MOREX.r2.3HG0224740	1408	1428	+	1.15e-10	CTCTCTTTCTCTCTCTCTCAC
261	MLOC_15776	HORVU.MOREX.r2.3HG0224740	1410	1430	+	3.57e-11	CTCTTTCTCTCTCTCTCACTC
262	MLOC_15776	HORVU.MOREX.r2.3HG0224740	1412	1432	+	4.82e-10	CTTTCTCTCTCTCTCACTCTC
263	MLOC_15776	HORVU.MOREX.r2.3HG0224740	1414	1434	+	8.25e-08	TTCTCTCTCTCTCACTCTCAC
264	MLOC_15776	HORVU.MOREX.r2.3HG0224740	1416	1436	+	2.82e-08	CTCTCTCTCTCACTCTCACCA
265	MLOC_15776	HORVU.MOREX.r2.3HG0226970	1280	1300	+	2.25e-06	CTCTTATTCCCTCCCTCCCTC
266	MLOC_15776	HORVU.MOREX.r2.3HG0230950	259	279	-	7.47e-06	CTTTCTCTCTTTCTTCTCCTT
267	MLOC_15776	HORVU.MOREX.r2.3HG0230950	267	287	-	6.13e-06	CTTATCTCCTTTCTCTCTTTC
268	MLOC_15776	HORVU.MOREX.r2.3HG0240320	465	485	+	6.78e-06	TCTTTTTCCTTTCTTTCTTTC
269	MLOC_15776	HORVU.MOREX.r2.3HG0240320	469	489	+	3.03e-06	TTTCCTTTCTTTCTTTCTTTT
270	MLOC_15776	HORVU.MOREX.r2.3HG0240320	473	493	+	3.68e-06	CTTTCTTTCTTTCTTTTCTTC
271	MLOC_15776	HORVU.MOREX.r2.3HG0240550	308	328	+	1.39e-06	TCCATAGACTCTCTCTCTCTC
272	MLOC_15776	HORVU.MOREX.r2.3HG0240550	310	330	+	8.49e-08	CATAGACTCTCTCTCTCTCTC
273	MLOC_15776	HORVU.MOREX.r2.3HG0240550	312	332	+	3.54e-08	TAGACTCTCTCTCTCTCTCCC
274	MLOC_15776	HORVU.MOREX.r2.3HG0240550	314	334	+	2.37e-09	GACTCTCTCTCTCTCTCCCTC
275	MLOC_15776	HORVU.MOREX.r2.3HG0240550	316	336	+	1.34e-11	CTCTCTCTCTCTCTCCCTCTC
276	MLOC_15776	HORVU.MOREX.r2.3HG0240550	318	338	+	3.88e-09	CTCTCTCTCTCTCCCTCTCAA
277	MLOC_15776	HORVU.MOREX.r2.3HG0240550	320	340	+	2.53e-06	CTCTCTCTCTCCCTCTCAACA
278	MLOC_15776	HORVU.MOREX.r2.3HG0240550	522	542	+	5.21e-06	CTCACTCCCTCTCTAGATCTT
279	MLOC_15776	HORVU.MOREX.r2.3HG0240550	544	564	+	9.04e-06	TTTCGCCCCTCTCTCTCTCCC
280	MLOC_15776	HORVU.MOREX.r2.3HG0240550	546	566	+	8.57e-06	TCGCCCCTCTCTCTCTCCCAT
281	MLOC_15776	HORVU.MOREX.r2.3HG0245710	420	440	+	1.91e-06	TTTCTTTTCTTTATCTCTCTA
282	MLOC_15776	HORVU.MOREX.r2.3HG0245710	890	910	-	2.45e-06	TTGCATCTCTTTCTTTCTTTT
283	MLOC_15776	HORVU.MOREX.r2.3HG0245930	110	130	+	6.81e-06	ACCATTTTTTCTCTTTTTCTT
284	MLOC_15776	HORVU.MOREX.r2.3HG0254040	1097	1117	+	3.62e-06	CTGTCTCTGTCTCTGTCTCCA
285	MLOC_15776	HORVU.MOREX.r2.3HG0256690	199	219	+	1.87e-07	CTGCTTTTCTTTCTCTTTCTC
286	MLOC_15776	HORVU.MOREX.r2.3HG0256690	201	221	+	2.23e-06	GCTTTTCTTTCTCTTTCTCTT
287	MLOC_15776	HORVU.MOREX.r2.3HG0256690	203	223	+	9.58e-06	TTTTCTTTCTCTTTCTCTTGC
288	MLOC_15776	HORVU.MOREX.r2.3HG0258450	1299	1319	+	1.24e-06	ACCCCTCTCCATCTCTCTCTT
289	MLOC_15776	HORVU.MOREX.r2.3HG0258450	1301	1321	+	6.04e-07	CCCTCTCCATCTCTCTCTTTG
290	MLOC_15776	HORVU.MOREX.r2.3HG0260070	1220	1240	+	6.81e-07	GAAGAACTCTCTCTCTCTCTC
291	MLOC_15776	HORVU.MOREX.r2.3HG0260070	1222	1242	+	5.25e-07	AGAACTCTCTCTCTCTCTCTT
292	MLOC_15776	HORVU.MOREX.r2.3HG0260070	1224	1244	+	1.58e-08	AACTCTCTCTCTCTCTCTTGA
293	MLOC_15776	HORVU.MOREX.r2.3HG0260070	1226	1246	+	4.12e-06	CTCTCTCTCTCTCTCTTGAGA
294	MLOC_15776	HORVU.MOREX.r2.3HG0261140	874	894	-	8.26e-06	CCGCCTCCCTCTCTCGCTATC
295	MLOC_15776	HORVU.MOREX.r2.3HG0261280	210	230	-	7.28e-06	CCCTCTCTCTCCATTTCCCTA
296	MLOC_15776	HORVU.MOREX.r2.3HG0261280	212	232	-	8.46e-06	AACCCTCTCTCTCCATTTCCC
297	MLOC_15776	HORVU.MOREX.r2.3HG0261280	214	234	-	6.15e-06	ACAACCCTCTCTCTCCATTTC
298	MLOC_15776	HORVU.MOREX.r2.3HG0269020	1196	1216	+	3.76e-06	GTGTTTCCCTCTCTTTGTTTC
299	MLOC_15776	HORVU.MOREX.r2.5HG0356890	190	210	+	4.25e-06	CAGCATCTCTCTCCATGTCTC
300	MLOC_15776	HORVU.MOREX.r2.5HG0356890	194	214	+	3.01e-06	ATCTCTCTCCATGTCTCTCTC
301	MLOC_15776	HORVU.MOREX.r2.5HG0369380	738	758	+	7.04e-06	CTGGGTCTCTCTCTTTTTCAT
302	MLOC_15776	HORVU.MOREX.r2.5HG0399220	198	218	+	5.68e-06	TTCTTTCCTTTTCTTTTTTTC
303	MLOC_15776	HORVU.MOREX.r2.5HG0419300	1039	1059	-	7.78e-07	ACCTTATCCTCTCTTTCTCTA
304	MLOC_15776	HORVU.MOREX.r2.5HG0422470	817	837	-	4.72e-08	CTCTCTCTCTCTCTCCACTTA
305	MLOC_15776	HORVU.MOREX.r2.5HG0422470	819	839	-	3.63e-08	CTCTCTCTCTCTCTCTCCACT
306	MLOC_15776	HORVU.MOREX.r2.5HG0422470	821	841	-	1.79e-09	TACTCTCTCTCTCTCTCTCCA
307	MLOC_15776	HORVU.MOREX.r2.5HG0422470	823	843	-	3.26e-09	ACTACTCTCTCTCTCTCTCTC
308	MLOC_15776	HORVU.MOREX.r2.5HG0422470	825	845	-	9.69e-06	GGACTACTCTCTCTCTCTCTC
309	MLOC_15776	HORVU.MOREX.r2.5HG0426210	1280	1300	+	1.69e-06	ATCCCTCTCTCTCCTTGCCTC
310	MLOC_15776	HORVU.MOREX.r2.5HG0446210	1264	1284	+	8.09e-06	CTCCGTCTATCTCTGTCACTC
311	MLOC_15776	HORVU.MOREX.r2.5HG0446210	1270	1290	+	4.56e-06	CTATCTCTGTCACTCTCCTCC
312	MLOC_15776	HORVU.MOREX.r2.5HG0446810	1143	1163	-	3.9e-06	CTCGCTCTCTCTATATATTCA
313	MLOC_15776	HORVU.MOREX.r2.5HG0446810	1145	1165	-	7.74e-07	ACCTCGCTCTCTCTATATATT
314	MLOC_15776	HORVU.MOREX.r2.5HG0446810	1147	1167	-	1.75e-06	CAACCTCGCTCTCTCTATATA
315	MLOC_15776	HORVU.MOREX.r2.6HG0449830	820	840	-	8.97e-06	CTCCCTCCCTCCCTCCCTCCC
316	MLOC_15776	HORVU.MOREX.r2.6HG0449830	822	842	-	3.4e-06	TCCTCCCTCCCTCCCTCCCTC
317	MLOC_15776	HORVU.MOREX.r2.6HG0449830	826	846	-	3.55e-06	CCCTTCCTCCCTCCCTCCCTC
318	MLOC_15776	HORVU.MOREX.r2.6HG0491140	1249	1269	+	1.93e-06	CTCTCTCCTCTTCTCTCTCAT
319	MLOC_15776	HORVU.MOREX.r2.6HG0491140	1251	1271	+	7.32e-06	CTCTCCTCTTCTCTCTCATCC
320	MLOC_15776	HORVU.MOREX.r2.6HG0494570	690	710	+	3.6e-07	ACATCCTTCTCTCTCTCTCCC
321	MLOC_15776	HORVU.MOREX.r2.6HG0494570	692	712	+	6.37e-08	ATCCTTCTCTCTCTCTCCCCC
322	MLOC_15776	HORVU.MOREX.r2.6HG0494570	694	714	+	4.82e-06	CCTTCTCTCTCTCTCCCCCGG
323	MLOC_15776	HORVU.MOREX.r2.7HG0542800	1224	1244	-	1.7e-06	TATATGCTCTCTCTCTCTCTG
324	MLOC_15776	HORVU.MOREX.r2.7HG0542800	1226	1246	-	4.95e-06	TATATATGCTCTCTCTCTCTC
325	MLOC_15776	HORVU.MOREX.r2.7HG0546990	609	629	+	7.75e-08	CTCCGTCCATCTCTCTCTCTC
326	MLOC_15776	HORVU.MOREX.r2.7HG0546990	611	631	+	5.55e-07	CCGTCCATCTCTCTCTCTCTC
327	MLOC_15776	HORVU.MOREX.r2.7HG0546990	613	633	+	2.83e-09	GTCCATCTCTCTCTCTCTCTC
328	MLOC_15776	HORVU.MOREX.r2.7HG0546990	615	635	+	2.68e-11	CCATCTCTCTCTCTCTCTCTC
329	MLOC_15776	HORVU.MOREX.r2.7HG0546990	617	637	+	1.98e-10	ATCTCTCTCTCTCTCTCTCTG
330	MLOC_15776	HORVU.MOREX.r2.7HG0546990	619	639	+	1.39e-09	CTCTCTCTCTCTCTCTCTGTC
331	MLOC_15776	HORVU.MOREX.r2.7HG0546990	621	641	+	6.03e-10	CTCTCTCTCTCTCTCTGTCCC
332	MLOC_15776	HORVU.MOREX.r2.7HG0546990	623	643	+	7.74e-07	CTCTCTCTCTCTCTGTCCCAT
333	MLOC_15776	HORVU.MOREX.r2.7HG0546990	625	645	+	7.85e-06	CTCTCTCTCTCTGTCCCATGC
334	MLOC_15776	HORVU.MOREX.r2.7HG0546990	666	686	+	2.69e-06	CACCACCTCTCCCTCTCTCTC
335	MLOC_15776	HORVU.MOREX.r2.7HG0546990	668	688	+	4.5e-08	CCACCTCTCCCTCTCTCTCTA
336	MLOC_15776	HORVU.MOREX.r2.7HG0546990	670	690	+	4.92e-09	ACCTCTCCCTCTCTCTCTATC
337	MLOC_15776	HORVU.MOREX.r2.7HG0546990	672	692	+	3.05e-10	CTCTCCCTCTCTCTCTATCTC
338	MLOC_15776	HORVU.MOREX.r2.7HG0546990	674	694	+	8.84e-11	CTCCCTCTCTCTCTATCTCTC
339	MLOC_15776	HORVU.MOREX.r2.7HG0546990	676	696	+	1.9e-10	CCCTCTCTCTCTATCTCTCTC
340	MLOC_15776	HORVU.MOREX.r2.7HG0546990	678	698	+	3.37e-09	CTCTCTCTCTATCTCTCTCTG
341	MLOC_15776	HORVU.MOREX.r2.7HG0546990	680	700	+	7.9e-07	CTCTCTCTATCTCTCTCTGGC
342	MLOC_15776	HORVU.MOREX.r2.7HG0561840	1204	1224	+	4.11e-06	CTCCTATCCTTTCTTTCTTTC
343	MLOC_15776	HORVU.MOREX.r2.7HG0561840	1208	1228	+	2.79e-06	TATCCTTTCTTTCTTTCTTTC
344	MLOC_15776	HORVU.MOREX.r2.7HG0561840	1212	1232	+	2.59e-06	CTTTCTTTCTTTCTTTCTTCT
345	MLOC_15776	HORVU.MOREX.r2.7HG0562850	545	565	+	1.97e-06	TTTTTACTGTCTCTCTTTCTA
346	MLOC_15776	HORVU.MOREX.r2.7HG0562850	547	567	+	2.67e-06	TTTACTGTCTCTCTTTCTATT
347	MLOC_15776	HORVU.MOREX.r2.7HG0562850	549	569	+	9.66e-06	TACTGTCTCTCTTTCTATTTT
348	MLOC_15776	HORVU.MOREX.r2.7HG0562850	551	571	+	3.44e-06	CTGTCTCTCTTTCTATTTTCT
349	MLOC_15776	HORVU.MOREX.r2.7HG0581730	1425	1445	+	9.94e-08	AAAAAACTCTCTCTCTCTCTC
350	MLOC_15776	HORVU.MOREX.r2.7HG0581730	1427	1447	+	3.59e-08	AAAACTCTCTCTCTCTCTCCC
351	MLOC_15776	HORVU.MOREX.r2.7HG0581730	1429	1449	+	5.03e-08	AACTCTCTCTCTCTCTCCCCT
352	MLOC_15776	HORVU.MOREX.r2.7HG0581730	1431	1451	+	6.86e-08	CTCTCTCTCTCTCTCCCCTCC
353	MLOC_15776	HORVU.MOREX.r2.7HG0581730	1433	1453	+	7.6e-06	CTCTCTCTCTCTCCCCTCCCT
354	MLOC_15776	HORVU.MOREX.r2.7HG0581730	1444	1464	+	1.13e-06	TCCCCTCCCTATCTCTCTCAC
355	MLOC_15776	HORVU.MOREX.r2.7HG0581730	1446	1466	+	1.01e-06	CCCTCCCTATCTCTCTCACGC
356	MLOC_15776	HORVU.MOREX.r2.7HG0604760	914	934	+	3.88e-06	TTTTATTTTTTTCTTTCTTTC
357	MLOC_15776	HORVU.MOREX.r2.7HG0604760	918	938	+	4.03e-07	ATTTTTTTCTTTCTTTCTCTT
358	MLOC_15776	HORVU.MOREX.r2.7HG0604760	922	942	+	2.34e-06	TTTTCTTTCTTTCTCTTCATC
359	MLOC_15776	HORVU.MOREX.r2.7HG0604760	924	944	+	8.6e-06	TTCTTTCTTTCTCTTCATCCT
360	MLOC_15776	HORVU.MOREX.r2.7HG0618780	245	265	-	7.92e-06	ATTTTTCTCTCACTTTTTTTA
361	MLOC_15776	HORVU.MOREX.r2.7HG0621290	380	400	+	8.34e-07	TCCGCTTTCCTTCTCTCTCTT
362	MLOC_15776	HORVU.MOREX.r2.7HG0621290	384	404	+	1.97e-06	CTTTCCTTCTCTCTCTTCTTC
363	MLOC_15776	HORVU.MOREX.r2.7HG0621290	386	406	+	5.52e-07	TTCCTTCTCTCTCTTCTTCTC
364	MLOC_15776	HORVU.MOREX.r2.7HG0621290	388	408	+	7.72e-06	CCTTCTCTCTCTTCTTCTCTC
365	MLOC_15776	HORVU.MOREX.r2.7HG0621290	390	410	+	4.22e-06	TTCTCTCTCTTCTTCTCTCTC
366	MLOC_15776	HORVU.MOREX.r2.7HG0621290	392	412	+	3.35e-07	CTCTCTCTTCTTCTCTCTCAT
367	MLOC_15776	HORVU.MOREX.r2.7HG0621290	394	414	+	8.5e-07	CTCTCTTCTTCTCTCTCATCC
368	MLOC_17128	HORVU.MOREX.r2.1HG0077220	1002	1022	+	2.02e-06	GTTTAAGTGATTCAGAAGCAA
369	MLOC_17128	HORVU.MOREX.r2.3HG0188410	449	469	+	8.37e-06	TGTTAAGTAAACTAAAAGTAA
370	MLOC_17128	HORVU.MOREX.r2.4HG0335610	369	389	+	1.54e-06	AAAAACGTGTATTTTACGCAA
371	MLOC_17128	HORVU.MOREX.r2.7HG0588360	1260	1280	-	3.41e-06	AATGAAGTGTTTATCAAGCAA
372	MLOC_17236	HORVU.MOREX.r2.1HG0002090	198	218	+	6.62e-07	CTTTCTTTTTCGTTTTTATTG
373	MLOC_17236	HORVU.MOREX.r2.1HG0002090	199	219	+	9.82e-06	TTTCTTTTTCGTTTTTATTGT
374	MLOC_17236	HORVU.MOREX.r2.1HG0002090	273	293	+	4.29e-06	TATTCTTTTCTTTTTCTACTC
375	MLOC_17236	HORVU.MOREX.r2.1HG0002090	278	298	+	3.19e-08	TTTTCTTTTTCTACTCTTTTT
376	MLOC_17236	HORVU.MOREX.r2.1HG0002090	279	299	+	2.29e-06	TTTCTTTTTCTACTCTTTTTT
377	MLOC_17236	HORVU.MOREX.r2.1HG0023350	1333	1353	+	8.35e-06	TTGTCTTTTTTGTTATGCTTT
378	MLOC_17236	HORVU.MOREX.r2.1HG0025160	948	968	-	9.92e-06	TCCACTTTTTCCATACTTGTT
379	MLOC_17236	HORVU.MOREX.r2.1HG0036220	836	856	-	6.31e-06	CTAACTTTTGAATCTTACTTT
380	MLOC_17236	HORVU.MOREX.r2.1HG0038700	1086	1106	-	7.61e-06	TTTTTTTTTTGTGGTTTTCTT
381	MLOC_17236	HORVU.MOREX.r2.1HG0047170	1107	1127	-	4.25e-06	TTTTCTTTTTATCTTTGAAGT
382	MLOC_17236	HORVU.MOREX.r2.1HG0047170	643	663	+	4.02e-06	TCTTCTTTTCTCTTTTCAATT
383	MLOC_17236	HORVU.MOREX.r2.1HG0052020	1302	1322	-	5.27e-06	ATATCTTTTTCTTTTCTAATA
384	MLOC_17236	HORVU.MOREX.r2.1HG0052020	478	498	+	2.54e-06	TTTGCTCTTTCCTCTTTTCTT
385	MLOC_17236	HORVU.MOREX.r2.1HG0059820	1230	1250	-	8.97e-06	TTTTTTTTTAATCTTTTTATG
386	MLOC_17236	HORVU.MOREX.r2.1HG0059820	1231	1251	-	4.07e-06	ATTTTTTTTTAATCTTTTTAT
387	MLOC_17236	HORVU.MOREX.r2.1HG0077210	1068	1088	-	9.82e-08	TTCACTTTTCTCTTTCTTTTG
388	MLOC_17236	HORVU.MOREX.r2.2HG0097180	1313	1333	-	1.96e-06	TTCTCTTTATTTATTTTCTGT
389	MLOC_17236	HORVU.MOREX.r2.2HG0097180	1315	1335	-	5.99e-06	CTTTCTCTTTATTTATTTTCT
390	MLOC_17236	HORVU.MOREX.r2.2HG0097180	1319	1339	-	4.73e-06	TTCTCTTTCTCTTTATTTATT
391	MLOC_17236	HORVU.MOREX.r2.2HG0101050	1396	1416	-	2.88e-07	TATTCTTTTATTTTTCTTTTA
392	MLOC_17236	HORVU.MOREX.r2.2HG0102660	297	317	+	5.56e-06	TTTGTTTTTAGTTTTTTTTAC
393	MLOC_17236	HORVU.MOREX.r2.2HG0105930	1086	1106	-	4.63e-06	TTCGCTTTTCCGGTTTTTTCT
394	MLOC_17236	HORVU.MOREX.r2.2HG0140910	93	113	+	1.21e-06	CATTCTTTTTTTCTTAATTTT
395	MLOC_17236	HORVU.MOREX.r2.2HG0144150	807	827	+	5e-06	TATATTTTTGTTTTTTCTTTT
396	MLOC_17236	HORVU.MOREX.r2.2HG0151400	821	841	+	2.06e-06	ACAACTTTTCTCTTTCTTCTT
397	MLOC_17236	HORVU.MOREX.r2.2HG0151400	826	846	+	2.88e-06	TTTTCTCTTTCTTCTTATTTA
398	MLOC_17236	HORVU.MOREX.r2.2HG0151400	828	848	+	5.99e-06	TTCTCTTTCTTCTTATTTATT
399	MLOC_17236	HORVU.MOREX.r2.2HG0164880	733	753	+	1.39e-06	TTCATTTTTTATTTTTCATTT
400	MLOC_17236	HORVU.MOREX.r2.2HG0164880	740	760	+	2.08e-06	TTTATTTTTCATTTTTCTATT
401	MLOC_17236	HORVU.MOREX.r2.2HG0166450	734	754	-	3.56e-06	TTTTCTTTTTCTTTCATGCTG
402	MLOC_17236	HORVU.MOREX.r2.2HG0171670	125	145	-	3.72e-06	TTTATTTTTCACATTTTCCTT
403	MLOC_17236	HORVU.MOREX.r2.3HG0194250	945	965	+	7.16e-06	ATCTCTTTTTCATATTAATTT
404	MLOC_17236	HORVU.MOREX.r2.3HG0200760	1178	1198	+	1.68e-06	CTTTCTTTTCTTCCTTTCCCT
405	MLOC_17236	HORVU.MOREX.r2.3HG0206300	1399	1419	-	1.94e-06	CTTTCTTTCTGTTCTTTTTCT
406	MLOC_17236	HORVU.MOREX.r2.3HG0224740	188	208	-	9.82e-06	TTTTCTTTTTCACTCTGTACC
407	MLOC_17236	HORVU.MOREX.r2.3HG0224740	315	335	-	6.38e-06	TTCTTTTTTAGGTTTTTTTTT
408	MLOC_17236	HORVU.MOREX.r2.3HG0230950	263	283	-	8.88e-06	TCTCCTTTCTCTCTTTCTTCT
409	MLOC_17236	HORVU.MOREX.r2.3HG0240320	417	437	+	9.62e-06	TTTAGTTTTTTCTTTTTGATT
410	MLOC_17236	HORVU.MOREX.r2.3HG0240320	440	460	+	5.56e-06	ACCACTTTATTCCTTTCTTTT
411	MLOC_17236	HORVU.MOREX.r2.3HG0240320	452	472	+	9.97e-08	CTTTCTTTTTAATTCTTTTTC
412	MLOC_17236	HORVU.MOREX.r2.3HG0240320	462	482	+	8.77e-07	AATTCTTTTTCCTTTCTTTCT
413	MLOC_17236	HORVU.MOREX.r2.3HG0240320	468	488	+	7.43e-07	TTTTCCTTTCTTTCTTTCTTT
414	MLOC_17236	HORVU.MOREX.r2.3HG0240320	469	489	+	4.89e-07	TTTCCTTTCTTTCTTTCTTTT
415	MLOC_17236	HORVU.MOREX.r2.3HG0240320	473	493	+	1.1e-06	CTTTCTTTCTTTCTTTTCTTC
416	MLOC_17236	HORVU.MOREX.r2.3HG0240320	477	497	+	6.38e-06	CTTTCTTTCTTTTCTTCTTTC
417	MLOC_17236	HORVU.MOREX.r2.3HG0240320	481	501	+	1.07e-06	CTTTCTTTTCTTCTTTCCTTC
418	MLOC_17236	HORVU.MOREX.r2.3HG0240320	534	554	+	3.81e-06	GAGATTTTTTTATTTTTTTTT
419	MLOC_17236	HORVU.MOREX.r2.3HG0240320	626	646	-	7.93e-06	ATCTCTTTTTTCATTCTACTT
420	MLOC_17236	HORVU.MOREX.r2.3HG0245710	419	439	+	3.76e-06	ATTTCTTTTCTTTATCTCTCT
421	MLOC_17236	HORVU.MOREX.r2.3HG0245710	424	444	+	1.41e-06	TTTTCTTTATCTCTCTATGTT
422	MLOC_17236	HORVU.MOREX.r2.3HG0245930	110	130	+	5.74e-06	ACCATTTTTTCTCTTTTTCTT
423	MLOC_17236	HORVU.MOREX.r2.3HG0245930	116	136	+	5.74e-06	TTTTCTCTTTTTCTTATTCAT
424	MLOC_17236	HORVU.MOREX.r2.3HG0245930	118	138	+	7.16e-06	TTCTCTTTTTCTTATTCATCA
425	MLOC_17236	HORVU.MOREX.r2.3HG0245930	139	159	+	2.98e-08	ATTTCTTTTTCTTTTTTCTTC
426	MLOC_17236	HORVU.MOREX.r2.3HG0245930	140	160	+	2.57e-06	TTTCTTTTTCTTTTTTCTTCT
427	MLOC_17236	HORVU.MOREX.r2.3HG0245930	145	165	+	6.88e-07	TTTTCTTTTTTCTTCTTAATC
428	MLOC_17236	HORVU.MOREX.r2.3HG0246920	1144	1164	-	6.88e-07	TCTCCTTTTTTTTCTTCTTTC
429	MLOC_17236	HORVU.MOREX.r2.3HG0246920	1145	1165	-	9e-07	TTCTCCTTTTTTTTCTTCTTT
430	MLOC_17236	HORVU.MOREX.r2.3HG0246920	1151	1171	-	4.44e-06	TTTTCCTTCTCCTTTTTTTTC
431	MLOC_17236	HORVU.MOREX.r2.3HG0246920	1156	1176	-	7.77e-06	CCCACTTTTCCTTCTCCTTTT
432	MLOC_17236	HORVU.MOREX.r2.3HG0254040	200	220	+	1.14e-06	ATTTCTTTTTCTTCTTTTTGG
433	MLOC_17236	HORVU.MOREX.r2.3HG0254180	308	328	-	4.07e-06	TTTCTTTTTTATTTTTATGCT
434	MLOC_17236	HORVU.MOREX.r2.3HG0254180	309	329	-	1.43e-07	TTTTCTTTTTTATTTTTATGC
435	MLOC_17236	HORVU.MOREX.r2.3HG0254180	314	334	-	3.98e-06	GATATTTTTCTTTTTTATTTT
436	MLOC_17236	HORVU.MOREX.r2.3HG0256690	198	218	+	3.72e-06	GCTGCTTTTCTTTCTCTTTCT
437	MLOC_17236	HORVU.MOREX.r2.3HG0260070	1402	1422	-	9.53e-06	TTTGCTTTTTTGTTTTTCAGG
438	MLOC_17236	HORVU.MOREX.r2.3HG0260070	273	293	+	8.79e-06	ATAGCTTTTTTCATTCTTCCT
439	MLOC_17236	HORVU.MOREX.r2.3HG0260070	459	479	+	3.56e-06	GAGTTTTTTTTTTTTTTTTTT
440	MLOC_17236	HORVU.MOREX.r2.3HG0260070	461	481	+	1.99e-08	GTTTTTTTTTTTTTTTTTTTT
441	MLOC_17236	HORVU.MOREX.r2.3HG0260070	462	482	+	2.31e-09	TTTTTTTTTTTTTTTTTTTTT
442	MLOC_17236	HORVU.MOREX.r2.3HG0260070	463	483	+	2.31e-09	TTTTTTTTTTTTTTTTTTTTT
443	MLOC_17236	HORVU.MOREX.r2.3HG0260070	464	484	+	2.31e-09	TTTTTTTTTTTTTTTTTTTTT
444	MLOC_17236	HORVU.MOREX.r2.3HG0260070	465	485	+	2.31e-09	TTTTTTTTTTTTTTTTTTTTT
445	MLOC_17236	HORVU.MOREX.r2.3HG0260070	466	486	+	3.58e-08	TTTTTTTTTTTTTTTTTTTTG
446	MLOC_17236	HORVU.MOREX.r2.3HG0260070	467	487	+	2.43e-07	TTTTTTTTTTTTTTTTTTTGA
447	MLOC_17236	HORVU.MOREX.r2.3HG0260070	468	488	+	1.27e-06	TTTTTTTTTTTTTTTTTTGAG
448	MLOC_17236	HORVU.MOREX.r2.3HG0261280	1147	1167	-	1.09e-07	TTTCCTTTTTTCTGTTTATTT
449	MLOC_17236	HORVU.MOREX.r2.3HG0261280	1160	1180	-	3.89e-06	TTTTTTTTATCATTTTCCTTT
450	MLOC_17236	HORVU.MOREX.r2.3HG0261280	1161	1181	-	6.45e-06	TTTTTTTTTATCATTTTCCTT
451	MLOC_17236	HORVU.MOREX.r2.3HG0261280	1162	1182	-	3.15e-06	TTTTTTTTTTATCATTTTCCT
452	MLOC_17236	HORVU.MOREX.r2.3HG0261280	1165	1185	-	5.86e-06	TCTTTTTTTTTTTATCATTTT
453	MLOC_17236	HORVU.MOREX.r2.3HG0261280	1168	1188	-	8.13e-07	CTGTCTTTTTTTTTTTATCAT
454	MLOC_17236	HORVU.MOREX.r2.4HG0281870	696	716	-	4.94e-06	ATCGCTTTTTCTCTTCTCATT
455	MLOC_17236	HORVU.MOREX.r2.4HG0286320	190	210	-	6.31e-06	TTAATTTTTTTTTTCTTTAAA
456	MLOC_17236	HORVU.MOREX.r2.4HG0286320	196	216	-	5.86e-06	TTATTTTTAATTTTTTTTTTC
457	MLOC_17236	HORVU.MOREX.r2.4HG0286320	197	217	-	4.89e-07	ATTATTTTTAATTTTTTTTTT
458	MLOC_17236	HORVU.MOREX.r2.4HG0319740	1280	1300	+	5.44e-08	TCTACTTTTATCCTTTTTCTT
459	MLOC_17236	HORVU.MOREX.r2.4HG0319740	1287	1307	+	3.52e-06	TTATCCTTTTTCTTATATTTT
460	MLOC_17236	HORVU.MOREX.r2.4HG0319740	1288	1308	+	1.05e-06	TATCCTTTTTCTTATATTTTT
461	MLOC_17236	HORVU.MOREX.r2.4HG0323870	794	814	-	4.44e-06	ATTATTTTTTAAATTTATTTT
462	MLOC_17236	HORVU.MOREX.r2.4HG0332690	245	265	-	2.03e-06	CTTTCTTTTGCTTCTTATTCT
463	MLOC_17236	HORVU.MOREX.r2.4HG0342390	1204	1224	+	2.42e-06	CCCTCTTTTCTTCTTCTTTCT
464	MLOC_17236	HORVU.MOREX.r2.5HG0352010	272	292	+	5.93e-06	ATTATTTTTTCTATCTTTTTA
465	MLOC_17236	HORVU.MOREX.r2.5HG0352010	273	293	+	3.6e-06	TTATTTTTTCTATCTTTTTAT
466	MLOC_17236	HORVU.MOREX.r2.5HG0355310	663	683	+	1.59e-06	TTTTTTTTTTCAGATTTTTTT
467	MLOC_17236	HORVU.MOREX.r2.5HG0356450	218	238	+	5.89e-07	TATTCTTTTTAAATTTTTTTG
468	MLOC_17236	HORVU.MOREX.r2.5HG0356450	3	23	-	1.23e-06	TTTTCTTTTCATATATTTTTG
469	MLOC_17236	HORVU.MOREX.r2.5HG0356890	452	472	-	9.58e-07	TTTACTTTATTTTTTTTCAGA
470	MLOC_17236	HORVU.MOREX.r2.5HG0356890	457	477	-	8.61e-06	TTCTTTTTACTTTATTTTTTT
471	MLOC_17236	HORVU.MOREX.r2.5HG0356890	458	478	-	7.01e-06	CTTCTTTTTACTTTATTTTTT
472	MLOC_17236	HORVU.MOREX.r2.5HG0356890	459	479	-	2.84e-08	TCTTCTTTTTACTTTATTTTT
473	MLOC_17236	HORVU.MOREX.r2.5HG0369380	100	120	-	3.22e-06	GTTTTTTTTTCCTTTTTTCAA
474	MLOC_17236	HORVU.MOREX.r2.5HG0399220	1202	1222	+	2.08e-07	CTAACTTTTTTTCTTTATTAA
475	MLOC_17236	HORVU.MOREX.r2.5HG0399220	196	216	+	3.04e-07	TTTTCTTTCCTTTTCTTTTTT
476	MLOC_17236	HORVU.MOREX.r2.5HG0399220	200	220	+	2.05e-07	CTTTCCTTTTCTTTTTTTCTT
477	MLOC_17236	HORVU.MOREX.r2.5HG0399220	201	221	+	3.37e-09	TTTCCTTTTCTTTTTTTCTTT
478	MLOC_17236	HORVU.MOREX.r2.5HG0399220	206	226	+	3.04e-06	TTTTCTTTTTTTCTTTCGAAA
479	MLOC_17236	HORVU.MOREX.r2.5HG0399220	353	373	+	3.68e-06	TATATTTTTTTTCGTTTCTTT
480	MLOC_17236	HORVU.MOREX.r2.5HG0399220	355	375	+	4.16e-06	TATTTTTTTTCGTTTCTTTTT
481	MLOC_17236	HORVU.MOREX.r2.5HG0399220	356	376	+	4.68e-06	ATTTTTTTTCGTTTCTTTTTT
482	MLOC_17236	HORVU.MOREX.r2.5HG0409490	348	368	-	2.72e-06	TTTACTTTATATTTTAAATTC
483	MLOC_17236	HORVU.MOREX.r2.5HG0409490	526	546	-	2.94e-06	TTCACTTTTTATGAACTTTTT
484	MLOC_17236	HORVU.MOREX.r2.5HG0418260	843	863	+	5.93e-06	TTCTCTTTATTTATTTAATTA
485	MLOC_17236	HORVU.MOREX.r2.5HG0422470	160	180	+	3.33e-06	TTTACTTTTACTATTTCAGTT
486	MLOC_17236	HORVU.MOREX.r2.5HG0434790	1280	1300	+	3.15e-06	CTTTCTTTTATTATTATATTT
487	MLOC_17236	HORVU.MOREX.r2.5HG0446810	1170	1190	-	2.11e-06	TTTATTTTTTTTTTTTTTAGG
488	MLOC_17236	HORVU.MOREX.r2.5HG0446810	1175	1195	-	4.57e-08	TTTTTTTTATTTTTTTTTTTT
489	MLOC_17236	HORVU.MOREX.r2.5HG0446810	1176	1196	-	4.28e-08	TTTTTTTTTATTTTTTTTTTT
490	MLOC_17236	HORVU.MOREX.r2.5HG0446810	1177	1197	-	5.66e-09	TTTTTTTTTTATTTTTTTTTT
491	MLOC_17236	HORVU.MOREX.r2.5HG0446810	1178	1198	-	7.21e-09	TTTTTTTTTTTATTTTTTTTT
492	MLOC_17236	HORVU.MOREX.r2.5HG0446810	1179	1199	-	3.82e-08	TTTTTTTTTTTTATTTTTTTT
493	MLOC_17236	HORVU.MOREX.r2.5HG0446810	1180	1200	-	5.62e-08	TTTTTTTTTTTTTATTTTTTT
494	MLOC_17236	HORVU.MOREX.r2.5HG0446810	1181	1201	-	6.48e-08	TTTTTTTTTTTTTTATTTTTT
495	MLOC_17236	HORVU.MOREX.r2.5HG0446810	1182	1202	-	5.53e-08	TTTTTTTTTTTTTTTATTTTT
496	MLOC_17236	HORVU.MOREX.r2.5HG0446810	1183	1203	-	1.58e-07	GTTTTTTTTTTTTTTTATTTT
497	MLOC_17236	HORVU.MOREX.r2.5HG0446810	1186	1206	-	7.46e-06	ACAGTTTTTTTTTTTTTTTAT
498	MLOC_17236	HORVU.MOREX.r2.6HG0491140	295	315	+	1.83e-06	ATCATTTTTTATCTTTTTTAT
499	MLOC_17236	HORVU.MOREX.r2.6HG0491140	296	316	+	9.92e-06	TCATTTTTTATCTTTTTTATT
500	MLOC_17236	HORVU.MOREX.r2.6HG0491140	303	323	+	4.83e-07	TTATCTTTTTTATTGTTTTTT
501	MLOC_17236	HORVU.MOREX.r2.6HG0491140	304	324	+	5.56e-06	TATCTTTTTTATTGTTTTTTT
502	MLOC_17236	HORVU.MOREX.r2.6HG0491140	306	326	+	9.72e-06	TCTTTTTTATTGTTTTTTTAT
503	MLOC_17236	HORVU.MOREX.r2.6HG0494570	972	992	-	8.35e-06	CTAACTTTATAAACTTTATTT
504	MLOC_17236	HORVU.MOREX.r2.6HG0526840	1204	1224	+	3.84e-07	ATTACTTTTTTCTTTTTTGAG
505	MLOC_17236	HORVU.MOREX.r2.7HG0527710	1033	1053	-	7.23e-06	TTTATTTTTCTCTTCTTCTCC
506	MLOC_17236	HORVU.MOREX.r2.7HG0527710	1052	1072	-	1.77e-06	TTTTCTTTTTTATTCACATTT
507	MLOC_17236	HORVU.MOREX.r2.7HG0527710	1219	1239	+	1.16e-06	TTTATTTTTCTTTTCTTCTAT
508	MLOC_17236	HORVU.MOREX.r2.7HG0527710	1224	1244	+	5.68e-06	TTTTCTTTTCTTCTATGTGAT
509	MLOC_17236	HORVU.MOREX.r2.7HG0527870	482	502	-	3.08e-06	TTTTCTTTTTTATTCATTCAG
510	MLOC_17236	HORVU.MOREX.r2.7HG0537750	439	459	+	8.13e-07	TTTGCTTTTGCAATTTTTCTT
511	MLOC_17236	HORVU.MOREX.r2.7HG0542800	31	51	-	3.69e-07	TTTGCTTTTTTCATTTATATT
512	MLOC_17236	HORVU.MOREX.r2.7HG0547450	1257	1277	+	7.61e-06	CTTGCCTTTTTTTTTCTGTCT
513	MLOC_17236	HORVU.MOREX.r2.7HG0547450	1258	1278	+	1.77e-06	TTGCCTTTTTTTTTCTGTCTT
514	MLOC_17236	HORVU.MOREX.r2.7HG0547450	799	819	-	7.83e-07	AATACTTTTTATTTTTTTAAT
515	MLOC_17236	HORVU.MOREX.r2.7HG0561840	1207	1227	+	7.08e-06	CTATCCTTTCTTTCTTTCTTT
516	MLOC_17236	HORVU.MOREX.r2.7HG0561840	1212	1232	+	2.42e-06	CTTTCTTTCTTTCTTTCTTCT
517	MLOC_17236	HORVU.MOREX.r2.7HG0562850	10	30	+	3.56e-06	CTTTCCTTTTTCCTTTCCTTT
518	MLOC_17236	HORVU.MOREX.r2.7HG0562850	11	31	+	3.82e-08	TTTCCTTTTTCCTTTCCTTTT
519	MLOC_17236	HORVU.MOREX.r2.7HG0562850	22	42	+	2.78e-06	CTTTCCTTTTCATTCCTTTTT
520	MLOC_17236	HORVU.MOREX.r2.7HG0562850	23	43	+	6.12e-07	TTTCCTTTTCATTCCTTTTTA
521	MLOC_17236	HORVU.MOREX.r2.7HG0562850	33	53	+	1.13e-06	ATTCCTTTTTATATTTTTCCT
522	MLOC_17236	HORVU.MOREX.r2.7HG0562850	405	425	-	5.74e-06	TTTACTTTTATTTACATTTGT
523	MLOC_17236	HORVU.MOREX.r2.7HG0562850	446	466	-	2.54e-06	CTCGCTTTTTTTTTCTTATTG
524	MLOC_17236	HORVU.MOREX.r2.7HG0562850	47	67	+	4.16e-06	TTTTCCTTTTGTTGTTCTTTT
525	MLOC_17236	HORVU.MOREX.r2.7HG0562850	48	68	+	3.22e-07	TTTCCTTTTGTTGTTCTTTTT
526	MLOC_17236	HORVU.MOREX.r2.7HG0562850	59	79	+	9.06e-06	TGTTCTTTTTTTCTATTTTTA
527	MLOC_17236	HORVU.MOREX.r2.7HG0562850	6	26	+	5.8e-06	TTTTCTTTCCTTTTTCCTTTC
528	MLOC_17236	HORVU.MOREX.r2.7HG0581730	1136	1156	-	7.69e-06	TTTTTTTTTCTTTTTATTAAT
529	MLOC_17236	HORVU.MOREX.r2.7HG0581730	1137	1157	-	6.62e-07	TTTTTTTTTTCTTTTTATTAA
530	MLOC_17236	HORVU.MOREX.r2.7HG0581730	1138	1158	-	2.26e-06	ATTTTTTTTTTCTTTTTATTA
531	MLOC_17236	HORVU.MOREX.r2.7HG0581730	1139	1159	-	4.53e-06	CATTTTTTTTTTCTTTTTATT
532	MLOC_17236	HORVU.MOREX.r2.7HG0581730	1140	1160	-	2.01e-06	TCATTTTTTTTTTCTTTTTAT
533	MLOC_17236	HORVU.MOREX.r2.7HG0581730	1141	1161	-	1.46e-06	GTCATTTTTTTTTTCTTTTTA
534	MLOC_17236	HORVU.MOREX.r2.7HG0581730	1168	1188	-	7.93e-07	TTTTCTTTCTTATTCTATTTT
535	MLOC_17236	HORVU.MOREX.r2.7HG0581730	1173	1193	-	2.88e-06	TTTTTTTTTCTTTCTTATTCT
536	MLOC_17236	HORVU.MOREX.r2.7HG0581730	1175	1195	-	3.93e-06	TATTTTTTTTTCTTTCTTATT
537	MLOC_17236	HORVU.MOREX.r2.7HG0581730	1176	1196	-	9.82e-06	ATATTTTTTTTTCTTTCTTAT
538	MLOC_17236	HORVU.MOREX.r2.7HG0581730	1177	1197	-	6.18e-06	CATATTTTTTTTTCTTTCTTA
539	MLOC_17236	HORVU.MOREX.r2.7HG0581730	1404	1424	-	1.46e-06	TTTTCTTTTTCTTTTTTGAGG
540	MLOC_17236	HORVU.MOREX.r2.7HG0581730	1408	1428	-	1.83e-06	TTTTTTTTCTTTTTCTTTTTT
541	MLOC_17236	HORVU.MOREX.r2.7HG0581730	1409	1429	-	1.04e-07	TTTTTTTTTCTTTTTCTTTTT
542	MLOC_17236	HORVU.MOREX.r2.7HG0581730	1410	1430	-	6.79e-08	TTTTTTTTTTCTTTTTCTTTT
543	MLOC_17236	HORVU.MOREX.r2.7HG0581730	1411	1431	-	1.51e-07	GTTTTTTTTTTCTTTTTCTTT
544	MLOC_17236	HORVU.MOREX.r2.7HG0588360	1066	1086	+	7.54e-06	TTATCTTTTTTAATTTGATAA
545	MLOC_17236	HORVU.MOREX.r2.7HG0588360	93	113	-	4.84e-06	GTTTCTTTTTTATCCTTCTCG
546	MLOC_17236	HORVU.MOREX.r2.7HG0591160	1079	1099	-	2.29e-06	TTTTCTTTTTTTCGTATATTC
547	MLOC_17236	HORVU.MOREX.r2.7HG0591160	1275	1295	+	2.21e-06	ATGCCTTTATCTTTTTTCTTT
548	MLOC_17236	HORVU.MOREX.r2.7HG0591160	1281	1301	+	7.08e-06	TTATCTTTTTTCTTTTGTAGG
549	MLOC_17236	HORVU.MOREX.r2.7HG0591160	891	911	+	5.16e-07	TTTTCTCTTTTTCTTTTCTTA
550	MLOC_17236	HORVU.MOREX.r2.7HG0591160	893	913	+	1.94e-07	TTCTCTTTTTCTTTTCTTATC
551	MLOC_17236	HORVU.MOREX.r2.7HG0594730	1396	1416	-	5.3e-07	TCGACTTTTTTTTTTTTTTGG
552	MLOC_17236	HORVU.MOREX.r2.7HG0600390	1255	1275	+	4.53e-06	ATGGCTTTTTTGTTTTTGTTT
553	MLOC_17236	HORVU.MOREX.r2.7HG0604150	183	203	+	1.39e-06	AATTCTTTTCAATTTTTCTTT
554	MLOC_17236	HORVU.MOREX.r2.7HG0604150	214	234	+	6.65e-06	TTTTCTTTTTCAACTAAATTT
555	MLOC_17236	HORVU.MOREX.r2.7HG0604760	1139	1159	+	4.44e-06	GTTGCTTTTCCTTCTTTTCCC
556	MLOC_17236	HORVU.MOREX.r2.7HG0604760	553	573	-	5.51e-07	ATTACTTTTTCTTCTATGTTT
557	MLOC_17236	HORVU.MOREX.r2.7HG0604760	899	919	+	2.81e-06	TTTTCTCTTTGTTTATTTTAT
558	MLOC_17236	HORVU.MOREX.r2.7HG0604760	910	930	+	1.23e-06	TTTATTTTATTTTTTTCTTTC
559	MLOC_17236	HORVU.MOREX.r2.7HG0604760	915	935	+	7e-08	TTTATTTTTTTCTTTCTTTCT
560	MLOC_17236	HORVU.MOREX.r2.7HG0604760	916	936	+	3.08e-06	TTATTTTTTTCTTTCTTTCTC
561	MLOC_17236	HORVU.MOREX.r2.7HG0613110	1405	1425	-	3.26e-06	TTTTTTTTTTTTTTTTGCCTC
562	MLOC_17236	HORVU.MOREX.r2.7HG0613110	1406	1426	-	6.71e-07	TTTTTTTTTTTTTTTTTGCCT
563	MLOC_17236	HORVU.MOREX.r2.7HG0613110	1407	1427	-	3.33e-06	GTTTTTTTTTTTTTTTTTGCC
564	MLOC_17236	HORVU.MOREX.r2.7HG0613110	1410	1430	-	3.81e-06	GCGGTTTTTTTTTTTTTTTTT
565	MLOC_17236	HORVU.MOREX.r2.7HG0618780	237	257	-	1.27e-06	CTCACTTTTTTTATTTTCATA
566	MLOC_17236	HORVU.MOREX.r2.7HG0621290	1066	1086	-	3.26e-06	TTTTCTTTTTTTTTAAGTTCA
567	MLOC_17236	HORVU.MOREX.r2.7HG0621290	143	163	+	8.7e-06	CAATCCTTTTTTCTTTTTCTT
568	MLOC_17236	HORVU.MOREX.r2.7HG0621290	144	164	+	3.74e-07	AATCCTTTTTTCTTTTTCTTT
569	MLOC_17236	HORVU.MOREX.r2.7HG0621290	145	165	+	6.79e-06	ATCCTTTTTTCTTTTTCTTTT
570	MLOC_17236	HORVU.MOREX.r2.7HG0621290	146	166	+	2.39e-06	TCCTTTTTTCTTTTTCTTTTT
571	MLOC_17236	HORVU.MOREX.r2.7HG0621290	151	171	+	1.21e-06	TTTTCTTTTTCTTTTTTGGGG
572	MLOC_17690	HORVU.MOREX.r2.3HG0188410	359	369	+	1.51e-06	GGTGACGTCAT
573	MLOC_17690	HORVU.MOREX.r2.3HG0200760	770	780	+	9.28e-06	CGTGACGTCAC
574	MLOC_17690	HORVU.MOREX.r2.3HG0200760	771	781	-	1.29e-06	GGTGACGTCAC
575	MLOC_18401	HORVU.MOREX.r2.1HG0047170	1059	1068	+	1.76e-06	AGCCGACAAA
576	MLOC_18401	HORVU.MOREX.r2.3HG0230480	1148	1157	+	6.45e-06	AACCGACAAG
577	MLOC_18401	HORVU.MOREX.r2.3HG0258450	175	184	-	9.51e-06	TTCCGACAAA
578	MLOC_18401	HORVU.MOREX.r2.3HG0269020	22	31	-	4.58e-06	TGCCGACAAG
579	MLOC_18401	HORVU.MOREX.r2.6HG0511990	199	208	+	7.39e-06	TTCCGACAAG
580	MLOC_18401	HORVU.MOREX.r2.7HG0600390	863	872	+	3.76e-06	ATCCGACAAA
581	MLOC_1876	HORVU.MOREX.r2.1HG0077220	1056	1067	-	2.57e-06	TTTTCTCTTTCG
582	MLOC_1876	HORVU.MOREX.r2.2HG0101050	797	808	-	8.61e-06	TTTTTCTTCTCG
583	MLOC_1876	HORVU.MOREX.r2.2HG0102660	1171	1182	-	1.35e-06	TTTTCTTTTTCG
584	MLOC_1876	HORVU.MOREX.r2.2HG0105930	1103	1114	-	4.41e-06	TTTTCGTTTTCG
585	MLOC_1876	HORVU.MOREX.r2.2HG0105930	700	711	-	9.8e-06	TTTCCCCTTTTG
586	MLOC_1876	HORVU.MOREX.r2.2HG0166180	336	347	-	8.19e-06	TGTCCCTTTTCG
587	MLOC_1876	HORVU.MOREX.r2.2HG0171670	121	132	-	4.71e-07	TTTTCCTTTGCG
588	MLOC_1876	HORVU.MOREX.r2.3HG0200760	611	622	+	1.35e-06	TTTTCTTTTTCG
589	MLOC_1876	HORVU.MOREX.r2.3HG0206300	613	624	-	3.82e-06	TTGTCTCTTTCG
590	MLOC_1876	HORVU.MOREX.r2.3HG0226970	439	450	-	3.69e-06	TTGTCCCTCTCG
591	MLOC_1876	HORVU.MOREX.r2.3HG0258450	1350	1361	-	5.34e-06	TTTTCTCTTGCG
592	MLOC_1876	HORVU.MOREX.r2.3HG0258450	714	725	-	7.56e-06	TTTTCTCTTCCG
593	MLOC_1876	HORVU.MOREX.r2.4HG0323870	118	129	-	1.35e-06	TTTTCTTTTTCG
594	MLOC_1876	HORVU.MOREX.r2.5HG0352010	976	987	-	5.12e-06	TTTTTCTTTGCG
595	MLOC_1876	HORVU.MOREX.r2.5HG0399220	222	233	-	2.07e-07	TTTCCCTTTTCG
596	MLOC_1876	HORVU.MOREX.r2.5HG0419300	1280	1291	+	8.89e-06	TTTTTTTTTTCG
597	MLOC_1876	HORVU.MOREX.r2.7HG0591160	861	872	-	1.59e-06	TTTCCCTTTCCG
598	MLOC_19022	HORVU.MOREX.r2.2HG0136810	291	305	-	2.72e-06	ACACACGTGTGACAT
599	MLOC_19022	HORVU.MOREX.r2.2HG0136810	294	308	+	9.31e-07	TCACACGTGTGTCAC
600	MLOC_19022	HORVU.MOREX.r2.3HG0224740	249	263	-	1.3e-06	TCACACGTGTGGCAC
601	MLOC_19022	HORVU.MOREX.r2.3HG0224740	252	266	+	5.69e-07	CCACACGTGTGACAC
602	MLOC_19022	HORVU.MOREX.r2.3HG0224740	434	448	-	6e-07	TCACACGTGTGGCAT
603	MLOC_19022	HORVU.MOREX.r2.3HG0224740	437	451	+	7.6e-07	CCACACGTGTGACTC
604	MLOC_19022	HORVU.MOREX.r2.3HG0246920	1462	1476	+	1.71e-06	CCGCACGTGCGTACG
605	MLOC_19022	HORVU.MOREX.r2.3HG0261280	156	170	-	4.39e-06	CCCCACGTGTGTACC
606	MLOC_19175	HORVU.MOREX.r2.1HG0077220	1002	1022	+	1.56e-06	GTTTAAGTGATTCAGAAGCAA
607	MLOC_19175	HORVU.MOREX.r2.3HG0188410	449	469	+	4.71e-06	TGTTAAGTAAACTAAAAGTAA
608	MLOC_19175	HORVU.MOREX.r2.4HG0335610	369	389	+	5.61e-07	AAAAACGTGTATTTTACGCAA
609	MLOC_19175	HORVU.MOREX.r2.4HG0335610	371	391	-	4.42e-06	TTTTGCGTAAAATACACGTTT
610	MLOC_19175	HORVU.MOREX.r2.7HG0527870	514	534	+	6.64e-06	TTAAGCTTACTATTTACGCAA
611	MLOC_19175	HORVU.MOREX.r2.7HG0527870	516	536	-	6.53e-06	AATTGCGTAAATAGTAAGCTT
612	MLOC_19175	HORVU.MOREX.r2.7HG0588360	1260	1280	-	2.83e-06	AATGAAGTGTTTATCAAGCAA
613	MLOC_22013	HORVU.MOREX.r2.3HG0188410	360	369	+	2.7e-06	GTGACGTCAT
614	MLOC_22013	HORVU.MOREX.r2.3HG0188410	360	369	-	1.76e-06	ATGACGTCAC
615	MLOC_22013	HORVU.MOREX.r2.3HG0200760	771	780	+	8.26e-07	GTGACGTCAC
616	MLOC_22013	HORVU.MOREX.r2.3HG0200760	771	780	-	8.26e-07	GTGACGTCAC
617	MLOC_23250	HORVU.MOREX.r2.2HG0161870	283	292	+	6.23e-06	AAAGATTCGG
618	MLOC_23250	HORVU.MOREX.r2.2HG0166180	964	973	+	1.06e-06	AAAGATACGG
619	MLOC_23443	HORVU.MOREX.r2.5HG0355310	467	484	-	3.95e-06	TAAATATAACCTATACAA
620	MLOC_23884	HORVU.MOREX.r2.1HG0077210	346	366	-	3.47e-06	GCTTTCTTTTTGGCGGGGAAA
621	MLOC_23884	HORVU.MOREX.r2.2HG0102660	855	875	-	1.37e-07	GTTTTGTTTTTTGTGGAAAAA
622	MLOC_23884	HORVU.MOREX.r2.3HG0188410	49	69	-	3.5e-06	GGTAGATTTTTGGTAGGAAAC
623	MLOC_23884	HORVU.MOREX.r2.3HG0260070	1396	1416	-	9.8e-06	TTTTTGTTTTTCAGGGAAAAC
624	MLOC_23884	HORVU.MOREX.r2.3HG0260070	472	492	+	6.69e-06	TTTTTTTTTTTTTTGAGAAAT
625	MLOC_23884	HORVU.MOREX.r2.5HG0356450	774	794	+	3.97e-06	ATATATTGTCTGGCAGGAAAC
626	MLOC_23884	HORVU.MOREX.r2.5HG0399220	367	387	+	9.16e-06	TTTCTTTTTTCTTCTGGAAAA
627	MLOC_23884	HORVU.MOREX.r2.5HG0409490	639	659	+	4.16e-06	ATAAATATTTTAGTAGGAAAT
628	MLOC_23884	HORVU.MOREX.r2.6HG0458780	974	994	+	8.46e-06	GTATATACTTTTGCAGGAAAA
629	MLOC_23884	HORVU.MOREX.r2.6HG0505360	1032	1052	+	7.99e-06	AAGTCTTTTTTCGCAAGAAAC
630	MLOC_23884	HORVU.MOREX.r2.6HG0505360	1037	1057	-	2.19e-06	GTTTTGTTTCTTGCGAAAAAA
631	MLOC_23884	HORVU.MOREX.r2.7HG0611350	1235	1255	+	7.86e-06	TCTCCTTTCTTTGTGGGAAAC
632	MLOC_23884	HORVU.MOREX.r2.7HG0621290	157	177	+	5.27e-06	TTTTCTTTTTTGGGGTAAAAA
633	MLOC_24269	HORVU.MOREX.r2.2HG0136810	1171	1181	-	8.67e-06	GTGGGGCCCGG
634	MLOC_24530	HORVU.MOREX.r2.1HG0009190	1044	1058	+	9.8e-06	CCCGCGCCGTCATCC
635	MLOC_24530	HORVU.MOREX.r2.1HG0009190	1079	1093	+	2.14e-06	GCCCCGCCGCCGCCT
636	MLOC_24530	HORVU.MOREX.r2.1HG0009190	1082	1096	+	5.65e-06	CCGCCGCCGCCTAGG
637	MLOC_24530	HORVU.MOREX.r2.1HG0009190	516	530	+	8.34e-07	CAGCCGCCGCCGTTG
638	MLOC_24530	HORVU.MOREX.r2.1HG0013470	322	336	-	1.28e-06	CCTGCGCCGCCTCTT
639	MLOC_24530	HORVU.MOREX.r2.1HG0022240	1114	1128	+	8.27e-07	CCCCCGCCGCCGCCG
640	MLOC_24530	HORVU.MOREX.r2.1HG0022240	1117	1131	+	3.09e-07	CCGCCGCCGCCGCCC
641	MLOC_24530	HORVU.MOREX.r2.1HG0022240	194	208	+	8.27e-07	CCCCCGCCGCCGCCG
642	MLOC_24530	HORVU.MOREX.r2.1HG0022240	197	211	+	3.09e-07	CCGCCGCCGCCGCCC
643	MLOC_24530	HORVU.MOREX.r2.1HG0022240	378	392	+	8.27e-07	CCCCCGCCGCCGCCG
644	MLOC_24530	HORVU.MOREX.r2.1HG0022240	381	395	+	3.09e-07	CCGCCGCCGCCGCCC
645	MLOC_24530	HORVU.MOREX.r2.1HG0022240	562	576	+	8.27e-07	CCCCCGCCGCCGCCG
646	MLOC_24530	HORVU.MOREX.r2.1HG0022240	565	579	+	3.09e-07	CCGCCGCCGCCGCCC
647	MLOC_24530	HORVU.MOREX.r2.1HG0022240	746	760	+	8.27e-07	CCCCCGCCGCCGCCG
648	MLOC_24530	HORVU.MOREX.r2.1HG0022240	749	763	+	3.09e-07	CCGCCGCCGCCGCCC
649	MLOC_24530	HORVU.MOREX.r2.1HG0022240	930	944	+	8.27e-07	CCCCCGCCGCCGCCG
650	MLOC_24530	HORVU.MOREX.r2.1HG0022240	933	947	+	3.09e-07	CCGCCGCCGCCGCCC
651	MLOC_24530	HORVU.MOREX.r2.1HG0036220	1240	1254	-	3.13e-06	CCGCCGCCGCCGGCC
652	MLOC_24530	HORVU.MOREX.r2.1HG0036220	1243	1257	-	4.49e-06	CTCCCGCCGCCGCCG
653	MLOC_24530	HORVU.MOREX.r2.1HG0036220	507	521	-	3.1e-06	CAGCCGCCGCCTCTG
654	MLOC_24530	HORVU.MOREX.r2.1HG0036220	510	524	-	7.23e-06	CCGCAGCCGCCGCCT
655	MLOC_24530	HORVU.MOREX.r2.1HG0038700	1422	1436	+	9.64e-06	CCACCGCCGCATTCG
656	MLOC_24530	HORVU.MOREX.r2.1HG0047170	1210	1224	+	8.72e-06	AAACCGCCGCCGAAT
657	MLOC_24530	HORVU.MOREX.r2.1HG0047370	762	776	+	5.11e-07	CCGCCGCCGCCATGG
658	MLOC_24530	HORVU.MOREX.r2.1HG0059820	1420	1434	+	2.41e-06	CCCGCGCCGCCGCCT
659	MLOC_24530	HORVU.MOREX.r2.1HG0059820	1423	1437	+	2.68e-06	GCGCCGCCGCCTATA
660	MLOC_24530	HORVU.MOREX.r2.2HG0160740	64	78	+	9.35e-06	GATCCGCCGCCTCCA
661	MLOC_24530	HORVU.MOREX.r2.2HG0166360	1461	1475	+	2.91e-06	TAGCCGCCGCCGCCG
662	MLOC_24530	HORVU.MOREX.r2.2HG0166360	1464	1478	+	8.09e-08	CCGCCGCCGCCGCTG
663	MLOC_24530	HORVU.MOREX.r2.2HG0166360	1467	1481	+	8.37e-06	CCGCCGCCGCTGCTG
664	MLOC_24530	HORVU.MOREX.r2.2HG0171670	324	338	-	8.77e-06	CCGCCGCCGCCCATT
665	MLOC_24530	HORVU.MOREX.r2.2HG0171670	327	341	-	7.34e-06	CGGCCGCCGCCGCCC
666	MLOC_24530	HORVU.MOREX.r2.3HG0224740	866	880	-	5.81e-06	CCGCCGCCGCAGATC
667	MLOC_24530	HORVU.MOREX.r2.3HG0224740	869	883	-	2.93e-07	CCACCGCCGCCGCAG
668	MLOC_24530	HORVU.MOREX.r2.3HG0230480	290	304	-	7.72e-06	CCTCCGCCGCCCCAA
669	MLOC_24530	HORVU.MOREX.r2.3HG0240550	1019	1033	+	2.04e-06	CTACCGCCGCCGCCA
670	MLOC_24530	HORVU.MOREX.r2.3HG0240550	1022	1036	+	2.59e-08	CCGCCGCCGCCACCA
671	MLOC_24530	HORVU.MOREX.r2.3HG0269020	119	133	+	3.75e-07	ACTCCGCCGCCGTCT
672	MLOC_24530	HORVU.MOREX.r2.3HG0269020	122	136	+	1.73e-06	CCGCCGCCGTCTTCA
673	MLOC_24530	HORVU.MOREX.r2.4HG0335610	1251	1265	+	4.28e-06	CCTCCGCCGTCTCCC
674	MLOC_24530	HORVU.MOREX.r2.4HG0335610	228	242	+	7.15e-07	CAACCGCCGCCACAT
675	MLOC_24530	HORVU.MOREX.r2.5HG0399450	626	640	-	7.9e-07	CCTGCGCCGTCATTT
676	MLOC_24530	HORVU.MOREX.r2.5HG0399450	707	721	-	3.26e-06	CCGTCGCCGCCACCG
677	MLOC_24530	HORVU.MOREX.r2.5HG0446810	515	529	+	9.63e-07	ACTCCGCCGCCGCCG
678	MLOC_24530	HORVU.MOREX.r2.5HG0446810	518	532	+	1.1e-06	CCGCCGCCGCCGCGA
679	MLOC_24530	HORVU.MOREX.r2.6HG0449830	194	208	+	3.46e-06	CCACCGCCGTCGCCC
680	MLOC_24530	HORVU.MOREX.r2.6HG0449830	278	292	+	1.68e-06	GCGCCGCCGCCGCCC
681	MLOC_24530	HORVU.MOREX.r2.6HG0449830	725	739	+	1.55e-06	GCCCCGCCGCCACCA
682	MLOC_24530	HORVU.MOREX.r2.6HG0449830	772	786	-	7.29e-06	TCGCCGCCGCCTGAG
683	MLOC_24530	HORVU.MOREX.r2.7HG0537750	1023	1037	+	9.28e-06	TTTCCGCCGCAGTAT
684	MLOC_24530	HORVU.MOREX.r2.7HG0591160	450	464	+	9.28e-06	TCTCAGCCGCCACCA
685	MLOC_24530	HORVU.MOREX.r2.7HG0600390	494	508	+	7.79e-07	CCCCCGCCGCCACCC
686	MLOC_25460	HORVU.MOREX.r2.1HG0013470	558	567	+	4.8e-06	AATTTTACCG
687	MLOC_25460	HORVU.MOREX.r2.2HG0136810	821	830	-	2.4e-06	ATTTTTACCG
688	MLOC_25460	HORVU.MOREX.r2.2HG0140170	1210	1219	+	4.8e-06	AATTTTACCG
689	MLOC_25460	HORVU.MOREX.r2.4HG0279880	232	241	-	7.51e-06	ATTTTTACTG
690	MLOC_25460	HORVU.MOREX.r2.7HG0542800	158	167	-	8.87e-06	ATATTTACCA
691	MLOC_25460	HORVU.MOREX.r2.7HG0562850	544	553	+	7.51e-06	ATTTTTACTG
692	MLOC_29808	HORVU.MOREX.r2.1HG0025160	302	312	+	5.3e-07	TAGTGAAGTTG
693	MLOC_29808	HORVU.MOREX.r2.2HG0166450	1421	1431	-	7.82e-06	GAGTGAAGGAA
694	MLOC_29808	HORVU.MOREX.r2.5HG0409490	258	268	-	5.3e-07	TAGTGAAGTTG
695	MLOC_29808	HORVU.MOREX.r2.5HG0418260	288	298	-	9.48e-06	AAGTGAAGTAA
696	MLOC_29808	HORVU.MOREX.r2.6HG0449100	52	62	-	7.82e-06	GAGTGAAGGAA
697	MLOC_29808	HORVU.MOREX.r2.7HG0588360	364	374	-	2.48e-07	GAGTGAAGTTG
698	MLOC_3095	HORVU.MOREX.r2.2HG0171670	145	159	+	7.96e-06	ACTCGTCGGTGGAGT
699	MLOC_3095	HORVU.MOREX.r2.3HG0245930	990	1004	+	2.48e-06	ATATGTCGGTGGGGA
700	MLOC_3095	HORVU.MOREX.r2.3HG0261140	105	119	-	2.48e-06	GGCTGTCGGTGGTGG
701	MLOC_3095	HORVU.MOREX.r2.3HG0261850	1148	1162	+	8.39e-06	TTCTGTCGGTGTTGG
702	MLOC_3095	HORVU.MOREX.r2.6HG0511990	1467	1481	+	8.51e-06	GTCTGTCGGCGGAGG
703	MLOC_3107	HORVU.MOREX.r2.1HG0073360	383	397	-	3.65e-06	CAATCATCATCACCA
704	MLOC_3107	HORVU.MOREX.r2.1HG0077220	133	147	+	6.72e-06	GCAACCTCATCATCA
705	MLOC_3107	HORVU.MOREX.r2.1HG0077220	139	153	+	6.36e-06	TCATCATCACTTTCT
706	MLOC_3107	HORVU.MOREX.r2.2HG0097180	807	821	-	3.22e-06	CCACCATCGCCATCA
707	MLOC_3107	HORVU.MOREX.r2.2HG0164880	252	266	-	3.69e-06	TCATCCTCATCCTCC
708	MLOC_3107	HORVU.MOREX.r2.2HG0173820	1252	1266	+	3.62e-07	TCATCGTCGTCATCA
709	MLOC_3107	HORVU.MOREX.r2.2HG0173820	1269	1283	+	5.78e-06	TCATCATCACCAGCA
710	MLOC_3107	HORVU.MOREX.r2.3HG0226970	792	806	+	9.81e-06	TCACCATTTTCATCA
711	MLOC_3107	HORVU.MOREX.r2.3HG0230480	1083	1097	-	7.92e-09	TCATCATCGTCATCA
712	MLOC_3107	HORVU.MOREX.r2.3HG0261140	1298	1312	-	5.05e-06	CGATGATCATCATCC
713	MLOC_3107	HORVU.MOREX.r2.3HG0261850	500	514	-	6.52e-06	ACATCACCACCATCT
714	MLOC_3107	HORVU.MOREX.r2.3HG0266100	452	466	-	3.28e-06	TCATTATCATTTTCA
715	MLOC_3107	HORVU.MOREX.r2.3HG0268330	670	684	-	3.38e-07	TCATCGTCATCATCC
716	MLOC_3107	HORVU.MOREX.r2.3HG0268330	673	687	-	4.64e-07	TCCTCATCGTCATCA
717	MLOC_3107	HORVU.MOREX.r2.7HG0537750	1453	1467	+	2.91e-06	ACATTTTCATCATCA
718	MLOC_3107	HORVU.MOREX.r2.7HG0561840	759	773	-	5.4e-06	TATTCATCATTATCA
719	MLOC_3107	HORVU.MOREX.r2.7HG0604760	935	949	+	9.81e-06	TCTTCATCCTCATCA
720	MLOC_3107	HORVU.MOREX.r2.7HG0613110	44	58	-	1.53e-06	TCGCCATCATCATCG
721	MLOC_3107	HORVU.MOREX.r2.7HG0613110	47	61	-	6.66e-07	TCATCGCCATCATCA
722	MLOC_3107	HORVU.MOREX.r2.7HG0613110	50	64	-	6.07e-08	TCATCATCGCCATCA
723	MLOC_31575	HORVU.MOREX.r2.1HG0002090	1110	1124	-	1.48e-06	GGCCAAAAATAGAAA
724	MLOC_31575	HORVU.MOREX.r2.1HG0002090	715	729	-	2.35e-06	TCCTAAAAAAAGAAA
725	MLOC_31575	HORVU.MOREX.r2.1HG0023350	1053	1067	-	4.33e-06	TTACAAATAAAGAAA
726	MLOC_31575	HORVU.MOREX.r2.1HG0023350	1140	1154	-	9.31e-06	TTCCCAAATAAGCAA
727	MLOC_31575	HORVU.MOREX.r2.3HG0206300	1389	1403	+	1.04e-06	GTCCAAAAGAAGAAA
728	MLOC_31575	HORVU.MOREX.r2.3HG0260940	1186	1200	+	4.57e-06	TTCTAAATGAAGAAA
729	MLOC_31575	HORVU.MOREX.r2.3HG0266100	751	765	-	4.88e-06	ACCCAAAAAAGGAAT
730	MLOC_31575	HORVU.MOREX.r2.4HG0282360	222	236	+	7.89e-07	AACCAAATATAGAAA
731	MLOC_31575	HORVU.MOREX.r2.5HG0356450	574	588	+	4.88e-06	TGCCAGAAATAGAAA
732	MLOC_31575	HORVU.MOREX.r2.5HG0425660	1044	1058	+	7.78e-06	AACTAAAATTAGAAA
733	MLOC_31575	HORVU.MOREX.r2.6HG0526840	1212	1226	-	7.04e-06	TCCTCAAAAAAGAAA
734	MLOC_31575	HORVU.MOREX.r2.7HG0546990	49	63	+	6.82e-06	TTCTAAAAGAAGATA
735	MLOC_31575	HORVU.MOREX.r2.7HG0561840	1225	1239	-	9.06e-06	AGCCACAAGAAGAAA
736	MLOC_31575	HORVU.MOREX.r2.7HG0562850	427	441	+	9.7e-06	TAACAAAAATAGACA
737	MLOC_31575	HORVU.MOREX.r2.7HG0621290	158	172	-	2.13e-06	ACCCCAAAAAAGAAA
738	MLOC_326	HORVU.MOREX.r2.1HG0002090	798	813	-	2.44e-06	TTAGTTGTACTTTATT
739	MLOC_326	HORVU.MOREX.r2.6HG0449810	1183	1198	+	2.65e-06	AAATTTGTACTTTCTT
740	MLOC_34679	HORVU.MOREX.r2.1HG0013470	470	487	+	3.38e-06	AATTTAAGACGTGGCCGA
741	MLOC_34679	HORVU.MOREX.r2.1HG0059820	747	764	-	2.48e-06	GGTTGAACACGTGTCATG
742	MLOC_34679	HORVU.MOREX.r2.2HG0166450	1127	1144	-	2.72e-06	GGAGGCCGACGTGGCGGA
743	MLOC_34679	HORVU.MOREX.r2.3HG0230950	38	55	+	1.94e-06	GAATGGAGACGTGGAAAT
744	MLOC_34679	HORVU.MOREX.r2.3HG0258450	1256	1273	+	9.76e-06	CACCGCCCACGTGGCAGC
745	MLOC_34679	HORVU.MOREX.r2.4HG0342390	518	535	+	4.79e-07	AATTTGCCACGTGGCAAA
746	MLOC_34679	HORVU.MOREX.r2.4HG0342390	520	537	-	1.35e-06	GTTTTGCCACGTGGCAAA
747	MLOC_34679	HORVU.MOREX.r2.5HG0357560	673	690	+	9.23e-06	AAAACGTCACGTGTCGTT
748	MLOC_34679	HORVU.MOREX.r2.5HG0417650	657	674	+	5.54e-06	CTGAGCAGACGTGTCAAC
749	MLOC_34679	HORVU.MOREX.r2.5HG0419300	1105	1122	+	6e-07	AAGTGGACACGTGGCCGG
750	MLOC_34679	HORVU.MOREX.r2.5HG0425810	663	680	+	6.85e-06	TTAGGCCGACGTGGCGAG
751	MLOC_34679	HORVU.MOREX.r2.6HG0489450	931	948	-	3.49e-07	TAGTGCCGACGTGGCAAT
752	MLOC_34679	HORVU.MOREX.r2.7HG0621290	1130	1147	+	9.43e-06	GAGCTGAGACGTGGCGAG
753	MLOC_34885	HORVU.MOREX.r2.3HG0261140	96	114	-	3.09e-06	TCGGTGGTGGTTGGCAGTG
754	MLOC_34885	HORVU.MOREX.r2.3HG0261850	47	65	+	1.14e-06	GAGGAAGTGGTTGGCGGAA
755	MLOC_34885	HORVU.MOREX.r2.4HG0319740	346	364	-	7.84e-07	GGGAAGGTGGTTGGGCTGG
756	MLOC_34885	HORVU.MOREX.r2.5HG0419300	592	610	-	5.64e-06	TAATAAGTGGGTGAGGGGA
757	MLOC_36657	HORVU.MOREX.r2.2HG0140910	681	693	-	7.65e-06	TGAAGTCAACGCA
758	MLOC_36657	HORVU.MOREX.r2.7HG0527870	807	819	-	6.85e-06	TAAAGTCAACATA
759	MLOC_36942	HORVU.MOREX.r2.1HG0077220	600	620	+	4.76e-06	AGGAACTTGGATGCCAAGGAA
760	MLOC_36942	HORVU.MOREX.r2.2HG0166360	46	66	-	6.63e-06	CATAGCGTGTTAACCAAGGAG
761	MLOC_36942	HORVU.MOREX.r2.2HG0169020	766	786	-	7.11e-06	GTAAACTTGCTACTTAAGGCT
762	MLOC_37446	HORVU.MOREX.r2.1HG0030270	1322	1335	-	7.76e-06	GTAAGATCCGGTGT
763	MLOC_37446	HORVU.MOREX.r2.2HG0160740	582	595	+	7.94e-07	GTAAGATTCGCTCC
764	MLOC_37446	HORVU.MOREX.r2.2HG0161870	282	295	+	6.33e-06	GAAAGATTCGGCTG
765	MLOC_37843	HORVU.MOREX.r2.2HG0166360	47	63	-	2.93e-06	AGCGTGTTAACCAAGGA
766	MLOC_37843	HORVU.MOREX.r2.2HG0174020	456	472	+	3.56e-06	TGCTTATGATACAAGGA
767	MLOC_37843	HORVU.MOREX.r2.3HG0254180	1025	1041	-	3.94e-06	TACTTGTCCTAGAAGTA
768	MLOC_38232	HORVU.MOREX.r2.3HG0258450	176	185	+	7.62e-06	TTGTCGGAAG
769	MLOC_38232	HORVU.MOREX.r2.3HG0261140	288	297	-	7.62e-06	TTGTCGGAAG
770	MLOC_38232	HORVU.MOREX.r2.5HG0423450	381	390	-	3.99e-06	GTGTCGGAAA
771	MLOC_38232	HORVU.MOREX.r2.6HG0511990	198	207	-	7.62e-06	TTGTCGGAAG
772	MLOC_38232	HORVU.MOREX.r2.7HG0594730	838	847	-	1.99e-06	TTGTCGGAAC
773	MLOC_38232	HORVU.MOREX.r2.7HG0600390	1050	1059	-	6.69e-06	TTGTCGGAGA
774	MLOC_3855	HORVU.MOREX.r2.1HG0009190	1141	1159	-	5.29e-07	CTCCTCCCTCCTCCGCCAC
775	MLOC_3855	HORVU.MOREX.r2.1HG0009190	1144	1162	-	2.99e-06	CCCCTCCTCCCTCCTCCGC
776	MLOC_3855	HORVU.MOREX.r2.1HG0009190	1438	1456	-	2.5e-06	CCTCCTCTTCTCCCTCCCT
777	MLOC_3855	HORVU.MOREX.r2.1HG0009190	1441	1459	-	2.63e-07	CTGCCTCCTCTTCTCCCTC
778	MLOC_3855	HORVU.MOREX.r2.1HG0009190	1447	1465	-	8.54e-07	CTTCTCCTGCCTCCTCTTC
779	MLOC_3855	HORVU.MOREX.r2.1HG0009190	551	569	-	9.24e-06	CCCCCCTCCCCACCCCCTC
780	MLOC_3855	HORVU.MOREX.r2.1HG0013470	126	144	-	6.68e-07	CCATCTCCTCCCCCTCCTT
781	MLOC_3855	HORVU.MOREX.r2.1HG0013470	129	147	-	2.18e-07	CCCCCATCTCCTCCCCCTC
782	MLOC_3855	HORVU.MOREX.r2.1HG0013470	132	150	-	3.22e-07	CCTCCCCCATCTCCTCCCC
783	MLOC_3855	HORVU.MOREX.r2.1HG0013470	135	153	-	3.47e-06	GCTCCTCCCCCATCTCCTC
784	MLOC_3855	HORVU.MOREX.r2.1HG0022240	81	99	+	8.65e-06	CCTCCCCCCCCCCCCCCCC
785	MLOC_3855	HORVU.MOREX.r2.1HG0030270	861	879	-	7.76e-06	TCTCGTCCCCATCCTCGTC
786	MLOC_3855	HORVU.MOREX.r2.1HG0036220	1282	1300	-	1.29e-06	CCTCCCCCTTCTCTTCTCC
787	MLOC_3855	HORVU.MOREX.r2.1HG0036220	1285	1303	-	4.49e-07	CCGCCTCCCCCTTCTCTTC
788	MLOC_3855	HORVU.MOREX.r2.1HG0038700	840	858	+	6.15e-06	CCGCTGCTCCTTCCTCCTC
789	MLOC_3855	HORVU.MOREX.r2.1HG0038700	846	864	+	6.03e-06	CTCCTTCCTCCTCGCCTTC
790	MLOC_3855	HORVU.MOREX.r2.1HG0041650	1357	1375	+	3.05e-06	CTTTTTCCTCTTCTTCTTT
791	MLOC_3855	HORVU.MOREX.r2.1HG0042000	1356	1374	+	7.99e-06	TCCCCTCTCTCTCCTCCCC
792	MLOC_3855	HORVU.MOREX.r2.1HG0042000	1359	1377	+	4.38e-06	CCTCTCTCTCCTCCCCCAT
793	MLOC_3855	HORVU.MOREX.r2.1HG0042000	550	568	-	5.4e-06	CCTCCGCCCCTATCTCCTC
794	MLOC_3855	HORVU.MOREX.r2.1HG0042000	553	571	-	7.8e-06	CTTCCTCCGCCCCTATCTC
795	MLOC_3855	HORVU.MOREX.r2.1HG0047370	1289	1307	+	2.22e-06	CCATCTCCACCACCTCCCC
796	MLOC_3855	HORVU.MOREX.r2.1HG0052020	484	502	+	4.92e-06	CTTTCCTCTTTTCTTCCTC
797	MLOC_3855	HORVU.MOREX.r2.1HG0052020	487	505	+	1.2e-06	TCCTCTTTTCTTCCTCCTC
798	MLOC_3855	HORVU.MOREX.r2.1HG0052020	490	508	+	3.58e-06	TCTTTTCTTCCTCCTCCGT
799	MLOC_3855	HORVU.MOREX.r2.1HG0055640	1205	1223	+	5.24e-06	CCACCACCACTTCCACCAC
800	MLOC_3855	HORVU.MOREX.r2.1HG0055640	1208	1226	+	5.48e-06	CCACCACTTCCACCACCAC
801	MLOC_3855	HORVU.MOREX.r2.1HG0059820	1404	1422	+	6.51e-06	CCTCCCTCTCCTCCGACCC
802	MLOC_3855	HORVU.MOREX.r2.2HG0097180	956	974	-	3.12e-06	CATCCTCCTCCAATACCTC
803	MLOC_3855	HORVU.MOREX.r2.2HG0097180	959	977	-	9.41e-06	CCACATCCTCCTCCAATAC
804	MLOC_3855	HORVU.MOREX.r2.2HG0097180	965	983	-	2.02e-06	CCGCGCCCACATCCTCCTC
805	MLOC_3855	HORVU.MOREX.r2.2HG0102950	599	617	-	7.06e-06	CTCCCCCCCCCCCCTCCCC
806	MLOC_3855	HORVU.MOREX.r2.2HG0140170	1405	1423	+	7.3e-06	CTCATCTCTCCTCTTCCTC
807	MLOC_3855	HORVU.MOREX.r2.2HG0140170	1411	1429	+	4.27e-06	TCTCCTCTTCCTCTCTTTC
808	MLOC_3855	HORVU.MOREX.r2.2HG0140910	1405	1423	-	1.7e-07	CCTCCTCCTCCTCTAGCTC
809	MLOC_3855	HORVU.MOREX.r2.2HG0140910	1408	1426	-	1.02e-06	CTGCCTCCTCCTCCTCTAG
810	MLOC_3855	HORVU.MOREX.r2.2HG0140910	1411	1429	-	5.15e-08	CGTCTGCCTCCTCCTCCTC
811	MLOC_3855	HORVU.MOREX.r2.2HG0140910	1414	1432	-	6.28e-08	CCTCGTCTGCCTCCTCCTC
812	MLOC_3855	HORVU.MOREX.r2.2HG0140910	1417	1435	-	1.88e-06	CTTCCTCGTCTGCCTCCTC
813	MLOC_3855	HORVU.MOREX.r2.2HG0140910	1420	1438	-	2.56e-06	CGTCTTCCTCGTCTGCCTC
814	MLOC_3855	HORVU.MOREX.r2.2HG0140910	1426	1444	-	9.19e-06	CTACCTCGTCTTCCTCGTC
815	MLOC_3855	HORVU.MOREX.r2.2HG0140910	1429	1447	-	8.02e-06	GCTCTACCTCGTCTTCCTC
816	MLOC_3855	HORVU.MOREX.r2.2HG0151400	1302	1320	-	2.73e-06	CCTCCCTCTCCCCCTCTCC
817	MLOC_3855	HORVU.MOREX.r2.2HG0151400	1305	1323	-	4.07e-06	TTCCCTCCCTCTCCCCCTC
818	MLOC_3855	HORVU.MOREX.r2.2HG0164880	250	268	-	8.97e-07	TGTCATCCTCATCCTCCGC
819	MLOC_3855	HORVU.MOREX.r2.2HG0164880	253	271	-	2.18e-06	CCATGTCATCCTCATCCTC
820	MLOC_3855	HORVU.MOREX.r2.2HG0173820	1363	1381	+	2.47e-06	CATCTCCATCCTCAACCTC
821	MLOC_3855	HORVU.MOREX.r2.2HG0173820	1366	1384	+	3.22e-06	CTCCATCCTCAACCTCCAT
822	MLOC_3855	HORVU.MOREX.r2.3HG0196590	746	764	-	4.54e-07	CCTCCGCCTCCTCCTCGGC
823	MLOC_3855	HORVU.MOREX.r2.3HG0196590	749	767	-	2.9e-06	GGCCCTCCGCCTCCTCCTC
824	MLOC_3855	HORVU.MOREX.r2.3HG0196590	782	800	-	9.11e-06	CCTCCTCCTCCTTTTTCCA
825	MLOC_3855	HORVU.MOREX.r2.3HG0230480	477	495	-	8.22e-06	CTTCCTCCTCCTCCCGCAA
826	MLOC_3855	HORVU.MOREX.r2.3HG0230480	480	498	-	2.13e-07	CTTCTTCCTCCTCCTCCCG
827	MLOC_3855	HORVU.MOREX.r2.3HG0230480	483	501	-	5.53e-09	TTTCTTCTTCCTCCTCCTC
828	MLOC_3855	HORVU.MOREX.r2.3HG0230480	486	504	-	1.22e-06	TTCTTTCTTCTTCCTCCTC
829	MLOC_3855	HORVU.MOREX.r2.3HG0230950	321	339	-	9.37e-06	CCTCTCCTTGTTCCTCCTT
830	MLOC_3855	HORVU.MOREX.r2.3HG0240320	335	353	-	5.8e-06	CTTCTTCATTCTCTATCTC
831	MLOC_3855	HORVU.MOREX.r2.3HG0245710	765	783	+	7.91e-06	TGTCCACTGCTTCCTCCTC
832	MLOC_3855	HORVU.MOREX.r2.3HG0245710	771	789	+	6.09e-06	CTGCTTCCTCCTCTATTTC
833	MLOC_3855	HORVU.MOREX.r2.3HG0253510	1020	1038	+	8.22e-06	CATCCCCCTCCACTCTCTC
834	MLOC_3855	HORVU.MOREX.r2.3HG0253510	1066	1084	+	8.1e-06	CCCCCACCCCCACCCCCAC
835	MLOC_3855	HORVU.MOREX.r2.3HG0253510	1072	1090	+	8.1e-06	CCCCCACCCCCACCCCCAC
836	MLOC_3855	HORVU.MOREX.r2.3HG0258450	1273	1291	+	4.31e-07	CCTCAGCCTCCCCTTCCTC
837	MLOC_3855	HORVU.MOREX.r2.3HG0258450	1409	1427	+	6.87e-07	CTCCCCCCTCCTCCCCCCC
838	MLOC_3855	HORVU.MOREX.r2.3HG0258450	1412	1430	+	3.63e-06	CCCCCTCCTCCCCCCCTGC
839	MLOC_3855	HORVU.MOREX.r2.3HG0258450	1415	1433	+	2.82e-06	CCTCCTCCCCCCCTGCTTC
840	MLOC_3855	HORVU.MOREX.r2.3HG0260070	1445	1463	+	2.54e-06	CCTCCCCATCCCACTCCAC
841	MLOC_3855	HORVU.MOREX.r2.3HG0261280	230	248	-	6.27e-06	CCCCCTCTTCTTCAACAAC
842	MLOC_3855	HORVU.MOREX.r2.3HG0261280	233	251	-	3.59e-07	CTTCCCCCTCTTCTTCAAC
843	MLOC_3855	HORVU.MOREX.r2.3HG0268090	1445	1463	+	8.33e-06	CTCCTCCCTCCTCCCGCTC
844	MLOC_3855	HORVU.MOREX.r2.3HG0268090	1448	1466	+	5.86e-06	CTCCCTCCTCCCGCTCCAC
845	MLOC_3855	HORVU.MOREX.r2.3HG0268090	1451	1469	+	1.09e-06	CCTCCTCCCGCTCCACCAC
846	MLOC_3855	HORVU.MOREX.r2.3HG0268330	671	689	-	1.17e-06	TCTCCTCATCGTCATCATC
847	MLOC_3855	HORVU.MOREX.r2.4HG0281870	416	434	+	4.01e-06	CATCATACTCATCCTCCGC
848	MLOC_3855	HORVU.MOREX.r2.4HG0282010	1245	1263	+	1.67e-06	CTTCCCCCTCCCCTTCGTC
849	MLOC_3855	HORVU.MOREX.r2.4HG0282010	1269	1287	+	6.03e-06	CTTCCCCTTCCCCCACCCC
850	MLOC_3855	HORVU.MOREX.r2.4HG0282010	1272	1290	+	8.83e-07	CCCCTTCCCCCACCCCCTC
851	MLOC_3855	HORVU.MOREX.r2.4HG0282010	616	634	-	6e-06	CCTCTTCCGACCCCGCCTC
852	MLOC_3855	HORVU.MOREX.r2.4HG0284690	1149	1167	+	5.86e-06	CTGCATCCTTATCCGCCAC
853	MLOC_3855	HORVU.MOREX.r2.4HG0326790	1267	1285	+	2e-06	CCTCTTCTTGCACCTTCTC
854	MLOC_3855	HORVU.MOREX.r2.4HG0326790	256	274	-	5.67e-06	TCTCCCCCACCTCATCATT
855	MLOC_3855	HORVU.MOREX.r2.4HG0326790	259	277	-	1.49e-06	CTCTCTCCCCCACCTCATC
856	MLOC_3855	HORVU.MOREX.r2.4HG0326790	380	398	-	1.03e-06	TCTCCTCCACCTCATCATT
857	MLOC_3855	HORVU.MOREX.r2.4HG0326790	383	401	-	1.35e-07	CTCTCTCCTCCACCTCATC
858	MLOC_3855	HORVU.MOREX.r2.4HG0326790	386	404	-	7.62e-06	GTTCTCTCTCCTCCACCTC
859	MLOC_3855	HORVU.MOREX.r2.4HG0335610	1251	1269	+	2.15e-06	CCTCCGCCGTCTCCCCCTC
860	MLOC_3855	HORVU.MOREX.r2.5HG0399220	1336	1354	+	4.83e-06	GCTTCTCCCCCTCCTCCTA
861	MLOC_3855	HORVU.MOREX.r2.5HG0399450	530	548	-	1.22e-06	CTCCCTTCTCCTCTGCATC
862	MLOC_3855	HORVU.MOREX.r2.5HG0417650	1442	1460	+	2.04e-06	CCCTTTCCTCTCCATCCTC
863	MLOC_3855	HORVU.MOREX.r2.5HG0419300	763	781	-	5.71e-07	CCTCCCTCTCCCTCTCCTC
864	MLOC_3855	HORVU.MOREX.r2.5HG0419300	766	784	-	3.17e-06	TCTCCTCCCTCTCCCTCTC
865	MLOC_3855	HORVU.MOREX.r2.5HG0419300	768	786	-	3.49e-06	CCTCTCCTCCCTCTCCCTC
866	MLOC_3855	HORVU.MOREX.r2.5HG0419300	774	792	-	7.66e-06	CCTTCCCCTCTCCTCCCTC
867	MLOC_3855	HORVU.MOREX.r2.5HG0419300	893	911	-	6.77e-06	CCTCCATCTCCTTCTCCCT
868	MLOC_3855	HORVU.MOREX.r2.5HG0419300	896	914	-	1.7e-07	TCTCCTCCATCTCCTTCTC
869	MLOC_3855	HORVU.MOREX.r2.5HG0419300	899	917	-	3.95e-06	CCATCTCCTCCATCTCCTT
870	MLOC_3855	HORVU.MOREX.r2.5HG0419300	902	920	-	2.58e-06	CTCCCATCTCCTCCATCTC
871	MLOC_3855	HORVU.MOREX.r2.5HG0419300	908	926	-	9.63e-06	CTTCTCCTCCCATCTCCTC
872	MLOC_3855	HORVU.MOREX.r2.5HG0419300	918	936	-	3.78e-06	CCTCCATGTCCTTCTCCTC
873	MLOC_3855	HORVU.MOREX.r2.5HG0419300	921	939	-	3.3e-06	TCTCCTCCATGTCCTTCTC
874	MLOC_3855	HORVU.MOREX.r2.5HG0419300	946	964	-	4.07e-06	TCTCATTCATCTCCTTCTC
875	MLOC_3855	HORVU.MOREX.r2.5HG0419300	954	972	-	8.98e-06	CCTCCTCTTCTCATTCATC
876	MLOC_3855	HORVU.MOREX.r2.5HG0423450	1193	1211	+	4.76e-06	CCCGCTCCACATCCTCATC
877	MLOC_3855	HORVU.MOREX.r2.5HG0423450	1199	1217	+	7.37e-06	CCACATCCTCATCAGCCCC
878	MLOC_3855	HORVU.MOREX.r2.5HG0425020	463	481	-	6.46e-07	CCCCCTCCCCCCCCCCCTC
879	MLOC_3855	HORVU.MOREX.r2.5HG0425020	466	484	-	8.57e-06	CTCCCCCCTCCCCCCCCCC
880	MLOC_3855	HORVU.MOREX.r2.5HG0425020	635	653	-	3.74e-07	CTGCATCCCTCTCCTCCTC
881	MLOC_3855	HORVU.MOREX.r2.5HG0425810	1033	1051	+	7.84e-06	TCTCCTCATTTAACTCCTC
882	MLOC_3855	HORVU.MOREX.r2.5HG0425810	277	295	+	2.84e-06	ACTCCTGCTCCTCGTCCTC
883	MLOC_3855	HORVU.MOREX.r2.5HG0425810	280	298	+	3.02e-06	CCTGCTCCTCGTCCTCGTC
884	MLOC_3855	HORVU.MOREX.r2.5HG0425810	292	310	+	9.68e-06	CCTCGTCCATCCCCACCTC
885	MLOC_3855	HORVU.MOREX.r2.5HG0425810	298	316	+	1.01e-06	CCATCCCCACCTCATCCTC
886	MLOC_3855	HORVU.MOREX.r2.5HG0425810	301	319	+	5.65e-08	TCCCCACCTCATCCTCCTC
887	MLOC_3855	HORVU.MOREX.r2.5HG0425810	304	322	+	1.13e-08	CCACCTCATCCTCCTCTTC
888	MLOC_3855	HORVU.MOREX.r2.5HG0425810	307	325	+	2.14e-10	CCTCATCCTCCTCTTCCTC
889	MLOC_3855	HORVU.MOREX.r2.5HG0425810	310	328	+	4.93e-10	CATCCTCCTCTTCCTCCTC
890	MLOC_3855	HORVU.MOREX.r2.5HG0425810	313	331	+	1.95e-10	CCTCCTCTTCCTCCTCCAC
891	MLOC_3855	HORVU.MOREX.r2.5HG0425810	316	334	+	5.62e-09	CCTCTTCCTCCTCCACATC
892	MLOC_3855	HORVU.MOREX.r2.5HG0425810	319	337	+	2.12e-09	CTTCCTCCTCCACATCCTC
893	MLOC_3855	HORVU.MOREX.r2.5HG0425810	322	340	+	6.15e-07	CCTCCTCCACATCCTCGGC
894	MLOC_3855	HORVU.MOREX.r2.5HG0425810	325	343	+	1.27e-06	CCTCCACATCCTCGGCCTC
895	MLOC_3855	HORVU.MOREX.r2.5HG0425810	328	346	+	2.16e-06	CCACATCCTCGGCCTCCTC
896	MLOC_3855	HORVU.MOREX.r2.5HG0425810	340	358	+	2.62e-06	CCTCCTCGAAATCCTCCTC
897	MLOC_3855	HORVU.MOREX.r2.5HG0426210	1098	1116	+	4.53e-06	CCACATCTTTTTCCTCCCC
898	MLOC_3855	HORVU.MOREX.r2.5HG0426210	1308	1326	+	8.9e-06	CTCTTCTTTCCTCTTCCTC
899	MLOC_3855	HORVU.MOREX.r2.5HG0426210	1311	1329	+	1.53e-06	TTCTTTCCTCTTCCTCTTC
900	MLOC_3855	HORVU.MOREX.r2.5HG0426210	1314	1332	+	8.46e-08	TTTCCTCTTCCTCTTCTTC
901	MLOC_3855	HORVU.MOREX.r2.5HG0426210	1317	1335	+	1.46e-09	CCTCTTCCTCTTCTTCCTC
902	MLOC_3855	HORVU.MOREX.r2.5HG0426210	1320	1338	+	2.88e-06	CTTCCTCTTCTTCCTCGAT
903	MLOC_3855	HORVU.MOREX.r2.5HG0426210	1326	1344	+	7.06e-06	CTTCTTCCTCGATCGCCTC
904	MLOC_3855	HORVU.MOREX.r2.5HG0434790	322	340	-	6.96e-06	CCGCCTCCTCATCAACTGC
905	MLOC_3855	HORVU.MOREX.r2.5HG0446210	1248	1266	+	5.17e-07	ACTCCCTCCCCTCCTCCTC
906	MLOC_3855	HORVU.MOREX.r2.5HG0446210	1251	1269	+	1.48e-06	CCCTCCCCTCCTCCTCCGT
907	MLOC_3855	HORVU.MOREX.r2.5HG0446210	1254	1272	+	3.24e-06	TCCCCTCCTCCTCCGTCTA
908	MLOC_3855	HORVU.MOREX.r2.5HG0446210	1323	1341	-	3.72e-06	CCTCGTCCTCCTCCTCTCG
909	MLOC_3855	HORVU.MOREX.r2.5HG0446210	1326	1344	-	5.51e-08	CGTCCTCGTCCTCCTCCTC
910	MLOC_3855	HORVU.MOREX.r2.5HG0446210	1329	1347	-	3.33e-07	CGTCGTCCTCGTCCTCCTC
911	MLOC_3855	HORVU.MOREX.r2.5HG0446810	467	485	-	1.9e-06	CCCTTTCTTCCTCCTCTCC
912	MLOC_3855	HORVU.MOREX.r2.5HG0446810	470	488	-	3.35e-07	CATCCCTTTCTTCCTCCTC
913	MLOC_3855	HORVU.MOREX.r2.6HG0449830	793	811	-	3.89e-06	CCACCTACCCCTCCCCCTC
914	MLOC_3855	HORVU.MOREX.r2.6HG0449830	826	844	-	9.68e-06	CTTCCTCCCTCCCTCCCTC
915	MLOC_3855	HORVU.MOREX.r2.6HG0491140	1249	1267	+	6.64e-06	CTCTCTCCTCTTCTCTCTC
916	MLOC_3855	HORVU.MOREX.r2.6HG0491140	1252	1270	+	6.96e-06	TCTCCTCTTCTCTCTCATC
917	MLOC_3855	HORVU.MOREX.r2.6HG0505360	463	481	+	1.73e-06	CATCCATTTCCTTCTCCTC
918	MLOC_3855	HORVU.MOREX.r2.6HG0505360	466	484	+	4.1e-07	CCATTTCCTTCTCCTCCAC
919	MLOC_3855	HORVU.MOREX.r2.6HG0505360	469	487	+	3.49e-08	TTTCCTTCTCCTCCACCTC
920	MLOC_3855	HORVU.MOREX.r2.6HG0505360	472	490	+	1.81e-06	CCTTCTCCTCCACCTCTGT
921	MLOC_3855	HORVU.MOREX.r2.6HG0505360	475	493	+	9.86e-06	TCTCCTCCACCTCTGTCTT
922	MLOC_3855	HORVU.MOREX.r2.6HG0511990	369	387	-	5.17e-06	CTTCACCCTAATCATCCAC
923	MLOC_3855	HORVU.MOREX.r2.7HG0561840	263	281	-	3.38e-06	CCCTCCCATCCTCTTCCCC
924	MLOC_3855	HORVU.MOREX.r2.7HG0561840	266	284	-	3.54e-06	TCTCCCTCCCATCCTCTTC
925	MLOC_3855	HORVU.MOREX.r2.7HG0591160	1464	1482	+	2.11e-06	TCCCCTTCTCCTTCCCCTC
926	MLOC_3855	HORVU.MOREX.r2.7HG0591160	1467	1485	+	5.98e-07	CCTTCTCCTTCCCCTCCTT
927	MLOC_3855	HORVU.MOREX.r2.7HG0591160	1470	1488	+	1.77e-07	TCTCCTTCCCCTCCTTCTC
928	MLOC_3855	HORVU.MOREX.r2.7HG0600390	1446	1464	+	7.13e-06	CTTCCCCATCCACACCCAC
929	MLOC_3855	HORVU.MOREX.r2.7HG0600390	671	689	-	6.45e-06	CCTACTCCTCCTCCGTTTT
930	MLOC_3855	HORVU.MOREX.r2.7HG0600390	674	692	-	4.01e-07	CCTCCTACTCCTCCTCCGT
931	MLOC_3855	HORVU.MOREX.r2.7HG0600390	677	695	-	1.75e-10	CCTCCTCCTACTCCTCCTC
932	MLOC_3855	HORVU.MOREX.r2.7HG0600390	680	698	-	1.62e-07	GTTCCTCCTCCTACTCCTC
933	MLOC_3855	HORVU.MOREX.r2.7HG0600390	704	722	-	5.56e-06	CCTCCGACACCTCCTCCTT
934	MLOC_3855	HORVU.MOREX.r2.7HG0602540	483	501	-	3.67e-06	CCTTCTCTTCTTCCCTTTC
935	MLOC_3855	HORVU.MOREX.r2.7HG0602770	1270	1288	+	7.8e-06	CCTTCTCCTTCTCCTTGCC
936	MLOC_3855	HORVU.MOREX.r2.7HG0602770	618	636	-	1.82e-06	CTTCCTCCTCCTCGCCCTA
937	MLOC_3855	HORVU.MOREX.r2.7HG0602770	621	639	-	1.36e-06	ACTCTTCCTCCTCCTCGCC
938	MLOC_3855	HORVU.MOREX.r2.7HG0602770	624	642	-	3.51e-08	CATACTCTTCCTCCTCCTC
939	MLOC_3855	HORVU.MOREX.r2.7HG0602770	627	645	-	4.75e-07	CCACATACTCTTCCTCCTC
940	MLOC_3855	HORVU.MOREX.r2.7HG0604760	927	945	+	3.51e-07	TTTCTTTCTCTTCATCCTC
941	MLOC_3855	HORVU.MOREX.r2.7HG0604760	930	948	+	7.74e-08	CTTTCTCTTCATCCTCATC
942	MLOC_3855	HORVU.MOREX.r2.7HG0604760	933	951	+	7.37e-06	TCTCTTCATCCTCATCAAT
943	MLOC_3855	HORVU.MOREX.r2.7HG0611350	709	727	+	9.28e-06	TTTTCTTCTTCTCCTTTTC
944	MLOC_38561	HORVU.MOREX.r2.1HG0009190	1079	1099	-	5.37e-07	CGGCCTAGGCGGCGGCGGGGC
945	MLOC_38561	HORVU.MOREX.r2.1HG0009190	516	536	-	3.01e-07	AAACAGCAACGGCGGCGGCTG
946	MLOC_38561	HORVU.MOREX.r2.1HG0013470	316	336	+	8.05e-08	CGGCGCAAGAGGCGGCGCAGG
947	MLOC_38561	HORVU.MOREX.r2.1HG0022240	1114	1134	-	5.51e-08	GGGGGGCGGCGGCGGCGGGGG
948	MLOC_38561	HORVU.MOREX.r2.1HG0022240	1117	1137	-	2.84e-07	GCGGGGGGGCGGCGGCGGCGG
949	MLOC_38561	HORVU.MOREX.r2.1HG0022240	194	214	-	5.51e-08	GGGGGGCGGCGGCGGCGGGGG
950	MLOC_38561	HORVU.MOREX.r2.1HG0022240	197	217	-	2.84e-07	GCGGGGGGGCGGCGGCGGCGG
951	MLOC_38561	HORVU.MOREX.r2.1HG0022240	378	398	-	5.51e-08	GGGGGGCGGCGGCGGCGGGGG
952	MLOC_38561	HORVU.MOREX.r2.1HG0022240	381	401	-	2.84e-07	GCGGGGGGGCGGCGGCGGCGG
953	MLOC_38561	HORVU.MOREX.r2.1HG0022240	562	582	-	5.51e-08	GGGGGGCGGCGGCGGCGGGGG
954	MLOC_38561	HORVU.MOREX.r2.1HG0022240	565	585	-	2.84e-07	GCGGGGGGGCGGCGGCGGCGG
955	MLOC_38561	HORVU.MOREX.r2.1HG0022240	746	766	-	5.51e-08	GGGGGGCGGCGGCGGCGGGGG
956	MLOC_38561	HORVU.MOREX.r2.1HG0022240	749	769	-	2.84e-07	GCGGGGGGGCGGCGGCGGCGG
957	MLOC_38561	HORVU.MOREX.r2.1HG0022240	930	950	-	5.51e-08	GGGGGGCGGCGGCGGCGGGGG
958	MLOC_38561	HORVU.MOREX.r2.1HG0022240	933	953	-	2.84e-07	GCGGGGGGGCGGCGGCGGCGG
959	MLOC_38561	HORVU.MOREX.r2.1HG0036220	1234	1254	+	2.41e-06	GGGAGCGGCCGGCGGCGGCGG
960	MLOC_38561	HORVU.MOREX.r2.1HG0036220	1237	1257	+	6.1e-06	AGCGGCCGGCGGCGGCGGGAG
961	MLOC_38561	HORVU.MOREX.r2.1HG0036220	501	521	+	2.41e-06	AGAGAACAGAGGCGGCGGCTG
962	MLOC_38561	HORVU.MOREX.r2.1HG0036220	504	524	+	9.76e-07	GAACAGAGGCGGCGGCTGCGG
963	MLOC_38561	HORVU.MOREX.r2.1HG0042000	1391	1411	-	3.23e-06	AGGAGAGGATGGCGGCAGCGG
964	MLOC_38561	HORVU.MOREX.r2.1HG0047370	759	779	-	2.14e-06	CAGCCATGGCGGCGGCGGCCC
965	MLOC_38561	HORVU.MOREX.r2.1HG0047370	762	782	-	3.61e-06	TCCCAGCCATGGCGGCGGCGG
966	MLOC_38561	HORVU.MOREX.r2.1HG0059820	1420	1440	-	2.68e-06	CGTTATAGGCGGCGGCGCGGG
967	MLOC_38561	HORVU.MOREX.r2.1HG0059820	1423	1443	-	2.05e-06	GGTCGTTATAGGCGGCGGCGC
968	MLOC_38561	HORVU.MOREX.r2.1HG0071500	1370	1390	+	4.95e-06	CAGCAGCGACAGCGGCGGCGT
969	MLOC_38561	HORVU.MOREX.r2.2HG0097180	142	162	-	4.72e-06	CGGCTACAACGACGGCGCCTA
970	MLOC_38561	HORVU.MOREX.r2.2HG0160740	64	84	-	4.16e-06	TAAAGGTGGAGGCGGCGGATC
971	MLOC_38561	HORVU.MOREX.r2.2HG0166360	1461	1481	-	2e-07	CAGCAGCGGCGGCGGCGGCTA
972	MLOC_38561	HORVU.MOREX.r2.2HG0166360	1464	1484	-	3.5e-09	CAGCAGCAGCGGCGGCGGCGG
973	MLOC_38561	HORVU.MOREX.r2.2HG0166360	1467	1487	-	1.81e-06	CAGCAGCAGCAGCGGCGGCGG
974	MLOC_38561	HORVU.MOREX.r2.2HG0171670	318	338	+	5.77e-06	GGAAAAAATGGGCGGCGGCGG
975	MLOC_38561	HORVU.MOREX.r2.3HG0196590	533	553	-	7.82e-06	GGGCGACGGTGACGGTGGAGG
976	MLOC_38561	HORVU.MOREX.r2.3HG0224740	860	880	+	4.37e-06	TTGGTGGATCTGCGGCGGCGG
977	MLOC_38561	HORVU.MOREX.r2.3HG0224740	863	883	+	1.43e-06	GTGGATCTGCGGCGGCGGTGG
978	MLOC_38561	HORVU.MOREX.r2.3HG0240550	1019	1039	-	5.8e-08	TGGTGGTGGCGGCGGCGGTAG
979	MLOC_38561	HORVU.MOREX.r2.3HG0240550	1022	1042	-	8.93e-09	TGCTGGTGGTGGCGGCGGCGG
980	MLOC_38561	HORVU.MOREX.r2.3HG0240550	1167	1187	+	8.1e-06	AGGCGCCGATGGCGGCAGCAG
981	MLOC_38561	HORVU.MOREX.r2.3HG0268090	1312	1332	+	2.98e-06	CTGACGCGACGGCGGCGCCTT
982	MLOC_38561	HORVU.MOREX.r2.3HG0269020	119	139	-	8.74e-09	CAGTGAAGACGGCGGCGGAGT
983	MLOC_38561	HORVU.MOREX.r2.3HG0269020	122	142	-	8.55e-06	ATTCAGTGAAGACGGCGGCGG
984	MLOC_38561	HORVU.MOREX.r2.4HG0335610	1248	1268	-	4.91e-06	AGGGGGAGACGGCGGAGGCGC
985	MLOC_38561	HORVU.MOREX.r2.4HG0335610	1251	1271	-	2.14e-06	GGGAGGGGGAGACGGCGGAGG
986	MLOC_38561	HORVU.MOREX.r2.4HG0335610	1360	1380	-	5e-06	CCGCGGCAGCGGCGGCTGTAC
987	MLOC_38561	HORVU.MOREX.r2.4HG0335610	228	248	-	1.53e-06	CGTGACATGTGGCGGCGGTTG
988	MLOC_38561	HORVU.MOREX.r2.5HG0357560	1191	1211	-	8.47e-06	GGGTTGCAGCGGCGGCAGCAG
989	MLOC_38561	HORVU.MOREX.r2.5HG0399450	620	640	+	5e-06	TTCCCGAAATGACGGCGCAGG
990	MLOC_38561	HORVU.MOREX.r2.5HG0399450	676	696	+	5.4e-06	CGCGGGCTAGGGCGGCGGCGA
991	MLOC_38561	HORVU.MOREX.r2.5HG0399450	679	699	+	1.62e-06	GGGCTAGGGCGGCGGCGACGA
992	MLOC_38561	HORVU.MOREX.r2.5HG0399450	701	721	+	4.21e-07	TTGGGGCGGTGGCGGCGACGG
993	MLOC_38561	HORVU.MOREX.r2.5HG0399450	707	727	+	1.79e-06	CGGTGGCGGCGACGGCGACGA
994	MLOC_38561	HORVU.MOREX.r2.5HG0446810	515	535	-	3.99e-07	TTGTCGCGGCGGCGGCGGAGT
995	MLOC_38561	HORVU.MOREX.r2.5HG0446810	518	538	-	4.08e-06	CCTTTGTCGCGGCGGCGGCGG
996	MLOC_38561	HORVU.MOREX.r2.6HG0449830	32	52	-	3.17e-06	AGTGGAAGATGGCGGCGACAA
997	MLOC_38561	HORVU.MOREX.r2.6HG0449830	390	410	-	9.75e-06	CGGCCGCGTCGACGGCGACGC
998	MLOC_38561	HORVU.MOREX.r2.6HG0449830	725	745	-	1.09e-06	CAAGGATGGTGGCGGCGGGGC
999	MLOC_38561	HORVU.MOREX.r2.7HG0591160	450	470	-	5.1e-06	GACACGTGGTGGCGGCTGAGA
1000	MLOC_38561	HORVU.MOREX.r2.7HG0600390	494	514	-	7.81e-07	GGGCTCGGGTGGCGGCGGGGG
1001	MLOC_38561	HORVU.MOREX.r2.7HG0600390	909	929	+	3.72e-06	AGGCGGACATAGCGGCGGAGG
1002	MLOC_3926	HORVU.MOREX.r2.2HG0174050	759	771	+	4.73e-07	TTTAATACCGTTA
1003	MLOC_3926	HORVU.MOREX.r2.3HG0268090	1117	1129	-	4.73e-07	TTTAAAACCGTTA
1004	MLOC_3926	HORVU.MOREX.r2.7HG0537750	1005	1017	+	9.28e-06	AGCAAAACCGTTA
1005	MLOC_39554	HORVU.MOREX.r2.1HG0077210	566	580	+	7.32e-06	GGAATAGTAGGTGGG
1006	MLOC_39554	HORVU.MOREX.r2.4HG0295080	440	454	+	5.06e-06	TTGTAGGTAGGTGAT
1007	MLOC_43537	HORVU.MOREX.r2.1HG0025160	1150	1159	-	1.99e-06	GAGAATCTGG
1008	MLOC_43537	HORVU.MOREX.r2.4HG0342390	1407	1416	-	3.19e-06	AAGAATCTGT
1009	MLOC_43575	HORVU.MOREX.r2.3HG0226970	1002	1011	+	3.52e-06	ACCTCGTACA
1010	MLOC_43575	HORVU.MOREX.r2.5HG0423450	766	775	+	7.78e-06	ACCTCGGACC
1011	MLOC_43575	HORVU.MOREX.r2.6HG0449100	298	307	+	7.78e-06	ACCTCGGACC
1012	MLOC_43575	HORVU.MOREX.r2.6HG0458780	1005	1014	+	7.05e-06	TCCTCGTACG
1013	MLOC_43806	HORVU.MOREX.r2.1HG0038700	1467	1487	-	5.53e-06	ACTCTGCTAAACCACCAACCC
1014	MLOC_43806	HORVU.MOREX.r2.1HG0077210	1436	1456	+	6.29e-06	CGGAACCAGAGCCACCAACCC
1015	MLOC_43806	HORVU.MOREX.r2.2HG0102950	1337	1357	+	3.5e-06	CTTATACACCATCACCAACTT
1016	MLOC_43806	HORVU.MOREX.r2.2HG0136810	428	448	-	3.29e-06	ACATAGCCTTTTCACCAACCA
1017	MLOC_43806	HORVU.MOREX.r2.3HG0240550	919	939	-	5.61e-06	CCGCCCACACCCCACCAACAA
1018	MLOC_43806	HORVU.MOREX.r2.3HG0261280	228	248	-	3.77e-06	CCCCCTCTTCTTCAACAACCC
1019	MLOC_43806	HORVU.MOREX.r2.4HG0326790	1048	1068	+	3.5e-06	ACTCAACCAACTAACCAACCA
1020	MLOC_43806	HORVU.MOREX.r2.5HG0434790	557	577	-	5.86e-06	ACTCGATCTTTCCACCAAACT
1021	MLOC_43806	HORVU.MOREX.r2.6HG0449830	802	822	-	3.19e-06	CCCAACCCTAGCCACCTACCC
1022	MLOC_43806	HORVU.MOREX.r2.7HG0527710	1417	1437	+	8.51e-06	CCCCACTCAACCCACCACCCA
1023	MLOC_43806	HORVU.MOREX.r2.7HG0613110	1199	1219	-	7.63e-06	ATCTATTATCCCAACCAACTA
1024	MLOC_4407	HORVU.MOREX.r2.1HG0023350	1053	1067	+	7.6e-06	TTTCTTTATTTGTAA
1025	MLOC_4407	HORVU.MOREX.r2.1HG0023350	1140	1154	+	5.78e-06	TTGCTTATTTGGGAA
1026	MLOC_4407	HORVU.MOREX.r2.3HG0245710	977	991	+	9.09e-06	TTTCCTCATCAGGAT
1027	MLOC_4407	HORVU.MOREX.r2.3HG0260940	1186	1200	-	7.47e-06	TTTCTTCATTTAGAA
1028	MLOC_4407	HORVU.MOREX.r2.3HG0261850	744	758	-	8.53e-06	TTTCTCCTTTGAGTA
1029	MLOC_4407	HORVU.MOREX.r2.4HG0279880	379	393	+	4e-06	ATTCCCTTTAGGGAA
1030	MLOC_4407	HORVU.MOREX.r2.4HG0282360	222	236	-	8.68e-06	TTTCTATATTTGGTT
1031	MLOC_4407	HORVU.MOREX.r2.4HG0335610	602	616	-	5.93e-06	TTTCCCTTTTCAGCA
1032	MLOC_4407	HORVU.MOREX.r2.5HG0356450	574	588	-	5.78e-06	TTTCTATTTCTGGCA
1033	MLOC_4407	HORVU.MOREX.r2.5HG0446210	385	399	+	6.71e-06	TTTCCCGATTTGGAT
1034	MLOC_4407	HORVU.MOREX.r2.6HG0505970	217	231	-	8.46e-06	TTGCCTTATCCGGAA
1035	MLOC_44514	HORVU.MOREX.r2.1HG0002090	1109	1122	-	6.82e-07	CCAAAAATAGAAAC
1036	MLOC_44514	HORVU.MOREX.r2.1HG0002090	714	727	-	3.37e-06	CTAAAAAAAGAAAC
1037	MLOC_44514	HORVU.MOREX.r2.1HG0052020	484	497	-	1.86e-06	AGAAAAGAGGAAAG
1038	MLOC_44514	HORVU.MOREX.r2.2HG0105930	699	712	+	6.9e-07	ACAAAAGGGGAAAG
1039	MLOC_44514	HORVU.MOREX.r2.2HG0151400	1211	1224	-	6.63e-06	ACCAAAAAGGCAAG
1040	MLOC_44514	HORVU.MOREX.r2.3HG0188410	1333	1346	-	8.26e-06	CGGAAAGTGGAAAG
1041	MLOC_44514	HORVU.MOREX.r2.3HG0206300	1391	1404	+	2.99e-08	CCAAAAGAAGAAAA
1042	MLOC_44514	HORVU.MOREX.r2.3HG0246920	1096	1109	-	4.88e-06	GCAAAAAAGGTAAA
1043	MLOC_44514	HORVU.MOREX.r2.3HG0254040	206	219	-	8.11e-07	CAAAAAGAAGAAAA
1044	MLOC_44514	HORVU.MOREX.r2.3HG0260940	399	412	-	9.22e-06	CAAAAAGAAGCAAG
1045	MLOC_44514	HORVU.MOREX.r2.3HG0261280	1155	1168	+	1.51e-06	AGAAAAAAGGAAAA
1046	MLOC_44514	HORVU.MOREX.r2.3HG0266100	750	763	-	2.35e-06	CCAAAAAAGGAATG
1047	MLOC_44514	HORVU.MOREX.r2.3HG0269020	311	324	-	6.13e-06	CCGAAAGTGGAAGG
1048	MLOC_44514	HORVU.MOREX.r2.3HG0274990	828	841	-	4.38e-06	CGAAAAAAAGAAAC
1049	MLOC_44514	HORVU.MOREX.r2.4HG0282010	918	931	+	7.91e-06	CGAAAAAAAGAAGA
1050	MLOC_44514	HORVU.MOREX.r2.4HG0282360	224	237	+	2.29e-06	CCAAATATAGAAAA
1051	MLOC_44514	HORVU.MOREX.r2.4HG0335610	917	930	+	4.65e-07	CGAAAAAAGGAAAA
1052	MLOC_44514	HORVU.MOREX.r2.5HG0356450	576	589	+	4.42e-06	CCAGAAATAGAAAC
1053	MLOC_44514	HORVU.MOREX.r2.5HG0369380	1317	1330	-	9.64e-06	GCCAAAGAGGAAAC
1054	MLOC_44514	HORVU.MOREX.r2.5HG0399220	200	213	-	8.43e-06	AAAGAAAAGGAAAG
1055	MLOC_44514	HORVU.MOREX.r2.5HG0399220	206	219	-	2.62e-06	AGAAAAAAAGAAAA
1056	MLOC_44514	HORVU.MOREX.r2.5HG0446210	849	862	+	9.83e-06	CGCAAAGTAGAAAA
1057	MLOC_44514	HORVU.MOREX.r2.6HG0526840	1211	1224	-	3.48e-06	CTCAAAAAAGAAAA
1058	MLOC_44514	HORVU.MOREX.r2.7HG0561840	1224	1237	-	5.17e-06	CCACAAGAAGAAAG
1059	MLOC_44514	HORVU.MOREX.r2.7HG0562850	10	23	-	9.64e-06	AGGAAAAAGGAAAG
1060	MLOC_44514	HORVU.MOREX.r2.7HG0581730	1405	1418	+	3.48e-06	CTCAAAAAAGAAAA
1061	MLOC_44514	HORVU.MOREX.r2.7HG0591160	1086	1099	+	8.75e-07	CGAAAAAAAGAAAA
1062	MLOC_44514	HORVU.MOREX.r2.7HG0613110	794	807	+	8.11e-07	CAAAAAGAAGAAAA
1063	MLOC_44514	HORVU.MOREX.r2.7HG0618780	788	801	+	5.99e-06	CCGAAAAAGGATAA
1064	MLOC_44514	HORVU.MOREX.r2.7HG0621290	1073	1086	+	2.19e-06	AAAAAAAAAGAAAA
1065	MLOC_44514	HORVU.MOREX.r2.7HG0621290	156	169	-	7.23e-06	CCAAAAAAGAAAAA
1066	MLOC_44514	HORVU.MOREX.r2.7HG0621290	157	170	-	2.46e-07	CCCAAAAAAGAAAA
1067	MLOC_4830	HORVU.MOREX.r2.1HG0030270	1096	1104	+	7.51e-06	CTGTACGGA
1068	MLOC_4830	HORVU.MOREX.r2.7HG0600390	1109	1117	+	7.51e-06	TTGTACGGA
1069	MLOC_498	HORVU.MOREX.r2.1HG0002090	185	199	-	7.3e-06	AGAAGTTTCCGGAGT
1070	MLOC_498	HORVU.MOREX.r2.1HG0002090	576	590	+	7.24e-06	GGATGTATCTAGAAC
1071	MLOC_498	HORVU.MOREX.r2.3HG0253610	997	1011	+	3.6e-06	AGATGCTTCCGGAAA
1072	MLOC_498	HORVU.MOREX.r2.4HG0319740	889	903	-	8.46e-06	AGAGGCATCTAGAAA
1073	MLOC_498	HORVU.MOREX.r2.5HG0369380	1089	1103	-	2.26e-06	GGATTTTTCTAGAAG
1074	MLOC_498	HORVU.MOREX.r2.6HG0449810	119	133	+	4.87e-06	AGAACATGCTGGAAG
1075	MLOC_498	HORVU.MOREX.r2.6HG0511990	158	172	+	7.24e-06	GGATGTATCTAGAAC
1076	MLOC_498	HORVU.MOREX.r2.6HG0511990	27	41	+	1.36e-06	AGAAGCTTCAAGAAA
1077	MLOC_51353	HORVU.MOREX.r2.1HG0047370	572	584	+	9.14e-06	ATAAATTTCAAAA
1078	MLOC_51353	HORVU.MOREX.r2.1HG0059820	287	299	-	5.32e-06	CAAAATTTTGAAA
1079	MLOC_51353	HORVU.MOREX.r2.1HG0059820	290	302	+	9.59e-06	CAAAATTTTGAAC
1080	MLOC_51353	HORVU.MOREX.r2.2HG0101050	1389	1401	+	4.37e-06	ACAAATTTAAAAG
1081	MLOC_51353	HORVU.MOREX.r2.2HG0144150	1053	1065	-	3.37e-06	TAAAATTTTAAAT
1082	MLOC_51353	HORVU.MOREX.r2.2HG0144150	1056	1068	+	9.39e-07	TAAAATTTTAAAA
1083	MLOC_51353	HORVU.MOREX.r2.2HG0173820	703	715	+	6.08e-06	CCAAATTTCAAAA
1084	MLOC_51353	HORVU.MOREX.r2.2HG0174020	1088	1100	-	2.59e-06	ATAAATTTAAAAA
1085	MLOC_51353	HORVU.MOREX.r2.2HG0174020	1100	1112	-	4.51e-07	GAAAATTTTAAAA
1086	MLOC_51353	HORVU.MOREX.r2.3HG0230950	563	575	-	7.28e-06	AAAAATTTGAAAA
1087	MLOC_51353	HORVU.MOREX.r2.3HG0253610	294	306	-	8e-06	ATAAATTTTGAAA
1088	MLOC_51353	HORVU.MOREX.r2.3HG0268090	1138	1150	-	4.48e-06	TGAAATTTAAAAA
1089	MLOC_51353	HORVU.MOREX.r2.4HG0323870	270	282	-	4.67e-06	TAAAATTTAAAAA
1090	MLOC_51353	HORVU.MOREX.r2.4HG0323870	797	809	+	2.59e-06	ATAAATTTAAAAA
1091	MLOC_51353	HORVU.MOREX.r2.5HG0356450	223	235	-	1.9e-06	AAAAATTTAAAAA
1092	MLOC_51353	HORVU.MOREX.r2.5HG0394530	1085	1097	-	9.8e-06	TGAAATTTTAAGC
1093	MLOC_51353	HORVU.MOREX.r2.5HG0399220	819	831	-	5.96e-06	TTAAATTTAAAAA
1094	MLOC_51353	HORVU.MOREX.r2.5HG0399220	822	834	+	5.96e-06	TTAAATTTAAAAA
1095	MLOC_51353	HORVU.MOREX.r2.5HG0422470	389	401	-	4.29e-06	TTAAATTTTAAAT
1096	MLOC_51353	HORVU.MOREX.r2.7HG0537750	17	29	-	6.72e-06	ACAAATTTTGAAA
1097	MLOC_51353	HORVU.MOREX.r2.7HG0537750	209	221	-	6.72e-06	ACAAATTTTGAAA
1098	MLOC_51353	HORVU.MOREX.r2.7HG0561840	807	819	-	2.18e-06	ACAAATTTTAACA
1099	MLOC_51353	HORVU.MOREX.r2.7HG0602540	1037	1049	-	9.32e-06	CAAAATTTAAATT
1100	MLOC_51930	HORVU.MOREX.r2.2HG0166450	1129	1143	-	3.39e-06	GAGGCCGACGTGGCG
1101	MLOC_51930	HORVU.MOREX.r2.3HG0246920	874	888	+	3.13e-07	ATGGCTGACGTGGAA
1102	MLOC_51930	HORVU.MOREX.r2.4HG0335340	872	886	+	6.85e-06	CTAGATTACGTGGCG
1103	MLOC_51930	HORVU.MOREX.r2.5HG0423450	1068	1082	-	9.74e-06	TTTGGTGACGTGTGA
1104	MLOC_51930	HORVU.MOREX.r2.5HG0425810	664	678	+	3.99e-06	TAGGCCGACGTGGCG
1105	MLOC_51930	HORVU.MOREX.r2.6HG0489450	933	947	-	5.74e-07	AGTGCCGACGTGGCA
1106	MLOC_51930	HORVU.MOREX.r2.6HG0494570	367	381	+	9.38e-06	TTTGATGATGTGGCA
1107	MLOC_51930	HORVU.MOREX.r2.7HG0618780	892	906	-	5.55e-06	AATACTGACGTGACA
1108	MLOC_52112	HORVU.MOREX.r2.2HG0169020	486	500	-	6.21e-06	TGTGGTGACGTAGCA
1109	MLOC_52112	HORVU.MOREX.r2.3HG0188410	356	370	+	8.2e-06	TTTGGTGACGTCATA
1110	MLOC_52112	HORVU.MOREX.r2.3HG0200760	770	784	-	8.55e-06	GAGGGTGACGTCACG
1111	MLOC_52112	HORVU.MOREX.r2.3HG0246920	874	888	+	4.46e-06	ATGGCTGACGTGGAA
1112	MLOC_52112	HORVU.MOREX.r2.6HG0449830	1377	1391	+	8.06e-06	GTCGACGACGTGACC
1113	MLOC_52112	HORVU.MOREX.r2.6HG0489450	933	947	-	4.43e-06	AGTGCCGACGTGGCA
1114	MLOC_52112	HORVU.MOREX.r2.6HG0494570	367	381	+	9.7e-06	TTTGATGATGTGGCA
1115	MLOC_52112	HORVU.MOREX.r2.7HG0613110	270	284	-	7.66e-06	TTAGATGACGTCGAT
1116	MLOC_52112	HORVU.MOREX.r2.7HG0618780	892	906	-	7.22e-06	AATACTGACGTGACA
1117	MLOC_52114	HORVU.MOREX.r2.1HG0038700	178	191	+	6.67e-06	GAAGGAATCTTCGG
1118	MLOC_52114	HORVU.MOREX.r2.1HG0073360	1279	1292	-	5.55e-07	TATGGAATCTTCTT
1119	MLOC_52114	HORVU.MOREX.r2.1HG0077210	1050	1063	+	7.77e-06	CAAAGAATCTTATT
1120	MLOC_52114	HORVU.MOREX.r2.2HG0087180	1230	1243	+	1.78e-06	ATGAGAATATTTTT
1121	MLOC_52114	HORVU.MOREX.r2.2HG0144150	1269	1282	+	5.72e-06	CTGGGAATCTTCTT
1122	MLOC_52114	HORVU.MOREX.r2.2HG0174020	602	615	-	2.73e-06	AGAAGAATATTTTT
1123	MLOC_52114	HORVU.MOREX.r2.2HG0174050	1196	1209	-	2.73e-06	AGAAGAATATTTTT
1124	MLOC_52114	HORVU.MOREX.r2.3HG0188410	656	669	-	6.67e-06	AGGGGAATATTTTG
1125	MLOC_52114	HORVU.MOREX.r2.5HG0446210	736	749	-	2.17e-06	TATAGAATATTTTT
1126	MLOC_52115	HORVU.MOREX.r2.1HG0059820	373	383	-	9.26e-06	TTAATAATTAT
1127	MLOC_52115	HORVU.MOREX.r2.3HG0230950	903	913	+	8.39e-06	TTAATAATTGT
1128	MLOC_52115	HORVU.MOREX.r2.3HG0268330	1227	1237	-	8.8e-06	ACAATAATTTA
1129	MLOC_52115	HORVU.MOREX.r2.4HG0335610	996	1006	-	3.49e-06	TCAATAATTAT
1130	MLOC_52115	HORVU.MOREX.r2.5HG0356450	1098	1108	-	9.26e-06	TTAATAATTAT
1131	MLOC_52115	HORVU.MOREX.r2.5HG0399220	540	550	+	4.94e-06	CCAATAATTTA
1132	MLOC_52115	HORVU.MOREX.r2.5HG0417650	97	107	+	9.67e-06	ATAATAATTGA
1133	MLOC_52134	HORVU.MOREX.r2.1HG0030270	1276	1296	-	5.03e-06	ATTTTGGAAGTAGGTGTGACA
1134	MLOC_52134	HORVU.MOREX.r2.3HG0261140	699	719	-	9.11e-06	AGGGCGATGTTAGGTGGAGGA
1135	MLOC_52134	HORVU.MOREX.r2.5HG0369380	609	629	+	8.01e-06	AAAGAAGAGTTAGGTAAAACT
1136	MLOC_52321	HORVU.MOREX.r2.1HG0030270	1095	1105	+	6.11e-06	TCTGTACGGAT
1137	MLOC_52321	HORVU.MOREX.r2.2HG0101050	1383	1393	-	9.63e-06	TTTGTACGGTA
1138	MLOC_52321	HORVU.MOREX.r2.7HG0600390	1108	1118	+	1.34e-06	TTTGTACGGAT
1139	MLOC_52439	HORVU.MOREX.r2.1HG0047170	810	819	+	6.01e-06	AATTAGGTAC
1140	MLOC_52439	HORVU.MOREX.r2.2HG0164880	519	528	+	2.26e-06	AGTTAGGTAC
1141	MLOC_52439	HORVU.MOREX.r2.3HG0260070	510	519	+	9.07e-06	AGTTAGGTCC
1142	MLOC_52439	HORVU.MOREX.r2.5HG0369380	616	625	+	1.2e-06	AGTTAGGTAA
1143	MLOC_52439	HORVU.MOREX.r2.6HG0489450	1190	1199	+	6.01e-06	AATTAGGTAC
1144	MLOC_52439	HORVU.MOREX.r2.7HG0547450	1060	1069	+	9.07e-06	AGTTAGGTCC
1145	MLOC_52944	HORVU.MOREX.r2.1HG0055640	1001	1019	+	6.05e-06	TTTCCATTAATGGTAACCA
1146	MLOC_52944	HORVU.MOREX.r2.1HG0055640	998	1016	-	7.79e-07	TTACCATTAATGGAAATTA
1147	MLOC_52944	HORVU.MOREX.r2.2HG0136810	355	373	+	1.63e-06	TTTCTAAAAAAAGAACATA
1148	MLOC_52944	HORVU.MOREX.r2.4HG0279880	376	394	-	6.43e-06	TTTCCCTAAAGGGAATCGT
1149	MLOC_52944	HORVU.MOREX.r2.4HG0282360	221	239	+	3.95e-06	CAACCAAATATAGAAAAAT
1150	MLOC_52944	HORVU.MOREX.r2.5HG0356450	573	591	+	6.48e-06	ATGCCAGAAATAGAAACTG
1151	MLOC_52944	HORVU.MOREX.r2.6HG0496040	636	654	-	7.05e-06	ATTGCCAAAATGGCAATAA
1152	MLOC_52944	HORVU.MOREX.r2.6HG0526840	1209	1227	-	2.42e-06	ATCCTCAAAAAAGAAAAAA
1153	MLOC_52944	HORVU.MOREX.r2.7HG0613110	1274	1292	-	2.99e-06	TTTCTTAAAAAAGACAAAT
1154	MLOC_52944	HORVU.MOREX.r2.7HG0613110	791	809	+	9.85e-06	TTTCAAAAAGAAGAAAAAT
1155	MLOC_52944	HORVU.MOREX.r2.7HG0618780	785	803	+	4.1e-07	TATCCGAAAAAGGATAAAT
1156	MLOC_52944	HORVU.MOREX.r2.7HG0621290	155	173	-	4.01e-06	TACCCCAAAAAAGAAAAAG
1157	MLOC_52944	HORVU.MOREX.r2.7HG0621290	543	561	-	4.01e-06	TATCTTAAATAAGAAAAGA
1158	MLOC_53640	HORVU.MOREX.r2.1HG0038700	1464	1484	-	2.89e-06	CTGCTAAACCACCAACCCTTC
1159	MLOC_53640	HORVU.MOREX.r2.1HG0077210	1439	1459	+	3.56e-06	AACCAGAGCCACCAACCCACC
1160	MLOC_53640	HORVU.MOREX.r2.2HG0088520	766	786	+	6.06e-06	TGCACGCTCCACCTACTACCG
1161	MLOC_53640	HORVU.MOREX.r2.2HG0136810	425	445	-	6.99e-06	TAGCCTTTTCACCAACCATGC
1162	MLOC_53640	HORVU.MOREX.r2.3HG0240550	916	936	-	9.28e-06	CCCACACCCCACCAACAACAA
1163	MLOC_53640	HORVU.MOREX.r2.3HG0261140	135	155	+	8.03e-06	TACCCAAACTACCAACCTCCC
1164	MLOC_53640	HORVU.MOREX.r2.3HG0261280	225	245	-	5.67e-06	CCTCTTCTTCAACAACCCTCT
1165	MLOC_53640	HORVU.MOREX.r2.6HG0449830	799	819	-	2.29e-06	AACCCTAGCCACCTACCCCTC
1166	MLOC_53640	HORVU.MOREX.r2.6HG0489450	1387	1407	+	5.61e-06	CTTTATAAGCACCAACCCCCT
1167	MLOC_5372	HORVU.MOREX.r2.3HG0268090	834	846	-	1.7e-06	TGGATCTGATTAA
1168	MLOC_5372	HORVU.MOREX.r2.4HG0282010	1460	1472	+	3.17e-06	CCGATCGGATCGG
1169	MLOC_5372	HORVU.MOREX.r2.4HG0282010	1460	1472	-	7.87e-06	CCGATCCGATCGG
1170	MLOC_5372	HORVU.MOREX.r2.4HG0284690	1480	1492	-	1.18e-06	TGGATCTGATCGG
1171	MLOC_5372	HORVU.MOREX.r2.5HG0423450	909	921	+	7.67e-06	CCGATCTGATCTG
1172	MLOC_5372	HORVU.MOREX.r2.7HG0542800	1200	1212	+	5.37e-06	TTGATCAGATCAT
1173	MLOC_5375	HORVU.MOREX.r2.1HG0002090	1107	1125	+	5.76e-06	TGGTTTCTATTTTTGGCCG
1174	MLOC_5375	HORVU.MOREX.r2.1HG0002090	712	730	+	7.56e-06	TGGTTTCTTTTTTTAGGAT
1175	MLOC_5375	HORVU.MOREX.r2.1HG0055640	998	1016	+	2.02e-06	TAATTTCCATTAATGGTAA
1176	MLOC_5375	HORVU.MOREX.r2.2HG0136810	355	373	-	3.04e-06	TATGTTCTTTTTTTAGAAA
1177	MLOC_5375	HORVU.MOREX.r2.2HG0166450	1054	1072	-	2.4e-06	TCTCTTCCGCTTTTGGCAA
1178	MLOC_5375	HORVU.MOREX.r2.2HG0173820	565	583	+	3.79e-06	AACTTTCTACTTATAGGAA
1179	MLOC_5375	HORVU.MOREX.r2.3HG0206300	1388	1406	-	9.57e-07	CTTTTTCTTCTTTTGGACT
1180	MLOC_5375	HORVU.MOREX.r2.3HG0258450	406	424	-	4.93e-06	ATGTTTTTTTTTTTGGTTA
1181	MLOC_5375	HORVU.MOREX.r2.4HG0282360	221	239	-	1.62e-06	ATTTTTCTATATTTGGTTG
1182	MLOC_5375	HORVU.MOREX.r2.5HG0356450	573	591	-	2.83e-06	CAGTTTCTATTTCTGGCAT
1183	MLOC_5375	HORVU.MOREX.r2.5HG0399220	368	386	+	9.25e-06	TTCTTTTTTCTTCTGGAAA
1184	MLOC_5375	HORVU.MOREX.r2.5HG0446810	1168	1186	-	7.8e-06	TTTTTTTTTTTTTTAGGAA
1185	MLOC_5375	HORVU.MOREX.r2.6HG0491140	582	600	+	8.14e-06	TATTTGCTATATTTGTCTA
1186	MLOC_5375	HORVU.MOREX.r2.6HG0496040	636	654	+	9.15e-06	TTATTGCCATTTTGGCAAT
1187	MLOC_5375	HORVU.MOREX.r2.6HG0526840	1209	1227	+	2.8e-06	TTTTTTCTTTTTTGAGGAT
1188	MLOC_5375	HORVU.MOREX.r2.7HG0561840	1222	1240	+	9.44e-06	TTCTTTCTTCTTGTGGCTC
1189	MLOC_5375	HORVU.MOREX.r2.7HG0562850	426	444	-	8.06e-06	CTTTGTCTATTTTTGTTAT
1190	MLOC_5375	HORVU.MOREX.r2.7HG0594730	1393	1411	-	5.39e-06	TTTTTTTTTTTTTTGGAGA
1191	MLOC_5375	HORVU.MOREX.r2.7HG0613110	1274	1292	+	8.5e-06	ATTTGTCTTTTTTAAGAAA
1192	MLOC_5375	HORVU.MOREX.r2.7HG0618780	785	803	-	1.31e-06	ATTTATCCTTTTTCGGATA
1193	MLOC_5375	HORVU.MOREX.r2.7HG0621290	155	173	+	1.58e-06	CTTTTTCTTTTTTGGGGTA
1194	MLOC_53943	HORVU.MOREX.r2.2HG0174020	600	614	+	8.57e-06	CAAAAAATATTCTTC
1195	MLOC_53943	HORVU.MOREX.r2.2HG0174050	1194	1208	+	8.57e-06	CAAAAAATATTCTTC
1196	MLOC_53943	HORVU.MOREX.r2.4HG0326790	147	161	-	7.66e-06	TCTAGCATATTCCTT
1197	MLOC_53943	HORVU.MOREX.r2.7HG0542800	443	457	+	2.21e-06	TATATTATATTCTTT
1198	MLOC_53943	HORVU.MOREX.r2.7HG0618780	7	21	-	1.44e-06	TTTATAATATTCTCA
1199	MLOC_54606	HORVU.MOREX.r2.2HG0166450	333	343	+	9.27e-06	CAAAGTCAAAA
1200	MLOC_54606	HORVU.MOREX.r2.4HG0279880	11	21	+	4.74e-06	AAAAGTCAAAC
1201	MLOC_54606	HORVU.MOREX.r2.4HG0279880	724	734	-	4.74e-06	AAAAGTCAAAC
1202	MLOC_54606	HORVU.MOREX.r2.5HG0356890	1427	1437	+	3.5e-06	CAAAGTCAAAG
1203	MLOC_54606	HORVU.MOREX.r2.6HG0491140	665	675	-	2.66e-06	AAAAGTCAAAA
1204	MLOC_54606	HORVU.MOREX.r2.6HG0491140	779	789	-	4.74e-06	AAAAGTCAAAC
1205	MLOC_54606	HORVU.MOREX.r2.7HG0527870	809	819	-	5.84e-06	TAAAGTCAACA
1206	MLOC_54674	HORVU.MOREX.r2.1HG0073360	1460	1470	+	2.96e-06	CACTATCACTG
1207	MLOC_54674	HORVU.MOREX.r2.2HG0151400	1020	1030	-	7.47e-06	CACTGCCACTA
1208	MLOC_54674	HORVU.MOREX.r2.3HG0269020	112	122	+	4.18e-06	CACTCCCACTC
1209	MLOC_54674	HORVU.MOREX.r2.4HG0281870	1471	1481	+	8.6e-06	CACTTCCACTG
1210	MLOC_54674	HORVU.MOREX.r2.4HG0323870	361	371	+	2.96e-06	CACTATCACTG
1211	MLOC_54829	HORVU.MOREX.r2.1HG0030270	1191	1199	-	5.11e-06	AAGAAAACA
1212	MLOC_54829	HORVU.MOREX.r2.1HG0077210	1478	1486	+	5.11e-06	AAGAAAACA
1213	MLOC_54829	HORVU.MOREX.r2.4HG0295080	28	36	+	5.11e-06	AAGAAAACA
1214	MLOC_54829	HORVU.MOREX.r2.4HG0323870	757	765	-	5.11e-06	AAGAAAACA
1215	MLOC_54829	HORVU.MOREX.r2.4HG0332690	1079	1087	-	5.11e-06	AAGAAAACA
1216	MLOC_54829	HORVU.MOREX.r2.5HG0417650	155	163	+	5.11e-06	AAGAAAACA
1217	MLOC_54829	HORVU.MOREX.r2.5HG0422470	466	474	+	5.11e-06	AAGAAAACA
1218	MLOC_54829	HORVU.MOREX.r2.6HG0496040	728	736	+	5.11e-06	AAGAAAACA
1219	MLOC_54829	HORVU.MOREX.r2.7HG0611350	174	182	+	5.11e-06	AAGAAAACA
1220	MLOC_54829	HORVU.MOREX.r2.7HG0611350	66	74	+	5.11e-06	AAGAAAACA
1221	MLOC_55144	HORVU.MOREX.r2.1HG0009190	476	495	-	9.22e-06	CCCCTCCCCCATCTCCTTCA
1222	MLOC_55144	HORVU.MOREX.r2.1HG0013470	313	332	-	5.55e-06	CGCCGCCTCTTGCGCCGCCC
1223	MLOC_55144	HORVU.MOREX.r2.1HG0013470	325	344	-	2.12e-06	CTGAGCCGCCTGCGCCGCCT
1224	MLOC_55144	HORVU.MOREX.r2.1HG0013470	51	70	+	5.49e-06	CACCGTCTCTTCCTCCTTCA
1225	MLOC_55144	HORVU.MOREX.r2.1HG0022240	1103	1122	+	8.85e-06	CCCCGCCCCCCCCCCCGCCG
1226	MLOC_55144	HORVU.MOREX.r2.1HG0022240	1115	1134	+	4.44e-06	CCCCGCCGCCGCCGCCCCCC
1227	MLOC_55144	HORVU.MOREX.r2.1HG0022240	183	202	+	8.85e-06	CCCCGCCCCCCCCCCCGCCG
1228	MLOC_55144	HORVU.MOREX.r2.1HG0022240	195	214	+	4.44e-06	CCCCGCCGCCGCCGCCCCCC
1229	MLOC_55144	HORVU.MOREX.r2.1HG0022240	367	386	+	8.85e-06	CCCCGCCCCCCCCCCCGCCG
1230	MLOC_55144	HORVU.MOREX.r2.1HG0022240	379	398	+	4.44e-06	CCCCGCCGCCGCCGCCCCCC
1231	MLOC_55144	HORVU.MOREX.r2.1HG0022240	551	570	+	8.85e-06	CCCCGCCCCCCCCCCCGCCG
1232	MLOC_55144	HORVU.MOREX.r2.1HG0022240	563	582	+	4.44e-06	CCCCGCCGCCGCCGCCCCCC
1233	MLOC_55144	HORVU.MOREX.r2.1HG0022240	735	754	+	8.85e-06	CCCCGCCCCCCCCCCCGCCG
1234	MLOC_55144	HORVU.MOREX.r2.1HG0022240	747	766	+	4.44e-06	CCCCGCCGCCGCCGCCCCCC
1235	MLOC_55144	HORVU.MOREX.r2.1HG0022240	919	938	+	8.85e-06	CCCCGCCCCCCCCCCCGCCG
1236	MLOC_55144	HORVU.MOREX.r2.1HG0022240	931	950	+	4.44e-06	CCCCGCCGCCGCCGCCCCCC
1237	MLOC_55144	HORVU.MOREX.r2.1HG0047370	1284	1303	+	1.77e-06	CGCAACCATCTCCACCACCT
1238	MLOC_55144	HORVU.MOREX.r2.1HG0047370	720	739	+	3.68e-07	CAACGTAGCCGTCGCCGCCA
1239	MLOC_55144	HORVU.MOREX.r2.1HG0047370	723	742	+	8.41e-06	CGTAGCCGTCGCCGCCAGCA
1240	MLOC_55144	HORVU.MOREX.r2.1HG0055640	1203	1222	+	3.41e-07	CACCACCACCACTTCCACCA
1241	MLOC_55144	HORVU.MOREX.r2.1HG0055640	1206	1225	+	5.33e-08	CACCACCACTTCCACCACCA
1242	MLOC_55144	HORVU.MOREX.r2.2HG0087180	630	649	+	3.42e-06	AGCCGGCGCTGCCGCCGACG
1243	MLOC_55144	HORVU.MOREX.r2.2HG0097180	173	192	+	3.99e-06	CACTGCAGCGATCACCGCCG
1244	MLOC_55144	HORVU.MOREX.r2.2HG0097180	192	211	+	7.21e-06	GCCCGCCGCGGTCACCACCA
1245	MLOC_55144	HORVU.MOREX.r2.2HG0097180	195	214	+	8.4e-07	CGCCGCGGTCACCACCACCA
1246	MLOC_55144	HORVU.MOREX.r2.2HG0097180	240	259	+	2.03e-06	CGGCGCGTCCTCCACCGTCG
1247	MLOC_55144	HORVU.MOREX.r2.2HG0097180	804	823	-	5.44e-06	TGCCACCATCGCCATCACCA
1248	MLOC_55144	HORVU.MOREX.r2.2HG0097180	807	826	-	4.73e-06	TCCTGCCACCATCGCCATCA
1249	MLOC_55144	HORVU.MOREX.r2.2HG0102950	90	109	-	6.7e-06	AGGCGCCGCTGCCACCTCCT
1250	MLOC_55144	HORVU.MOREX.r2.2HG0144150	102	121	-	3.74e-06	CTGCACCACCATCATCGTCG
1251	MLOC_55144	HORVU.MOREX.r2.2HG0160740	65	84	+	4.68e-06	ATCCGCCGCCTCCACCTTTA
1252	MLOC_55144	HORVU.MOREX.r2.2HG0166180	1118	1137	+	9.22e-06	AACAGCCGCTGCCGACGTCA
1253	MLOC_55144	HORVU.MOREX.r2.2HG0166360	1459	1478	+	5.61e-06	ATTAGCCGCCGCCGCCGCTG
1254	MLOC_55144	HORVU.MOREX.r2.2HG0166360	1462	1481	+	7.28e-06	AGCCGCCGCCGCCGCTGCTG
1255	MLOC_55144	HORVU.MOREX.r2.2HG0171670	327	346	-	3.24e-06	CGTCGCGGCCGCCGCCGCCC
1256	MLOC_55144	HORVU.MOREX.r2.2HG0171670	330	349	-	2.39e-07	CTTCGTCGCGGCCGCCGCCG
1257	MLOC_55144	HORVU.MOREX.r2.2HG0171670	333	352	-	5.98e-06	CCCCTTCGTCGCGGCCGCCG
1258	MLOC_55144	HORVU.MOREX.r2.2HG0174020	534	553	-	2.27e-06	CGGCGTCGGCGTCGCCGCCT
1259	MLOC_55144	HORVU.MOREX.r2.2HG0174020	537	556	+	2.17e-06	CGGCGACGCCGACGCCGACG
1260	MLOC_55144	HORVU.MOREX.r2.2HG0174020	540	559	+	1.47e-06	CGACGCCGACGCCGACGCCG
1261	MLOC_55144	HORVU.MOREX.r2.2HG0174020	543	562	+	2.42e-07	CGCCGACGCCGACGCCGACG
1262	MLOC_55144	HORVU.MOREX.r2.2HG0174050	1128	1147	-	2.27e-06	CGGCGTCGGCGTCGCCGCCT
1263	MLOC_55144	HORVU.MOREX.r2.2HG0174050	1131	1150	+	2.17e-06	CGGCGACGCCGACGCCGACG
1264	MLOC_55144	HORVU.MOREX.r2.2HG0174050	1134	1153	+	1.47e-06	CGACGCCGACGCCGACGCCG
1265	MLOC_55144	HORVU.MOREX.r2.2HG0174050	1137	1156	+	2.42e-07	CGCCGACGCCGACGCCGACG
1266	MLOC_55144	HORVU.MOREX.r2.3HG0196590	525	544	+	1.37e-06	TCATGCCGCCTCCACCGTCA
1267	MLOC_55144	HORVU.MOREX.r2.3HG0196590	528	547	+	3.31e-06	TGCCGCCTCCACCGTCACCG
1268	MLOC_55144	HORVU.MOREX.r2.3HG0196590	531	550	+	6.21e-09	CGCCTCCACCGTCACCGTCG
1269	MLOC_55144	HORVU.MOREX.r2.3HG0196590	534	553	+	4.03e-06	CTCCACCGTCACCGTCGCCC
1270	MLOC_55144	HORVU.MOREX.r2.3HG0230950	58	77	-	3.5e-06	TCTCTCCTCCGTTGCCGCCA
1271	MLOC_55144	HORVU.MOREX.r2.3HG0240550	1017	1036	+	7.79e-08	CCCTACCGCCGCCGCCACCA
1272	MLOC_55144	HORVU.MOREX.r2.3HG0240550	1020	1039	+	5.11e-09	TACCGCCGCCGCCACCACCA
1273	MLOC_55144	HORVU.MOREX.r2.3HG0240550	1023	1042	+	6.74e-08	CGCCGCCGCCACCACCAGCA
1274	MLOC_55144	HORVU.MOREX.r2.3HG0240550	1173	1192	-	7.81e-07	CGCCGCTGCTGCCGCCATCG
1275	MLOC_55144	HORVU.MOREX.r2.3HG0240550	1176	1195	-	1.39e-06	ACTCGCCGCTGCTGCCGCCA
1276	MLOC_55144	HORVU.MOREX.r2.3HG0240550	1323	1342	+	8.41e-06	CCTCGCCGCGCACACCGCCA
1277	MLOC_55144	HORVU.MOREX.r2.3HG0256690	1081	1100	+	7.51e-06	CGTCATGGCCACCACCACCA
1278	MLOC_55144	HORVU.MOREX.r2.3HG0261140	1409	1428	+	2.46e-06	AAACACCACCTCCACCGCAA
1279	MLOC_55144	HORVU.MOREX.r2.4HG0282010	1468	1487	+	2.9e-06	ATCGGCCGTCCTCGCCGCCG
1280	MLOC_55144	HORVU.MOREX.r2.4HG0282010	614	633	-	8.41e-06	CTCTTCCGACCCCGCCTCCA
1281	MLOC_55144	HORVU.MOREX.r2.4HG0319740	173	192	+	6.23e-06	CAGCGCGACCTCAGCCGCCG
1282	MLOC_55144	HORVU.MOREX.r2.4HG0335610	1171	1190	+	8.41e-06	CCCGACCACCTCCTGCGCCA
1283	MLOC_55144	HORVU.MOREX.r2.4HG0335610	1249	1268	+	5.44e-06	CGCCTCCGCCGTCTCCCCCT
1284	MLOC_55144	HORVU.MOREX.r2.4HG0335610	1331	1350	+	6.23e-06	CGGCGCCGTCTTCACCAGCA
1285	MLOC_55144	HORVU.MOREX.r2.5HG0399450	704	723	-	6.36e-08	CGCCGTCGCCGCCACCGCCC
1286	MLOC_55144	HORVU.MOREX.r2.5HG0399450	707	726	-	4.59e-08	CGTCGCCGTCGCCGCCACCG
1287	MLOC_55144	HORVU.MOREX.r2.5HG0399450	710	729	-	9.66e-08	AGTCGTCGCCGTCGCCGCCA
1288	MLOC_55144	HORVU.MOREX.r2.5HG0419300	1120	1139	-	4.12e-06	ATCCGCCTCCTTCTACGCCG
1289	MLOC_55144	HORVU.MOREX.r2.5HG0425810	209	228	+	1.08e-06	CGGCGGCGCCTCCTCCGCCG
1290	MLOC_55144	HORVU.MOREX.r2.5HG0425810	212	231	+	7.08e-07	CGGCGCCTCCTCCGCCGGCT
1291	MLOC_55144	HORVU.MOREX.r2.5HG0425810	215	234	+	7.21e-06	CGCCTCCTCCGCCGGCTCCT
1292	MLOC_55144	HORVU.MOREX.r2.5HG0425810	311	330	+	8.67e-06	ATCCTCCTCTTCCTCCTCCA
1293	MLOC_55144	HORVU.MOREX.r2.5HG0425810	60	79	+	9.99e-06	CTGCGCAGCCCGCACCGCCT
1294	MLOC_55144	HORVU.MOREX.r2.5HG0446210	1343	1362	-	9.41e-06	CATGGCCATCGCCATCGTCG
1295	MLOC_55144	HORVU.MOREX.r2.5HG0446810	360	379	+	7.99e-06	AACCATCGCCATGGCCGCCG
1296	MLOC_55144	HORVU.MOREX.r2.5HG0446810	363	382	+	3.17e-06	CATCGCCATGGCCGCCGGCG
1297	MLOC_55144	HORVU.MOREX.r2.5HG0446810	510	529	+	5.32e-06	GACGTACTCCGCCGCCGCCG
1298	MLOC_55144	HORVU.MOREX.r2.6HG0449830	267	286	+	5.49e-06	CGGCGCCGTGAGCGCCGCCG
1299	MLOC_55144	HORVU.MOREX.r2.6HG0449830	270	289	+	2.93e-06	CGCCGTGAGCGCCGCCGCCG
1300	MLOC_55144	HORVU.MOREX.r2.6HG0449830	775	794	-	4.68e-06	TCCCTTCCTCGCCGCCGCCT
1301	MLOC_55144	HORVU.MOREX.r2.6HG0449830	94	113	+	8.4e-07	TGCCTCCGCCATCGACGCCA
1302	MLOC_55144	HORVU.MOREX.r2.6HG0449830	97	116	+	5.39e-07	CTCCGCCATCGACGCCATCA
1303	MLOC_55144	HORVU.MOREX.r2.6HG0494570	1096	1115	+	7.36e-06	CCGCGTCGCCCCTGCCGCCT
1304	MLOC_55144	HORVU.MOREX.r2.6HG0494570	1099	1118	+	2.1e-06	CGTCGCCCCTGCCGCCTCCA
1305	MLOC_55144	HORVU.MOREX.r2.6HG0511990	1470	1489	-	5.74e-07	TCCGGCCACCTCCGCCGACA
1306	MLOC_55144	HORVU.MOREX.r2.6HG0526840	888	907	-	5.85e-06	TGCCACCAGCACCACCTTCG
1307	MLOC_55144	HORVU.MOREX.r2.7HG0547450	123	142	+	4.21e-06	CACTGGCACCTCCACCTCCA
1308	MLOC_55144	HORVU.MOREX.r2.7HG0547450	129	148	+	4.44e-06	CACCTCCACCTCCACGACCG
1309	MLOC_55144	HORVU.MOREX.r2.7HG0600390	675	694	-	2.54e-06	CTCCTCCTACTCCTCCTCCG
1310	MLOC_55144	HORVU.MOREX.r2.7HG0600390	921	940	-	2.69e-06	CGCTGCAGCTTCCTCCGCCG
1311	MLOC_55144	HORVU.MOREX.r2.7HG0600390	975	994	-	4.63e-06	CTCCATCCCCTCCGACGCCT
1312	MLOC_55144	HORVU.MOREX.r2.7HG0600390	978	997	-	4.89e-06	CAGCTCCATCCCCTCCGACG
1313	MLOC_55144	HORVU.MOREX.r2.7HG0604150	548	567	-	4.07e-06	CCCCGTCGTAACCACCATCG
1314	MLOC_55144	HORVU.MOREX.r2.7HG0613110	41	60	-	2.9e-06	CATCGCCATCATCATCGTCG
1315	MLOC_55323	HORVU.MOREX.r2.1HG0009190	1081	1099	-	2.63e-07	CGGCCTAGGCGGCGGCGGG
1316	MLOC_55323	HORVU.MOREX.r2.1HG0009190	1136	1154	+	6.33e-06	GAGGAGTGGCGGAGGAGGG
1317	MLOC_55323	HORVU.MOREX.r2.1HG0009190	515	533	-	4.71e-06	CAGCAACGGCGGCGGCTGG
1318	MLOC_55323	HORVU.MOREX.r2.1HG0009190	518	536	-	6.45e-06	AAACAGCAACGGCGGCGGC
1319	MLOC_55323	HORVU.MOREX.r2.1HG0013470	319	337	+	1.09e-06	CGCAAGAGGCGGCGCAGGC
1320	MLOC_55323	HORVU.MOREX.r2.1HG0013470	46	64	-	3.7e-06	AGGAAGAGACGGTGCTGGA
1321	MLOC_55323	HORVU.MOREX.r2.1HG0022240	1113	1131	-	1.57e-07	GGGCGGCGGCGGCGGGGGG
1322	MLOC_55323	HORVU.MOREX.r2.1HG0022240	1116	1134	-	2.03e-08	GGGGGGCGGCGGCGGCGGG
1323	MLOC_55323	HORVU.MOREX.r2.1HG0022240	1119	1137	-	1.94e-06	GCGGGGGGGCGGCGGCGGC
1324	MLOC_55323	HORVU.MOREX.r2.1HG0022240	193	211	-	1.57e-07	GGGCGGCGGCGGCGGGGGG
1325	MLOC_55323	HORVU.MOREX.r2.1HG0022240	196	214	-	2.03e-08	GGGGGGCGGCGGCGGCGGG
1326	MLOC_55323	HORVU.MOREX.r2.1HG0022240	199	217	-	1.94e-06	GCGGGGGGGCGGCGGCGGC
1327	MLOC_55323	HORVU.MOREX.r2.1HG0022240	377	395	-	1.57e-07	GGGCGGCGGCGGCGGGGGG
1328	MLOC_55323	HORVU.MOREX.r2.1HG0022240	380	398	-	2.03e-08	GGGGGGCGGCGGCGGCGGG
1329	MLOC_55323	HORVU.MOREX.r2.1HG0022240	383	401	-	1.94e-06	GCGGGGGGGCGGCGGCGGC
1330	MLOC_55323	HORVU.MOREX.r2.1HG0022240	561	579	-	1.57e-07	GGGCGGCGGCGGCGGGGGG
1331	MLOC_55323	HORVU.MOREX.r2.1HG0022240	564	582	-	2.03e-08	GGGGGGCGGCGGCGGCGGG
1332	MLOC_55323	HORVU.MOREX.r2.1HG0022240	567	585	-	1.94e-06	GCGGGGGGGCGGCGGCGGC
1333	MLOC_55323	HORVU.MOREX.r2.1HG0022240	745	763	-	1.57e-07	GGGCGGCGGCGGCGGGGGG
1334	MLOC_55323	HORVU.MOREX.r2.1HG0022240	748	766	-	2.03e-08	GGGGGGCGGCGGCGGCGGG
1335	MLOC_55323	HORVU.MOREX.r2.1HG0022240	751	769	-	1.94e-06	GCGGGGGGGCGGCGGCGGC
1336	MLOC_55323	HORVU.MOREX.r2.1HG0022240	929	947	-	1.57e-07	GGGCGGCGGCGGCGGGGGG
1337	MLOC_55323	HORVU.MOREX.r2.1HG0022240	932	950	-	2.03e-08	GGGGGGCGGCGGCGGCGGG
1338	MLOC_55323	HORVU.MOREX.r2.1HG0022240	935	953	-	1.94e-06	GCGGGGGGGCGGCGGCGGC
1339	MLOC_55323	HORVU.MOREX.r2.1HG0036220	1237	1255	+	2.97e-06	AGCGGCCGGCGGCGGCGGG
1340	MLOC_55323	HORVU.MOREX.r2.1HG0036220	1240	1258	+	7.11e-06	GGCCGGCGGCGGCGGGAGT
1341	MLOC_55323	HORVU.MOREX.r2.1HG0036220	504	522	+	8.2e-06	GAACAGAGGCGGCGGCTGC
1342	MLOC_55323	HORVU.MOREX.r2.1HG0036220	507	525	+	1.22e-06	CAGAGGCGGCGGCTGCGGA
1343	MLOC_55323	HORVU.MOREX.r2.1HG0038700	1421	1439	-	7.25e-06	GATCGAATGCGGCGGTGGA
1344	MLOC_55323	HORVU.MOREX.r2.1HG0047370	1291	1309	-	8.6e-06	ATGGGGAGGTGGTGGAGAT
1345	MLOC_55323	HORVU.MOREX.r2.1HG0047370	761	779	-	8.38e-07	CAGCCATGGCGGCGGCGGC
1346	MLOC_55323	HORVU.MOREX.r2.1HG0055640	1204	1222	-	5e-06	TGGTGGAAGTGGTGGTGGT
1347	MLOC_55323	HORVU.MOREX.r2.1HG0059820	1422	1440	-	3.93e-06	CGTTATAGGCGGCGGCGCG
1348	MLOC_55323	HORVU.MOREX.r2.1HG0071500	1373	1391	+	3.33e-06	CAGCGACAGCGGCGGCGTT
1349	MLOC_55323	HORVU.MOREX.r2.2HG0097180	247	265	-	1.41e-07	CGGAAACGACGGTGGAGGA
1350	MLOC_55323	HORVU.MOREX.r2.2HG0102950	93	111	+	5.91e-06	AGGTGGCAGCGGCGCCTGA
1351	MLOC_55323	HORVU.MOREX.r2.2HG0160740	63	81	-	4.88e-07	AGGTGGAGGCGGCGGATCT
1352	MLOC_55323	HORVU.MOREX.r2.2HG0160740	66	84	-	4.53e-06	TAAAGGTGGAGGCGGCGGA
1353	MLOC_55323	HORVU.MOREX.r2.2HG0161870	902	920	-	7.25e-06	CGGATTCGACGGCGGCCGT
1354	MLOC_55323	HORVU.MOREX.r2.2HG0166180	1285	1303	+	5.69e-06	CGCCAGAGGTGGTGGTGGT
1355	MLOC_55323	HORVU.MOREX.r2.2HG0166360	1460	1478	-	4.94e-07	CAGCGGCGGCGGCGGCTAA
1356	MLOC_55323	HORVU.MOREX.r2.2HG0166360	1463	1481	-	2.83e-08	CAGCAGCGGCGGCGGCGGC
1357	MLOC_55323	HORVU.MOREX.r2.2HG0166360	1466	1484	-	2.7e-07	CAGCAGCAGCGGCGGCGGC
1358	MLOC_55323	HORVU.MOREX.r2.2HG0171670	321	339	+	8.6e-06	AAAAATGGGCGGCGGCGGC
1359	MLOC_55323	HORVU.MOREX.r2.3HG0196590	529	547	-	7.11e-06	CGGTGACGGTGGAGGCGGC
1360	MLOC_55323	HORVU.MOREX.r2.3HG0196590	532	550	-	7.44e-08	CGACGGTGACGGTGGAGGC
1361	MLOC_55323	HORVU.MOREX.r2.3HG0196590	747	765	+	3.73e-06	CCGAGGAGGAGGCGGAGGG
1362	MLOC_55323	HORVU.MOREX.r2.3HG0224740	863	881	+	3.16e-06	GTGGATCTGCGGCGGCGGT
1363	MLOC_55323	HORVU.MOREX.r2.3HG0224740	866	884	+	5.69e-06	GATCTGCGGCGGCGGTGGG
1364	MLOC_55323	HORVU.MOREX.r2.3HG0230480	267	285	+	6.45e-06	AGAAGAAGGCGGTGGGGGG
1365	MLOC_55323	HORVU.MOREX.r2.3HG0230480	287	305	+	4.01e-06	TTCTTGGGGCGGCGGAGGT
1366	MLOC_55323	HORVU.MOREX.r2.3HG0230950	58	76	+	9.27e-06	TGGCGGCAACGGAGGAGAG
1367	MLOC_55323	HORVU.MOREX.r2.3HG0240550	1018	1036	-	6.79e-07	TGGTGGCGGCGGCGGTAGG
1368	MLOC_55323	HORVU.MOREX.r2.3HG0240550	1021	1039	-	2.51e-10	TGGTGGTGGCGGCGGCGGT
1369	MLOC_55323	HORVU.MOREX.r2.3HG0240550	1024	1042	-	1.1e-06	TGCTGGTGGTGGCGGCGGC
1370	MLOC_55323	HORVU.MOREX.r2.3HG0240550	1027	1045	-	6.77e-06	GGGTGCTGGTGGTGGCGGC
1371	MLOC_55323	HORVU.MOREX.r2.3HG0254040	1111	1129	-	9.1e-06	TGGCAGAGATGGTGGAGAC
1372	MLOC_55323	HORVU.MOREX.r2.3HG0256690	662	680	-	2.58e-06	TTGCTGCTGCGGTGGTGGT
1373	MLOC_55323	HORVU.MOREX.r2.3HG0261140	1416	1434	-	6.21e-06	TTTATGTTGCGGTGGAGGT
1374	MLOC_55323	HORVU.MOREX.r2.3HG0268090	1312	1330	+	6.64e-06	CTGACGCGACGGCGGCGCC
1375	MLOC_55323	HORVU.MOREX.r2.3HG0269020	118	136	-	2.64e-06	TGAAGACGGCGGCGGAGTG
1376	MLOC_55323	HORVU.MOREX.r2.3HG0269020	121	139	-	1.11e-07	CAGTGAAGACGGCGGCGGA
1377	MLOC_55323	HORVU.MOREX.r2.4HG0282360	844	862	+	9.35e-06	AGGCGGGGACGGCGGACGC
1378	MLOC_55323	HORVU.MOREX.r2.4HG0335610	1247	1265	-	6.15e-06	GGGAGACGGCGGAGGCGCG
1379	MLOC_55323	HORVU.MOREX.r2.4HG0335610	1250	1268	-	3.82e-08	AGGGGGAGACGGCGGAGGC
1380	MLOC_55323	HORVU.MOREX.r2.4HG0335610	1362	1380	-	2.19e-06	CCGCGGCAGCGGCGGCTGT
1381	MLOC_55323	HORVU.MOREX.r2.5HG0357560	1193	1211	-	3.73e-06	GGGTTGCAGCGGCGGCAGC
1382	MLOC_55323	HORVU.MOREX.r2.5HG0399450	679	697	+	2.37e-06	GGGCTAGGGCGGCGGCGAC
1383	MLOC_55323	HORVU.MOREX.r2.5HG0399450	701	719	+	7.39e-06	TTGGGGCGGTGGCGGCGAC
1384	MLOC_55323	HORVU.MOREX.r2.5HG0399450	704	722	+	3.81e-07	GGGCGGTGGCGGCGACGGC
1385	MLOC_55323	HORVU.MOREX.r2.5HG0399450	710	728	+	4.53e-06	TGGCGGCGACGGCGACGAC
1386	MLOC_55323	HORVU.MOREX.r2.5HG0425810	216	234	-	2.1e-06	AGGAGCCGGCGGAGGAGGC
1387	MLOC_55323	HORVU.MOREX.r2.5HG0425810	219	237	-	6.46e-07	AGCAGGAGCCGGCGGAGGA
1388	MLOC_55323	HORVU.MOREX.r2.5HG0425810	474	492	+	8.84e-06	CGCGGCTGACGGTGGTGGA
1389	MLOC_55323	HORVU.MOREX.r2.5HG0446810	514	532	-	4.29e-07	TCGCGGCGGCGGCGGAGTA
1390	MLOC_55323	HORVU.MOREX.r2.5HG0446810	517	535	-	3.81e-07	TTGTCGCGGCGGCGGCGGA
1391	MLOC_55323	HORVU.MOREX.r2.6HG0449830	190	208	-	2.42e-06	GGGCGACGGCGGTGGTGCG
1392	MLOC_55323	HORVU.MOREX.r2.6HG0449830	193	211	-	1.66e-06	GGTGGGCGACGGCGGTGGT
1393	MLOC_55323	HORVU.MOREX.r2.6HG0449830	277	295	-	5.2e-06	GTTGGGCGGCGGCGGCGCT
1394	MLOC_55323	HORVU.MOREX.r2.6HG0449830	724	742	-	3.23e-06	GGATGGTGGCGGCGGGGCC
1395	MLOC_55323	HORVU.MOREX.r2.6HG0449830	769	787	+	8.76e-06	TGCCTCAGGCGGCGGCGAG
1396	MLOC_55323	HORVU.MOREX.r2.6HG0449830	95	113	-	1.72e-06	TGGCGTCGATGGCGGAGGC
1397	MLOC_55323	HORVU.MOREX.r2.6HG0505360	969	987	-	8.36e-06	AAGTAGAGACGGTGGCGCG
1398	MLOC_55323	HORVU.MOREX.r2.7HG0547450	130	148	-	5.8e-06	CGGTCGTGGAGGTGGAGGT
1399	MLOC_55323	HORVU.MOREX.r2.7HG0591160	449	467	-	7.32e-06	ACGTGGTGGCGGCTGAGAA
1400	MLOC_55323	HORVU.MOREX.r2.7HG0600390	493	511	-	2.15e-06	CTCGGGTGGCGGCGGGGGA
1401	MLOC_55323	HORVU.MOREX.r2.7HG0600390	912	930	+	3.81e-07	CGGACATAGCGGCGGAGGA
1402	MLOC_55345	HORVU.MOREX.r2.1HG0047170	1060	1069	+	9.35e-07	GCCGACAAAA
1403	MLOC_55345	HORVU.MOREX.r2.3HG0188410	1250	1259	+	6.58e-06	CCCGACAAGA
1404	MLOC_55345	HORVU.MOREX.r2.3HG0226970	169	178	+	4.82e-06	TCCGACAAAA
1405	MLOC_55345	HORVU.MOREX.r2.4HG0282440	692	701	-	4.82e-06	TCCGACAAAA
1406	MLOC_55345	HORVU.MOREX.r2.4HG0335610	333	342	-	2.93e-06	ACCGACAAAA
1407	MLOC_55345	HORVU.MOREX.r2.5HG0418260	1169	1178	-	9.35e-07	GCCGACAAAA
1408	MLOC_56075	HORVU.MOREX.r2.1HG0013470	316	332	+	8.51e-08	CGGCGCAAGAGGCGGCG
1409	MLOC_56075	HORVU.MOREX.r2.1HG0071500	1373	1389	+	4.54e-06	CAGCGACAGCGGCGGCG
1410	MLOC_56075	HORVU.MOREX.r2.2HG0087180	715	731	+	4.64e-06	CGGCGTAGTAGACGCCG
1411	MLOC_56075	HORVU.MOREX.r2.2HG0102950	284	300	-	4.05e-06	CTCCGGAGGAGCCGGAG
1412	MLOC_56075	HORVU.MOREX.r2.3HG0240550	1176	1192	+	1.28e-06	TGGCGGCAGCAGCGGCG
1413	MLOC_56075	HORVU.MOREX.r2.3HG0240550	1326	1342	-	9.67e-06	TGGCGGTGTGCGCGGCG
1414	MLOC_56075	HORVU.MOREX.r2.3HG0253510	1197	1213	-	6.93e-06	CGCCGACGAGGGCGGAG
1415	MLOC_56075	HORVU.MOREX.r2.4HG0282010	522	538	+	7.54e-06	CGGCGTGAGTGGCGGCC
1416	MLOC_56075	HORVU.MOREX.r2.5HG0409490	1280	1296	-	8.37e-06	AACCGGATGAGACGGCG
1417	MLOC_56075	HORVU.MOREX.r2.5HG0419300	1120	1136	+	2.13e-06	CGGCGTAGAAGGAGGCG
1418	MLOC_56075	HORVU.MOREX.r2.5HG0425810	212	228	-	4.34e-07	CGGCGGAGGAGGCGCCG
1419	MLOC_56075	HORVU.MOREX.r2.6HG0449830	270	286	-	2.1e-06	CGGCGGCGCTCACGGCG
1420	MLOC_56075	HORVU.MOREX.r2.6HG0449830	97	113	-	2.52e-06	TGGCGTCGATGGCGGAG
1421	MLOC_56075	HORVU.MOREX.r2.6HG0511990	1447	1463	-	9.37e-06	CGGCGGAAGTTGTGGCC
1422	MLOC_56075	HORVU.MOREX.r2.7HG0600390	909	925	+	3.5e-06	AGGCGGACATAGCGGCG
1423	MLOC_56075	HORVU.MOREX.r2.7HG0604150	607	623	-	9e-06	AGGCGGGGTCTCCGGAG
1424	MLOC_56103	HORVU.MOREX.r2.1HG0030270	198	212	+	4.28e-06	CTTAACCATCAAGCA
1425	MLOC_56103	HORVU.MOREX.r2.1HG0047370	150	164	+	9.41e-06	CTTGTGTCACAAGCA
1426	MLOC_56103	HORVU.MOREX.r2.1HG0073360	985	999	+	7.42e-06	CTTGAAAAACAAGTT
1427	MLOC_56103	HORVU.MOREX.r2.2HG0174020	456	470	-	7.42e-06	CTTGTATCATAAGCA
1428	MLOC_56103	HORVU.MOREX.r2.3HG0212560	1034	1048	-	8.62e-07	CGTAAAACTGACGCA
1429	MLOC_56103	HORVU.MOREX.r2.4HG0335610	372	386	-	4.49e-06	CGTAAAATACACGTT
1430	MLOC_56103	HORVU.MOREX.r2.4HG0335610	374	388	+	4.28e-06	CGTGTATTTTACGCA
1431	MLOC_56117	HORVU.MOREX.r2.1HG0002090	451	471	+	7.11e-06	CGTGTTGAACACGTGTTTGTT
1432	MLOC_56117	HORVU.MOREX.r2.6HG0449100	843	863	-	6.89e-06	GGTGTGCGCCACGTGCGCTCC
1433	MLOC_56472	HORVU.MOREX.r2.1HG0002090	1110	1122	-	8.19e-08	CCAAAAATAGAAA
1434	MLOC_56472	HORVU.MOREX.r2.1HG0002090	715	727	-	1.28e-06	CTAAAAAAAGAAA
1435	MLOC_56472	HORVU.MOREX.r2.1HG0023350	1053	1065	-	9.09e-06	ACAAATAAAGAAA
1436	MLOC_56472	HORVU.MOREX.r2.1HG0055640	1001	1013	-	7.52e-06	CCATTAATGGAAA
1437	MLOC_56472	HORVU.MOREX.r2.3HG0206300	1391	1403	+	3.26e-06	CCAAAAGAAGAAA
1438	MLOC_56472	HORVU.MOREX.r2.3HG0266100	751	763	-	2.24e-06	CCAAAAAAGGAAT
1439	MLOC_56472	HORVU.MOREX.r2.4HG0282360	224	236	+	1.53e-06	CCAAATATAGAAA
1440	MLOC_56472	HORVU.MOREX.r2.5HG0352010	283	295	-	8.02e-06	CCATAAAAAGATA
1441	MLOC_56472	HORVU.MOREX.r2.5HG0356450	576	588	+	4.16e-06	CCAGAAATAGAAA
1442	MLOC_56472	HORVU.MOREX.r2.7HG0562850	429	441	+	7.62e-06	ACAAAAATAGACA
1443	MLOC_56472	HORVU.MOREX.r2.7HG0602540	316	328	+	5.68e-06	CCAAAAAAGGTAC
1444	MLOC_56472	HORVU.MOREX.r2.7HG0618780	788	800	+	8.09e-06	CCGAAAAAGGATA
1445	MLOC_56472	HORVU.MOREX.r2.7HG0621290	158	170	-	1.79e-06	CCCAAAAAAGAAA
1446	MLOC_56598	HORVU.MOREX.r2.1HG0025160	767	776	+	6.17e-06	AAAAAAGTGT
1447	MLOC_56598	HORVU.MOREX.r2.2HG0174050	558	567	+	4.82e-06	CAAAAAGTGA
1448	MLOC_56598	HORVU.MOREX.r2.3HG0260940	1017	1026	+	6.17e-06	AAAAAAGTGT
1449	MLOC_56598	HORVU.MOREX.r2.4HG0295080	1337	1346	+	8.43e-06	CAAAAAGTGT
1450	MLOC_56598	HORVU.MOREX.r2.5HG0356450	365	374	+	1.2e-06	AAAAAAGTGC
1451	MLOC_56598	HORVU.MOREX.r2.5HG0369380	927	936	+	9.63e-06	GAAAAAGTGA
1452	MLOC_56598	HORVU.MOREX.r2.5HG0446210	444	453	-	3.62e-06	AAAAAAGTGA
1453	MLOC_56598	HORVU.MOREX.r2.6HG0526840	1175	1184	-	8.43e-06	GAAAAAGTGC
1454	MLOC_56598	HORVU.MOREX.r2.7HG0537750	608	617	-	9.63e-06	GAAAAAGTGA
1455	MLOC_56598	HORVU.MOREX.r2.7HG0618780	247	256	+	3.62e-06	AAAAAAGTGA
1456	MLOC_5668	HORVU.MOREX.r2.3HG0230950	903	913	+	9.46e-06	TTAATAATTGT
1457	MLOC_5668	HORVU.MOREX.r2.3HG0245710	380	390	+	6.74e-06	CAAATAATTGA
1458	MLOC_5668	HORVU.MOREX.r2.3HG0268330	1227	1237	-	6.38e-06	ACAATAATTTA
1459	MLOC_5668	HORVU.MOREX.r2.4HG0335610	996	1006	-	8.28e-06	TCAATAATTAT
1460	MLOC_5668	HORVU.MOREX.r2.5HG0399220	540	550	+	8.64e-06	CCAATAATTTA
1461	MLOC_5668	HORVU.MOREX.r2.5HG0417650	97	107	+	3.39e-06	ATAATAATTGA
1462	MLOC_5668	HORVU.MOREX.r2.5HG0419300	182	192	+	6.74e-06	CAAATAATTGA
1463	MLOC_5668	HORVU.MOREX.r2.7HG0542800	896	906	+	5.57e-06	TAAATAATTGA
1464	MLOC_56753	HORVU.MOREX.r2.1HG0013470	1189	1209	+	6.45e-06	GTTTATTTGCTGTTAGGTGAA
1465	MLOC_56753	HORVU.MOREX.r2.1HG0030270	1227	1247	+	8.28e-07	TTAGAAGAAAAGTTTGGTGGG
1466	MLOC_56753	HORVU.MOREX.r2.2HG0164880	544	564	-	9.98e-06	CGATGTATATAGTTAGGTGCG
1467	MLOC_56753	HORVU.MOREX.r2.3HG0261140	702	722	-	2.46e-07	TGGAGGGCGATGTTAGGTGGA
1468	MLOC_56753	HORVU.MOREX.r2.5HG0369380	606	626	+	5.57e-06	ATGAAAGAAGAGTTAGGTAAA
1469	MLOC_56753	HORVU.MOREX.r2.6HG0449100	961	981	-	6.14e-06	GGATGGCTAATGTTAGGTATG
1470	MLOC_56753	HORVU.MOREX.r2.6HG0449830	792	812	+	3.17e-06	GGAGGGGGAGGGGTAGGTGGC
1471	MLOC_56769	HORVU.MOREX.r2.1HG0047170	362	374	-	7.72e-06	CTTGTAGTATAAG
1472	MLOC_56769	HORVU.MOREX.r2.1HG0047370	150	162	+	8.77e-06	CTTGTGTCACAAG
1473	MLOC_56769	HORVU.MOREX.r2.1HG0073360	985	997	+	8.39e-06	CTTGAAAAACAAG
1474	MLOC_56769	HORVU.MOREX.r2.1HG0073360	985	997	-	7.91e-07	CTTGTTTTTCAAG
1475	MLOC_56769	HORVU.MOREX.r2.4HG0282010	405	417	+	1.97e-06	CTTGTGTTGCACG
1476	MLOC_56769	HORVU.MOREX.r2.4HG0335610	374	386	+	4.82e-06	CGTGTATTTTACG
1477	MLOC_56769	HORVU.MOREX.r2.5HG0355310	790	802	-	3.64e-06	CTTGTTTTTTACG
1478	MLOC_56769	HORVU.MOREX.r2.5HG0426210	118	130	-	7.26e-06	CTTGTAACCCACG
1479	MLOC_56769	HORVU.MOREX.r2.6HG0496040	1061	1073	+	9.32e-06	CTTGTTTAGCACG
1480	MLOC_56769	HORVU.MOREX.r2.7HG0591160	654	666	-	8.2e-06	CGTGTTTCTCACG
1481	MLOC_57142	HORVU.MOREX.r2.1HG0077220	137	155	+	1.82e-06	CCTCATCATCACTTTCTCC
1482	MLOC_57142	HORVU.MOREX.r2.2HG0101050	678	696	-	4.37e-06	CACCATCATCTTGATAACA
1483	MLOC_57142	HORVU.MOREX.r2.2HG0102950	1343	1361	+	2.58e-06	CACCATCACCAACTTGTTC
1484	MLOC_57142	HORVU.MOREX.r2.2HG0144150	106	124	-	3.23e-07	CATCTGCACCACCATCATC
1485	MLOC_57142	HORVU.MOREX.r2.2HG0144150	94	112	-	5.54e-06	CATCATCGTCGGTGTCGTC
1486	MLOC_57142	HORVU.MOREX.r2.2HG0160740	865	883	+	9.43e-06	CATCATCCTCTTTTCGAAC
1487	MLOC_57142	HORVU.MOREX.r2.2HG0166360	1184	1202	+	3.05e-06	CATCTTTATATTCTTCATC
1488	MLOC_57142	HORVU.MOREX.r2.2HG0173820	1250	1268	+	9.01e-09	CATCATCGTCGTCATCAAC
1489	MLOC_57142	HORVU.MOREX.r2.2HG0173820	1253	1271	+	7.72e-06	CATCGTCGTCATCAACTCA
1490	MLOC_57142	HORVU.MOREX.r2.2HG0173820	1267	1285	+	9.72e-06	ACTCATCATCACCAGCACT
1491	MLOC_57142	HORVU.MOREX.r2.3HG0226970	790	808	+	4.25e-06	AATCACCATTTTCATCATT
1492	MLOC_57142	HORVU.MOREX.r2.3HG0230480	1081	1099	-	1.06e-06	ACTCATCATCGTCATCACT
1493	MLOC_57142	HORVU.MOREX.r2.3HG0268330	668	686	-	1.17e-06	CCTCATCGTCATCATCCCT
1494	MLOC_57142	HORVU.MOREX.r2.3HG0268330	671	689	-	5.03e-07	TCTCCTCATCGTCATCATC
1495	MLOC_57142	HORVU.MOREX.r2.5HG0393010	1205	1223	-	9.97e-06	AATCATCAACAACTTGATA
1496	MLOC_57142	HORVU.MOREX.r2.5HG0425020	144	162	-	1.93e-06	CGCCATCCTCGTTTTCATC
1497	MLOC_57142	HORVU.MOREX.r2.5HG0426210	1317	1335	+	2.52e-06	CCTCTTCCTCTTCTTCCTC
1498	MLOC_57142	HORVU.MOREX.r2.5HG0446210	1338	1356	-	2.98e-06	CATCGCCATCGTCGTCCTC
1499	MLOC_57142	HORVU.MOREX.r2.6HG0449100	918	936	+	9.38e-06	CATCATCATCATGGCAATG
1500	MLOC_57142	HORVU.MOREX.r2.7HG0542800	1310	1328	+	3.18e-06	CACCTTCCTCATTAGCAAC
1501	MLOC_57142	HORVU.MOREX.r2.7HG0613110	39	57	-	3.47e-06	CGCCATCATCATCGTCGAA
1502	MLOC_57142	HORVU.MOREX.r2.7HG0613110	42	60	-	7.43e-08	CATCGCCATCATCATCGTC
1503	MLOC_57142	HORVU.MOREX.r2.7HG0613110	45	63	-	2.67e-09	CATCATCGCCATCATCATC
1504	MLOC_57215	HORVU.MOREX.r2.1HG0002090	445	463	-	2.06e-07	CGTGTTCAACACGGTATTT
1505	MLOC_57215	HORVU.MOREX.r2.2HG0144150	675	693	+	5.41e-06	CTTATTTTACACGTAAAAA
1506	MLOC_57215	HORVU.MOREX.r2.4HG0342390	547	565	-	7.04e-06	CCTCGGTAAAACGGCAACT
1507	MLOC_57215	HORVU.MOREX.r2.7HG0591160	808	826	-	2.24e-06	CGTGCTTCTCACGGAAACA
1508	MLOC_57220	HORVU.MOREX.r2.7HG0542800	1153	1162	+	8.8e-06	GTACCTACCG
1509	MLOC_57518	HORVU.MOREX.r2.1HG0023350	1328	1345	-	6.98e-06	ACAAAAAAGACAAATTAC
1510	MLOC_57518	HORVU.MOREX.r2.2HG0160740	632	649	+	6.3e-07	TAAAAAAAGACAAATCAA
1511	MLOC_57518	HORVU.MOREX.r2.3HG0260940	796	813	+	2.86e-06	TGGAAGAAGACAAAAGCT
1512	MLOC_57518	HORVU.MOREX.r2.3HG0268090	10	27	+	7.08e-06	CACGAAACGACATAAAAA
1513	MLOC_57518	HORVU.MOREX.r2.4HG0295080	888	905	+	7.46e-06	ATAAAAATGACAAAACAA
1514	MLOC_57518	HORVU.MOREX.r2.5HG0355310	453	470	-	4.03e-06	ACAAAAACGACAAATTTC
1515	MLOC_57518	HORVU.MOREX.r2.5HG0355310	568	585	-	4.03e-06	ACAAAAACGACAAATTTC
1516	MLOC_57518	HORVU.MOREX.r2.5HG0399220	979	996	-	4.54e-06	ATAAAAAAGACAAATTAA
1517	MLOC_57518	HORVU.MOREX.r2.7HG0527840	1161	1178	-	6.57e-06	AACTAGTCGACAAAAAAT
1518	MLOC_57518	HORVU.MOREX.r2.7HG0527840	490	507	-	7.13e-06	TGATAAAAGACAAATAGC
1519	MLOC_57518	HORVU.MOREX.r2.7HG0562850	879	896	+	2.01e-06	AAAAAAACGACAGAAATC
1520	MLOC_57518	HORVU.MOREX.r2.7HG0591160	927	944	-	4.37e-06	AAAAACCGGACAAAAAAA
1521	MLOC_57518	HORVU.MOREX.r2.7HG0602540	1042	1059	-	4.06e-06	AAAATCAAGACAAAATTT
1522	MLOC_58026	HORVU.MOREX.r2.2HG0140910	683	692	-	3.99e-06	GAAGTCAACG
1523	MLOC_58026	HORVU.MOREX.r2.7HG0562850	1212	1221	+	7.98e-06	ACAGTCAACG
1524	MLOC_58330	HORVU.MOREX.r2.1HG0047170	1060	1068	-	3.52e-06	TTTGTCGGC
1525	MLOC_58330	HORVU.MOREX.r2.1HG0052020	223	231	-	7.05e-06	ATTGTCGGC
1526	MLOC_58330	HORVU.MOREX.r2.3HG0226970	642	650	+	7.05e-06	ATTGTCGGC
1527	MLOC_58330	HORVU.MOREX.r2.5HG0418260	1170	1178	+	3.52e-06	TTTGTCGGC
1528	MLOC_58439	HORVU.MOREX.r2.2HG0171670	1215	1225	-	5.51e-06	TCACCGGAGTA
1529	MLOC_58439	HORVU.MOREX.r2.2HG0171670	313	323	+	1.29e-06	TCACCGGAAAA
1530	MLOC_58439	HORVU.MOREX.r2.4HG0335340	1372	1382	+	2.9e-06	CCGCCGGAAAA
1531	MLOC_58439	HORVU.MOREX.r2.5HG0419300	876	886	+	8.37e-06	TCGCCGGCGAA
1532	MLOC_58439	HORVU.MOREX.r2.6HG0505360	661	671	+	1.94e-07	TCGCCGGAGAA
1533	MLOC_58439	HORVU.MOREX.r2.7HG0581730	314	324	-	7.08e-06	TCGCCGGAGTC
1534	MLOC_58641	HORVU.MOREX.r2.1HG0009190	1079	1099	+	4.99e-08	GCCCCGCCGCCGCCTAGGCCG
1535	MLOC_58641	HORVU.MOREX.r2.1HG0009190	1082	1102	+	6.32e-06	CCGCCGCCGCCTAGGCCGAGC
1536	MLOC_58641	HORVU.MOREX.r2.1HG0009190	516	536	+	6.95e-07	CAGCCGCCGCCGTTGCTGTTT
1537	MLOC_58641	HORVU.MOREX.r2.1HG0009190	519	539	+	6.47e-06	CCGCCGCCGTTGCTGTTTCTG
1538	MLOC_58641	HORVU.MOREX.r2.1HG0013470	304	324	-	5.79e-06	CTTGCGCCGCCCGCGCTTCCT
1539	MLOC_58641	HORVU.MOREX.r2.1HG0013470	316	336	-	1.41e-07	CCTGCGCCGCCTCTTGCGCCG
1540	MLOC_58641	HORVU.MOREX.r2.1HG0013470	325	345	-	2.53e-06	CCTGAGCCGCCTGCGCCGCCT
1541	MLOC_58641	HORVU.MOREX.r2.1HG0013470	47	67	+	5.21e-06	CCAGCACCGTCTCTTCCTCCT
1542	MLOC_58641	HORVU.MOREX.r2.1HG0022240	1111	1131	+	1.26e-07	CCCCCCCCGCCGCCGCCGCCC
1543	MLOC_58641	HORVU.MOREX.r2.1HG0022240	1114	1134	+	3.14e-09	CCCCCGCCGCCGCCGCCCCCC
1544	MLOC_58641	HORVU.MOREX.r2.1HG0022240	1117	1137	+	6.82e-08	CCGCCGCCGCCGCCCCCCCGC
1545	MLOC_58641	HORVU.MOREX.r2.1HG0022240	1120	1140	+	1.39e-06	CCGCCGCCGCCCCCCCGCCGG
1546	MLOC_58641	HORVU.MOREX.r2.1HG0022240	191	211	+	1.26e-07	CCCCCCCCGCCGCCGCCGCCC
1547	MLOC_58641	HORVU.MOREX.r2.1HG0022240	194	214	+	3.14e-09	CCCCCGCCGCCGCCGCCCCCC
1548	MLOC_58641	HORVU.MOREX.r2.1HG0022240	197	217	+	6.82e-08	CCGCCGCCGCCGCCCCCCCGC
1549	MLOC_58641	HORVU.MOREX.r2.1HG0022240	200	220	+	1.39e-06	CCGCCGCCGCCCCCCCGCCGG
1550	MLOC_58641	HORVU.MOREX.r2.1HG0022240	375	395	+	1.26e-07	CCCCCCCCGCCGCCGCCGCCC
1551	MLOC_58641	HORVU.MOREX.r2.1HG0022240	378	398	+	3.14e-09	CCCCCGCCGCCGCCGCCCCCC
1552	MLOC_58641	HORVU.MOREX.r2.1HG0022240	381	401	+	6.82e-08	CCGCCGCCGCCGCCCCCCCGC
1553	MLOC_58641	HORVU.MOREX.r2.1HG0022240	384	404	+	1.39e-06	CCGCCGCCGCCCCCCCGCCGG
1554	MLOC_58641	HORVU.MOREX.r2.1HG0022240	54	74	+	9.77e-06	GAACCGCCGCCCCCCCGCCCC
1555	MLOC_58641	HORVU.MOREX.r2.1HG0022240	559	579	+	1.26e-07	CCCCCCCCGCCGCCGCCGCCC
1556	MLOC_58641	HORVU.MOREX.r2.1HG0022240	562	582	+	3.14e-09	CCCCCGCCGCCGCCGCCCCCC
1557	MLOC_58641	HORVU.MOREX.r2.1HG0022240	565	585	+	6.82e-08	CCGCCGCCGCCGCCCCCCCGC
1558	MLOC_58641	HORVU.MOREX.r2.1HG0022240	568	588	+	1.39e-06	CCGCCGCCGCCCCCCCGCCGG
1559	MLOC_58641	HORVU.MOREX.r2.1HG0022240	70	90	+	6.84e-06	GCCCCGCCGCCCCTCCCCCCC
1560	MLOC_58641	HORVU.MOREX.r2.1HG0022240	743	763	+	1.26e-07	CCCCCCCCGCCGCCGCCGCCC
1561	MLOC_58641	HORVU.MOREX.r2.1HG0022240	746	766	+	3.14e-09	CCCCCGCCGCCGCCGCCCCCC
1562	MLOC_58641	HORVU.MOREX.r2.1HG0022240	749	769	+	6.82e-08	CCGCCGCCGCCGCCCCCCCGC
1563	MLOC_58641	HORVU.MOREX.r2.1HG0022240	752	772	+	1.39e-06	CCGCCGCCGCCCCCCCGCCGG
1564	MLOC_58641	HORVU.MOREX.r2.1HG0022240	927	947	+	1.26e-07	CCCCCCCCGCCGCCGCCGCCC
1565	MLOC_58641	HORVU.MOREX.r2.1HG0022240	930	950	+	3.14e-09	CCCCCGCCGCCGCCGCCCCCC
1566	MLOC_58641	HORVU.MOREX.r2.1HG0022240	933	953	+	6.82e-08	CCGCCGCCGCCGCCCCCCCGC
1567	MLOC_58641	HORVU.MOREX.r2.1HG0022240	936	956	+	1.39e-06	CCGCCGCCGCCCCCCCGCCGG
1568	MLOC_58641	HORVU.MOREX.r2.1HG0036220	1234	1254	-	5.21e-07	CCGCCGCCGCCGGCCGCTCCC
1569	MLOC_58641	HORVU.MOREX.r2.1HG0036220	1237	1257	-	1.44e-06	CTCCCGCCGCCGCCGGCCGCT
1570	MLOC_58641	HORVU.MOREX.r2.1HG0036220	501	521	-	3.39e-06	CAGCCGCCGCCTCTGTTCTCT
1571	MLOC_58641	HORVU.MOREX.r2.1HG0036220	504	524	-	6.61e-07	CCGCAGCCGCCGCCTCTGTTC
1572	MLOC_58641	HORVU.MOREX.r2.1HG0042000	1391	1411	+	1.59e-06	CCGCTGCCGCCATCCTCTCCT
1573	MLOC_58641	HORVU.MOREX.r2.1HG0042000	551	571	-	1.84e-06	CTTCCTCCGCCCCTATCTCCT
1574	MLOC_58641	HORVU.MOREX.r2.1HG0047370	762	782	+	7.22e-07	CCGCCGCCGCCATGGCTGGGA
1575	MLOC_58641	HORVU.MOREX.r2.1HG0055640	1202	1222	+	3.08e-06	GCACCACCACCACTTCCACCA
1576	MLOC_58641	HORVU.MOREX.r2.1HG0059820	1420	1440	+	2.9e-06	CCCGCGCCGCCGCCTATAACG
1577	MLOC_58641	HORVU.MOREX.r2.1HG0071500	1370	1390	-	2.71e-06	ACGCCGCCGCTGTCGCTGCTG
1578	MLOC_58641	HORVU.MOREX.r2.2HG0097180	142	162	+	3.42e-06	TAGGCGCCGTCGTTGTAGCCG
1579	MLOC_58641	HORVU.MOREX.r2.2HG0097180	248	268	+	1.18e-06	CCTCCACCGTCGTTTCCGCGT
1580	MLOC_58641	HORVU.MOREX.r2.2HG0097180	804	824	-	6.84e-06	CTGCCACCATCGCCATCACCA
1581	MLOC_58641	HORVU.MOREX.r2.2HG0102950	90	110	-	1.12e-06	CAGGCGCCGCTGCCACCTCCT
1582	MLOC_58641	HORVU.MOREX.r2.2HG0160740	64	84	+	7.51e-07	GATCCGCCGCCTCCACCTTTA
1583	MLOC_58641	HORVU.MOREX.r2.2HG0166360	1458	1478	+	4.28e-06	AATTAGCCGCCGCCGCCGCTG
1584	MLOC_58641	HORVU.MOREX.r2.2HG0166360	1461	1481	+	4e-09	TAGCCGCCGCCGCCGCTGCTG
1585	MLOC_58641	HORVU.MOREX.r2.2HG0166360	1464	1484	+	7.59e-10	CCGCCGCCGCCGCTGCTGCTG
1586	MLOC_58641	HORVU.MOREX.r2.2HG0166360	1467	1487	+	2.72e-07	CCGCCGCCGCTGCTGCTGCTG
1587	MLOC_58641	HORVU.MOREX.r2.2HG0166450	1193	1213	+	8.19e-06	GATCCCCCGTCGCCGTCACCC
1588	MLOC_58641	HORVU.MOREX.r2.3HG0196590	527	547	+	1.48e-06	ATGCCGCCTCCACCGTCACCG
1589	MLOC_58641	HORVU.MOREX.r2.3HG0196590	530	550	+	6.81e-07	CCGCCTCCACCGTCACCGTCG
1590	MLOC_58641	HORVU.MOREX.r2.3HG0196590	533	553	+	3.57e-08	CCTCCACCGTCACCGTCGCCC
1591	MLOC_58641	HORVU.MOREX.r2.3HG0196590	605	625	+	2.4e-06	CCGCCTCCGCCCACTTGGCCG
1592	MLOC_58641	HORVU.MOREX.r2.3HG0196590	744	764	-	9.64e-07	CCTCCGCCTCCTCCTCGGCTA
1593	MLOC_58641	HORVU.MOREX.r2.3HG0224740	863	883	-	1.82e-06	CCACCGCCGCCGCAGATCCAC
1594	MLOC_58641	HORVU.MOREX.r2.3HG0230480	284	304	-	3.78e-06	CCTCCGCCGCCCCAAGAAGCC
1595	MLOC_58641	HORVU.MOREX.r2.3HG0240550	1016	1036	+	4.96e-06	ACCCTACCGCCGCCGCCACCA
1596	MLOC_58641	HORVU.MOREX.r2.3HG0240550	1019	1039	+	2.14e-09	CTACCGCCGCCGCCACCACCA
1597	MLOC_58641	HORVU.MOREX.r2.3HG0240550	1022	1042	+	1.91e-09	CCGCCGCCGCCACCACCAGCA
1598	MLOC_58641	HORVU.MOREX.r2.3HG0240550	1025	1045	+	1.71e-07	CCGCCGCCACCACCAGCACCC
1599	MLOC_58641	HORVU.MOREX.r2.3HG0240550	1167	1187	-	1.3e-06	CTGCTGCCGCCATCGGCGCCT
1600	MLOC_58641	HORVU.MOREX.r2.3HG0256690	663	683	+	6.57e-06	CCACCACCGCAGCAGCAAGCC
1601	MLOC_58641	HORVU.MOREX.r2.3HG0268090	1309	1329	-	2.34e-07	GCGCCGCCGTCGCGTCAGCGG
1602	MLOC_58641	HORVU.MOREX.r2.3HG0268090	1312	1332	-	6.57e-06	AAGGCGCCGCCGTCGCGTCAG
1603	MLOC_58641	HORVU.MOREX.r2.3HG0269020	116	136	+	5.43e-06	CCCACTCCGCCGCCGTCTTCA
1604	MLOC_58641	HORVU.MOREX.r2.3HG0269020	119	139	+	1.18e-07	ACTCCGCCGCCGTCTTCACTG
1605	MLOC_58641	HORVU.MOREX.r2.4HG0335610	1248	1268	+	1.95e-07	GCGCCTCCGCCGTCTCCCCCT
1606	MLOC_58641	HORVU.MOREX.r2.4HG0335610	1251	1271	+	9.7e-08	CCTCCGCCGTCTCCCCCTCCC
1607	MLOC_58641	HORVU.MOREX.r2.4HG0335610	1360	1380	+	1.39e-06	GTACAGCCGCCGCTGCCGCGG
1608	MLOC_58641	HORVU.MOREX.r2.4HG0335610	1363	1383	+	2.12e-06	CAGCCGCCGCTGCCGCGGTCC
1609	MLOC_58641	HORVU.MOREX.r2.4HG0335610	228	248	+	8.38e-06	CAACCGCCGCCACATGTCACG
1610	MLOC_58641	HORVU.MOREX.r2.5HG0357560	1191	1211	+	6.88e-07	CTGCTGCCGCCGCTGCAACCC
1611	MLOC_58641	HORVU.MOREX.r2.5HG0399450	676	696	-	1.68e-06	TCGCCGCCGCCCTAGCCCGCG
1612	MLOC_58641	HORVU.MOREX.r2.5HG0399450	679	699	-	1.07e-06	TCGTCGCCGCCGCCCTAGCCC
1613	MLOC_58641	HORVU.MOREX.r2.5HG0399450	701	721	-	4.52e-07	CCGTCGCCGCCACCGCCCCAA
1614	MLOC_58641	HORVU.MOREX.r2.5HG0399450	704	724	-	7.57e-06	TCGCCGTCGCCGCCACCGCCC
1615	MLOC_58641	HORVU.MOREX.r2.5HG0399450	707	727	-	7.96e-08	TCGTCGCCGTCGCCGCCACCG
1616	MLOC_58641	HORVU.MOREX.r2.5HG0419300	1120	1140	-	3.75e-06	TATCCGCCTCCTTCTACGCCG
1617	MLOC_58641	HORVU.MOREX.r2.5HG0425810	211	231	+	6.02e-06	GCGGCGCCTCCTCCGCCGGCT
1618	MLOC_58641	HORVU.MOREX.r2.5HG0425810	214	234	+	2.64e-06	GCGCCTCCTCCGCCGGCTCCT
1619	MLOC_58641	HORVU.MOREX.r2.5HG0425810	217	237	+	4.86e-07	CCTCCTCCGCCGGCTCCTGCT
1620	MLOC_58641	HORVU.MOREX.r2.5HG0446210	556	576	-	1.81e-06	GCACCTCCGTCGCCTGAGCCA
1621	MLOC_58641	HORVU.MOREX.r2.5HG0446810	515	535	+	1.91e-07	ACTCCGCCGCCGCCGCGACAA
1622	MLOC_58641	HORVU.MOREX.r2.5HG0446810	518	538	+	3.25e-07	CCGCCGCCGCCGCGACAAAGG
1623	MLOC_58641	HORVU.MOREX.r2.5HG0446810	666	686	+	2.86e-06	CCGCTCCCGCCGCGGCCACCG
1624	MLOC_58641	HORVU.MOREX.r2.6HG0449830	191	211	+	3.75e-06	GCACCACCGCCGTCGCCCACC
1625	MLOC_58641	HORVU.MOREX.r2.6HG0449830	194	214	+	6.52e-06	CCACCGCCGTCGCCCACCACC
1626	MLOC_58641	HORVU.MOREX.r2.6HG0449830	390	410	+	3.11e-06	GCGTCGCCGTCGACGCGGCCG
1627	MLOC_58641	HORVU.MOREX.r2.6HG0449830	725	745	+	1.71e-06	GCCCCGCCGCCACCATCCTTG
1628	MLOC_58641	HORVU.MOREX.r2.6HG0449830	728	748	+	4.72e-06	CCGCCGCCACCATCCTTGGCG
1629	MLOC_58641	HORVU.MOREX.r2.6HG0449830	769	789	-	9.77e-06	TCCTCGCCGCCGCCTGAGGCA
1630	MLOC_58641	HORVU.MOREX.r2.6HG0449830	93	113	+	6.55e-07	GTGCCTCCGCCATCGACGCCA
1631	MLOC_58641	HORVU.MOREX.r2.6HG0449830	96	116	+	4.25e-06	CCTCCGCCATCGACGCCATCA
1632	MLOC_58641	HORVU.MOREX.r2.7HG0547450	128	148	+	6.52e-06	GCACCTCCACCTCCACGACCG
1633	MLOC_58641	HORVU.MOREX.r2.7HG0591160	450	470	+	3.94e-06	TCTCAGCCGCCACCACGTGTC
1634	MLOC_58641	HORVU.MOREX.r2.7HG0600390	494	514	+	3.05e-07	CCCCCGCCGCCACCCGAGCCC
1635	MLOC_58641	HORVU.MOREX.r2.7HG0600390	909	929	-	6.42e-07	CCTCCGCCGCTATGTCCGCCT
1636	MLOC_58641	HORVU.MOREX.r2.7HG0600390	912	932	-	4.09e-07	CTTCCTCCGCCGCTATGTCCG
1637	MLOC_58725	HORVU.MOREX.r2.1HG0047170	450	462	-	3.77e-06	TATCCAGATCCGG
1638	MLOC_58725	HORVU.MOREX.r2.2HG0088520	459	471	+	8.84e-06	GAGTTAGATCTAA
1639	MLOC_58725	HORVU.MOREX.r2.3HG0196590	1103	1115	+	2.28e-06	AATTTAGATCTAG
1640	MLOC_58725	HORVU.MOREX.r2.3HG0196590	1106	1118	-	2.37e-06	AAACTAGATCTAA
1641	MLOC_58725	HORVU.MOREX.r2.3HG0268090	835	847	+	8.72e-06	TAATCAGATCCAA
1642	MLOC_58725	HORVU.MOREX.r2.7HG0613110	365	377	+	6.62e-06	GCACCAGATCTGA
1643	MLOC_58725	HORVU.MOREX.r2.7HG0613110	368	380	-	5.93e-06	ATTTCAGATCTGG
1644	MLOC_58950	HORVU.MOREX.r2.1HG0025160	1075	1089	-	9.59e-07	TGCTTGACTATGAAG
1645	MLOC_58950	HORVU.MOREX.r2.1HG0047370	150	164	-	8.2e-06	TGCTTGTGACACAAG
1646	MLOC_58950	HORVU.MOREX.r2.2HG0160740	80	94	-	8.86e-06	AACTTGAAATTAAAG
1647	MLOC_58950	HORVU.MOREX.r2.3HG0188410	82	96	-	6.36e-06	TGCTTAAAAGAGAAG
1648	MLOC_58950	HORVU.MOREX.r2.3HG0254180	1025	1039	+	9.96e-06	TACTTCTAGGACAAG
1649	MLOC_58950	HORVU.MOREX.r2.5HG0394530	265	279	+	8.73e-06	TTCTTGAAAGCGAAG
1650	MLOC_58950	HORVU.MOREX.r2.5HG0426210	910	924	+	9.15e-06	AGCTTGCACATGAAG
1651	MLOC_58950	HORVU.MOREX.r2.7HG0604760	1112	1126	+	3.37e-06	TACGTGGTGATCAAG
1652	MLOC_59162	HORVU.MOREX.r2.2HG0150700	860	881	+	4.4e-06	AACGTGTAGAGTATGCCTACGT
1653	MLOC_59162	HORVU.MOREX.r2.3HG0206300	895	916	+	1.42e-06	GACGTGTTGAAATCGGAAAGCT
1654	MLOC_59162	HORVU.MOREX.r2.3HG0254040	932	953	-	5.27e-06	TGCGTGATAGGAATGGCTACTG
1655	MLOC_59162	HORVU.MOREX.r2.5HG0399220	671	692	-	2.5e-06	TACGTATAATATTTGAAAACGG
1656	MLOC_59663	HORVU.MOREX.r2.1HG0002090	1252	1266	-	8.77e-06	TGCAACAACCACTCC
1657	MLOC_59663	HORVU.MOREX.r2.1HG0009190	661	675	-	7.41e-06	CCCACCCACCAAGCC
1658	MLOC_59663	HORVU.MOREX.r2.2HG0088520	773	787	+	9.64e-06	TCCACCTACTACCGC
1659	MLOC_59663	HORVU.MOREX.r2.2HG0140910	44	58	+	7.86e-06	GCCACCCACCACTCC
1660	MLOC_59663	HORVU.MOREX.r2.5HG0446210	505	519	-	8.32e-06	TCCAACAACCGTACC
1661	MLOC_59663	HORVU.MOREX.r2.7HG0602770	1165	1179	+	7.86e-06	GCCACCCACCACTCC
1662	MLOC_60045	HORVU.MOREX.r2.1HG0055640	735	745	+	4.98e-06	CCAAGCTGGCA
1663	MLOC_60045	HORVU.MOREX.r2.6HG0505360	261	271	+	4.13e-07	ACCAGCTGTCA
1664	MLOC_60074	HORVU.MOREX.r2.3HG0260070	1035	1047	-	2.37e-06	AAAAGCATATTCG
1665	MLOC_60074	HORVU.MOREX.r2.3HG0268330	798	810	-	7.35e-06	AACGGAATATACT
1666	MLOC_60074	HORVU.MOREX.r2.5HG0356450	543	555	-	6.69e-06	ATAGGAATATCCC
1667	MLOC_60074	HORVU.MOREX.r2.6HG0449810	584	596	+	8.49e-06	ATGGGCATATTCC
1668	MLOC_60074	HORVU.MOREX.r2.6HG0449810	587	599	-	8.72e-06	AAAGGAATATGCC
1669	MLOC_60074	HORVU.MOREX.r2.7HG0604150	352	364	+	7.98e-06	AAGAGAATATACG
1670	MLOC_6041	HORVU.MOREX.r2.1HG0041650	637	651	-	2.46e-06	ATCCATAACCGAAAG
1671	MLOC_6041	HORVU.MOREX.r2.2HG0102950	566	580	-	5.48e-06	TACAGTAACCGAAAG
1672	MLOC_6041	HORVU.MOREX.r2.4HG0323870	1443	1457	-	1.56e-06	CAACGAAACCGAATC
1673	MLOC_6041	HORVU.MOREX.r2.5HG0434790	615	629	-	3.38e-06	AACCATAACCAAACC
1674	MLOC_6062	HORVU.MOREX.r2.1HG0013470	473	484	-	7.89e-06	GCCACGTCTTAA
1675	MLOC_6062	HORVU.MOREX.r2.2HG0164880	261	272	-	6.4e-06	GCCATGTCATCC
1676	MLOC_6062	HORVU.MOREX.r2.2HG0166450	1360	1371	+	5.73e-06	TCCACGTCTGCG
1677	MLOC_6062	HORVU.MOREX.r2.2HG0174020	1392	1403	+	9.14e-06	TCCACGTCCGCA
1678	MLOC_6062	HORVU.MOREX.r2.3HG0246920	876	887	-	4.34e-07	TCCACGTCAGCC
1679	MLOC_6062	HORVU.MOREX.r2.3HG0258450	907	918	+	3.46e-06	TCCACGTGAGCC
1680	MLOC_6062	HORVU.MOREX.r2.5HG0417650	660	671	-	5.01e-06	GACACGTCTGCT
1681	MLOC_6062	HORVU.MOREX.r2.6HG0468400	781	792	-	6.16e-06	GCCACGCCAGCA
1682	MLOC_6062	HORVU.MOREX.r2.6HG0489450	934	945	+	5.81e-06	GCCACGTCGGCA
1683	MLOC_6062	HORVU.MOREX.r2.6HG0494570	542	553	-	2.71e-06	GCCATGTCATCA
1684	MLOC_60890	HORVU.MOREX.r2.2HG0164880	700	714	+	5.85e-06	AACATTGACCTTTTT
1685	MLOC_60890	HORVU.MOREX.r2.2HG0166360	88	102	+	9.72e-06	TGCTTTGACTTGGTT
1686	MLOC_60890	HORVU.MOREX.r2.4HG0279880	722	736	+	2.36e-06	GCGTTTGACTTTTTC
1687	MLOC_60890	HORVU.MOREX.r2.6HG0491140	663	677	+	4.39e-06	AGTTTTGACTTTTGT
1688	MLOC_60890	HORVU.MOREX.r2.7HG0527870	807	821	+	3.49e-06	TATGTTGACTTTATT
1689	MLOC_60890	HORVU.MOREX.r2.7HG0581730	1014	1028	-	8.8e-06	AGCTTTGACTTGTAA
1690	MLOC_60897	HORVU.MOREX.r2.5HG0446210	84	93	-	4.43e-06	CAATAATAAT
1691	MLOC_60897	HORVU.MOREX.r2.6HG0458780	642	651	-	7.53e-06	TAATAATAAT
1692	MLOC_60897	HORVU.MOREX.r2.6HG0458780	645	654	-	7.53e-06	TAATAATAAT
1693	MLOC_60897	HORVU.MOREX.r2.6HG0458780	648	657	-	7.53e-06	TAATAATAAT
1694	MLOC_60897	HORVU.MOREX.r2.6HG0458780	651	660	-	7.53e-06	TAATAATAAT
1695	MLOC_60897	HORVU.MOREX.r2.6HG0468400	148	157	-	5.79e-06	CTATCATAAT
1696	MLOC_60897	HORVU.MOREX.r2.7HG0611350	1020	1029	-	7.53e-06	TAATAATAAT
1697	MLOC_60958	HORVU.MOREX.r2.1HG0038700	1252	1268	+	4.84e-06	AAAAAACCAACAAAAAA
1698	MLOC_60958	HORVU.MOREX.r2.1HG0042000	1044	1060	+	8.76e-06	AATTAGATGACAAAACA
1699	MLOC_60958	HORVU.MOREX.r2.2HG0160740	632	648	+	1.24e-06	TAAAAAAAGACAAATCA
1700	MLOC_60958	HORVU.MOREX.r2.3HG0253610	661	677	+	7.44e-06	AAGAACAAGACAAGTAT
1701	MLOC_60958	HORVU.MOREX.r2.3HG0260940	796	812	+	2.29e-06	TGGAAGAAGACAAAAGC
1702	MLOC_60958	HORVU.MOREX.r2.3HG0260940	906	922	-	3.15e-06	TGGAAAAGAACAAAAAT
1703	MLOC_60958	HORVU.MOREX.r2.3HG0268330	177	193	-	7.93e-06	CAAAAACAAACAAAAAT
1704	MLOC_60958	HORVU.MOREX.r2.4HG0286320	536	552	-	9.8e-06	TATAAACCAACAAAAAA
1705	MLOC_60958	HORVU.MOREX.r2.4HG0295080	888	904	+	9.87e-06	ATAAAAATGACAAAACA
1706	MLOC_60958	HORVU.MOREX.r2.5HG0355310	454	470	-	9.14e-06	ACAAAAACGACAAATTT
1707	MLOC_60958	HORVU.MOREX.r2.5HG0355310	569	585	-	9.14e-06	ACAAAAACGACAAATTT
1708	MLOC_60958	HORVU.MOREX.r2.5HG0399220	980	996	-	5.26e-06	ATAAAAAAGACAAATTA
1709	MLOC_60958	HORVU.MOREX.r2.6HG0491140	806	822	-	8.76e-06	AGAAAAAAAACAAAACT
1710	MLOC_60958	HORVU.MOREX.r2.7HG0527840	1162	1178	-	4.55e-06	AACTAGTCGACAAAAAA
1711	MLOC_60958	HORVU.MOREX.r2.7HG0527840	491	507	-	6e-06	TGATAAAAGACAAATAG
1712	MLOC_60958	HORVU.MOREX.r2.7HG0562850	879	895	+	1.54e-06	AAAAAAACGACAGAAAT
1713	MLOC_60958	HORVU.MOREX.r2.7HG0591160	928	944	-	6.05e-06	AAAAACCGGACAAAAAA
1714	MLOC_60958	HORVU.MOREX.r2.7HG0602540	1043	1059	-	4.95e-06	AAAATCAAGACAAAATT
1715	MLOC_61071	HORVU.MOREX.r2.1HG0041650	363	373	+	3e-06	GATAAAGTGAA
1716	MLOC_61071	HORVU.MOREX.r2.2HG0097180	572	582	-	3.96e-06	CAAAAAGGTAA
1717	MLOC_61071	HORVU.MOREX.r2.2HG0102950	885	895	-	8.43e-06	GAAAAAGTTAC
1718	MLOC_61071	HORVU.MOREX.r2.3HG0212560	258	268	+	5.28e-06	GAAAAAGGTAA
1719	MLOC_61071	HORVU.MOREX.r2.3HG0212560	429	439	-	3.96e-06	CAAAAAGGTAA
1720	MLOC_61071	HORVU.MOREX.r2.3HG0253510	215	225	-	6.24e-06	GATAAAGTAAA
1721	MLOC_61071	HORVU.MOREX.r2.3HG0268330	445	455	-	8.71e-06	GATAAAGGGAA
1722	MLOC_61071	HORVU.MOREX.r2.4HG0323870	642	652	-	5.28e-06	CATAAAGTAAA
1723	MLOC_61071	HORVU.MOREX.r2.4HG0342390	900	910	-	1.72e-06	CAAAAAGTAAA
1724	MLOC_61071	HORVU.MOREX.r2.5HG0369380	927	937	+	6.37e-07	GAAAAAGTGAA
1725	MLOC_61071	HORVU.MOREX.r2.5HG0409490	536	546	+	9.08e-06	TAAAAAGTGAA
1726	MLOC_61071	HORVU.MOREX.r2.6HG0468400	81	91	+	9.39e-06	CATAAAGGTAA
1727	MLOC_61071	HORVU.MOREX.r2.7HG0542800	1432	1442	+	3.64e-06	GAAAAAGGGAA
1728	MLOC_61071	HORVU.MOREX.r2.7HG0562850	11	21	-	7.83e-06	GAAAAAGGAAA
1729	MLOC_61420	HORVU.MOREX.r2.1HG0052020	844	854	+	7.81e-06	GCATTTATTAT
1730	MLOC_61420	HORVU.MOREX.r2.2HG0144150	240	250	-	6.73e-06	GCATTAAATAA
1731	MLOC_61420	HORVU.MOREX.r2.5HG0425810	1082	1092	-	7.81e-06	GCATTTATTAT
1732	MLOC_61530	HORVU.MOREX.r2.2HG0097180	468	478	-	4.03e-06	TCACGTCATCG
1733	MLOC_61530	HORVU.MOREX.r2.3HG0188410	358	368	-	1.13e-06	TGACGTCACCA
1734	MLOC_61530	HORVU.MOREX.r2.3HG0200760	772	782	+	8.07e-06	TGACGTCACCC
1735	MLOC_61530	HORVU.MOREX.r2.7HG0613110	272	282	+	6.08e-06	CGACGTCATCT
1736	MLOC_61814	HORVU.MOREX.r2.1HG0030270	609	626	+	6.01e-06	GGAAAAATATGCCCTTAC
1737	MLOC_61814	HORVU.MOREX.r2.2HG0102660	324	341	-	9.29e-06	CAAGATACAAACCCTAAA
1738	MLOC_61814	HORVU.MOREX.r2.3HG0206300	74	91	-	5.56e-06	ATATCAATCAACCCTAAA
1739	MLOC_61814	HORVU.MOREX.r2.3HG0212560	961	978	-	2.65e-06	TTTTTAAAATACCCTAAT
1740	MLOC_61814	HORVU.MOREX.r2.3HG0245930	450	467	+	9.42e-06	TTACAAAAAAGCCCTTAC
1741	MLOC_61814	HORVU.MOREX.r2.3HG0261140	1196	1213	+	1.05e-06	GGGTACATATGCCCTTAA
1742	MLOC_61814	HORVU.MOREX.r2.7HG0527880	1359	1376	-	9.42e-06	AATTATACATACCCTAAT
1743	MLOC_61814	HORVU.MOREX.r2.7HG0600390	440	457	-	4.15e-06	TTGGAAATATGCCCTAGA
1744	MLOC_61814	HORVU.MOREX.r2.7HG0602540	209	226	-	4.15e-06	TTGGAAATATGCCCTAGA
1745	MLOC_61814	HORVU.MOREX.r2.7HG0618780	481	498	+	7.56e-06	AAAATAATGTTCCCTTAA
1746	MLOC_61901	HORVU.MOREX.r2.1HG0002090	1111	1122	-	3.12e-06	CCAAAAATAGAA
1747	MLOC_61901	HORVU.MOREX.r2.2HG0087180	1036	1047	+	1.06e-06	CTATAAATGGAA
1748	MLOC_61901	HORVU.MOREX.r2.3HG0266100	752	763	-	8.9e-07	CCAAAAAAGGAA
1749	MLOC_61901	HORVU.MOREX.r2.5HG0422470	268	279	-	5.84e-06	CCAAAAATGAAA
1750	MLOC_61901	HORVU.MOREX.r2.5HG0446810	421	432	+	5.61e-06	CAAAAAATGGAA
1751	MLOC_61901	HORVU.MOREX.r2.6HG0468400	1200	1211	-	2.51e-06	CCAAATATGGTA
1752	MLOC_61901	HORVU.MOREX.r2.7HG0537750	75	86	-	9.78e-06	ACAAATTTGGAA
1753	MLOC_61901	HORVU.MOREX.r2.7HG0602540	316	327	+	6.01e-06	CCAAAAAAGGTA
1754	MLOC_61947	HORVU.MOREX.r2.2HG0102950	284	298	-	2.21e-06	CCGGAGGAGCCGGAG
1755	MLOC_61947	HORVU.MOREX.r2.3HG0230480	146	160	+	5.78e-06	GCCGAGAAGCCGGAG
1756	MLOC_61947	HORVU.MOREX.r2.3HG0254040	1082	1096	+	4.38e-06	CCCGAAAATCAGCCG
1757	MLOC_61947	HORVU.MOREX.r2.4HG0335610	1388	1402	+	2.91e-06	CCGGAGAATACGGGA
1758	MLOC_61947	HORVU.MOREX.r2.5HG0399450	622	636	+	4.99e-06	CCCGAAATGACGGCG
1759	MLOC_61947	HORVU.MOREX.r2.7HG0537750	896	910	+	6.49e-06	CCGCAAAAGGCGGCA
1760	MLOC_61947	HORVU.MOREX.r2.7HG0542800	1161	1175	-	1.15e-06	CCTGAAAACGCGGCG
1761	MLOC_61947	HORVU.MOREX.r2.7HG0591160	282	296	+	2.08e-06	CCGGAAAATCCGTAT
1762	MLOC_62335	HORVU.MOREX.r2.1HG0002090	451	465	-	5.98e-06	CACGTGTTCAACACG
1763	MLOC_62335	HORVU.MOREX.r2.1HG0059820	743	757	-	2.19e-07	CACGTGTCATGCACG
1764	MLOC_62335	HORVU.MOREX.r2.3HG0246920	1456	1470	-	6.68e-06	CACGTGCGGCGCGCC
1765	MLOC_62335	HORVU.MOREX.r2.6HG0491140	489	503	+	9.1e-07	CACGTGACCCGCGCA
1766	MLOC_62335	HORVU.MOREX.r2.6HG0526840	340	354	+	7.6e-06	CACGTGATTCTCTCA
1767	MLOC_62335	HORVU.MOREX.r2.7HG0618780	1138	1152	-	9.06e-06	CACGTGCGCTCCAGG
1768	MLOC_62522	HORVU.MOREX.r2.2HG0169020	1351	1361	-	8.79e-06	TCGATCTGATT
1769	MLOC_62522	HORVU.MOREX.r2.3HG0230480	951	961	+	6.27e-06	CTGATCTGATT
1770	MLOC_62522	HORVU.MOREX.r2.3HG0268090	836	846	-	9.76e-06	TGGATCTGATT
1771	MLOC_62522	HORVU.MOREX.r2.4HG0282010	1460	1470	+	8.81e-07	CCGATCGGATC
1772	MLOC_62522	HORVU.MOREX.r2.4HG0282010	1462	1472	-	2.89e-06	CCGATCCGATC
1773	MLOC_62522	HORVU.MOREX.r2.5HG0423450	909	919	+	4.05e-06	CCGATCTGATC
1774	MLOC_62522	HORVU.MOREX.r2.6HG0505360	936	946	-	6.98e-06	CTGATCTGATC
1775	MLOC_62522	HORVU.MOREX.r2.7HG0604760	1212	1222	+	3.33e-06	CGGATCCGATC
1776	MLOC_62554	HORVU.MOREX.r2.3HG0226970	641	655	+	4.4e-08	AATTGTCGGCAAAAG
1777	MLOC_62554	HORVU.MOREX.r2.3HG0261850	156	170	-	2.34e-06	TTCTGTCGGCAGATA
1778	MLOC_62554	HORVU.MOREX.r2.6HG0511990	1467	1481	+	2.74e-06	GTCTGTCGGCGGAGG
1779	MLOC_62554	HORVU.MOREX.r2.7HG0600390	1312	1326	-	4.02e-06	TGGTGTCGGCAGCTA
1780	MLOC_63066	HORVU.MOREX.r2.1HG0059820	749	763	-	4.47e-06	GTTGAACACGTGTCA
1781	MLOC_63066	HORVU.MOREX.r2.2HG0166450	1129	1143	-	2.8e-06	GAGGCCGACGTGGCG
1782	MLOC_63066	HORVU.MOREX.r2.3HG0230950	39	53	+	3.01e-06	AATGGAGACGTGGAA
1783	MLOC_63066	HORVU.MOREX.r2.3HG0246920	874	888	+	7.04e-06	ATGGCTGACGTGGAA
1784	MLOC_63066	HORVU.MOREX.r2.3HG0258450	1257	1271	+	2.42e-06	ACCGCCCACGTGGCA
1785	MLOC_63066	HORVU.MOREX.r2.4HG0342390	519	533	+	1.19e-07	ATTTGCCACGTGGCA
1786	MLOC_63066	HORVU.MOREX.r2.4HG0342390	522	536	-	1.94e-07	TTTTGCCACGTGGCA
1787	MLOC_63066	HORVU.MOREX.r2.5HG0417650	658	672	+	6.07e-06	TGAGCAGACGTGTCA
1788	MLOC_63066	HORVU.MOREX.r2.5HG0419300	1106	1120	+	4.17e-06	AGTGGACACGTGGCC
1789	MLOC_63066	HORVU.MOREX.r2.5HG0425810	664	678	+	3.13e-06	TAGGCCGACGTGGCG
1790	MLOC_63066	HORVU.MOREX.r2.6HG0489450	933	947	-	1.71e-07	AGTGCCGACGTGGCA
1791	MLOC_63066	HORVU.MOREX.r2.7HG0621290	1131	1145	+	7.83e-06	AGCTGAGACGTGGCG
1792	MLOC_63184	HORVU.MOREX.r2.2HG0140910	681	694	+	6.06e-06	TGCGTTGACTTCAT
1793	MLOC_63184	HORVU.MOREX.r2.4HG0279880	10	23	-	9.82e-06	GCGTTTGACTTTTG
1794	MLOC_63184	HORVU.MOREX.r2.4HG0279880	722	735	+	6.95e-06	GCGTTTGACTTTTT
1795	MLOC_63184	HORVU.MOREX.r2.6HG0491140	777	790	+	8.64e-06	ACGTTTGACTTTTG
1796	MLOC_63184	HORVU.MOREX.r2.7HG0527870	807	820	+	7.1e-06	TATGTTGACTTTAT
1797	MLOC_63436	HORVU.MOREX.r2.2HG0164880	259	273	+	7.53e-06	GAGGATGACATGGCA
1798	MLOC_63436	HORVU.MOREX.r2.2HG0166450	1129	1143	-	2.8e-06	GAGGCCGACGTGGCG
1799	MLOC_63436	HORVU.MOREX.r2.3HG0246920	874	888	+	2.66e-07	ATGGCTGACGTGGAA
1800	MLOC_63436	HORVU.MOREX.r2.4HG0335340	872	886	+	4.9e-06	CTAGATTACGTGGCG
1801	MLOC_63436	HORVU.MOREX.r2.5HG0422470	690	704	-	9.27e-06	CGTGGTGATGTGGCA
1802	MLOC_63436	HORVU.MOREX.r2.5HG0425810	664	678	+	3.31e-06	TAGGCCGACGTGGCG
1803	MLOC_63436	HORVU.MOREX.r2.6HG0489450	933	947	-	5.19e-07	AGTGCCGACGTGGCA
1804	MLOC_63436	HORVU.MOREX.r2.6HG0494570	367	381	+	2.74e-06	TTTGATGATGTGGCA
1805	MLOC_63436	HORVU.MOREX.r2.6HG0494570	540	554	+	7.96e-06	ACTGATGACATGGCA
1806	MLOC_63834	HORVU.MOREX.r2.1HG0013470	314	333	+	1.08e-06	GGCGGCGCAAGAGGCGGCGC
1807	MLOC_63834	HORVU.MOREX.r2.1HG0013470	326	345	+	1.33e-06	GGCGGCGCAGGCGGCTCAGG
1808	MLOC_63834	HORVU.MOREX.r2.1HG0022240	1105	1124	-	1.16e-07	GGCGGCGGGGGGGGGGGCGG
1809	MLOC_63834	HORVU.MOREX.r2.1HG0022240	1108	1127	-	6.69e-09	GGCGGCGGCGGGGGGGGGGG
1810	MLOC_63834	HORVU.MOREX.r2.1HG0022240	1111	1130	-	7.55e-10	GGCGGCGGCGGCGGGGGGGG
1811	MLOC_63834	HORVU.MOREX.r2.1HG0022240	185	204	-	1.16e-07	GGCGGCGGGGGGGGGGGCGG
1812	MLOC_63834	HORVU.MOREX.r2.1HG0022240	188	207	-	6.69e-09	GGCGGCGGCGGGGGGGGGGG
1813	MLOC_63834	HORVU.MOREX.r2.1HG0022240	191	210	-	7.55e-10	GGCGGCGGCGGCGGGGGGGG
1814	MLOC_63834	HORVU.MOREX.r2.1HG0022240	369	388	-	1.16e-07	GGCGGCGGGGGGGGGGGCGG
1815	MLOC_63834	HORVU.MOREX.r2.1HG0022240	372	391	-	6.69e-09	GGCGGCGGCGGGGGGGGGGG
1816	MLOC_63834	HORVU.MOREX.r2.1HG0022240	375	394	-	7.55e-10	GGCGGCGGCGGCGGGGGGGG
1817	MLOC_63834	HORVU.MOREX.r2.1HG0022240	45	64	-	2.92e-06	GGCGGCGGTTCGGGGGGGGG
1818	MLOC_63834	HORVU.MOREX.r2.1HG0022240	553	572	-	1.16e-07	GGCGGCGGGGGGGGGGGCGG
1819	MLOC_63834	HORVU.MOREX.r2.1HG0022240	556	575	-	6.69e-09	GGCGGCGGCGGGGGGGGGGG
1820	MLOC_63834	HORVU.MOREX.r2.1HG0022240	559	578	-	7.55e-10	GGCGGCGGCGGCGGGGGGGG
1821	MLOC_63834	HORVU.MOREX.r2.1HG0022240	61	80	-	7.12e-06	GGCGGCGGGGCGGGGGGGCG
1822	MLOC_63834	HORVU.MOREX.r2.1HG0022240	737	756	-	1.16e-07	GGCGGCGGGGGGGGGGGCGG
1823	MLOC_63834	HORVU.MOREX.r2.1HG0022240	740	759	-	6.69e-09	GGCGGCGGCGGGGGGGGGGG
1824	MLOC_63834	HORVU.MOREX.r2.1HG0022240	743	762	-	7.55e-10	GGCGGCGGCGGCGGGGGGGG
1825	MLOC_63834	HORVU.MOREX.r2.1HG0022240	921	940	-	1.16e-07	GGCGGCGGGGGGGGGGGCGG
1826	MLOC_63834	HORVU.MOREX.r2.1HG0022240	924	943	-	6.69e-09	GGCGGCGGCGGGGGGGGGGG
1827	MLOC_63834	HORVU.MOREX.r2.1HG0022240	927	946	-	7.55e-10	GGCGGCGGCGGCGGGGGGGG
1828	MLOC_63834	HORVU.MOREX.r2.1HG0036220	1241	1260	+	8.92e-06	GCCGGCGGCGGCGGGAGTTC
1829	MLOC_63834	HORVU.MOREX.r2.1HG0036220	511	530	+	5.7e-06	GGCGGCGGCTGCGGAAAGAA
1830	MLOC_63834	HORVU.MOREX.r2.1HG0047370	1428	1447	-	9.03e-06	GGCGGCGGAAGACGCCGGGC
1831	MLOC_63834	HORVU.MOREX.r2.1HG0047370	719	738	-	4.35e-06	GGCGGCGACGGCTACGTTGA
1832	MLOC_63834	HORVU.MOREX.r2.1HG0047370	753	772	-	9.96e-06	GGCGGCGGCGGCCCCTGGAA
1833	MLOC_63834	HORVU.MOREX.r2.1HG0059820	1414	1433	-	1.67e-06	GGCGGCGGCGCGGGTCGGAG
1834	MLOC_63834	HORVU.MOREX.r2.2HG0087180	629	648	-	2.52e-06	GTCGGCGGCAGCGCCGGCTC
1835	MLOC_63834	HORVU.MOREX.r2.2HG0097180	175	194	-	3.14e-06	GGCGGCGGTGATCGCTGCAG
1836	MLOC_63834	HORVU.MOREX.r2.2HG0097180	239	258	-	9.4e-08	GACGGTGGAGGACGCGCCGG
1837	MLOC_63834	HORVU.MOREX.r2.2HG0171670	328	347	+	1.12e-07	GGCGGCGGCGGCCGCGACGA
1838	MLOC_63834	HORVU.MOREX.r2.2HG0171670	331	350	+	2.04e-06	GGCGGCGGCCGCGACGAAGG
1839	MLOC_63834	HORVU.MOREX.r2.2HG0171670	334	353	+	9.84e-06	GGCGGCCGCGACGAAGGGGG
1840	MLOC_63834	HORVU.MOREX.r2.2HG0174020	535	554	+	7.49e-06	GGCGGCGACGCCGACGCCGA
1841	MLOC_63834	HORVU.MOREX.r2.2HG0174020	542	561	-	6.09e-06	GTCGGCGTCGGCGTCGGCGT
1842	MLOC_63834	HORVU.MOREX.r2.2HG0174050	1129	1148	+	7.49e-06	GGCGGCGACGCCGACGCCGA
1843	MLOC_63834	HORVU.MOREX.r2.2HG0174050	1136	1155	-	6.09e-06	GTCGGCGTCGGCGTCGGCGT
1844	MLOC_63834	HORVU.MOREX.r2.3HG0196590	524	543	-	1.17e-06	GACGGTGGAGGCGGCATGAC
1845	MLOC_63834	HORVU.MOREX.r2.3HG0196590	530	549	-	4.36e-08	GACGGTGACGGTGGAGGCGG
1846	MLOC_63834	HORVU.MOREX.r2.3HG0224740	730	749	-	2.31e-06	GACGGTGGATGGGGAAAGGG
1847	MLOC_63834	HORVU.MOREX.r2.3HG0230480	294	313	+	2.54e-07	GGCGGCGGAGGTCGCCGAGG
1848	MLOC_63834	HORVU.MOREX.r2.3HG0240550	1013	1032	-	6.1e-07	GGCGGCGGCGGTAGGGTTGC
1849	MLOC_63834	HORVU.MOREX.r2.3HG0254180	744	763	+	2.14e-06	GACGGCTGAGGTGGGAGCGG
1850	MLOC_63834	HORVU.MOREX.r2.3HG0258450	1243	1262	-	4.92e-06	GGCGGTGGGGATGCCGCGAG
1851	MLOC_63834	HORVU.MOREX.r2.3HG0260070	1448	1467	-	5.58e-07	GGCGGTGGAGTGGGATGGGG
1852	MLOC_63834	HORVU.MOREX.r2.3HG0261140	96	115	-	7.39e-06	GTCGGTGGTGGTTGGCAGTG
1853	MLOC_63834	HORVU.MOREX.r2.3HG0269020	110	129	-	4.99e-06	GGCGGCGGAGTGGGAGTGCA
1854	MLOC_63834	HORVU.MOREX.r2.3HG0269020	113	132	-	6.67e-07	GACGGCGGCGGAGTGGGAGT
1855	MLOC_63834	HORVU.MOREX.r2.3HG0274990	200	219	+	6.25e-06	GACGGTGGCGATGCTTTGGT
1856	MLOC_63834	HORVU.MOREX.r2.4HG0281870	659	678	+	8.7e-06	GACGGCGCAGTCGCCGATAG
1857	MLOC_63834	HORVU.MOREX.r2.4HG0282010	1470	1489	-	5.05e-06	GCCGGCGGCGAGGACGGCCG
1858	MLOC_63834	HORVU.MOREX.r2.4HG0282360	851	870	+	3.23e-06	GACGGCGGACGCGATGCGGG
1859	MLOC_63834	HORVU.MOREX.r2.4HG0295080	1481	1500	-	1.88e-07	GTCGGTGGTGGTGGCCGGTG
1860	MLOC_63834	HORVU.MOREX.r2.4HG0319740	172	191	-	3.78e-06	GGCGGCTGAGGTCGCGCTGG
1861	MLOC_63834	HORVU.MOREX.r2.4HG0335610	1242	1261	-	2.45e-06	GACGGCGGAGGCGCGCGGTG
1862	MLOC_63834	HORVU.MOREX.r2.5HG0399450	686	705	+	7.67e-07	GGCGGCGGCGACGATTTGGG
1863	MLOC_63834	HORVU.MOREX.r2.5HG0399450	705	724	+	1.37e-09	GGCGGTGGCGGCGACGGCGA
1864	MLOC_63834	HORVU.MOREX.r2.5HG0399450	711	730	+	5.7e-06	GGCGGCGACGGCGACGACTT
1865	MLOC_63834	HORVU.MOREX.r2.5HG0425810	211	230	-	2.48e-06	GCCGGCGGAGGAGGCGCCGC
1866	MLOC_63834	HORVU.MOREX.r2.5HG0425810	481	500	+	1.47e-06	GACGGTGGTGGAAGGGAGGA
1867	MLOC_63834	HORVU.MOREX.r2.5HG0425810	59	78	-	3.89e-06	GGCGGTGCGGGCTGCGCAGG
1868	MLOC_63834	HORVU.MOREX.r2.5HG0446810	506	525	-	9.6e-06	GGCGGCGGAGTACGTCGGAA
1869	MLOC_63834	HORVU.MOREX.r2.5HG0446810	509	528	-	1.08e-06	GGCGGCGGCGGAGTACGTCG
1870	MLOC_63834	HORVU.MOREX.r2.6HG0449830	269	288	-	2.97e-06	GGCGGCGGCGCTCACGGCGC
1871	MLOC_63834	HORVU.MOREX.r2.6HG0449830	272	291	-	2.08e-07	GGCGGCGGCGGCGCTCACGG
1872	MLOC_63834	HORVU.MOREX.r2.6HG0449830	776	795	+	4.74e-07	GGCGGCGGCGAGGAAGGGAG
1873	MLOC_63834	HORVU.MOREX.r2.6HG0511990	1471	1490	+	1.02e-07	GTCGGCGGAGGTGGCCGGAG
1874	MLOC_63834	HORVU.MOREX.r2.7HG0594730	449	468	-	8.43e-08	GTCGGTGGATGTGGAGGCTG
1875	MLOC_63834	HORVU.MOREX.r2.7HG0600390	485	504	-	1.86e-06	GGCGGCGGGGGAAGGGGGGA
1876	MLOC_63834	HORVU.MOREX.r2.7HG0611350	846	865	+	7.3e-06	GACGGCGCCGAATGCTGTGA
1877	MLOC_64008	HORVU.MOREX.r2.3HG0188410	351	370	-	1.25e-06	TATGACGTCACCAAACTGCA
1878	MLOC_64008	HORVU.MOREX.r2.3HG0188410	359	378	+	6.3e-06	GGTGACGTCATATCCCAACC
1879	MLOC_64008	HORVU.MOREX.r2.3HG0200760	762	781	-	8e-06	GGTGACGTCACGTGCGCTCG
1880	MLOC_64008	HORVU.MOREX.r2.3HG0200760	770	789	+	1.65e-06	CGTGACGTCACCCTCCACGA
1881	MLOC_64012	HORVU.MOREX.r2.1HG0073360	711	720	+	8.51e-06	TATTTGAATT
1882	MLOC_64012	HORVU.MOREX.r2.2HG0140910	1134	1143	-	6.97e-06	AATTTGAATG
1883	MLOC_64012	HORVU.MOREX.r2.4HG0282010	751	760	-	6.97e-06	AATTTGAATC
1884	MLOC_64012	HORVU.MOREX.r2.4HG0319740	305	314	-	1.54e-06	AATTTGAATT
1885	MLOC_64012	HORVU.MOREX.r2.5HG0356450	1091	1100	-	8.51e-06	TATTTGAATT
1886	MLOC_64012	HORVU.MOREX.r2.5HG0409490	244	253	+	8.51e-06	TATTTGAATT
1887	MLOC_64012	HORVU.MOREX.r2.5HG0417650	22	31	-	1.54e-06	AATTTGAATT
1888	MLOC_64012	HORVU.MOREX.r2.7HG0527880	670	679	+	8.51e-06	TATTTGAATT
1889	MLOC_64057	HORVU.MOREX.r2.2HG0174020	455	475	+	4.4e-06	ATGCTTATGATACAAGGAAAT
1890	MLOC_64057	HORVU.MOREX.r2.3HG0188410	77	97	-	6.68e-06	ATGCTTAAAAGAGAAGAAACC
1891	MLOC_64057	HORVU.MOREX.r2.4HG0335610	371	391	+	5.38e-06	AAACGTGTATTTTACGCAAAA
1892	MLOC_64057	HORVU.MOREX.r2.7HG0588360	1258	1278	-	7.28e-06	TGAAGTGTTTATCAAGCAAGC
1893	MLOC_64057	HORVU.MOREX.r2.7HG0591160	649	669	-	2.53e-06	AACCGTGTTTCTCACGAAAAC
1894	MLOC_64597	HORVU.MOREX.r2.2HG0102950	830	840	-	2.53e-06	AAGAGAATTTT
1895	MLOC_64597	HORVU.MOREX.r2.3HG0266100	748	758	-	1.81e-06	AAAGGAATGTT
1896	MLOC_64597	HORVU.MOREX.r2.5HG0399220	1048	1058	-	9.21e-06	AGAAGAATGTT
1897	MLOC_64597	HORVU.MOREX.r2.7HG0618780	559	569	-	3.6e-07	AAAAGAATGTT
1898	MLOC_64612	HORVU.MOREX.r2.2HG0097180	569	582	-	3.47e-06	CAAAAAGGTAATCT
1899	MLOC_64612	HORVU.MOREX.r2.2HG0136810	515	528	+	1.5e-06	AAAAAAGGTAATAT
1900	MLOC_64612	HORVU.MOREX.r2.3HG0212560	426	439	-	9.99e-06	CAAAAAGGTAATTG
1901	MLOC_64612	HORVU.MOREX.r2.3HG0230950	596	609	+	5.32e-06	CAAAAAGTATAAAA
1902	MLOC_64612	HORVU.MOREX.r2.3HG0240320	610	623	+	4.59e-06	AAAAAAGTTATATT
1903	MLOC_64612	HORVU.MOREX.r2.3HG0246920	1094	1107	-	1.47e-06	AAAAAAGGTAAACA
1904	MLOC_64612	HORVU.MOREX.r2.3HG0253510	212	225	-	6.44e-06	GATAAAGTAAAACA
1905	MLOC_64612	HORVU.MOREX.r2.3HG0268330	442	455	-	4.32e-06	GATAAAGGGAAAAA
1906	MLOC_64612	HORVU.MOREX.r2.4HG0335610	919	932	+	3.47e-06	AAAAAAGGAAAAAC
1907	MLOC_64612	HORVU.MOREX.r2.5HG0369380	103	116	+	3.51e-07	AAAAAAGGAAAAAA
1908	MLOC_64612	HORVU.MOREX.r2.5HG0369380	927	940	+	1.15e-06	GAAAAAGTGAAATT
1909	MLOC_64612	HORVU.MOREX.r2.5HG0393010	152	165	-	4.59e-06	GAAAAAGGGAGAAA
1910	MLOC_64612	HORVU.MOREX.r2.5HG0399220	1199	1212	-	3.13e-06	AAAAAAGTTAGAAT
1911	MLOC_64612	HORVU.MOREX.r2.5HG0409490	358	371	+	5.49e-06	TATAAAGTAAAAAA
1912	MLOC_64612	HORVU.MOREX.r2.5HG0409490	536	549	+	1.03e-06	TAAAAAGTGAAAAA
1913	MLOC_64612	HORVU.MOREX.r2.5HG0425660	846	859	+	4.18e-06	TAAAAAGGTATAAA
1914	MLOC_64612	HORVU.MOREX.r2.6HG0449100	703	716	+	3.74e-06	CAAAAAGTAGAACA
1915	MLOC_64612	HORVU.MOREX.r2.7HG0537750	604	617	-	4.98e-06	GAAAAAGTGAGAAT
1916	MLOC_64612	HORVU.MOREX.r2.7HG0562850	8	21	-	5.4e-06	GAAAAAGGAAAGAA
1917	MLOC_64612	HORVU.MOREX.r2.7HG0602540	318	331	+	1.76e-06	AAAAAAGGTACAAA
1918	MLOC_64612	HORVU.MOREX.r2.7HG0604760	563	576	+	2.29e-06	GAAAAAGTAATTAA
1919	MLOC_64636	HORVU.MOREX.r2.1HG0009190	995	1002	+	9.14e-06	GCGCCGCC
1920	MLOC_64636	HORVU.MOREX.r2.1HG0013470	314	321	-	9.14e-06	GCGCCGCC
1921	MLOC_64636	HORVU.MOREX.r2.1HG0013470	326	333	-	9.14e-06	GCGCCGCC
1922	MLOC_64636	HORVU.MOREX.r2.1HG0022240	1149	1156	+	9.14e-06	GCGCCGCC
1923	MLOC_64636	HORVU.MOREX.r2.1HG0022240	229	236	+	9.14e-06	GCGCCGCC
1924	MLOC_64636	HORVU.MOREX.r2.1HG0022240	413	420	+	9.14e-06	GCGCCGCC
1925	MLOC_64636	HORVU.MOREX.r2.1HG0022240	597	604	+	9.14e-06	GCGCCGCC
1926	MLOC_64636	HORVU.MOREX.r2.1HG0022240	781	788	+	9.14e-06	GCGCCGCC
1927	MLOC_64636	HORVU.MOREX.r2.1HG0022240	965	972	+	9.14e-06	GCGCCGCC
1928	MLOC_64636	HORVU.MOREX.r2.1HG0059820	1423	1430	+	9.14e-06	GCGCCGCC
1929	MLOC_64636	HORVU.MOREX.r2.2HG0087180	772	779	-	9.14e-06	GCGCCGCC
1930	MLOC_64636	HORVU.MOREX.r2.2HG0166180	467	474	-	9.14e-06	GCGCCGCC
1931	MLOC_64636	HORVU.MOREX.r2.3HG0240550	1459	1466	+	9.14e-06	GCGCCGCC
1932	MLOC_64636	HORVU.MOREX.r2.3HG0268090	1322	1329	-	9.14e-06	GCGCCGCC
1933	MLOC_64636	HORVU.MOREX.r2.4HG0335610	1413	1420	-	9.14e-06	GCGCCGCC
1934	MLOC_64636	HORVU.MOREX.r2.4HG0335610	207	214	+	9.14e-06	GCGCCGCC
1935	MLOC_64636	HORVU.MOREX.r2.5HG0425810	210	217	-	9.14e-06	GCGCCGCC
1936	MLOC_64636	HORVU.MOREX.r2.6HG0449830	278	285	+	9.14e-06	GCGCCGCC
1937	MLOC_64636	HORVU.MOREX.r2.6HG0491140	12	19	+	9.14e-06	GCGCCGCC
1938	MLOC_64636	HORVU.MOREX.r2.6HG0526840	608	615	-	9.14e-06	GCGCCGCC
1939	MLOC_64636	HORVU.MOREX.r2.7HG0527710	1492	1499	-	9.14e-06	GCGCCGCC
1940	MLOC_64636	HORVU.MOREX.r2.7HG0527840	1493	1500	+	9.14e-06	GCGCCGCC
1941	MLOC_64636	HORVU.MOREX.r2.7HG0537750	832	839	-	9.14e-06	GCGCCGCC
1942	MLOC_64781	HORVU.MOREX.r2.2HG0171670	299	309	+	6.86e-06	GGCAGCTGGCA
1943	MLOC_64781	HORVU.MOREX.r2.6HG0505360	261	271	+	3.1e-06	ACCAGCTGTCA
1944	MLOC_64795	HORVU.MOREX.r2.1HG0002090	1110	1130	+	4.74e-06	TTTCTATTTTTGGCCGAAATA
1945	MLOC_64795	HORVU.MOREX.r2.1HG0030270	738	758	-	6.43e-06	TACGCCGTTTTGGCTGGGCAA
1946	MLOC_64795	HORVU.MOREX.r2.2HG0102660	855	875	-	1.84e-07	GTTTTGTTTTTTGTGGAAAAA
1947	MLOC_64795	HORVU.MOREX.r2.3HG0194250	606	626	-	2.77e-06	TTTACGATTTTATCATAAAAA
1948	MLOC_64795	HORVU.MOREX.r2.3HG0245710	1140	1160	+	6.82e-06	TTTGCGATTGTGGTGAGGGTA
1949	MLOC_64795	HORVU.MOREX.r2.3HG0246920	1096	1116	+	7.55e-06	TTTACCTTTTTTGCCTTAAAA
1950	MLOC_64795	HORVU.MOREX.r2.3HG0261280	1106	1126	+	5.13e-06	TTGATGTGTTTTACACAAAAA
1951	MLOC_64795	HORVU.MOREX.r2.4HG0286320	140	160	-	9.5e-06	TTTTTAGTTTTGAAAAAAAAA
1952	MLOC_64795	HORVU.MOREX.r2.4HG0326790	800	820	-	2.57e-06	TTTTTGTTTTTGCGGTGAAAA
1953	MLOC_64795	HORVU.MOREX.r2.6HG0505360	1037	1057	-	6.55e-06	GTTTTGTTTCTTGCGAAAAAA
1954	MLOC_64795	HORVU.MOREX.r2.7HG0562850	395	415	-	3.79e-06	TTTACATTTGTGGAATGAAAA
1955	MLOC_64795	HORVU.MOREX.r2.7HG0581730	1398	1418	-	2.78e-06	TTTTCTTTTTTGAGGGAGAGA
1956	MLOC_64795	HORVU.MOREX.r2.7HG0621290	157	177	+	1.51e-07	TTTTCTTTTTTGGGGTAAAAA
1957	MLOC_64817	HORVU.MOREX.r2.2HG0174050	761	771	-	6.9e-06	TAACGGTATTA
1958	MLOC_64817	HORVU.MOREX.r2.3HG0206300	1102	1112	-	6.58e-06	TAACCGTCAAA
1959	MLOC_64817	HORVU.MOREX.r2.5HG0399220	749	759	+	8.58e-06	TAACCGAAAAT
1960	MLOC_65033	HORVU.MOREX.r2.1HG0073360	1460	1470	+	2.96e-06	CACTATCACTG
1961	MLOC_65033	HORVU.MOREX.r2.2HG0151400	1020	1030	-	7.47e-06	CACTGCCACTA
1962	MLOC_65033	HORVU.MOREX.r2.3HG0269020	112	122	+	4.18e-06	CACTCCCACTC
1963	MLOC_65033	HORVU.MOREX.r2.4HG0281870	1471	1481	+	8.6e-06	CACTTCCACTG
1964	MLOC_65033	HORVU.MOREX.r2.4HG0323870	361	371	+	2.96e-06	CACTATCACTG
1965	MLOC_65058	HORVU.MOREX.r2.2HG0151400	479	492	+	7.1e-06	AGTCCAATAATTTG
1966	MLOC_65058	HORVU.MOREX.r2.3HG0245710	380	393	-	9.24e-06	TAATCAATTATTTG
1967	MLOC_65058	HORVU.MOREX.r2.3HG0268330	1227	1240	-	8.19e-06	GTAACAATAATTTA
1968	MLOC_65058	HORVU.MOREX.r2.5HG0399220	537	550	+	6.97e-06	TCGCCAATAATTTA
1969	MLOC_65058	HORVU.MOREX.r2.5HG0409490	1218	1231	+	8.96e-06	GGGCCAATAATTAG
1970	MLOC_65058	HORVU.MOREX.r2.5HG0419300	182	195	-	5.89e-06	AGATCAATTATTTG
1971	MLOC_65101	HORVU.MOREX.r2.2HG0102950	881	891	+	4.13e-06	ATACGTAACTT
1972	MLOC_65101	HORVU.MOREX.r2.4HG0295080	34	44	+	4.85e-06	ACACGCCACCT
1973	MLOC_65286	HORVU.MOREX.r2.1HG0002090	445	463	-	1.39e-06	CGTGTTCAACACGGTATTT
1974	MLOC_65286	HORVU.MOREX.r2.1HG0059820	737	755	-	1.28e-06	CGTGTCATGCACGAAACGT
1975	MLOC_65286	HORVU.MOREX.r2.2HG0144150	675	693	+	7.46e-06	CTTATTTTACACGTAAAAA
1976	MLOC_65286	HORVU.MOREX.r2.2HG0174020	458	476	+	2.5e-06	CTTATGATACAAGGAAATG
1977	MLOC_65286	HORVU.MOREX.r2.3HG0260070	1240	1258	+	8.29e-06	CTTGAGAAATAAGAAAAGG
1978	MLOC_65286	HORVU.MOREX.r2.4HG0333170	927	945	+	4.2e-06	CGTGATTCAGAAGAAAATT
1979	MLOC_65286	HORVU.MOREX.r2.4HG0335610	374	392	+	8.44e-06	CGTGTATTTTACGCAAAAA
1980	MLOC_65286	HORVU.MOREX.r2.6HG0496040	1055	1073	-	1.37e-06	CGTGCTAAACAAGATACTA
1981	MLOC_65286	HORVU.MOREX.r2.7HG0591160	648	666	-	8.26e-07	CGTGTTTCTCACGAAAACA
1982	MLOC_65286	HORVU.MOREX.r2.7HG0591160	808	826	-	5.31e-06	CGTGCTTCTCACGGAAACA
1983	MLOC_6534	HORVU.MOREX.r2.1HG0013470	471	485	+	7.09e-06	ATTTAAGACGTGGCC
1984	MLOC_6534	HORVU.MOREX.r2.1HG0059820	749	763	-	6.64e-07	GTTGAACACGTGTCA
1985	MLOC_6534	HORVU.MOREX.r2.3HG0230950	39	53	+	3.54e-06	AATGGAGACGTGGAA
1986	MLOC_6534	HORVU.MOREX.r2.3HG0258450	1257	1271	+	9.37e-06	ACCGCCCACGTGGCA
1987	MLOC_6534	HORVU.MOREX.r2.4HG0342390	519	533	+	3.73e-07	ATTTGCCACGTGGCA
1988	MLOC_6534	HORVU.MOREX.r2.4HG0342390	522	536	-	6.51e-07	TTTTGCCACGTGGCA
1989	MLOC_6534	HORVU.MOREX.r2.5HG0357560	674	688	+	7.85e-06	AAACGTCACGTGTCG
1990	MLOC_6534	HORVU.MOREX.r2.5HG0417650	658	672	+	2.84e-06	TGAGCAGACGTGTCA
1991	MLOC_6534	HORVU.MOREX.r2.5HG0419300	1106	1120	+	7.42e-07	AGTGGACACGTGGCC
1992	MLOC_6534	HORVU.MOREX.r2.6HG0489450	933	947	-	1.3e-06	AGTGCCGACGTGGCA
1993	MLOC_6534	HORVU.MOREX.r2.7HG0621290	1131	1145	+	7.47e-06	AGCTGAGACGTGGCG
1994	MLOC_65400	HORVU.MOREX.r2.1HG0002090	449	463	-	9.96e-06	CGTGTTCAACACGGT
1995	MLOC_65400	HORVU.MOREX.r2.1HG0042000	1116	1130	+	3.04e-06	CGTGGCCCACACGTA
1996	MLOC_65400	HORVU.MOREX.r2.1HG0047370	150	164	+	6.31e-07	CTTGTGTCACAAGCA
1997	MLOC_65400	HORVU.MOREX.r2.1HG0073360	985	999	+	3.22e-06	CTTGAAAAACAAGTT
1998	MLOC_65400	HORVU.MOREX.r2.2HG0174020	456	470	-	8.89e-06	CTTGTATCATAAGCA
[truncated: 1,207 more rows]

## Sheet: Tab S4f
Table S4f. All binding sites in the promoter region of Cd-induced DEG in the WT root
#	TF	Target	Start	Stop	Strand	p-value	Sequence
1	MLOC_10221	HORVU.MOREX.r2.1HG0006680	1003	1023	+	7.64e-06	CAACACAATTTCCCAGGAAAG
2	MLOC_10221	HORVU.MOREX.r2.1HG0025600	1262	1282	-	6.91e-06	ATGCGCAGACCCCGAGGGCAG
3	MLOC_10221	HORVU.MOREX.r2.1HG0027550	106	126	-	8.36e-06	CTACACATTCACCAAAGCAAA
4	MLOC_10221	HORVU.MOREX.r2.1HG0029020	280	300	-	9.58e-06	ATACACACACACCAATGAGAA
5	MLOC_10221	HORVU.MOREX.r2.1HG0038570	702	722	-	2.09e-06	GAGCACAAATACCCATCTACA
6	MLOC_10221	HORVU.MOREX.r2.1HG0042620	1159	1179	+	8.56e-06	CTGCACATACACCAAGATCCA
7	MLOC_10221	HORVU.MOREX.r2.1HG0046000	395	415	-	4.1e-06	TGGCACAGGTACCAATCCGAA
8	MLOC_10221	HORVU.MOREX.r2.1HG0053620	938	958	-	6e-06	CGGCACGCCTTCCCATGTTCG
9	MLOC_10221	HORVU.MOREX.r2.1HG0055980	1023	1043	-	7.9e-06	TTGCACAACCTCCAATGTAGA
10	MLOC_10221	HORVU.MOREX.r2.1HG0070680	385	405	+	8.48e-06	GAGCACGGTCCCTCATGCCCC
11	MLOC_10221	HORVU.MOREX.r2.1HG0071110	742	762	-	4.64e-06	GCGCACGGACCCCTAGCCGCA
12	MLOC_10221	HORVU.MOREX.r2.2HG0093170	430	450	-	7.79e-06	CCACACGGATCCTAAGGCTAG
13	MLOC_10221	HORVU.MOREX.r2.2HG0098740	1012	1032	+	3.6e-07	GTGCACAGGTACCGATGCGTA
14	MLOC_10221	HORVU.MOREX.r2.2HG0106310	1281	1301	+	6.81e-06	GCGTGCGTTTCCCGAGGTTTC
15	MLOC_10221	HORVU.MOREX.r2.2HG0107100	275	295	+	3.03e-06	GTGCACAAACACCCAAGGGCT
16	MLOC_10221	HORVU.MOREX.r2.2HG0107750	1353	1373	+	1.01e-06	TTGCACGCTTCCCTATGTTAG
17	MLOC_10221	HORVU.MOREX.r2.2HG0108260	919	939	-	3.06e-06	ATGCACGGCCTCCAAGGCGAA
18	MLOC_10221	HORVU.MOREX.r2.2HG0130200	808	828	-	3.5e-06	GAGCACACTTCCTCAGGAGCC
19	MLOC_10221	HORVU.MOREX.r2.2HG0139210	150	170	+	2.75e-06	GAGCACGGTTCCCCAACTCGC
20	MLOC_10221	HORVU.MOREX.r2.2HG0152820	8	28	+	3.75e-06	GAGTACACTTTCCAATGCTTA
21	MLOC_10221	HORVU.MOREX.r2.2HG0154060	1419	1439	+	3.91e-06	AGACACAAATCCCGAGCTAGG
22	MLOC_10221	HORVU.MOREX.r2.2HG0158640	1148	1168	-	8.48e-06	ACGCACGGCCACCGATGCATA
23	MLOC_10221	HORVU.MOREX.r2.2HG0159970	835	855	+	9.18e-06	ACGCACAGGCTCCGAGGCAAG
24	MLOC_10221	HORVU.MOREX.r2.2HG0160210	279	299	-	1.76e-06	TTGTACACATCCCAATGCAAG
25	MLOC_10221	HORVU.MOREX.r2.2HG0163870	235	255	+	6.06e-06	ATGCACGTATACCTAGGTCGT
26	MLOC_10221	HORVU.MOREX.r2.2HG0163870	955	975	+	4.62e-06	ATGCACAAGCTCCGAGGCAAA
27	MLOC_10221	HORVU.MOREX.r2.2HG0174070	1086	1106	-	7.9e-06	TTGCACAAGCTCCAATGTAGA
28	MLOC_10221	HORVU.MOREX.r2.3HG0185980	1230	1250	+	7.9e-06	TTGCACAAGCTCCAATGTAGA
29	MLOC_10221	HORVU.MOREX.r2.3HG0200310	269	289	+	1.65e-06	GGGCACAAACCCTAAGGTGTT
30	MLOC_10221	HORVU.MOREX.r2.3HG0204260	454	474	+	9.66e-06	GGGTACGTACCCCGAGGGCAG
31	MLOC_10221	HORVU.MOREX.r2.3HG0222810	527	547	-	5.66e-07	TAGCACGAATTCCAAAGCTCA
32	MLOC_10221	HORVU.MOREX.r2.3HG0248050	1416	1436	-	4.63e-07	ATGCACGGATTCCAAGGAAAA
33	MLOC_10221	HORVU.MOREX.r2.3HG0254870	232	252	-	1.14e-06	AGGCACAATTACCAATGTAGG
34	MLOC_10221	HORVU.MOREX.r2.3HG0262960	1435	1455	+	3.47e-06	AATCACAAATCCCCAAGAACA
35	MLOC_10221	HORVU.MOREX.r2.3HG0262970	1435	1455	+	3.47e-06	AATCACAAATCCCCAAGAACA
36	MLOC_10221	HORVU.MOREX.r2.3HG0266280	412	432	+	3.93e-07	GGACACAGATCCCGAATTGGA
37	MLOC_10221	HORVU.MOREX.r2.3HG0266510	1363	1383	+	4.71e-06	GCGCGCGCATCCCAAACCGAA
38	MLOC_10221	HORVU.MOREX.r2.3HG0270250	1389	1409	-	9.1e-06	TCTCTCGGTTCCCGAGGAACT
39	MLOC_10221	HORVU.MOREX.r2.3HG0274660	323	343	+	9.18e-06	TCGCACGATCACCAATGCAGG
40	MLOC_10221	HORVU.MOREX.r2.4HG0289380	294	314	-	2.46e-06	ATACACAAATACCAAGATACA
41	MLOC_10221	HORVU.MOREX.r2.4HG0315830	880	900	-	7.9e-06	TTGCACAAGCTCCAATGTAGA
42	MLOC_10221	HORVU.MOREX.r2.4HG0323110	913	933	+	6.06e-06	CTTCACGGATTCCGATGCATG
43	MLOC_10221	HORVU.MOREX.r2.4HG0325550	245	265	-	5.54e-06	ACGCACGGGTTCCCATGGGCC
44	MLOC_10221	HORVU.MOREX.r2.4HG0336170	230	250	-	6.27e-06	AAGCACATATCCCTATCCGAA
45	MLOC_10221	HORVU.MOREX.r2.4HG0336990	1058	1078	+	5.22e-06	GAGCTCGGATCCCGAAAGGCA
46	MLOC_10221	HORVU.MOREX.r2.4HG0341580	1180	1200	-	8.05e-07	AGACGCAGACCCCCAGGTGTA
47	MLOC_10221	HORVU.MOREX.r2.4HG0345350	300	320	-	3.93e-06	AGGCACGTCTCCCAATGGGCG
48	MLOC_10221	HORVU.MOREX.r2.4HG0347680	1228	1248	-	7.9e-06	TTGCACAAGCTCCAATGTAGA
49	MLOC_10221	HORVU.MOREX.r2.5HG0356980	394	414	-	2.54e-06	AAGCACATATCCCAATCCCAA
50	MLOC_10278	HORVU.MOREX.r2.1HG0002750	77	85	-	8.51e-06	TTTAGGTTG
51	MLOC_10278	HORVU.MOREX.r2.1HG0005640	270	278	+	3.99e-06	TTTAGGTCG
52	MLOC_10278	HORVU.MOREX.r2.1HG0009120	701	709	+	8.51e-06	TTTAGGTTG
53	MLOC_10278	HORVU.MOREX.r2.1HG0011690	634	642	-	8.51e-06	TTTAGGTTG
54	MLOC_10278	HORVU.MOREX.r2.1HG0014120	154	162	-	3.99e-06	TTTAGGTCG
55	MLOC_10278	HORVU.MOREX.r2.1HG0019740	671	679	+	8.51e-06	TTTAGGTTG
56	MLOC_10278	HORVU.MOREX.r2.1HG0046350	738	746	+	3.99e-06	TTTAGGTCG
57	MLOC_10278	HORVU.MOREX.r2.1HG0048070	622	630	+	3.99e-06	TTTAGGTCG
58	MLOC_10278	HORVU.MOREX.r2.1HG0048510	1341	1349	+	3.99e-06	TTTAGGTCG
59	MLOC_10278	HORVU.MOREX.r2.1HG0076510	883	891	+	8.51e-06	TTTAGGTTG
60	MLOC_10278	HORVU.MOREX.r2.2HG0085900	1259	1267	+	8.51e-06	TTTAGGTTG
61	MLOC_10278	HORVU.MOREX.r2.2HG0105790	552	560	-	8.51e-06	TTTAGGTTG
62	MLOC_10278	HORVU.MOREX.r2.2HG0109130	883	891	-	3.99e-06	TTTAGGTCG
63	MLOC_10278	HORVU.MOREX.r2.2HG0128260	1006	1014	+	8.51e-06	TTTAGGTTG
64	MLOC_10278	HORVU.MOREX.r2.2HG0129770	649	657	-	3.99e-06	TTTAGGTCG
65	MLOC_10278	HORVU.MOREX.r2.2HG0141860	309	317	-	8.51e-06	TTTAGGTTG
66	MLOC_10278	HORVU.MOREX.r2.2HG0147820	792	800	+	8.51e-06	TTTAGGTTG
67	MLOC_10278	HORVU.MOREX.r2.2HG0150990	1	9	-	8.51e-06	TTTAGGTTG
68	MLOC_10278	HORVU.MOREX.r2.2HG0153560	822	830	+	8.51e-06	TTTAGGTTG
69	MLOC_10278	HORVU.MOREX.r2.2HG0157250	316	324	+	8.51e-06	TTTAGGTTG
70	MLOC_10278	HORVU.MOREX.r2.2HG0173630	182	190	-	8.51e-06	TTTAGGTTG
71	MLOC_10278	HORVU.MOREX.r2.3HG0183930	567	575	+	8.51e-06	TTTAGGTTG
72	MLOC_10278	HORVU.MOREX.r2.3HG0186980	732	740	-	3.99e-06	TTTAGGTCG
73	MLOC_10278	HORVU.MOREX.r2.3HG0186980	760	768	-	3.99e-06	TTTAGGTCG
74	MLOC_10278	HORVU.MOREX.r2.3HG0199690	1380	1388	+	3.99e-06	TTTAGGTCG
75	MLOC_10278	HORVU.MOREX.r2.3HG0202940	333	341	+	8.51e-06	TTTAGGTTG
76	MLOC_10278	HORVU.MOREX.r2.3HG0207840	74	82	+	8.51e-06	TTTAGGTTG
77	MLOC_10278	HORVU.MOREX.r2.3HG0225050	1212	1220	-	8.51e-06	TTTAGGTTG
78	MLOC_10278	HORVU.MOREX.r2.3HG0227930	599	607	-	3.99e-06	TTTAGGTCG
79	MLOC_10278	HORVU.MOREX.r2.3HG0245200	171	179	-	8.51e-06	TTTAGGTTG
80	MLOC_10278	HORVU.MOREX.r2.3HG0245260	684	692	+	8.51e-06	TTTAGGTTG
81	MLOC_10278	HORVU.MOREX.r2.3HG0253020	719	727	-	8.51e-06	TTTAGGTTG
82	MLOC_10278	HORVU.MOREX.r2.3HG0263290	1131	1139	+	8.51e-06	TTTAGGTTG
83	MLOC_10278	HORVU.MOREX.r2.4HG0283120	543	551	-	3.99e-06	TTTAGGTCG
84	MLOC_10278	HORVU.MOREX.r2.4HG0292140	13	21	-	3.99e-06	TTTAGGTCG
85	MLOC_10278	HORVU.MOREX.r2.4HG0315830	368	376	+	8.51e-06	TTTAGGTTG
86	MLOC_10278	HORVU.MOREX.r2.4HG0323160	23	31	-	8.51e-06	TTTAGGTTG
87	MLOC_10278	HORVU.MOREX.r2.4HG0324290	289	297	-	8.51e-06	TTTAGGTTG
88	MLOC_10278	HORVU.MOREX.r2.5HG0350940	466	474	+	8.51e-06	TTTAGGTTG
89	MLOC_10278	HORVU.MOREX.r2.5HG0354150	303	311	-	8.51e-06	TTTAGGTTG
90	MLOC_10278	HORVU.MOREX.r2.5HG0358800	1048	1056	+	3.99e-06	TTTAGGTCG
91	MLOC_10556	HORVU.MOREX.r2.1HG0002820	1050	1064	-	5.11e-06	TTTTTTTACCGTTGA
92	MLOC_10556	HORVU.MOREX.r2.1HG0003400	558	572	+	9.38e-06	ACTTGTGACCGTTGT
93	MLOC_10556	HORVU.MOREX.r2.1HG0009120	780	794	-	7.36e-06	AAATTATACCGTTAG
94	MLOC_10556	HORVU.MOREX.r2.1HG0017390	876	890	-	4.46e-06	GAATACAACCGTTAG
95	MLOC_10556	HORVU.MOREX.r2.1HG0044990	93	107	+	1.34e-07	AAAAATAACCGTTGA
96	MLOC_10556	HORVU.MOREX.r2.1HG0045600	361	375	-	7.14e-07	AAATCTAACCGTTAT
97	MLOC_10556	HORVU.MOREX.r2.1HG0048870	1112	1126	-	2.86e-06	ACAAATAACCGTTAA
98	MLOC_10556	HORVU.MOREX.r2.1HG0049940	1105	1119	+	8.29e-06	TATTACAACCGTTGA
99	MLOC_10556	HORVU.MOREX.r2.1HG0050980	546	560	-	8.83e-06	AAATGAGACCGTTGC
100	MLOC_10556	HORVU.MOREX.r2.1HG0055750	1007	1021	+	4.12e-06	AAATATGAACGTTGG
101	MLOC_10556	HORVU.MOREX.r2.1HG0057680	1232	1246	-	3.26e-07	ATATTTGACCGTTGA
102	MLOC_10556	HORVU.MOREX.r2.1HG0058590	1366	1380	-	9.63e-06	CTATATAGCCGTTGC
103	MLOC_10556	HORVU.MOREX.r2.1HG0059310	895	909	-	7.36e-06	AGTTCTAACCGTTAT
104	MLOC_10556	HORVU.MOREX.r2.1HG0064310	1086	1100	+	8.06e-06	ATTTGTTGCCGTTGG
105	MLOC_10556	HORVU.MOREX.r2.1HG0078080	27	41	-	2.18e-06	AGATGTTACCGTTGG
106	MLOC_10556	HORVU.MOREX.r2.2HG0083710	1402	1416	-	4.96e-06	TCATGTAACCGTTAG
107	MLOC_10556	HORVU.MOREX.r2.2HG0086120	856	870	+	3.55e-06	AAACTTGACCGTTGT
108	MLOC_10556	HORVU.MOREX.r2.2HG0091730	14	28	-	7.28e-06	GAATAGGACCGTTGG
109	MLOC_10556	HORVU.MOREX.r2.2HG0096030	1162	1176	+	3.28e-06	AAATATGACCGTTTT
110	MLOC_10556	HORVU.MOREX.r2.2HG0106210	461	475	+	4.52e-06	ATATATATCCGTTAG
111	MLOC_10556	HORVU.MOREX.r2.2HG0128890	973	987	+	2.9e-06	AAAAATAACCGTTTG
112	MLOC_10556	HORVU.MOREX.r2.2HG0132470	880	894	-	5.24e-06	AATATTAGCCGTTGA
113	MLOC_10556	HORVU.MOREX.r2.2HG0136140	179	193	-	4.3e-06	GTTTCTGACCGTTAG
114	MLOC_10556	HORVU.MOREX.r2.2HG0147370	798	812	+	5.11e-06	AAATATAAACGTTGG
115	MLOC_10556	HORVU.MOREX.r2.2HG0147810	1453	1467	+	9.15e-06	TAATACTACCGTTGC
116	MLOC_10556	HORVU.MOREX.r2.2HG0150260	151	165	-	8.93e-06	AGTAATAGCCGTTGG
117	MLOC_10556	HORVU.MOREX.r2.2HG0153560	624	638	-	8.72e-06	GAAAATGACCGTTTG
118	MLOC_10556	HORVU.MOREX.r2.2HG0155250	120	134	-	4.3e-06	ATAAATTGCCGTTGG
119	MLOC_10556	HORVU.MOREX.r2.2HG0156980	868	882	-	5.86e-07	AAAAGTGACCGTTAT
120	MLOC_10556	HORVU.MOREX.r2.2HG0159860	852	866	+	1.79e-06	AAAAGTAGCCGTTAG
121	MLOC_10556	HORVU.MOREX.r2.2HG0160790	1012	1026	-	1.3e-06	TAATATAGCCGTTGG
122	MLOC_10556	HORVU.MOREX.r2.2HG0165390	50	64	-	6.6e-06	AAATGTGACCGTTTT
123	MLOC_10556	HORVU.MOREX.r2.2HG0166390	1358	1372	-	9.91e-06	CTTTATAGCCGTTGG
124	MLOC_10556	HORVU.MOREX.r2.2HG0173770	496	510	-	3.34e-06	TATTGTGGCCGTTAG
125	MLOC_10556	HORVU.MOREX.r2.3HG0185810	854	868	+	3.79e-07	AAATATAGCCGTTGG
126	MLOC_10556	HORVU.MOREX.r2.3HG0233380	1305	1319	-	4.13e-07	TAAAATAACCGTTAA
127	MLOC_10556	HORVU.MOREX.r2.3HG0233380	260	274	-	4.06e-06	ATTTTTAGCCGTTGG
128	MLOC_10556	HORVU.MOREX.r2.3HG0239610	593	607	+	7.93e-07	CAATGTGACCGTTGG
129	MLOC_10556	HORVU.MOREX.r2.3HG0241690	940	954	-	6.36e-06	AATTTTGACCGTTTC
130	MLOC_10556	HORVU.MOREX.r2.3HG0243490	302	316	+	1.29e-08	AAATATAACCGTTAA
131	MLOC_10556	HORVU.MOREX.r2.3HG0248150	1218	1232	+	4.36e-06	AGTACTGACCGTTAG
132	MLOC_10556	HORVU.MOREX.r2.4HG0276080	1191	1205	+	3.99e-06	AAATAAGACCGTTGA
133	MLOC_10556	HORVU.MOREX.r2.4HG0286920	625	639	-	7.19e-06	AAAATGAACCGTTGG
134	MLOC_10556	HORVU.MOREX.r2.4HG0304030	1346	1360	-	7.28e-06	AAAAATAACCGTTTT
135	MLOC_10556	HORVU.MOREX.r2.4HG0325450	66	80	-	7.14e-07	AAATCTAACCGTTAT
136	MLOC_10556	HORVU.MOREX.r2.4HG0326690	557	571	-	4.12e-06	AAATATGAACGTTGG
137	MLOC_10556	HORVU.MOREX.r2.4HG0327270	1021	1035	-	3.34e-06	TGATATTACCGTTAC
138	MLOC_10556	HORVU.MOREX.r2.4HG0329390	404	418	+	9.54e-07	AAATACGACCGTTGG
139	MLOC_10556	HORVU.MOREX.r2.4HG0329390	520	534	+	4.66e-06	GTTTTTGACCGTTGC
140	MLOC_10556	HORVU.MOREX.r2.4HG0338570	365	379	-	6.9e-06	AAAACCAACCGTTAG
141	MLOC_10556	HORVU.MOREX.r2.4HG0343650	115	129	+	8.18e-06	TTTTTTGGCCGTTAA
142	MLOC_10556	HORVU.MOREX.r2.4HG0344260	862	876	-	8.29e-06	AATCATGGCCGTTAC
143	MLOC_10556	HORVU.MOREX.r2.5HG0350930	880	894	+	6.2e-06	AGAAATAGCCGTTAA
144	MLOC_10556	HORVU.MOREX.r2.5HG0353950	790	804	+	4.81e-06	CATTTTAACCGTTGT
145	MLOC_10556	HORVU.MOREX.r2.5HG0354060	367	381	+	9.76e-06	AAATATGAACGTTGT
146	MLOC_10556	HORVU.MOREX.r2.5HG0354920	979	993	-	2.82e-07	AAATCTAACCGTTAA
147	MLOC_10823	HORVU.MOREX.r2.1HG0002090	576	586	+	7.19e-06	GGATGTATCTA
148	MLOC_10823	HORVU.MOREX.r2.1HG0002090	602	612	-	7.19e-06	GGATGTATCTA
149	MLOC_10823	HORVU.MOREX.r2.1HG0002880	706	716	-	1.13e-06	GAATGTATCTA
150	MLOC_10823	HORVU.MOREX.r2.1HG0002880	751	761	-	1.13e-06	GAATGTATCTA
151	MLOC_10823	HORVU.MOREX.r2.1HG0006010	802	812	-	1.66e-06	CAATGTATCTG
152	MLOC_10823	HORVU.MOREX.r2.1HG0012710	382	392	+	1.66e-06	CAATGTATCTG
153	MLOC_10823	HORVU.MOREX.r2.1HG0018140	1089	1099	-	8.53e-06	CGATGTACCTG
154	MLOC_10823	HORVU.MOREX.r2.1HG0034800	412	422	-	3.03e-06	CAATGTACCTA
155	MLOC_10823	HORVU.MOREX.r2.1HG0038750	862	872	+	1.13e-06	GAATGTATCTA
156	MLOC_10823	HORVU.MOREX.r2.1HG0040940	543	553	+	6.41e-06	AAATGTATCTA
157	MLOC_10823	HORVU.MOREX.r2.1HG0040940	552	562	-	6.66e-06	GGATGTACCTA
158	MLOC_10823	HORVU.MOREX.r2.1HG0040940	633	643	-	6.41e-06	AAATGTATCTA
159	MLOC_10823	HORVU.MOREX.r2.1HG0050020	1253	1263	-	9.74e-06	CGATGTATCTG
160	MLOC_10823	HORVU.MOREX.r2.1HG0055710	638	648	-	7.19e-06	GGATGTATCTA
161	MLOC_10823	HORVU.MOREX.r2.1HG0062620	1036	1046	-	1.13e-06	GAATGTATCTA
162	MLOC_10823	HORVU.MOREX.r2.1HG0065180	1133	1143	+	6.41e-06	AAATGTATCTA
163	MLOC_10823	HORVU.MOREX.r2.1HG0066390	373	383	+	7.19e-06	GGATGTATCTA
164	MLOC_10823	HORVU.MOREX.r2.1HG0066390	399	409	-	1.13e-06	GAATGTATCTA
165	MLOC_10823	HORVU.MOREX.r2.1HG0066410	316	326	+	1.13e-06	GAATGTATCTA
166	MLOC_10823	HORVU.MOREX.r2.1HG0067770	1095	1105	+	1.13e-06	GAATGTATCTA
167	MLOC_10823	HORVU.MOREX.r2.1HG0067770	1121	1131	-	6.41e-06	AAATGTATCTA
168	MLOC_10823	HORVU.MOREX.r2.1HG0074570	873	883	+	7.19e-06	GGATGTATCTA
169	MLOC_10823	HORVU.MOREX.r2.1HG0078240	963	973	-	5.69e-06	AAATGTACCTA
170	MLOC_10823	HORVU.MOREX.r2.2HG0079620	992	1002	+	8.31e-06	AAATGTACCTC
171	MLOC_10823	HORVU.MOREX.r2.2HG0080330	540	550	+	2.47e-06	AAATGTACCTG
172	MLOC_10823	HORVU.MOREX.r2.2HG0083010	907	917	+	2.48e-07	GAATGTACCTG
173	MLOC_10823	HORVU.MOREX.r2.2HG0083940	503	513	-	7.19e-06	GGATGTATCTA
174	MLOC_10823	HORVU.MOREX.r2.2HG0085920	155	165	+	2.48e-07	GAATGTACCTG
175	MLOC_10823	HORVU.MOREX.r2.2HG0087460	1092	1102	-	6.41e-06	AAATGTATCTA
176	MLOC_10823	HORVU.MOREX.r2.2HG0089810	107	117	-	7.19e-06	GGATGTATCTA
177	MLOC_10823	HORVU.MOREX.r2.2HG0096210	243	253	+	1.13e-06	GAATGTATCTA
178	MLOC_10823	HORVU.MOREX.r2.2HG0102300	915	925	+	1.13e-06	GAATGTATCTA
179	MLOC_10823	HORVU.MOREX.r2.2HG0102300	941	951	-	6.41e-06	TAATGTATCTA
180	MLOC_10823	HORVU.MOREX.r2.2HG0103700	1378	1388	-	8.31e-06	CAATGTACCTT
181	MLOC_10823	HORVU.MOREX.r2.2HG0103700	311	321	+	2.47e-06	TAATGTACCTG
182	MLOC_10823	HORVU.MOREX.r2.2HG0106310	13	23	-	6.41e-06	TAATGTATCTA
183	MLOC_10823	HORVU.MOREX.r2.2HG0129730	471	481	+	3.67e-06	AAATGTATCTG
184	MLOC_10823	HORVU.MOREX.r2.2HG0134330	1013	1023	-	9.49e-06	AAATGTATCTC
185	MLOC_10823	HORVU.MOREX.r2.2HG0134360	617	627	+	7.19e-06	GGATGTATCTA
186	MLOC_10823	HORVU.MOREX.r2.2HG0134360	793	803	-	3.99e-06	CAATGTATCTA
187	MLOC_10823	HORVU.MOREX.r2.2HG0135780	487	497	+	8.53e-06	CGATGTACCTG
188	MLOC_10823	HORVU.MOREX.r2.2HG0138330	885	895	+	3.67e-06	AAATGTATCTG
189	MLOC_10823	HORVU.MOREX.r2.2HG0140170	1005	1015	+	1.13e-06	GAATGTATCTA
190	MLOC_10823	HORVU.MOREX.r2.2HG0142330	664	674	+	3.67e-06	AAATGTATCTG
191	MLOC_10823	HORVU.MOREX.r2.2HG0142610	805	815	+	6.41e-06	AAATGTATCTA
192	MLOC_10823	HORVU.MOREX.r2.2HG0147940	133	143	+	6.41e-06	TAATGTATCTA
193	MLOC_10823	HORVU.MOREX.r2.2HG0149480	711	721	+	1.13e-06	GAATGTATCTA
194	MLOC_10823	HORVU.MOREX.r2.2HG0149480	738	748	-	6.41e-06	AAATGTATCTA
195	MLOC_10823	HORVU.MOREX.r2.2HG0153580	449	459	-	7.19e-06	GGATGTATCTA
196	MLOC_10823	HORVU.MOREX.r2.2HG0156400	876	886	+	6.41e-06	TAATGTATCTA
197	MLOC_10823	HORVU.MOREX.r2.2HG0160160	492	502	+	1.13e-06	GAATGTATCTA
198	MLOC_10823	HORVU.MOREX.r2.2HG0160160	519	529	-	1.13e-06	GAATGTATCTA
199	MLOC_10823	HORVU.MOREX.r2.2HG0161770	88	98	+	6.41e-06	TAATGTATCTA
200	MLOC_10823	HORVU.MOREX.r2.2HG0162910	473	483	+	1.13e-06	GAATGTATCTA
201	MLOC_10823	HORVU.MOREX.r2.2HG0162910	499	509	-	1.13e-06	GAATGTATCTA
202	MLOC_10823	HORVU.MOREX.r2.2HG0162940	1041	1051	+	1.38e-06	CAATGTACCTG
203	MLOC_10823	HORVU.MOREX.r2.2HG0167200	824	834	-	7.19e-06	GGATGTATCTA
204	MLOC_10823	HORVU.MOREX.r2.2HG0167920	1004	1014	+	1.66e-06	CAATGTATCTG
205	MLOC_10823	HORVU.MOREX.r2.2HG0169670	885	895	-	6.91e-06	CAATGTACCTC
206	MLOC_10823	HORVU.MOREX.r2.2HG0171910	317	327	-	3.67e-06	TAATGTATCTG
207	MLOC_10823	HORVU.MOREX.r2.3HG0192500	333	343	-	3.67e-06	AAATGTATCTG
208	MLOC_10823	HORVU.MOREX.r2.3HG0194140	142	152	-	3.99e-06	CAATGTATCTA
209	MLOC_10823	HORVU.MOREX.r2.3HG0205260	126	136	-	1.66e-06	CAATGTATCTG
210	MLOC_10823	HORVU.MOREX.r2.3HG0207490	534	544	-	9.49e-06	TAATGTATCTC
211	MLOC_10823	HORVU.MOREX.r2.3HG0213090	970	980	-	6.41e-06	AAATGTATCTA
212	MLOC_10823	HORVU.MOREX.r2.3HG0215170	1226	1236	-	9.49e-06	CAATGTATCTT
213	MLOC_10823	HORVU.MOREX.r2.3HG0225300	1009	1019	+	6.41e-06	AAATGTATCTA
214	MLOC_10823	HORVU.MOREX.r2.3HG0225590	15	25	+	6.41e-06	TAATGTATCTA
215	MLOC_10823	HORVU.MOREX.r2.3HG0236550	247	257	+	5.3e-07	GAATGTATCTG
216	MLOC_10823	HORVU.MOREX.r2.3HG0237080	1164	1174	-	3.67e-06	AAATGTATCTG
217	MLOC_10823	HORVU.MOREX.r2.3HG0243950	590	600	-	2.47e-06	AAATGTACCTG
218	MLOC_10823	HORVU.MOREX.r2.3HG0244970	1288	1298	-	5.3e-07	GAATGTATCTG
219	MLOC_10823	HORVU.MOREX.r2.3HG0248170	658	668	+	1.13e-06	GAATGTATCTA
220	MLOC_10823	HORVU.MOREX.r2.3HG0248170	685	695	-	1.13e-06	GAATGTATCTA
221	MLOC_10823	HORVU.MOREX.r2.3HG0249560	965	975	-	8.11e-07	GAATGTACCTA
222	MLOC_10823	HORVU.MOREX.r2.3HG0254180	493	503	-	1.13e-06	GAATGTATCTA
223	MLOC_10823	HORVU.MOREX.r2.3HG0254180	563	573	+	1.13e-06	GAATGTATCTA
224	MLOC_10823	HORVU.MOREX.r2.3HG0254180	989	999	+	1.13e-06	GAATGTATCTA
225	MLOC_10823	HORVU.MOREX.r2.3HG0255630	587	597	-	6.41e-06	AAATGTATCTA
226	MLOC_10823	HORVU.MOREX.r2.3HG0257390	846	856	+	1.13e-06	GAATGTATCTA
227	MLOC_10823	HORVU.MOREX.r2.3HG0269280	572	582	+	7.19e-06	GGATGTATCTA
228	MLOC_10823	HORVU.MOREX.r2.3HG0269280	599	609	-	1.13e-06	GAATGTATCTA
229	MLOC_10823	HORVU.MOREX.r2.3HG0271150	1214	1224	+	1.13e-06	GAATGTATCTA
230	MLOC_10823	HORVU.MOREX.r2.3HG0271150	1240	1250	-	1.13e-06	GAATGTATCTA
231	MLOC_10823	HORVU.MOREX.r2.3HG0274630	1000	1010	+	7.19e-06	GGATGTATCTA
232	MLOC_10823	HORVU.MOREX.r2.3HG0274630	1026	1036	-	1.13e-06	GAATGTATCTA
233	MLOC_10823	HORVU.MOREX.r2.4HG0277950	223	233	-	1.38e-06	CAATGTACCTG
234	MLOC_10823	HORVU.MOREX.r2.4HG0279160	1272	1282	+	1.13e-06	GAATGTATCTA
235	MLOC_10823	HORVU.MOREX.r2.4HG0287540	1017	1027	+	7.19e-06	GGATGTATCTA
236	MLOC_10823	HORVU.MOREX.r2.4HG0292000	189	199	-	6.41e-06	AAATGTATCTA
237	MLOC_10823	HORVU.MOREX.r2.4HG0315010	231	241	+	4.81e-06	GAATGTATCTT
238	MLOC_10823	HORVU.MOREX.r2.4HG0315500	1248	1258	+	1.13e-06	GAATGTATCTA
239	MLOC_10823	HORVU.MOREX.r2.4HG0321920	71	81	+	7.19e-06	GGATGTATCTA
240	MLOC_10823	HORVU.MOREX.r2.4HG0330530	221	231	-	1.66e-06	CAATGTATCTG
241	MLOC_10823	HORVU.MOREX.r2.4HG0343650	1092	1102	-	1.13e-06	GAATGTATCTA
242	MLOC_10823	HORVU.MOREX.r2.5HG0351900	1250	1260	-	5.69e-06	GGATGTATCTG
243	MLOC_10823	HORVU.MOREX.r2.5HG0354250	626	636	-	7.19e-06	GGATGTATCTA
244	MLOC_10823	HORVU.MOREX.r2.5HG0354780	1045	1055	+	1.13e-06	GAATGTATCTA
245	MLOC_10823	HORVU.MOREX.r2.5HG0356770	102	112	+	1.13e-06	GAATGTATCTA
246	MLOC_10823	HORVU.MOREX.r2.5HG0363880	1177	1187	+	1.13e-06	GAATGTATCTA
247	MLOC_10823	HORVU.MOREX.r2.5HG0363880	1204	1214	-	1.13e-06	GAATGTATCTA
248	MLOC_10987	HORVU.MOREX.r2.1HG0001730	37	51	+	1.81e-06	ACCTTCACCTGATAC
249	MLOC_10987	HORVU.MOREX.r2.1HG0006350	1061	1075	+	1.03e-06	AACTGCACCAGATAT
250	MLOC_10987	HORVU.MOREX.r2.1HG0012390	954	968	+	9.2e-06	ATCTGCCCCAGTTAC
251	MLOC_10987	HORVU.MOREX.r2.1HG0020160	1297	1311	+	5.39e-06	GCCTCCTCCAGATAT
252	MLOC_10987	HORVU.MOREX.r2.1HG0034700	1017	1031	+	7.96e-06	AACTTCACCAAATGA
253	MLOC_10987	HORVU.MOREX.r2.1HG0038930	559	573	+	8.96e-06	GCCTTCACCGGACAA
254	MLOC_10987	HORVU.MOREX.r2.1HG0044930	926	940	+	3.48e-06	CCCTCCCCCAGATCC
255	MLOC_10987	HORVU.MOREX.r2.1HG0046930	1294	1308	+	5.93e-06	ACCCCCACCAGAAAC
256	MLOC_10987	HORVU.MOREX.r2.1HG0047620	1020	1034	+	6.01e-06	GCCGGCACCAGATGT
257	MLOC_10987	HORVU.MOREX.r2.1HG0049770	55	69	-	8.85e-06	GCCTATACCAGATAA
258	MLOC_10987	HORVU.MOREX.r2.1HG0050500	137	151	-	3.74e-06	ACCTCACTCAGATAA
259	MLOC_10987	HORVU.MOREX.r2.1HG0064060	375	389	-	7.86e-06	ACCCACACCGGATAT
260	MLOC_10987	HORVU.MOREX.r2.1HG0066750	1437	1451	+	9.07e-06	ACCTCCCCCAGGCGA
261	MLOC_10987	HORVU.MOREX.r2.2HG0079710	976	990	+	3.06e-06	ACCTCCACTGGATGT
262	MLOC_10987	HORVU.MOREX.r2.2HG0084330	47	61	-	9.46e-06	ACCTGCACAAAATAA
263	MLOC_10987	HORVU.MOREX.r2.2HG0084620	928	942	+	7.46e-06	AGCTGCCCCAGATCA
264	MLOC_10987	HORVU.MOREX.r2.2HG0085900	518	532	+	8.52e-06	TCCTACCCCAGGTAC
265	MLOC_10987	HORVU.MOREX.r2.2HG0094650	1276	1290	-	8.74e-06	GCCTTCCCAAGATGT
266	MLOC_10987	HORVU.MOREX.r2.2HG0102930	258	272	+	4.69e-06	ACCTCCCCCAATAAC
267	MLOC_10987	HORVU.MOREX.r2.2HG0105270	547	561	-	3.74e-06	ACCTCCCTCAAATAC
268	MLOC_10987	HORVU.MOREX.r2.2HG0110010	898	912	-	8.41e-06	TCCTCCCCCGGGTAA
269	MLOC_10987	HORVU.MOREX.r2.2HG0110660	185	199	-	9.59e-06	ACCTCCACTATATAT
270	MLOC_10987	HORVU.MOREX.r2.2HG0125800	343	357	-	5.84e-06	ACCTCGACCAGATGC
271	MLOC_10987	HORVU.MOREX.r2.2HG0139750	1379	1393	+	9.46e-06	CCCTTCCCCATATAC
272	MLOC_10987	HORVU.MOREX.r2.2HG0140130	16	30	+	8.74e-06	ACCTTGCCCAAATAA
273	MLOC_10987	HORVU.MOREX.r2.2HG0151040	35	49	+	9.59e-06	GCCTCCACCGGTTCC
274	MLOC_10987	HORVU.MOREX.r2.2HG0151040	54	68	+	8.17e-06	ACCTCCCTCGGAAGA
275	MLOC_10987	HORVU.MOREX.r2.2HG0153250	564	578	+	5.03e-06	ACCTTCCCTGGTAAA
276	MLOC_10987	HORVU.MOREX.r2.2HG0155870	823	837	-	6.17e-06	ACCGTCATCGGATAA
277	MLOC_10987	HORVU.MOREX.r2.2HG0162710	855	869	-	3.85e-07	ACCTTCTCCAGATAA
278	MLOC_10987	HORVU.MOREX.r2.2HG0167910	1157	1171	+	6.26e-06	ACCTGCACTATATAA
279	MLOC_10987	HORVU.MOREX.r2.2HG0170290	1332	1346	-	5.84e-06	GCCTTCCCCGGGTGC
280	MLOC_10987	HORVU.MOREX.r2.2HG0173770	1172	1186	+	1.01e-06	ACCGCCACCAGTTAC
281	MLOC_10987	HORVU.MOREX.r2.3HG0183020	656	670	-	3.53e-06	ACCACCCCCAGATGT
282	MLOC_10987	HORVU.MOREX.r2.3HG0183760	428	442	-	1.39e-06	ACCTCCCCCAAATCA
283	MLOC_10987	HORVU.MOREX.r2.3HG0187370	266	280	+	8.85e-06	ACCTCCCCTAAAAAA
284	MLOC_10987	HORVU.MOREX.r2.3HG0189740	979	993	+	5.84e-06	CCCTTCCCCAGTTCC
285	MLOC_10987	HORVU.MOREX.r2.3HG0198320	1175	1189	-	3.74e-06	AACTTCATCAGATAA
286	MLOC_10987	HORVU.MOREX.r2.3HG0198570	918	932	-	4.43e-06	GCCTGCACCGGTTGC
287	MLOC_10987	HORVU.MOREX.r2.3HG0200340	696	710	-	5.31e-06	ACCTGCACAAGAAAA
288	MLOC_10987	HORVU.MOREX.r2.3HG0215170	1484	1498	+	6.61e-06	ACCTCCTCCAGATCT
289	MLOC_10987	HORVU.MOREX.r2.3HG0225300	8	22	+	9.59e-06	ACCGCCACCGGAAGA
290	MLOC_10987	HORVU.MOREX.r2.3HG0234260	88	102	+	1.43e-06	ACCTCCACCAGCTGA
291	MLOC_10987	HORVU.MOREX.r2.3HG0248690	1344	1358	+	1.17e-06	ACCTTCCCCGGTTCC
292	MLOC_10987	HORVU.MOREX.r2.3HG0250910	804	818	+	4.02e-06	ACCTGCACTAGGTGA
293	MLOC_10987	HORVU.MOREX.r2.3HG0253020	1395	1409	-	7.66e-06	ACCACCACCGGATGA
294	MLOC_10987	HORVU.MOREX.r2.3HG0256240	110	124	+	4.13e-06	ACCTTCACTATATAA
295	MLOC_10987	HORVU.MOREX.r2.3HG0257280	1474	1488	+	9.33e-06	ATCTCCCCCAGTTAT
296	MLOC_10987	HORVU.MOREX.r2.3HG0261770	1109	1123	-	3.15e-06	AACTGCACCAGAAAA
297	MLOC_10987	HORVU.MOREX.r2.3HG0272520	288	302	-	1.92e-06	ACCTGCATCAGAAAA
298	MLOC_10987	HORVU.MOREX.r2.4HG0302410	348	362	-	5.76e-06	ACCTTCCCTAGATTC
299	MLOC_10987	HORVU.MOREX.r2.4HG0323110	428	442	-	4.37e-06	ACCGGCCCCGGATCA
300	MLOC_10987	HORVU.MOREX.r2.4HG0328390	1427	1441	-	6.26e-06	GCCTACACCAGAAAG
301	MLOC_10987	HORVU.MOREX.r2.5HG0365770	1274	1288	+	4.43e-06	ACCTGCACCAAGTAT
302	MLOC_12078	HORVU.MOREX.r2.1HG0002620	1235	1244	+	7.3e-07	CCGTTGACCG
303	MLOC_12078	HORVU.MOREX.r2.1HG0002970	81	90	+	9.95e-06	TCGTTGACCA
304	MLOC_12078	HORVU.MOREX.r2.1HG0016070	1335	1344	-	3.94e-06	CCGTTGACCA
305	MLOC_12078	HORVU.MOREX.r2.1HG0019860	933	942	+	9.02e-06	TCGTTGACCC
306	MLOC_12078	HORVU.MOREX.r2.1HG0032330	1480	1489	-	5.49e-06	GCGTTGACCG
307	MLOC_12078	HORVU.MOREX.r2.1HG0032940	849	858	-	3.94e-06	CCGTTGACCA
308	MLOC_12078	HORVU.MOREX.r2.1HG0039290	519	528	-	9.95e-06	TCGTTGACCA
309	MLOC_12078	HORVU.MOREX.r2.1HG0044490	446	455	+	8.19e-06	GCGTTGACCT
310	MLOC_12078	HORVU.MOREX.r2.1HG0046680	469	478	+	7.3e-07	CCGTTGACCG
311	MLOC_12078	HORVU.MOREX.r2.1HG0064060	1043	1052	-	1.56e-06	CCGTTGACCT
312	MLOC_12078	HORVU.MOREX.r2.1HG0066900	1288	1297	-	9.02e-06	TCGTTGACCC
313	MLOC_12078	HORVU.MOREX.r2.1HG0068090	1184	1193	+	3.11e-06	CCGTTGACCC
314	MLOC_12078	HORVU.MOREX.r2.1HG0071790	774	783	+	9.95e-06	TCGTTGACCA
315	MLOC_12078	HORVU.MOREX.r2.1HG0075880	831	840	+	6.43e-06	TCGTTGACCT
316	MLOC_12078	HORVU.MOREX.r2.2HG0079320	33	42	+	9.02e-06	TCGTTGACCC
317	MLOC_12078	HORVU.MOREX.r2.2HG0085920	749	758	+	7.3e-07	CCGTTGACCG
318	MLOC_12078	HORVU.MOREX.r2.2HG0092810	22	31	-	7.37e-06	ACGTTGACCT
319	MLOC_12078	HORVU.MOREX.r2.2HG0096240	552	561	-	9.02e-06	TCGTTGACCC
320	MLOC_12078	HORVU.MOREX.r2.2HG0096240	81	90	-	9.02e-06	TCGTTGACCC
321	MLOC_12078	HORVU.MOREX.r2.2HG0100880	114	123	+	6.43e-06	TCGTTGACCT
322	MLOC_12078	HORVU.MOREX.r2.2HG0102930	1474	1483	-	1.56e-06	CCGTTGACCT
323	MLOC_12078	HORVU.MOREX.r2.2HG0103530	622	631	-	8.19e-06	GCGTTGACCT
324	MLOC_12078	HORVU.MOREX.r2.2HG0111520	493	502	+	3.11e-06	CCGTTGACCC
325	MLOC_12078	HORVU.MOREX.r2.2HG0114490	61	70	+	9.95e-06	TCGTTGACCA
326	MLOC_12078	HORVU.MOREX.r2.2HG0129530	1278	1287	+	1.56e-06	CCGTTGACCT
327	MLOC_12078	HORVU.MOREX.r2.2HG0131660	458	467	-	2.38e-06	TCGTTGACCG
328	MLOC_12078	HORVU.MOREX.r2.2HG0132130	397	406	+	9.95e-06	TCGTTGACCA
329	MLOC_12078	HORVU.MOREX.r2.2HG0139290	321	330	-	7.3e-07	CCGTTGACCG
330	MLOC_12078	HORVU.MOREX.r2.2HG0140900	16	25	-	7.37e-06	ACGTTGACCT
331	MLOC_12078	HORVU.MOREX.r2.2HG0147400	120	129	-	3.11e-06	CCGTTGACCC
332	MLOC_12078	HORVU.MOREX.r2.2HG0147810	1190	1199	+	9.95e-06	TCGTTGACCA
333	MLOC_12078	HORVU.MOREX.r2.2HG0150360	602	611	-	3.11e-06	CCGTTGACCC
334	MLOC_12078	HORVU.MOREX.r2.2HG0155970	243	252	+	2.38e-06	TCGTTGACCG
335	MLOC_12078	HORVU.MOREX.r2.2HG0161660	187	196	-	6.43e-06	TCGTTGACCT
336	MLOC_12078	HORVU.MOREX.r2.2HG0164280	53	62	+	3.94e-06	CCGTTGACCA
337	MLOC_12078	HORVU.MOREX.r2.2HG0167210	1383	1392	+	5.49e-06	GCGTTGACCG
338	MLOC_12078	HORVU.MOREX.r2.2HG0167660	634	643	+	9.02e-06	TCGTTGACCC
339	MLOC_12078	HORVU.MOREX.r2.2HG0170940	917	926	+	1.56e-06	CCGTTGACCT
340	MLOC_12078	HORVU.MOREX.r2.2HG0171910	39	48	+	9.95e-06	TCGTTGACCA
341	MLOC_12078	HORVU.MOREX.r2.2HG0174070	831	840	-	9.02e-06	TCGTTGACCC
342	MLOC_12078	HORVU.MOREX.r2.3HG0186570	546	555	+	3.94e-06	CCGTTGACCA
343	MLOC_12078	HORVU.MOREX.r2.3HG0193450	1207	1216	+	6.43e-06	TCGTTGACCT
344	MLOC_12078	HORVU.MOREX.r2.3HG0194360	1269	1278	+	3.94e-06	CCGTTGACCA
345	MLOC_12078	HORVU.MOREX.r2.3HG0203770	1485	1494	+	3.11e-06	CCGTTGACCC
346	MLOC_12078	HORVU.MOREX.r2.3HG0241340	951	960	+	4.76e-06	ACGTTGACCG
347	MLOC_12078	HORVU.MOREX.r2.3HG0244620	1388	1397	+	7.37e-06	ACGTTGACCT
348	MLOC_12078	HORVU.MOREX.r2.3HG0265400	973	982	-	9.95e-06	TCGTTGACCA
349	MLOC_12078	HORVU.MOREX.r2.3HG0266850	1379	1388	+	7.37e-06	ACGTTGACCT
350	MLOC_12078	HORVU.MOREX.r2.3HG0272540	1140	1149	-	5.49e-06	GCGTTGACCG
351	MLOC_12078	HORVU.MOREX.r2.4HG0276080	1199	1208	+	3.11e-06	CCGTTGACCC
352	MLOC_12078	HORVU.MOREX.r2.4HG0294920	1467	1476	-	3.94e-06	CCGTTGACCA
353	MLOC_12078	HORVU.MOREX.r2.4HG0312450	741	750	-	7.37e-06	ACGTTGACCT
354	MLOC_12078	HORVU.MOREX.r2.4HG0314430	215	224	-	2.38e-06	TCGTTGACCG
355	MLOC_12078	HORVU.MOREX.r2.4HG0316780	900	909	+	7.37e-06	ACGTTGACCT
356	MLOC_12078	HORVU.MOREX.r2.4HG0318050	1177	1186	+	3.94e-06	CCGTTGACCA
357	MLOC_12078	HORVU.MOREX.r2.4HG0322450	308	317	-	8.19e-06	GCGTTGACCT
358	MLOC_12078	HORVU.MOREX.r2.4HG0326410	40	49	+	6.43e-06	TCGTTGACCT
359	MLOC_12078	HORVU.MOREX.r2.4HG0331220	218	227	-	9.02e-06	TCGTTGACCC
360	MLOC_12078	HORVU.MOREX.r2.4HG0333700	1431	1440	-	5.49e-06	GCGTTGACCG
361	MLOC_12078	HORVU.MOREX.r2.4HG0335590	1392	1401	-	5.49e-06	GCGTTGACCG
362	MLOC_12078	HORVU.MOREX.r2.5HG0353930	1027	1036	-	5.49e-06	GCGTTGACCG
363	MLOC_12078	HORVU.MOREX.r2.5HG0360530	637	646	+	9.95e-06	TCGTTGACCA
364	MLOC_12078	HORVU.MOREX.r2.5HG0361010	1117	1126	-	2.38e-06	TCGTTGACCG
365	MLOC_12078	HORVU.MOREX.r2.5HG0363900	1490	1499	+	3.11e-06	CCGTTGACCC
366	MLOC_12079	HORVU.MOREX.r2.1HG0000660	98	110	+	1.98e-08	CGTTGACTTTTTT
367	MLOC_12079	HORVU.MOREX.r2.1HG0002940	875	887	-	2.94e-06	GTTTGACTTTTGC
368	MLOC_12079	HORVU.MOREX.r2.1HG0005080	93	105	+	2.6e-06	CATTGACTTTTTG
369	MLOC_12079	HORVU.MOREX.r2.1HG0007770	755	767	-	8.18e-06	ATTTGACTTTCAT
370	MLOC_12079	HORVU.MOREX.r2.1HG0011030	648	660	-	9.43e-07	CGTTGACTTTTGA
371	MLOC_12079	HORVU.MOREX.r2.1HG0013230	1174	1186	-	5.45e-06	ATTTGACTTTCTC
372	MLOC_12079	HORVU.MOREX.r2.1HG0016590	178	190	-	3.2e-07	TTTTGACTTTTTC
373	MLOC_12079	HORVU.MOREX.r2.1HG0021520	884	896	+	1.71e-06	TTTTGACTTTTGC
374	MLOC_12079	HORVU.MOREX.r2.1HG0021520	998	1010	+	2.72e-06	ATTTGACTTTTGC
375	MLOC_12079	HORVU.MOREX.r2.1HG0022060	1003	1015	-	1.1e-07	TTTTGACTTTTTT
376	MLOC_12079	HORVU.MOREX.r2.1HG0025970	829	841	+	1.71e-06	TTTTGACTTTTGC
377	MLOC_12079	HORVU.MOREX.r2.1HG0025970	944	956	+	2.94e-06	GTTTGACTTTTGC
378	MLOC_12079	HORVU.MOREX.r2.1HG0027140	497	509	+	5.52e-06	CTTTGACTTTCAA
379	MLOC_12079	HORVU.MOREX.r2.1HG0029530	481	493	-	1.17e-06	ATTTGACTTTTTG
380	MLOC_12079	HORVU.MOREX.r2.1HG0029960	1345	1357	+	7.65e-06	GGTTGACTTTATC
381	MLOC_12079	HORVU.MOREX.r2.1HG0029960	902	914	+	5.79e-06	CTTTGACTTTACT
382	MLOC_12079	HORVU.MOREX.r2.1HG0030160	173	185	+	3.97e-06	GTTTGACTTTTGG
383	MLOC_12079	HORVU.MOREX.r2.1HG0030160	59	71	+	9.43e-07	TTTTGACTTTTGT
384	MLOC_12079	HORVU.MOREX.r2.1HG0034310	265	277	+	3.09e-06	CGTTGACTTTGTA
385	MLOC_12079	HORVU.MOREX.r2.1HG0036750	1071	1083	-	6.82e-07	ATTTGACTTTTTA
386	MLOC_12079	HORVU.MOREX.r2.1HG0038310	514	526	-	7.01e-06	TTTTGACTATTTA
387	MLOC_12079	HORVU.MOREX.r2.1HG0038930	584	596	+	9.48e-06	GCTTGACTTTTGA
388	MLOC_12079	HORVU.MOREX.r2.1HG0040340	1417	1429	-	2.3e-06	TCTTGACTTTTTA
389	MLOC_12079	HORVU.MOREX.r2.1HG0046200	554	566	+	1.02e-06	TTTTGACTTTTCT
390	MLOC_12079	HORVU.MOREX.r2.1HG0048920	237	249	+	9.39e-06	CATTGACTTTCTC
391	MLOC_12079	HORVU.MOREX.r2.1HG0049940	218	230	+	1.1e-07	TTTTGACTTTTTT
392	MLOC_12079	HORVU.MOREX.r2.1HG0050160	1049	1061	-	1.1e-07	TTTTGACTTTTTT
393	MLOC_12079	HORVU.MOREX.r2.1HG0055750	814	826	-	2.94e-06	GTTTGACTTTTGC
394	MLOC_12079	HORVU.MOREX.r2.1HG0059140	1436	1448	-	1.86e-06	GGTTGACTTTTGT
395	MLOC_12079	HORVU.MOREX.r2.1HG0059150	1030	1042	+	2.78e-06	TATTGACTTTTTC
396	MLOC_12079	HORVU.MOREX.r2.1HG0059250	54	66	-	9.89e-06	AGTTGACTTTATG
397	MLOC_12079	HORVU.MOREX.r2.1HG0059550	896	908	+	4.05e-06	TATTGACTTTTAT
398	MLOC_12079	HORVU.MOREX.r2.1HG0062620	466	478	-	7.9e-06	TGTTGACTTTGCT
399	MLOC_12079	HORVU.MOREX.r2.1HG0063100	440	452	-	5e-06	CTTTGACTATTTC
400	MLOC_12079	HORVU.MOREX.r2.1HG0064390	167	179	+	3.65e-07	ATTTGACTTTTTT
401	MLOC_12079	HORVU.MOREX.r2.1HG0065180	545	557	+	6.34e-06	GCTTGACTTTTGT
402	MLOC_12079	HORVU.MOREX.r2.1HG0067160	550	562	+	5.46e-07	TTTTGACTTTTTG
403	MLOC_12079	HORVU.MOREX.r2.1HG0068940	998	1010	+	7.57e-06	TTTTGACTTCTTT
404	MLOC_12079	HORVU.MOREX.r2.1HG0070130	956	968	-	5.39e-06	CGTTGACTTTGCT
405	MLOC_12079	HORVU.MOREX.r2.1HG0070270	611	623	+	1.94e-06	CATTGACTTTTTC
406	MLOC_12079	HORVU.MOREX.r2.1HG0074470	840	852	-	2.94e-06	GTTTGACTTTTGC
407	MLOC_12079	HORVU.MOREX.r2.1HG0074470	955	967	-	1.71e-06	TTTTGACTTTTGC
408	MLOC_12079	HORVU.MOREX.r2.1HG0075600	1444	1456	-	8.04e-06	CGTTGACTTTGCA
409	MLOC_12079	HORVU.MOREX.r2.1HG0076340	1331	1343	+	7.95e-06	GTTTGACTTTCTG
410	MLOC_12079	HORVU.MOREX.r2.1HG0076340	753	765	-	3.84e-06	ATTTGACTTTTGG
411	MLOC_12079	HORVU.MOREX.r2.2HG0079410	1119	1131	+	4.3e-07	GTTTGACTTTTTT
412	MLOC_12079	HORVU.MOREX.r2.2HG0082430	805	817	+	1.82e-06	TATTGACTTTTTT
413	MLOC_12079	HORVU.MOREX.r2.2HG0082660	1099	1111	+	8.44e-06	CGTTGACTTTAGA
414	MLOC_12079	HORVU.MOREX.r2.2HG0084030	1356	1368	+	3.84e-06	GTTTGACTTTCTT
415	MLOC_12079	HORVU.MOREX.r2.2HG0084440	1136	1148	-	5.81e-06	CATTGACTTTTAG
416	MLOC_12079	HORVU.MOREX.r2.2HG0085810	1029	1041	+	7.73e-06	CTTTGACTTCTTA
417	MLOC_12079	HORVU.MOREX.r2.2HG0085810	410	422	-	6.47e-08	TGTTGACTTTTTT
418	MLOC_12079	HORVU.MOREX.r2.2HG0085920	698	710	+	4.23e-08	CTTTGACTTTTTT
419	MLOC_12079	HORVU.MOREX.r2.2HG0090590	1006	1018	-	7.9e-06	TTTTGACTTTGGT
420	MLOC_12079	HORVU.MOREX.r2.2HG0093060	88	100	-	5.91e-07	TGTTGACTTTTAT
421	MLOC_12079	HORVU.MOREX.r2.2HG0095090	286	298	-	6.17e-06	CTTTGACTTTCGC
422	MLOC_12079	HORVU.MOREX.r2.2HG0095580	808	820	-	6.47e-08	TGTTGACTTTTTT
423	MLOC_12079	HORVU.MOREX.r2.2HG0096030	1311	1323	-	1.45e-06	CTTTGACTTTCTT
424	MLOC_12079	HORVU.MOREX.r2.2HG0098060	982	994	-	6.56e-06	TTTTGACTTATTT
425	MLOC_12079	HORVU.MOREX.r2.2HG0098620	954	966	+	7.65e-06	CTTTGACTTTAAC
426	MLOC_12079	HORVU.MOREX.r2.2HG0100880	81	93	+	6.47e-08	TGTTGACTTTTTT
427	MLOC_12079	HORVU.MOREX.r2.2HG0102930	499	511	+	1.96e-06	GTTTGACTTTTCT
428	MLOC_12079	HORVU.MOREX.r2.2HG0110630	1335	1347	+	5.95e-06	CCTTGACTTTTCG
429	MLOC_12079	HORVU.MOREX.r2.2HG0117020	855	867	-	2.94e-06	GTTTGACTTTTGC
430	MLOC_12079	HORVU.MOREX.r2.2HG0117160	915	927	-	9.26e-06	GGTTGACTTTCGT
431	MLOC_12079	HORVU.MOREX.r2.2HG0125890	590	602	+	7.57e-06	TTTTGACTTCTTT
432	MLOC_12079	HORVU.MOREX.r2.2HG0126830	76	88	-	6.21e-06	CTTTGACTTTCCA
433	MLOC_12079	HORVU.MOREX.r2.2HG0127260	778	790	-	7.64e-07	GGTTGACTTTTTA
434	MLOC_12079	HORVU.MOREX.r2.2HG0131980	1220	1232	+	6.47e-08	TGTTGACTTTTTT
435	MLOC_12079	HORVU.MOREX.r2.2HG0135400	393	405	+	1.37e-06	ATTTGACTTTTAT
436	MLOC_12079	HORVU.MOREX.r2.2HG0137960	797	809	-	6.81e-06	CGTTGACTTTGAA
437	MLOC_12079	HORVU.MOREX.r2.2HG0143030	1420	1432	+	6.1e-06	TTTTGACTTTCCT
438	MLOC_12079	HORVU.MOREX.r2.2HG0143270	1314	1326	+	3.45e-06	TCTTGACTTTTTG
439	MLOC_12079	HORVU.MOREX.r2.2HG0144850	651	663	+	4.3e-07	GTTTGACTTTTTT
440	MLOC_12079	HORVU.MOREX.r2.2HG0145780	724	736	+	1.98e-08	CGTTGACTTTTTT
441	MLOC_12079	HORVU.MOREX.r2.2HG0147220	1216	1228	+	4.79e-06	TGTTGACTTTATA
442	MLOC_12079	HORVU.MOREX.r2.2HG0150930	1196	1208	+	2.88e-06	GGTTGACTTTTCA
443	MLOC_12079	HORVU.MOREX.r2.2HG0152350	149	161	+	3.47e-06	CTTTGACTTTCTG
444	MLOC_12079	HORVU.MOREX.r2.2HG0152670	3	15	-	4.94e-06	TTTTGACTTTATA
445	MLOC_12079	HORVU.MOREX.r2.2HG0155370	19	31	-	7.8e-06	GTTTGACTTTATC
446	MLOC_12079	HORVU.MOREX.r2.2HG0155750	429	441	-	7.01e-06	CTTTGACTTTGAA
447	MLOC_12079	HORVU.MOREX.r2.2HG0156670	991	1003	+	1.1e-07	TTTTGACTTTTTT
448	MLOC_12079	HORVU.MOREX.r2.2HG0158140	619	631	+	9.3e-06	CATTGACTTTCTA
449	MLOC_12079	HORVU.MOREX.r2.2HG0158500	576	588	-	1.11e-06	CATTGACTTTTTT
450	MLOC_12079	HORVU.MOREX.r2.2HG0162510	48	60	+	9.39e-06	CATTGACTTTCTC
451	MLOC_12079	HORVU.MOREX.r2.2HG0162510	662	674	-	1.97e-06	CGTTGACTTTGTT
452	MLOC_12079	HORVU.MOREX.r2.2HG0162710	1164	1176	-	1.05e-06	CTTTGACTTTTGC
453	MLOC_12079	HORVU.MOREX.r2.2HG0162710	937	949	-	1.05e-06	CTTTGACTTTTGC
454	MLOC_12079	HORVU.MOREX.r2.2HG0164280	75	87	+	4.84e-07	CTTTGACTTTTGT
455	MLOC_12079	HORVU.MOREX.r2.2HG0164790	437	449	+	4.63e-06	CGTTGACTTTGAT
456	MLOC_12079	HORVU.MOREX.r2.2HG0165770	532	544	+	8.61e-06	TTTTGACCTTTTT
457	MLOC_12079	HORVU.MOREX.r2.2HG0168980	33	45	+	8.96e-06	CTTTGACTTTCCG
458	MLOC_12079	HORVU.MOREX.r2.2HG0177920	614	626	-	2.94e-06	GTTTGACTTTTGC
459	MLOC_12079	HORVU.MOREX.r2.2HG0178010	690	702	-	1.98e-08	CGTTGACTTTTTT
460	MLOC_12079	HORVU.MOREX.r2.2HG0178520	756	768	-	6.17e-06	ACTTGACTTTTGT
461	MLOC_12079	HORVU.MOREX.r2.2HG0179140	1316	1328	+	3.62e-06	ATTTGACTTTCTT
462	MLOC_12079	HORVU.MOREX.r2.2HG0180260	1169	1181	-	3.84e-06	GTTTGACTTTCTT
463	MLOC_12079	HORVU.MOREX.r2.3HG0181790	86	98	+	4.63e-06	TATTGACTTTTCT
464	MLOC_12079	HORVU.MOREX.r2.3HG0186570	1021	1033	+	7.22e-07	ATTTGACTTTTTC
465	MLOC_12079	HORVU.MOREX.r2.3HG0194320	727	739	+	1.11e-06	CATTGACTTTTTT
466	MLOC_12079	HORVU.MOREX.r2.3HG0197030	663	675	-	7.73e-06	TGTTGACTTTGGT
467	MLOC_12079	HORVU.MOREX.r2.3HG0200400	610	622	+	1.71e-06	TTTTGACTTTTGC
468	MLOC_12079	HORVU.MOREX.r2.3HG0200400	724	736	+	2.94e-06	GTTTGACTTTTGC
469	MLOC_12079	HORVU.MOREX.r2.3HG0206740	1145	1157	+	3.62e-06	ATTTGACTTTCTT
470	MLOC_12079	HORVU.MOREX.r2.3HG0210590	999	1011	+	6.3e-06	GATTGACTTTTAT
471	MLOC_12079	HORVU.MOREX.r2.3HG0214550	800	812	+	2.94e-06	GTTTGACTTTTGC
472	MLOC_12079	HORVU.MOREX.r2.3HG0230410	59	71	+	1.02e-06	CTTTGACTTTTGA
473	MLOC_12079	HORVU.MOREX.r2.3HG0244850	218	230	+	2.97e-06	CCTTGACTTTTGT
474	MLOC_12079	HORVU.MOREX.r2.3HG0253120	674	686	+	1.71e-06	TTTTGACTTTTGC
475	MLOC_12079	HORVU.MOREX.r2.3HG0253120	768	780	+	2.94e-06	GTTTGACTTTTGC
476	MLOC_12079	HORVU.MOREX.r2.3HG0260090	588	600	+	9.63e-06	GCTTGACTTTTCA
477	MLOC_12079	HORVU.MOREX.r2.3HG0263430	146	158	-	3.38e-06	CTTTGACTTTATA
478	MLOC_12079	HORVU.MOREX.r2.3HG0265250	1473	1485	+	7.2e-06	ATTTGACTATTTT
479	MLOC_12079	HORVU.MOREX.r2.3HG0266640	224	236	-	8.24e-07	GTTTGACTTTTTA
480	MLOC_12079	HORVU.MOREX.r2.3HG0274800	936	948	+	8.61e-06	TTTTGACCTTTTT
481	MLOC_12079	HORVU.MOREX.r2.4HG0278020	446	458	-	8.26e-06	CATTGACTTTGTT
482	MLOC_12079	HORVU.MOREX.r2.4HG0279180	970	982	+	7.57e-06	CTTTGACTTTAAA
483	MLOC_12079	HORVU.MOREX.r2.4HG0283080	976	988	+	2.94e-06	GTTTGACTTTTGC
484	MLOC_12079	HORVU.MOREX.r2.4HG0283110	555	567	-	8.01e-07	CTTTGACTTTTAC
485	MLOC_12079	HORVU.MOREX.r2.4HG0288780	204	216	-	2.84e-06	AATTGACTTTTTT
486	MLOC_12079	HORVU.MOREX.r2.4HG0289840	207	219	+	6.17e-06	TCTTGACTTTTCA
487	MLOC_12079	HORVU.MOREX.r2.4HG0292140	135	147	-	1.27e-06	GTTTGACTTTTTG
488	MLOC_12079	HORVU.MOREX.r2.4HG0292140	306	318	+	4.3e-07	GTTTGACTTTTTT
489	MLOC_12079	HORVU.MOREX.r2.4HG0292450	740	752	+	1.71e-06	TTTTGACTTTTGC
490	MLOC_12079	HORVU.MOREX.r2.4HG0292450	855	867	+	2.94e-06	GTTTGACTTTTGC
491	MLOC_12079	HORVU.MOREX.r2.4HG0295410	180	192	+	3.41e-06	CTTTGACTTTATC
492	MLOC_12079	HORVU.MOREX.r2.4HG0295930	717	729	+	1.94e-06	GTTTGACTTTTGT
493	MLOC_12079	HORVU.MOREX.r2.4HG0295930	831	843	+	2.94e-06	GTTTGACTTTTGC
494	MLOC_12079	HORVU.MOREX.r2.4HG0317680	1036	1048	-	4.23e-08	CTTTGACTTTTTT
495	MLOC_12079	HORVU.MOREX.r2.4HG0325030	934	946	-	7.9e-06	TGTTGACTTTGCT
496	MLOC_12079	HORVU.MOREX.r2.4HG0326690	783	795	+	2.94e-06	GTTTGACTTTTGC
497	MLOC_12079	HORVU.MOREX.r2.4HG0327570	695	707	+	1.1e-07	TTTTGACTTTTTT
498	MLOC_12079	HORVU.MOREX.r2.4HG0328390	159	171	-	9.63e-06	GCTTGACTTTTCA
499	MLOC_12079	HORVU.MOREX.r2.4HG0333110	1409	1421	-	7.57e-06	TTTTGACTTCTTT
500	MLOC_12079	HORVU.MOREX.r2.4HG0335590	840	852	+	5.46e-07	TTTTGACTTTTTG
501	MLOC_12079	HORVU.MOREX.r2.4HG0337940	312	324	-	2.72e-06	ATTTGACTTTTGC
502	MLOC_12079	HORVU.MOREX.r2.4HG0341410	1178	1190	+	3.52e-06	TGTTGACTTTCTC
503	MLOC_12079	HORVU.MOREX.r2.4HG0345790	643	655	+	8.11e-06	CGTTGACTTGTTT
504	MLOC_12079	HORVU.MOREX.r2.4HG0346400	837	849	-	4.94e-06	TTTTGACTTTATA
505	MLOC_12079	HORVU.MOREX.r2.5HG0350930	124	136	-	7.22e-07	ATTTGACTTTTTC
506	MLOC_12079	HORVU.MOREX.r2.5HG0350930	75	87	-	6.28e-06	CATTGACTTTCTT
507	MLOC_12079	HORVU.MOREX.r2.5HG0356650	1339	1351	-	9.81e-06	TTTTGACTTATTA
508	MLOC_12079	HORVU.MOREX.r2.5HG0356650	1426	1438	+	7.65e-06	GGTTGACTTTATC
509	MLOC_12079	HORVU.MOREX.r2.5HG0356980	979	991	-	1.32e-06	TTTTGACTTTTAA
510	MLOC_12079	HORVU.MOREX.r2.5HG0357500	689	701	-	7.8e-06	CTTTGACTTTCAG
511	MLOC_12079	HORVU.MOREX.r2.5HG0358800	826	838	+	6.4e-06	TGTTGACTTATTT
512	MLOC_12079	HORVU.MOREX.r2.5HG0359550	606	618	-	1.05e-06	CTTTGACTTTTGC
513	MLOC_12223	HORVU.MOREX.r2.1HG0001870	435	449	+	6.72e-06	TGGTGTGGCGGCGGC
514	MLOC_12223	HORVU.MOREX.r2.1HG0002620	1330	1344	-	1.52e-06	GCCGGCGGCGGTGGG
515	MLOC_12223	HORVU.MOREX.r2.1HG0002630	620	634	+	8.34e-06	ACAGGCAGCGGTGGC
516	MLOC_12223	HORVU.MOREX.r2.1HG0002630	623	637	+	9.66e-06	GGCAGCGGTGGCGGT
517	MLOC_12223	HORVU.MOREX.r2.1HG0002750	133	147	-	2.54e-06	GGTGGTGGTGGTGGG
518	MLOC_12223	HORVU.MOREX.r2.1HG0002750	136	150	-	8.29e-07	GGTGGTGGTGGTGGT
519	MLOC_12223	HORVU.MOREX.r2.1HG0002750	139	153	-	4.54e-06	TGTGGTGGTGGTGGT
520	MLOC_12223	HORVU.MOREX.r2.1HG0002750	810	824	+	4.35e-06	TGCGGCGGTGGTGGT
521	MLOC_12223	HORVU.MOREX.r2.1HG0002750	813	827	+	6.77e-07	GGCGGTGGTGGTGGC
522	MLOC_12223	HORVU.MOREX.r2.1HG0002750	816	830	+	1.8e-06	GGTGGTGGTGGCGGC
523	MLOC_12223	HORVU.MOREX.r2.1HG0002750	819	833	+	6.19e-08	GGTGGTGGCGGCGGC
524	MLOC_12223	HORVU.MOREX.r2.1HG0002750	822	836	+	5.25e-08	GGTGGCGGCGGCGGC
525	MLOC_12223	HORVU.MOREX.r2.1HG0003270	100	114	-	3.22e-06	GGCGGCGACGGCGGC
526	MLOC_12223	HORVU.MOREX.r2.1HG0003270	106	120	-	1.73e-06	GGCGGCGGCGGCGAC
527	MLOC_12223	HORVU.MOREX.r2.1HG0003270	109	123	-	9.03e-06	CTCGGCGGCGGCGGC
528	MLOC_12223	HORVU.MOREX.r2.1HG0003270	205	219	-	4.01e-06	GGGGTCGGCGGCGGC
529	MLOC_12223	HORVU.MOREX.r2.1HG0003270	97	111	-	3.94e-07	GGCGACGGCGGCGGA
530	MLOC_12223	HORVU.MOREX.r2.1HG0004200	703	717	-	2.38e-06	GCAGGTGGCGGCGGT
531	MLOC_12223	HORVU.MOREX.r2.1HG0004200	819	833	-	7.7e-06	TCAGAAGGCGGTGGC
532	MLOC_12223	HORVU.MOREX.r2.1HG0005860	973	987	-	2.15e-06	GCAGGCGGCGGCGGT
533	MLOC_12223	HORVU.MOREX.r2.1HG0005860	976	990	-	8.42e-06	GCAGCAGGCGGCGGC
534	MLOC_12223	HORVU.MOREX.r2.1HG0006060	529	543	+	8.42e-06	TGGAGTGGCGGCGGA
535	MLOC_12223	HORVU.MOREX.r2.1HG0006200	1433	1447	-	7.16e-06	GGCGACGGCGGAGGT
536	MLOC_12223	HORVU.MOREX.r2.1HG0006200	1436	1450	-	2.3e-06	GGCGGCGACGGCGGA
537	MLOC_12223	HORVU.MOREX.r2.1HG0006530	425	439	+	4.69e-06	GGCAACGGCGGTGGG
538	MLOC_12223	HORVU.MOREX.r2.1HG0007010	1455	1469	-	6.49e-07	GACGGCGGCGGCGGC
539	MLOC_12223	HORVU.MOREX.r2.1HG0007010	1458	1472	-	5.96e-07	GGCGACGGCGGCGGC
540	MLOC_12223	HORVU.MOREX.r2.1HG0007010	1461	1475	-	3.22e-06	GGCGGCGACGGCGGC
541	MLOC_12223	HORVU.MOREX.r2.1HG0007770	27	41	-	2.48e-06	GAAAGTGGCGGTGGC
542	MLOC_12223	HORVU.MOREX.r2.1HG0008840	1469	1483	-	1.84e-06	GGCGGAGGCGGAGGG
543	MLOC_12223	HORVU.MOREX.r2.1HG0008950	108	122	-	3.93e-06	GGTGGAGGTGGTGAC
544	MLOC_12223	HORVU.MOREX.r2.1HG0008950	111	125	-	4.44e-06	GGAGGTGGAGGTGGT
545	MLOC_12223	HORVU.MOREX.r2.1HG0009950	1181	1195	-	4.06e-06	GATGGTGGCGGTGAC
546	MLOC_12223	HORVU.MOREX.r2.1HG0009950	1199	1213	+	1.91e-06	GGCGGTGGTGGCGGC
547	MLOC_12223	HORVU.MOREX.r2.1HG0009950	1202	1216	+	1.82e-06	GGTGGTGGCGGCGAC
548	MLOC_12223	HORVU.MOREX.r2.1HG0011690	1202	1216	-	4.11e-06	GGAGGTGGTGGTGGG
549	MLOC_12223	HORVU.MOREX.r2.1HG0011690	1222	1236	-	5.81e-06	AATGGAGGTGGTGGA
550	MLOC_12223	HORVU.MOREX.r2.1HG0012130	1455	1469	-	3.63e-06	TTCGGTGGCGGCGGA
551	MLOC_12223	HORVU.MOREX.r2.1HG0012130	164	178	-	3.29e-06	GAAGGAGGCGGAGGA
552	MLOC_12223	HORVU.MOREX.r2.1HG0012130	508	522	+	6.38e-06	GGCGGGGGCGGCGGG
553	MLOC_12223	HORVU.MOREX.r2.1HG0012390	639	653	+	3.43e-06	AGCGACGGCGGCGGC
554	MLOC_12223	HORVU.MOREX.r2.1HG0012390	642	656	+	8.55e-07	GACGGCGGCGGCGGT
555	MLOC_12223	HORVU.MOREX.r2.1HG0012840	714	728	-	6.79e-06	TGGCGCGGCGGTGGC
556	MLOC_12223	HORVU.MOREX.r2.1HG0012840	813	827	-	2.81e-06	GACGGCGGTGGTGGA
557	MLOC_12223	HORVU.MOREX.r2.1HG0012840	816	830	-	1.82e-06	GATGACGGCGGTGGT
558	MLOC_12223	HORVU.MOREX.r2.1HG0013210	1416	1430	-	5.63e-06	GTAGGTGGTGGTGGA
559	MLOC_12223	HORVU.MOREX.r2.1HG0013410	1142	1156	-	3.63e-06	GGGAGAGGCGGCGGG
560	MLOC_12223	HORVU.MOREX.r2.1HG0013410	1190	1204	-	3.63e-06	GGGAGAGGCGGCGGG
561	MLOC_12223	HORVU.MOREX.r2.1HG0013410	1237	1251	-	3.63e-06	GGGAGAGGCGGCGGG
562	MLOC_12223	HORVU.MOREX.r2.1HG0013410	833	847	-	3.63e-06	GGGAGAGGCGGCGGG
563	MLOC_12223	HORVU.MOREX.r2.1HG0013430	969	983	+	2.22e-06	GGTGGAGTCGGCGGC
564	MLOC_12223	HORVU.MOREX.r2.1HG0013430	972	986	+	1.77e-06	GGAGTCGGCGGCGGC
565	MLOC_12223	HORVU.MOREX.r2.1HG0014470	1152	1166	-	2.78e-06	GGTGGTGGAGGTGGT
566	MLOC_12223	HORVU.MOREX.r2.1HG0014470	1158	1172	-	4.21e-07	GGTGGTGGTGGTGGA
567	MLOC_12223	HORVU.MOREX.r2.1HG0014650	172	186	-	5.93e-06	GGCGGCGGCGGCGAG
568	MLOC_12223	HORVU.MOREX.r2.1HG0014650	175	189	-	6.49e-07	GACGGCGGCGGCGGC
569	MLOC_12223	HORVU.MOREX.r2.1HG0014650	197	211	-	3.18e-06	GTCGGCGGCGGCGGG
570	MLOC_12223	HORVU.MOREX.r2.1HG0014650	428	442	+	4.85e-07	GGGGGCGGCGGCGGT
571	MLOC_12223	HORVU.MOREX.r2.1HG0014650	431	445	+	1.09e-06	GGCGGCGGCGGTGCT
572	MLOC_12223	HORVU.MOREX.r2.1HG0015580	761	775	-	8.34e-06	CACGGTGGCGGCGGC
573	MLOC_12223	HORVU.MOREX.r2.1HG0020120	698	712	-	2.74e-06	GAAGAAGGCGGCGGC
574	MLOC_12223	HORVU.MOREX.r2.1HG0020160	340	354	-	9.75e-06	GGCGGCGGTGGAGGA
575	MLOC_12223	HORVU.MOREX.r2.1HG0020160	343	357	-	1.24e-06	ATCGGCGGCGGTGGA
576	MLOC_12223	HORVU.MOREX.r2.1HG0021120	1453	1467	+	1.66e-06	AACGGAGGCGGCGGC
577	MLOC_12223	HORVU.MOREX.r2.1HG0021120	1456	1470	+	1.63e-07	GGAGGCGGCGGCGGT
578	MLOC_12223	HORVU.MOREX.r2.1HG0021120	1459	1473	+	2.45e-06	GGCGGCGGCGGTGAG
579	MLOC_12223	HORVU.MOREX.r2.1HG0021120	56	70	+	3.29e-08	GATGGAGGCGGTGGA
580	MLOC_12223	HORVU.MOREX.r2.1HG0021520	1409	1423	-	7.93e-06	GGGGGCGGCGGTGAG
581	MLOC_12223	HORVU.MOREX.r2.1HG0021990	1323	1337	+	8.01e-06	AGCAGCAGCGGCGGC
582	MLOC_12223	HORVU.MOREX.r2.1HG0022120	332	346	-	7.05e-08	GAAGGAGGCGGTGGA
583	MLOC_12223	HORVU.MOREX.r2.1HG0023260	391	405	-	4.21e-07	GGTGGTGGTGGTGGA
584	MLOC_12223	HORVU.MOREX.r2.1HG0023260	394	408	-	4.74e-06	AGCGGTGGTGGTGGT
585	MLOC_12223	HORVU.MOREX.r2.1HG0024760	161	175	-	8.34e-06	GGCAGCAGTGGTGGC
586	MLOC_12223	HORVU.MOREX.r2.1HG0024760	574	588	+	8.65e-08	GGTGGTGGCGGCGGT
587	MLOC_12223	HORVU.MOREX.r2.1HG0024760	577	591	+	1.09e-08	GGTGGCGGCGGTGGC
588	MLOC_12223	HORVU.MOREX.r2.1HG0024760	580	594	+	1.71e-06	GGCGGCGGTGGCGGC
589	MLOC_12223	HORVU.MOREX.r2.1HG0024760	583	597	+	8.17e-06	GGCGGTGGCGGCGCG
590	MLOC_12223	HORVU.MOREX.r2.1HG0025600	1458	1472	+	5.26e-07	AGTGGCGGCGGCGGC
591	MLOC_12223	HORVU.MOREX.r2.1HG0025600	1461	1475	+	8.37e-08	GGCGGCGGCGGCGGT
592	MLOC_12223	HORVU.MOREX.r2.1HG0025600	1464	1478	+	1.13e-08	GGCGGCGGCGGTGGC
593	MLOC_12223	HORVU.MOREX.r2.1HG0026090	216	230	+	1.77e-07	TGTGGTGGCGGTGGC
594	MLOC_12223	HORVU.MOREX.r2.1HG0026090	380	394	+	4.4e-06	GGAGATGGTGGTGGA
595	MLOC_12223	HORVU.MOREX.r2.1HG0026230	41	55	-	8.77e-06	AGCAGTAGCGGCGGC
596	MLOC_12223	HORVU.MOREX.r2.1HG0026330	326	340	+	3.4e-06	GGTAACAGCGGTGGC
597	MLOC_12223	HORVU.MOREX.r2.1HG0026330	498	512	+	4.01e-06	TCCGGCGGCGGCGGA
598	MLOC_12223	HORVU.MOREX.r2.1HG0027030	1448	1462	-	8.01e-06	GTCGGCGGCGGCGAA
599	MLOC_12223	HORVU.MOREX.r2.1HG0027030	1451	1465	-	4.01e-06	GGGGTCGGCGGCGGC
600	MLOC_12223	HORVU.MOREX.r2.1HG0029010	347	361	-	3.79e-06	TGCTACGGCGGTGGC
601	MLOC_12223	HORVU.MOREX.r2.1HG0029220	746	760	-	8.29e-07	GGCAGCGGCGGTGGG
602	MLOC_12223	HORVU.MOREX.r2.1HG0030160	607	621	+	9.03e-06	GGCCGTGGCGGAGGC
603	MLOC_12223	HORVU.MOREX.r2.1HG0030220	641	655	-	2.25e-06	GGAAGAGGCGGTGCA
604	MLOC_12223	HORVU.MOREX.r2.1HG0030370	1019	1033	+	5.4e-06	CGGTGCGGCGGTGGC
605	MLOC_12223	HORVU.MOREX.r2.1HG0030370	938	952	-	2.3e-06	GGTGGCGGCGGTGAG
606	MLOC_12223	HORVU.MOREX.r2.1HG0032330	278	292	-	7.07e-07	GGACGCGGCGGTGGT
607	MLOC_12223	HORVU.MOREX.r2.1HG0032330	437	451	+	9.57e-06	AATGGAGGCGGTGAT
608	MLOC_12223	HORVU.MOREX.r2.1HG0034560	530	544	-	2.4e-07	GTTGGCGGCGGTGGC
609	MLOC_12223	HORVU.MOREX.r2.1HG0035400	1068	1082	-	2.88e-06	GGAGGCAGCGGTGAC
610	MLOC_12223	HORVU.MOREX.r2.1HG0035400	1330	1344	-	6.57e-07	AGCAGAGGCGGTGGT
611	MLOC_12223	HORVU.MOREX.r2.1HG0035630	901	915	-	7.4e-06	TGAGGAAGCGGAGGA
612	MLOC_12223	HORVU.MOREX.r2.1HG0036120	1235	1249	-	2.67e-06	GGTGGAGGCGGCGAG
613	MLOC_12223	HORVU.MOREX.r2.1HG0036260	451	465	+	2.12e-06	GGGGCCGGCGGTGGC
614	MLOC_12223	HORVU.MOREX.r2.1HG0036260	658	672	+	7.7e-06	GCGGCAGGCGGTGGC
615	MLOC_12223	HORVU.MOREX.r2.1HG0036770	1437	1451	-	1.89e-07	AGAGGCGGCGGTGGA
616	MLOC_12223	HORVU.MOREX.r2.1HG0036810	399	413	-	8.01e-06	CGAGCAGGCGGCGGA
617	MLOC_12223	HORVU.MOREX.r2.1HG0037020	276	290	-	1.16e-06	GGCCGTAGCGGTGGC
618	MLOC_12223	HORVU.MOREX.r2.1HG0038310	1456	1470	+	6.18e-06	TGCTGCGGCGGCGGG
619	MLOC_12223	HORVU.MOREX.r2.1HG0038400	1341	1355	-	4.14e-07	GGTGGGGGCGGTGGA
620	MLOC_12223	HORVU.MOREX.r2.1HG0038400	1350	1364	-	5.49e-07	GGGGGCGGCGGTGGG
621	MLOC_12223	HORVU.MOREX.r2.1HG0038570	32	46	-	3.08e-06	GGAGAAGGCGGAGGA
622	MLOC_12223	HORVU.MOREX.r2.1HG0038640	347	361	+	4.69e-06	ATCGGCAGCGGTGGC
623	MLOC_12223	HORVU.MOREX.r2.1HG0038640	350	364	+	9.66e-06	GGCAGCGGTGGCGGT
624	MLOC_12223	HORVU.MOREX.r2.1HG0038930	1439	1453	+	5.65e-07	AGCGGCGGCGGCGGC
625	MLOC_12223	HORVU.MOREX.r2.1HG0038930	1442	1456	+	5.8e-08	GGCGGCGGCGGCGGC
626	MLOC_12223	HORVU.MOREX.r2.1HG0038930	1445	1459	+	5.8e-08	GGCGGCGGCGGCGGC
627	MLOC_12223	HORVU.MOREX.r2.1HG0038930	1448	1462	+	8.37e-08	GGCGGCGGCGGCGGT
628	MLOC_12223	HORVU.MOREX.r2.1HG0038930	1451	1465	+	2.45e-06	GGCGGCGGCGGTGAG
629	MLOC_12223	HORVU.MOREX.r2.1HG0039290	2	16	+	7.7e-06	CGTGGAGGTGGCGGC
630	MLOC_12223	HORVU.MOREX.r2.1HG0039290	5	19	+	1.36e-07	GGAGGTGGCGGCGGC
631	MLOC_12223	HORVU.MOREX.r2.1HG0040510	495	509	+	6.05e-06	GGTGGTAGCGGCGCC
632	MLOC_12223	HORVU.MOREX.r2.1HG0040940	1020	1034	-	3.63e-06	CGGGGCGGCGGCGGA
633	MLOC_12223	HORVU.MOREX.r2.1HG0041020	686	700	+	3.29e-06	GACGTCGGCGGTGGT
634	MLOC_12223	HORVU.MOREX.r2.1HG0041130	984	998	-	4.85e-06	GATGTTGGCGGCGGA
635	MLOC_12223	HORVU.MOREX.r2.1HG0041630	1475	1489	-	1.23e-06	GGCTGCGGCGGCGGG
636	MLOC_12223	HORVU.MOREX.r2.1HG0041630	248	262	-	5.58e-06	GGCTGCGGAGGTGGC
637	MLOC_12223	HORVU.MOREX.r2.1HG0041730	1471	1485	-	7.45e-07	GGCGGCGGCGGAGGA
638	MLOC_12223	HORVU.MOREX.r2.1HG0041730	1474	1488	-	3.43e-08	GGCGGCGGCGGCGGA
639	MLOC_12223	HORVU.MOREX.r2.1HG0041730	1477	1491	-	5.8e-08	GGCGGCGGCGGCGGC
640	MLOC_12223	HORVU.MOREX.r2.1HG0041730	1480	1494	-	5.8e-08	GGCGGCGGCGGCGGC
641	MLOC_12223	HORVU.MOREX.r2.1HG0041730	1483	1497	-	5.8e-08	GGCGGCGGCGGCGGC
642	MLOC_12223	HORVU.MOREX.r2.1HG0041730	1486	1500	-	5.73e-07	TGCGGCGGCGGCGGC
643	MLOC_12223	HORVU.MOREX.r2.1HG0042020	1352	1366	-	2.88e-06	GGCGGCGGCGGCGCT
644	MLOC_12223	HORVU.MOREX.r2.1HG0042020	1355	1369	-	7.62e-06	CACGGCGGCGGCGGC
645	MLOC_12223	HORVU.MOREX.r2.1HG0042080	1259	1273	+	4.95e-06	GAGAGCGGCGGTGGC
646	MLOC_12223	HORVU.MOREX.r2.1HG0042280	1473	1487	+	4.9e-06	AGAAGCGGCGGCGGC
647	MLOC_12223	HORVU.MOREX.r2.1HG0042280	1476	1490	+	5.65e-07	AGCGGCGGCGGCGGC
648	MLOC_12223	HORVU.MOREX.r2.1HG0042280	326	340	-	4.04e-08	GGCGGTGGCGGCGGA
649	MLOC_12223	HORVU.MOREX.r2.1HG0042280	329	343	-	8.86e-06	GACGGCGGTGGCGGC
650	MLOC_12223	HORVU.MOREX.r2.1HG0042280	332	346	-	1.75e-07	GGCGACGGCGGTGGC
651	MLOC_12223	HORVU.MOREX.r2.1HG0042580	1454	1468	+	3.59e-06	AGTGGTGGTGGTGGC
652	MLOC_12223	HORVU.MOREX.r2.1HG0042950	1434	1448	+	1.88e-06	GGAGGCAGCGGCGGG
653	MLOC_12223	HORVU.MOREX.r2.1HG0043500	810	824	+	9.39e-08	GGAAGAGGCGGTGGC
654	MLOC_12223	HORVU.MOREX.r2.1HG0043630	1428	1442	-	2.51e-06	TGCAGCAGCGGTGGA
655	MLOC_12223	HORVU.MOREX.r2.1HG0043700	676	690	-	7.54e-06	CGTGGTGGCGGTGAC
656	MLOC_12223	HORVU.MOREX.r2.1HG0043850	654	668	+	2.15e-06	GACTGCAGCGGTGGC
657	MLOC_12223	HORVU.MOREX.r2.1HG0044460	1347	1361	-	6.3e-07	GGTGGTGGTGGTGGC
658	MLOC_12223	HORVU.MOREX.r2.1HG0044460	1350	1364	-	7.77e-06	GAAGGTGGTGGTGGT
659	MLOC_12223	HORVU.MOREX.r2.1HG0044870	100	114	-	5.46e-06	GGAGGAGGCGGCGCG
660	MLOC_12223	HORVU.MOREX.r2.1HG0044870	103	117	-	3.67e-06	GGAGGAGGAGGCGGC
661	MLOC_12223	HORVU.MOREX.r2.1HG0044930	806	820	-	5.21e-07	GGTAGCGGCGGCGGC
662	MLOC_12223	HORVU.MOREX.r2.1HG0045170	1117	1131	-	1.09e-06	GGCCGTGGCGGCGGC
663	MLOC_12223	HORVU.MOREX.r2.1HG0045170	159	173	-	3.97e-06	ACCGGCGGCGGCGGA
664	MLOC_12223	HORVU.MOREX.r2.1HG0045170	162	176	-	7.16e-06	GGCACCGGCGGCGGC
665	MLOC_12223	HORVU.MOREX.r2.1HG0045170	36	50	-	3.67e-06	GGAGGAGGAGGCGGC
666	MLOC_12223	HORVU.MOREX.r2.1HG0045170	450	464	+	5.8e-08	GGCGGCGGCGGCGGC
667	MLOC_12223	HORVU.MOREX.r2.1HG0045170	775	789	-	9.99e-07	GGAGGAGGAGGTGGA
668	MLOC_12223	HORVU.MOREX.r2.1HG0045240	1482	1496	+	5.4e-06	ACCGGCGGCGGCGGC
669	MLOC_12223	HORVU.MOREX.r2.1HG0045240	1485	1499	+	3.43e-08	GGCGGCGGCGGCGGA
670	MLOC_12223	HORVU.MOREX.r2.1HG0045390	1444	1458	-	1.04e-06	GGGGGAGGTGGTGGC
671	MLOC_12223	HORVU.MOREX.r2.1HG0045440	1189	1203	-	8.26e-06	GGAGGCAGTGGCGGT
672	MLOC_12223	HORVU.MOREX.r2.1HG0045440	1363	1377	-	8.29e-07	GGTGGTGGTGGTGGT
673	MLOC_12223	HORVU.MOREX.r2.1HG0045440	1366	1380	-	7.24e-06	GCTGGTGGTGGTGGT
674	MLOC_12223	HORVU.MOREX.r2.1HG0045780	198	212	+	6.72e-06	TCTTGAAGCGGTGGC
675	MLOC_12223	HORVU.MOREX.r2.1HG0046130	302	316	-	3.43e-08	GGCGGCGGCGGCGGA
676	MLOC_12223	HORVU.MOREX.r2.1HG0046130	305	319	-	2.27e-06	AGGGGCGGCGGCGGC
677	MLOC_12223	HORVU.MOREX.r2.1HG0046930	1440	1454	-	3.93e-06	GGGCGTGGCGGCGGC
678	MLOC_12223	HORVU.MOREX.r2.1HG0047400	1298	1312	+	6.87e-06	TTGGGAGGCGGCGGC
679	MLOC_12223	HORVU.MOREX.r2.1HG0047400	1372	1386	-	1.32e-08	GGCGGTGGCGGTGGC
680	MLOC_12223	HORVU.MOREX.r2.1HG0047400	1375	1389	-	2.05e-06	GGTGGCGGTGGCGGT
681	MLOC_12223	HORVU.MOREX.r2.1HG0047400	1378	1392	-	1.32e-08	GGCGGTGGCGGTGGC
682	MLOC_12223	HORVU.MOREX.r2.1HG0047400	1381	1395	-	2.05e-06	GGTGGCGGTGGCGGT
683	MLOC_12223	HORVU.MOREX.r2.1HG0047400	1384	1398	-	1.6e-06	AACGGTGGCGGTGGC
684	MLOC_12223	HORVU.MOREX.r2.1HG0047430	513	527	+	1.21e-06	GGGTGCGGCGGCGGC
685	MLOC_12223	HORVU.MOREX.r2.1HG0047480	1421	1435	-	7.48e-06	GGTGGAGGAGGCGGG
686	MLOC_12223	HORVU.MOREX.r2.1HG0047480	1430	1444	-	8.42e-07	GGCGGCGACGGTGGA
687	MLOC_12223	HORVU.MOREX.r2.1HG0047650	1393	1407	+	5.8e-08	GGCGGCGGCGGCGGC
688	MLOC_12223	HORVU.MOREX.r2.1HG0047650	1396	1410	+	5.8e-08	GGCGGCGGCGGCGGC
689	MLOC_12223	HORVU.MOREX.r2.1HG0047650	1399	1413	+	5.8e-08	GGCGGCGGCGGCGGC
690	MLOC_12223	HORVU.MOREX.r2.1HG0047650	1402	1416	+	5.8e-08	GGCGGCGGCGGCGGC
691	MLOC_12223	HORVU.MOREX.r2.1HG0047650	1405	1419	+	8.37e-08	GGCGGCGGCGGCGGT
692	MLOC_12223	HORVU.MOREX.r2.1HG0047650	1408	1422	+	7.97e-07	GGCGGCGGCGGTGAT
693	MLOC_12223	HORVU.MOREX.r2.1HG0047650	919	933	+	8.95e-06	CGCGTCAGCGGTGGA
694	MLOC_12223	HORVU.MOREX.r2.1HG0048220	419	433	-	7.54e-06	GGAGGCGGAGGCGGC
695	MLOC_12223	HORVU.MOREX.r2.1HG0048220	422	436	-	2.67e-06	TGCGGAGGCGGAGGC
696	MLOC_12223	HORVU.MOREX.r2.1HG0049350	285	299	+	2.08e-06	GCTTGCGGCGGCGGA
697	MLOC_12223	HORVU.MOREX.r2.1HG0049770	1454	1468	-	7.48e-06	GGCGGCGGCGGCGCG
698	MLOC_12223	HORVU.MOREX.r2.1HG0049770	1457	1471	-	5.8e-08	GGCGGCGGCGGCGGC
699	MLOC_12223	HORVU.MOREX.r2.1HG0049770	1460	1474	-	5.8e-08	GGCGGCGGCGGCGGC
700	MLOC_12223	HORVU.MOREX.r2.1HG0049770	1463	1477	-	5.8e-08	GGCGGCGGCGGCGGC
701	MLOC_12223	HORVU.MOREX.r2.1HG0049770	1466	1480	-	5.8e-08	GGCGGCGGCGGCGGC
702	MLOC_12223	HORVU.MOREX.r2.1HG0049770	1469	1483	-	4.49e-06	TTCGGCGGCGGCGGC
703	MLOC_12223	HORVU.MOREX.r2.1HG0049770	1472	1486	-	9.93e-06	GGGTTCGGCGGCGGC
704	MLOC_12223	HORVU.MOREX.r2.1HG0049870	125	139	+	7.7e-06	GGTGGAGGTGGAGGT
705	MLOC_12223	HORVU.MOREX.r2.1HG0049870	128	142	+	2.57e-06	GGAGGTGGAGGTGGA
706	MLOC_12223	HORVU.MOREX.r2.1HG0049870	131	145	+	7.7e-06	GGTGGAGGTGGAGGT
707	MLOC_12223	HORVU.MOREX.r2.1HG0049880	1484	1498	-	4.15e-06	GGAGAAGGCGGTGCT
708	MLOC_12223	HORVU.MOREX.r2.1HG0049920	1299	1313	-	3.63e-06	TGTGGTGGTGGTGGC
709	MLOC_12223	HORVU.MOREX.r2.1HG0049920	544	558	-	1.42e-06	GCTGGTGGCGGCGGT
710	MLOC_12223	HORVU.MOREX.r2.1HG0049930	1272	1286	+	2.25e-06	GGAGGAGACGGCGGC
711	MLOC_12223	HORVU.MOREX.r2.1HG0049930	1275	1289	+	6.77e-07	GGAGACGGCGGCGGA
712	MLOC_12223	HORVU.MOREX.r2.1HG0049930	1386	1400	+	7.93e-06	GCCGGAGGCGGCGAT
713	MLOC_12223	HORVU.MOREX.r2.1HG0050270	286	300	+	1.77e-07	TGTGGTGGCGGTGGC
714	MLOC_12223	HORVU.MOREX.r2.1HG0051360	294	308	-	1.39e-06	GAGGGTGGCGGTGGT
715	MLOC_12223	HORVU.MOREX.r2.1HG0051620	1056	1070	-	2.67e-06	GGAAGCAGCGGCGGC
716	MLOC_12223	HORVU.MOREX.r2.1HG0051720	1373	1387	-	3.16e-08	GGAGGTGGCGGTGGC
717	MLOC_12223	HORVU.MOREX.r2.1HG0051720	461	475	+	8.01e-06	AGCAGCAGCGGCGGC
718	MLOC_12223	HORVU.MOREX.r2.1HG0052620	78	92	-	6.72e-06	TGGTGTGGCGGCGGC
719	MLOC_12223	HORVU.MOREX.r2.1HG0052890	576	590	+	8.59e-06	GCAAGTGGCGGCGGC
720	MLOC_12223	HORVU.MOREX.r2.1HG0053110	1446	1460	-	4.35e-06	GTTGCTGGCGGTGGC
721	MLOC_12223	HORVU.MOREX.r2.1HG0053820	304	318	+	2.4e-07	GACGGAGGCGGCGGC
722	MLOC_12223	HORVU.MOREX.r2.1HG0053910	574	588	+	7.62e-06	TGATGAGGCGGAGGA
723	MLOC_12223	HORVU.MOREX.r2.1HG0054330	1053	1067	-	3.43e-08	GGCGGCGGCGGCGGA
724	MLOC_12223	HORVU.MOREX.r2.1HG0054330	1056	1070	-	5.73e-07	TGCGGCGGCGGCGGC
725	MLOC_12223	HORVU.MOREX.r2.1HG0054330	1059	1073	-	3.08e-06	GCCTGCGGCGGCGGC
726	MLOC_12223	HORVU.MOREX.r2.1HG0055220	716	730	+	2.78e-07	GGCGGAGGCGGAGGA
727	MLOC_12223	HORVU.MOREX.r2.1HG0055220	878	892	+	4.44e-06	AGAGATAGCGGTGGA
728	MLOC_12223	HORVU.MOREX.r2.1HG0055530	1154	1168	-	4.15e-06	GGAGGTGGCGGTGAG
729	MLOC_12223	HORVU.MOREX.r2.1HG0057000	722	736	-	9.29e-07	GGAAGCGGCGGCGGC
730	MLOC_12223	HORVU.MOREX.r2.1HG0057000	725	739	-	1.57e-07	GGAGGAAGCGGCGGC
731	MLOC_12223	HORVU.MOREX.r2.1HG0057680	1468	1482	+	5.8e-08	GGGGGCGGCGGTGGA
732	MLOC_12223	HORVU.MOREX.r2.1HG0057810	1363	1377	-	8.29e-07	GGTGGTGGTGGTGGT
733	MLOC_12223	HORVU.MOREX.r2.1HG0057810	1366	1380	-	8.29e-07	GGTGGTGGTGGTGGT
734	MLOC_12223	HORVU.MOREX.r2.1HG0057810	1369	1383	-	8.29e-07	GGTGGTGGTGGTGGT
735	MLOC_12223	HORVU.MOREX.r2.1HG0057810	1372	1386	-	4.49e-06	AGTGGTGGTGGTGGT
736	MLOC_12223	HORVU.MOREX.r2.1HG0057810	1375	1389	-	4.44e-06	GGTAGTGGTGGTGGT
737	MLOC_12223	HORVU.MOREX.r2.1HG0057810	1378	1392	-	2.41e-06	GGTGGTAGTGGTGGT
738	MLOC_12223	HORVU.MOREX.r2.1HG0058150	34	48	-	3.29e-06	TGGCGAGGCGGTGGC
739	MLOC_12223	HORVU.MOREX.r2.1HG0058460	1426	1440	-	6.66e-06	GGCGGAGGCGGAGAC
740	MLOC_12223	HORVU.MOREX.r2.1HG0058460	1429	1443	-	5.63e-06	GGAGGCGGAGGCGGA
741	MLOC_12223	HORVU.MOREX.r2.1HG0058710	1381	1395	-	1.18e-08	GGTGGTGGCGGTGGC
742	MLOC_12223	HORVU.MOREX.r2.1HG0058710	1384	1398	-	2.27e-06	GGTGGTGGTGGCGGT
743	MLOC_12223	HORVU.MOREX.r2.1HG0058710	1387	1401	-	6.3e-07	GGTGGTGGTGGTGGC
744	MLOC_12223	HORVU.MOREX.r2.1HG0058710	1390	1404	-	8.29e-07	GGTGGTGGTGGTGGT
745	MLOC_12223	HORVU.MOREX.r2.1HG0058710	1393	1407	-	8.29e-07	GGTGGTGGTGGTGGT
746	MLOC_12223	HORVU.MOREX.r2.1HG0058710	1396	1410	-	8.29e-07	GGTGGTGGTGGTGGT
747	MLOC_12223	HORVU.MOREX.r2.1HG0058710	1399	1413	-	8.29e-07	GGTGGTGGTGGTGGT
748	MLOC_12223	HORVU.MOREX.r2.1HG0058710	1402	1416	-	4.49e-06	AGTGGTGGTGGTGGT
749	MLOC_12223	HORVU.MOREX.r2.1HG0058910	1208	1222	-	2.78e-07	GGCGGAGGCGGAGGA
750	MLOC_12223	HORVU.MOREX.r2.1HG0058910	1211	1225	-	5.63e-06	GGAGGCGGAGGCGGA
751	MLOC_12223	HORVU.MOREX.r2.1HG0058910	1214	1228	-	4.28e-07	GGCGGAGGCGGAGGC
752	MLOC_12223	HORVU.MOREX.r2.1HG0058910	1217	1231	-	5.63e-06	GGAGGCGGAGGCGGA
753	MLOC_12223	HORVU.MOREX.r2.1HG0058910	1220	1234	-	4.28e-07	GGCGGAGGCGGAGGC
754	MLOC_12223	HORVU.MOREX.r2.1HG0058910	1261	1275	-	7.85e-06	GGCGGAGGAGGCGGG
755	MLOC_12223	HORVU.MOREX.r2.1HG0058910	636	650	+	3.22e-06	GGATGGGGCGGTGGC
756	MLOC_12223	HORVU.MOREX.r2.1HG0059160	474	488	-	8.34e-06	TGGGGTGGCGGCGGG
757	MLOC_12223	HORVU.MOREX.r2.1HG0059240	1440	1454	-	7.4e-06	CGAGGCGGCGGCGGG
758	MLOC_12223	HORVU.MOREX.r2.1HG0059310	1319	1333	-	1.23e-07	GGCGGAGGCGGCGGG
759	MLOC_12223	HORVU.MOREX.r2.1HG0059340	1387	1401	-	2.3e-06	AGCGGCGGCGGCGGG
760	MLOC_12223	HORVU.MOREX.r2.1HG0059340	1390	1404	-	6.79e-06	CGCAGCGGCGGCGGC
761	MLOC_12223	HORVU.MOREX.r2.1HG0059340	1434	1448	-	8.86e-06	GGGAGAAGCGGCGGG
762	MLOC_12223	HORVU.MOREX.r2.1HG0059340	257	271	-	3.4e-06	GTCGACGGCGGCGGA
763	MLOC_12223	HORVU.MOREX.r2.1HG0059780	985	999	-	5.11e-06	GGAAGAGGAGGTGGA
764	MLOC_12223	HORVU.MOREX.r2.1HG0059960	1103	1117	-	9.48e-06	CGTAGTGGCGGTGGG
765	MLOC_12223	HORVU.MOREX.r2.1HG0060690	545	559	-	1.24e-06	GGAGTCGGCGGCGGA
766	MLOC_12223	HORVU.MOREX.r2.1HG0060690	791	805	-	9.39e-06	TGGCGAGGCGGCGGT
767	MLOC_12223	HORVU.MOREX.r2.1HG0060690	802	816	-	2.3e-06	GAGAGAGGCGGTGGC
768	MLOC_12223	HORVU.MOREX.r2.1HG0060720	1001	1015	+	1.4e-06	GGTGCCGGCGGCGGC
769	MLOC_12223	HORVU.MOREX.r2.1HG0060720	1004	1018	+	1.05e-06	GCCGGCGGCGGCGGC
770	MLOC_12223	HORVU.MOREX.r2.1HG0060720	1007	1021	+	2.19e-06	GGCGGCGGCGGCGAT
771	MLOC_12223	HORVU.MOREX.r2.1HG0060860	1311	1325	-	9.13e-06	GATATAGGCGGCGGA
772	MLOC_12223	HORVU.MOREX.r2.1HG0061320	759	773	+	3.18e-07	GCTGGCGGCGGTGGC
773	MLOC_12223	HORVU.MOREX.r2.1HG0062030	71	85	-	5.93e-06	GGCGCAGGCGGAGGC
774	MLOC_12223	HORVU.MOREX.r2.1HG0062420	794	808	+	3.32e-06	GTAGAAGGCGGCGGC
775	MLOC_12223	HORVU.MOREX.r2.1HG0062420	797	811	+	1.09e-06	GAAGGCGGCGGCGGC
776	MLOC_12223	HORVU.MOREX.r2.1HG0062420	800	814	+	5.8e-08	GGCGGCGGCGGCGGC
777	MLOC_12223	HORVU.MOREX.r2.1HG0062420	803	817	+	3.43e-08	GGCGGCGGCGGCGGA
778	MLOC_12223	HORVU.MOREX.r2.1HG0062620	125	139	-	4.35e-06	TGGTAAGGCGGTGGA
779	MLOC_12223	HORVU.MOREX.r2.1HG0062620	660	674	-	7.24e-06	GCTGGTGGTGGTGGT
780	MLOC_12223	HORVU.MOREX.r2.1HG0063240	1134	1148	-	4.64e-06	GCCTGAAGCGGCGGT
781	MLOC_12223	HORVU.MOREX.r2.1HG0063330	11	25	+	3.94e-07	GGTGGAGGCGGAGGC
782	MLOC_12223	HORVU.MOREX.r2.1HG0063570	1350	1364	-	2.67e-06	GGGGGTGGTGGTGGC
783	MLOC_12223	HORVU.MOREX.r2.1HG0064350	737	751	+	8.59e-06	GTCGTTAGCGGTGGC
784	MLOC_12223	HORVU.MOREX.r2.1HG0064450	1125	1139	-	7.45e-07	GGCGGCGGCGGAGGA
785	MLOC_12223	HORVU.MOREX.r2.1HG0064450	1128	1142	-	3.43e-08	GGCGGCGGCGGCGGA
786	MLOC_12223	HORVU.MOREX.r2.1HG0064450	1131	1145	-	5.73e-07	TGCGGCGGCGGCGGC
787	MLOC_12223	HORVU.MOREX.r2.1HG0064450	1134	1148	-	3.97e-06	CGCTGCGGCGGCGGC
788	MLOC_12223	HORVU.MOREX.r2.1HG0065190	293	307	-	2.33e-06	GGAGGAAGTGGCGGA
789	MLOC_12223	HORVU.MOREX.r2.1HG0065200	697	711	+	8.01e-06	GGCAGCGGCGGCGAC
790	MLOC_12223	HORVU.MOREX.r2.1HG0065460	1452	1466	+	5.29e-06	GATCGCGGCGGCGGC
791	MLOC_12223	HORVU.MOREX.r2.1HG0065460	894	908	-	5.11e-06	GGAAGCGGTGGTGGC
792	MLOC_12223	HORVU.MOREX.r2.1HG0066390	1138	1152	-	1.23e-06	GGAGGCGGCGGAGGA
793	MLOC_12223	HORVU.MOREX.r2.1HG0066390	1141	1155	-	8e-09	GGCGGAGGCGGCGGA
794	MLOC_12223	HORVU.MOREX.r2.1HG0066400	1033	1047	+	1.35e-06	AGCGCAGGCGGTGGC
795	MLOC_12223	HORVU.MOREX.r2.1HG0066400	1481	1495	+	8e-09	GGCGGAGGCGGCGGA
796	MLOC_12223	HORVU.MOREX.r2.1HG0066400	1484	1498	+	1.23e-06	GGAGGCGGCGGAGGA
797	MLOC_12223	HORVU.MOREX.r2.1HG0066400	767	781	+	1.93e-06	GGCGGTGGCGGCGAC
798	MLOC_12223	HORVU.MOREX.r2.1HG0066720	1425	1439	-	3.29e-06	TTCGGCGGCGGCGGA
799	MLOC_12223	HORVU.MOREX.r2.1HG0066720	1428	1442	-	9.93e-06	GGGTTCGGCGGCGGC
800	MLOC_12223	HORVU.MOREX.r2.1HG0066720	337	351	+	3.59e-06	AGCGGTGGCGGTGCA
801	MLOC_12223	HORVU.MOREX.r2.1HG0066720	77	91	-	3.29e-06	GGATCCGGCGGTGGT
802	MLOC_12223	HORVU.MOREX.r2.1HG0066800	1211	1225	+	3.93e-06	CGTGGAGGCGGAGGA
803	MLOC_12223	HORVU.MOREX.r2.1HG0066820	261	275	-	1.86e-07	GTCGGTGGCGGTGGA
804	MLOC_12223	HORVU.MOREX.r2.1HG0066820	495	509	-	2.1e-06	GGCTATGGCGGCGGC
805	MLOC_12223	HORVU.MOREX.r2.1HG0066820	530	544	-	2.45e-06	GATGGCGGCGGCGGG
806	MLOC_12223	HORVU.MOREX.r2.1HG0066820	757	771	+	3.32e-06	GTTGGTGGCGGCGGG
807	MLOC_12223	HORVU.MOREX.r2.1HG0067890	385	399	-	3.4e-06	TTTTGCGGCGGTGGA
808	MLOC_12223	HORVU.MOREX.r2.1HG0067890	431	445	-	8.77e-06	GCACGCGGCGGCGGA
809	MLOC_12223	HORVU.MOREX.r2.1HG0067890	575	589	-	3.43e-06	AGCGACGGCGGCGGC
810	MLOC_12223	HORVU.MOREX.r2.1HG0068760	216	230	-	2.88e-06	GGCGGCGGCGGCGCT
811	MLOC_12223	HORVU.MOREX.r2.1HG0068760	219	233	-	1.14e-07	GGAGGCGGCGGCGGC
812	MLOC_12223	HORVU.MOREX.r2.1HG0068760	222	236	-	2.3e-06	CGGGGAGGCGGCGGC
813	MLOC_12223	HORVU.MOREX.r2.1HG0068760	263	277	-	1.07e-06	GGTGGAGTCGGTGGT
814	MLOC_12223	HORVU.MOREX.r2.1HG0068760	427	441	-	3.93e-06	GGTGGAGGTGGTGAC
815	MLOC_12223	HORVU.MOREX.r2.1HG0068760	430	444	-	4.44e-06	GGAGGTGGAGGTGGT
816	MLOC_12223	HORVU.MOREX.r2.1HG0069060	116	130	-	1.27e-06	GGGGGAGGCGGAGGA
817	MLOC_12223	HORVU.MOREX.r2.1HG0069060	128	142	-	9.65e-08	GGCGGCGGCGGTGGG
818	MLOC_12223	HORVU.MOREX.r2.1HG0069060	131	145	-	8.37e-08	GGCGGCGGCGGCGGT
819	MLOC_12223	HORVU.MOREX.r2.1HG0069060	134	148	-	5.65e-07	AGCGGCGGCGGCGGC
820	MLOC_12223	HORVU.MOREX.r2.1HG0069060	137	151	-	5.59e-07	GGCAGCGGCGGCGGC
821	MLOC_12223	HORVU.MOREX.r2.1HG0069060	140	154	-	1.17e-06	GGGGGCAGCGGCGGC
822	MLOC_12223	HORVU.MOREX.r2.1HG0069060	1405	1419	-	1.27e-06	GGGGGAGGCGGAGGA
823	MLOC_12223	HORVU.MOREX.r2.1HG0069060	1417	1431	-	9.65e-08	GGCGGCGGCGGTGGG
824	MLOC_12223	HORVU.MOREX.r2.1HG0069060	1420	1434	-	8.37e-08	GGCGGCGGCGGCGGT
825	MLOC_12223	HORVU.MOREX.r2.1HG0069060	1423	1437	-	5.65e-07	AGCGGCGGCGGCGGC
826	MLOC_12223	HORVU.MOREX.r2.1HG0069060	1426	1440	-	5.59e-07	GGCAGCGGCGGCGGC
827	MLOC_12223	HORVU.MOREX.r2.1HG0069060	1429	1443	-	1.17e-06	GGGGGCAGCGGCGGC
828	MLOC_12223	HORVU.MOREX.r2.1HG0069060	5	19	-	4.25e-06	CATGGTGGCGGTGGT
829	MLOC_12223	HORVU.MOREX.r2.1HG0069800	1418	1432	-	1.23e-07	TGCGGTGGCGGTGGA
830	MLOC_12223	HORVU.MOREX.r2.1HG0070130	1460	1474	-	6.12e-06	GGTGGTGGTGGCGGG
831	MLOC_12223	HORVU.MOREX.r2.1HG0070130	1463	1477	-	6.32e-06	GAAGGTGGTGGTGGC
832	MLOC_12223	HORVU.MOREX.r2.1HG0070270	1386	1400	-	9.13e-07	GGTAGAGGCGGCGGG
833	MLOC_12223	HORVU.MOREX.r2.1HG0070480	1412	1426	-	9.99e-07	GGAGACGGCGGCGGC
834	MLOC_12223	HORVU.MOREX.r2.1HG0070480	1438	1452	-	5.8e-08	GGCGGCGGCGGCGGC
835	MLOC_12223	HORVU.MOREX.r2.1HG0070480	1441	1455	-	5.25e-08	GGTGGCGGCGGCGGC
836	MLOC_12223	HORVU.MOREX.r2.1HG0070480	1444	1458	-	6.86e-08	GGCGGTGGCGGCGGC
837	MLOC_12223	HORVU.MOREX.r2.1HG0070480	1447	1461	-	1.71e-06	GGCGGCGGTGGCGGC
838	MLOC_12223	HORVU.MOREX.r2.1HG0070480	1450	1464	-	1.13e-08	GGCGGCGGCGGTGGC
839	MLOC_12223	HORVU.MOREX.r2.1HG0070480	1453	1467	-	8.37e-08	GGCGGCGGCGGCGGT
840	MLOC_12223	HORVU.MOREX.r2.1HG0070480	1456	1470	-	5.11e-06	ACTGGCGGCGGCGGC
841	MLOC_12223	HORVU.MOREX.r2.1HG0071280	1014	1028	-	2.05e-06	GGTGGCGGTGGCGGT
842	MLOC_12223	HORVU.MOREX.r2.1HG0071280	1017	1031	-	1.5e-06	AATGGTGGCGGTGGC
843	MLOC_12223	HORVU.MOREX.r2.1HG0071280	1050	1064	-	5.69e-06	GATGGAGGTGGTGGG
844	MLOC_12223	HORVU.MOREX.r2.1HG0071280	1191	1205	-	1.11e-06	GATGATGGCGGTGGA
845	MLOC_12223	HORVU.MOREX.r2.1HG0071280	1296	1310	-	1.29e-06	GGAGGCGGTGGTGGT
846	MLOC_12223	HORVU.MOREX.r2.1HG0071280	1299	1313	-	7.15e-07	AATGGAGGCGGTGGT
847	MLOC_12223	HORVU.MOREX.r2.1HG0071280	1332	1346	-	2.1e-06	GATGGAGGTGGTGGT
848	MLOC_12223	HORVU.MOREX.r2.1HG0071280	360	374	-	4.11e-06	TGTGGCGGTGGTGGT
849	MLOC_12223	HORVU.MOREX.r2.1HG0071280	474	488	-	7.45e-07	GGTGGCGGCGGTGAT
850	MLOC_12223	HORVU.MOREX.r2.1HG0071280	522	536	-	9.75e-06	GGTGGCGGTGGTGAT
851	MLOC_12223	HORVU.MOREX.r2.1HG0071280	525	539	-	1.24e-06	TGGGGTGGCGGTGGT
852	MLOC_12223	HORVU.MOREX.r2.1HG0071280	627	641	-	9.83e-07	GATGACGGCGGTGGA
853	MLOC_12223	HORVU.MOREX.r2.1HG0071280	732	746	-	2.05e-06	GGTGGCGGTGGCGGT
854	MLOC_12223	HORVU.MOREX.r2.1HG0071280	735	749	-	1.5e-06	AATGGTGGCGGTGGC
855	MLOC_12223	HORVU.MOREX.r2.1HG0071280	768	782	-	5.69e-06	GATGGAGGTGGTGGG
856	MLOC_12223	HORVU.MOREX.r2.1HG0071280	909	923	-	1.11e-06	GATGATGGCGGTGGA
857	MLOC_12223	HORVU.MOREX.r2.1HG0071770	189	203	+	3.59e-06	GAGGGCGGCGGTGGG
858	MLOC_12223	HORVU.MOREX.r2.1HG0071860	406	420	+	4.69e-06	ATCGGCAGCGGTGGC
859	MLOC_12223	HORVU.MOREX.r2.1HG0071860	409	423	+	9.66e-06	GGCAGCGGTGGCGGT
860	MLOC_12223	HORVU.MOREX.r2.1HG0072930	142	156	+	9.01e-07	GGCCAAGGCGGTGGC
861	MLOC_12223	HORVU.MOREX.r2.1HG0073100	1483	1497	-	7.45e-07	GGCGGCGGCGGAGGA
862	MLOC_12223	HORVU.MOREX.r2.1HG0073100	1486	1500	-	3.43e-08	GGCGGCGGCGGCGGA
863	MLOC_12223	HORVU.MOREX.r2.1HG0074020	1251	1265	-	7.26e-07	GGAGGAGGCGGAGGC
864	MLOC_12223	HORVU.MOREX.r2.1HG0074020	1254	1268	-	1.71e-06	GGCGGAGGAGGCGGA
865	MLOC_12223	HORVU.MOREX.r2.1HG0074020	1260	1274	-	7.45e-07	GGCGGCGGCGGAGGA
866	MLOC_12223	HORVU.MOREX.r2.1HG0074020	1263	1277	-	4.01e-06	TCCGGCGGCGGCGGA
867	MLOC_12223	HORVU.MOREX.r2.1HG0074020	1315	1329	-	9.39e-06	GAGGTAGGCGGCGGC
868	MLOC_12223	HORVU.MOREX.r2.1HG0074290	357	371	-	7.33e-06	GGAGATGGTGGTGGT
869	MLOC_12223	HORVU.MOREX.r2.1HG0074340	1047	1061	-	8.29e-07	GGTGGTGGTGGTGGT
870	MLOC_12223	HORVU.MOREX.r2.1HG0074340	1050	1064	-	8.29e-07	GGTGGTGGTGGTGGT
871	MLOC_12223	HORVU.MOREX.r2.1HG0074340	1053	1067	-	8.29e-07	GGTGGTGGTGGTGGT
872	MLOC_12223	HORVU.MOREX.r2.1HG0074340	1172	1186	+	4.49e-06	TTCGGCGGCGGCGGC
873	MLOC_12223	HORVU.MOREX.r2.1HG0074340	1175	1189	+	5.8e-08	GGCGGCGGCGGCGGC
874	MLOC_12223	HORVU.MOREX.r2.1HG0074340	992	1006	-	7.93e-06	AGAAGAAGCGGTGGG
875	MLOC_12223	HORVU.MOREX.r2.1HG0074660	1442	1456	+	2.74e-06	GAAGAAGGCGGCGGC
876	MLOC_12223	HORVU.MOREX.r2.1HG0074770	685	699	+	3.63e-06	CGGGGCGGCGGCGGA
877	MLOC_12223	HORVU.MOREX.r2.1HG0075060	1162	1176	-	3.43e-06	GTGTGCGGCGGTGGC
878	MLOC_12223	HORVU.MOREX.r2.1HG0075390	1442	1456	-	1.09e-06	GTCGGCGGCGGCGGT
879	MLOC_12223	HORVU.MOREX.r2.1HG0075450	1422	1436	-	7.62e-06	GACGGAGGCGGTGCG
880	MLOC_12223	HORVU.MOREX.r2.1HG0075450	386	400	+	9.03e-06	GCAGGTGGTGGTGGC
881	MLOC_12223	HORVU.MOREX.r2.1HG0075450	389	403	+	2.27e-06	GGTGGTGGTGGCGGT
882	MLOC_12223	HORVU.MOREX.r2.1HG0075450	392	406	+	1.9e-08	GGTGGTGGCGGTGGT
883	MLOC_12223	HORVU.MOREX.r2.1HG0075450	395	409	+	7.37e-07	GGTGGCGGTGGTGGT
884	MLOC_12223	HORVU.MOREX.r2.1HG0075450	398	412	+	8.9e-07	GGCGGTGGTGGTGGT
885	MLOC_12223	HORVU.MOREX.r2.1HG0075450	401	415	+	8.29e-07	GGTGGTGGTGGTGGT
886	MLOC_12223	HORVU.MOREX.r2.1HG0075450	404	418	+	8.29e-07	GGTGGTGGTGGTGGT
887	MLOC_12223	HORVU.MOREX.r2.1HG0075450	407	421	+	2.54e-06	GGTGGTGGTGGTGGG
888	MLOC_12223	HORVU.MOREX.r2.1HG0075600	15	29	-	2.51e-07	GGCGGCAGCGGCGGC
889	MLOC_12223	HORVU.MOREX.r2.1HG0075600	24	38	-	2.95e-06	GGAGGGGGCGGCGGC
890	MLOC_12223	HORVU.MOREX.r2.1HG0075600	371	385	-	1.62e-06	GAGGGAGGCGGTGGG
891	MLOC_12223	HORVU.MOREX.r2.1HG0075600	434	448	-	2.19e-06	GGCGGCGGCGGCGAT
892	MLOC_12223	HORVU.MOREX.r2.1HG0075600	437	451	-	3.15e-06	GTGGGCGGCGGCGGC
893	MLOC_12223	HORVU.MOREX.r2.1HG0075790	1470	1484	+	1.4e-06	CGCGGCGGCGGCGGC
894	MLOC_12223	HORVU.MOREX.r2.1HG0075790	1473	1487	+	5.8e-08	GGCGGCGGCGGCGGC
895	MLOC_12223	HORVU.MOREX.r2.1HG0075790	1476	1490	+	5.8e-08	GGCGGCGGCGGCGGC
896	MLOC_12223	HORVU.MOREX.r2.1HG0075790	1479	1493	+	5.8e-08	GGCGGCGGCGGCGGC
897	MLOC_12223	HORVU.MOREX.r2.1HG0075790	1482	1496	+	3.43e-08	GGCGGCGGCGGCGGA
898	MLOC_12223	HORVU.MOREX.r2.1HG0075900	236	250	-	3.51e-06	GGAATCGGCGGTGGC
899	MLOC_12223	HORVU.MOREX.r2.1HG0075900	32	46	-	3.43e-08	GGCGGCGGCGGCGGA
900	MLOC_12223	HORVU.MOREX.r2.1HG0075900	35	49	-	6.49e-07	GACGGCGGCGGCGGC
901	MLOC_12223	HORVU.MOREX.r2.1HG0075920	1187	1201	-	2.57e-06	GGAGGTGGAGGTGGA
902	MLOC_12223	HORVU.MOREX.r2.1HG0076600	1302	1316	-	1.23e-06	AGAGGCGGCGGCGGT
903	MLOC_12223	HORVU.MOREX.r2.1HG0076600	1305	1319	-	9.68e-07	GGGAGAGGCGGCGGC
904	MLOC_12223	HORVU.MOREX.r2.1HG0076600	306	320	-	2.51e-06	ATCGGTGGCGGTGGT
905	MLOC_12223	HORVU.MOREX.r2.1HG0076940	1338	1352	-	1.15e-07	GGCGGTGGCGGTGGG
906	MLOC_12223	HORVU.MOREX.r2.1HG0076940	1341	1355	-	2.05e-06	GGTGGCGGTGGCGGT
907	MLOC_12223	HORVU.MOREX.r2.1HG0076940	1344	1358	-	1.32e-08	GGCGGTGGCGGTGGC
908	MLOC_12223	HORVU.MOREX.r2.1HG0076940	1347	1361	-	2.05e-06	GGTGGCGGTGGCGGT
909	MLOC_12223	HORVU.MOREX.r2.1HG0076940	1350	1364	-	5.12e-07	CGTGGTGGCGGTGGC
910	MLOC_12223	HORVU.MOREX.r2.1HG0077060	539	553	-	2.91e-06	CGCTGCGGCGGCGGA
911	MLOC_12223	HORVU.MOREX.r2.1HG0077060	605	619	-	8.26e-06	GGGTTTGGCGGCGGA
912	MLOC_12223	HORVU.MOREX.r2.1HG0078080	1441	1455	-	2.25e-06	GAATGCGGCGGCGGA
913	MLOC_12223	HORVU.MOREX.r2.1HG0078260	1384	1398	-	2.7e-06	GGCGGTGGTGGTGGG
914	MLOC_12223	HORVU.MOREX.r2.1HG0078260	1387	1401	-	4.54e-06	GATGGCGGTGGTGGT
915	MLOC_12223	HORVU.MOREX.r2.1HG0078260	1390	1404	-	3.25e-06	GCCGATGGCGGTGGT
916	MLOC_12223	HORVU.MOREX.r2.1HG0078760	1442	1456	-	5.46e-06	TCCGGCGGCGGCGGC
917	MLOC_12223	HORVU.MOREX.r2.1HG0078760	1445	1459	-	6.25e-06	GGATCCGGCGGCGGC
918	MLOC_12223	HORVU.MOREX.r2.2HG0079320	211	225	+	3.55e-06	GGCGGTGACGGCGGC
919	MLOC_12223	HORVU.MOREX.r2.2HG0079320	630	644	-	5.87e-06	GGCAGCAGCGGCGGG
920	MLOC_12223	HORVU.MOREX.r2.2HG0079410	1223	1237	-	9.57e-06	GGTCGAGGCGGTGCG
921	MLOC_12223	HORVU.MOREX.r2.2HG0079410	830	844	-	1.11e-06	GGAGGGGGCGGTGGC
922	MLOC_12223	HORVU.MOREX.r2.2HG0079710	1000	1014	+	3.97e-06	GGAGGCGTCGGTGGT
923	MLOC_12223	HORVU.MOREX.r2.2HG0079710	1102	1116	+	4.15e-06	GACGGAGGCGGCGCA
924	MLOC_12223	HORVU.MOREX.r2.2HG0079800	279	293	-	3.51e-06	TGACGTGGCGGTGGC
925	MLOC_12223	HORVU.MOREX.r2.2HG0079880	1383	1397	-	3.6e-07	GGCGGCGGCGGCGGG
926	MLOC_12223	HORVU.MOREX.r2.2HG0079880	1386	1400	-	5.8e-08	GGCGGCGGCGGCGGC
927	MLOC_12223	HORVU.MOREX.r2.2HG0079880	1389	1403	-	5.73e-07	TGCGGCGGCGGCGGC
928	MLOC_12223	HORVU.MOREX.r2.2HG0079880	1392	1406	-	2.03e-06	GACTGCGGCGGCGGC
929	MLOC_12223	HORVU.MOREX.r2.2HG0079930	1316	1330	-	2.88e-06	GGCGGCGGCGGCGCT
930	MLOC_12223	HORVU.MOREX.r2.2HG0079930	1319	1333	-	5.8e-08	GGCGGCGGCGGCGGC
931	MLOC_12223	HORVU.MOREX.r2.2HG0079930	1322	1336	-	5.8e-08	GGCGGCGGCGGCGGC
932	MLOC_12223	HORVU.MOREX.r2.2HG0079930	1325	1339	-	3.55e-07	GGGGGCGGCGGCGGC
933	MLOC_12223	HORVU.MOREX.r2.2HG0080030	1114	1128	+	1.71e-06	TGTTGCGGCGGCGGC
934	MLOC_12223	HORVU.MOREX.r2.2HG0080030	1117	1131	+	5.73e-07	TGCGGCGGCGGCGGC
935	MLOC_12223	HORVU.MOREX.r2.2HG0080500	33	47	+	8.86e-06	GCCGGCGGCGGAGGC
936	MLOC_12223	HORVU.MOREX.r2.2HG0080670	340	354	-	1.58e-06	GGCGGTGGCGGAGGT
937	MLOC_12223	HORVU.MOREX.r2.2HG0080670	343	357	-	1.91e-06	GGAGGCGGTGGCGGA
938	MLOC_12223	HORVU.MOREX.r2.2HG0080670	346	360	-	1.62e-09	GGTGGAGGCGGTGGC
939	MLOC_12223	HORVU.MOREX.r2.2HG0081590	277	291	-	2.74e-07	GGTGGAGGTGGTGGT
940	MLOC_12223	HORVU.MOREX.r2.2HG0081590	280	294	-	2.95e-06	GGCGGTGGAGGTGGT
941	MLOC_12223	HORVU.MOREX.r2.2HG0081590	286	300	-	1.47e-08	GGGGGAGGCGGTGGA
942	MLOC_12223	HORVU.MOREX.r2.2HG0082100	266	280	-	5.59e-07	GGTGGCGGTGGTGGC
943	MLOC_12223	HORVU.MOREX.r2.2HG0082100	269	283	-	1.96e-06	TATGGTGGCGGTGGT
944	MLOC_12223	HORVU.MOREX.r2.2HG0082100	321	335	-	3.84e-06	GACGGCGGTGGTGGC
945	MLOC_12223	HORVU.MOREX.r2.2HG0082480	398	412	-	2.29e-07	GAAGGCGGCGGTGGA
946	MLOC_12223	HORVU.MOREX.r2.2HG0082480	401	415	-	1.88e-06	TGTGAAGGCGGCGGT
947	MLOC_12223	HORVU.MOREX.r2.2HG0082640	1414	1428	-	8.29e-07	GGTGGTGGTGGTGGT
948	MLOC_12223	HORVU.MOREX.r2.2HG0082640	1417	1431	-	8.29e-07	GGTGGTGGTGGTGGT
949	MLOC_12223	HORVU.MOREX.r2.2HG0082640	1420	1434	-	8.9e-07	GGCGGTGGTGGTGGT
950	MLOC_12223	HORVU.MOREX.r2.2HG0082660	666	680	-	1.32e-08	GGCGGTGGCGGTGGC
951	MLOC_12223	HORVU.MOREX.r2.2HG0082880	1414	1428	-	8.5e-06	AGAGGAGGAGGTGGT
952	MLOC_12223	HORVU.MOREX.r2.2HG0083410	638	652	-	5.65e-07	AGCGGCGGCGGCGGC
953	MLOC_12223	HORVU.MOREX.r2.2HG0083410	641	655	-	5.21e-07	GGTAGCGGCGGCGGC
954	MLOC_12223	HORVU.MOREX.r2.2HG0083410	644	658	-	3.36e-06	GAAGGTAGCGGCGGC
955	MLOC_12223	HORVU.MOREX.r2.2HG0083710	143	157	-	7.33e-06	GGCGACGTCGGTGGA
956	MLOC_12223	HORVU.MOREX.r2.2HG0085110	1477	1491	-	5.8e-08	GGCGGCGGCGGCGGC
957	MLOC_12223	HORVU.MOREX.r2.2HG0085110	1480	1494	-	5.8e-08	GGCGGCGGCGGCGGC
958	MLOC_12223	HORVU.MOREX.r2.2HG0085110	1483	1497	-	5.8e-08	GGCGGCGGCGGCGGC
959	MLOC_12223	HORVU.MOREX.r2.2HG0085110	1486	1500	-	8.21e-07	GTCGGCGGCGGCGGC
960	MLOC_12223	HORVU.MOREX.r2.2HG0085280	1460	1474	-	8.42e-06	AGGGGAGGCGGAGGC
961	MLOC_12223	HORVU.MOREX.r2.2HG0085280	995	1009	+	3.79e-06	GGCCCTGGCGGTGGA
962	MLOC_12223	HORVU.MOREX.r2.2HG0085920	1195	1209	+	2.74e-06	GGCCGCAGCGGCGGC
963	MLOC_12223	HORVU.MOREX.r2.2HG0086120	105	119	-	2.74e-06	GATGGTGGCGGCGGG
964	MLOC_12223	HORVU.MOREX.r2.2HG0086120	992	1006	+	5.29e-06	TCTCGAGGCGGTGGA
965	MLOC_12223	HORVU.MOREX.r2.2HG0086190	632	646	+	7.16e-06	GGCGACGGCGGAGGT
966	MLOC_12223	HORVU.MOREX.r2.2HG0086380	1233	1247	-	4.44e-06	TTAGGAGGCGGTGGG
967	MLOC_12223	HORVU.MOREX.r2.2HG0086380	1258	1272	-	7.48e-06	GGCGGCGGCGGCGCG
968	MLOC_12223	HORVU.MOREX.r2.2HG0086380	1261	1275	-	5.8e-08	GGCGGCGGCGGCGGC
969	MLOC_12223	HORVU.MOREX.r2.2HG0086380	1264	1278	-	5.8e-08	GGCGGCGGCGGCGGC
970	MLOC_12223	HORVU.MOREX.r2.2HG0086380	1267	1281	-	5.8e-08	GGCGGCGGCGGCGGC
971	MLOC_12223	HORVU.MOREX.r2.2HG0086380	1270	1284	-	5.8e-08	GGCGGCGGCGGCGGC
972	MLOC_12223	HORVU.MOREX.r2.2HG0086380	1273	1287	-	5.8e-08	GGCGGCGGCGGCGGC
973	MLOC_12223	HORVU.MOREX.r2.2HG0086380	1276	1290	-	3.55e-07	GGGGGCGGCGGCGGC
974	MLOC_12223	HORVU.MOREX.r2.2HG0086380	1378	1392	-	9.84e-06	GGAGGGGGTGGTGGA
975	MLOC_12223	HORVU.MOREX.r2.2HG0086540	610	624	-	5.63e-06	CGCGGAGGCGGAGGC
976	MLOC_12223	HORVU.MOREX.r2.2HG0087460	1439	1453	-	9.57e-06	GGTGCTGGTGGTGGT
977	MLOC_12223	HORVU.MOREX.r2.2HG0088300	1089	1103	-	5.93e-06	GGCGGCGGCGGCGAG
978	MLOC_12223	HORVU.MOREX.r2.2HG0088300	1092	1106	-	5.73e-07	TGCGGCGGCGGCGGC
979	MLOC_12223	HORVU.MOREX.r2.2HG0088300	1095	1109	-	2.03e-06	GACTGCGGCGGCGGC
980	MLOC_12223	HORVU.MOREX.r2.2HG0088300	1463	1477	-	3.4e-06	GTCGACGGCGGCGGA
981	MLOC_12223	HORVU.MOREX.r2.2HG0088650	347	361	-	3.36e-06	GGTTTTGGCGGCGGC
982	MLOC_12223	HORVU.MOREX.r2.2HG0088650	87	101	-	5.73e-07	TGCGGCGGCGGCGGC
983	MLOC_12223	HORVU.MOREX.r2.2HG0088650	90	104	-	1.82e-06	TGCTGCGGCGGCGGC
984	MLOC_12223	HORVU.MOREX.r2.2HG0088890	1444	1458	-	6.04e-07	GGCGGCGGCGGTGAC
985	MLOC_12223	HORVU.MOREX.r2.2HG0088890	1447	1461	-	8.37e-08	GGCGGCGGCGGCGGT
986	MLOC_12223	HORVU.MOREX.r2.2HG0088890	1450	1464	-	5.8e-08	GGCGGCGGCGGCGGC
987	MLOC_12223	HORVU.MOREX.r2.2HG0088890	1453	1467	-	2.57e-06	GAGGGCGGCGGCGGC
988	MLOC_12223	HORVU.MOREX.r2.2HG0088890	295	309	+	3.43e-06	TGAGAAGGCGGTGGG
989	MLOC_12223	HORVU.MOREX.r2.2HG0089750	1080	1094	-	5.23e-06	GGCGATGACGGTGGA
990	MLOC_12223	HORVU.MOREX.r2.2HG0089750	1212	1226	-	5.93e-06	GGCGGCGGCGGCGAG
991	MLOC_12223	HORVU.MOREX.r2.2HG0089750	1215	1229	-	1.4e-06	CGCGGCGGCGGCGGC
992	MLOC_12223	HORVU.MOREX.r2.2HG0089750	1218	1232	-	1.55e-06	GGACGCGGCGGCGGC
993	MLOC_12223	HORVU.MOREX.r2.2HG0089760	124	138	+	6.72e-06	TGGTGTGGCGGCGGC
994	MLOC_12223	HORVU.MOREX.r2.2HG0089760	243	257	+	4.69e-06	ATCGGCAGCGGTGGC
995	MLOC_12223	HORVU.MOREX.r2.2HG0089760	246	260	+	9.66e-06	GGCAGCGGTGGCGGT
996	MLOC_12223	HORVU.MOREX.r2.2HG0089760	283	297	+	6.72e-06	TGGTGTGGCGGCGGC
997	MLOC_12223	HORVU.MOREX.r2.2HG0089850	983	997	+	4.94e-07	GGCGGAGACGGTGGC
998	MLOC_12223	HORVU.MOREX.r2.2HG0090390	1339	1353	-	1.09e-06	GAAGGCGGCGGCGGC
999	MLOC_12223	HORVU.MOREX.r2.2HG0090390	1342	1356	-	5.93e-06	GAGGAAGGCGGCGGC
1000	MLOC_12223	HORVU.MOREX.r2.2HG0090390	1363	1377	-	9.66e-06	GGATGGAGCGGTGGT
1001	MLOC_12223	HORVU.MOREX.r2.2HG0090620	1228	1242	-	8.68e-06	GGAGGCGGCGGCGAG
1002	MLOC_12223	HORVU.MOREX.r2.2HG0090620	1231	1245	-	9.83e-07	AGGGGAGGCGGCGGC
1003	MLOC_12223	HORVU.MOREX.r2.2HG0090620	511	525	+	3.71e-06	GCTCGAGGCGGCGGC
1004	MLOC_12223	HORVU.MOREX.r2.2HG0090620	514	528	+	7.4e-06	CGAGGCGGCGGCGGG
1005	MLOC_12223	HORVU.MOREX.r2.2HG0090880	870	884	-	1.47e-08	GGCGGAGGCGGCGGC
1006	MLOC_12223	HORVU.MOREX.r2.2HG0091220	550	564	+	6.12e-06	GGCGCGGGCGGTGGA
1007	MLOC_12223	HORVU.MOREX.r2.2HG0091490	980	994	+	3.75e-07	GACAGAGGCGGTGGA
1008	MLOC_12223	HORVU.MOREX.r2.2HG0091730	1373	1387	+	2.27e-06	AGCTGCGGCGGCGGT
1009	MLOC_12223	HORVU.MOREX.r2.2HG0091730	1376	1390	+	1.7e-07	TGCGGCGGCGGTGGC
1010	MLOC_12223	HORVU.MOREX.r2.2HG0091840	935	949	+	9.83e-07	GCTGGCGGCGGCGGC
1011	MLOC_12223	HORVU.MOREX.r2.2HG0092320	352	366	-	4.3e-06	AGCGGCGGTGGTGGT
1012	MLOC_12223	HORVU.MOREX.r2.2HG0092320	707	721	-	4.15e-06	GGCGGAGGTGGTGAC
1013	MLOC_12223	HORVU.MOREX.r2.2HG0092500	70	84	+	4.74e-06	GATAGCGGCGGTGGG
1014	MLOC_12223	HORVU.MOREX.r2.2HG0092610	362	376	-	2.67e-06	GGAAGCAGCGGCGGC
1015	MLOC_12223	HORVU.MOREX.r2.2HG0092780	1368	1382	+	1.44e-06	AGCAGAGGCGGCGGC
1016	MLOC_12223	HORVU.MOREX.r2.2HG0092810	340	354	+	1.39e-06	GAGGGTGGCGGTGGT
1017	MLOC_12223	HORVU.MOREX.r2.2HG0093100	191	205	-	8.42e-06	CGTGGCGGCGGTGAT
1018	MLOC_12223	HORVU.MOREX.r2.2HG0093100	194	208	-	6.45e-06	AGTCGTGGCGGCGGT
1019	MLOC_12223	HORVU.MOREX.r2.2HG0094650	841	855	-	8.42e-07	GGTGGTGGCGGTGAT
1020	MLOC_12223	HORVU.MOREX.r2.2HG0094650	847	861	-	1.98e-06	GGTTGTGGTGGTGGC
1021	MLOC_12223	HORVU.MOREX.r2.2HG0095090	938	952	-	5.59e-07	GGCAGCGGCGGCGGC
1022	MLOC_12223	HORVU.MOREX.r2.2HG0095120	99	113	-	1.82e-06	GGCGGCAGTGGTGGC
1023	MLOC_12223	HORVU.MOREX.r2.2HG0095880	1126	1140	-	5.21e-07	GGCGCCGGCGGTGGC
1024	MLOC_12223	HORVU.MOREX.r2.2HG0095880	30	44	-	3.79e-06	GGTGGCGGCGGAGGG
1025	MLOC_12223	HORVU.MOREX.r2.2HG0095880	33	47	-	4.65e-07	GATGGTGGCGGCGGA
1026	MLOC_12223	HORVU.MOREX.r2.2HG0095880	635	649	-	7.48e-06	GGCGGCGGCGGCGCG
1027	MLOC_12223	HORVU.MOREX.r2.2HG0095880	638	652	-	5.8e-08	GGCGGCGGCGGCGGC
1028	MLOC_12223	HORVU.MOREX.r2.2HG0095880	641	655	-	5.8e-08	GGCGGCGGCGGCGGC
1029	MLOC_12223	HORVU.MOREX.r2.2HG0095880	644	658	-	1.4e-06	CGCGGCGGCGGCGGC
1030	MLOC_12223	HORVU.MOREX.r2.2HG0096210	1394	1408	+	6.12e-06	GGTCGCGGTGGTGGT
1031	MLOC_12223	HORVU.MOREX.r2.2HG0096210	1397	1411	+	9.57e-06	CGCGGTGGTGGTGGT
1032	MLOC_12223	HORVU.MOREX.r2.2HG0096210	1400	1414	+	8.29e-07	GGTGGTGGTGGTGGT
1033	MLOC_12223	HORVU.MOREX.r2.2HG0096210	1403	1417	+	8.29e-07	GGTGGTGGTGGTGGT
1034	MLOC_12223	HORVU.MOREX.r2.2HG0096210	1406	1420	+	8.29e-07	GGTGGTGGTGGTGGT
1035	MLOC_12223	HORVU.MOREX.r2.2HG0096210	1409	1423	+	8.29e-07	GGTGGTGGTGGTGGT
1036	MLOC_12223	HORVU.MOREX.r2.2HG0096210	540	554	-	2.91e-06	GATGGGGGCGGTGGA
1037	MLOC_12223	HORVU.MOREX.r2.2HG0096540	482	496	-	7.16e-06	TGAGGTGGCGGTGAT
1038	MLOC_12223	HORVU.MOREX.r2.2HG0096980	1349	1363	-	3.6e-07	GGCGGCGGCGGCGGG
1039	MLOC_12223	HORVU.MOREX.r2.2HG0096980	1352	1366	-	5.25e-08	GGTGGCGGCGGCGGC
1040	MLOC_12223	HORVU.MOREX.r2.2HG0096980	1355	1369	-	6.86e-08	GGCGGTGGCGGCGGC
1041	MLOC_12223	HORVU.MOREX.r2.2HG0096980	1358	1372	-	1.71e-06	GGCGGCGGTGGCGGC
1042	MLOC_12223	HORVU.MOREX.r2.2HG0096980	1361	1375	-	1.09e-08	GGTGGCGGCGGTGGC
1043	MLOC_12223	HORVU.MOREX.r2.2HG0097010	1151	1165	-	4.9e-06	GGCGAGGGCGGTGGT
1044	MLOC_12223	HORVU.MOREX.r2.2HG0097010	1173	1187	-	8.75e-07	GGCGGGGGCGGTGGT
1045	MLOC_12223	HORVU.MOREX.r2.2HG0097010	1315	1329	-	8.29e-07	GGTGGTGGTGGTGGT
1046	MLOC_12223	HORVU.MOREX.r2.2HG0097010	1318	1332	-	1.44e-06	GGAGGTGGTGGTGGT
1047	MLOC_12223	HORVU.MOREX.r2.2HG0097010	1321	1335	-	1.34e-06	GGGGGAGGTGGTGGT
1048	MLOC_12223	HORVU.MOREX.r2.2HG0097010	1355	1369	-	9.48e-06	GCCGGCGGTGGCGGA
1049	MLOC_12223	HORVU.MOREX.r2.2HG0097010	1358	1372	-	2.12e-06	GGGGCCGGCGGTGGC
1050	MLOC_12223	HORVU.MOREX.r2.2HG0097920	1454	1468	-	3.43e-06	AGGGACGGCGGTGGA
1051	MLOC_12223	HORVU.MOREX.r2.2HG0097920	381	395	-	7.48e-06	GGCGGCGGCGGCGCG
1052	MLOC_12223	HORVU.MOREX.r2.2HG0097920	384	398	-	2.3e-06	TGGGGCGGCGGCGGC
1053	MLOC_12223	HORVU.MOREX.r2.2HG0097920	403	417	-	7.7e-06	TGGAGCGGCGGCGGA
1054	MLOC_12223	HORVU.MOREX.r2.2HG0098450	1096	1110	+	9.03e-06	GGCGAGGGCGGCGGC
1055	MLOC_12223	HORVU.MOREX.r2.2HG0098450	815	829	-	5.29e-06	GGAGGTGGCGGTGCG
1056	MLOC_12223	HORVU.MOREX.r2.2HG0098800	915	929	-	1.39e-06	GAGGGTGGCGGTGGT
1057	MLOC_12223	HORVU.MOREX.r2.2HG0099120	345	359	+	4.95e-06	CGGGGCGGCGGCGGC
1058	MLOC_12223	HORVU.MOREX.r2.2HG0099730	1450	1464	-	7.85e-06	ATTTGCGGCGGCGGA
1059	MLOC_12223	HORVU.MOREX.r2.2HG0099820	132	146	+	8.09e-06	GGATCCAGCGGTGGT
1060	MLOC_12223	HORVU.MOREX.r2.2HG0099820	1485	1499	+	7.09e-06	GTTGTCGGCGGCGGC
1061	MLOC_12223	HORVU.MOREX.r2.2HG0099820	170	184	+	7.24e-06	GGTGGTGGAGGTGGG
1062	MLOC_12223	HORVU.MOREX.r2.2HG0099820	413	427	-	4.49e-06	TGTGGAGGAGGTGGC
1063	MLOC_12223	HORVU.MOREX.r2.2HG0100030	902	916	-	3.88e-06	GCCGGCGGCGGCGGG
1064	MLOC_12223	HORVU.MOREX.r2.2HG0100030	905	919	-	2.35e-06	GGAGCCGGCGGCGGC
1065	MLOC_12223	HORVU.MOREX.r2.2HG0100780	1336	1350	+	3.22e-06	GGCGGCGACGGCGGC
1066	MLOC_12223	HORVU.MOREX.r2.2HG0100780	1339	1353	+	8.42e-06	GGCGACGGCGGCGAC
1067	MLOC_12223	HORVU.MOREX.r2.2HG0101000	433	447	-	4.4e-06	GAAGGTGGCGGCGGG
1068	MLOC_12223	HORVU.MOREX.r2.2HG0101040	430	444	-	4.4e-06	GAAGGTGGCGGCGGG
1069	MLOC_12223	HORVU.MOREX.r2.2HG0102840	520	534	+	3.84e-06	GACGACGGCGGCGGC
1070	MLOC_12223	HORVU.MOREX.r2.2HG0102840	523	537	+	6.49e-07	GACGGCGGCGGCGGC
1071	MLOC_12223	HORVU.MOREX.r2.2HG0102840	526	540	+	5.8e-08	GGCGGCGGCGGCGGC
1072	MLOC_12223	HORVU.MOREX.r2.2HG0102840	628	642	-	7.48e-06	GGCGGCGGCGGCGCG
1073	MLOC_12223	HORVU.MOREX.r2.2HG0102930	1000	1014	-	2.41e-06	AGTGGTGGCGGCGGG
1074	MLOC_12223	HORVU.MOREX.r2.2HG0102930	433	447	+	7.48e-06	TGAGATAGCGGTGGT
1075	MLOC_12223	HORVU.MOREX.r2.2HG0103530	1438	1452	+	2.29e-07	GGAGGAGGCGGCGGG
1076	MLOC_12223	HORVU.MOREX.r2.2HG0103780	1432	1446	-	5.73e-07	GGCGGAGGCGGAGGT
1077	MLOC_12223	HORVU.MOREX.r2.2HG0104240	1296	1310	-	8.34e-06	GGCGAAGGAGGCGGA
1078	MLOC_12223	HORVU.MOREX.r2.2HG0104240	556	570	+	8.09e-06	GTCTGCGGCGGCGGG
1079	MLOC_12223	HORVU.MOREX.r2.2HG0104240	723	737	-	1.1e-06	AGGGGCGGCGGTGGT
1080	MLOC_12223	HORVU.MOREX.r2.2HG0106210	1448	1462	+	7.54e-06	GGAGGCGGAGGCGGC
1081	MLOC_12223	HORVU.MOREX.r2.2HG0106850	1028	1042	-	8.9e-07	GGCGGTGGTGGTGGT
1082	MLOC_12223	HORVU.MOREX.r2.2HG0106850	1031	1045	-	7.37e-07	GGTGGCGGTGGTGGT
1083	MLOC_12223	HORVU.MOREX.r2.2HG0106850	1034	1048	-	2.45e-07	AGTGGTGGCGGTGGT
1084	MLOC_12223	HORVU.MOREX.r2.2HG0107100	1238	1252	+	5.34e-06	GACGGTGGCGGTGAT
1085	MLOC_12223	HORVU.MOREX.r2.2HG0107100	1379	1393	-	3.18e-06	GGAGGAGACGGTGGG
1086	MLOC_12223	HORVU.MOREX.r2.2HG0107720	1207	1221	-	1.14e-06	AGTGGCAGCGGCGGA
1087	MLOC_12223	HORVU.MOREX.r2.2HG0107720	990	1004	-	6.87e-06	GTAGGAGGAGGTGGA
1088	MLOC_12223	HORVU.MOREX.r2.2HG0108210	308	322	+	5.75e-06	GCCGCAGGCGGCGGC
1089	MLOC_12223	HORVU.MOREX.r2.2HG0109000	416	430	-	1.39e-06	GAGGGTGGCGGTGGT
1090	MLOC_12223	HORVU.MOREX.r2.2HG0109210	1089	1103	+	8.42e-06	TCTAGAAGCGGTGGA
1091	MLOC_12223	HORVU.MOREX.r2.2HG0110380	460	474	+	8.59e-06	GCAAGTGGCGGCGGC
1092	MLOC_12223	HORVU.MOREX.r2.2HG0110660	1467	1481	+	3.84e-06	GACGACGGCGGCGGC
1093	MLOC_12223	HORVU.MOREX.r2.2HG0110660	1470	1484	+	8.42e-06	GACGGCGGCGGCGCA
1094	MLOC_12223	HORVU.MOREX.r2.2HG0110660	306	320	-	9.57e-06	CGTGGTGACGGTGGA
1095	MLOC_12223	HORVU.MOREX.r2.2HG0111770	320	334	+	2.95e-06	GGCGGTGGAGGTGGT
1096	MLOC_12223	HORVU.MOREX.r2.2HG0111940	993	1007	+	3.05e-06	GGTGGCGACGGCGGC
1097	MLOC_12223	HORVU.MOREX.r2.2HG0112020	10	24	-	5.11e-06	AGCAGAGGCGGCGGG
1098	MLOC_12223	HORVU.MOREX.r2.2HG0112120	1303	1317	-	3.18e-06	GTCGGCGGCGGCGGG
1099	MLOC_12223	HORVU.MOREX.r2.2HG0112150	1061	1075	-	3.69e-07	AGTGGCAGCGGTGGA
1100	MLOC_12223	HORVU.MOREX.r2.2HG0112150	46	60	-	8.5e-06	GGAGCTGGCGGCGGG
1101	MLOC_12223	HORVU.MOREX.r2.2HG0112800	487	501	+	4.4e-06	GGAGATGGTGGTGGA
1102	MLOC_12223	HORVU.MOREX.r2.2HG0113870	1058	1072	+	6.79e-06	GACGGCGACGGTGGC
1103	MLOC_12223	HORVU.MOREX.r2.2HG0113870	374	388	+	1.5e-06	GCGGGCGGCGGTGGC
1104	MLOC_12223	HORVU.MOREX.r2.2HG0114130	1082	1096	+	2.48e-06	AGCGACGGCGGCGGA
1105	MLOC_12223	HORVU.MOREX.r2.2HG0114130	574	588	-	1.64e-06	GGCGGTGGAGGTGGA
1106	MLOC_12223	HORVU.MOREX.r2.2HG0114130	580	594	-	3.67e-06	CGCGTCGGCGGTGGA
1107	MLOC_12223	HORVU.MOREX.r2.2HG0114300	1210	1224	-	6.39e-07	GGCGACAGCGGTGGC
1108	MLOC_12223	HORVU.MOREX.r2.2HG0114300	1431	1445	-	2.95e-06	GGATGCGGTGGTGGC
1109	MLOC_12223	HORVU.MOREX.r2.2HG0114300	1434	1448	-	4.59e-06	GGAGGATGCGGTGGT
1110	MLOC_12223	HORVU.MOREX.r2.2HG0116180	439	453	+	6.38e-06	GGTGGGAGCGGTGGG
1111	MLOC_12223	HORVU.MOREX.r2.2HG0116360	924	938	-	1.96e-06	TGCGGTAGCGGCGGC
1112	MLOC_12223	HORVU.MOREX.r2.2HG0116490	1450	1464	-	5.26e-09	GGCGGCGGCGGTGGA
1113	MLOC_12223	HORVU.MOREX.r2.2HG0116490	1453	1467	-	1.09e-06	GTCGGCGGCGGCGGT
1114	MLOC_12223	HORVU.MOREX.r2.2HG0117400	1338	1352	-	6.12e-06	AGCTGCGGCGGCGGG
1115	MLOC_12223	HORVU.MOREX.r2.2HG0118360	235	249	-	4.04e-08	GGCGGTGGCGGCGGA
1116	MLOC_12223	HORVU.MOREX.r2.2HG0118360	238	252	-	1.71e-06	GGCGGCGGTGGCGGC
1117	MLOC_12223	HORVU.MOREX.r2.2HG0118360	241	255	-	3.03e-07	AGAGGCGGCGGTGGC
1118	MLOC_12223	HORVU.MOREX.r2.2HG0118360	244	258	-	6.95e-06	GAGAGAGGCGGCGGT
1119	MLOC_12223	HORVU.MOREX.r2.2HG0118360	318	332	-	2.86e-07	GGAGGCAGCGGCGGA
1120	MLOC_12223	HORVU.MOREX.r2.2HG0118870	1200	1214	+	5.17e-06	GGGTGTGGTGGTGGA
1121	MLOC_12223	HORVU.MOREX.r2.2HG0118870	1478	1492	-	6.79e-06	CGTGGCGGTGGTGGC
1122	MLOC_12223	HORVU.MOREX.r2.2HG0118870	1481	1495	-	1.98e-06	GGGCGTGGCGGTGGT
1123	MLOC_12223	HORVU.MOREX.r2.2HG0119400	1147	1161	+	3.22e-06	GGCGGCGACGGCGGC
1124	MLOC_12223	HORVU.MOREX.r2.2HG0119400	1410	1424	-	1.86e-07	TGTGGAGGCGGCGGC
1125	MLOC_12223	HORVU.MOREX.r2.2HG0121800	788	802	-	8.5e-06	GAAGGAAGCGGTGAT
1126	MLOC_12223	HORVU.MOREX.r2.2HG0124630	642	656	-	9.83e-07	AGGGGAGGCGGCGGC
1127	MLOC_12223	HORVU.MOREX.r2.2HG0125120	1134	1148	-	5.93e-06	GGCGGCGGCGGCGAG
1128	MLOC_12223	HORVU.MOREX.r2.2HG0125120	1137	1151	-	9.03e-06	CTCGGCGGCGGCGGC
1129	MLOC_12223	HORVU.MOREX.r2.2HG0125570	998	1012	-	5.69e-06	AGGCGAGGCGGCGGA
1130	MLOC_12223	HORVU.MOREX.r2.2HG0125790	781	795	+	1.4e-06	CGCGGCGGCGGCGGC
1131	MLOC_12223	HORVU.MOREX.r2.2HG0125790	784	798	+	5.8e-08	GGCGGCGGCGGCGGC
1132	MLOC_12223	HORVU.MOREX.r2.2HG0125790	787	801	+	5.8e-08	GGCGGCGGCGGCGGC
1133	MLOC_12223	HORVU.MOREX.r2.2HG0125800	168	182	+	1.91e-06	GGAAGCAGCGGCGGA
1134	MLOC_12223	HORVU.MOREX.r2.2HG0125810	1037	1051	+	8.77e-06	TGCTACGGCGGCGGC
1135	MLOC_12223	HORVU.MOREX.r2.2HG0125810	1460	1474	+	7.85e-06	GGCACTGGCGGCGGC
1136	MLOC_12223	HORVU.MOREX.r2.2HG0126160	1482	1496	+	6.18e-06	TGCTGCGGCGGCGGG
1137	MLOC_12223	HORVU.MOREX.r2.2HG0126160	292	306	-	2.91e-06	AGGGGCGGCGGCGGT
1138	MLOC_12223	HORVU.MOREX.r2.2HG0126160	328	342	+	7.54e-06	GGAGGCGGAGGCGGC
1139	MLOC_12223	HORVU.MOREX.r2.2HG0126250	593	607	+	2.08e-06	GCATGTGGCGGTGGC
1140	MLOC_12223	HORVU.MOREX.r2.2HG0129530	1265	1279	-	9.68e-07	GGTTGAGGTGGTGGT
1141	MLOC_12223	HORVU.MOREX.r2.2HG0129530	301	315	-	7.54e-06	GGAGGCGGAGGCGGC
1142	MLOC_12223	HORVU.MOREX.r2.2HG0129530	304	318	-	2.98e-06	GACGGAGGCGGAGGC
1143	MLOC_12223	HORVU.MOREX.r2.2HG0130510	260	274	+	4.59e-06	GGCGGCAGCGGCGAC
1144	MLOC_12223	HORVU.MOREX.r2.2HG0130510	874	888	+	5.46e-06	CGGGGTGGCGGCGGC
1145	MLOC_12223	HORVU.MOREX.r2.2HG0130860	1384	1398	+	4.59e-06	GGAGGAGGAGGCGGT
1146	MLOC_12223	HORVU.MOREX.r2.2HG0130860	1387	1401	+	9.84e-09	GGAGGAGGCGGTGGT
1147	MLOC_12223	HORVU.MOREX.r2.2HG0131440	468	482	-	9.93e-06	GCGGGAGGCGGAGGA
1148	MLOC_12223	HORVU.MOREX.r2.2HG0131550	705	719	-	7.24e-06	CATGGCGGCGGCGGC
1149	MLOC_12223	HORVU.MOREX.r2.2HG0132080	297	311	-	7.48e-06	GACTGTGGCGGCGGG
1150	MLOC_12223	HORVU.MOREX.r2.2HG0132130	1106	1120	+	6.86e-08	GGCGGTGGCGGCGGC
1151	MLOC_12223	HORVU.MOREX.r2.2HG0132130	1109	1123	+	2.7e-06	GGTGGCGGCGGCGCT
1152	MLOC_12223	HORVU.MOREX.r2.2HG0132130	550	564	-	4.9e-06	TGTTGAGGCGGAGGA
1153	MLOC_12223	HORVU.MOREX.r2.2HG0132510	918	932	-	5.81e-06	GGAGGAGGTGGTGCA
1154	MLOC_12223	HORVU.MOREX.r2.2HG0132510	921	935	-	9.39e-06	GAAGGAGGAGGTGGT
1155	MLOC_12223	HORVU.MOREX.r2.2HG0133050	472	486	-	9.84e-06	GGCGGCGGCGGAGAA
1156	MLOC_12223	HORVU.MOREX.r2.2HG0133050	475	489	-	8.5e-06	AAGGGCGGCGGCGGA
1157	MLOC_12223	HORVU.MOREX.r2.2HG0134330	139	153	+	5e-06	AGCCGCGGCGGCGGC
1158	MLOC_12223	HORVU.MOREX.r2.2HG0134330	241	255	+	2.1e-06	GGATGCGGTGGTGGA
1159	MLOC_12223	HORVU.MOREX.r2.2HG0134330	247	261	+	3.93e-06	GGTGGTGGAGGCGGA
1160	MLOC_12223	HORVU.MOREX.r2.2HG0134330	250	264	+	5.93e-06	GGTGGAGGCGGAGCA
1161	MLOC_12223	HORVU.MOREX.r2.2HG0134330	259	273	+	6.95e-07	GGAGCAGGCGGCGGA
1162	MLOC_12223	HORVU.MOREX.r2.2HG0134330	262	276	+	9.66e-06	GCAGGCGGCGGAGGA
1163	MLOC_12223	HORVU.MOREX.r2.2HG0134330	387	401	-	1.84e-08	GGAGGAGGCGGCGGA
1164	MLOC_12223	HORVU.MOREX.r2.2HG0134330	390	404	-	2.38e-06	GGCGGAGGAGGCGGC
1165	MLOC_12223	HORVU.MOREX.r2.2HG0134330	571	585	+	3.51e-06	AGCGCAGGCGGCGGC
1166	MLOC_12223	HORVU.MOREX.r2.2HG0134330	574	588	+	1.68e-06	GCAGGCGGCGGCGGC
1167	MLOC_12223	HORVU.MOREX.r2.2HG0134330	577	591	+	3.6e-07	GGCGGCGGCGGCGGG
1168	MLOC_12223	HORVU.MOREX.r2.2HG0134470	417	431	+	6.32e-06	GGGGGGGGCGGCGGC
1169	MLOC_12223	HORVU.MOREX.r2.2HG0134470	420	434	+	1.58e-06	GGGGGCGGCGGCGGG
1170	MLOC_12223	HORVU.MOREX.r2.2HG0134620	1189	1203	-	1.09e-06	GAGGGTGGCGGTGGC
1171	MLOC_12223	HORVU.MOREX.r2.2HG0135780	1144	1158	+	5.17e-06	AGAGGAGGAGGTGGA
1172	MLOC_12223	HORVU.MOREX.r2.2HG0135780	532	546	+	1.18e-06	GGCCAAGGCGGTGGT
1173	MLOC_12223	HORVU.MOREX.r2.2HG0135780	762	776	-	4.79e-07	GGCGGAGGTGGCGGA
1174	MLOC_12223	HORVU.MOREX.r2.2HG0135780	765	779	-	3.22e-06	GGAGGCGGAGGTGGC
1175	MLOC_12223	HORVU.MOREX.r2.2HG0136270	359	373	+	4.41e-07	GGTAGAAGCGGCGGA
1176	MLOC_12223	HORVU.MOREX.r2.2HG0136270	62	76	+	2.25e-06	GGGAGCGGCGGCGGC
1177	MLOC_12223	HORVU.MOREX.r2.2HG0136270	65	79	+	6.05e-06	AGCGGCGGCGGCGAA
1178	MLOC_12223	HORVU.MOREX.r2.2HG0138220	1374	1388	-	4.69e-06	AGCGGGGGCGGTGGT
1179	MLOC_12223	HORVU.MOREX.r2.2HG0138600	1219	1233	-	8.29e-07	GGTGGTGGTGGTGGT
1180	MLOC_12223	HORVU.MOREX.r2.2HG0138600	1222	1236	-	8.29e-07	GGTGGTGGTGGTGGT
1181	MLOC_12223	HORVU.MOREX.r2.2HG0138600	1225	1239	-	5e-06	GATGGTGGTGGTGGT
1182	MLOC_12223	HORVU.MOREX.r2.2HG0138600	1476	1490	-	9.93e-06	GGCGTCGGCGGCGAA
1183	MLOC_12223	HORVU.MOREX.r2.2HG0139120	1384	1398	-	2.6e-06	GACGGCGGCGGCGGG
1184	MLOC_12223	HORVU.MOREX.r2.2HG0139120	1387	1401	-	3.84e-06	GACGACGGCGGCGGC
1185	MLOC_12223	HORVU.MOREX.r2.2HG0139120	722	736	+	7.62e-06	CGCCGCGGCGGCGGA
1186	MLOC_12223	HORVU.MOREX.r2.2HG0140130	1169	1183	+	8.26e-06	GAAGGAGGCGGCGCC
1187	MLOC_12223	HORVU.MOREX.r2.2HG0140130	983	997	+	1.66e-06	CGCGTAGGCGGTGGA
1188	MLOC_12223	HORVU.MOREX.r2.2HG0142600	1218	1232	-	7.24e-06	GGGTGAGGCGGCGAC
1189	MLOC_12223	HORVU.MOREX.r2.2HG0142600	1281	1295	-	5.81e-06	GGCGACGGCGGAGGC
1190	MLOC_12223	HORVU.MOREX.r2.2HG0142630	22	36	-	1.03e-06	GGTGGCGGCGGAGGC
1191	MLOC_12223	HORVU.MOREX.r2.2HG0142630	25	39	-	1.84e-06	TGGGGTGGCGGCGGA
1192	MLOC_12223	HORVU.MOREX.r2.2HG0142720	590	604	+	8.86e-06	GCCGGCGGCGGAGGC
1193	MLOC_12223	HORVU.MOREX.r2.2HG0142860	1409	1423	-	2.7e-07	TGCGGTGGCGGTGGT
1194	MLOC_12223	HORVU.MOREX.r2.2HG0143240	1433	1447	-	5.8e-08	GGCGGCGGCGGCGGC
1195	MLOC_12223	HORVU.MOREX.r2.2HG0143240	1436	1450	-	5.8e-08	GGCGGCGGCGGCGGC
1196	MLOC_12223	HORVU.MOREX.r2.2HG0143240	1439	1453	-	5.8e-08	GGCGGCGGCGGCGGC
1197	MLOC_12223	HORVU.MOREX.r2.2HG0143240	1442	1456	-	5.8e-08	GGCGGCGGCGGCGGC
1198	MLOC_12223	HORVU.MOREX.r2.2HG0143240	1445	1459	-	3.55e-07	GGGGGCGGCGGCGGC
1199	MLOC_12223	HORVU.MOREX.r2.2HG0143240	1448	1462	-	1.88e-06	GGCGGGGGCGGCGGC
1200	MLOC_12223	HORVU.MOREX.r2.2HG0143620	1452	1466	-	4.25e-06	GGTGACGGTGGTGGT
1201	MLOC_12223	HORVU.MOREX.r2.2HG0143620	1455	1469	-	1.66e-06	GGTGGTGACGGTGGT
1202	MLOC_12223	HORVU.MOREX.r2.2HG0146240	1049	1063	-	8.55e-07	TGCGGCGGCGGTGGG
1203	MLOC_12223	HORVU.MOREX.r2.2HG0146240	1052	1066	-	3.93e-06	GAATGCGGCGGCGGT
1204	MLOC_12223	HORVU.MOREX.r2.2HG0146240	944	958	-	3.36e-06	GGGGGTGGTGGTGGT
1205	MLOC_12223	HORVU.MOREX.r2.2HG0146240	975	989	-	4.28e-07	GGTGGTGGCGGTGAA
1206	MLOC_12223	HORVU.MOREX.r2.2HG0146290	1417	1431	-	3.71e-06	GGAGGCGGTGGTGGG
1207	MLOC_12223	HORVU.MOREX.r2.2HG0146290	1420	1434	-	5.03e-07	GAGGGAGGCGGTGGT
1208	MLOC_12223	HORVU.MOREX.r2.2HG0146290	837	851	-	2.33e-06	GGATGTGGTGGTGGA
1209	MLOC_12223	HORVU.MOREX.r2.2HG0146510	1329	1343	-	3.6e-07	GGCGGCGGCGGCGGG
1210	MLOC_12223	HORVU.MOREX.r2.2HG0146510	1332	1346	-	4.95e-06	CGGGGCGGCGGCGGC
1211	MLOC_12223	HORVU.MOREX.r2.2HG0146950	600	614	+	8.09e-07	GCGGGAGGCGGTGGT
1212	MLOC_12223	HORVU.MOREX.r2.2HG0146970	1132	1146	+	5.49e-07	GGGGGTGGCGGCGGT
1213	MLOC_12223	HORVU.MOREX.r2.2HG0146970	1436	1450	-	9.84e-06	AGCGGCGGCGGCGAT
1214	MLOC_12223	HORVU.MOREX.r2.2HG0146970	1439	1453	-	3.29e-06	TGCAGCGGCGGCGGC
1215	MLOC_12223	HORVU.MOREX.r2.2HG0146970	1442	1456	-	8.9e-07	GGCTGCAGCGGCGGC
1216	MLOC_12223	HORVU.MOREX.r2.2HG0147810	1317	1331	+	9.93e-06	AGCTATAGCGGTGGC
1217	MLOC_12223	HORVU.MOREX.r2.2HG0149130	1174	1188	-	3.6e-07	GGCGGCGGCGGCGGG
1218	MLOC_12223	HORVU.MOREX.r2.2HG0149130	1177	1191	-	5.65e-07	AGCGGCGGCGGCGGC
1219	MLOC_12223	HORVU.MOREX.r2.2HG0150190	1466	1480	-	3.43e-08	GGCGGCGGCGGCGGA
1220	MLOC_12223	HORVU.MOREX.r2.2HG0150190	1469	1483	-	6.04e-07	GATGGCGGCGGCGGC
1221	MLOC_12223	HORVU.MOREX.r2.2HG0150190	1472	1486	-	6.77e-07	GGCGATGGCGGCGGC
1222	MLOC_12223	HORVU.MOREX.r2.2HG0150730	1454	1468	+	4.06e-06	CACGGCGGCGGTGGT
1223	MLOC_12223	HORVU.MOREX.r2.2HG0150730	92	106	+	6.32e-06	ATTGGTGGCGGTGGG
1224	MLOC_12223	HORVU.MOREX.r2.2HG0150890	511	525	-	4.11e-06	TGGCGAGGCGGTGGT
1225	MLOC_12223	HORVU.MOREX.r2.2HG0151040	105	119	-	6.45e-06	GGTGGGGGTGGTGGA
1226	MLOC_12223	HORVU.MOREX.r2.2HG0151040	296	310	-	4.44e-06	GGAGGTGGAGGTGGT
1227	MLOC_12223	HORVU.MOREX.r2.2HG0151040	302	316	-	9.99e-07	GGAGGAGGAGGTGGA
1228	MLOC_12223	HORVU.MOREX.r2.2HG0151040	314	328	-	4.21e-07	GGTGGTGGTGGTGGA
1229	MLOC_12223	HORVU.MOREX.r2.2HG0151040	317	331	-	8.29e-07	GGTGGTGGTGGTGGT
1230	MLOC_12223	HORVU.MOREX.r2.2HG0151040	320	334	-	9.13e-06	CGTGGTGGTGGTGGT
1231	MLOC_12223	HORVU.MOREX.r2.2HG0151810	792	806	-	3.22e-06	GTCAGCGGCGGCGGA
1232	MLOC_12223	HORVU.MOREX.r2.2HG0152000	1206	1220	-	5.26e-09	GGCGGCGGCGGTGGA
1233	MLOC_12223	HORVU.MOREX.r2.2HG0152000	1209	1223	-	4.35e-06	AATGGCGGCGGCGGT
1234	MLOC_12223	HORVU.MOREX.r2.2HG0152000	1212	1226	-	3.75e-06	GGCAATGGCGGCGGC
1235	MLOC_12223	HORVU.MOREX.r2.2HG0152010	870	884	-	3.41e-07	GCCGGCGGCGGTGGC
1236	MLOC_12223	HORVU.MOREX.r2.2HG0152010	873	887	-	1.93e-06	GGCGCCGGCGGCGGT
1237	MLOC_12223	HORVU.MOREX.r2.2HG0153250	29	43	-	5e-06	CGCGGCGGCGGCGGG
1238	MLOC_12223	HORVU.MOREX.r2.2HG0153430	452	466	+	4.69e-06	ATCGGCAGCGGTGGC
1239	MLOC_12223	HORVU.MOREX.r2.2HG0153430	455	469	+	9.66e-06	GGCAGCGGTGGCGGT
1240	MLOC_12223	HORVU.MOREX.r2.2HG0153430	492	506	+	6.72e-06	TGGTGTGGCGGCGGC
1241	MLOC_12223	HORVU.MOREX.r2.2HG0153500	1486	1500	-	2.63e-07	GGCTGCGGCGGCGGC
1242	MLOC_12223	HORVU.MOREX.r2.2HG0153500	962	976	-	8.29e-07	GGTGGTGGTGGTGGT
1243	MLOC_12223	HORVU.MOREX.r2.2HG0153500	965	979	-	9.13e-06	CGTGGTGGTGGTGGT
1244	MLOC_12223	HORVU.MOREX.r2.2HG0154060	1149	1163	-	4.21e-07	GGCGGAGGCGGTGCT
1245	MLOC_12223	HORVU.MOREX.r2.2HG0154250	1380	1394	-	6.3e-07	GGTGGTGGTGGTGGC
1246	MLOC_12223	HORVU.MOREX.r2.2HG0154250	1383	1397	-	8.29e-07	GGTGGTGGTGGTGGT
1247	MLOC_12223	HORVU.MOREX.r2.2HG0154250	1386	1400	-	8.29e-07	GGTGGTGGTGGTGGT
1248	MLOC_12223	HORVU.MOREX.r2.2HG0154250	1389	1403	-	5e-06	GATGGTGGTGGTGGT
1249	MLOC_12223	HORVU.MOREX.r2.2HG0154640	1274	1288	+	6.72e-06	GCTGTCAGCGGTGGA
1250	MLOC_12223	HORVU.MOREX.r2.2HG0154960	485	499	+	8.55e-07	GACGGCGGCGGCGGT
1251	MLOC_12223	HORVU.MOREX.r2.2HG0155240	1479	1493	+	1.4e-06	CGCGGCGGCGGCGGC
1252	MLOC_12223	HORVU.MOREX.r2.2HG0155240	1482	1496	+	5.8e-08	GGCGGCGGCGGCGGC
1253	MLOC_12223	HORVU.MOREX.r2.2HG0155240	715	729	+	2.19e-06	AGCGGCAGCGGCGGT
1254	MLOC_12223	HORVU.MOREX.r2.2HG0155240	718	732	+	9.87e-08	GGCAGCGGCGGTGGA
1255	MLOC_12223	HORVU.MOREX.r2.2HG0155240	741	755	+	1.71e-06	GGGGACGGCGGCGGA
1256	MLOC_12223	HORVU.MOREX.r2.2HG0155240	825	839	+	3.69e-07	AGCGGCGGCGGCGGA
1257	MLOC_12223	HORVU.MOREX.r2.2HG0155240	847	861	+	3.97e-06	GGTCGGGGCGGTGGA
1258	MLOC_12223	HORVU.MOREX.r2.2HG0155300	768	782	-	9.93e-06	GTTAGCAGCGGCGGC
1259	MLOC_12223	HORVU.MOREX.r2.2HG0155490	1370	1384	-	3.6e-07	GGCGGCGGCGGCGGG
1260	MLOC_12223	HORVU.MOREX.r2.2HG0155490	1373	1387	-	5.8e-08	GGCGGCGGCGGCGGC
1261	MLOC_12223	HORVU.MOREX.r2.2HG0155490	1376	1390	-	2.22e-06	CGAGGCGGCGGCGGC
1262	MLOC_12223	HORVU.MOREX.r2.2HG0155490	1483	1497	-	1.23e-06	GGCTGCGGCGGCGGG
1263	MLOC_12223	HORVU.MOREX.r2.2HG0155750	1042	1056	+	2.78e-08	GGGGGAGGCGGTGGC
1264	MLOC_12223	HORVU.MOREX.r2.2HG0155920	545	559	-	7.48e-06	GGAGGCGTCGGCGGC
1265	MLOC_12223	HORVU.MOREX.r2.2HG0155920	607	621	-	2.7e-06	GGCGATGGCGGCGGG
1266	MLOC_12223	HORVU.MOREX.r2.2HG0155940	1367	1381	-	7.7e-06	GGGGCAAGCGGCGGT
1267	MLOC_12223	HORVU.MOREX.r2.2HG0155970	1276	1290	-	1.77e-06	GCCGGAGGCGGCGGG
1268	MLOC_12223	HORVU.MOREX.r2.2HG0156400	1458	1472	-	6.87e-06	GGCGGCGTCGGTGGG
1269	MLOC_12223	HORVU.MOREX.r2.2HG0156660	1305	1319	-	5.96e-07	GGCGGCGGTGGTGGC
1270	MLOC_12223	HORVU.MOREX.r2.2HG0156660	1308	1322	-	1.11e-06	TGGGGCGGCGGTGGT
1271	MLOC_12223	HORVU.MOREX.r2.2HG0156660	228	242	+	9.03e-06	CTCGGCGGCGGCGGC
1272	MLOC_12223	HORVU.MOREX.r2.2HG0156670	1482	1496	-	5.93e-06	GGAGATGGTGGTGGC
1273	MLOC_12223	HORVU.MOREX.r2.2HG0156980	10	24	+	7.93e-06	GCGTGTGGCGGCGGA
1274	MLOC_12223	HORVU.MOREX.r2.2HG0156980	652	666	+	3.55e-07	GGGGGCGGCGGCGGC
1275	MLOC_12223	HORVU.MOREX.r2.2HG0156980	655	669	+	5.8e-08	GGCGGCGGCGGCGGC
1276	MLOC_12223	HORVU.MOREX.r2.2HG0156980	754	768	+	5.34e-06	GGATTTGGCGGCGGC
1277	MLOC_12223	HORVU.MOREX.r2.2HG0157150	1421	1435	-	9.57e-06	GGAGGAGGTGGAGGC
1278	MLOC_12223	HORVU.MOREX.r2.2HG0157150	1424	1438	-	2.38e-06	GGGGGAGGAGGTGGA
1279	MLOC_12223	HORVU.MOREX.r2.2HG0157150	1486	1500	-	3.55e-07	GGCTGCGGCGGCGGT
1280	MLOC_12223	HORVU.MOREX.r2.2HG0157230	1479	1493	+	5.65e-07	AGCGGCGGCGGCGGC
1281	MLOC_12223	HORVU.MOREX.r2.2HG0157230	1482	1496	+	5.8e-08	GGCGGCGGCGGCGGC
1282	MLOC_12223	HORVU.MOREX.r2.2HG0157230	1485	1499	+	5.8e-08	GGCGGCGGCGGCGGC
1283	MLOC_12223	HORVU.MOREX.r2.2HG0157360	1089	1103	+	1.73e-06	AGCGGCAGCGGCGGC
1284	MLOC_12223	HORVU.MOREX.r2.2HG0157360	894	908	+	2.48e-06	AGCGACGGCGGCGGA
1285	MLOC_12223	HORVU.MOREX.r2.2HG0157360	972	986	+	3.47e-06	GCGAGAGGCGGTGGC
1286	MLOC_12223	HORVU.MOREX.r2.2HG0157870	1377	1391	-	7.33e-06	GCCGGTGGCGGAGGA
1287	MLOC_12223	HORVU.MOREX.r2.2HG0158140	1470	1484	-	5.06e-06	GGCGGCGTCGGCGGC
1288	MLOC_12223	HORVU.MOREX.r2.2HG0159510	468	482	-	6.72e-06	TGGTGTGGCGGCGGC
1289	MLOC_12223	HORVU.MOREX.r2.2HG0160210	1295	1309	-	3.88e-06	GGTGAAGGTGGCGGC
1290	MLOC_12223	HORVU.MOREX.r2.2HG0160760	147	161	+	5.96e-07	GGCGGAGGAGGTGGA
1291	MLOC_12223	HORVU.MOREX.r2.2HG0160970	1358	1372	-	7.48e-06	AAAGGCGGCGGTGGG
1292	MLOC_12223	HORVU.MOREX.r2.2HG0161660	483	497	-	2.88e-06	TCAGGAGGCGGCGGA
1293	MLOC_12223	HORVU.MOREX.r2.2HG0162170	24	38	-	7.24e-06	ACGGGCGGCGGTGGC
1294	MLOC_12223	HORVU.MOREX.r2.2HG0162510	1402	1416	-	4.21e-07	GGTGGTGGTGGTGGA
1295	MLOC_12223	HORVU.MOREX.r2.2HG0162510	1405	1419	-	8.29e-07	GGTGGTGGTGGTGGT
1296	MLOC_12223	HORVU.MOREX.r2.2HG0162510	1408	1422	-	8.29e-07	GGTGGTGGTGGTGGT
1297	MLOC_12223	HORVU.MOREX.r2.2HG0162510	1411	1425	-	8.29e-07	GGTGGTGGTGGTGGT
1298	MLOC_12223	HORVU.MOREX.r2.2HG0162510	1414	1428	-	8.29e-07	GGTGGTGGTGGTGGT
1299	MLOC_12223	HORVU.MOREX.r2.2HG0162510	1417	1431	-	8.29e-07	GGTGGTGGTGGTGGT
1300	MLOC_12223	HORVU.MOREX.r2.2HG0162510	1420	1434	-	8.29e-07	GGTGGTGGTGGTGGT
1301	MLOC_12223	HORVU.MOREX.r2.2HG0162510	1423	1437	-	8.29e-07	GGTGGTGGTGGTGGT
1302	MLOC_12223	HORVU.MOREX.r2.2HG0162510	1426	1440	-	8.29e-07	GGTGGTGGTGGTGGT
1303	MLOC_12223	HORVU.MOREX.r2.2HG0162510	1429	1443	-	5e-06	GATGGTGGTGGTGGT
1304	MLOC_12223	HORVU.MOREX.r2.2HG0162700	197	211	+	9.13e-06	CGTGGTGGTGGTGGT
1305	MLOC_12223	HORVU.MOREX.r2.2HG0162740	1212	1226	-	1.86e-06	GGCAGAGGCGGAGGA
1306	MLOC_12223	HORVU.MOREX.r2.2HG0162790	13	27	-	4.4e-06	GGGGGCGACGGTGGC
1307	MLOC_12223	HORVU.MOREX.r2.2HG0162790	364	378	-	9.22e-06	TGAGGAGGCGGCGCT
1308	MLOC_12223	HORVU.MOREX.r2.2HG0163630	268	282	-	6.72e-06	TGGTGTGGCGGCGGC
1309	MLOC_12223	HORVU.MOREX.r2.2HG0163630	305	319	-	9.66e-06	GGCAGCGGTGGCGGT
1310	MLOC_12223	HORVU.MOREX.r2.2HG0163630	308	322	-	4.69e-06	ATCGGCAGCGGTGGC
1311	MLOC_12223	HORVU.MOREX.r2.2HG0163700	1364	1378	-	1.77e-06	AGTGGAGGCGGAGGA
1312	MLOC_12223	HORVU.MOREX.r2.2HG0164370	226	240	-	3.22e-06	GGCCGAGGCGGTGCC
1313	MLOC_12223	HORVU.MOREX.r2.2HG0164370	394	408	+	3.43e-06	AGCGACGGCGGCGGC
1314	MLOC_12223	HORVU.MOREX.r2.2HG0164370	606	620	+	9.93e-06	GGAGGTGTCGGCGGT
1315	MLOC_12223	HORVU.MOREX.r2.2HG0164670	191	205	+	8.42e-06	GGCGACGGCGGCGAC
1316	MLOC_12223	HORVU.MOREX.r2.2HG0165640	528	542	+	4.28e-07	TGCTGCGGCGGTGGA
1317	MLOC_12223	HORVU.MOREX.r2.2HG0166160	243	257	-	6.72e-06	TGGTGTGGCGGCGGC
1318	MLOC_12223	HORVU.MOREX.r2.2HG0166390	220	234	+	4.59e-06	GTCGCTGGCGGTGGC
1319	MLOC_12223	HORVU.MOREX.r2.2HG0166430	1159	1173	-	7.7e-06	GGTGGAGGTGGAGGT
1320	MLOC_12223	HORVU.MOREX.r2.2HG0166520	384	398	+	2.57e-06	GGTCGCAGCGGCGGC
1321	MLOC_12223	HORVU.MOREX.r2.2HG0167010	1456	1470	-	3.4e-06	GTCGGCGGTGGTGGA
1322	MLOC_12223	HORVU.MOREX.r2.2HG0167010	1459	1473	-	3.97e-06	GTCGTCGGCGGTGGT
1323	MLOC_12223	HORVU.MOREX.r2.2HG0167030	681	695	+	7.16e-06	GGCGGATGCGGCGGT
1324	MLOC_12223	HORVU.MOREX.r2.2HG0167910	1472	1486	+	2.67e-06	GGAGGAGGAGGCGGA
1325	MLOC_12223	HORVU.MOREX.r2.2HG0167910	1475	1489	+	4.94e-07	GGAGGAGGCGGAGGA
1326	MLOC_12223	HORVU.MOREX.r2.2HG0167920	1331	1345	-	2.41e-06	GGCGACGGCGGCGGG
1327	MLOC_12223	HORVU.MOREX.r2.2HG0168500	1013	1027	-	1.13e-06	GGTGGCGGTGGCGGA
1328	MLOC_12223	HORVU.MOREX.r2.2HG0168500	1016	1030	-	2.96e-07	GTCGGTGGCGGTGGC
1329	MLOC_12223	HORVU.MOREX.r2.2HG0170060	1063	1077	+	1.18e-06	GGTGGAGGCGGCGCT
1330	MLOC_12223	HORVU.MOREX.r2.2HG0170060	411	425	-	7.02e-06	GGATGCGGCGGCGAC
1331	MLOC_12223	HORVU.MOREX.r2.2HG0170060	514	528	-	5.99e-06	AAATGCGGCGGTGGC
1332	MLOC_12223	HORVU.MOREX.r2.2HG0170570	1371	1385	+	5.81e-06	GGTGGAAGAGGCGGC
1333	MLOC_12223	HORVU.MOREX.r2.2HG0170680	1427	1441	-	7.48e-06	GGGAGCGGCGGCGGG
1334	MLOC_12223	HORVU.MOREX.r2.2HG0171080	1198	1212	-	1.14e-07	GGAGGCGGCGGCGGC
1335	MLOC_12223	HORVU.MOREX.r2.2HG0171080	1201	1215	-	2.04e-07	TGCGGAGGCGGCGGC
1336	MLOC_12223	HORVU.MOREX.r2.2HG0171080	211	225	-	7.02e-06	CCTGGAGGCGGTGGG
1337	MLOC_12223	HORVU.MOREX.r2.2HG0171420	290	304	-	1.88e-06	GGCGGGGGCGGCGGC
1338	MLOC_12223	HORVU.MOREX.r2.2HG0173150	286	300	+	4.25e-06	GACGATGGCGGCGGC
1339	MLOC_12223	HORVU.MOREX.r2.2HG0173150	289	303	+	6.04e-07	GATGGCGGCGGCGGC
1340	MLOC_12223	HORVU.MOREX.r2.2HG0173150	292	306	+	5.8e-08	GGCGGCGGCGGCGGC
1341	MLOC_12223	HORVU.MOREX.r2.2HG0173150	295	309	+	5.93e-06	GGCGGCGGCGGCGAG
1342	MLOC_12223	HORVU.MOREX.r2.2HG0173150	978	992	+	8.34e-06	GGCGACGGTGGCGGC
1343	MLOC_12223	HORVU.MOREX.r2.2HG0173170	1409	1423	-	3.63e-06	GAGAGCGGCGGTGGA
1344	MLOC_12223	HORVU.MOREX.r2.2HG0173210	980	994	-	8.34e-06	GGCGACGGTGGCGGC
1345	MLOC_12223	HORVU.MOREX.r2.2HG0173630	1358	1372	-	5.34e-07	TGTGGCGGCGGCGGC
1346	MLOC_12223	HORVU.MOREX.r2.2HG0173630	1361	1375	-	2.03e-06	TGCTGTGGCGGCGGC
1347	MLOC_12223	HORVU.MOREX.r2.2HG0173770	1169	1183	-	1.64e-06	ACTGGTGGCGGTGGA
1348	MLOC_12223	HORVU.MOREX.r2.2HG0173770	1291	1305	-	2.64e-06	GATCGAAGCGGTGGC
1349	MLOC_12223	HORVU.MOREX.r2.2HG0174070	699	713	+	7.62e-06	TGGGGCGGCGGCGGG
1350	MLOC_12223	HORVU.MOREX.r2.2HG0176310	612	626	-	1.09e-06	GGCGGCGGCGGTGCT
1351	MLOC_12223	HORVU.MOREX.r2.2HG0176310	615	629	-	4.85e-07	GGGGGCGGCGGCGGT
1352	MLOC_12223	HORVU.MOREX.r2.2HG0176310	834	848	+	3.88e-06	GCCGGCGGCGGCGGG
1353	MLOC_12223	HORVU.MOREX.r2.2HG0177210	231	245	+	2.19e-06	GGTGGCAGCGGTGAT
1354	MLOC_12223	HORVU.MOREX.r2.2HG0177900	1285	1299	-	1.68e-06	GGAGAAGGCGGCGGG
1355	MLOC_12223	HORVU.MOREX.r2.2HG0178520	455	469	+	3.29e-06	GAAGGAGGCGGAGGA
1356	MLOC_12223	HORVU.MOREX.r2.2HG0178520	474	488	-	6.39e-07	AGCGGTGGCGGCGGC
1357	MLOC_12223	HORVU.MOREX.r2.2HG0178520	480	494	-	3.43e-06	AGCAGCAGCGGTGGC
1358	MLOC_12223	HORVU.MOREX.r2.2HG0178770	439	453	-	5.58e-06	CAAGGAGGCGGCGGC
1359	MLOC_12223	HORVU.MOREX.r2.2HG0179140	41	55	+	3.71e-06	GTTGGAGGCGGCGAA
1360	MLOC_12223	HORVU.MOREX.r2.2HG0180480	1190	1204	-	2.25e-06	GGCGGCGGCGGCGCC
1361	MLOC_12223	HORVU.MOREX.r2.2HG0180480	1193	1207	-	5.25e-08	GGTGGCGGCGGCGGC
1362	MLOC_12223	HORVU.MOREX.r2.2HG0180480	1196	1210	-	5.46e-06	CGGGGTGGCGGCGGC
1363	MLOC_12223	HORVU.MOREX.r2.2HG0181140	1313	1327	-	2.22e-06	CGAGGCGGCGGCGGC
1364	MLOC_12223	HORVU.MOREX.r2.2HG0181140	1384	1398	-	5.93e-06	TGAAGAAGCGGCGGC
1365	MLOC_12223	HORVU.MOREX.r2.2HG0181300	475	489	-	8.95e-06	TGCTCAGGCGGCGGC
1366	MLOC_12223	HORVU.MOREX.r2.3HG0181640	299	313	+	6.13e-07	TGAGAAGGCGGTGGA
1367	MLOC_12223	HORVU.MOREX.r2.3HG0182040	1097	1111	-	7.48e-06	GGAGCCAGCGGCGGT
1368	MLOC_12223	HORVU.MOREX.r2.3HG0182040	1381	1395	+	1.93e-06	GGCGCCGGCGGCGGT
1369	MLOC_12223	HORVU.MOREX.r2.3HG0182460	885	899	+	6.45e-06	GGTGGTAGTGGTGGG
1370	MLOC_12223	HORVU.MOREX.r2.3HG0183020	1157	1171	+	4.06e-06	GCAGGAGGTGGTGGC
1371	MLOC_12223	HORVU.MOREX.r2.3HG0183020	445	459	-	8.95e-06	GCAGGGGGCGGTGGC
1372	MLOC_12223	HORVU.MOREX.r2.3HG0183020	850	864	-	5.93e-06	GGCGGCAACGGCGGA
1373	MLOC_12223	HORVU.MOREX.r2.3HG0183760	494	508	+	9.99e-07	GGAGGAGGAGGTGGA
1374	MLOC_12223	HORVU.MOREX.r2.3HG0183760	690	704	+	2.3e-06	CGGGGAGGCGGCGGC
1375	MLOC_12223	HORVU.MOREX.r2.3HG0183760	693	707	+	1.14e-07	GGAGGCGGCGGCGGC
1376	MLOC_12223	HORVU.MOREX.r2.3HG0183760	696	710	+	1.73e-06	GGCGGCGGCGGCGAC
1377	MLOC_12223	HORVU.MOREX.r2.3HG0183760	734	748	+	2.3e-06	CGGGGAGGCGGCGGC
1378	MLOC_12223	HORVU.MOREX.r2.3HG0183760	737	751	+	1.14e-07	GGAGGCGGCGGCGGC
1379	MLOC_12223	HORVU.MOREX.r2.3HG0183760	740	754	+	2.25e-06	GGCGGCGGCGGCGCC
1380	MLOC_12223	HORVU.MOREX.r2.3HG0186300	238	252	+	7.16e-06	CGCAGCAGCGGTGGC
1381	MLOC_12223	HORVU.MOREX.r2.3HG0186620	221	235	-	5.26e-09	GGCGGCGGCGGTGGA
1382	MLOC_12223	HORVU.MOREX.r2.3HG0186620	224	238	-	7.56e-07	TGCGGCGGCGGCGGT
1383	MLOC_12223	HORVU.MOREX.r2.3HG0186620	227	241	-	1.21e-06	GGGTGCGGCGGCGGC
1384	MLOC_12223	HORVU.MOREX.r2.3HG0186620	369	383	-	3.01e-08	AGCGGAGGCGGTGGA
1385	MLOC_12223	HORVU.MOREX.r2.3HG0186620	534	548	-	6.66e-07	GGAGCTGGCGGTGGA
1386	MLOC_12223	HORVU.MOREX.r2.3HG0186650	705	719	-	6.39e-07	AGCGGTGGCGGCGGC
1387	MLOC_12223	HORVU.MOREX.r2.3HG0186650	711	725	-	3.43e-06	AGCAGCAGCGGTGGC
1388	MLOC_12223	HORVU.MOREX.r2.3HG0187390	109	123	+	4.44e-06	ATCGGCGGCGGCGGC
1389	MLOC_12223	HORVU.MOREX.r2.3HG0187390	112	126	+	5.8e-08	GGCGGCGGCGGCGGC
1390	MLOC_12223	HORVU.MOREX.r2.3HG0187390	115	129	+	5.8e-08	GGCGGCGGCGGCGGC
1391	MLOC_12223	HORVU.MOREX.r2.3HG0187390	118	132	+	3.6e-07	GGCGGCGGCGGCGGG
1392	MLOC_12223	HORVU.MOREX.r2.3HG0187560	260	274	-	8.01e-06	TGAGCCGGCGGCGGA
1393	MLOC_12223	HORVU.MOREX.r2.3HG0187560	514	528	+	5.46e-06	TCCGGCGGCGGCGGC
1394	MLOC_12223	HORVU.MOREX.r2.3HG0187560	517	531	+	2.25e-06	GGCGGCGGCGGCGCC
1395	MLOC_12223	HORVU.MOREX.r2.3HG0187560	562	576	+	1.47e-08	GGCGGAGGCGGCGGC
1396	MLOC_12223	HORVU.MOREX.r2.3HG0187690	493	507	-	5.93e-06	GATGTCGGCGGCGGC
1397	MLOC_12223	HORVU.MOREX.r2.3HG0189030	10	24	-	7.24e-06	CATGGCGGCGGCGGC
1398	MLOC_12223	HORVU.MOREX.r2.3HG0189030	13	27	-	8.42e-06	GGACATGGCGGCGGC
1399	MLOC_12223	HORVU.MOREX.r2.3HG0191040	1085	1099	-	6.38e-06	GAAGGTGGCGGTGAC
1400	MLOC_12223	HORVU.MOREX.r2.3HG0191040	1199	1213	+	3.63e-06	CGTGGCAGCGGCGGC
1401	MLOC_12223	HORVU.MOREX.r2.3HG0191210	1449	1463	-	7.65e-08	GGTGGCGGCGGCGGT
1402	MLOC_12223	HORVU.MOREX.r2.3HG0191210	1452	1466	-	2.54e-06	AGGGGTGGCGGCGGC
1403	MLOC_12223	HORVU.MOREX.r2.3HG0191300	1184	1198	-	3.75e-06	GGAGGTGGCGGCGAT
1404	MLOC_12223	HORVU.MOREX.r2.3HG0191300	1187	1201	-	6.52e-06	GAAGGAGGTGGCGGC
1405	MLOC_12223	HORVU.MOREX.r2.3HG0191300	1307	1321	-	3.6e-07	GGCGGCGGCGGCGGG
1406	MLOC_12223	HORVU.MOREX.r2.3HG0191300	1310	1324	-	5.8e-08	GGCGGCGGCGGCGGC
1407	MLOC_12223	HORVU.MOREX.r2.3HG0191300	1313	1327	-	5.8e-08	GGCGGCGGCGGCGGC
1408	MLOC_12223	HORVU.MOREX.r2.3HG0191300	1316	1330	-	5.8e-08	GGCGGCGGCGGCGGC
1409	MLOC_12223	HORVU.MOREX.r2.3HG0191300	1319	1333	-	5.8e-08	GGCGGCGGCGGCGGC
1410	MLOC_12223	HORVU.MOREX.r2.3HG0191300	1322	1336	-	5.8e-08	GGCGGCGGCGGCGGC
1411	MLOC_12223	HORVU.MOREX.r2.3HG0191300	373	387	-	8.26e-06	GAAGGAGGCGGCGCC
1412	MLOC_12223	HORVU.MOREX.r2.3HG0191350	471	485	-	1.92e-07	GACGGCGGCGGTGGC
1413	MLOC_12223	HORVU.MOREX.r2.3HG0194400	1483	1497	+	5.17e-06	AGAGGAGGAGGTGGA
1414	MLOC_12223	HORVU.MOREX.r2.3HG0195240	98	112	+	8.34e-06	GACGGCGACGGTGGT
1415	MLOC_12223	HORVU.MOREX.r2.3HG0196120	925	939	-	5.34e-07	TGTGGCGGCGGCGGC
1416	MLOC_12223	HORVU.MOREX.r2.3HG0198320	479	493	+	4.8e-06	GCGGGCGGCGGCGGT
1417	MLOC_12223	HORVU.MOREX.r2.3HG0198570	956	970	+	3.67e-06	AGGGGAGGCGGCGGG
1418	MLOC_12223	HORVU.MOREX.r2.3HG0198570	995	1009	+	3.67e-06	AGGGGAGGCGGCGGG
1419	MLOC_12223	HORVU.MOREX.r2.3HG0199210	1397	1411	-	1.5e-06	AATGGTGGCGGTGGC
1420	MLOC_12223	HORVU.MOREX.r2.3HG0200310	19	33	-	2.51e-07	GGAGGAGGTGGTGGA
1421	MLOC_12223	HORVU.MOREX.r2.3HG0200340	193	207	-	1.24e-06	GGCGTTGGCGGCGGC
1422	MLOC_12223	HORVU.MOREX.r2.3HG0200340	279	293	+	3.25e-09	GGTGGAGGCGGTGGT
1423	MLOC_12223	HORVU.MOREX.r2.3HG0200340	282	296	+	1.29e-06	GGAGGCGGTGGTGGT
1424	MLOC_12223	HORVU.MOREX.r2.3HG0200340	285	299	+	8.9e-07	GGCGGTGGTGGTGGT
1425	MLOC_12223	HORVU.MOREX.r2.3HG0200340	288	302	+	6.59e-06	GGTGGTGGTGGTGAA
1426	MLOC_12223	HORVU.MOREX.r2.3HG0200400	1182	1196	-	8.65e-07	GGTGGTGGCGGTGCC
1427	MLOC_12223	HORVU.MOREX.r2.3HG0202570	1111	1125	+	5.99e-06	GTTGGTGGTGGTGGT
1428	MLOC_12223	HORVU.MOREX.r2.3HG0202580	663	677	+	5.99e-06	GTTGGTGGTGGTGGT
1429	MLOC_12223	HORVU.MOREX.r2.3HG0203770	1156	1170	-	2.48e-06	GTGTGCGGCGGTGGA
1430	MLOC_12223	HORVU.MOREX.r2.3HG0203770	1458	1472	-	1.71e-06	GGGGACGGCGGCGGA
1431	MLOC_12223	HORVU.MOREX.r2.3HG0203770	319	333	-	5.93e-06	CGATGCGGCGGCGGC
1432	MLOC_12223	HORVU.MOREX.r2.3HG0203770	740	754	-	4.01e-06	GGCGGCGGCGGAGGG
1433	MLOC_12223	HORVU.MOREX.r2.3HG0203770	743	757	-	4.35e-07	GACGGCGGCGGCGGA
1434	MLOC_12223	HORVU.MOREX.r2.3HG0203990	1276	1290	-	4.21e-07	GGTGGTGGTGGTGGA
1435	MLOC_12223	HORVU.MOREX.r2.3HG0203990	1279	1293	-	4.49e-06	AGTGGTGGTGGTGGT
1436	MLOC_12223	HORVU.MOREX.r2.3HG0203990	1282	1296	-	4.44e-06	GGTAGTGGTGGTGGT
1437	MLOC_12223	HORVU.MOREX.r2.3HG0204260	593	607	-	5.8e-08	GGCGGCGGCGGCGGC
1438	MLOC_12223	HORVU.MOREX.r2.3HG0204260	596	610	-	5.65e-07	AGCGGCGGCGGCGGC
1439	MLOC_12223	HORVU.MOREX.r2.3HG0204260	599	613	-	6.79e-06	CGCAGCGGCGGCGGC
1440	MLOC_12223	HORVU.MOREX.r2.3HG0204260	602	616	-	4.15e-06	GGACGCAGCGGCGGC
1441	MLOC_12223	HORVU.MOREX.r2.3HG0204260	760	774	+	4.69e-06	ATCGGCAGCGGTGGC
1442	MLOC_12223	HORVU.MOREX.r2.3HG0205970	350	364	-	8.95e-06	TAAGGAAGCGGTGGG
1443	MLOC_12223	HORVU.MOREX.r2.3HG0206290	528	542	-	8.68e-06	GGAGGCGGCGGCGAG
1444	MLOC_12223	HORVU.MOREX.r2.3HG0206290	531	545	-	3.33e-08	GGAGGAGGCGGCGGC
1445	MLOC_12223	HORVU.MOREX.r2.3HG0208560	664	678	+	5.75e-06	AGCGAAGGTGGTGGA
1446	MLOC_12223	HORVU.MOREX.r2.3HG0210590	678	692	-	9.93e-06	AAAAGCGGCGGTGGC
1447	MLOC_12223	HORVU.MOREX.r2.3HG0211070	1449	1463	-	5.75e-06	GGGGCTGGCGGCGGC
1448	MLOC_12223	HORVU.MOREX.r2.3HG0211410	835	849	-	5.8e-08	GGAAGAGGCGGTGGA
1449	MLOC_12223	HORVU.MOREX.r2.3HG0211460	1031	1045	-	8.29e-07	GGTTGCAGCGGCGGC
1450	MLOC_12223	HORVU.MOREX.r2.3HG0212000	1456	1470	-	1.84e-06	GGCGGAGGCGGAGGG
1451	MLOC_12223	HORVU.MOREX.r2.3HG0212000	1459	1473	-	5.63e-06	GGAGGCGGAGGCGGA
1452	MLOC_12223	HORVU.MOREX.r2.3HG0212000	1462	1476	-	4.28e-07	GGCGGAGGCGGAGGC
1453	MLOC_12223	HORVU.MOREX.r2.3HG0212000	1465	1479	-	5.63e-06	GGAGGCGGAGGCGGA
1454	MLOC_12223	HORVU.MOREX.r2.3HG0212000	1486	1500	-	8.9e-07	GGCGACGGCGGTGGG
1455	MLOC_12223	HORVU.MOREX.r2.3HG0213430	1477	1491	-	5.8e-08	GGCGGCGGCGGCGGC
1456	MLOC_12223	HORVU.MOREX.r2.3HG0213430	1480	1494	-	5.8e-08	GGCGGCGGCGGCGGC
1457	MLOC_12223	HORVU.MOREX.r2.3HG0213430	1483	1497	-	5.8e-08	GGCGGCGGCGGCGGC
1458	MLOC_12223	HORVU.MOREX.r2.3HG0213430	1486	1500	-	5.8e-08	GGCGGCGGCGGCGGC
1459	MLOC_12223	HORVU.MOREX.r2.3HG0215230	1343	1357	-	1.43e-07	GGGGGCGGCGGTGGT
1460	MLOC_12223	HORVU.MOREX.r2.3HG0215230	1346	1360	-	2.25e-06	GGTGGGGGCGGCGGT
1461	MLOC_12223	HORVU.MOREX.r2.3HG0218480	432	446	-	3.59e-06	GGCGAAGGAGGTGGA
1462	MLOC_12223	HORVU.MOREX.r2.3HG0221240	1437	1451	-	8.77e-06	GGAAGCGGCGGCGAA
1463	MLOC_12223	HORVU.MOREX.r2.3HG0221240	1440	1454	-	1.2e-06	TGAGGAAGCGGCGGC
1464	MLOC_12223	HORVU.MOREX.r2.3HG0221240	1480	1494	-	7.48e-06	GGCGGCGGCGGCGCG
1465	MLOC_12223	HORVU.MOREX.r2.3HG0221240	1483	1497	-	5.8e-08	GGCGGCGGCGGCGGC
1466	MLOC_12223	HORVU.MOREX.r2.3HG0221240	1486	1500	-	5.8e-08	GGCGGCGGCGGCGGC
1467	MLOC_12223	HORVU.MOREX.r2.3HG0224130	1130	1144	+	1.48e-06	GGTGGCGACGGTGGT
1468	MLOC_12223	HORVU.MOREX.r2.3HG0225050	1332	1346	+	4.16e-08	GGTTGTGGCGGTGGA
1469	MLOC_12223	HORVU.MOREX.r2.3HG0225050	556	570	+	2.22e-06	GGTGGAGTCGGCGGC
1470	MLOC_12223	HORVU.MOREX.r2.3HG0225300	1455	1469	+	8.26e-06	TCGGGAGGCGGCGGC
1471	MLOC_12223	HORVU.MOREX.r2.3HG0225300	1458	1472	+	1.14e-07	GGAGGCGGCGGCGGC
1472	MLOC_12223	HORVU.MOREX.r2.3HG0225300	1461	1475	+	5.8e-08	GGCGGCGGCGGCGGC
1473	MLOC_12223	HORVU.MOREX.r2.3HG0225300	1464	1478	+	3.43e-08	GGCGGCGGCGGCGGA
1474	MLOC_12223	HORVU.MOREX.r2.3HG0225550	1265	1279	-	1.75e-06	GGGTGCGGCGGTGGG
1475	MLOC_12223	HORVU.MOREX.r2.3HG0225550	1350	1364	-	6.66e-06	GGTTGTGGTGGTGGG
1476	MLOC_12223	HORVU.MOREX.r2.3HG0225610	1179	1193	-	6.66e-06	GGCGGAGGCGGAGAC
1477	MLOC_12223	HORVU.MOREX.r2.3HG0226720	1135	1149	+	1.4e-06	CGCGGCGGCGGCGGC
1478	MLOC_12223	HORVU.MOREX.r2.3HG0226720	1138	1152	+	1.73e-06	GGCGGCGGCGGCGAC
1479	MLOC_12223	HORVU.MOREX.r2.3HG0226720	1259	1273	+	1.73e-06	AGAGAAGGCGGCGGA
1480	MLOC_12223	HORVU.MOREX.r2.3HG0228880	259	273	-	8.34e-06	GATGGAGTCGGCGGA
1481	MLOC_12223	HORVU.MOREX.r2.3HG0228880	844	858	-	7.93e-06	GGAGGCAGAGGTGGC
1482	MLOC_12223	HORVU.MOREX.r2.3HG0229070	1351	1365	-	9.39e-06	GGCTGCTGCGGTGGA
1483	MLOC_12223	HORVU.MOREX.r2.3HG0229070	772	786	-	7.4e-06	GACGGTGGCGGCGAA
1484	MLOC_12223	HORVU.MOREX.r2.3HG0231430	1380	1394	-	6.59e-06	GGGGAAGGCGGAGGA
1485	MLOC_12223	HORVU.MOREX.r2.3HG0232520	1143	1157	+	1.68e-06	GCAGGCGGCGGCGGC
1486	MLOC_12223	HORVU.MOREX.r2.3HG0232520	1146	1160	+	2.25e-06	GGCGGCGGCGGCGCC
1487	MLOC_12223	HORVU.MOREX.r2.3HG0235060	107	121	-	4.01e-06	GAACGAGGCGGCGGC
1488	MLOC_12223	HORVU.MOREX.r2.3HG0235060	64	78	+	1.32e-06	GGAGCAGGCGGCGGT
1489	MLOC_12223	HORVU.MOREX.r2.3HG0235270	202	216	+	9.99e-07	GGAGGAGGAGGTGGA
1490	MLOC_12223	HORVU.MOREX.r2.3HG0235270	205	219	+	7.24e-06	GGAGGAGGTGGAGGA
1491	MLOC_12223	HORVU.MOREX.r2.3HG0236320	1123	1137	-	8.9e-07	GGCGGTGGTGGTGGT
1492	MLOC_12223	HORVU.MOREX.r2.3HG0236320	1126	1140	-	8.77e-06	CGCGGCGGTGGTGGT
1493	MLOC_12223	HORVU.MOREX.r2.3HG0236440	1442	1456	-	8.37e-08	GGCGGCGGCGGCGGT
1494	MLOC_12223	HORVU.MOREX.r2.3HG0236440	1445	1459	-	5.8e-08	GGCGGCGGCGGCGGC
1495	MLOC_12223	HORVU.MOREX.r2.3HG0236440	1448	1462	-	5.8e-08	GGCGGCGGCGGCGGC
1496	MLOC_12223	HORVU.MOREX.r2.3HG0236440	1451	1465	-	3.15e-06	GTGGGCGGCGGCGGC
1497	MLOC_12223	HORVU.MOREX.r2.3HG0238570	1446	1460	-	7.93e-06	GGGAGCGGTGGTGGA
1498	MLOC_12223	HORVU.MOREX.r2.3HG0238830	1426	1440	-	1.82e-06	TGCTGCGGCGGCGGC
1499	MLOC_12223	HORVU.MOREX.r2.3HG0239930	294	308	-	6.21e-07	GGAGGCGGCGGCGGG
1500	MLOC_12223	HORVU.MOREX.r2.3HG0239930	297	311	-	1.47e-08	GGCGGAGGCGGCGGC
1501	MLOC_12223	HORVU.MOREX.r2.3HG0239930	342	356	-	2.25e-06	GGCGGCGGCGGCGCC
1502	MLOC_12223	HORVU.MOREX.r2.3HG0239930	345	359	-	5.8e-08	GGCGGCGGCGGCGGC
1503	MLOC_12223	HORVU.MOREX.r2.3HG0239930	348	362	-	5.46e-06	TCCGGCGGCGGCGGC
1504	MLOC_12223	HORVU.MOREX.r2.3HG0240120	607	621	-	7.48e-06	GGCGGCGGCGGCGCG
1505	MLOC_12223	HORVU.MOREX.r2.3HG0240120	610	624	-	5.8e-08	GGCGGCGGCGGCGGC
1506	MLOC_12223	HORVU.MOREX.r2.3HG0240120	613	627	-	5.8e-08	GGCGGCGGCGGCGGC
1507	MLOC_12223	HORVU.MOREX.r2.3HG0240120	616	630	-	2.22e-06	CGAGGCGGCGGCGGC
1508	MLOC_12223	HORVU.MOREX.r2.3HG0240980	118	132	-	1.18e-06	GGAGGAGGCGGCGAC
1509	MLOC_12223	HORVU.MOREX.r2.3HG0240980	12	26	-	5.23e-06	TGAGACGGCGGCGGC
1510	MLOC_12223	HORVU.MOREX.r2.3HG0240980	272	286	-	3.84e-06	GGTCGAGGCGGAGGC
1511	MLOC_12223	HORVU.MOREX.r2.3HG0240980	293	307	-	5.11e-06	GGCGGCGGAGGCGGC
1512	MLOC_12223	HORVU.MOREX.r2.3HG0240980	296	310	-	3.97e-06	GGGGGCGGCGGAGGC
1513	MLOC_12223	HORVU.MOREX.r2.3HG0240980	56	70	-	4.54e-06	GACAGCGGCGGCGGT
1514	MLOC_12223	HORVU.MOREX.r2.3HG0240980	6	20	-	5.8e-08	GGCGGCGGCGGCGGC
1515	MLOC_12223	HORVU.MOREX.r2.3HG0240980	9	23	-	6.49e-07	GACGGCGGCGGCGGC
1516	MLOC_12223	HORVU.MOREX.r2.3HG0241610	1307	1321	-	4.94e-07	GGAGGAGGCGGAGGA
1517	MLOC_12223	HORVU.MOREX.r2.3HG0241690	1290	1304	+	3.75e-07	GCTGGAGGCGGCGGC
1518	MLOC_12223	HORVU.MOREX.r2.3HG0243220	244	258	+	7.56e-08	GTTGGAGGCGGTGGC
1519	MLOC_12223	HORVU.MOREX.r2.3HG0243220	290	304	+	4.14e-07	GGCGGTGGCGGCGGG
1520	MLOC_12223	HORVU.MOREX.r2.3HG0243220	616	630	+	2.63e-07	GGCTGCGGCGGCGGC
1521	MLOC_12223	HORVU.MOREX.r2.3HG0243220	619	633	+	3.75e-07	TGCGGCGGCGGCGGA
1522	MLOC_12223	HORVU.MOREX.r2.3HG0243220	622	636	+	9.84e-06	GGCGGCGGCGGAGAA
1523	MLOC_12223	HORVU.MOREX.r2.3HG0243490	1425	1439	+	1.9e-08	GGTGGTGGCGGTGGT
1524	MLOC_12223	HORVU.MOREX.r2.3HG0243490	1428	1442	+	7.37e-07	GGTGGCGGTGGTGGT
1525	MLOC_12223	HORVU.MOREX.r2.3HG0243490	1431	1445	+	8.9e-07	GGCGGTGGTGGTGGT
1526	MLOC_12223	HORVU.MOREX.r2.3HG0243750	1143	1157	+	3.36e-06	GGCGGCAGCGGCGAA
1527	MLOC_12223	HORVU.MOREX.r2.3HG0243750	954	968	+	5.93e-06	GAGGAAGGCGGCGGC
1528	MLOC_12223	HORVU.MOREX.r2.3HG0244620	105	119	-	1.18e-06	GCCGGTGGCGGCGGC
1529	MLOC_12223	HORVU.MOREX.r2.3HG0244620	260	274	-	2.51e-06	GCTGAAGGCGGCGGC
1530	MLOC_12223	HORVU.MOREX.r2.3HG0244620	382	396	-	7.45e-07	GGCGGCGGCGGAGGA
1531	MLOC_12223	HORVU.MOREX.r2.3HG0244620	385	399	-	4e-07	GATGGCGGCGGCGGA
1532	MLOC_12223	HORVU.MOREX.r2.3HG0244620	388	402	-	6.18e-06	GCCGATGGCGGCGGC
1533	MLOC_12223	HORVU.MOREX.r2.3HG0245060	852	866	-	2.78e-06	GCAGGAGGCGGCGGG
1534	MLOC_12223	HORVU.MOREX.r2.3HG0245260	121	135	-	4.28e-07	GGCGGAGGCGGAGGC
1535	MLOC_12223	HORVU.MOREX.r2.3HG0246100	1422	1436	-	3.84e-06	TGCGGTGGTGGTGGC
1536	MLOC_12223	HORVU.MOREX.r2.3HG0246550	393	407	-	9.93e-06	GACGAAGGCGGAGGA
1537	MLOC_12223	HORVU.MOREX.r2.3HG0246550	547	561	-	3.43e-08	GGCGGCGGCGGCGGA
1538	MLOC_12223	HORVU.MOREX.r2.3HG0246550	550	564	-	4.95e-06	CGGGGCGGCGGCGGC
1539	MLOC_12223	HORVU.MOREX.r2.3HG0246590	504	518	-	6.38e-06	TTTGGTGGCGGTGGG
1540	MLOC_12223	HORVU.MOREX.r2.3HG0246590	546	560	+	8.26e-06	GCCGAAAGCGGCGGT
1541	MLOC_12223	HORVU.MOREX.r2.3HG0246870	1030	1044	+	7.85e-06	AGCTCCGGCGGTGGC
1542	MLOC_12223	HORVU.MOREX.r2.3HG0246870	1036	1050	+	2.51e-06	GGCGGTGGCGGCGCC
1543	MLOC_12223	HORVU.MOREX.r2.3HG0246870	1069	1083	+	7.7e-06	GTTTTCGGCGGTGGC
1544	MLOC_12223	HORVU.MOREX.r2.3HG0246870	1075	1089	+	6.86e-08	GGCGGTGGCGGCGGC
1545	MLOC_12223	HORVU.MOREX.r2.3HG0246870	1078	1092	+	5.25e-08	GGTGGCGGCGGCGGC
1546	MLOC_12223	HORVU.MOREX.r2.3HG0248520	1480	1494	+	4.21e-07	GAAGGAGGCGGCGGC
1547	MLOC_12223	HORVU.MOREX.r2.3HG0249330	216	230	+	3.01e-06	GGTGGTGGCGGCGCT
1548	MLOC_12223	HORVU.MOREX.r2.3HG0249360	1106	1120	-	4.44e-06	GGCGGTGGCGGAGGG
1549	MLOC_12223	HORVU.MOREX.r2.3HG0249360	1109	1123	-	9.48e-06	GCCGGCGGTGGCGGA
1550	MLOC_12223	HORVU.MOREX.r2.3HG0249360	1112	1126	-	9.57e-06	AGGGCCGGCGGTGGC
1551	MLOC_12223	HORVU.MOREX.r2.3HG0250160	664	678	-	5e-06	GATGGTGGTGGTGGT
1552	MLOC_12223	HORVU.MOREX.r2.3HG0250160	928	942	+	8.59e-06	CAGGGAGGCGGCGGA
1553	MLOC_12223	HORVU.MOREX.r2.3HG0250910	588	602	+	5.34e-06	TATGGTGGCGGTGGG
1554	MLOC_12223	HORVU.MOREX.r2.3HG0251050	1380	1394	-	4.4e-06	GGGGGTGGCGGAGGC
1555	MLOC_12223	HORVU.MOREX.r2.3HG0251360	1252	1266	-	1.48e-07	GGCCGAGGCGGTGGT
1556	MLOC_12223	HORVU.MOREX.r2.3HG0252910	291	305	-	5.8e-08	GGCGGCGGCGGCGGC
1557	MLOC_12223	HORVU.MOREX.r2.3HG0252910	294	308	-	5.8e-08	GGCGGCGGCGGCGGC
1558	MLOC_12223	HORVU.MOREX.r2.3HG0252910	297	311	-	5.8e-08	GGCGGCGGCGGCGGC
1559	MLOC_12223	HORVU.MOREX.r2.3HG0252910	300	314	-	5.8e-08	GGCGGCGGCGGCGGC
1560	MLOC_12223	HORVU.MOREX.r2.3HG0252910	303	317	-	1.32e-06	CGTGGCGGCGGCGGC
1561	MLOC_12223	HORVU.MOREX.r2.3HG0252910	306	320	-	1.09e-06	GGCCGTGGCGGCGGC
1562	MLOC_12223	HORVU.MOREX.r2.3HG0252940	1335	1349	-	7.48e-06	GGCGGCGGCGGCGCG
1563	MLOC_12223	HORVU.MOREX.r2.3HG0252940	1338	1352	-	5.8e-08	GGCGGCGGCGGCGGC
1564	MLOC_12223	HORVU.MOREX.r2.3HG0252940	1341	1355	-	5.8e-08	GGCGGCGGCGGCGGC
1565	MLOC_12223	HORVU.MOREX.r2.3HG0252940	1344	1358	-	5.8e-08	GGCGGCGGCGGCGGC
1566	MLOC_12223	HORVU.MOREX.r2.3HG0252940	1347	1361	-	1.14e-07	GGAGGCGGCGGCGGC
1567	MLOC_12223	HORVU.MOREX.r2.3HG0253120	1259	1273	-	4.54e-06	TGTGGTGGTGGTGGT
1568	MLOC_12223	HORVU.MOREX.r2.3HG0253690	350	364	+	8.09e-06	GGCGATGGAGGTGGA
1569	MLOC_12223	HORVU.MOREX.r2.3HG0253690	905	919	+	5.34e-06	CGTGGAGGCGGAGGC
1570	MLOC_12223	HORVU.MOREX.r2.3HG0253690	908	922	+	7.54e-06	GGAGGCGGAGGCGGC
1571	MLOC_12223	HORVU.MOREX.r2.3HG0254800	101	115	+	4.2e-06	AGTGGCGGCGGTGCC
1572	MLOC_12223	HORVU.MOREX.r2.3HG0254800	1331	1345	-	1.1e-06	GACGGTGGCGGTGGG
1573	MLOC_12223	HORVU.MOREX.r2.3HG0254800	1452	1466	-	7.85e-06	GGGGGCGGTGGTGGG
1574	MLOC_12223	HORVU.MOREX.r2.3HG0254800	1455	1469	-	4.95e-06	GATGGGGGCGGTGGT
1575	MLOC_12223	HORVU.MOREX.r2.3HG0254860	1240	1254	+	1.55e-06	GGACGCGGCGGCGGC
1576	MLOC_12223	HORVU.MOREX.r2.3HG0254860	1479	1493	-	8.55e-07	GACGGCGGCGGCGGT
1577	MLOC_12223	HORVU.MOREX.r2.3HG0254860	1482	1496	-	3.84e-06	GACGACGGCGGCGGC
1578	MLOC_12223	HORVU.MOREX.r2.3HG0254870	906	920	+	9.66e-06	CATGGTGGCGGCGGT
1579	MLOC_12223	HORVU.MOREX.r2.3HG0254870	909	923	+	1.02e-06	GGTGGCGGCGGTGCT
1580	MLOC_12223	HORVU.MOREX.r2.3HG0254870	933	947	+	5.4e-06	GACGCAGGCGGTGGG
1581	MLOC_12223	HORVU.MOREX.r2.3HG0255350	539	553	-	5.21e-07	GGCGGAAGCGGTGAA
1582	MLOC_12223	HORVU.MOREX.r2.3HG0256470	1235	1249	-	6.38e-06	TGGGGAGGCGGAGGA
1583	MLOC_12223	HORVU.MOREX.r2.3HG0256470	1449	1463	-	1.39e-06	GGCCGCGGCGGTGGG
1584	MLOC_12223	HORVU.MOREX.r2.3HG0256620	1354	1368	-	1.27e-06	GGGGGAGGCGGAGGA
1585	MLOC_12223	HORVU.MOREX.r2.3HG0256620	1384	1398	-	2.54e-06	GGTGGTGGTGGTGGG
1586	MLOC_12223	HORVU.MOREX.r2.3HG0256620	1387	1401	-	8.29e-07	GGTGGTGGTGGTGGT
1587	MLOC_12223	HORVU.MOREX.r2.3HG0256620	1390	1404	-	8.29e-07	GGTGGTGGTGGTGGT
1588	MLOC_12223	HORVU.MOREX.r2.3HG0256620	1393	1407	-	8.9e-07	GGCGGTGGTGGTGGT
1589	MLOC_12223	HORVU.MOREX.r2.3HG0256620	1399	1413	-	6.32e-06	GGGAATGGCGGTGGT
1590	MLOC_12223	HORVU.MOREX.r2.3HG0257390	1403	1417	-	5.11e-06	GGCGGCGGAGGCGGC
1591	MLOC_12223	HORVU.MOREX.r2.3HG0257390	1406	1420	-	1.1e-06	GGCGGCGGCGGAGGC
1592	MLOC_12223	HORVU.MOREX.r2.3HG0257390	1409	1423	-	3.16e-08	GGTGGCGGCGGCGGA
1593	MLOC_12223	HORVU.MOREX.r2.3HG0257390	1412	1426	-	1.58e-06	CGCGGTGGCGGCGGC
1594	MLOC_12223	HORVU.MOREX.r2.3HG0258500	1410	1424	-	1.02e-06	GGTGGCGGCGGTGCT
1595	MLOC_12223	HORVU.MOREX.r2.3HG0258500	1413	1427	-	9.65e-08	GGCGGTGGCGGCGGT
1596	MLOC_12223	HORVU.MOREX.r2.3HG0258500	1416	1430	-	2.67e-06	GGAGGCGGTGGCGGC
1597	MLOC_12223	HORVU.MOREX.r2.3HG0258500	1419	1433	-	4.8e-09	GGAGGAGGCGGTGGC
1598	MLOC_12223	HORVU.MOREX.r2.3HG0258510	482	496	+	7.77e-06	TGCCGAGGCGGCGGG
1599	MLOC_12223	HORVU.MOREX.r2.3HG0258800	185	199	-	2.48e-06	GACGGCAGCGGCGGT
1600	MLOC_12223	HORVU.MOREX.r2.3HG0258800	784	798	-	6.79e-06	GGAGGCAGCGGCGAC
1601	MLOC_12223	HORVU.MOREX.r2.3HG0258800	802	816	-	6.79e-06	GGCAGCGGCGGAGGT
1602	MLOC_12223	HORVU.MOREX.r2.3HG0258800	805	819	-	1.61e-07	GGCGGCAGCGGCGGA
1603	MLOC_12223	HORVU.MOREX.r2.3HG0258800	835	849	-	1.34e-06	GGTGGAGACGGCGGC
1604	MLOC_12223	HORVU.MOREX.r2.3HG0258800	908	922	-	3.84e-06	GGTCGAGGCGGAGGC
1605	MLOC_12223	HORVU.MOREX.r2.3HG0258800	929	943	-	5.34e-06	GGTGGTGGAGGCGGC
1606	MLOC_12223	HORVU.MOREX.r2.3HG0259380	822	836	-	3.75e-06	GGCAGTGGTGGTGGC
1607	MLOC_12223	HORVU.MOREX.r2.3HG0260250	466	480	-	7.54e-06	GGAGGCGGAGGCGGC
1608	MLOC_12223	HORVU.MOREX.r2.3HG0260250	469	483	-	4.28e-07	GGCGGAGGCGGAGGC
1609	MLOC_12223	HORVU.MOREX.r2.3HG0260250	475	489	-	9.03e-06	GGCCGTGGCGGAGGC
1610	MLOC_12223	HORVU.MOREX.r2.3HG0260250	514	528	-	2.96e-07	GGCGGAGGTGGTGGT
1611	MLOC_12223	HORVU.MOREX.r2.3HG0261140	884	898	+	5.63e-06	GAGGGAGGCGGTGCA
1612	MLOC_12223	HORVU.MOREX.r2.3HG0261250	1301	1315	-	8.29e-07	GGTGGTGGTGGTGGT
1613	MLOC_12223	HORVU.MOREX.r2.3HG0261250	1332	1346	-	5.26e-09	GGCGGCGGCGGTGGA
1614	MLOC_12223	HORVU.MOREX.r2.3HG0261250	1335	1349	-	1.09e-06	GTCGGCGGCGGCGGT
1615	MLOC_12223	HORVU.MOREX.r2.3HG0261250	1338	1352	-	7.48e-06	GTCGTCGGCGGCGGC
1616	MLOC_12223	HORVU.MOREX.r2.3HG0261500	364	378	-	1.73e-06	AGCGGCAGCGGCGGC
1617	MLOC_12223	HORVU.MOREX.r2.3HG0262320	347	361	-	3.36e-06	GTAGGAGGCGGTGAC
1618	MLOC_12223	HORVU.MOREX.r2.3HG0262320	479	493	-	6.3e-07	GGCAGTGGCGGCGGC
1619	MLOC_12223	HORVU.MOREX.r2.3HG0262320	482	496	-	6.72e-06	GGAGGCAGTGGCGGC
1620	MLOC_12223	HORVU.MOREX.r2.3HG0262520	1234	1248	-	7.02e-06	TTTGGAGGTGGTGGA
1621	MLOC_12223	HORVU.MOREX.r2.3HG0263310	235	249	+	2.84e-06	GGAGGAAGAGGTGGA
1622	MLOC_12223	HORVU.MOREX.r2.3HG0264040	273	287	+	7.02e-06	GCCGGCGGCGGTGAT
1623	MLOC_12223	HORVU.MOREX.r2.3HG0265400	993	1007	+	3.36e-06	GCAAGCGGCGGTGGC
1624	MLOC_12223	HORVU.MOREX.r2.3HG0266510	327	341	-	6.79e-06	TGTGGCGGAGGTGGA
1625	MLOC_12223	HORVU.MOREX.r2.3HG0266510	421	435	-	8.29e-07	GGTGGTGGTGGTGGT
1626	MLOC_12223	HORVU.MOREX.r2.3HG0266510	424	438	-	8.29e-07	GGTGGTGGTGGTGGT
1627	MLOC_12223	HORVU.MOREX.r2.3HG0266510	427	441	-	7.62e-06	GCCGGTGGTGGTGGT
1628	MLOC_12223	HORVU.MOREX.r2.3HG0266510	484	498	-	1.1e-06	GGCGGCGGCGGAGGC
1629	MLOC_12223	HORVU.MOREX.r2.3HG0266510	487	501	-	3.43e-08	GGCGGCGGCGGCGGA
1630	MLOC_12223	HORVU.MOREX.r2.3HG0266510	490	504	-	1.68e-06	GCAGGCGGCGGCGGC
1631	MLOC_12223	HORVU.MOREX.r2.3HG0266510	769	783	-	4.64e-06	GGAGGCAGCGGAGGC
1632	MLOC_12223	HORVU.MOREX.r2.3HG0267040	384	398	-	6.95e-07	GGGGGAAGCGGTGGG
1633	MLOC_12223	HORVU.MOREX.r2.3HG0269020	121	135	-	4.25e-06	GAAGACGGCGGCGGA
1634	MLOC_12223	HORVU.MOREX.r2.3HG0269510	1287	1301	-	3.6e-07	GGCGGCGGCGGCGGG
1635	MLOC_12223	HORVU.MOREX.r2.3HG0269510	1290	1304	-	5.8e-08	GGCGGCGGCGGCGGC
1636	MLOC_12223	HORVU.MOREX.r2.3HG0269510	1293	1307	-	5.25e-08	GGTGGCGGCGGCGGC
1637	MLOC_12223	HORVU.MOREX.r2.3HG0269510	1296	1310	-	3.47e-06	GTGGGTGGCGGCGGC
1638	MLOC_12223	HORVU.MOREX.r2.3HG0269860	78	92	-	6.72e-06	TGGTGTGGCGGCGGC
1639	MLOC_12223	HORVU.MOREX.r2.3HG0270250	195	209	+	7.87e-07	GGCGACGGCGGCGGT
1640	MLOC_12223	HORVU.MOREX.r2.3HG0270250	198	212	+	1.23e-07	GACGGCGGCGGTGGA
1641	MLOC_12223	HORVU.MOREX.r2.3HG0270250	201	215	+	9.75e-06	GGCGGCGGTGGAGGA
1642	MLOC_12223	HORVU.MOREX.r2.3HG0270250	983	997	-	7.24e-06	GCTGGTGGTGGTGGT
1643	MLOC_12223	HORVU.MOREX.r2.3HG0273300	1468	1482	-	5.46e-06	GGAGTAGGCGGTGCC
1644	MLOC_12223	HORVU.MOREX.r2.3HG0273900	1481	1495	+	1.05e-06	GCCGGCGGCGGCGGC
1645	MLOC_12223	HORVU.MOREX.r2.3HG0273900	1484	1498	+	5.8e-08	GGCGGCGGCGGCGGC
1646	MLOC_12223	HORVU.MOREX.r2.3HG0274060	261	275	-	1.63e-07	GGAGGCGGCGGCGGT
1647	MLOC_12223	HORVU.MOREX.r2.3HG0274060	264	278	-	5.34e-07	CGTGGAGGCGGCGGC
1648	MLOC_12223	HORVU.MOREX.r2.3HG0275000	50	64	+	6.59e-06	ATGGGTGGCGGTGGC
1649	MLOC_12223	HORVU.MOREX.r2.4HG0277950	1441	1455	-	8.29e-07	GGTGGTGGTGGTGGT
1650	MLOC_12223	HORVU.MOREX.r2.4HG0277950	1444	1458	-	9.57e-06	CGCGGTGGTGGTGGT
1651	MLOC_12223	HORVU.MOREX.r2.4HG0278020	1349	1363	+	2.86e-07	GTTGGAGGCGGCGGC
1652	MLOC_12223	HORVU.MOREX.r2.4HG0278670	1361	1375	-	7.15e-07	GGCGGAGGCGGCGAC
1653	MLOC_12223	HORVU.MOREX.r2.4HG0279180	1452	1466	-	7.7e-06	GCTGGAGGCGGCGCC
1654	MLOC_12223	HORVU.MOREX.r2.4HG0279290	1478	1492	-	3.84e-06	GCGGGCGGCGGCGGC
1655	MLOC_12223	HORVU.MOREX.r2.4HG0279630	250	264	-	5.58e-06	TGGAGCGGCGGTGGT
1656	MLOC_12223	HORVU.MOREX.r2.4HG0280590	1273	1287	-	8.29e-07	GGTGGTGGTGGTGGT
1657	MLOC_12223	HORVU.MOREX.r2.4HG0280590	1276	1290	-	8.29e-07	GGTGGTGGTGGTGGT
1658	MLOC_12223	HORVU.MOREX.r2.4HG0280590	1279	1293	-	4.49e-06	AGTGGTGGTGGTGGT
1659	MLOC_12223	HORVU.MOREX.r2.4HG0280590	1302	1316	-	6.3e-07	GGTGGTGGTGGTGGC
1660	MLOC_12223	HORVU.MOREX.r2.4HG0280590	1305	1319	-	8.29e-07	GGTGGTGGTGGTGGT
1661	MLOC_12223	HORVU.MOREX.r2.4HG0280590	1308	1322	-	8.9e-07	GGCGGTGGTGGTGGT
1662	MLOC_12223	HORVU.MOREX.r2.4HG0280590	1311	1325	-	7.09e-06	GAAGGCGGTGGTGGT
1663	MLOC_12223	HORVU.MOREX.r2.4HG0280590	1314	1328	-	7.07e-07	AGCGAAGGCGGTGGT
1664	MLOC_12223	HORVU.MOREX.r2.4HG0280590	1422	1436	+	5.63e-06	GGAGGCGGAGGCGGA
1665	MLOC_12223	HORVU.MOREX.r2.4HG0281650	1386	1400	-	6.95e-06	AGGGGAGACGGTGGA
1666	MLOC_12223	HORVU.MOREX.r2.4HG0281690	1019	1033	-	3.23e-07	AGCGGAGGCGGTGGG
1667	MLOC_12223	HORVU.MOREX.r2.4HG0281690	1486	1500	-	9.29e-07	TGCGACGGCGGTGGA
1668	MLOC_12223	HORVU.MOREX.r2.4HG0281990	246	260	+	3.67e-06	GGAGGAGGAGGCGGC
1669	MLOC_12223	HORVU.MOREX.r2.4HG0283080	200	214	-	3.66e-07	GGTGACGGCGGCGGA
1670	MLOC_12223	HORVU.MOREX.r2.4HG0283080	225	239	-	6.25e-06	GGCGGAGGCGGAGCA
1671	MLOC_12223	HORVU.MOREX.r2.4HG0283640	1429	1443	+	7.37e-07	GGCAGCGGCGGCGGT
1672	MLOC_12223	HORVU.MOREX.r2.4HG0284010	703	717	+	6.87e-06	TGCCGCGGCGGTGGG
1673	MLOC_12223	HORVU.MOREX.r2.4HG0284490	1482	1496	-	2.54e-06	GGTGGTGGTGGTGGG
1674	MLOC_12223	HORVU.MOREX.r2.4HG0284550	1218	1232	+	6.3e-07	GGTGGTGGTGGTGGC
1675	MLOC_12223	HORVU.MOREX.r2.4HG0285170	130	144	-	5.63e-06	TACGGTGGCGGTGGG
1676	MLOC_12223	HORVU.MOREX.r2.4HG0285170	154	168	+	3.41e-07	GGCGGCAGCGGCGGT
1677	MLOC_12223	HORVU.MOREX.r2.4HG0285530	1349	1363	-	3.6e-07	AGAGGAGGCGGCGGC
1678	MLOC_12223	HORVU.MOREX.r2.4HG0286870	1356	1370	-	8.86e-06	AAAGGAAGCGGTGGG
1679	MLOC_12223	HORVU.MOREX.r2.4HG0286870	1377	1391	-	3.51e-06	GGATGCGGCGGAGGA
1680	MLOC_12223	HORVU.MOREX.r2.4HG0287310	208	222	+	5.93e-06	TCCTGCGGCGGTGGC
1681	MLOC_12223	HORVU.MOREX.r2.4HG0287310	68	82	+	8.01e-06	CGCCGCAGCGGTGGA
1682	MLOC_12223	HORVU.MOREX.r2.4HG0287540	1466	1480	-	9.3e-06	GGAGATGGCGGAGGC
1683	MLOC_12223	HORVU.MOREX.r2.4HG0287540	246	260	+	1.75e-06	TGCGGCAGCGGCGGC
1684	MLOC_12223	HORVU.MOREX.r2.4HG0287540	249	263	+	7.37e-07	GGCAGCGGCGGCGGT
1685	MLOC_12223	HORVU.MOREX.r2.4HG0287540	252	266	+	9.92e-08	AGCGGCGGCGGTGGA
1686	MLOC_12223	HORVU.MOREX.r2.4HG0287970	272	286	-	2.91e-06	GGCGATGGTGGTGGA
1687	MLOC_12223	HORVU.MOREX.r2.4HG0288920	552	566	-	5.81e-06	GGGGGAGGAGGCGGA
1688	MLOC_12223	HORVU.MOREX.r2.4HG0289810	1101	1115	+	4.44e-06	TGAGGAGGCGGCGAA
1689	MLOC_12223	HORVU.MOREX.r2.4HG0289810	46	60	+	7.48e-06	GTCGTCGGCGGCGGC
1690	MLOC_12223	HORVU.MOREX.r2.4HG0289850	1446	1460	-	5.63e-06	GGCTGAAGTGGCGGC
1691	MLOC_12223	HORVU.MOREX.r2.4HG0290110	134	148	-	3.79e-06	GAGGGTAGCGGTGGT
1692	MLOC_12223	HORVU.MOREX.r2.4HG0290190	1452	1466	+	3.84e-06	GCGGGCGGCGGCGGC
1693	MLOC_12223	HORVU.MOREX.r2.4HG0290190	1455	1469	+	1.73e-06	GGCGGCGGCGGCGAC
1694	MLOC_12223	HORVU.MOREX.r2.4HG0291040	1417	1431	-	3.12e-06	TTTGGCGGCGGCGGA
1695	MLOC_12223	HORVU.MOREX.r2.4HG0291230	1399	1413	-	1.21e-06	GGCGGCGGCGGCGAA
1696	MLOC_12223	HORVU.MOREX.r2.4HG0291230	1402	1416	-	5.25e-08	GGTGGCGGCGGCGGC
1697	MLOC_12223	HORVU.MOREX.r2.4HG0291230	1405	1419	-	2.48e-06	CGAGGTGGCGGCGGC
1698	MLOC_12223	HORVU.MOREX.r2.4HG0291230	60	74	-	2.54e-06	AGCTGCGGCGGTGGG
1699	MLOC_12223	HORVU.MOREX.r2.4HG0292140	1375	1389	+	5.96e-07	GGCGACGGCGGCGGC
1700	MLOC_12223	HORVU.MOREX.r2.4HG0292140	1378	1392	+	6.49e-07	GACGGCGGCGGCGGC
1701	MLOC_12223	HORVU.MOREX.r2.4HG0292140	1381	1395	+	3.6e-07	GGCGGCGGCGGCGGG
1702	MLOC_12223	HORVU.MOREX.r2.4HG0292140	1448	1462	-	2.35e-06	GAAGACGGCGGTGGC
1703	MLOC_12223	HORVU.MOREX.r2.4HG0293270	14	28	-	2.84e-06	GAACGTGGCGGTGGA
1704	MLOC_12223	HORVU.MOREX.r2.4HG0293750	1477	1491	+	3.55e-06	GGCTTTGGCGGCGGC
1705	MLOC_12223	HORVU.MOREX.r2.4HG0293750	1480	1494	+	5.29e-06	TTTGGCGGCGGCGGT
1706	MLOC_12223	HORVU.MOREX.r2.4HG0295120	1384	1398	-	4.59e-06	TGCGGTGGCGGAGGA
1707	MLOC_12223	HORVU.MOREX.r2.4HG0295120	1464	1478	+	5.59e-07	GGCAGCGGCGGCGGC
1708	MLOC_12223	HORVU.MOREX.r2.4HG0295120	1467	1481	+	5.65e-07	AGCGGCGGCGGCGGC
1709	MLOC_12223	HORVU.MOREX.r2.4HG0295390	921	935	+	3.84e-06	GACGACGGCGGCGGC
1710	MLOC_12223	HORVU.MOREX.r2.4HG0295390	924	938	+	6.49e-07	GACGGCGGCGGCGGC
1711	MLOC_12223	HORVU.MOREX.r2.4HG0295390	927	941	+	5.8e-08	GGCGGCGGCGGCGGC
1712	MLOC_12223	HORVU.MOREX.r2.4HG0295390	930	944	+	3.6e-07	GGCGGCGGCGGCGGG
1713	MLOC_12223	HORVU.MOREX.r2.4HG0295930	1482	1496	-	5.89e-07	GCAGGCGGCGGTGGC
1714	MLOC_12223	HORVU.MOREX.r2.4HG0298880	665	679	+	1.35e-06	GCCGGCGGCGGCGGT
1715	MLOC_12223	HORVU.MOREX.r2.4HG0298880	668	682	+	1.13e-08	GGCGGCGGCGGTGGC
1716	MLOC_12223	HORVU.MOREX.r2.4HG0298950	170	184	-	1.32e-06	GGCGGGGGCGGCGGA
1717	MLOC_12223	HORVU.MOREX.r2.4HG0298950	551	565	+	3.29e-06	GAAGGAGGCGGAGGA
1718	MLOC_12223	HORVU.MOREX.r2.4HG0298950	611	625	-	3.6e-07	GCTGGTGGCGGTGGC
1719	MLOC_12223	HORVU.MOREX.r2.4HG0303130	1331	1345	-	9.13e-06	GGAGGAGGCGGAGCA
1720	MLOC_12223	HORVU.MOREX.r2.4HG0303130	1399	1413	-	4.3e-06	GGAGGAGGCGGCGAG
1721	MLOC_12223	HORVU.MOREX.r2.4HG0304030	1001	1015	+	2.88e-06	GGGCGTGGCGGCGGA
1722	MLOC_12223	HORVU.MOREX.r2.4HG0304030	1038	1052	+	1.75e-06	GGGGCAGGCGGCGGA
1723	MLOC_12223	HORVU.MOREX.r2.4HG0304030	1089	1103	+	4.08e-07	GGCGCAGGCGGCGGA
1724	MLOC_12223	HORVU.MOREX.r2.4HG0304030	1119	1133	+	4.08e-07	GGCGCAGGCGGCGGA
1725	MLOC_12223	HORVU.MOREX.r2.4HG0304030	1137	1151	+	4.95e-06	CGGGGCGGCGGCGGC
1726	MLOC_12223	HORVU.MOREX.r2.4HG0304030	1140	1154	+	5.8e-08	GGCGGCGGCGGCGGC
1727	MLOC_12223	HORVU.MOREX.r2.4HG0304030	1143	1157	+	2.88e-06	GGCGGCGGCGGCGCT
1728	MLOC_12223	HORVU.MOREX.r2.4HG0304030	1443	1457	-	5.96e-07	GGCGGCGGTGGTGGC
1729	MLOC_12223	HORVU.MOREX.r2.4HG0304030	1446	1460	-	1.07e-06	CGAGGCGGCGGTGGT
1730	MLOC_12223	HORVU.MOREX.r2.4HG0304030	965	979	+	6.72e-06	CGGGGCGGCGGTGGG
1731	MLOC_12223	HORVU.MOREX.r2.4HG0304030	982	996	+	3.75e-06	GGTCGTGGCGGCGGG
1732	MLOC_12223	HORVU.MOREX.r2.4HG0310280	568	582	+	2.1e-06	GGGTATGGCGGTGGA
1733	MLOC_12223	HORVU.MOREX.r2.4HG0310280	574	588	+	2.95e-06	GGCGGTGGAGGTGGT
1734	MLOC_12223	HORVU.MOREX.r2.4HG0310280	577	591	+	1.97e-07	GGTGGAGGTGGTGGC
1735	MLOC_12223	HORVU.MOREX.r2.4HG0310280	598	612	+	2.78e-06	GGTGGTGGAGGTGGT
1736	MLOC_12223	HORVU.MOREX.r2.4HG0310280	601	615	+	1.97e-07	GGTGGAGGTGGTGGC
1737	MLOC_12223	HORVU.MOREX.r2.4HG0310280	604	618	+	9.39e-06	GGAGGTGGTGGCGGG
1738	MLOC_12223	HORVU.MOREX.r2.4HG0310280	622	636	+	6.57e-07	GGTGGAGGTGGCGGC
1739	MLOC_12223	HORVU.MOREX.r2.4HG0310280	625	639	+	1.36e-07	GGAGGTGGCGGCGGC
1740	MLOC_12223	HORVU.MOREX.r2.4HG0310280	637	651	+	9.84e-06	GGCTATGGTGGTGGC
1741	MLOC_12223	HORVU.MOREX.r2.4HG0312080	1450	1464	+	2.7e-06	GCCGGAGGCGGTGAC
1742	MLOC_12223	HORVU.MOREX.r2.4HG0312260	521	535	-	5.8e-08	GGCGGCGGCGGCGGC
1743	MLOC_12223	HORVU.MOREX.r2.4HG0315010	654	668	-	7.48e-06	GGAGGAGACGGCGGG
1744	MLOC_12223	HORVU.MOREX.r2.4HG0315010	755	769	-	3.43e-08	GGCGGCGGCGGCGGA
1745	MLOC_12223	HORVU.MOREX.r2.4HG0315010	758	772	-	5.8e-08	GGCGGCGGCGGCGGC
1746	MLOC_12223	HORVU.MOREX.r2.4HG0315010	761	775	-	5.8e-08	GGCGGCGGCGGCGGC
1747	MLOC_12223	HORVU.MOREX.r2.4HG0315010	764	778	-	6.49e-07	GACGGCGGCGGCGGC
1748	MLOC_12223	HORVU.MOREX.r2.4HG0315010	767	781	-	5.96e-07	GGCGACGGCGGCGGC
1749	MLOC_12223	HORVU.MOREX.r2.4HG0315210	1073	1087	-	4.8e-06	TGTGGTGACGGTGGA
1750	MLOC_12223	HORVU.MOREX.r2.4HG0317680	1456	1470	-	2.25e-06	GGATTAGGCGGCGGC
1751	MLOC_12223	HORVU.MOREX.r2.4HG0317980	615	629	-	9.84e-06	GTTGCTGGCGGCGGC
1752	MLOC_12223	HORVU.MOREX.r2.4HG0318600	5	19	+	7.93e-06	TTTTGCGGCGGCGGA
1753	MLOC_12223	HORVU.MOREX.r2.4HG0318930	1409	1423	-	2.22e-06	GATGGAGACGGTGGA
1754	MLOC_12223	HORVU.MOREX.r2.4HG0322050	1187	1201	-	8.01e-06	GGCAGCGGCGGCGAC
1755	MLOC_12223	HORVU.MOREX.r2.4HG0322050	1190	1204	-	6.52e-06	GAGGGCAGCGGCGGC
1756	MLOC_12223	HORVU.MOREX.r2.4HG0322450	642	656	+	8.01e-06	GACGCCGGCGGCGGC
1757	MLOC_12223	HORVU.MOREX.r2.4HG0323110	108	122	+	8.55e-07	GGTGCAGGCGGTGGG
1758	MLOC_12223	HORVU.MOREX.r2.4HG0324290	1343	1357	-	7.48e-06	TGTGGTGGAGGTGGA
1759	MLOC_12223	HORVU.MOREX.r2.4HG0325030	1376	1390	-	1.68e-06	GGAGCCGGCGGCGGA
1760	MLOC_12223	HORVU.MOREX.r2.4HG0326060	326	340	+	3.12e-07	GGGAGAGGCGGTGGC
1761	MLOC_12223	HORVU.MOREX.r2.4HG0326830	1228	1242	-	5.99e-06	AGAGATAGCGGTGGC
1762	MLOC_12223	HORVU.MOREX.r2.4HG0327050	1307	1321	-	3.81e-07	GGAGAAGGCGGCGGC
1763	MLOC_12223	HORVU.MOREX.r2.4HG0327190	159	173	+	2.25e-06	GGGAGCGGCGGCGGC
1764	MLOC_12223	HORVU.MOREX.r2.4HG0327270	247	261	+	9.13e-06	GGCGATGGTGGCGGC
1765	MLOC_12223	HORVU.MOREX.r2.4HG0327270	250	264	+	6.86e-07	GATGGTGGCGGCGGC
1766	MLOC_12223	HORVU.MOREX.r2.4HG0327270	402	416	+	3.22e-06	GGCTTCGGCGGCGGC
1767	MLOC_12223	HORVU.MOREX.r2.4HG0327270	405	419	+	4.49e-06	TTCGGCGGCGGCGGC
1768	MLOC_12223	HORVU.MOREX.r2.4HG0327270	408	422	+	3.43e-08	GGCGGCGGCGGCGGA
1769	MLOC_12223	HORVU.MOREX.r2.4HG0327270	435	449	+	6.3e-07	GGTGATGGCGGCGGC
1770	MLOC_12223	HORVU.MOREX.r2.4HG0327270	438	452	+	6.04e-07	GATGGCGGCGGCGGC
1771	MLOC_12223	HORVU.MOREX.r2.4HG0327530	909	923	-	6.32e-06	GTCTGCAGCGGCGGC
1772	MLOC_12223	HORVU.MOREX.r2.4HG0327680	38	52	-	2.12e-06	GGTGGCGGCGGCGCC
1773	MLOC_12223	HORVU.MOREX.r2.4HG0327680	41	55	-	9.39e-06	CTTGGTGGCGGCGGC
1774	MLOC_12223	HORVU.MOREX.r2.4HG0328610	775	789	+	1.32e-06	TGTAGTGGCGGTGGC
1775	MLOC_12223	HORVU.MOREX.r2.4HG0329040	1247	1261	-	6.66e-06	GGAGACGGTGGTGGT
1776	MLOC_12223	HORVU.MOREX.r2.4HG0329040	1250	1264	-	6.49e-07	GGCGGAGACGGTGGT
1777	MLOC_12223	HORVU.MOREX.r2.4HG0330120	1436	1450	-	6.49e-07	GGGGGAGGCGGCGGG
1778	MLOC_12223	HORVU.MOREX.r2.4HG0330320	1456	1470	-	5.96e-07	GGCGGAGGAGGTGGA
1779	MLOC_12223	HORVU.MOREX.r2.4HG0330410	103	117	-	5e-06	GGTGAAGGCGGCGCC
1780	MLOC_12223	HORVU.MOREX.r2.4HG0331220	1416	1430	-	1.91e-06	GGGGATGGCGGCGGA
1781	MLOC_12223	HORVU.MOREX.r2.4HG0332390	1386	1400	-	8.9e-07	GGCGACGGCGGTGGG
1782	MLOC_12223	HORVU.MOREX.r2.4HG0332560	1483	1497	-	3.6e-07	GGCGGCGGCGGCGGG
1783	MLOC_12223	HORVU.MOREX.r2.4HG0332560	1486	1500	-	5.8e-08	GGCGGCGGCGGCGGC
1784	MLOC_12223	HORVU.MOREX.r2.4HG0333190	666	680	-	9.75e-06	GGCGTCAGCGGCGGG
1785	MLOC_12223	HORVU.MOREX.r2.4HG0333470	1453	1467	-	2.45e-06	GGTCTCGGCGGTGGA
1786	MLOC_12223	HORVU.MOREX.r2.4HG0333550	448	462	+	1.64e-06	TGGGGCGGCGGCGGA
1787	MLOC_12223	HORVU.MOREX.r2.4HG0333700	666	680	+	1.68e-06	GGATGAGGCGGTGAT
1788	MLOC_12223	HORVU.MOREX.r2.4HG0334620	175	189	-	4.04e-08	GGCGGTGGCGGCGGA
1789	MLOC_12223	HORVU.MOREX.r2.4HG0334620	178	192	-	1.71e-06	GGCGGCGGTGGCGGC
1790	MLOC_12223	HORVU.MOREX.r2.4HG0334620	181	195	-	3.4e-06	ACAGGCGGCGGTGGC
1791	MLOC_12223	HORVU.MOREX.r2.4HG0334620	614	628	-	1.18e-08	GGTGGTGGCGGTGGC
1792	MLOC_12223	HORVU.MOREX.r2.4HG0334620	620	634	-	2.1e-06	GGCTGTGGTGGTGGC
1793	MLOC_12223	HORVU.MOREX.r2.4HG0335610	1250	1264	-	8.5e-06	GGAGACGGCGGAGGC
1794	MLOC_12223	HORVU.MOREX.r2.4HG0335610	1253	1267	-	3.67e-06	GGGGGAGACGGCGGA
1795	MLOC_12223	HORVU.MOREX.r2.4HG0335610	1365	1379	-	3.84e-06	CGCGGCAGCGGCGGC
1796	MLOC_12223	HORVU.MOREX.r2.4HG0336250	1006	1020	+	6.04e-07	GGTCGCGGCGGCGGA
1797	MLOC_12223	HORVU.MOREX.r2.4HG0336250	973	987	+	2.35e-06	GGTGGTGGCGGCGCC
1798	MLOC_12223	HORVU.MOREX.r2.4HG0337940	1455	1469	+	1.82e-06	TGCTGCGGCGGCGGC
1799	MLOC_12223	HORVU.MOREX.r2.4HG0337940	1458	1472	+	5.73e-07	TGCGGCGGCGGCGGC
1800	MLOC_12223	HORVU.MOREX.r2.4HG0337940	1461	1475	+	5.8e-08	GGCGGCGGCGGCGGC
1801	MLOC_12223	HORVU.MOREX.r2.4HG0337940	674	688	+	3.01e-06	ACAGGAAGCGGTGGA
1802	MLOC_12223	HORVU.MOREX.r2.4HG0337940	954	968	+	3.05e-06	GGTGGCGACGGCGGC
1803	MLOC_12223	HORVU.MOREX.r2.4HG0337940	957	971	+	3.94e-07	GGCGACGGCGGCGGA
1804	MLOC_12223	HORVU.MOREX.r2.4HG0339160	762	776	-	5.8e-08	GGCGGCGGCGGCGGC
1805	MLOC_12223	HORVU.MOREX.r2.4HG0339160	765	779	-	4.49e-06	TTCGGCGGCGGCGGC
1806	MLOC_12223	HORVU.MOREX.r2.4HG0339650	316	330	+	1.93e-06	GACGACGGCGGTGGT
1807	MLOC_12223	HORVU.MOREX.r2.4HG0339670	728	742	+	2.81e-06	GCGGGCGGCGGCGGA
1808	MLOC_12223	HORVU.MOREX.r2.4HG0339840	1396	1410	-	8.95e-06	GCGGAAAGCGGTGGC
1809	MLOC_12223	HORVU.MOREX.r2.4HG0340330	296	310	+	4.49e-06	TGTGGAGGAGGTGGC
1810	MLOC_12223	HORVU.MOREX.r2.4HG0340330	795	809	+	6.87e-06	CAAGGAGGCGGCGGT
1811	MLOC_12223	HORVU.MOREX.r2.4HG0340330	798	812	+	6.86e-07	GGAGGCGGCGGTGAA
1812	MLOC_12223	HORVU.MOREX.r2.4HG0341580	590	604	-	1.58e-06	GGGGGCGGCGGCGGG
1813	MLOC_12223	HORVU.MOREX.r2.4HG0341580	593	607	-	2.95e-06	GGAGGGGGCGGCGGC
1814	MLOC_12223	HORVU.MOREX.r2.4HG0341580	734	748	-	1.58e-06	GGGGGCGGCGGCGGG
1815	MLOC_12223	HORVU.MOREX.r2.4HG0341580	808	822	-	5.17e-06	TCTGGCGGCGGCGGC
1816	MLOC_12223	HORVU.MOREX.r2.4HG0342540	1335	1349	+	4.69e-06	GGCCGAAGCGGTGAA
1817	MLOC_12223	HORVU.MOREX.r2.4HG0343650	489	503	+	1.4e-06	GTCGGAGGCGGCGGG
1818	MLOC_12223	HORVU.MOREX.r2.4HG0343650	589	603	+	7.16e-06	GGGTGAGGTGGCGGC
1819	MLOC_12223	HORVU.MOREX.r2.4HG0343680	1108	1122	+	2.58e-07	GGTGGAGGCGGAGGA
1820	MLOC_12223	HORVU.MOREX.r2.4HG0343710	1017	1031	+	7.24e-06	CATGGCGGCGGCGGC
1821	MLOC_12223	HORVU.MOREX.r2.4HG0343710	1224	1238	+	1.55e-06	GGTGGTGGAGGTGGA
1822	MLOC_12223	HORVU.MOREX.r2.4HG0343710	1227	1241	+	7.7e-06	GGTGGAGGTGGAGGT
1823	MLOC_12223	HORVU.MOREX.r2.4HG0343710	474	488	+	6.77e-07	GGCGATGGCGGCGGC
1824	MLOC_12223	HORVU.MOREX.r2.4HG0343710	477	491	+	6.04e-07	GATGGCGGCGGCGGC
1825	MLOC_12223	HORVU.MOREX.r2.4HG0343710	480	494	+	5.8e-08	GGCGGCGGCGGCGGC
1826	MLOC_12223	HORVU.MOREX.r2.4HG0343710	665	679	+	1.84e-06	GATGGCAGCGGCGGC
1827	MLOC_12223	HORVU.MOREX.r2.4HG0343710	711	725	+	1.84e-06	GATGGCAGCGGCGGC
1828	MLOC_12223	HORVU.MOREX.r2.4HG0343710	757	771	+	1.84e-06	GATGGCAGCGGCGGC
1829	MLOC_12223	HORVU.MOREX.r2.4HG0343710	800	814	+	6.3e-07	GGTGATGGCGGCGGC
1830	MLOC_12223	HORVU.MOREX.r2.4HG0343710	803	817	+	6.04e-07	GATGGCGGCGGCGGC
1831	MLOC_12223	HORVU.MOREX.r2.4HG0343710	846	860	+	6.3e-07	GGTGATGGCGGCGGC
1832	MLOC_12223	HORVU.MOREX.r2.4HG0343710	849	863	+	6.04e-07	GATGGCGGCGGCGGC
1833	MLOC_12223	HORVU.MOREX.r2.4HG0343710	892	906	+	6.3e-07	GGTGATGGCGGCGGC
1834	MLOC_12223	HORVU.MOREX.r2.4HG0343710	895	909	+	6.04e-07	GATGGCGGCGGCGGC
1835	MLOC_12223	HORVU.MOREX.r2.4HG0343710	938	952	+	6.3e-07	GGTGATGGCGGCGGC
1836	MLOC_12223	HORVU.MOREX.r2.4HG0343710	941	955	+	6.04e-07	GATGGCGGCGGCGGC
1837	MLOC_12223	HORVU.MOREX.r2.4HG0343710	984	998	+	6.3e-07	GGTGATGGCGGCGGC
1838	MLOC_12223	HORVU.MOREX.r2.4HG0343710	987	1001	+	6.04e-07	GATGGCGGCGGCGGC
1839	MLOC_12223	HORVU.MOREX.r2.4HG0344840	8	22	-	3.41e-07	GGTCGAGGCGGCGGC
1840	MLOC_12223	HORVU.MOREX.r2.4HG0345350	1425	1439	-	1.6e-06	GGAGGAGACGGCGGA
1841	MLOC_12223	HORVU.MOREX.r2.4HG0345590	1108	1122	-	7.33e-06	TGCGCCGGCGGCGGC
1842	MLOC_12223	HORVU.MOREX.r2.4HG0346150	981	995	-	7.09e-06	GGTGGCGGCGGCGCG
1843	MLOC_12223	HORVU.MOREX.r2.4HG0346150	984	998	-	5.46e-06	CGGGGTGGCGGCGGC
1844	MLOC_12223	HORVU.MOREX.r2.4HG0348310	1483	1497	-	6.25e-06	GCCGCCGGCGGTGGT
1845	MLOC_12223	HORVU.MOREX.r2.4HG0348310	456	470	-	5.63e-06	GGTGCAGGCGGAGGC
1846	MLOC_12223	HORVU.MOREX.r2.5HG0350930	1455	1469	-	1.11e-06	GGCGTCGGCGGCGGC
1847	MLOC_12223	HORVU.MOREX.r2.5HG0350930	1483	1497	-	1.11e-06	GGCGTCGGCGGCGGC
1848	MLOC_12223	HORVU.MOREX.r2.5HG0351380	1435	1449	-	9.75e-06	GCTGTTAGCGGTGGC
1849	MLOC_12223	HORVU.MOREX.r2.5HG0351900	726	740	+	4.64e-06	GTCGACGGCGGCGGC
1850	MLOC_12223	HORVU.MOREX.r2.5HG0351900	729	743	+	2.6e-06	GACGGCGGCGGCGGG
1851	MLOC_12223	HORVU.MOREX.r2.5HG0352930	1149	1163	-	9.48e-06	AGAGTTAGCGGTGGC
1852	MLOC_12223	HORVU.MOREX.r2.5HG0352960	1059	1073	+	2.35e-06	GACGGAGACGGTGGA
1853	MLOC_12223	HORVU.MOREX.r2.5HG0352960	1199	1213	+	8.21e-07	GGTGGAGGAGGTGGC
1854	MLOC_12223	HORVU.MOREX.r2.5HG0352960	733	747	+	2.35e-06	GACGGAGACGGTGGA
1855	MLOC_12223	HORVU.MOREX.r2.5HG0352960	873	887	+	8.21e-07	GGTGGAGGAGGTGGC
1856	MLOC_12223	HORVU.MOREX.r2.5HG0353300	1425	1439	-	2.54e-06	GGTGGTGGTGGTGGG
1857	MLOC_12223	HORVU.MOREX.r2.5HG0353360	1025	1039	+	4.69e-06	ATCGGCAGCGGTGGC
1858	MLOC_12223	HORVU.MOREX.r2.5HG0353360	1028	1042	+	9.66e-06	GGCAGCGGTGGCGGT
1859	MLOC_12223	HORVU.MOREX.r2.5HG0353360	891	905	+	6.45e-06	GGCTGCGGCGGTGAG
1860	MLOC_12223	HORVU.MOREX.r2.5HG0354200	1485	1499	+	8.17e-06	GGCTGCGACGGCGGC
1861	MLOC_12223	HORVU.MOREX.r2.5HG0354780	520	534	+	2.41e-06	GTAGGAGGCGGTGAA
1862	MLOC_12223	HORVU.MOREX.r2.5HG0355170	809	823	+	7.26e-07	GGAGGAGGCGGAGGC
1863	MLOC_12223	HORVU.MOREX.r2.5HG0355760	289	303	+	5.75e-06	CGAGGCAGCGGCGGC
1864	MLOC_12223	HORVU.MOREX.r2.5HG0355950	1230	1244	-	5.21e-07	GGCGCCGGCGGTGGC
1865	MLOC_12223	HORVU.MOREX.r2.5HG0356620	76	90	-	8.86e-06	CGCGGCGGCGGTGAT
1866	MLOC_12223	HORVU.MOREX.r2.5HG0356620	79	93	-	6.87e-06	GACCGCGGCGGCGGT
1867	MLOC_12223	HORVU.MOREX.r2.5HG0356650	797	811	+	8.29e-07	GGTGGTGGTGGTGGT
1868	MLOC_12223	HORVU.MOREX.r2.5HG0357560	1196	1210	-	8.29e-07	GGTTGCAGCGGCGGC
1869	MLOC_12223	HORVU.MOREX.r2.5HG0359550	66	80	+	6.66e-06	GGCGGAGGCGGAGAC
1870	MLOC_12223	HORVU.MOREX.r2.5HG0363290	1311	1325	-	3.55e-07	GGGGGCGGCGGCGGC
1871	MLOC_12223	HORVU.MOREX.r2.5HG0363900	1469	1483	+	6.66e-07	GGCGGGGGCGGTGGC
1872	MLOC_12223	HORVU.MOREX.r2.5HG0366000	381	395	-	3.43e-08	GGCGGCGGCGGCGGA
1873	MLOC_12223	HORVU.MOREX.r2.5HG0366000	384	398	-	5.8e-08	GGCGGCGGCGGCGGC
1874	MLOC_12223	HORVU.MOREX.r2.5HG0366000	387	401	-	5.8e-08	GGCGGCGGCGGCGGC
1875	MLOC_12223	HORVU.MOREX.r2.5HG0366000	390	404	-	1.14e-07	GGAGGCGGCGGCGGC
1876	MLOC_12223	HORVU.MOREX.r2.5HG0366000	393	407	-	5.75e-06	TAGGGAGGCGGCGGC
1877	MLOC_12223	HORVU.MOREX.r2.5HG0366000	408	422	-	3.97e-06	GGCCGTGGCGGCGGG
1878	MLOC_13438	HORVU.MOREX.r2.1HG0003970	86	100	+	3.55e-06	CTTGGTCTTCACGTG
1879	MLOC_13438	HORVU.MOREX.r2.1HG0008840	656	670	-	4.95e-06	CATGTCCCTCACGTG
1880	MLOC_13438	HORVU.MOREX.r2.1HG0023750	305	319	-	2.45e-06	CAAGCGAGGCACGTG
1881	MLOC_13438	HORVU.MOREX.r2.1HG0026230	682	696	-	2.22e-06	CGCGGTTGACACGTG
1882	MLOC_13438	HORVU.MOREX.r2.1HG0031540	283	297	+	5.76e-07	CTTGGTATGCACGTG
1883	MLOC_13438	HORVU.MOREX.r2.1HG0036120	1031	1045	-	2.53e-06	CGAGGGGGGCACGTG
1884	MLOC_13438	HORVU.MOREX.r2.1HG0036120	969	983	-	1.43e-07	GGTGTTTCGCACGTG
1885	MLOC_13438	HORVU.MOREX.r2.1HG0036140	274	288	-	3.48e-06	GTTGCCTGGCACGTG
1886	MLOC_13438	HORVU.MOREX.r2.1HG0036740	578	592	+	3.67e-06	CCGGCGTGGCACGTG
1887	MLOC_13438	HORVU.MOREX.r2.1HG0043290	110	124	-	4.32e-06	CAGATTTTGCACGTG
1888	MLOC_13438	HORVU.MOREX.r2.1HG0046000	507	521	+	9.93e-07	CTTGATCCGCACGTG
1889	MLOC_13438	HORVU.MOREX.r2.1HG0050020	1113	1127	-	9.15e-06	CGGTGGTCACACGTG
1890	MLOC_13438	HORVU.MOREX.r2.1HG0050640	1307	1321	+	1.75e-06	CGAACGTGGCACGTG
1891	MLOC_13438	HORVU.MOREX.r2.1HG0055750	280	294	+	1.38e-07	CATGGTTCGCACGTG
1892	MLOC_13438	HORVU.MOREX.r2.1HG0056620	135	149	+	8.18e-06	CGCGTCCGTCACGTG
1893	MLOC_13438	HORVU.MOREX.r2.1HG0059060	192	206	-	4.04e-06	CGCGGGGCGCACGTG
1894	MLOC_13438	HORVU.MOREX.r2.1HG0061320	332	346	+	4.42e-08	CGTGCGCTGCACGTG
1895	MLOC_13438	HORVU.MOREX.r2.1HG0062420	391	405	+	6.43e-06	GGGGTGGCGCACGTG
1896	MLOC_13438	HORVU.MOREX.r2.1HG0062600	1191	1205	+	7.64e-06	CAAGGCATGCACGTG
1897	MLOC_13438	HORVU.MOREX.r2.1HG0068660	1099	1113	-	4.61e-08	CGTGTGTCCCACGTG
1898	MLOC_13438	HORVU.MOREX.r2.1HG0071770	978	992	+	5.74e-06	GGTATCACGCACGTG
1899	MLOC_13438	HORVU.MOREX.r2.1HG0071790	347	361	-	1.13e-06	CATGGCATGCACGTG
1900	MLOC_13438	HORVU.MOREX.r2.1HG0071960	515	529	+	1.36e-06	GGTGGCTGCCACGTG
1901	MLOC_13438	HORVU.MOREX.r2.1HG0075060	1174	1188	-	2.02e-06	CTGGTGCGGCACGTG
1902	MLOC_13438	HORVU.MOREX.r2.2HG0082190	1130	1144	+	9.59e-09	CGTGCGTTGCACGTG
1903	MLOC_13438	HORVU.MOREX.r2.2HG0087750	1230	1244	+	2.37e-06	CATGCGCTTCACGTG
1904	MLOC_13438	HORVU.MOREX.r2.2HG0087750	1239	1253	-	4.16e-06	GAGGGGTGGCACGTG
1905	MLOC_13438	HORVU.MOREX.r2.2HG0092150	453	467	-	3.32e-07	CGGGCTCTGCACGTG
1906	MLOC_13438	HORVU.MOREX.r2.2HG0092680	1342	1356	+	1.28e-06	CGAGCTCGCCACGTG
1907	MLOC_13438	HORVU.MOREX.r2.2HG0097160	1139	1153	+	7.74e-06	GGTGGTTTGCACGTC
1908	MLOC_13438	HORVU.MOREX.r2.2HG0099200	1322	1336	-	1.99e-06	GGGGAGTCGCACGTG
1909	MLOC_13438	HORVU.MOREX.r2.2HG0099560	167	181	-	1.28e-06	CTTGTTCTCCACGTG
1910	MLOC_13438	HORVU.MOREX.r2.2HG0101730	261	275	-	6.96e-06	CAAGTGTCACACGTG
1911	MLOC_13438	HORVU.MOREX.r2.2HG0101730	941	955	-	6.96e-06	CAAGTGTCACACGTG
1912	MLOC_13438	HORVU.MOREX.r2.2HG0104300	408	422	-	1.61e-06	CAAGTGTCGCACGTG
1913	MLOC_13438	HORVU.MOREX.r2.2HG0106550	712	726	+	8.45e-06	CACGGGACCCACGTG
1914	MLOC_13438	HORVU.MOREX.r2.2HG0111940	769	783	+	8.42e-07	CGCGTGATGCACGTG
1915	MLOC_13438	HORVU.MOREX.r2.2HG0114750	826	840	+	7.74e-06	GGGGATTTACACGTG
1916	MLOC_13438	HORVU.MOREX.r2.2HG0117890	128	142	-	8.23e-06	CGCAACTGGCACGTG
1917	MLOC_13438	HORVU.MOREX.r2.2HG0124380	1330	1344	-	3.24e-06	CATGTGGCCCACGTG
1918	MLOC_13438	HORVU.MOREX.r2.2HG0125800	162	176	-	9.9e-06	GCTGCTTCCCACGTG
1919	MLOC_13438	HORVU.MOREX.r2.2HG0130210	766	780	+	9.06e-06	CGAGCGTGGCACATG
1920	MLOC_13438	HORVU.MOREX.r2.2HG0131660	807	821	-	8.5e-06	GATGGGCGTCACGTG
1921	MLOC_13438	HORVU.MOREX.r2.2HG0136270	949	963	+	9.59e-09	CGTGCGTTGCACGTG
1922	MLOC_13438	HORVU.MOREX.r2.2HG0138070	1164	1178	-	8.5e-06	CGGTAGAGCCACGTG
1923	MLOC_13438	HORVU.MOREX.r2.2HG0142610	735	749	-	5.61e-06	CGCAGTCCGCACGTG
1924	MLOC_13438	HORVU.MOREX.r2.2HG0142690	16	30	+	8.34e-09	CGTGTGTTGCACGTG
1925	MLOC_13438	HORVU.MOREX.r2.2HG0144160	330	344	+	1.06e-06	CGCGGGATGCACGTG
1926	MLOC_13438	HORVU.MOREX.r2.2HG0146320	641	655	+	8.6e-06	GGTCATTTGCACGTG
1927	MLOC_13438	HORVU.MOREX.r2.2HG0146950	750	764	+	9.42e-06	GGTGCGAGGCACGTC
1928	MLOC_13438	HORVU.MOREX.r2.2HG0147370	861	875	+	1.25e-06	CGTGTGGGTCACGTG
1929	MLOC_13438	HORVU.MOREX.r2.2HG0151140	416	430	-	2.18e-06	CGTTACTTGCACGTG
1930	MLOC_13438	HORVU.MOREX.r2.2HG0151140	904	918	-	8.39e-06	GGTTGTTGTCACGTG
1931	MLOC_13438	HORVU.MOREX.r2.2HG0159120	134	148	+	6.91e-06	GAAGGGTGGCACGTG
1932	MLOC_13438	HORVU.MOREX.r2.2HG0159970	1420	1434	-	6.01e-06	GGTGTCCTTCACGTG
1933	MLOC_13438	HORVU.MOREX.r2.2HG0163630	1394	1408	-	5.48e-06	CGGGGTGGACACGTG
1934	MLOC_13438	HORVU.MOREX.r2.2HG0165790	1299	1313	-	6.91e-06	GAAGGGTGGCACGTG
1935	MLOC_13438	HORVU.MOREX.r2.2HG0166160	802	816	-	6.14e-06	GGTGCTTGGCACATG
1936	MLOC_13438	HORVU.MOREX.r2.2HG0170860	364	378	+	8.76e-06	CGTGTTAGACACATG
1937	MLOC_13438	HORVU.MOREX.r2.2HG0171400	1316	1330	+	5.81e-07	CATGCTAGCCACGTG
1938	MLOC_13438	HORVU.MOREX.r2.2HG0177260	1046	1060	+	1.3e-08	CGTGGGTTGCACGTG
1939	MLOC_13438	HORVU.MOREX.r2.3HG0197160	59	73	-	8.55e-07	CGTGGGGCCCACGTG
1940	MLOC_13438	HORVU.MOREX.r2.3HG0203910	991	1005	-	5.48e-06	TATGTGTCGCACGTG
1941	MLOC_13438	HORVU.MOREX.r2.3HG0228390	135	149	-	5.32e-07	CTTGAGTTGCACGTG
1942	MLOC_13438	HORVU.MOREX.r2.3HG0235270	1092	1106	-	4.56e-06	CGTCCGTGTCACGTG
1943	MLOC_13438	HORVU.MOREX.r2.3HG0241690	253	267	+	4.32e-06	AGTGGCTTGCACGTG
1944	MLOC_13438	HORVU.MOREX.r2.3HG0241690	262	276	-	4.46e-07	CGTTGTTCGCACGTG
1945	MLOC_13438	HORVU.MOREX.r2.3HG0243220	589	603	+	7.92e-06	GGTGGCGGCCACGTG
1946	MLOC_13438	HORVU.MOREX.r2.3HG0247850	787	801	-	7.3e-06	GACGCTTGGCACGTG
1947	MLOC_13438	HORVU.MOREX.r2.3HG0253640	1010	1024	-	7.18e-06	CACGTCCGGCACGTG
1948	MLOC_13438	HORVU.MOREX.r2.3HG0253790	521	535	-	7.82e-06	GACGCGTGGCACGTG
1949	MLOC_13438	HORVU.MOREX.r2.3HG0253920	926	940	+	6.69e-06	CGGTCGTGTCACGTG
1950	MLOC_13438	HORVU.MOREX.r2.3HG0254860	707	721	-	3.83e-06	CATGGGGCCCACGTG
1951	MLOC_13438	HORVU.MOREX.r2.3HG0256480	1294	1308	-	7.54e-06	GGGGCGCGACACGTG
1952	MLOC_13438	HORVU.MOREX.r2.3HG0257390	1100	1114	+	5.58e-06	GGTTTCTTGCACGTG
1953	MLOC_13438	HORVU.MOREX.r2.4HG0277970	1272	1286	-	2.71e-06	CGCGCTGGGCACGTG
1954	MLOC_13438	HORVU.MOREX.r2.4HG0277970	421	435	+	3.67e-07	CGGGCGCCGCACGTG
1955	MLOC_13438	HORVU.MOREX.r2.4HG0279630	278	292	+	9.25e-06	CGCACGTGTCACGTG
1956	MLOC_13438	HORVU.MOREX.r2.4HG0281660	600	614	+	2.95e-06	CGGATCTCGCACGTG
1957	MLOC_13438	HORVU.MOREX.r2.4HG0281660	609	623	-	9.15e-06	AATGTTCTGCACGTG
1958	MLOC_13438	HORVU.MOREX.r2.4HG0282950	100	114	-	7.39e-06	CTTATCCCGCACGTG
1959	MLOC_13438	HORVU.MOREX.r2.4HG0285570	924	938	-	6.46e-06	CTTGCTTGGCACGTC
1960	MLOC_13438	HORVU.MOREX.r2.4HG0289880	1293	1307	-	1.95e-06	GATGTGACGCACGTG
1961	MLOC_13438	HORVU.MOREX.r2.4HG0313670	1286	1300	-	9.06e-06	CATGATTTGCACGTC
1962	MLOC_13438	HORVU.MOREX.r2.4HG0317980	652	666	-	4.53e-06	GATGCGATCCACGTG
1963	MLOC_13438	HORVU.MOREX.r2.4HG0321390	427	441	-	7.9e-07	CATGAGTCCCACGTG
1964	MLOC_13438	HORVU.MOREX.r2.4HG0323620	1236	1250	+	6.21e-06	CGCGAGCGTCACGTG
1965	MLOC_13438	HORVU.MOREX.r2.4HG0331280	1201	1215	-	9.06e-06	GGCGGCAGGCACGTG
1966	MLOC_13438	HORVU.MOREX.r2.4HG0335860	652	666	+	2.09e-06	GATGAGTTGCACGTG
1967	MLOC_13438	HORVU.MOREX.r2.4HG0346000	1327	1341	+	2.73e-06	CGCGTGGGGCACGTG
1968	MLOC_13438	HORVU.MOREX.r2.4HG0346400	608	622	-	7.74e-06	CGAGCCACACACGTG
1969	MLOC_13438	HORVU.MOREX.r2.5HG0350950	230	244	+	6.48e-07	CTTGATAGGCACGTG
1970	MLOC_13438	HORVU.MOREX.r2.5HG0363900	1288	1302	-	2.99e-06	CAGGATCCGCACGTG
1971	MLOC_13438	HORVU.MOREX.r2.5HG0366860	781	795	-	7.69e-06	TGTGATTGACACGTG
1972	MLOC_13932	HORVU.MOREX.r2.1HG0002090	447	464	-	9.72e-07	ACGTGTTCAACACGGTAT
1973	MLOC_13932	HORVU.MOREX.r2.1HG0002510	411	428	-	6.34e-06	TCGTGTAAAAGAAGCCAG
1974	MLOC_13932	HORVU.MOREX.r2.1HG0003040	263	280	-	9.91e-06	ACTTGAGAGGCAAGCCAA
1975	MLOC_13932	HORVU.MOREX.r2.1HG0003950	977	994	+	2.74e-06	GCGTGATTTGCAAGCTAC
1976	MLOC_13932	HORVU.MOREX.r2.1HG0005640	176	193	+	3.02e-06	ACGTGAGGAAGAAGATAA
1977	MLOC_13932	HORVU.MOREX.r2.1HG0010770	448	465	+	7.96e-06	GCTTGTAAGATAAGTTAA
1978	MLOC_13932	HORVU.MOREX.r2.1HG0016870	965	982	-	5.66e-06	ACTTGAGATGCAAGGAAA
1979	MLOC_13932	HORVU.MOREX.r2.1HG0017190	18	35	-	8.25e-06	AAGTGCGGCACAAGTAAA
1980	MLOC_13932	HORVU.MOREX.r2.1HG0018230	633	650	-	3.15e-06	ACGTGCGCCGCAAGAAAA
1981	MLOC_13932	HORVU.MOREX.r2.1HG0026090	1350	1367	-	7.82e-06	TCTTATATAACAAGAAAT
1982	MLOC_13932	HORVU.MOREX.r2.1HG0031540	707	724	-	8.15e-07	ACGTGCAGAACAAGGCAC
1983	MLOC_13932	HORVU.MOREX.r2.1HG0036380	57	74	-	3.84e-06	GCTTAAAAAACAAGGAAG
1984	MLOC_13932	HORVU.MOREX.r2.1HG0046710	930	947	+	7.48e-06	ACGTCAAAAACAAGAAAA
1985	MLOC_13932	HORVU.MOREX.r2.1HG0047170	361	378	+	4.7e-06	ACTTATACTACAAGCTAG
1986	MLOC_13932	HORVU.MOREX.r2.1HG0051720	864	881	-	9.17e-06	ACGTAACGGACAAGGCAC
1987	MLOC_13932	HORVU.MOREX.r2.1HG0056250	12	29	+	9.66e-06	AAGTGAAGAAGAAGAAAC
1988	MLOC_13932	HORVU.MOREX.r2.1HG0059820	739	756	-	8.05e-07	ACGTGTCATGCACGAAAC
1989	MLOC_13932	HORVU.MOREX.r2.1HG0061320	328	345	-	1.08e-06	ACGTGCAGCGCACGTAAA
1990	MLOC_13932	HORVU.MOREX.r2.1HG0062620	508	525	-	8.33e-06	GCGTAAAAGGCAAGCCAA
1991	MLOC_13932	HORVU.MOREX.r2.1HG0066800	1262	1279	+	3.92e-06	GCGTGTCATAGACGCTAA
1992	MLOC_13932	HORVU.MOREX.r2.1HG0068660	1100	1117	+	4.21e-06	ACGTGGGACACACGTCAA
1993	MLOC_13932	HORVU.MOREX.r2.1HG0068660	1453	1470	+	5.14e-06	CCGTGGAGCACAAGAAAA
1994	MLOC_13932	HORVU.MOREX.r2.1HG0074570	210	227	+	4.79e-06	ACGTGTACATCAAGCGAC
1995	MLOC_13932	HORVU.MOREX.r2.2HG0080330	1019	1036	-	1.14e-06	ACTTGAGAATCAAGTAAC
1996	MLOC_13932	HORVU.MOREX.r2.2HG0080330	1022	1039	+	3.92e-06	ACTTGATTCTCAAGTAAC
1997	MLOC_13932	HORVU.MOREX.r2.2HG0080330	1074	1091	-	6.22e-06	ACTTGAGAGTCAAGAAAT
1998	MLOC_13932	HORVU.MOREX.r2.2HG0080330	1111	1128	+	9.25e-06	ACTTGACTACCAAGCAAC
[truncated: 110,368 more rows]

## Sheet: Tab S4g
Table S4g. All binding sites in the promoter region of Cd-induced DEG in the hvd14.d shoot
#	TF	Target	Start	Stop	Strand	p-value	Sequence
1	MLOC_10221	HORVU.MOREX.r2.1HG0057890	570	590	+	9.98e-06	AGGCACAAGCTCCGAGGCAAG
2	MLOC_10221	HORVU.MOREX.r2.1HG0070680	385	405	+	8.48e-06	GAGCACGGTCCCTCATGCCCC
3	MLOC_10221	HORVU.MOREX.r2.2HG0089450	1421	1441	+	9.01e-06	GTTCACAAATCCCAAGCACCA
4	MLOC_10221	HORVU.MOREX.r2.2HG0179350	504	524	-	2.81e-06	CCGCGCATATCCCCATGTTCG
5	MLOC_10221	HORVU.MOREX.r2.3HG0247700	1113	1133	-	8.4e-06	CAACGCGGATCCCAAAGCAAG
6	MLOC_10221	HORVU.MOREX.r2.3HG0252470	665	685	+	8.89e-06	TCACTCACATCCCAACGTCTA
7	MLOC_10221	HORVU.MOREX.r2.3HG0253330	1419	1439	+	8.89e-06	AGACACACATTCCAAAACCCT
8	MLOC_10221	HORVU.MOREX.r2.5HG0352070	1336	1356	+	6.55e-06	GCTCACGGACTCCAAAGCCAA
9	MLOC_10221	HORVU.MOREX.r2.5HG0363620	1213	1233	+	8.54e-07	ACACACAGATCCCAATCTGTA
10	MLOC_10221	HORVU.MOREX.r2.6HG0451220	903	923	+	9.58e-06	GCACACGGTCACTCAGGCGTA
11	MLOC_10221	HORVU.MOREX.r2.6HG0496350	1147	1167	+	6.45e-06	TAGCACAAATCCCAAATGGAG
12	MLOC_10221	HORVU.MOREX.r2.6HG0514900	1196	1216	+	7.43e-06	TTACACAGCTCCTCAGGTCCC
13	MLOC_10221	HORVU.MOREX.r2.6HG0516650	564	584	+	9.98e-06	GGACACACGTCCCGAGTGATA
14	MLOC_10221	HORVU.MOREX.r2.7HG0530810	330	350	+	3.69e-06	GATCACACATACCGATGAGCA
15	MLOC_10221	HORVU.MOREX.r2.7HG0550760	1031	1051	-	5.79e-06	TGACACGTGTCCCAAGGATCT
16	MLOC_10221	HORVU.MOREX.r2.7HG0554130	913	933	-	4.46e-06	TTATACATTTCCCCATGGGAC
17	MLOC_10221	HORVU.MOREX.r2.7HG0588320	1088	1108	+	5.16e-06	ACACACACACACCCATGCGCT
18	MLOC_10221	HORVU.MOREX.r2.7HG0604500	1140	1160	+	2.12e-06	TCGCACGGGTCCCAAGAGGTA
19	MLOC_10221	HORVU.MOREX.r2.7HG0605030	500	520	+	3.37e-06	AAGCGCATATACCGAAGTAAA
20	MLOC_10221	HORVU.MOREX.r2.7HG0615930	1392	1412	+	1.54e-06	CAGCACACATCCCGATCCAAA
21	MLOC_10278	HORVU.MOREX.r2.1HG0075200	511	519	-	8.51e-06	TTTAGGTTG
22	MLOC_10278	HORVU.MOREX.r2.2HG0081610	946	954	-	3.99e-06	TTTAGGTCG
23	MLOC_10278	HORVU.MOREX.r2.2HG0085900	1259	1267	+	8.51e-06	TTTAGGTTG
24	MLOC_10278	HORVU.MOREX.r2.2HG0089500	470	478	-	8.51e-06	TTTAGGTTG
25	MLOC_10278	HORVU.MOREX.r2.2HG0108440	217	225	+	8.51e-06	TTTAGGTTG
26	MLOC_10278	HORVU.MOREX.r2.3HG0182120	990	998	-	8.51e-06	TTTAGGTTG
27	MLOC_10278	HORVU.MOREX.r2.3HG0183930	567	575	+	8.51e-06	TTTAGGTTG
28	MLOC_10278	HORVU.MOREX.r2.3HG0186320	916	924	+	8.51e-06	TTTAGGTTG
29	MLOC_10278	HORVU.MOREX.r2.3HG0186980	732	740	-	3.99e-06	TTTAGGTCG
30	MLOC_10278	HORVU.MOREX.r2.3HG0186980	760	768	-	3.99e-06	TTTAGGTCG
31	MLOC_10278	HORVU.MOREX.r2.3HG0193470	432	440	+	8.51e-06	TTTAGGTTG
32	MLOC_10278	HORVU.MOREX.r2.3HG0196440	1052	1060	-	3.99e-06	TTTAGGTCG
33	MLOC_10278	HORVU.MOREX.r2.3HG0252590	1062	1070	+	8.51e-06	TTTAGGTTG
34	MLOC_10278	HORVU.MOREX.r2.3HG0253050	386	394	-	3.99e-06	TTTAGGTCG
35	MLOC_10278	HORVU.MOREX.r2.3HG0253050	97	105	-	3.99e-06	TTTAGGTCG
36	MLOC_10278	HORVU.MOREX.r2.5HG0404090	110	118	+	8.51e-06	TTTAGGTTG
37	MLOC_10278	HORVU.MOREX.r2.5HG0404290	488	496	+	8.51e-06	TTTAGGTTG
38	MLOC_10278	HORVU.MOREX.r2.6HG0465300	934	942	+	8.51e-06	TTTAGGTTG
39	MLOC_10278	HORVU.MOREX.r2.6HG0491380	79	87	+	3.99e-06	TTTAGGTCG
40	MLOC_10278	HORVU.MOREX.r2.7HG0540590	1346	1354	+	8.51e-06	TTTAGGTTG
41	MLOC_10278	HORVU.MOREX.r2.7HG0555400	1011	1019	-	3.99e-06	TTTAGGTCG
42	MLOC_10278	HORVU.MOREX.r2.7HG0593920	810	818	+	3.99e-06	TTTAGGTCG
43	MLOC_10278	HORVU.MOREX.r2.7HG0593920	847	855	-	3.99e-06	TTTAGGTCG
44	MLOC_10278	HORVU.MOREX.r2.7HG0611910	591	599	+	3.99e-06	TTTAGGTCG
45	MLOC_10556	HORVU.MOREX.r2.1HG0011940	827	841	-	8.29e-06	AAATATAAACGTTGC
46	MLOC_10556	HORVU.MOREX.r2.1HG0057680	1232	1246	-	3.26e-07	ATATTTGACCGTTGA
47	MLOC_10556	HORVU.MOREX.r2.1HG0068230	803	817	-	9.76e-06	AATTGCTACCGTTAA
48	MLOC_10556	HORVU.MOREX.r2.1HG0074980	108	122	-	9.63e-06	AATATGGACCGTTGG
49	MLOC_10556	HORVU.MOREX.r2.2HG0086120	856	870	+	3.55e-06	AAACTTGACCGTTGT
50	MLOC_10556	HORVU.MOREX.r2.3HG0221550	812	826	+	5.53e-06	TAAAATGGCCGTTGT
51	MLOC_10556	HORVU.MOREX.r2.3HG0232860	205	219	+	9.26e-06	AGATACAACCGTTGA
52	MLOC_10556	HORVU.MOREX.r2.3HG0238970	1059	1073	+	6.12e-06	AAGTATGACCGTTGA
53	MLOC_10556	HORVU.MOREX.r2.3HG0252590	215	229	-	4.06e-06	ATATTCAACCGTTAG
54	MLOC_10556	HORVU.MOREX.r2.4HG0285310	1194	1208	+	9.26e-06	AGATTTGACCGTTTG
55	MLOC_10556	HORVU.MOREX.r2.4HG0314620	941	955	-	1.9e-06	TGATTTGACCGTTGG
56	MLOC_10556	HORVU.MOREX.r2.4HG0338570	365	379	-	6.9e-06	AAAACCAACCGTTAG
57	MLOC_10556	HORVU.MOREX.r2.5HG0360570	886	900	-	4.13e-07	TAAAATAACCGTTAA
58	MLOC_10556	HORVU.MOREX.r2.5HG0396920	107	121	+	9.91e-06	ATTTACAACCGTTAT
59	MLOC_10556	HORVU.MOREX.r2.5HG0400830	775	789	-	2.14e-06	CATTTTGACCGTTGA
60	MLOC_10556	HORVU.MOREX.r2.5HG0441170	1274	1288	-	8.29e-06	GAAGGTGACCGTTGG
61	MLOC_10556	HORVU.MOREX.r2.6HG0496350	443	457	-	7.28e-06	AAAAATAACCGTTTT
62	MLOC_10556	HORVU.MOREX.r2.6HG0509880	328	342	-	5.11e-06	TTTTTTTACCGTTGA
63	MLOC_10556	HORVU.MOREX.r2.6HG0511060	1227	1241	-	4.74e-06	AATGTTGACCGTTGA
64	MLOC_10556	HORVU.MOREX.r2.6HG0523690	320	334	-	7.36e-06	AGTTCTAACCGTTAT
65	MLOC_10556	HORVU.MOREX.r2.7HG0527840	430	444	+	3.74e-06	AATTGTGGCCGTTAT
66	MLOC_10556	HORVU.MOREX.r2.7HG0551460	1044	1058	-	1.39e-06	TGATTTGACCGTTAG
67	MLOC_10556	HORVU.MOREX.r2.7HG0555030	1238	1252	-	4.74e-06	AATGTTGACCGTTGA
68	MLOC_10556	HORVU.MOREX.r2.7HG0597170	903	917	+	8.29e-06	TATTACAACCGTTGA
69	MLOC_10823	HORVU.MOREX.r2.1HG0002140	23	33	+	7.19e-06	GGATGTATCTA
70	MLOC_10823	HORVU.MOREX.r2.1HG0030070	370	380	-	1.66e-06	CAATGTATCTG
71	MLOC_10823	HORVU.MOREX.r2.2HG0084420	280	290	-	6.41e-06	TAATGTATCTA
72	MLOC_10823	HORVU.MOREX.r2.2HG0137410	554	564	+	7.47e-06	CAATGTATCTC
73	MLOC_10823	HORVU.MOREX.r2.2HG0154720	288	298	+	1.13e-06	GAATGTATCTA
74	MLOC_10823	HORVU.MOREX.r2.2HG0173360	642	652	-	5.69e-06	TAATGTACCTA
75	MLOC_10823	HORVU.MOREX.r2.3HG0182900	793	803	-	7.19e-06	GGATGTATCTA
76	MLOC_10823	HORVU.MOREX.r2.3HG0255630	587	597	-	6.41e-06	AAATGTATCTA
77	MLOC_10823	HORVU.MOREX.r2.3HG0268420	195	205	+	1.13e-06	GAATGTATCTA
78	MLOC_10823	HORVU.MOREX.r2.3HG0268420	222	232	-	1.13e-06	GAATGTATCTA
79	MLOC_10823	HORVU.MOREX.r2.3HG0268420	53	63	+	3.03e-06	CAATGTACCTA
80	MLOC_10823	HORVU.MOREX.r2.4HG0284690	722	732	-	6.41e-06	AAATGTATCTA
81	MLOC_10823	HORVU.MOREX.r2.4HG0328170	246	256	+	1.13e-06	GAATGTATCTA
82	MLOC_10823	HORVU.MOREX.r2.4HG0328170	272	282	-	7.19e-06	GGATGTATCTA
83	MLOC_10823	HORVU.MOREX.r2.4HG0336860	644	654	-	7.19e-06	GGATGTATCTA
84	MLOC_10823	HORVU.MOREX.r2.5HG0418250	561	571	-	1.13e-06	GAATGTATCTA
85	MLOC_10823	HORVU.MOREX.r2.5HG0418250	963	973	-	6.41e-06	AAATGTATCTA
86	MLOC_10823	HORVU.MOREX.r2.5HG0446210	983	993	-	1.13e-06	GAATGTATCTA
87	MLOC_10823	HORVU.MOREX.r2.6HG0451340	389	399	+	2.48e-07	GAATGTACCTG
88	MLOC_10823	HORVU.MOREX.r2.6HG0456300	189	199	+	1.13e-06	GAATGTATCTA
89	MLOC_10823	HORVU.MOREX.r2.6HG0476190	480	490	-	9.49e-06	CAATGTATCTT
90	MLOC_10823	HORVU.MOREX.r2.6HG0510550	134	144	+	1.13e-06	GAATGTATCTA
91	MLOC_10823	HORVU.MOREX.r2.6HG0510550	160	170	-	7.19e-06	GGATGTATCTA
92	MLOC_10823	HORVU.MOREX.r2.7HG0548680	1117	1127	-	2.47e-06	TAATGTACCTG
93	MLOC_10823	HORVU.MOREX.r2.7HG0554980	1224	1234	+	9.49e-06	AAATGTATCTC
94	MLOC_10823	HORVU.MOREX.r2.7HG0555030	40	50	+	4.27e-06	GAATGTACCTT
95	MLOC_10823	HORVU.MOREX.r2.7HG0572230	626	636	-	3.67e-06	AAATGTATCTG
96	MLOC_10823	HORVU.MOREX.r2.7HG0619480	1231	1241	-	9.49e-06	TAATGTATCTC
97	MLOC_10823	HORVU.MOREX.r2.7HG0619490	1105	1115	-	2.75e-06	GAATGTATCTC
98	MLOC_10987	HORVU.MOREX.r2.2HG0085900	518	532	+	8.52e-06	TCCTACCCCAGGTAC
99	MLOC_10987	HORVU.MOREX.r2.2HG0172120	107	121	+	4.96e-06	ACCTCCACCATGTAA
100	MLOC_10987	HORVU.MOREX.r2.3HG0250910	804	818	+	4.02e-06	ACCTGCACTAGGTGA
101	MLOC_10987	HORVU.MOREX.r2.3HG0255740	707	721	-	4.43e-06	ACCTATACCAGATGA
102	MLOC_10987	HORVU.MOREX.r2.4HG0334940	132	146	+	3.19e-06	ACCTACACCGAATAC
103	MLOC_10987	HORVU.MOREX.r2.5HG0396350	258	272	+	2.35e-07	ACCTCCACCAGAAAT
104	MLOC_10987	HORVU.MOREX.r2.5HG0426960	720	734	+	4.63e-06	ACCTAGCCCAGATAT
105	MLOC_10987	HORVU.MOREX.r2.6HG0456300	815	829	+	9.2e-06	ACTTTCCCTAGATAT
106	MLOC_10987	HORVU.MOREX.r2.6HG0474300	18	32	+	2.34e-06	ACCTGCACCGGCTAA
107	MLOC_10987	HORVU.MOREX.r2.6HG0481420	921	935	-	6.44e-06	GCCTCCACCAGACAC
108	MLOC_10987	HORVU.MOREX.r2.6HG0494210	1322	1336	+	4.43e-06	ACCTGCCCCGATTGA
109	MLOC_10987	HORVU.MOREX.r2.6HG0502370	360	374	+	1.35e-06	ACCGGCCCCGGATAT
110	MLOC_10987	HORVU.MOREX.r2.6HG0519350	1279	1293	+	7.16e-06	TCCTTCCCCATATAA
111	MLOC_10987	HORVU.MOREX.r2.7HG0531360	1246	1260	+	2.89e-06	ACCTCCCTCAGGTAT
112	MLOC_10987	HORVU.MOREX.r2.7HG0545750	380	394	-	8.52e-06	ACCTACCCCAGCTCC
113	MLOC_10987	HORVU.MOREX.r2.7HG0545750	705	719	-	8.74e-06	CCCTTCACCAGTTCT
114	MLOC_10987	HORVU.MOREX.r2.7HG0554980	625	639	+	1.92e-07	ACCTCCACCAGTTGC
115	MLOC_10987	HORVU.MOREX.r2.7HG0611100	1363	1377	+	9.46e-06	ACCTTTACCAGTTCA
116	MLOC_12078	HORVU.MOREX.r2.1HG0040170	618	627	+	7.3e-07	CCGTTGACCG
117	MLOC_12078	HORVU.MOREX.r2.1HG0071220	1262	1271	+	5.49e-06	GCGTTGACCG
118	MLOC_12078	HORVU.MOREX.r2.2HG0089430	28	37	+	1.56e-06	CCGTTGACCT
119	MLOC_12078	HORVU.MOREX.r2.2HG0090710	1211	1220	-	8.19e-06	GCGTTGACCT
120	MLOC_12078	HORVU.MOREX.r2.2HG0114490	61	70	+	9.95e-06	TCGTTGACCA
121	MLOC_12078	HORVU.MOREX.r2.2HG0129530	1278	1287	+	1.56e-06	CCGTTGACCT
122	MLOC_12078	HORVU.MOREX.r2.2HG0147970	49	58	-	5.49e-06	GCGTTGACCG
123	MLOC_12078	HORVU.MOREX.r2.2HG0150540	604	613	+	5.49e-06	GCGTTGACCG
124	MLOC_12078	HORVU.MOREX.r2.3HG0253010	1356	1365	+	9.95e-06	TCGTTGACCA
125	MLOC_12078	HORVU.MOREX.r2.3HG0253620	919	928	+	5.49e-06	GCGTTGACCG
126	MLOC_12078	HORVU.MOREX.r2.3HG0268410	1165	1174	+	3.11e-06	CCGTTGACCC
127	MLOC_12078	HORVU.MOREX.r2.3HG0275710	179	188	+	8.19e-06	GCGTTGACCT
128	MLOC_12078	HORVU.MOREX.r2.4HG0276830	355	364	+	6.43e-06	TCGTTGACCT
129	MLOC_12078	HORVU.MOREX.r2.4HG0326410	40	49	+	6.43e-06	TCGTTGACCT
130	MLOC_12078	HORVU.MOREX.r2.4HG0326480	320	329	+	1.56e-06	CCGTTGACCT
131	MLOC_12078	HORVU.MOREX.r2.5HG0353930	1027	1036	-	5.49e-06	GCGTTGACCG
132	MLOC_12078	HORVU.MOREX.r2.5HG0398760	39	48	-	9.95e-06	TCGTTGACCA
133	MLOC_12078	HORVU.MOREX.r2.5HG0399170	1141	1150	-	4.76e-06	ACGTTGACCG
134	MLOC_12078	HORVU.MOREX.r2.5HG0414080	1213	1222	-	7.3e-07	CCGTTGACCG
135	MLOC_12078	HORVU.MOREX.r2.5HG0432240	393	402	+	7.37e-06	ACGTTGACCT
136	MLOC_12078	HORVU.MOREX.r2.5HG0444860	481	490	+	3.11e-06	CCGTTGACCC
137	MLOC_12078	HORVU.MOREX.r2.6HG0465730	1451	1460	+	3.11e-06	CCGTTGACCC
138	MLOC_12078	HORVU.MOREX.r2.7HG0528520	1334	1343	+	1.56e-06	CCGTTGACCT
139	MLOC_12078	HORVU.MOREX.r2.7HG0539640	87	96	+	3.11e-06	CCGTTGACCC
140	MLOC_12078	HORVU.MOREX.r2.7HG0554130	403	412	-	9.95e-06	TCGTTGACCA
141	MLOC_12078	HORVU.MOREX.r2.7HG0607850	221	230	-	2.38e-06	TCGTTGACCG
142	MLOC_12078	HORVU.MOREX.r2.7HG0619610	568	577	-	5.49e-06	GCGTTGACCG
143	MLOC_12078	HORVU.MOREX.r2.7HG0619720	1344	1353	-	3.94e-06	CCGTTGACCA
144	MLOC_12079	HORVU.MOREX.r2.1HG0029960	1345	1357	+	7.65e-06	GGTTGACTTTATC
145	MLOC_12079	HORVU.MOREX.r2.1HG0029960	902	914	+	5.79e-06	CTTTGACTTTACT
146	MLOC_12079	HORVU.MOREX.r2.1HG0030160	173	185	+	3.97e-06	GTTTGACTTTTGG
147	MLOC_12079	HORVU.MOREX.r2.1HG0030160	59	71	+	9.43e-07	TTTTGACTTTTGT
148	MLOC_12079	HORVU.MOREX.r2.1HG0046210	477	489	-	3.93e-06	ATTTGACTTTTCG
149	MLOC_12079	HORVU.MOREX.r2.2HG0079040	1295	1307	+	5.52e-06	CTTTGACTTTCAA
150	MLOC_12079	HORVU.MOREX.r2.2HG0084440	1136	1148	-	5.81e-06	CATTGACTTTTAG
151	MLOC_12079	HORVU.MOREX.r2.2HG0097430	458	470	+	2.44e-06	ACTTGACTTTTTT
152	MLOC_12079	HORVU.MOREX.r2.2HG0109050	821	833	+	4.47e-06	AGTTGACTTTGTT
153	MLOC_12079	HORVU.MOREX.r2.2HG0147030	418	430	+	1.61e-06	CTTTGACTTTTCG
154	MLOC_12079	HORVU.MOREX.r2.2HG0152280	1069	1081	+	2.78e-06	TATTGACTTTTTC
155	MLOC_12079	HORVU.MOREX.r2.2HG0168670	182	194	-	1.97e-06	CGTTGACTTTGTT
156	MLOC_12079	HORVU.MOREX.r2.2HG0175400	765	777	-	4.94e-06	AGTTGACTTTATT
157	MLOC_12079	HORVU.MOREX.r2.2HG0178520	756	768	-	6.17e-06	ACTTGACTTTTGT
158	MLOC_12079	HORVU.MOREX.r2.3HG0182900	1155	1167	-	2.44e-06	ACTTGACTTTTTT
159	MLOC_12079	HORVU.MOREX.r2.3HG0191390	122	134	+	9.39e-06	CATTGACTTTCTC
160	MLOC_12079	HORVU.MOREX.r2.3HG0191390	739	751	-	1.97e-06	CGTTGACTTTGTT
161	MLOC_12079	HORVU.MOREX.r2.3HG0195540	1035	1047	-	8.61e-06	TTTTGACCTTTTT
162	MLOC_12079	HORVU.MOREX.r2.3HG0195710	1167	1179	-	5.12e-06	CTTTGACTTTAAT
163	MLOC_12079	HORVU.MOREX.r2.3HG0207660	256	268	-	6.47e-08	TGTTGACTTTTTT
164	MLOC_12079	HORVU.MOREX.r2.3HG0207660	355	367	-	5.19e-06	CTTTGACTTCTTT
165	MLOC_12079	HORVU.MOREX.r2.3HG0236510	1389	1401	+	7.07e-06	CTTTGACTTTGAC
166	MLOC_12079	HORVU.MOREX.r2.3HG0246960	1245	1257	+	2.6e-06	AGTTGACTTTTGA
167	MLOC_12079	HORVU.MOREX.r2.3HG0252210	521	533	+	2.88e-06	GTTTGACTTTTGA
168	MLOC_12079	HORVU.MOREX.r2.3HG0252210	96	108	+	2.88e-06	GTTTGACTTTTGA
169	MLOC_12079	HORVU.MOREX.r2.3HG0253120	674	686	+	1.71e-06	TTTTGACTTTTGC
170	MLOC_12079	HORVU.MOREX.r2.3HG0253120	768	780	+	2.94e-06	GTTTGACTTTTGC
171	MLOC_12079	HORVU.MOREX.r2.3HG0263430	146	158	-	3.38e-06	CTTTGACTTTATA
172	MLOC_12079	HORVU.MOREX.r2.4HG0279340	674	686	+	3.84e-06	GTTTGACTTTCTT
173	MLOC_12079	HORVU.MOREX.r2.4HG0283110	555	567	-	8.01e-07	CTTTGACTTTTAC
174	MLOC_12079	HORVU.MOREX.r2.4HG0319000	121	133	+	1.7e-07	CTTTGACTTTTTC
175	MLOC_12079	HORVU.MOREX.r2.4HG0332840	545	557	-	1.97e-06	CGTTGACTTTGTT
176	MLOC_12079	HORVU.MOREX.r2.4HG0333490	69	81	-	9.21e-06	TATTGACTTTCTT
177	MLOC_12079	HORVU.MOREX.r2.4HG0338450	748	760	+	2.16e-06	CCTTGACTTTTTG
178	MLOC_12079	HORVU.MOREX.r2.5HG0370040	634	646	+	6.66e-06	CTTTGACTATTTG
179	MLOC_12079	HORVU.MOREX.r2.5HG0371240	1075	1087	+	9.43e-07	TTTTGACTTTTGT
180	MLOC_12079	HORVU.MOREX.r2.5HG0397720	1200	1212	-	4.38e-06	TGTTGACTTTGTC
181	MLOC_12079	HORVU.MOREX.r2.5HG0398000	106	118	-	1.98e-08	CGTTGACTTTTTT
182	MLOC_12079	HORVU.MOREX.r2.5HG0412820	19	31	+	6.81e-06	AATTGACTTTTGT
183	MLOC_12079	HORVU.MOREX.r2.5HG0412820	952	964	-	1.71e-06	TTTTGACTTTTGC
184	MLOC_12079	HORVU.MOREX.r2.5HG0426870	459	471	+	3.15e-06	CATTGACTTTTGT
185	MLOC_12079	HORVU.MOREX.r2.5HG0437190	599	611	+	2.94e-06	GTTTGACTTTTGC
186	MLOC_12079	HORVU.MOREX.r2.5HG0438360	1064	1076	-	2.88e-06	GGTTGACTTTTCA
187	MLOC_12079	HORVU.MOREX.r2.6HG0481420	371	383	+	6.1e-06	AATTGACTTTTAT
188	MLOC_12079	HORVU.MOREX.r2.6HG0502380	1101	1113	+	4.3e-07	GTTTGACTTTTTT
189	MLOC_12079	HORVU.MOREX.r2.6HG0511700	621	633	+	2.94e-06	GTTTGACTTTTGC
190	MLOC_12079	HORVU.MOREX.r2.7HG0530190	1418	1430	+	5.04e-07	CTTTGACTTTTCT
191	MLOC_12079	HORVU.MOREX.r2.7HG0534470	235	247	+	3.23e-06	CGTTGACTATTTT
192	MLOC_12079	HORVU.MOREX.r2.7HG0535170	1028	1040	-	2.18e-06	ATTTGACTTTTAA
193	MLOC_12079	HORVU.MOREX.r2.7HG0555650	930	942	-	2.72e-06	ATTTGACTTTTGC
194	MLOC_12079	HORVU.MOREX.r2.7HG0566650	1251	1263	-	1.1e-07	TTTTGACTTTTTT
195	MLOC_12079	HORVU.MOREX.r2.7HG0567670	653	665	+	5.95e-06	CCTTGACTTTTCG
196	MLOC_12079	HORVU.MOREX.r2.7HG0568930	109	121	+	3.23e-06	TGTTGACTTTATT
197	MLOC_12079	HORVU.MOREX.r2.7HG0605030	998	1010	+	6.01e-06	TCTTGACTTTTGA
198	MLOC_12079	HORVU.MOREX.r2.7HG0611600	440	452	+	2.94e-06	GTTTGACTTTTGC
199	MLOC_12079	HORVU.MOREX.r2.7HG0619090	475	487	+	8.04e-06	CTTTGACTTTGGA
200	MLOC_12079	HORVU.MOREX.r2.7HG0620190	1257	1269	-	6.17e-06	ACTTGACTTTTGT
201	MLOC_12223	HORVU.MOREX.r2.1HG0003630	1179	1193	-	3.18e-06	GGAGGAGACGGTGGG
202	MLOC_12223	HORVU.MOREX.r2.1HG0003630	1254	1268	-	6.87e-06	GGAAGAGGAGGTGGC
203	MLOC_12223	HORVU.MOREX.r2.1HG0003630	1296	1310	-	1.58e-06	GGCGGCGACGGTGGT
204	MLOC_12223	HORVU.MOREX.r2.1HG0003630	644	658	+	7.24e-06	GGTGGTGGAGGTGGG
205	MLOC_12223	HORVU.MOREX.r2.1HG0012100	1042	1056	-	7.24e-06	GCTGGTGGTGGTGGT
206	MLOC_12223	HORVU.MOREX.r2.1HG0012100	1190	1204	-	5.8e-08	GGCGGCGGCGGCGGC
207	MLOC_12223	HORVU.MOREX.r2.1HG0012100	1193	1207	-	5.25e-08	GGTGGCGGCGGCGGC
208	MLOC_12223	HORVU.MOREX.r2.1HG0012100	1196	1210	-	6.86e-07	GATGGTGGCGGCGGC
209	MLOC_12223	HORVU.MOREX.r2.1HG0012100	1400	1414	-	5.58e-06	GGTGGCGGTGGCGGG
210	MLOC_12223	HORVU.MOREX.r2.1HG0012100	1403	1417	-	1.32e-08	GGCGGTGGCGGTGGC
211	MLOC_12223	HORVU.MOREX.r2.1HG0012100	1409	1423	-	5.89e-07	GGCGCTGGCGGTGGC
212	MLOC_12223	HORVU.MOREX.r2.1HG0012100	1435	1449	-	5.06e-06	GGCGGCGTCGGCGGC
213	MLOC_12223	HORVU.MOREX.r2.1HG0012100	1469	1483	-	3.59e-06	GGCCGCGGCGGCGGG
214	MLOC_12223	HORVU.MOREX.r2.1HG0014470	1152	1166	-	2.78e-06	GGTGGTGGAGGTGGT
215	MLOC_12223	HORVU.MOREX.r2.1HG0014470	1158	1172	-	4.21e-07	GGTGGTGGTGGTGGA
216	MLOC_12223	HORVU.MOREX.r2.1HG0018770	1426	1440	-	3.94e-07	GGCGGCGGTGGTGGA
217	MLOC_12223	HORVU.MOREX.r2.1HG0018770	1429	1443	-	1.93e-06	GCGGGCGGCGGTGGT
218	MLOC_12223	HORVU.MOREX.r2.1HG0023260	391	405	-	4.21e-07	GGTGGTGGTGGTGGA
219	MLOC_12223	HORVU.MOREX.r2.1HG0023260	394	408	-	4.74e-06	AGCGGTGGTGGTGGT
220	MLOC_12223	HORVU.MOREX.r2.1HG0030160	607	621	+	9.03e-06	GGCCGTGGCGGAGGC
221	MLOC_12223	HORVU.MOREX.r2.1HG0040170	263	277	+	5.99e-06	TGCGGCAGCGGCGGG
222	MLOC_12223	HORVU.MOREX.r2.1HG0040640	120	134	-	7.77e-06	TGTGGCGGCGGCGAC
223	MLOC_12223	HORVU.MOREX.r2.1HG0040640	123	137	-	2.03e-06	TGCTGTGGCGGCGGC
224	MLOC_12223	HORVU.MOREX.r2.1HG0041980	1390	1404	-	5.29e-06	GCGGGCGGCGGTGGG
225	MLOC_12223	HORVU.MOREX.r2.1HG0041980	707	721	+	9.48e-06	CCAGGTGGCGGTGGT
226	MLOC_12223	HORVU.MOREX.r2.1HG0044650	374	388	+	1.71e-06	GGCGGCGGTGGCGGC
227	MLOC_12223	HORVU.MOREX.r2.1HG0044650	377	391	+	9.65e-08	GGCGGTGGCGGCGGT
228	MLOC_12223	HORVU.MOREX.r2.1HG0045880	1196	1210	+	6.38e-06	GGGTGCGGCGGTGAC
229	MLOC_12223	HORVU.MOREX.r2.1HG0046110	200	214	+	2.48e-06	TCCGGTGGCGGTGGC
230	MLOC_12223	HORVU.MOREX.r2.1HG0046110	203	217	+	2.05e-06	GGTGGCGGTGGCGGT
231	MLOC_12223	HORVU.MOREX.r2.1HG0046110	206	220	+	1.32e-08	GGCGGTGGCGGTGGC
232	MLOC_12223	HORVU.MOREX.r2.1HG0046110	209	223	+	2.05e-06	GGTGGCGGTGGCGGT
233	MLOC_12223	HORVU.MOREX.r2.1HG0046110	212	226	+	1.32e-08	GGCGGTGGCGGTGGC
234	MLOC_12223	HORVU.MOREX.r2.1HG0046900	1234	1248	+	7.85e-06	TGTCGAGGTGGTGGA
235	MLOC_12223	HORVU.MOREX.r2.1HG0046900	382	396	-	6.49e-07	CGAGGAGGCGGCGGA
236	MLOC_12223	HORVU.MOREX.r2.1HG0046900	710	724	+	2.35e-06	CGTGGAGGTGGTGGA
237	MLOC_12223	HORVU.MOREX.r2.1HG0046900	740	754	+	2.19e-06	GGCGGCAGCGGAGGA
238	MLOC_12223	HORVU.MOREX.r2.1HG0046900	773	787	+	4.2e-06	GGAGAAGGCGGAGGC
239	MLOC_12223	HORVU.MOREX.r2.1HG0046900	779	793	+	4.28e-07	GGCGGAGGCGGAGGC
240	MLOC_12223	HORVU.MOREX.r2.1HG0048720	1376	1390	-	6.45e-06	GGCCGCGGTGGTGGT
241	MLOC_12223	HORVU.MOREX.r2.1HG0049610	1418	1432	-	4.35e-06	TGCGGCGGTGGTGGT
242	MLOC_12223	HORVU.MOREX.r2.1HG0049610	1421	1435	-	8.29e-07	AGCTGCGGCGGTGGT
243	MLOC_12223	HORVU.MOREX.r2.1HG0050270	286	300	+	1.77e-07	TGTGGTGGCGGTGGC
244	MLOC_12223	HORVU.MOREX.r2.1HG0057680	1468	1482	+	5.8e-08	GGGGGCGGCGGTGGA
245	MLOC_12223	HORVU.MOREX.r2.1HG0060980	1476	1490	-	8.37e-08	GGCGGCGGCGGCGGT
246	MLOC_12223	HORVU.MOREX.r2.1HG0060980	1479	1493	-	5.8e-08	GGCGGCGGCGGCGGC
247	MLOC_12223	HORVU.MOREX.r2.1HG0060980	1482	1496	-	5.8e-08	GGCGGCGGCGGCGGC
248	MLOC_12223	HORVU.MOREX.r2.1HG0060980	1485	1499	-	3.71e-06	TACGGCGGCGGCGGC
249	MLOC_12223	HORVU.MOREX.r2.1HG0062420	794	808	+	3.32e-06	GTAGAAGGCGGCGGC
250	MLOC_12223	HORVU.MOREX.r2.1HG0062420	797	811	+	1.09e-06	GAAGGCGGCGGCGGC
251	MLOC_12223	HORVU.MOREX.r2.1HG0062420	800	814	+	5.8e-08	GGCGGCGGCGGCGGC
252	MLOC_12223	HORVU.MOREX.r2.1HG0062420	803	817	+	3.43e-08	GGCGGCGGCGGCGGA
253	MLOC_12223	HORVU.MOREX.r2.1HG0065200	697	711	+	8.01e-06	GGCAGCGGCGGCGAC
254	MLOC_12223	HORVU.MOREX.r2.1HG0066420	603	617	-	3.6e-07	GCTGGTGGCGGTGGC
255	MLOC_12223	HORVU.MOREX.r2.1HG0067240	1128	1142	-	6.36e-09	GGTGGAGGCGGCGGA
256	MLOC_12223	HORVU.MOREX.r2.1HG0068450	1144	1158	+	1.4e-06	CGCGGCGGCGGCGGC
257	MLOC_12223	HORVU.MOREX.r2.1HG0073230	310	324	-	9.66e-06	GGCAGCGGTGGCGGT
258	MLOC_12223	HORVU.MOREX.r2.1HG0073230	313	327	-	4.69e-06	ATCGGCAGCGGTGGC
259	MLOC_12223	HORVU.MOREX.r2.1HG0075200	1084	1098	-	1.48e-06	AGCGATGGCGGTGGC
260	MLOC_12223	HORVU.MOREX.r2.1HG0075200	1173	1187	+	4.85e-06	GAAGGAGGTGGCGGA
261	MLOC_12223	HORVU.MOREX.r2.2HG0079760	974	988	+	2.64e-06	AGCGGAGGCGGAGGC
262	MLOC_12223	HORVU.MOREX.r2.2HG0086120	105	119	-	2.74e-06	GATGGTGGCGGCGGG
263	MLOC_12223	HORVU.MOREX.r2.2HG0086120	992	1006	+	5.29e-06	TCTCGAGGCGGTGGA
264	MLOC_12223	HORVU.MOREX.r2.2HG0091610	466	480	-	5.87e-06	GGTGGCAGTGGTGGG
265	MLOC_12223	HORVU.MOREX.r2.2HG0091680	206	220	-	2.6e-06	GATGGCAGCGGTGGG
266	MLOC_12223	HORVU.MOREX.r2.2HG0100370	1147	1161	-	3.25e-06	GCCGATGGCGGTGGT
267	MLOC_12223	HORVU.MOREX.r2.2HG0100370	908	922	-	7.7e-06	GGTGGAGGTGGAGGT
268	MLOC_12223	HORVU.MOREX.r2.2HG0100370	911	925	-	2.57e-06	GGAGGTGGAGGTGGA
269	MLOC_12223	HORVU.MOREX.r2.2HG0100370	914	928	-	7.7e-06	GGTGGAGGTGGAGGT
270	MLOC_12223	HORVU.MOREX.r2.2HG0101740	1351	1365	-	8.77e-06	GGTGGTGGTGGTGAC
271	MLOC_12223	HORVU.MOREX.r2.2HG0101740	1354	1368	-	8.29e-07	GGTGGTGGTGGTGGT
272	MLOC_12223	HORVU.MOREX.r2.2HG0101740	1357	1371	-	8.29e-07	GGTGGTGGTGGTGGT
273	MLOC_12223	HORVU.MOREX.r2.2HG0101740	1360	1374	-	8.29e-07	GGTGGTGGTGGTGGT
274	MLOC_12223	HORVU.MOREX.r2.2HG0101740	1363	1377	-	8.29e-07	GGTGGTGGTGGTGGT
275	MLOC_12223	HORVU.MOREX.r2.2HG0101740	1366	1380	-	7.02e-06	AGAGGTGGTGGTGGT
276	MLOC_12223	HORVU.MOREX.r2.2HG0106860	1476	1490	-	1.55e-07	GGAGAAGGCGGTGGT
277	MLOC_12223	HORVU.MOREX.r2.2HG0109210	1089	1103	+	8.42e-06	TCTAGAAGCGGTGGA
278	MLOC_12223	HORVU.MOREX.r2.2HG0110790	1203	1217	-	3.43e-08	GGCGGCGGCGGCGGA
279	MLOC_12223	HORVU.MOREX.r2.2HG0110790	1206	1220	-	5.8e-08	GGCGGCGGCGGCGGC
280	MLOC_12223	HORVU.MOREX.r2.2HG0110790	1209	1223	-	5.8e-08	GGCGGCGGCGGCGGC
281	MLOC_12223	HORVU.MOREX.r2.2HG0110790	1212	1226	-	6.49e-07	GACGGCGGCGGCGGC
282	MLOC_12223	HORVU.MOREX.r2.2HG0110790	1215	1229	-	5.59e-07	GGTGACGGCGGCGGC
283	MLOC_12223	HORVU.MOREX.r2.2HG0112800	487	501	+	4.4e-06	GGAGATGGTGGTGGA
284	MLOC_12223	HORVU.MOREX.r2.2HG0113870	1058	1072	+	6.79e-06	GACGGCGACGGTGGC
285	MLOC_12223	HORVU.MOREX.r2.2HG0113870	374	388	+	1.5e-06	GCGGGCGGCGGTGGC
286	MLOC_12223	HORVU.MOREX.r2.2HG0129530	1265	1279	-	9.68e-07	GGTTGAGGTGGTGGT
287	MLOC_12223	HORVU.MOREX.r2.2HG0129530	301	315	-	7.54e-06	GGAGGCGGAGGCGGC
288	MLOC_12223	HORVU.MOREX.r2.2HG0129530	304	318	-	2.98e-06	GACGGAGGCGGAGGC
289	MLOC_12223	HORVU.MOREX.r2.2HG0132080	297	311	-	7.48e-06	GACTGTGGCGGCGGG
290	MLOC_12223	HORVU.MOREX.r2.2HG0135700	1323	1337	-	4.59e-06	AGAGGAAGTGGTGGA
291	MLOC_12223	HORVU.MOREX.r2.2HG0137410	1368	1382	+	1.18e-06	GCCGGTGGCGGCGGC
292	MLOC_12223	HORVU.MOREX.r2.2HG0140580	426	440	-	3.6e-07	GGCGGCGGCGGCGGG
293	MLOC_12223	HORVU.MOREX.r2.2HG0140580	429	443	-	5.73e-07	TGCGGCGGCGGCGGC
294	MLOC_12223	HORVU.MOREX.r2.2HG0140580	432	446	-	9.22e-06	AACTGCGGCGGCGGC
295	MLOC_12223	HORVU.MOREX.r2.2HG0144480	1174	1188	-	8.29e-07	GGTGGTGGTGGTGGT
296	MLOC_12223	HORVU.MOREX.r2.2HG0144480	1177	1191	-	7.77e-06	GAAGGTGGTGGTGGT
297	MLOC_12223	HORVU.MOREX.r2.2HG0147030	503	517	+	4.11e-06	AGCGGCGGCGGAGGA
298	MLOC_12223	HORVU.MOREX.r2.2HG0147320	1071	1085	-	5.99e-06	GCGGGAGGCGGCGGG
299	MLOC_12223	HORVU.MOREX.r2.2HG0147320	585	599	+	3.93e-06	GGCGAGGGCGGTGGC
300	MLOC_12223	HORVU.MOREX.r2.2HG0147970	1485	1499	-	3.67e-06	GCTGGCGGCGGCGGG
301	MLOC_12223	HORVU.MOREX.r2.2HG0150150	456	470	-	9.57e-06	GGTAGTGTCGGTGGC
302	MLOC_12223	HORVU.MOREX.r2.2HG0152170	1334	1348	-	9.99e-07	GGCGGAGACGGCGGA
303	MLOC_12223	HORVU.MOREX.r2.2HG0152170	59	73	-	7.02e-06	AGAGATGGCGGCGGT
304	MLOC_12223	HORVU.MOREX.r2.2HG0156320	637	651	+	2.3e-06	GCCGACGGCGGTGGC
305	MLOC_12223	HORVU.MOREX.r2.2HG0157770	1447	1461	+	6.79e-06	CGCAGCGGCGGCGGC
306	MLOC_12223	HORVU.MOREX.r2.2HG0157770	1450	1464	+	5.65e-07	AGCGGCGGCGGCGGC
307	MLOC_12223	HORVU.MOREX.r2.2HG0157770	1453	1467	+	3.43e-08	GGCGGCGGCGGCGGA
308	MLOC_12223	HORVU.MOREX.r2.2HG0157770	1456	1470	+	7.45e-07	GGCGGCGGCGGAGGA
309	MLOC_12223	HORVU.MOREX.r2.2HG0158150	544	558	-	8.5e-06	GGTGTAGGTGGTGGG
310	MLOC_12223	HORVU.MOREX.r2.2HG0162240	1008	1022	-	4.59e-06	ATTTGCGGCGGTGGC
311	MLOC_12223	HORVU.MOREX.r2.2HG0171340	391	405	-	1.8e-06	GGAGAAAGCGGTGGG
312	MLOC_12223	HORVU.MOREX.r2.2HG0173010	882	896	-	9.99e-07	GTAGGCAGCGGTGGA
313	MLOC_12223	HORVU.MOREX.r2.2HG0173360	1255	1269	-	2.3e-06	GGAGGCGGAGGTGGA
314	MLOC_12223	HORVU.MOREX.r2.2HG0173360	1258	1272	-	6.95e-06	CGCGGAGGCGGAGGT
315	MLOC_12223	HORVU.MOREX.r2.2HG0173480	252	266	-	1.47e-08	GGCGGAGGCGGCGGC
316	MLOC_12223	HORVU.MOREX.r2.2HG0173480	255	269	-	7.54e-06	GGAGGCGGAGGCGGC
317	MLOC_12223	HORVU.MOREX.r2.2HG0173480	258	272	-	4.28e-07	GGCGGAGGCGGAGGC
318	MLOC_12223	HORVU.MOREX.r2.2HG0174380	1132	1146	+	5.21e-07	GGTGTTGGCGGTGGT
319	MLOC_12223	HORVU.MOREX.r2.2HG0174380	1135	1149	+	4.4e-06	GTTGGCGGTGGTGGC
320	MLOC_12223	HORVU.MOREX.r2.2HG0174380	1322	1336	-	8.29e-07	GGTGGTGGTGGTGGT
321	MLOC_12223	HORVU.MOREX.r2.2HG0177180	1299	1313	-	6.21e-07	GGAGGCGGCGGCGGG
322	MLOC_12223	HORVU.MOREX.r2.2HG0177900	1285	1299	-	1.68e-06	GGAGAAGGCGGCGGG
323	MLOC_12223	HORVU.MOREX.r2.2HG0178520	455	469	+	3.29e-06	GAAGGAGGCGGAGGA
324	MLOC_12223	HORVU.MOREX.r2.2HG0178520	474	488	-	6.39e-07	AGCGGTGGCGGCGGC
325	MLOC_12223	HORVU.MOREX.r2.2HG0178520	480	494	-	3.43e-06	AGCAGCAGCGGTGGC
326	MLOC_12223	HORVU.MOREX.r2.3HG0182330	22	36	-	7.48e-06	GGCGGCGGCGGCGCG
327	MLOC_12223	HORVU.MOREX.r2.3HG0182330	25	39	-	5.46e-06	TCCGGCGGCGGCGGC
328	MLOC_12223	HORVU.MOREX.r2.3HG0187560	260	274	-	8.01e-06	TGAGCCGGCGGCGGA
329	MLOC_12223	HORVU.MOREX.r2.3HG0187560	514	528	+	5.46e-06	TCCGGCGGCGGCGGC
330	MLOC_12223	HORVU.MOREX.r2.3HG0187560	517	531	+	2.25e-06	GGCGGCGGCGGCGCC
331	MLOC_12223	HORVU.MOREX.r2.3HG0187560	562	576	+	1.47e-08	GGCGGAGGCGGCGGC
332	MLOC_12223	HORVU.MOREX.r2.3HG0187910	1246	1260	-	7.85e-06	GGCGACGACGGTGGT
333	MLOC_12223	HORVU.MOREX.r2.3HG0188370	1387	1401	-	9.57e-06	GGTGCTGGTGGTGGT
334	MLOC_12223	HORVU.MOREX.r2.3HG0190040	535	549	-	7.65e-08	GGTGGCGGCGGCGGT
335	MLOC_12223	HORVU.MOREX.r2.3HG0190040	538	552	-	7.37e-07	GACGGTGGCGGCGGC
336	MLOC_12223	HORVU.MOREX.r2.3HG0191060	379	393	+	1.68e-06	GCCGGAAGCGGCGGT
337	MLOC_12223	HORVU.MOREX.r2.3HG0191060	561	575	+	4.8e-06	TGACGAAGCGGTGGT
338	MLOC_12223	HORVU.MOREX.r2.3HG0191350	471	485	-	1.92e-07	GACGGCGGCGGTGGC
339	MLOC_12223	HORVU.MOREX.r2.3HG0197210	1001	1015	-	5.41e-07	GAAGGTGGCGGTGGT
340	MLOC_12223	HORVU.MOREX.r2.3HG0198750	394	408	-	1.55e-06	GAATGCGGCGGTGGT
341	MLOC_12223	HORVU.MOREX.r2.3HG0199190	860	874	+	5.96e-07	GGCGGAGGAGGTGGA
342	MLOC_12223	HORVU.MOREX.r2.3HG0204200	323	337	+	5.99e-06	GTTGGTGGTGGTGGT
343	MLOC_12223	HORVU.MOREX.r2.3HG0204390	172	186	+	5.81e-06	GGACGCGGCGGTGAA
344	MLOC_12223	HORVU.MOREX.r2.3HG0204390	856	870	-	7.7e-06	GGTGCAGGCGGCGCA
345	MLOC_12223	HORVU.MOREX.r2.3HG0211410	835	849	-	5.8e-08	GGAAGAGGCGGTGGA
346	MLOC_12223	HORVU.MOREX.r2.3HG0232860	1268	1282	-	4.01e-06	GATGGTGGTGGTGGC
347	MLOC_12223	HORVU.MOREX.r2.3HG0232860	1271	1285	-	4.69e-06	GGTGATGGTGGTGGT
348	MLOC_12223	HORVU.MOREX.r2.3HG0233260	1156	1170	+	3.55e-06	GGGCGCGGCGGCGGC
349	MLOC_12223	HORVU.MOREX.r2.3HG0233260	1159	1173	+	5e-06	CGCGGCGGCGGCGGG
350	MLOC_12223	HORVU.MOREX.r2.3HG0236510	566	580	+	8.21e-07	GAGGGAAGCGGTGGA
351	MLOC_12223	HORVU.MOREX.r2.3HG0239750	183	197	+	3.63e-06	CGGGGCGGCGGCGGA
352	MLOC_12223	HORVU.MOREX.r2.3HG0239750	67	81	+	5.8e-08	GGCGGCGGCGGCGGC
353	MLOC_12223	HORVU.MOREX.r2.3HG0239750	70	84	+	3.6e-07	GGCGGCGGCGGCGGG
354	MLOC_12223	HORVU.MOREX.r2.3HG0244020	1406	1420	-	8.29e-07	GGTGGTGGTGGTGGT
355	MLOC_12223	HORVU.MOREX.r2.3HG0244020	1409	1423	-	9.13e-06	CGTGGTGGTGGTGGT
356	MLOC_12223	HORVU.MOREX.r2.3HG0245410	1106	1120	+	2.22e-06	AATGGAGGCGGTGGG
357	MLOC_12223	HORVU.MOREX.r2.3HG0246450	253	267	+	7.26e-07	TGCTGTGGCGGTGGC
358	MLOC_12223	HORVU.MOREX.r2.3HG0247700	159	173	-	2.88e-06	GGCGGCGGCGGCGCT
359	MLOC_12223	HORVU.MOREX.r2.3HG0247700	74	88	-	2.45e-07	GGCGACGGCGGTGGT
360	MLOC_12223	HORVU.MOREX.r2.3HG0247980	1228	1242	+	9.84e-06	GTGGTCGGCGGTGGC
361	MLOC_12223	HORVU.MOREX.r2.3HG0248820	1323	1337	-	6.25e-06	GGCGGAGGCGGAGCA
362	MLOC_12223	HORVU.MOREX.r2.3HG0248920	1305	1319	-	7.54e-06	GGTGTTGGTGGTGGT
363	MLOC_12223	HORVU.MOREX.r2.3HG0250280	787	801	+	9.93e-06	GGGGGCGACGGCGGC
364	MLOC_12223	HORVU.MOREX.r2.3HG0250910	588	602	+	5.34e-06	TATGGTGGCGGTGGG
365	MLOC_12223	HORVU.MOREX.r2.3HG0251910	589	603	-	1.32e-06	CGTGGCGGCGGCGGC
366	MLOC_12223	HORVU.MOREX.r2.3HG0253010	465	479	+	1.21e-06	AGCGGCAGCGGCGGA
367	MLOC_12223	HORVU.MOREX.r2.3HG0253010	92	106	-	5.34e-06	GCCGGCGGCGGTGCA
368	MLOC_12223	HORVU.MOREX.r2.3HG0253120	1259	1273	-	4.54e-06	TGTGGTGGTGGTGGT
369	MLOC_12223	HORVU.MOREX.r2.3HG0253490	1284	1298	-	1.73e-06	AGAGGAGGTGGTGGA
370	MLOC_12223	HORVU.MOREX.r2.3HG0253490	692	706	-	2.17e-06	GGCCGTAGCGGCGGA
371	MLOC_12223	HORVU.MOREX.r2.3HG0254080	4	18	+	3.22e-06	GGTGGCAACGGTGGC
372	MLOC_12223	HORVU.MOREX.r2.3HG0255340	1289	1303	-	4.64e-06	GGTGGAGGTGGAGGA
373	MLOC_12223	HORVU.MOREX.r2.3HG0255340	1292	1306	-	2.57e-06	GGAGGTGGAGGTGGA
374	MLOC_12223	HORVU.MOREX.r2.3HG0255340	1295	1309	-	7.7e-06	GGTGGAGGTGGAGGT
375	MLOC_12223	HORVU.MOREX.r2.3HG0255340	1298	1312	-	2.57e-06	GGAGGTGGAGGTGGA
376	MLOC_12223	HORVU.MOREX.r2.3HG0255340	1301	1315	-	7.7e-06	GGTGGAGGTGGAGGT
377	MLOC_12223	HORVU.MOREX.r2.3HG0255340	1304	1318	-	2.57e-06	GGAGGTGGAGGTGGA
378	MLOC_12223	HORVU.MOREX.r2.3HG0255340	1348	1362	-	5.29e-06	GACGGTGGTGGTGGT
379	MLOC_12223	HORVU.MOREX.r2.3HG0255340	1351	1365	-	4.25e-06	GGTGACGGTGGTGGT
380	MLOC_12223	HORVU.MOREX.r2.3HG0255340	1354	1368	-	1.66e-06	GGTGGTGACGGTGGT
381	MLOC_12223	HORVU.MOREX.r2.3HG0256780	1324	1338	-	2.84e-06	GGCGGAGGCGGCGAG
382	MLOC_12223	HORVU.MOREX.r2.3HG0259100	1485	1499	-	8.59e-06	GCCGCCGGCGGCGGA
383	MLOC_12223	HORVU.MOREX.r2.3HG0262520	1234	1248	-	7.02e-06	TTTGGAGGTGGTGGA
384	MLOC_12223	HORVU.MOREX.r2.3HG0263010	868	882	-	4.8e-06	GACGGCGGTGGTGGT
385	MLOC_12223	HORVU.MOREX.r2.3HG0263010	871	885	-	2.29e-07	GGTGACGGCGGTGGT
386	MLOC_12223	HORVU.MOREX.r2.3HG0263310	235	249	+	2.84e-06	GGAGGAAGAGGTGGA
387	MLOC_12223	HORVU.MOREX.r2.3HG0263650	1452	1466	-	6.19e-08	GGTGGTGGCGGCGGC
388	MLOC_12223	HORVU.MOREX.r2.3HG0266500	1455	1469	+	8.59e-06	GGCAGGGGCGGCGGC
389	MLOC_12223	HORVU.MOREX.r2.3HG0266990	1395	1409	-	2.58e-07	GGTGGAGGCGGAGGA
390	MLOC_12223	HORVU.MOREX.r2.3HG0267000	709	723	-	2.58e-07	GGTGGAGGCGGAGGA
391	MLOC_12223	HORVU.MOREX.r2.3HG0267000	959	973	-	2.27e-06	CGACGAGGCGGTGGA
392	MLOC_12223	HORVU.MOREX.r2.3HG0268430	103	117	-	3.67e-06	GGAGGGGGCGGCGGT
393	MLOC_12223	HORVU.MOREX.r2.3HG0275710	1298	1312	-	6.25e-06	GGTGGAGGTGGAGGC
394	MLOC_12223	HORVU.MOREX.r2.3HG0275710	1301	1315	-	2.57e-06	GGAGGTGGAGGTGGA
395	MLOC_12223	HORVU.MOREX.r2.3HG0275710	156	170	-	3.49e-08	GACGGAGGCGGTGGA
396	MLOC_12223	HORVU.MOREX.r2.4HG0282590	1079	1093	-	5.87e-06	GCACGAGGCGGCGGC
397	MLOC_12223	HORVU.MOREX.r2.4HG0282590	581	595	-	5.29e-06	GACGGTGGTGGTGGT
398	MLOC_12223	HORVU.MOREX.r2.4HG0283770	453	467	+	2e-06	CGGGGCGGCGGTGGC
399	MLOC_12223	HORVU.MOREX.r2.4HG0283770	456	470	+	1.71e-06	GGCGGCGGTGGCGGC
400	MLOC_12223	HORVU.MOREX.r2.4HG0283770	459	473	+	9.65e-08	GGCGGTGGCGGCGGT
401	MLOC_12223	HORVU.MOREX.r2.4HG0285170	130	144	-	5.63e-06	TACGGTGGCGGTGGG
402	MLOC_12223	HORVU.MOREX.r2.4HG0285170	154	168	+	3.41e-07	GGCGGCAGCGGCGGT
403	MLOC_12223	HORVU.MOREX.r2.4HG0318680	1240	1254	-	5.81e-06	GAAGGCGGCGGTGAC
404	MLOC_12223	HORVU.MOREX.r2.4HG0318850	1038	1052	-	1.11e-06	GCTGGTGGCGGCGGC
405	MLOC_12223	HORVU.MOREX.r2.4HG0318850	1285	1299	+	2.67e-06	GGAGGAGGAGGCGGA
406	MLOC_12223	HORVU.MOREX.r2.4HG0318850	1288	1302	+	7.26e-07	GGAGGAGGCGGAGGC
407	MLOC_12223	HORVU.MOREX.r2.4HG0318850	1291	1305	+	5.63e-06	GGAGGCGGAGGCGGA
408	MLOC_12223	HORVU.MOREX.r2.4HG0318850	1294	1308	+	4.28e-07	GGCGGAGGCGGAGGC
409	MLOC_12223	HORVU.MOREX.r2.4HG0318850	1466	1480	+	8.42e-06	CCAGGAAGCGGTGGC
410	MLOC_12223	HORVU.MOREX.r2.4HG0319980	1427	1441	+	3.97e-06	GTAGGAGGCGGAGGA
411	MLOC_12223	HORVU.MOREX.r2.4HG0323270	51	65	-	2.67e-06	GGGGGTGGTGGTGGC
412	MLOC_12223	HORVU.MOREX.r2.4HG0326060	326	340	+	3.12e-07	GGGAGAGGCGGTGGC
413	MLOC_12223	HORVU.MOREX.r2.4HG0329520	1415	1429	-	1.32e-08	GGCGGTGGCGGTGGC
414	MLOC_12223	HORVU.MOREX.r2.4HG0329520	1418	1432	-	2.05e-06	GGTGGCGGTGGCGGT
415	MLOC_12223	HORVU.MOREX.r2.4HG0329520	1421	1435	-	1.68e-06	GCGGGTGGCGGTGGC
416	MLOC_12223	HORVU.MOREX.r2.4HG0333430	1374	1388	-	4.06e-06	GGCAGCGGCGGAGGA
417	MLOC_12223	HORVU.MOREX.r2.4HG0333430	1377	1391	-	7.97e-07	GGGGGCAGCGGCGGA
418	MLOC_12223	HORVU.MOREX.r2.4HG0334940	1480	1494	+	2.51e-06	TGTGGAGGCGGAGGC
419	MLOC_12223	HORVU.MOREX.r2.4HG0334940	1483	1497	+	5.63e-06	GGAGGCGGAGGCGGA
420	MLOC_12223	HORVU.MOREX.r2.4HG0334940	1486	1500	+	8.34e-06	GGCGGAGGCGGAGCC
421	MLOC_12223	HORVU.MOREX.r2.4HG0341030	1429	1443	-	5.75e-06	GGCCGTGGTGGTGGC
422	MLOC_12223	HORVU.MOREX.r2.4HG0341030	411	425	-	4.01e-06	TGCGGAGGCGGCGAC
423	MLOC_12223	HORVU.MOREX.r2.4HG0341030	595	609	-	1.6e-06	GTAGGTAGCGGTGGC
424	MLOC_12223	HORVU.MOREX.r2.4HG0341040	1403	1417	-	4.25e-06	GAAGGCGGTGGTGGA
425	MLOC_12223	HORVU.MOREX.r2.4HG0341040	1406	1420	-	7.56e-07	GATGAAGGCGGTGGT
426	MLOC_12223	HORVU.MOREX.r2.4HG0341050	1403	1417	-	2.66e-07	AGCGGTGGCGGTGGT
427	MLOC_12223	HORVU.MOREX.r2.4HG0341050	1409	1423	-	1.75e-06	GATGAAAGCGGTGGC
428	MLOC_12223	HORVU.MOREX.r2.4HG0341550	1354	1368	+	5.65e-07	AGCGGCGGCGGCGGC
429	MLOC_12223	HORVU.MOREX.r2.4HG0341640	1450	1464	-	6.3e-07	GGTGGTGGTGGTGGC
430	MLOC_12223	HORVU.MOREX.r2.4HG0341640	1463	1477	-	9.57e-06	GGTGGCGACGGCGGG
431	MLOC_12223	HORVU.MOREX.r2.4HG0341640	1482	1496	-	4.9e-06	GACGCAGGCGGCGGT
432	MLOC_12223	HORVU.MOREX.r2.4HG0341640	360	374	-	2.57e-06	GAGGGCGGCGGCGGC
433	MLOC_12223	HORVU.MOREX.r2.4HG0341640	363	377	-	9.03e-06	GGCGAGGGCGGCGGC
434	MLOC_12223	HORVU.MOREX.r2.4HG0341640	638	652	+	4.21e-07	GAAGGAGGCGGCGGC
435	MLOC_12223	HORVU.MOREX.r2.4HG0341640	641	655	+	1.14e-07	GGAGGCGGCGGCGGC
436	MLOC_12223	HORVU.MOREX.r2.4HG0342120	1343	1357	+	5.21e-07	GGCGCCGGCGGTGGC
437	MLOC_12223	HORVU.MOREX.r2.4HG0342250	1346	1360	-	2.15e-06	GTAGGTGGCGGTGGG
438	MLOC_12223	HORVU.MOREX.r2.4HG0343750	1086	1100	-	5.73e-07	GGTGCAGGCGGCGGC
439	MLOC_12223	HORVU.MOREX.r2.4HG0345310	1051	1065	+	5.29e-06	GACTGCAGCGGCGGC
440	MLOC_12223	HORVU.MOREX.r2.4HG0345310	1454	1468	-	8.09e-06	GAAGGAGGCGGCGAT
441	MLOC_12223	HORVU.MOREX.r2.4HG0346820	1485	1499	-	7.4e-06	GGATGAGGCGGAGGG
442	MLOC_12223	HORVU.MOREX.r2.4HG0346820	739	753	-	6.3e-07	GGTGATGGCGGCGGC
443	MLOC_12223	HORVU.MOREX.r2.5HG0359930	724	738	-	8.01e-06	AGCAGCAGCGGCGGC
444	MLOC_12223	HORVU.MOREX.r2.5HG0363560	544	558	+	2.95e-06	ACTGGTGGCGGTGGT
445	MLOC_12223	HORVU.MOREX.r2.5HG0363560	547	561	+	3.66e-07	GGTGGCGGTGGTGGA
446	MLOC_12223	HORVU.MOREX.r2.5HG0371630	265	279	-	8.59e-06	GTTGGCGGCGGAGGT
447	MLOC_12223	HORVU.MOREX.r2.5HG0371630	268	282	-	1.39e-06	GGAGTTGGCGGCGGA
448	MLOC_12223	HORVU.MOREX.r2.5HG0382290	149	163	+	1.18e-06	AGTTGCGGCGGCGGA
449	MLOC_12223	HORVU.MOREX.r2.5HG0384320	1378	1392	-	7.77e-06	GGACGCGGCGGTGAC
450	MLOC_12223	HORVU.MOREX.r2.5HG0385770	444	458	-	5.23e-06	GATGGAGGCGGCGAT
451	MLOC_12223	HORVU.MOREX.r2.5HG0387280	1404	1418	-	9.68e-07	GGTTGAGGTGGTGGT
452	MLOC_12223	HORVU.MOREX.r2.5HG0387280	1442	1456	-	1.48e-06	GGTGGCGACGGTGGT
453	MLOC_12223	HORVU.MOREX.r2.5HG0392330	1278	1292	-	1.4e-06	GGCTGAGGCGGAGGC
454	MLOC_12223	HORVU.MOREX.r2.5HG0392330	789	803	-	1.16e-06	GGAAAAGGCGGTGGT
455	MLOC_12223	HORVU.MOREX.r2.5HG0392720	694	708	-	5.58e-06	GGCGTCGGCGGTGCA
456	MLOC_12223	HORVU.MOREX.r2.5HG0394230	1255	1269	-	2.57e-06	GCCGATGGCGGTGGC
457	MLOC_12223	HORVU.MOREX.r2.5HG0396330	1478	1492	+	5e-06	CGCGGCGGCGGCGGG
458	MLOC_12223	HORVU.MOREX.r2.5HG0396350	1453	1467	-	1.32e-06	GGCGGGGGCGGCGGA
459	MLOC_12223	HORVU.MOREX.r2.5HG0397930	1261	1275	-	4.06e-06	GGAGCAGGTGGTGGA
460	MLOC_12223	HORVU.MOREX.r2.5HG0399140	444	458	-	2e-06	GGAGGAGGCGGCGCT
461	MLOC_12223	HORVU.MOREX.r2.5HG0399140	447	461	-	3.67e-06	GGAGGAGGAGGCGGC
462	MLOC_12223	HORVU.MOREX.r2.5HG0399850	1348	1362	-	2.78e-06	GGTGGTGGAGGTGGT
463	MLOC_12223	HORVU.MOREX.r2.5HG0399850	1354	1368	-	2.95e-06	GATGGTGGTGGTGGA
464	MLOC_12223	HORVU.MOREX.r2.5HG0406800	1231	1245	-	1.55e-06	GGTGGTGGAGGTGGA
465	MLOC_12223	HORVU.MOREX.r2.5HG0412840	1285	1299	-	1.32e-08	GGCGGTGGCGGTGGC
466	MLOC_12223	HORVU.MOREX.r2.5HG0412840	1288	1302	-	2.05e-06	GGTGGCGGTGGCGGT
467	MLOC_12223	HORVU.MOREX.r2.5HG0412840	1291	1305	-	1.32e-08	GGCGGTGGCGGTGGC
468	MLOC_12223	HORVU.MOREX.r2.5HG0412840	1294	1308	-	2.17e-06	GGCGGCGGTGGCGGT
469	MLOC_12223	HORVU.MOREX.r2.5HG0412840	1297	1311	-	1.09e-08	GGTGGCGGCGGTGGC
470	MLOC_12223	HORVU.MOREX.r2.5HG0412840	1300	1314	-	8.65e-08	GGTGGTGGCGGCGGT
471	MLOC_12223	HORVU.MOREX.r2.5HG0412840	1303	1317	-	1.8e-06	GGTGGTGGTGGCGGC
472	MLOC_12223	HORVU.MOREX.r2.5HG0412940	683	697	+	5.99e-06	GACGCCGGCGGCGGA
473	MLOC_12223	HORVU.MOREX.r2.5HG0416170	489	503	-	9.22e-06	TGAGGAGGCGGCGCT
474	MLOC_12223	HORVU.MOREX.r2.5HG0417460	1454	1468	+	5.46e-06	TCCGGCGGCGGCGGC
475	MLOC_12223	HORVU.MOREX.r2.5HG0417460	1457	1471	+	3.6e-07	GGCGGCGGCGGCGGG
476	MLOC_12223	HORVU.MOREX.r2.5HG0417460	64	78	-	7.99e-08	GGATGCGGCGGTGGA
477	MLOC_12223	HORVU.MOREX.r2.5HG0418820	1112	1126	-	6.72e-06	GACGGCGGCGGCGAA
478	MLOC_12223	HORVU.MOREX.r2.5HG0418820	1115	1129	-	5.96e-07	GGCGACGGCGGCGGC
479	MLOC_12223	HORVU.MOREX.r2.5HG0418820	289	303	-	5.93e-06	GGCGGCGGCGGCGAG
480	MLOC_12223	HORVU.MOREX.r2.5HG0418820	292	306	-	8.59e-06	CTTGGCGGCGGCGGC
481	MLOC_12223	HORVU.MOREX.r2.5HG0419670	505	519	-	4.41e-07	GGAGGCAGCGGCGGC
482	MLOC_12223	HORVU.MOREX.r2.5HG0423220	1461	1475	+	9.3e-06	GGAGCAGGTGGCGGA
483	MLOC_12223	HORVU.MOREX.r2.5HG0423220	1483	1497	+	2.81e-06	GCGGGCGGCGGCGGA
484	MLOC_12223	HORVU.MOREX.r2.5HG0426420	580	594	+	2e-06	CGGGGCGGCGGTGGC
485	MLOC_12223	HORVU.MOREX.r2.5HG0426420	605	619	+	1.84e-06	GCCGATGGCGGTGGA
486	MLOC_12223	HORVU.MOREX.r2.5HG0426420	635	649	+	3.84e-06	GACGACGGCGGCGGC
487	MLOC_12223	HORVU.MOREX.r2.5HG0426960	557	571	-	2.67e-06	GGAGGAGGAGGCGGA
488	MLOC_12223	HORVU.MOREX.r2.5HG0426960	820	834	+	1.05e-06	GGAAGTGGCGGCGGC
489	MLOC_12223	HORVU.MOREX.r2.5HG0426960	823	837	+	3.44e-07	AGTGGCGGCGGCGGA
490	MLOC_12223	HORVU.MOREX.r2.5HG0426960	826	840	+	4.01e-06	GGCGGCGGCGGAGGG
491	MLOC_12223	HORVU.MOREX.r2.5HG0429640	1197	1211	-	6.87e-06	GGAGACGGCGGTGCC
492	MLOC_12223	HORVU.MOREX.r2.5HG0429750	1379	1393	+	4.49e-06	AGTGGTGGTGGTGGT
493	MLOC_12223	HORVU.MOREX.r2.5HG0429750	1382	1396	+	2.54e-06	GGTGGTGGTGGTGGG
494	MLOC_12223	HORVU.MOREX.r2.5HG0432000	1402	1416	-	7.7e-06	GGTGGAGGTGGAGGT
495	MLOC_12223	HORVU.MOREX.r2.5HG0432000	1405	1419	-	7.48e-06	TGTGGTGGAGGTGGA
496	MLOC_12223	HORVU.MOREX.r2.5HG0432000	1438	1452	-	9.66e-06	GGTGGAGGCGGAGCT
497	MLOC_12223	HORVU.MOREX.r2.5HG0432240	1384	1398	-	1.4e-06	GGAGCAAGCGGTGGT
498	MLOC_12223	HORVU.MOREX.r2.5HG0433560	1383	1397	-	1.4e-06	CGGGGCGGCGGTGGA
499	MLOC_12223	HORVU.MOREX.r2.5HG0433560	1474	1488	-	9.57e-06	CGCGGTGGTGGTGGT
500	MLOC_12223	HORVU.MOREX.r2.5HG0433560	1477	1491	-	9.39e-06	GGACGCGGTGGTGGT
501	MLOC_12223	HORVU.MOREX.r2.5HG0434020	1372	1386	-	7.93e-06	GGGTTCAGCGGTGGA
502	MLOC_12223	HORVU.MOREX.r2.5HG0439240	881	895	-	6.18e-06	GGAGGAGGTGGTGAC
503	MLOC_12223	HORVU.MOREX.r2.5HG0441180	638	652	-	4.57e-07	GGTGTCGGCGGTGGT
504	MLOC_12223	HORVU.MOREX.r2.5HG0441180	777	791	-	5.93e-06	GGCGGCGGCGGCGAG
505	MLOC_12223	HORVU.MOREX.r2.5HG0441180	780	794	-	4.49e-06	TTCGGCGGCGGCGGC
506	MLOC_12223	HORVU.MOREX.r2.5HG0441650	94	108	+	4.54e-06	TGTGGTGGTGGTGGT
507	MLOC_12223	HORVU.MOREX.r2.5HG0445910	31	45	+	4.69e-06	ATCGGCAGCGGTGGC
508	MLOC_12223	HORVU.MOREX.r2.5HG0445910	34	48	+	9.66e-06	GGCAGCGGTGGCGGT
509	MLOC_12223	HORVU.MOREX.r2.5HG0445910	71	85	+	6.72e-06	TGGTGTGGCGGCGGC
510	MLOC_12223	HORVU.MOREX.r2.5HG0446820	396	410	+	1.96e-06	GAAGAAGGCGGCGGA
511	MLOC_12223	HORVU.MOREX.r2.5HG0446820	431	445	+	1.96e-06	GAAGAAGGCGGCGGA
512	MLOC_12223	HORVU.MOREX.r2.5HG0446820	466	480	+	1.96e-06	GAAGAAGGCGGCGGA
513	MLOC_12223	HORVU.MOREX.r2.5HG0446820	501	515	+	1.96e-06	GAAGAAGGCGGCGGA
514	MLOC_12223	HORVU.MOREX.r2.5HG0446820	536	550	+	1.96e-06	GAAGAAGGCGGCGGA
515	MLOC_12223	HORVU.MOREX.r2.5HG0446820	571	585	+	1.96e-06	GAAGAAGGCGGCGGA
516	MLOC_12223	HORVU.MOREX.r2.5HG0446820	606	620	+	1.96e-06	GAAGAAGGCGGCGGA
517	MLOC_12223	HORVU.MOREX.r2.5HG0446820	641	655	+	1.96e-06	GAAGAAGGCGGCGGA
518	MLOC_12223	HORVU.MOREX.r2.5HG0446820	676	690	+	1.96e-06	GAAGAAGGCGGCGGA
519	MLOC_12223	HORVU.MOREX.r2.5HG0446820	711	725	+	1.96e-06	GAAGAAGGCGGCGGA
520	MLOC_12223	HORVU.MOREX.r2.5HG0446820	746	760	+	1.96e-06	GAAGAAGGCGGCGGA
521	MLOC_12223	HORVU.MOREX.r2.5HG0446820	781	795	+	1.96e-06	GAAGAAGGCGGCGGA
522	MLOC_12223	HORVU.MOREX.r2.5HG0446820	816	830	+	1.96e-06	GAAGAAGGCGGCGGA
523	MLOC_12223	HORVU.MOREX.r2.6HG0448430	958	972	-	3.63e-06	GACAGCGGCGGCGGC
524	MLOC_12223	HORVU.MOREX.r2.6HG0451060	1483	1497	+	1.05e-06	GCCGGCGGCGGCGGC
525	MLOC_12223	HORVU.MOREX.r2.6HG0451060	1486	1500	+	5.8e-08	GGCGGCGGCGGCGGC
526	MLOC_12223	HORVU.MOREX.r2.6HG0451170	197	211	+	1.75e-06	GAGGAAGGCGGTGGA
527	MLOC_12223	HORVU.MOREX.r2.6HG0451220	368	382	-	6.79e-06	ATGGGAGGCGGCGGC
528	MLOC_12223	HORVU.MOREX.r2.6HG0451220	472	486	-	7.54e-06	GGAGGCGGAGGCGGC
529	MLOC_12223	HORVU.MOREX.r2.6HG0451220	475	489	-	4.28e-07	GGCGGAGGCGGAGGC
530	MLOC_12223	HORVU.MOREX.r2.6HG0451220	481	495	-	9.03e-06	GGCCGTGGCGGAGGC
531	MLOC_12223	HORVU.MOREX.r2.6HG0451220	520	534	-	2.96e-07	GGCGGAGGTGGTGGT
532	MLOC_12223	HORVU.MOREX.r2.6HG0451220	550	564	-	5.23e-06	GATGGAGGCGGCGAT
533	MLOC_12223	HORVU.MOREX.r2.6HG0451610	105	119	+	8.59e-06	TTAGGCAGCGGTGGT
534	MLOC_12223	HORVU.MOREX.r2.6HG0453810	774	788	+	5.06e-06	GCTAGCGGCGGCGGC
535	MLOC_12223	HORVU.MOREX.r2.6HG0453810	777	791	+	5.65e-07	AGCGGCGGCGGCGGC
536	MLOC_12223	HORVU.MOREX.r2.6HG0453810	780	794	+	5.8e-08	GGCGGCGGCGGCGGC
537	MLOC_12223	HORVU.MOREX.r2.6HG0453810	783	797	+	5.8e-08	GGCGGCGGCGGCGGC
538	MLOC_12223	HORVU.MOREX.r2.6HG0455130	568	582	+	4.44e-06	GGAGGTGGAGGTGGT
539	MLOC_12223	HORVU.MOREX.r2.6HG0455130	571	585	+	3.93e-06	GGTGGAGGTGGTGAC
540	MLOC_12223	HORVU.MOREX.r2.6HG0455130	779	793	+	1.18e-06	GGAGGAGGCGGCGAC
541	MLOC_12223	HORVU.MOREX.r2.6HG0461040	1463	1477	-	4.44e-06	GGCGGTGGCGGAGGG
542	MLOC_12223	HORVU.MOREX.r2.6HG0461040	1466	1480	-	9.03e-06	GCTGGCGGTGGCGGA
543	MLOC_12223	HORVU.MOREX.r2.6HG0468070	1239	1253	-	4.21e-07	GGTGGTGGTGGTGGA
544	MLOC_12223	HORVU.MOREX.r2.6HG0468070	1242	1256	-	1.44e-06	GGAGGTGGTGGTGGT
545	MLOC_12223	HORVU.MOREX.r2.6HG0468070	1245	1259	-	1.86e-06	AGTGGAGGTGGTGGT
546	MLOC_12223	HORVU.MOREX.r2.6HG0468070	1475	1489	+	3.67e-06	GGAGGAGGAGGCGGC
547	MLOC_12223	HORVU.MOREX.r2.6HG0468070	1478	1492	+	3.33e-08	GGAGGAGGCGGCGGC
548	MLOC_12223	HORVU.MOREX.r2.6HG0471530	1381	1395	-	2.7e-06	GGCGGTGGTGGTGGG
549	MLOC_12223	HORVU.MOREX.r2.6HG0471530	1384	1398	-	4.35e-06	TGCGGCGGTGGTGGT
550	MLOC_12223	HORVU.MOREX.r2.6HG0471530	1387	1401	-	7.87e-07	TGTTGCGGCGGTGGT
551	MLOC_12223	HORVU.MOREX.r2.6HG0471530	260	274	-	2.58e-07	GTCGGCGGCGGTGGC
552	MLOC_12223	HORVU.MOREX.r2.6HG0471530	263	277	-	5e-06	GGGGTCGGCGGCGGT
553	MLOC_12223	HORVU.MOREX.r2.6HG0474180	1010	1024	-	5.65e-07	AGCGGCGGCGGCGGC
554	MLOC_12223	HORVU.MOREX.r2.6HG0474180	1013	1027	-	3.25e-06	AGCAGCGGCGGCGGC
555	MLOC_12223	HORVU.MOREX.r2.6HG0474180	1016	1030	-	8.01e-06	AGCAGCAGCGGCGGC
556	MLOC_12223	HORVU.MOREX.r2.6HG0474300	508	522	+	5.46e-06	CGGGGTGGCGGCGGC
557	MLOC_12223	HORVU.MOREX.r2.6HG0474930	251	265	+	3.67e-06	TGCGACAGCGGTGGC
558	MLOC_12223	HORVU.MOREX.r2.6HG0476220	681	695	-	6.39e-07	AGCGGTGGCGGCGGC
559	MLOC_12223	HORVU.MOREX.r2.6HG0476220	704	718	-	2.3e-06	TGGGGCGGCGGCGGC
560	MLOC_12223	HORVU.MOREX.r2.6HG0476220	727	741	-	6.18e-06	CGCGTCGGCGGTGGT
561	MLOC_12223	HORVU.MOREX.r2.6HG0476220	770	784	+	5.46e-06	CGCTGCGGCGGTGGG
562	MLOC_12223	HORVU.MOREX.r2.6HG0481420	460	474	-	6.95e-06	GGTGCAGGCGGAGGT
563	MLOC_12223	HORVU.MOREX.r2.6HG0481420	485	499	-	3.29e-06	GGTGAAGGCGGAGGT
564	MLOC_12223	HORVU.MOREX.r2.6HG0481420	598	612	-	5.93e-06	GGAGGCAGAGGTGGA
565	MLOC_12223	HORVU.MOREX.r2.6HG0481420	638	652	-	7.7e-06	GGTGGAGGTGGAGGT
566	MLOC_12223	HORVU.MOREX.r2.6HG0481420	659	673	-	2.3e-06	GGAGGCGGAGGTGGA
567	MLOC_12223	HORVU.MOREX.r2.6HG0481420	662	676	-	5.34e-07	GGTGGAGGCGGAGGT
568	MLOC_12223	HORVU.MOREX.r2.6HG0492210	728	742	-	7.54e-06	GGAGGCGGAGGCGGC
569	MLOC_12223	HORVU.MOREX.r2.6HG0492210	731	745	-	4.15e-06	GCTGGAGGCGGAGGC
570	MLOC_12223	HORVU.MOREX.r2.6HG0494210	326	340	+	6.05e-06	GGAGGAGGCGGTGTA
571	MLOC_12223	HORVU.MOREX.r2.6HG0494210	83	97	-	8.95e-06	GACGGCGGCGGCGAC
572	MLOC_12223	HORVU.MOREX.r2.6HG0496350	80	94	+	2.22e-06	GGAGGAGGCGGTGCG
573	MLOC_12223	HORVU.MOREX.r2.6HG0502380	5	19	+	1.11e-06	GGTGGCAGCGGCGGG
574	MLOC_12223	HORVU.MOREX.r2.6HG0506890	1479	1493	+	5.96e-07	GGCGACGGCGGCGGC
575	MLOC_12223	HORVU.MOREX.r2.6HG0506890	1482	1496	+	6.49e-07	GACGGCGGCGGCGGC
576	MLOC_12223	HORVU.MOREX.r2.6HG0506890	1485	1499	+	5.8e-08	GGCGGCGGCGGCGGC
577	MLOC_12223	HORVU.MOREX.r2.6HG0510910	1187	1201	-	5.23e-06	GGTTCCAGCGGTGGT
578	MLOC_12223	HORVU.MOREX.r2.6HG0510910	456	470	+	7.09e-06	CCAGGCGGCGGTGGC
579	MLOC_12223	HORVU.MOREX.r2.6HG0510910	459	473	+	5.87e-06	GGCGGCGGTGGCGGG
580	MLOC_12223	HORVU.MOREX.r2.6HG0510920	1081	1095	+	9.03e-06	GGCGAGGGCGGCGGC
581	MLOC_12223	HORVU.MOREX.r2.6HG0510920	1084	1098	+	2.57e-06	GAGGGCGGCGGCGGC
582	MLOC_12223	HORVU.MOREX.r2.6HG0510920	1087	1101	+	5.8e-08	GGCGGCGGCGGCGGC
583	MLOC_12223	HORVU.MOREX.r2.6HG0510920	1479	1493	-	6.12e-06	GGTGGTGGTGGCGGG
584	MLOC_12223	HORVU.MOREX.r2.6HG0510920	1482	1496	-	6.3e-07	GGTGGTGGTGGTGGC
585	MLOC_12223	HORVU.MOREX.r2.6HG0510920	1485	1499	-	8.29e-07	GGTGGTGGTGGTGGT
586	MLOC_12223	HORVU.MOREX.r2.6HG0510920	643	657	-	5.93e-06	GGCGGCGGCGGCGAG
587	MLOC_12223	HORVU.MOREX.r2.6HG0510920	646	660	-	6.49e-07	GACGGCGGCGGCGGC
588	MLOC_12223	HORVU.MOREX.r2.6HG0510920	649	663	-	8.26e-06	GCAGACGGCGGCGGC
589	MLOC_12223	HORVU.MOREX.r2.6HG0511740	616	630	-	7.48e-06	GGCGGCGGCGGCGCG
590	MLOC_12223	HORVU.MOREX.r2.6HG0516450	1321	1335	-	1.92e-07	TGCGGTGGCGGTGGC
591	MLOC_12223	HORVU.MOREX.r2.6HG0523360	149	163	+	7.48e-06	GCTGGAGGTGGCGGT
592	MLOC_12223	HORVU.MOREX.r2.7HG0529580	720	734	+	7.62e-06	CACGGCGGCGGCGGC
593	MLOC_12223	HORVU.MOREX.r2.7HG0529580	723	737	+	5.8e-08	GGCGGCGGCGGCGGC
594	MLOC_12223	HORVU.MOREX.r2.7HG0529580	749	763	+	8.21e-07	GTCGGCGGCGGCGGC
595	MLOC_12223	HORVU.MOREX.r2.7HG0530810	988	1002	-	4.35e-06	GAAGCAGGCGGCGGA
596	MLOC_12223	HORVU.MOREX.r2.7HG0531870	1405	1419	-	3.18e-06	CGACGAGGCGGTGGC
597	MLOC_12223	HORVU.MOREX.r2.7HG0531870	925	939	-	1.09e-06	GTCGGCGGCGGCGGT
598	MLOC_12223	HORVU.MOREX.r2.7HG0532280	73	87	-	4.44e-06	AACTGTGGCGGTGGC
599	MLOC_12223	HORVU.MOREX.r2.7HG0532570	295	309	-	9.66e-06	GGCAGCGGTGGCGGT
600	MLOC_12223	HORVU.MOREX.r2.7HG0532570	298	312	-	4.69e-06	ATCGGCAGCGGTGGC
601	MLOC_12223	HORVU.MOREX.r2.7HG0535230	1108	1122	-	4.34e-08	GGCGGTAGCGGTGGA
602	MLOC_12223	HORVU.MOREX.r2.7HG0535230	278	292	+	3.81e-07	GGAGAAGGCGGCGGC
603	MLOC_12223	HORVU.MOREX.r2.7HG0535230	350	364	+	3.67e-06	GCTGGCGGCGGCGGG
604	MLOC_12223	HORVU.MOREX.r2.7HG0535230	516	530	+	4.35e-06	GGCACAGGCGGCGGT
605	MLOC_12223	HORVU.MOREX.r2.7HG0535230	563	577	+	1.4e-06	CGCGGCGGCGGCGGC
606	MLOC_12223	HORVU.MOREX.r2.7HG0535230	566	580	+	5.8e-08	GGCGGCGGCGGCGGC
607	MLOC_12223	HORVU.MOREX.r2.7HG0535230	569	583	+	5.8e-08	GGCGGCGGCGGCGGC
608	MLOC_12223	HORVU.MOREX.r2.7HG0535230	572	586	+	5.8e-08	GGCGGCGGCGGCGGC
609	MLOC_12223	HORVU.MOREX.r2.7HG0535230	575	589	+	3.6e-07	GGCGGCGGCGGCGGG
610	MLOC_12223	HORVU.MOREX.r2.7HG0535230	905	919	+	2.89e-07	GCAGGAGGCGGTGGT
611	MLOC_12223	HORVU.MOREX.r2.7HG0538260	228	242	-	2.7e-07	GACGGCGGCGGTGGT
612	MLOC_12223	HORVU.MOREX.r2.7HG0538260	231	245	-	5.75e-06	GTCGACGGCGGCGGT
613	MLOC_12223	HORVU.MOREX.r2.7HG0539640	211	225	+	1.75e-06	GAGGAAGGCGGTGGA
614	MLOC_12223	HORVU.MOREX.r2.7HG0539640	944	958	+	5.99e-06	GGCCGAGGCGGCGAC
615	MLOC_12223	HORVU.MOREX.r2.7HG0544030	714	728	-	1.39e-06	GAGGGTGGCGGTGGT
616	MLOC_12223	HORVU.MOREX.r2.7HG0545620	1310	1324	-	1.04e-06	GCAGGAGGCGGTGGG
617	MLOC_12223	HORVU.MOREX.r2.7HG0545750	320	334	+	6.05e-06	GCTGGAGGTGGCGGC
618	MLOC_12223	HORVU.MOREX.r2.7HG0545750	323	337	+	2.81e-06	GGAGGTGGCGGCGCA
619	MLOC_12223	HORVU.MOREX.r2.7HG0546000	1260	1274	-	5.81e-06	GCGGGTGGCGGTGGG
620	MLOC_12223	HORVU.MOREX.r2.7HG0548680	929	943	-	7.4e-06	GGAAGAGGCGGCGCC
621	MLOC_12223	HORVU.MOREX.r2.7HG0552760	1328	1342	-	2.7e-06	GGTGGCGGCGGCGCT
622	MLOC_12223	HORVU.MOREX.r2.7HG0552760	1331	1345	-	7.37e-07	GACGGTGGCGGCGGC
623	MLOC_12223	HORVU.MOREX.r2.7HG0552760	1334	1348	-	8.34e-06	GGCGACGGTGGCGGC
624	MLOC_12223	HORVU.MOREX.r2.7HG0552760	1337	1351	-	1.16e-06	GGTGGCGACGGTGGC
625	MLOC_12223	HORVU.MOREX.r2.7HG0552760	1346	1360	-	6.77e-07	GGCGGTGGTGGTGGC
626	MLOC_12223	HORVU.MOREX.r2.7HG0552760	1349	1363	-	4.8e-06	GACGGCGGTGGTGGT
627	MLOC_12223	HORVU.MOREX.r2.7HG0552760	1352	1366	-	1.16e-06	GGGGACGGCGGTGGT
628	MLOC_12223	HORVU.MOREX.r2.7HG0554790	1423	1437	-	5.58e-06	CGTGGTGGTGGTGGA
629	MLOC_12223	HORVU.MOREX.r2.7HG0554980	676	690	-	4.35e-06	GGCGAAAGTGGTGGC
630	MLOC_12223	HORVU.MOREX.r2.7HG0555400	159	173	-	8.68e-06	GGCAGTGGTGGCGGC
631	MLOC_12223	HORVU.MOREX.r2.7HG0556270	1482	1496	+	8.95e-06	AGCCGCAGCGGCGGA
632	MLOC_12223	HORVU.MOREX.r2.7HG0560530	237	251	-	5.23e-06	GACGGGGGCGGTGGT
633	MLOC_12223	HORVU.MOREX.r2.7HG0560530	326	340	-	5.51e-06	CGCGGTGGCGGCGGG
634	MLOC_12223	HORVU.MOREX.r2.7HG0564280	1460	1474	+	8.34e-06	AGTAGTAGCGGCGGC
635	MLOC_12223	HORVU.MOREX.r2.7HG0564280	1463	1477	+	3.08e-06	AGTAGCGGCGGCGGC
636	MLOC_12223	HORVU.MOREX.r2.7HG0564280	1466	1480	+	5.65e-07	AGCGGCGGCGGCGGC
637	MLOC_12223	HORVU.MOREX.r2.7HG0564280	1469	1483	+	1.73e-06	GGCGGCGGCGGCGAC
638	MLOC_12223	HORVU.MOREX.r2.7HG0566810	1425	1439	-	1.09e-06	GGCGGCGGCGGTGCT
639	MLOC_12223	HORVU.MOREX.r2.7HG0566810	1479	1493	-	5.93e-06	GGCGGCGGCGGCGAG
640	MLOC_12223	HORVU.MOREX.r2.7HG0566810	1482	1496	-	5.8e-08	GGCGGCGGCGGCGGC
641	MLOC_12223	HORVU.MOREX.r2.7HG0566810	1485	1499	-	6.04e-07	GATGGCGGCGGCGGC
642	MLOC_12223	HORVU.MOREX.r2.7HG0567670	1321	1335	+	4.95e-06	GGCGTAGGTGGCGGA
643	MLOC_12223	HORVU.MOREX.r2.7HG0568930	904	918	+	6.25e-06	GGTGGCATCGGTGGT
644	MLOC_12223	HORVU.MOREX.r2.7HG0570260	28	42	-	8.95e-06	GACGGCGGCGGCGAC
645	MLOC_12223	HORVU.MOREX.r2.7HG0570260	54	68	-	2.25e-06	GGCGGCGGCGGCGCC
646	MLOC_12223	HORVU.MOREX.r2.7HG0570260	57	71	-	2.57e-06	GAGGGCGGCGGCGGC
647	MLOC_12223	HORVU.MOREX.r2.7HG0585130	1479	1493	+	5.65e-07	AGCGGCGGCGGCGGC
648	MLOC_12223	HORVU.MOREX.r2.7HG0585130	1482	1496	+	5.8e-08	GGCGGCGGCGGCGGC
649	MLOC_12223	HORVU.MOREX.r2.7HG0585130	1485	1499	+	2.88e-06	GGCGGCGGCGGCGCT
650	MLOC_12223	HORVU.MOREX.r2.7HG0588870	388	402	+	5.69e-06	TGGGAAAGCGGTGGC
651	MLOC_12223	HORVU.MOREX.r2.7HG0597930	1163	1177	+	2.64e-06	GAAGATGGCGGTGGC
652	MLOC_12223	HORVU.MOREX.r2.7HG0597930	16	30	-	4.49e-06	GGCTAAGGTGGTGGC
653	MLOC_12223	HORVU.MOREX.r2.7HG0602230	144	158	-	3.75e-06	GGGCGCAGCGGTGGC
654	MLOC_12223	HORVU.MOREX.r2.7HG0602340	1473	1487	-	8.21e-07	GGTGGAGGAGGTGGC
655	MLOC_12223	HORVU.MOREX.r2.7HG0607370	148	162	+	1.09e-06	GAGGGTGGCGGTGGC
656	MLOC_12223	HORVU.MOREX.r2.7HG0607610	23	37	+	6.66e-06	GGAGCTAGCGGCGGC
657	MLOC_12223	HORVU.MOREX.r2.7HG0607610	26	40	+	3.71e-06	GCTAGCGGCGGCGGA
658	MLOC_12223	HORVU.MOREX.r2.7HG0607740	1382	1396	-	5.4e-06	GGAGAAGGAGGTGGA
659	MLOC_12223	HORVU.MOREX.r2.7HG0610750	246	260	+	4.49e-06	GCCTGTAGCGGTGGT
660	MLOC_12223	HORVU.MOREX.r2.7HG0610830	1170	1184	+	1.96e-06	GACGGCAGCGGCGGC
661	MLOC_12223	HORVU.MOREX.r2.7HG0614880	60	74	+	1.66e-06	GGCTCCGGCGGTGGC
662	MLOC_12223	HORVU.MOREX.r2.7HG0615930	1267	1281	-	4.59e-06	GGAGGAGGAGGCGGT
663	MLOC_12223	HORVU.MOREX.r2.7HG0615930	1357	1371	-	7.48e-06	TGTGGTGGAGGTGGA
664	MLOC_12223	HORVU.MOREX.r2.7HG0616250	1334	1348	-	8.09e-06	AGTGGAGGCGGAGGG
665	MLOC_12223	HORVU.MOREX.r2.7HG0619230	1081	1095	-	2e-06	TGTGAAAGCGGTGGT
666	MLOC_12223	HORVU.MOREX.r2.7HG0619320	236	250	+	1.23e-06	GGCGGTGGCGGAGGC
667	MLOC_12223	HORVU.MOREX.r2.7HG0619320	270	284	+	6.12e-06	GGATGCGGAGGTGGA
668	MLOC_12223	HORVU.MOREX.r2.7HG0619320	286	300	+	9.03e-06	GGCGGGGGTGGTGGC
669	MLOC_12223	HORVU.MOREX.r2.7HG0619320	289	303	+	4.74e-06	GGGGGTGGTGGCGGA
670	MLOC_12223	HORVU.MOREX.r2.7HG0619320	292	306	+	1.48e-06	GGTGGTGGCGGAGGT
671	MLOC_12223	HORVU.MOREX.r2.7HG0619320	295	309	+	1.37e-06	GGTGGCGGAGGTGGA
672	MLOC_12223	HORVU.MOREX.r2.7HG0619610	293	307	+	2.17e-07	GGCGAAGGCGGCGGC
673	MLOC_12223	HORVU.MOREX.r2.7HG0619610	296	310	+	7.37e-07	GAAGGCGGCGGCGGA
674	MLOC_12223	HORVU.MOREX.r2.7HG0619780	464	478	+	4.69e-06	ATCGGCAGCGGTGGC
675	MLOC_12223	HORVU.MOREX.r2.7HG0619780	467	481	+	9.66e-06	GGCAGCGGTGGCGGT
676	MLOC_12223	HORVU.MOREX.r2.7HG0619780	504	518	+	6.72e-06	TGGTGTGGCGGCGGC
677	MLOC_12223	HORVU.MOREX.r2.7HG0622740	1093	1107	+	2.05e-06	GGCTGAGGCGGCGCA
678	MLOC_12223	HORVU.MOREX.r2.7HG0622740	1355	1369	-	6.79e-06	CGGCGAGGCGGTGGC
679	MLOC_13438	HORVU.MOREX.r2.1HG0057620	69	83	-	4.63e-06	CATTGTTTCCACGTG
680	MLOC_13438	HORVU.MOREX.r2.1HG0057890	1430	1444	-	6.77e-06	GGTGGTTGGCACATG
681	MLOC_13438	HORVU.MOREX.r2.1HG0062420	391	405	+	6.43e-06	GGGGTGGCGCACGTG
682	MLOC_13438	HORVU.MOREX.r2.2HG0081090	1294	1308	-	2.33e-06	GGGGGGTGCCACGTG
683	MLOC_13438	HORVU.MOREX.r2.2HG0084430	1254	1268	-	1.53e-06	GATGAGTGGCACGTG
684	MLOC_13438	HORVU.MOREX.r2.2HG0091680	866	880	-	9.42e-06	GATAGTTGCCACGTG
685	MLOC_13438	HORVU.MOREX.r2.2HG0151140	416	430	-	2.18e-06	CGTTACTTGCACGTG
686	MLOC_13438	HORVU.MOREX.r2.2HG0151140	904	918	-	8.39e-06	GGTTGTTGTCACGTG
687	MLOC_13438	HORVU.MOREX.r2.2HG0154720	1307	1321	+	4.63e-06	CGTCTTCTCCACGTG
688	MLOC_13438	HORVU.MOREX.r2.2HG0168740	371	385	-	1.88e-06	GGCGTTTGGCACGTG
689	MLOC_13438	HORVU.MOREX.r2.2HG0178870	1315	1329	-	7.97e-06	GTGGAGTGGCACGTG
690	MLOC_13438	HORVU.MOREX.r2.3HG0193480	1341	1355	+	5.34e-06	CATACTTTACACGTG
691	MLOC_13438	HORVU.MOREX.r2.3HG0203910	991	1005	-	5.48e-06	TATGTGTCGCACGTG
692	MLOC_13438	HORVU.MOREX.r2.3HG0234550	1355	1369	+	3.51e-06	CATTTTCCGCACGTG
693	MLOC_13438	HORVU.MOREX.r2.3HG0252590	710	724	+	3.78e-06	CGTTATTTACACGTG
694	MLOC_13438	HORVU.MOREX.r2.4HG0279340	1250	1264	+	2.66e-06	CTTGCGCGACACGTG
695	MLOC_13438	HORVU.MOREX.r2.4HG0335860	652	666	+	2.09e-06	GATGAGTTGCACGTG
696	MLOC_13438	HORVU.MOREX.r2.4HG0346000	1327	1341	+	2.73e-06	CGCGTGGGGCACGTG
697	MLOC_13438	HORVU.MOREX.r2.5HG0350950	230	244	+	6.48e-07	CTTGATAGGCACGTG
698	MLOC_13438	HORVU.MOREX.r2.5HG0385770	618	632	+	7.68e-08	CGTGTCAGGCACGTG
699	MLOC_13438	HORVU.MOREX.r2.5HG0392330	1118	1132	-	5.86e-06	CGGGGGGGACACGTG
700	MLOC_13438	HORVU.MOREX.r2.5HG0412840	264	278	+	9.06e-06	GTTGTGGCGCACGTG
701	MLOC_13438	HORVU.MOREX.r2.5HG0433560	1152	1166	-	8.34e-06	AGGGATTTGCACGTG
702	MLOC_13438	HORVU.MOREX.r2.5HG0437480	1288	1302	-	6.57e-06	CGTGCGCTCCACGTC
703	MLOC_13438	HORVU.MOREX.r2.6HG0451700	917	931	-	6.54e-06	TATGTTAGGCACGTG
704	MLOC_13438	HORVU.MOREX.r2.6HG0464780	224	238	-	9.93e-07	CTTGATCCGCACGTG
705	MLOC_13438	HORVU.MOREX.r2.6HG0476190	271	285	-	8.94e-08	CGTGCTTGTCACGTG
706	MLOC_13438	HORVU.MOREX.r2.6HG0496860	1315	1329	-	5.3e-06	CGGGCGGGACACGTG
707	MLOC_13438	HORVU.MOREX.r2.7HG0535230	870	884	-	1.26e-06	CGGGGCCTGCACGTG
708	MLOC_13438	HORVU.MOREX.r2.7HG0554790	756	770	+	5.19e-06	CGAGATACACACGTG
709	MLOC_13438	HORVU.MOREX.r2.7HG0558860	643	657	+	1.51e-06	CTTGCCATGCACGTG
710	MLOC_13438	HORVU.MOREX.r2.7HG0607610	715	729	-	8.5e-06	GATGGGCGTCACGTG
711	MLOC_13438	HORVU.MOREX.r2.7HG0613160	356	370	+	2.95e-06	CGTGCGCGGCACATG
712	MLOC_13438	HORVU.MOREX.r2.7HG0619490	676	690	-	3.83e-06	CAAGGCTGGCACGTG
713	MLOC_13932	HORVU.MOREX.r2.1HG0067240	607	624	-	8.47e-06	GCTTGCACTGCACGAAAC
714	MLOC_13932	HORVU.MOREX.r2.1HG0078280	68	85	+	9.25e-06	ACTTGTATCACAAGTGAT
715	MLOC_13932	HORVU.MOREX.r2.2HG0095020	894	911	-	1.35e-07	ACGTGTGATAGAAGTAAC
716	MLOC_13932	HORVU.MOREX.r2.2HG0112600	451	468	-	6.82e-06	CCGTGTCACAGAAGAAAA
717	MLOC_13932	HORVU.MOREX.r2.2HG0130250	1007	1024	-	9.41e-06	TCTTGATGTACAAGAAAT
718	MLOC_13932	HORVU.MOREX.r2.2HG0154720	1303	1320	-	6.45e-06	ACGTGGAGAAGACGAAAG
719	MLOC_13932	HORVU.MOREX.r2.2HG0154720	714	731	+	5.14e-06	ACGTATAAAATAAGACAA
720	MLOC_13932	HORVU.MOREX.r2.2HG0174220	504	521	+	7.96e-06	GCTTGTAAGATAAGTTAA
721	MLOC_13932	HORVU.MOREX.r2.2HG0178520	45	62	+	4.79e-06	ACGTAACGAACAAGGCAC
722	MLOC_13932	HORVU.MOREX.r2.3HG0228200	774	791	+	8.78e-06	CCGTGCCAAGCAAGCAAG
723	MLOC_13932	HORVU.MOREX.r2.4HG0285270	874	891	+	9.82e-06	CCGTGTCTCTCAAGAAAA
724	MLOC_13932	HORVU.MOREX.r2.4HG0294760	1217	1234	+	2.89e-06	CCGTGTTATACACGACAC
725	MLOC_13932	HORVU.MOREX.r2.4HG0323270	533	550	-	5.77e-06	ACGTGAAAGCGAAGCAAC
726	MLOC_13932	HORVU.MOREX.r2.4HG0345310	1260	1277	-	1.24e-06	GCGTATTGCACAAGGAAA
727	MLOC_13932	HORVU.MOREX.r2.4HG0346590	46	63	+	7.96e-06	GCTTGTAAGATAAGTTAA
728	MLOC_13932	HORVU.MOREX.r2.5HG0359930	208	225	+	4.01e-06	ACGTAACGGACAAGGAAA
729	MLOC_13932	HORVU.MOREX.r2.5HG0381170	127	144	-	5.14e-06	CCGTGACAATCAAGAAAC
730	MLOC_13932	HORVU.MOREX.r2.5HG0423440	606	623	-	2.53e-06	ACGTGCCACATAAGCAAA
731	MLOC_13932	HORVU.MOREX.r2.6HG0451220	893	910	-	3.69e-06	CCGTGTGCCGCAAGCTAC
732	MLOC_13932	HORVU.MOREX.r2.6HG0500420	58	75	+	4.7e-06	CCGTGTTGGACAAGATAT
733	MLOC_13932	HORVU.MOREX.r2.6HG0517100	361	378	+	9.09e-06	GCGTGACTTATAAGTCAC
734	MLOC_13932	HORVU.MOREX.r2.6HG0523690	300	317	-	7.48e-06	GAGTGTGGGACAAGAAAA
735	MLOC_13932	HORVU.MOREX.r2.7HG0543340	846	863	+	7.96e-06	GCTTGTAAGATAAGTTAA
736	MLOC_13932	HORVU.MOREX.r2.7HG0550810	312	329	+	9.47e-07	ACGTGATAATCAAGCTAC
737	MLOC_13932	HORVU.MOREX.r2.7HG0558860	639	656	-	4.75e-06	ACGTGCATGGCAAGCTAA
738	MLOC_13932	HORVU.MOREX.r2.7HG0617050	1055	1072	+	1.3e-06	CCGTAAGACACACGTAAC
739	MLOC_14118	HORVU.MOREX.r2.1HG0038360	169	177	+	5.79e-06	AAGATATTT
740	MLOC_14118	HORVU.MOREX.r2.1HG0056960	303	311	-	5.79e-06	AAGATATTT
741	MLOC_14118	HORVU.MOREX.r2.1HG0068220	594	602	+	5.79e-06	AAGATATTT
742	MLOC_14118	HORVU.MOREX.r2.2HG0089280	952	960	+	5.79e-06	AAGATATTT
743	MLOC_14118	HORVU.MOREX.r2.2HG0114490	1254	1262	+	5.79e-06	AAGATATTT
744	MLOC_14118	HORVU.MOREX.r2.2HG0163110	462	470	+	5.79e-06	AAGATATTT
745	MLOC_14118	HORVU.MOREX.r2.2HG0163490	1223	1231	+	5.79e-06	AAGATATTT
746	MLOC_14118	HORVU.MOREX.r2.3HG0182120	1475	1483	-	5.79e-06	AAGATATTT
747	MLOC_14118	HORVU.MOREX.r2.3HG0182120	324	332	-	5.79e-06	AAGATATTT
748	MLOC_14118	HORVU.MOREX.r2.3HG0183930	503	511	-	5.79e-06	AAGATATTT
749	MLOC_14118	HORVU.MOREX.r2.3HG0187140	1249	1257	+	5.79e-06	AAGATATTT
750	MLOC_14118	HORVU.MOREX.r2.3HG0190040	991	999	+	5.79e-06	AAGATATTT
751	MLOC_14118	HORVU.MOREX.r2.3HG0191390	492	500	-	5.79e-06	AAGATATTT
752	MLOC_14118	HORVU.MOREX.r2.3HG0197210	426	434	+	5.79e-06	AAGATATTT
753	MLOC_14118	HORVU.MOREX.r2.3HG0235290	498	506	+	5.79e-06	AAGATATTT
754	MLOC_14118	HORVU.MOREX.r2.3HG0250910	407	415	-	5.79e-06	AAGATATTT
755	MLOC_14118	HORVU.MOREX.r2.3HG0260790	1183	1191	+	5.79e-06	AAGATATTT
756	MLOC_14118	HORVU.MOREX.r2.3HG0263650	1274	1282	+	5.79e-06	AAGATATTT
757	MLOC_14118	HORVU.MOREX.r2.3HG0270440	629	637	+	5.79e-06	AAGATATTT
758	MLOC_14118	HORVU.MOREX.r2.3HG0274170	547	555	+	5.79e-06	AAGATATTT
759	MLOC_14118	HORVU.MOREX.r2.4HG0326390	1178	1186	-	5.79e-06	AAGATATTT
760	MLOC_14118	HORVU.MOREX.r2.4HG0326390	821	829	-	5.79e-06	AAGATATTT
761	MLOC_14118	HORVU.MOREX.r2.4HG0328170	497	505	+	5.79e-06	AAGATATTT
762	MLOC_14118	HORVU.MOREX.r2.4HG0338020	1022	1030	+	5.79e-06	AAGATATTT
763	MLOC_14118	HORVU.MOREX.r2.4HG0341550	142	150	-	5.79e-06	AAGATATTT
764	MLOC_14118	HORVU.MOREX.r2.5HG0387280	168	176	-	5.79e-06	AAGATATTT
765	MLOC_14118	HORVU.MOREX.r2.6HG0455100	570	578	+	5.79e-06	AAGATATTT
766	MLOC_14118	HORVU.MOREX.r2.6HG0511740	174	182	-	5.79e-06	AAGATATTT
767	MLOC_14118	HORVU.MOREX.r2.7HG0535170	553	561	-	5.79e-06	AAGATATTT
768	MLOC_14118	HORVU.MOREX.r2.7HG0537330	165	173	-	5.79e-06	AAGATATTT
769	MLOC_14118	HORVU.MOREX.r2.7HG0597930	439	447	+	5.79e-06	AAGATATTT
770	MLOC_14118	HORVU.MOREX.r2.7HG0605030	245	253	+	5.79e-06	AAGATATTT
771	MLOC_14118	HORVU.MOREX.r2.7HG0619500	120	128	+	5.79e-06	AAGATATTT
772	MLOC_14305	HORVU.MOREX.r2.1HG0003630	1140	1158	+	6.91e-06	TGTCGCCCGCCGGTTAAAA
773	MLOC_14305	HORVU.MOREX.r2.1HG0003630	1140	1158	-	6.91e-06	TTTTAACCGGCGGGCGACA
774	MLOC_14305	HORVU.MOREX.r2.1HG0074460	1200	1218	+	1.01e-06	CTAGGACCGGCGGTCCGAG
775	MLOC_14305	HORVU.MOREX.r2.1HG0074460	1200	1218	-	1.01e-06	CTCGGACCGCCGGTCCTAG
776	MLOC_14305	HORVU.MOREX.r2.2HG0081610	145	163	+	7.8e-06	CCTGGACTACCGGTTCATG
777	MLOC_14305	HORVU.MOREX.r2.2HG0081610	145	163	-	7.8e-06	CATGAACCGGTAGTCCAGG
778	MLOC_14305	HORVU.MOREX.r2.2HG0128150	821	839	+	9.11e-06	TTTGAACTGCCGGGCAGTT
779	MLOC_14305	HORVU.MOREX.r2.2HG0128150	821	839	-	9.11e-06	AACTGCCCGGCAGTTCAAA
780	MLOC_14305	HORVU.MOREX.r2.2HG0166450	1281	1299	+	1.08e-06	AATTGTCCGGCGGTTCGAG
781	MLOC_14305	HORVU.MOREX.r2.2HG0166450	1281	1299	-	1.08e-06	CTCGAACCGCCGGACAATT
782	MLOC_14305	HORVU.MOREX.r2.2HG0173490	513	531	+	5.17e-06	CATCGACCGGCGGGCCACG
783	MLOC_14305	HORVU.MOREX.r2.2HG0173490	513	531	-	5.17e-06	CGTGGCCCGCCGGTCGATG
784	MLOC_14305	HORVU.MOREX.r2.3HG0204200	1314	1332	+	7.5e-06	CTTTGACCACCGGTTCCCA
785	MLOC_14305	HORVU.MOREX.r2.3HG0204200	1314	1332	-	7.5e-06	TGGGAACCGGTGGTCAAAG
786	MLOC_14305	HORVU.MOREX.r2.3HG0236510	1469	1487	+	3.81e-06	TATAGACCGACGGTTGATA
787	MLOC_14305	HORVU.MOREX.r2.3HG0236510	1469	1487	-	3.81e-06	TATCAACCGTCGGTCTATA
788	MLOC_14305	HORVU.MOREX.r2.4HG0288480	1463	1481	+	3.01e-06	CATGAACCGGCGGGTAAGT
789	MLOC_14305	HORVU.MOREX.r2.4HG0288480	1463	1481	-	3.01e-06	ACTTACCCGCCGGTTCATG
790	MLOC_14305	HORVU.MOREX.r2.4HG0319980	228	246	+	5.13e-06	TGTTAACCGTTGGTTAAAC
791	MLOC_14305	HORVU.MOREX.r2.4HG0319980	228	246	-	5.13e-06	GTTTAACCAACGGTTAACA
792	MLOC_14305	HORVU.MOREX.r2.4HG0326520	630	648	+	7.56e-06	AACAACCCGCTGGTCAATG
793	MLOC_14305	HORVU.MOREX.r2.4HG0326520	630	648	-	7.56e-06	CATTGACCAGCGGGTTGTT
794	MLOC_14305	HORVU.MOREX.r2.5HG0352100	48	66	+	8.28e-06	CATTACCCGGCGGGCCGCC
795	MLOC_14305	HORVU.MOREX.r2.5HG0352100	48	66	-	8.28e-06	GGCGGCCCGCCGGGTAATG
796	MLOC_14305	HORVU.MOREX.r2.5HG0367850	1477	1495	+	6.13e-06	CAGTGACCGACGGACAAGA
797	MLOC_14305	HORVU.MOREX.r2.5HG0367850	1477	1495	-	6.13e-06	TCTTGTCCGTCGGTCACTG
798	MLOC_14305	HORVU.MOREX.r2.5HG0392720	1277	1295	+	8.84e-06	CTAAGCCCACCGGTCAAAA
799	MLOC_14305	HORVU.MOREX.r2.5HG0392720	1277	1295	-	8.84e-06	TTTTGACCGGTGGGCTTAG
800	MLOC_14305	HORVU.MOREX.r2.6HG0462450	338	356	+	1.47e-06	AACAGCCCGCCGGTCAATG
801	MLOC_14305	HORVU.MOREX.r2.6HG0462450	338	356	-	1.47e-06	CATTGACCGGCGGGCTGTT
802	MLOC_14305	HORVU.MOREX.r2.6HG0477300	659	677	+	2.87e-06	GATGGATCACCGGTTCATG
803	MLOC_14305	HORVU.MOREX.r2.6HG0477300	659	677	-	2.87e-06	CATGAACCGGTGATCCATC
804	MLOC_14305	HORVU.MOREX.r2.6HG0523690	916	934	+	1.27e-06	TATAAACCGACGGTTATTA
805	MLOC_14305	HORVU.MOREX.r2.6HG0523690	916	934	-	1.27e-06	TAATAACCGTCGGTTTATA
806	MLOC_14363	HORVU.MOREX.r2.1HG0002490	643	659	-	3.55e-06	CACATAAAGACAAACGA
807	MLOC_14363	HORVU.MOREX.r2.1HG0023260	579	595	+	1.16e-06	ATAAAAAAGACAAAATC
808	MLOC_14363	HORVU.MOREX.r2.1HG0024800	179	195	+	2.16e-06	AACCAAAAGACAAAAAG
809	MLOC_14363	HORVU.MOREX.r2.1HG0033790	18	34	-	6.17e-06	AGAAAAAAAACAAAAAA
810	MLOC_14363	HORVU.MOREX.r2.1HG0036100	1246	1262	+	5.91e-06	GAGAAACAGACAAATAT
811	MLOC_14363	HORVU.MOREX.r2.1HG0038360	14	30	+	8.39e-06	GTAAAAAAGACAAATCT
812	MLOC_14363	HORVU.MOREX.r2.1HG0066420	999	1015	+	4.87e-06	CCCAAACAGACAAAAAG
813	MLOC_14363	HORVU.MOREX.r2.1HG0073230	1243	1259	+	3.06e-06	AAAAAAAAAACAAAAAA
814	MLOC_14363	HORVU.MOREX.r2.1HG0078280	1269	1285	-	2.01e-06	GGAAACAAGACAAAAAA
815	MLOC_14363	HORVU.MOREX.r2.2HG0097430	1335	1351	-	7.59e-06	AAATTAAAGACAAGAAA
816	MLOC_14363	HORVU.MOREX.r2.2HG0100560	734	750	-	2.75e-06	AAAAATACGACAAGATA
817	MLOC_14363	HORVU.MOREX.r2.2HG0106860	371	387	+	5.03e-06	TGAAAAGAGACAAAAAC
818	MLOC_14363	HORVU.MOREX.r2.2HG0108440	375	391	-	8.27e-06	GCAAAAAAGACAAAGTA
819	MLOC_14363	HORVU.MOREX.r2.2HG0109050	941	957	-	2.54e-06	TTGAAAAAGACAAATTT
820	MLOC_14363	HORVU.MOREX.r2.2HG0112800	74	90	-	3.52e-06	TTCAAAACGACAAATCC
821	MLOC_14363	HORVU.MOREX.r2.2HG0130250	889	905	-	6.5e-06	AAGCAAACGACAAACAG
822	MLOC_14363	HORVU.MOREX.r2.2HG0142180	303	319	-	1.6e-06	CAAGAAATGACAAAAAA
823	MLOC_14363	HORVU.MOREX.r2.2HG0154720	261	277	-	9.01e-06	AAATATAAGACAAGAAT
824	MLOC_14363	HORVU.MOREX.r2.2HG0154720	719	735	+	5.33e-07	TAAAATAAGACAAAATT
825	MLOC_14363	HORVU.MOREX.r2.2HG0159940	272	288	+	7.2e-06	AACCAAAGGACAAAATC
826	MLOC_14363	HORVU.MOREX.r2.2HG0167450	973	989	-	4.44e-06	CAGAATTAGACAAAAAA
827	MLOC_14363	HORVU.MOREX.r2.2HG0175400	593	609	+	7.2e-06	AGGAAAGCGACAAATGA
828	MLOC_14363	HORVU.MOREX.r2.2HG0177960	1229	1245	+	6.04e-06	AAATATACGACAAAGAC
829	MLOC_14363	HORVU.MOREX.r2.3HG0182520	296	312	-	2.7e-06	TCAAAAACGACAAACTT
830	MLOC_14363	HORVU.MOREX.r2.3HG0182560	328	344	-	4.55e-06	CACAAGAAGACAAAGCT
831	MLOC_14363	HORVU.MOREX.r2.3HG0182900	1028	1044	+	3.64e-06	TCAAAAAAGACAAATTT
832	MLOC_14363	HORVU.MOREX.r2.3HG0184570	885	901	-	1.25e-06	AAAAACAAGACAAAAGA
833	MLOC_14363	HORVU.MOREX.r2.3HG0187140	987	1003	+	1.26e-08	CAAAAAAAGACAAAAAT
834	MLOC_14363	HORVU.MOREX.r2.3HG0205460	1450	1466	-	7.54e-07	CAGAAGAAGACAAAAGC
835	MLOC_14363	HORVU.MOREX.r2.3HG0239620	1001	1017	-	5.03e-06	CAAAAAGAGACAAATAT
836	MLOC_14363	HORVU.MOREX.r2.3HG0245410	901	917	+	1.11e-06	AAAAAAAGGACAAACAT
837	MLOC_14363	HORVU.MOREX.r2.3HG0250910	530	546	-	7.53e-06	ACCAAAAAGACAAACCC
838	MLOC_14363	HORVU.MOREX.r2.3HG0253120	409	425	-	2.3e-06	TATAAAAAGACAAACAG
839	MLOC_14363	HORVU.MOREX.r2.3HG0256200	1376	1392	+	5.91e-06	GGGAAAAAGACAAGAAC
840	MLOC_14363	HORVU.MOREX.r2.3HG0260790	1483	1499	+	8.57e-06	CGGAACGCGACAAAACA
841	MLOC_14363	HORVU.MOREX.r2.3HG0266500	793	809	+	7.92e-06	GCAGATACGACAAAATA
842	MLOC_14363	HORVU.MOREX.r2.4HG0281730	663	679	-	9.54e-06	AAAATTAGGACAAAACC
843	MLOC_14363	HORVU.MOREX.r2.4HG0285270	318	334	+	2.2e-06	AAAAAATAGACAAAAAA
844	MLOC_14363	HORVU.MOREX.r2.4HG0285270	651	667	+	9.67e-06	AAAAATAAAACAAAAAA
845	MLOC_14363	HORVU.MOREX.r2.4HG0285270	781	797	+	9.67e-06	AAAAATAAAACAAAAAA
846	MLOC_14363	HORVU.MOREX.r2.4HG0286630	192	208	+	3.38e-06	GAAAAAAAGACAAAGTT
847	MLOC_14363	HORVU.MOREX.r2.4HG0293410	233	249	-	3.52e-06	TATAATAGGACAAATAA
848	MLOC_14363	HORVU.MOREX.r2.4HG0296850	726	742	+	1.23e-06	CAGAACAAGACAAATAA
849	MLOC_14363	HORVU.MOREX.r2.4HG0318840	973	989	+	9.6e-06	AACGAAACGACAGAACA
850	MLOC_14363	HORVU.MOREX.r2.4HG0338020	1007	1023	+	4.2e-06	AAAGTTAAGACAAAAAA
851	MLOC_14363	HORVU.MOREX.r2.4HG0340750	278	294	-	4.27e-06	CTAAAAAGGACAAATTA
852	MLOC_14363	HORVU.MOREX.r2.4HG0342850	865	881	+	6.95e-06	GGCGAAACGACAAGAAA
853	MLOC_14363	HORVU.MOREX.r2.4HG0346440	1028	1044	+	6.41e-06	TTCAAACGGACAAAAAT
854	MLOC_14363	HORVU.MOREX.r2.4HG0346820	463	479	+	1.26e-06	AAGAATCAGACAAAAAA
855	MLOC_14363	HORVU.MOREX.r2.5HG0396330	862	878	+	1.16e-07	AGAAAAAGGACAAAAAA
856	MLOC_14363	HORVU.MOREX.r2.5HG0398480	768	784	+	5.6e-06	AAAAAGAGGACAAACTA
857	MLOC_14363	HORVU.MOREX.r2.5HG0398760	410	426	+	1.03e-06	ACAAAAAAGACAAAATC
858	MLOC_14363	HORVU.MOREX.r2.5HG0412820	914	930	+	2.04e-06	CATAAAAAGACAAATTC
859	MLOC_14363	HORVU.MOREX.r2.5HG0412820	982	998	-	3.91e-06	CAAGAAAAGACAAATTT
860	MLOC_14363	HORVU.MOREX.r2.5HG0441180	995	1011	+	3.24e-06	AAAAAACAGACAAAATC
861	MLOC_14363	HORVU.MOREX.r2.6HG0454780	1040	1056	-	3.24e-06	AAAAAACGGACAAAAAC
862	MLOC_14363	HORVU.MOREX.r2.6HG0456280	631	647	-	1.33e-06	AGGATTACGACAAAAAC
863	MLOC_14363	HORVU.MOREX.r2.6HG0456280	962	978	-	8.64e-06	AGGATTATGACAAAAAT
864	MLOC_14363	HORVU.MOREX.r2.6HG0468070	795	811	-	3.19e-06	AATAAAAAGACAGAAAA
865	MLOC_14363	HORVU.MOREX.r2.6HG0473910	1137	1153	-	3.75e-06	ATAAACAAGACAAAATA
866	MLOC_14363	HORVU.MOREX.r2.6HG0491380	59	75	+	5.48e-06	AATAAAATGACAAACAT
867	MLOC_14363	HORVU.MOREX.r2.6HG0496060	1259	1275	+	8.51e-06	GAAAAAAAGACAAGATC
868	MLOC_14363	HORVU.MOREX.r2.6HG0510410	1230	1246	+	9.6e-06	CCAAAAAAAACAAAAAA
869	MLOC_14363	HORVU.MOREX.r2.6HG0510660	316	332	-	6.31e-06	ACAAAAAAGACAAATTG
870	MLOC_14363	HORVU.MOREX.r2.6HG0511220	19	35	-	9.18e-08	AAATAAACGACAAAAGA
871	MLOC_14363	HORVU.MOREX.r2.6HG0523890	653	669	+	3.61e-06	AGCAAAATGACAAAACC
872	MLOC_14363	HORVU.MOREX.r2.7HG0527840	1162	1178	-	6.9e-06	AACTAGTCGACAAAAAA
873	MLOC_14363	HORVU.MOREX.r2.7HG0527840	491	507	-	5.23e-06	TGATAAAAGACAAATAG
874	MLOC_14363	HORVU.MOREX.r2.7HG0531330	500	516	-	1.77e-06	TAAAAAACAACAAAAAA
875	MLOC_14363	HORVU.MOREX.r2.7HG0531330	861	877	-	3.55e-06	TGAAAGAAGACAAACAA
876	MLOC_14363	HORVU.MOREX.r2.7HG0531360	237	253	-	3.55e-06	TGAAAGAAGACAAACAA
877	MLOC_14363	HORVU.MOREX.r2.7HG0531840	843	859	+	6.6e-06	CAATATCAGACAAAAAT
878	MLOC_14363	HORVU.MOREX.r2.7HG0548680	105	121	-	9.41e-06	TTCAAAATGACAAAAGC
879	MLOC_14363	HORVU.MOREX.r2.7HG0593340	229	245	+	9.07e-06	CCCAAACGGACAAAAAG
880	MLOC_14363	HORVU.MOREX.r2.7HG0597930	408	424	-	5.56e-06	ACAAAAAAGACAAATTC
881	MLOC_14363	HORVU.MOREX.r2.7HG0602540	1043	1059	-	5.23e-06	AAAATCAAGACAAAATT
882	MLOC_14363	HORVU.MOREX.r2.7HG0607130	1061	1077	+	2.2e-06	AAAAAATAGACAAAAAA
883	MLOC_14363	HORVU.MOREX.r2.7HG0613110	1272	1288	-	4.01e-06	TTAAAAAAGACAAATTT
884	MLOC_14363	HORVU.MOREX.r2.7HG0621290	536	552	-	8.64e-06	TAAGAAAAGACAAACCT
885	MLOC_14401	HORVU.MOREX.r2.1HG0024240	65	81	-	1.19e-06	AAAAAAAACGTTACTTT
886	MLOC_14401	HORVU.MOREX.r2.2HG0165880	1174	1190	-	9.37e-06	CAAGGATACGTTACAAT
887	MLOC_14401	HORVU.MOREX.r2.4HG0346000	518	534	+	1.35e-06	GTCATATCCGTTACAAA
888	MLOC_14401	HORVU.MOREX.r2.5HG0359930	207	223	-	9.28e-06	TCCTTGTCCGTTACGTA
889	MLOC_14401	HORVU.MOREX.r2.5HG0383330	1214	1230	-	9.2e-06	ATACAGTCCGTTACTTT
890	MLOC_14401	HORVU.MOREX.r2.6HG0511840	494	510	+	9.54e-06	AAAACATACGTTACACC
891	MLOC_14401	HORVU.MOREX.r2.7HG0535170	512	528	-	9.12e-07	AATATAGGCGTTACAAA
892	MLOC_14401	HORVU.MOREX.r2.7HG0604500	219	235	-	1.55e-06	TGATAGACCGTTACAAA
893	MLOC_14619	HORVU.MOREX.r2.1HG0004080	834	848	-	8.09e-06	AACCAAATACAATGT
894	MLOC_14619	HORVU.MOREX.r2.1HG0029940	262	276	-	5.69e-06	TTCCAAATACAATGT
895	MLOC_14619	HORVU.MOREX.r2.1HG0030070	367	381	+	1.33e-06	GAACAGATACATTGA
[truncated: 19,613 more rows]

## Sheet: Tab S4h
Table S4h. All binding sites in the promoter region of Cd-induced DEG in the hvd14.d root
[truncated: 27,021 more rows]
