# Supplementary material for: Dissecting the role of strigolactone perception in barley tolerance to cadmium or zinc stress based on the receptor mutant analysis
Source: BMC Plant Biol. 2025 Nov 21;25:1618. doi: 10.1186/s12870-025-07683-4 (PMC12639677; doi:10.1186/s12870-025-07683-4)
Supplement: Supplementary file 5 — Supplementary Material 5. Supplementary Table 5. TFs that regulate barley response to Cd in SL-dependent and SL-independent manner [file 12870_2025_7683_MOESM5_ESM.xlsx]

## Sheet: Arkusz1
Table S5. TFs that regulate barley response to Cd in SL-dependent and SL-independent manner
	WT
			Background_all	Background_bind	Query_all	Query_bind	p_value	q_value	At. homolog	Function (TAIR/UniProt)
	Shoot	MLOC_52439	24306	283	150	6	0.001926	0.0439	AT5G59780.1 (MYB59)	Involved in response to cadmium ion, various phytohormones
		MLOC_13932	24306	636	150	9	0.00623	0.08411	AT1G76420.1 (CUC3)	Involved in axillary meristem initiation
		MLOC_69727	24306	1055	150	11	0.03055	0.2135	AT3G24650.1 (ABI3)	Involved in ABA signaling
		MLOC_1876	24306	1559	150	15	0.03144	0.2135	AT3G45260.1 (IDD9)	Regulates tissue boundaries and asymmetric cell division
		MLOC_73356	24306	1055	150	12	0.01383	0.1375	AT1G46264.1 (HSFB4)	Functions as a nuclear factor regulating asymmetry of stem cell divisions
		MLOC_68284	24306	578	150	10	0.00095	0.04159	AT3G18400.1 (NAC058)	Involved in chlorophyll catabolic processes
		MLOC_65286	24306	618	150	9	0.005122	0.08197	AT5G53950.1 (CUC2)	Required for embryonic apical meristem formation
		MLOC_38232	24306	440	150	6	0.01968	0.1859	AT2G33860.1 (ARF3)	Auxin response factor
		MLOC_56103	24306	477	150	6	0.02888	0.2135	AT1G12260.1 (NAC007)	Up-regulated during xylem vessel element formation.
		MLOC_10823	24306	959	150	10	0.0357	0.2249	AT1G73730.1 (EIL3)	Involved in response to iron ion
		MLOC_58330	24306	298	150	4	0.03779	0.2304	AT1G30330.1 (ARF6)	Mediates auxin response via expression of auxin regulated genes.
		MLOC_55345	24306	529	150	6	0.0462	0.2568	AT1G19850.1 (ARF5)	Mediating embryo axis formation and vascular development
	Root	MLOC_69727	24306	1055	4271	231	0.015145	0.045415	AT3G24650.1 (ABI3)	Involved in ABA signaling
		MLOC_1876	24306	1559	4271	334	0.024219	0.0612739	AT3G45260.1 (IDD9)	Regulates tissue boundaries and asymmetric cell division
		MLOC_52439	24306	283	2182	34	0.03285	0.07381	AT5G59780.1 (MYB59)	Involved in response to cadmium ion, various phytohormones
		MLOC_13932	24306	636	4271	141	0.050402	0.11384	AT1G76420.1 (CUC3)	Involved in axillary meristem initiation
		MLOC_59162	24306	554	4271	122	0.0577	0.13679	AT1G01720.1 (AF1)	Attentuates ABA signaling and sythesis; involved in response to wounding and ABA
		MLOC_54829	24306	1520	2182	183	1.418e-05	7.317e-05	AT3G13040.1	Transcription factor activity
		MLOC_64795	24306	1983	2089	210	0.0005557	0.002527	AT4G30080.1 (ARF16)	Involved in root cap cell differentiation.
		MLOC_71332	24306	526	4271	137	0.0008453	0.003633	AT5G06100.1 (MYB33)	Inhibits growth by reducing cell proliferation
		MLOC_13438	24306	736	2089	87	0.0009766	0.004145	AT2G24260.1 (LRL1)	Regulates root hair development
		MLOC_60577	24306	919	2089	105	0.001107	0.004597	AT1G58100.1 (TCP8)	Transcription factor activity, sequence-specific DNA binding
		MLOC_44514	24306	3880	4271	781	0.0024933	0.009443	AT5G20240.1 (PI)	Involved in the genetic control of flower development.
		MLOC_14363	24306	2067	2182	220	0.002954	0.009899	AT5G66730.1 (IDD1)	Acts as a positive regulator of phytochrome and/or gibberellin action
		MLOC_68285	24306	557	2089	66	0.003197	0.01174	AT3G15030.1 (TCP4)	Involved in heterchronic regulation of leaf differentiation.
		MLOC_24269	24306	921	2089	102	0.003407	0.01205	AT5G23280.1 (TCP7)	Transcription factor activity
		MLOC_39554	24306	894	2089	99	0.003847	0.01336	AT3G61250.1 (LMI2)	Contributes to an abrupt and robust meristem identity transition
		MLOC_61814	24306	1051	2182	116	0.008613	0.02571	AT2G33550.1 (ASR3)	Plays a negative role in immunity
		MLOC_57215	24306	347	2089	42	0.009698	0.02894	AT2G02450.1 (LOV1)	Acts as a floral repressor
		MLOC_75166	24306	957	2089	102	0.01017	0.02988	AT5G62020.1 (HSF22)	Influences vegetative and gametophytic development
		MLOC_72393	24306	909	2089	97	0.01144	0.03213	AT5G08330.1 (TCP11)	Involved in the regulation of the circadian clock
		MLOC_70659	24306	1615	2182	170	0.01201	0.03475	AT2G38090.1	Promotes ventral identity.
		MLOC_10221	24306	412	4271	101	0.015938	0.04528	AT4G37750.1 (CKC)	Controls the cell proliferation
		MLOC_3095	24306	927	2182	101	0.01814	0.04586	AT2G44940.1 (ERF034)	Involved in ethylene-activated signaling pathway
		MLOC_60958	24306	2302	2182	233	0.02111	0.05103	AT2G02080.1 (IDD4)	Binds DNA via its zinc fingers
		MLOC_52115	24306	1017	2182	109	0.02278	0.05439	AT1G69780.1 (HB13)	Involved in primary root development
		MLOC_56598	24306	1378	2182	144	0.02361	0.05567	AT5G39660.1 (CDF2)	Regulates a photoperiodic flowering response.
		MLOC_52134	24306	1160	2089	118	0.02381	0.06028	AT1G34670.1 (MYB93)	Negative regulator of auxin-dependent lateral root development
		MLOC_23884	24306	2233	4271	449	0.0264	0.07202	AT4G33280.1 (ARF36)	Transcription factor activity
		MLOC_76196	24306	371	2089	42	0.02752	0.06652	AT5G59820.1 (ZAT12)	Involved in high light and cold acclimation
		MLOC_3926	24306	312	2182	37	0.03336	0.07409	AT1G26780.1 (LOF1)	Functions in boundary specification, meristem initiation and maintenance, and organ patterning
		MLOC_29808	24306	708	2182	77	0.03421	0.0751	AT5G04390.1	Binds DNA via its zinc fingers
		MLOC_64612	24306	3128	2182	307	0.03799	0.08154	AT5G60850.1 (OBP4)	Negative regulator of cell cycle progression and cell growth
		MLOC_14619	24306	955	4271	206	0.04102	0.09805	AT2G27050.1 (EIL1)	Involved in cellular response to iron ion
		MLOC_326	24306	1175	2089	117	0.04127	0.08957	AT1G02065.1 (SPL8)	Involved in development and floral organogenesis.
		MLOC_64781	24306	333	4271	82	0.046638	0.10291	AT1G06070.1 (bZIP69)	Putative transcription factor with an activatory role.
		MLOC_10987	24306	493	4271	109	0.06775	0.15463	AT1G34370.1 (STOP1)	Involved in H+ and Al3+ rhizotoxicity
	hvd14.d
	Shoot	MLOC_61530	24306	566	883	29	0.02587	0.09068	AT5G10030.1 (OBF4)	Involved in response to cold and defense response to bacterium
		MLOC_68986	24306	480	883	27	0.009907	0.04615	AT5G06839.1 (TGA10)	Transcription factor activity
		MLOC_23443	24306	523	883	27	0.02734	0.09162	AT5G22890.1 (STOP2)	Plays a critical role in tolerance to major stress factors in acid soils such as proton H(+) and aluminum ion Al(3+).
		MLOC_72275	24306	859	883	40	0.04646	0.1387	AT5G08520.1	Represses ABA-mediated salt (e.g. NaCl and KCl) stress tolerance.
	Root	MLOC_23250	24306	267	1178	19	0.03633	0.09253	AT1G67710.1 (ARP3)	Acts in the cytokinin signaling pathway
		MLOC_6679	24306	699	1178	52	0.0009003	0.004299	AT1G78700.1 (BEH4)	Transcription factor activity
		MLOC_14401	24306	261	1178	21	0.008581	0.03152	AT3G27785.1 (MYB118)	Involved in embryogenesis
		MLOC_74813	24306	2010	1178	119	0.009727	0.03259	AT1G76890.1 (GT2)	Transcription factor activity
		MLOC_76271	24306	909	1178	58	0.01409	0.04341	AT5G47390.1 (MYBH)	Involved in response to various phytohormones
		MLOC_62554	24306	621	1178	41	0.019	0.05584	AT5G52020.1 (ERF025)	Involved in defense response to fungus
		MLOC_14118	24306	894	1178	56	0.02142	0.06016	AT2G46830.1 (CCA1)	Involved in the circadian clock and in the phytochrome regulation
		MLOC_60074	24306	577	1178	37	0.03507	0.09051	AT2G01060.1 (PHL7)	Transcription factor activity
