# Supplementary material for: Dissecting the role of strigolactone perception in barley tolerance to cadmium or zinc stress based on the receptor mutant analysis
Source: BMC Plant Biol. 2025 Nov 21;25:1618. doi: 10.1186/s12870-025-07683-4 (PMC12639677; doi:10.1186/s12870-025-07683-4)
Supplement: Supplementary file 6 — Supplementary Material 6. Supplementary Table 6.DEGs in WT barley plants in response to Zn treatment [file 12870_2025_7683_MOESM6_ESM.xlsx]

## Sheet: read_me
Supplementary Table 6
	Table S6a	List of genes up-regulated in the WT shoot in response to Zn treatment (log2FC ≥ 1, adjusted P value ≤ 0.01)
	Table S6b	List of genes down-regulated in the WT shoot in response to Zn treatment (log2FC ≥ 1, adjusted P value ≤ 0.01)
	Table S6c	List of genes up-regulated in the WT root in response to Zn treatment (log2FC ≥ 1, adjusted P value ≤ 0.01)
	Table S6d	List of genes down-regulated in the WT root in response to Zn treatment (log2FC ≥ 1, adjusted P value ≤ 0.01)
	Table S6e	List of common up-regulated genes in WT shoot and WT root in response to Zn treatment (log2FC ≥ 1, adjusted P value ≤ 0.01)
	Table S6f	List of common down-regulated genes in WT shoot and WT root in response to Zn treatment (log2FC ≥ 1, adjusted P value ≤ 0.01)

## Sheet: Tab S6a
Table S6a. List of genes up-regulated in the WT shoot in response to Zn treatment (log2FC ≥ 1, adjusted P value ≤ 0.01)
#	gene ID	log2FC	adjusted P value	description
1	HORVU.MOREX.r2.3HG0186650.1	7.83568	0.000381134	Q9LMP1.1 RecName: Full=Wall-associated receptor kinase 2; Flags: Precursor PF07645:Calcium-binding EGF domain|PF07714:Protein tyrosine kinase|PF13947:Wall-associated receptor kinase galacturonan-binding
2	HORVU.MOREX.r2.7HG0556660.1	7.75747	6.36313e-11
3	HORVU.MOREX.r2.7HG0531380.1	7.69212	1.96685e-09	P04146.3 RecName: Full=Copia protein; AltName: Full=Gag-int-pol protein; Contains: RecName: Full=Copia VLP protein; Contains: RecName: Full=Copia protease PF00665:Integrase core domain|PF07727:Reverse transcriptase (RNA-dependent DNA polymerase)
4	HORVU.MOREX.r2.6HG0511810.1	7.09259	8.59551e-09	F8WKW1.1 RecName: Full=7-deoxyloganetin glucosyltransferase; AltName: Full=Genipin glucosyltransferase; AltName: Full=UDP-glucose glucosyltransferase 2; Short=GjUGT2; AltName: Full=UDP-glycosyltransferase 85A24 PF00201:UDP-glucoronosyl and UDP-glu
5	HORVU.MOREX.r2.5HG0446810.1	6.83251	1.00731e-05	Q8W4G6.2 RecName: Full=Cysteine-rich receptor-like protein kinase 15; Short=Cysteine-rich RLK15; Flags: Precursor PF07714:Protein tyrosine kinase|PF01657:Salt stress response/antifungal
6	HORVU.MOREX.r2.7HG0531350.1	6.8157	1.5789e-07	PF00098:Zinc knuckle
7	HORVU.MOREX.r2.3HG0263870.1	6.78507	0.00120476	D9J0Z8.1 RecName: Full=Inactive anthranilate O-methyltransferase 1; AltName: Full=Anthranilic acid methyltransferase 1; AltName: Full=O-methyltransferase 1 PF03492:SAM dependent carboxyl methyltransferase
8	HORVU.MOREX.r2.3HG0266100.1	6.55021	7.30701e-05	P15737.1 RecName: Full=Glucan endo-1,3-beta-glucosidase GII; AltName: Full=(1->3)-beta-glucan endohydrolase GII; AltName: Full=(1->3)-beta-glucanase isoenzyme GII; AltName: Full=Beta-1,3-endoglucanase GII; Flags: Precursor PF00332:Glycosyl hydrola
9	HORVU.MOREX.r2.2HG0080620.1	6.46862	7.95392e-14	Q9LFH9.1 RecName: Full=L-type lectin-domain containing receptor kinase VIII.1; Short=LecRK-VIII.1; Flags: Precursor PF00139:Legume lectin domain|PF00069:Protein kinase domain
10	HORVU.MOREX.r2.7HG0531370.1	6.42645	1.37686e-14	PF14223:gag-polypeptide of LTR copia-type
11	HORVU.MOREX.r2.7HG0610930.1	6.31531	0.000427493	Q9SGU2.1 RecName: Full=Auxin-responsive protein SAUR71; AltName: Full=Protein SMALL AUXIN UP RNA 71 PF02519:Auxin responsive protein
12	HORVU.MOREX.r2.2HG0172120.1	6.10641	1.05117e-05	PF01485:IBR domain, a half RING-finger domain
13	HORVU.MOREX.r2.5HG0404510.1	5.86274	2.55245e-11	Q9LMP1.1 RecName: Full=Wall-associated receptor kinase 2; Flags: Precursor PF07645:Calcium-binding EGF domain|PF13947:Wall-associated receptor kinase galacturonan-binding|PF00069:Protein kinase domain
14	HORVU.MOREX.r2.6HG0511800.1	5.79861	3.31205e-05	F8WKW1.1 RecName: Full=7-deoxyloganetin glucosyltransferase; AltName: Full=Genipin glucosyltransferase; AltName: Full=UDP-glucose glucosyltransferase 2; Short=GjUGT2; AltName: Full=UDP-glycosyltransferase 85A24 PF00201:UDP-glucoronosyl and UDP-glu
15	HORVU.MOREX.r2.5HG0356120.1	5.64598	0.00518299
16	HORVU.MOREX.r2.1HG0073980.1	5.57171	0.000549654	Q7XXD4.2 RecName: Full=Probable inactive methyltransferase Os04g0175900 PF00891:O-methyltransferase|PF08100:Dimerisation domain
17	HORVU.MOREX.r2.3HG0197340.1	5.48908	0.000316229	P24631.1 RecName: Full=17.5 kDa class II heat shock protein PF00011:Hsp20/alpha crystallin family
18	HORVU.MOREX.r2.7HG0531340.1	5.38609	7.72961e-07	PF14227:gag-polypeptide of LTR copia-type
19	HORVU.MOREX.r2.4HG0327190.1	5.3596	0.000407171	Q8GXZ3.1 RecName: Full=Serine/threonine-protein kinase At5g01020 PF07714:Protein tyrosine kinase
20	HORVU.MOREX.r2.1HG0001160.1	5.33463	1.35629e-05	Q8W4G6.2 RecName: Full=Cysteine-rich receptor-like protein kinase 15; Short=Cysteine-rich RLK15; Flags: Precursor PF01657:Salt stress response/antifungal|PF07714:Protein tyrosine kinase
21	HORVU.MOREX.r2.4HG0328580.1	5.32576	0.000767609	Q42831.1 RecName: Full=Non-symbiotic hemoglobin; AltName: Full=HORvu GLB1; AltName: Full=Non-legume hemoglobin PF00042:Globin
22	HORVU.MOREX.r2.1HG0051960.1	5.29879	0.00165974	Q7F2L3.1 RecName: Full=NAC domain-containing protein 48; Short=ONAC048 PF02365:No apical meristem (NAM) protein
23	HORVU.MOREX.r2.2HG0179580.1	5.28564	1.95713e-08
24	HORVU.MOREX.r2.6HG0458780.1	5.26645	3.95561e-08	Q8VZG8.3 RecName: Full=MDIS1-interacting receptor like kinase 2; Short=AtMIK2; AltName: Full=Probable LRR receptor-like serine/threonine-protein kinase At4g08850; Flags: Precursor PF00069:Protein kinase domain|PF08263:Leucine rich repeat N-termina
25	HORVU.MOREX.r2.2HG0080580.1	5.25444	4.27377e-08	O04534.1 RecName: Full=Putative L-type lectin-domain containing receptor kinase V.1; Short=Arabidopsis thaliana lectin-receptor kinase b2; Short=AthlecRK-b2; Short=LecRK-V.1; Flags: Precursor PF00139:Legume lectin domain|PF00069:Protein kinase dom
26	HORVU.MOREX.r2.7HG0547270.1	5.23864	0.00137063	Q5SMM6.1 RecName: Full=Hydroxycinnamoyltransferase 4; Short=OsHCT4; AltName: Full=BAHD-like hydroxycinnamoyl transferase HCT4; AltName: Full=Glycerol hydroxycinnamoyl transferase PF02458:Transferase family
27	HORVU.MOREX.r2.6HG0526360.1	5.18643	0.00473897	D7UPN3.1 RecName: Full=Chitin elicitor receptor kinase 1; Short=OsCERK1; AltName: Full=LysM domain receptor-like kinase 1; Short=LysM RLK1; Short=LysM-containing receptor-like kinase 1; Flags: Precursor -
28	HORVU.MOREX.r2.1HG0031350.1	5.15668	0.00106224	Q8H038.1 RecName: Full=Xyloglucan galactosyltransferase KATAMARI1 homolog PF03016:Exostosin family
29	HORVU.MOREX.r2.5HG0439680.1	5.14901	1.06805e-05	D9HP26.1 RecName: Full=Cell number regulator 10; AltName: Full=ZmCNR10 PF04749:PLAC8 family
30	HORVU.MOREX.r2.7HG0527910.1	5.12315	0.0104625
31	HORVU.MOREX.r2.6HG0470280.1	5.1224	0.00267918	Q9AV57.1 RecName: Full=Flotillin-like protein 1; AltName: Full=Nodulin-like protein 1 PF01145:SPFH domain / Band 7 family
32	HORVU.MOREX.r2.7HG0539390.1	5.08591	0.00120031	Q940Z5.1 RecName: Full=Phenolic glucoside malonyltransferase 1 PF02458:Transferase family
33	HORVU.MOREX.r2.1HG0010160.1	5.05043	0.00377229	Q9SK08.2 RecName: Full=LOB domain-containing protein 11; AltName: Full=ASYMMETRIC LEAVES 2-like protein 7; Short=AS2-like protein 7 PF03195:Protein of unknown function DUF260
34	HORVU.MOREX.r2.2HG0162260.1	5.03662	0.00186447	P26154.1 RecName: Full=Cold-regulated protein BLT14 -
35	HORVU.MOREX.r2.6HG0448860.1	5.01935	0.00167421	PF13855:Leucine rich repeat
36	HORVU.MOREX.r2.1HG0077590.1	4.97891	0.0361368	Q9MBG5.1 RecName: Full=Probable calcium-binding protein CML30; AltName: Full=Calmodulin-like protein 30 PF13499:EF-hand domain pair
37	HORVU.MOREX.r2.6HG0515330.1	4.90891	0.00271953	Q6K7E9.1 RecName: Full=18.6 kDa class III heat shock protein; AltName: Full=18.6 kDa heat shock protein; Short=OsHsp18.6 PF00011:Hsp20/alpha crystallin family
38	HORVU.MOREX.r2.2HG0144090.1	4.87319	0.00375122
39	HORVU.MOREX.r2.7HG0622790.1	4.87009	0.00136856
40	HORVU.MOREX.r2.2HG0114210.1	4.86988	0.0277939	Q0D5R3.1 RecName: Full=Cysteine-rich receptor-like protein kinase 6; Short=Cysteine-rich RLK6; Flags: Precursor PF00069:Protein kinase domain
41	HORVU.MOREX.r2.6HG0524260.1	4.86799	0.0235381	Q9SZY3.1 RecName: Full=Subtilisin-like protease SBT3.8; AltName: Full=Subtilase subfamily 3 member 8; Short=AtSBT3.8; Flags: Precursor PF02225:PA domain|PF00082:Subtilase family|PF05922:Peptidase inhibitor I9
42	HORVU.MOREX.r2.6HG0474180.1	4.8658	0.00121487	Q9M896.2 RecName: Full=Protein trichome birefringence-like 20 PF13839:GDSL/SGNH-like Acyl-Esterase family found in Pmr5 and Cas1p
43	HORVU.MOREX.r2.5HG0438020.1	4.86562	0.00186669	PF13855:Leucine rich repeat|PF08263:Leucine rich repeat N-terminal domain
44	HORVU.MOREX.r2.2HG0129630.1	4.82264	0.00320987	PF13968:Domain of unknown function (DUF4220)|PF04578:Protein of unknown function, DUF594
45	HORVU.MOREX.r2.5HG0392490.1	4.81084	0.00545087	Q9LMA1.1 RecName: Full=Probable flavin-containing monooxygenase 1 PF00743:Flavin-binding monooxygenase-like
46	HORVU.MOREX.r2.2HG0079980.1	4.77648	3.63339e-07
47	HORVU.MOREX.r2.3HG0207920.1	4.75367	0.00346091
48	HORVU.MOREX.r2.7HG0558200.1	4.68479	0.00856053	A3A871.1 RecName: Full=Ent-isokaurene C2-hydroxylase; AltName: Full=Cytochrome P450 71Z6 PF00067:Cytochrome P450
49	HORVU.MOREX.r2.7HG0595040.1	4.66452	0.0100453	PF12854:PPR repeat|PF13041:PPR repeat family
50	HORVU.MOREX.r2.7HG0531330.1	4.64215	8.5561e-16	Q9C9H7.2 RecName: Full=Receptor-like protein 12; Short=AtRLP12; Flags: Precursor PF08263:Leucine rich repeat N-terminal domain|PF13855:Leucine rich repeat
51	HORVU.MOREX.r2.2HG0097390.1	4.62442	1.49544e-09
52	HORVU.MOREX.r2.6HG0457980.1	4.60646	0.0110228	Q9SHB5.1 RecName: Full=WRKY transcription factor 55; AltName: Full=WRKY DNA-binding protein 55 PF03106:WRKY DNA -binding domain
53	HORVU.MOREX.r2.3HG0183210.1	4.59309	2.26425e-06
54	HORVU.MOREX.r2.3HG0207730.1	4.59258	0.00329146	E1U332.1 RecName: Full=Isoflavone reductase-like protein; AltName: Full=Pollen allergen Ole e 12.01; AltName: Allergen=Ole e 12.01 PF05368:NmrA-like family
55	HORVU.MOREX.r2.5HG0432290.1	4.57432	0.010578	P04399.1 RecName: Full=Protein synthesis inhibitor II; AltName: Full=Ribosome-inactivating protein II; AltName: Full=rRNA N-glycosidase PF00161:Ribosome inactivating protein
56	HORVU.MOREX.r2.5HG0446820.1	4.55957	0.00274568	A2XQD3.1 RecName: Full=G-type lectin S-receptor-like serine/threonine-protein kinase LECRK2; Short=OsLecRK2; Flags: Precursor PF01453:D-mannose binding lectin|PF00069:Protein kinase domain
57	HORVU.MOREX.r2.2HG0080600.1	4.48513	0.0126833	O64477.1 RecName: Full=G-type lectin S-receptor-like serine/threonine-protein kinase At2g19130; Flags: Precursor PF00954:S-locus glycoprotein domain|PF01453:D-mannose binding lectin|PF00069:Protein kinase domain|PF08276:PAN-like domain
58	HORVU.MOREX.r2.1HG0073880.1	4.48094	0.022985	Q53QK0.1 RecName: Full=Flavonoid O-methyltransferase-like protein Os11g0303600 PF00891:O-methyltransferase|PF08100:Dimerisation domain
59	HORVU.MOREX.r2.4HG0278920.1	4.46132	0.000980411	PF06813:Nodulin-like
60	HORVU.MOREX.r2.3HG0229630.1	4.44497	0.0295412	P51614.1 RecName: Full=Acidic endochitinase; Flags: Precursor PF00704:Glycosyl hydrolases family 18
61	HORVU.MOREX.r2.2HG0168680.1	4.43215	0.0200613	Q39214.1 RecName: Full=Disease resistance protein RPM1; AltName: Full=Resistance to Pseudomonas syringae protein 3 PF00931:NB-ARC domain
62	HORVU.MOREX.r2.5HG0376070.1	4.41997	0.0236312	Q54LT8.1 RecName: Full=Serine-threonine kinase receptor-associated protein; AltName: Full=WD40 repeat-containing protein strap -
63	HORVU.MOREX.r2.6HG0448330.1	4.41	0.000103423	Q9LMN7.1 RecName: Full=Wall-associated receptor kinase 5; Flags: Precursor PF00069:Protein kinase domain
64	HORVU.MOREX.r2.1HG0071230.1	4.4098	0.0204604	Q9ZW04.1 RecName: Full=Tropinone reductase homolog At2g29170 PF00106:short chain dehydrogenase
65	HORVU.MOREX.r2.2HG0114500.1	4.39781	0.0333175	Q9M0X5.1 RecName: Full=Cysteine-rich receptor-like protein kinase 25; Short=Cysteine-rich RLK25; Flags: Precursor PF01657:Salt stress response/antifungal|PF07714:Protein tyrosine kinase
66	HORVU.MOREX.r2.2HG0176160.1	4.34231	1.40188e-06
67	HORVU.MOREX.r2.2HG0154140.1	4.30984	6.01401e-05	Q9FLV0.1 RecName: Full=Protein DOWNY MILDEW RESISTANCE 6; Short=AtDMR6; AltName: Full=2-oxoglutarate (2OG)-Fe(II) oxygenase-like protein DMR6; AltName: Full=Salicylate 3-hydroxylase DMR6; Short=S3H DMR6; Short=SA 3-hydroxylase DMR6; Short=Salicylic a
68	HORVU.MOREX.r2.2HG0147250.1	4.30915	2.01279e-06	O04138.2 RecName: Full=Chitinase 4; AltName: Full=OsChia2b; AltName: Full=Pathogenesis related (PR)-3 chitinase 4; Flags: Precursor PF00182:Chitinase class I|PF00187:Chitin recognition protein
69	HORVU.MOREX.r2.1HG0044800.1	4.2963	0.00635254	PF08510:PIG-P
70	HORVU.MOREX.r2.7HG0539380.1	4.29063	0.0217036
71	HORVU.MOREX.r2.2HG0085870.1	4.27656	0.00465839	Q9SD62.1 RecName: Full=Putative receptor-like protein kinase At3g47110; Flags: Precursor PF00069:Protein kinase domain
72	HORVU.MOREX.r2.7HG0565970.1	4.24196	0.0370134
73	HORVU.MOREX.r2.UnG0630440.1	4.23983	0.0118968	Q6YZA6.1 RecName: Full=Germin-like protein 8-5; Flags: Precursor PF00190:Cupin
74	HORVU.MOREX.r2.3HG0182560.1	4.21276	5.79959e-07	Q9LMP1.1 RecName: Full=Wall-associated receptor kinase 2; Flags: Precursor PF07714:Protein tyrosine kinase|PF07645:Calcium-binding EGF domain|PF13947:Wall-associated receptor kinase galacturonan-binding
75	HORVU.MOREX.r2.5HG0411860.1	4.20738	0.026252	PF02902:Ulp1 protease family, C-terminal catalytic domain
76	HORVU.MOREX.r2.3HG0228840.1	4.19545	0.0470808	Q8RZ40.1 RecName: Full=Phospholipase A1-II 3; Flags: Precursor PF01764:Lipase (class 3)
77	HORVU.MOREX.r2.3HG0201860.1	4.16876	0.0442357	O23299.1 RecName: Full=Enoyl-CoA delta isomerase 2, peroxisomal; AltName: Full=Delta(3),Delta(2)-enoyl CoA isomerase 2; Short=AtECI2; AltName: Full=Indole-3-butyric acid response 10 PF00378:Enoyl-CoA hydratase/isomerase
78	HORVU.MOREX.r2.7HG0593120.1	4.16103	0.00880759
79	HORVU.MOREX.r2.6HG0457940.1	4.1503	0.0332271
80	HORVU.MOREX.r2.3HG0266030.1	4.13405	0.000118429	P49237.1 RecName: Full=Glucan endo-1,3-beta-glucosidase, acidic isoform; AltName: Full=(1->3)-beta-glucan endohydrolase; Short=(1->3)-beta-glucanase; AltName: Full=Beta-1,3-endoglucanase; Flags: Precursor PF00332:Glycosyl hydrolases family 17
81	HORVU.MOREX.r2.4HG0346420.1	4.13298	0.00555458	Q94BV5.1 RecName: Full=Flavin-containing monooxygenase FMO GS-OX-like 4; AltName: Full=Flavin-monooxygenase glucosinolate S-oxygenase-like 4 PF00743:Flavin-binding monooxygenase-like
82	HORVU.MOREX.r2.6HG0451270.1	4.05333	1.68909e-11	Q9LMN7.1 RecName: Full=Wall-associated receptor kinase 5; Flags: Precursor PF13947:Wall-associated receptor kinase galacturonan-binding|PF00069:Protein kinase domain
83	HORVU.MOREX.r2.5HG0429310.1	4.05019	2.70324e-08	Q10CE7.1 RecName: Full=Probable glutathione S-transferase GSTU1 PF13417:Glutathione S-transferase, N-terminal domain|PF13410:Glutathione S-transferase, C-terminal domain
84	HORVU.MOREX.r2.5HG0438820.1	4.03569	1.24268e-07	Q8W2B7.1 RecName: Full=DIMBOA UDP-glucosyltransferase BX8; AltName: Full=2,4-dihydroxy-7-methoxy-2H-1,4-benzoxazin-3(4H)-one 2-D-glucosyltransferase BX8; AltName: Full=Protein BENZOXAZINLESS 8 PF00201:UDP-glucoronosyl and UDP-glucosyl transferase
85	HORVU.MOREX.r2.6HG0451220.1	4.00601	9.10549e-27	Q9LMN7.1 RecName: Full=Wall-associated receptor kinase 5; Flags: Precursor PF00069:Protein kinase domain|PF13947:Wall-associated receptor kinase galacturonan-binding
86	HORVU.MOREX.r2.5HG0349670.1	4.00186	1.13266e-08	Q9FLD5.1 RecName: Full=AAA-ATPase ASD, mitochondrial; AltName: Full=AAA-ATPase 1; AltName: Full=Protein ATPASE-IN-SEED-DEVELOPMENT PF14363:Domain associated at C-terminal with AAA|PF00004:ATPase family associated with various cellular activities (
87	HORVU.MOREX.r2.3HG0233570.1	3.994	0.0185776	P11955.4 RecName: Full=26 kDa endochitinase 1; Flags: Precursor PF00187:Chitin recognition protein|PF00182:Chitinase class I
88	HORVU.MOREX.r2.3HG0252360.1	3.97726	9.14638e-06	Q9C983.1 RecName: Full=Probable WRKY transcription factor 57; AltName: Full=WRKY DNA-binding protein 57 PF03106:WRKY DNA -binding domain
89	HORVU.MOREX.r2.2HG0144150.1	3.97683	2.76972e-05	Q5PNZ7.1 RecName: Full=Heavy metal-associated isoprenylated plant protein 46; Short=AtHIP46; AltName: Full=Farnesylated protein 5; Short=AtFP5; Flags: Precursor -
90	HORVU.MOREX.r2.3HG0269260.1	3.93447	0.000460516	PF04577:Protein of unknown function (DUF563)
91	HORVU.MOREX.r2.7HG0532400.1	3.93233	0.0103284	Q9LXA5.1 RecName: Full=L-type lectin-domain containing receptor kinase IX.1; Short=LecRK-IX.1; Flags: Precursor PF00069:Protein kinase domain|PF00139:Legume lectin domain
92	HORVU.MOREX.r2.2HG0134640.1	3.89742	0.0216527	P0DKC6.1 RecName: Full=11-beta-hydroxysteroid dehydrogenase 1B; AltName: Full=17-beta-hydroxysteroid dehydrogenase 1B; AltName: Full=Hydroxysteroid dehydrogenase 1; Short=AtHSD1 >P0DKC5.1 RecName: Full=11-beta-hydroxysteroid dehydrogenase 1A; AltName
93	HORVU.MOREX.r2.4HG0344960.1	3.89586	0.0139537	Q20390.2 RecName: Full=Palmitoyl-protein thioesterase 1; Short=PPT-1; AltName: Full=Palmitoyl-protein hydrolase 1; Flags: Precursor PF02089:Palmitoyl protein thioesterase
94	HORVU.MOREX.r2.7HG0531360.1	3.89357	1.98979e-15	PF13855:Leucine rich repeat
95	HORVU.MOREX.r2.5HG0414090.1	3.86696	3.46687e-05	Q9FMK9.1 RecName: Full=Probable inactive purple acid phosphatase 29; Flags: Precursor PF00149:Calcineurin-like phosphoesterase
96	HORVU.MOREX.r2.6HG0511060.1	3.848	0.00332524	Q5PNY6.1 RecName: Full=U-box domain-containing protein 21; AltName: Full=Plant U-box protein 21 PF04564:U-box domain
97	HORVU.MOREX.r2.3HG0268210.1	3.83885	0.0228021	O22727.1 RecName: Full=Probable disease resistance protein At1g61190 PF00931:NB-ARC domain|PF13855:Leucine rich repeat
98	HORVU.MOREX.r2.7HG0531840.1	3.82657	7.10867e-06	C0LGP4.1 RecName: Full=Probable LRR receptor-like serine/threonine-protein kinase At3g47570; Flags: Precursor PF08263:Leucine rich repeat N-terminal domain|PF07714:Protein tyrosine kinase
99	HORVU.MOREX.r2.2HG0176170.1	3.82215	3.77636e-08
100	HORVU.MOREX.r2.2HG0092490.1	3.80769	0.000656222	P27337.1 RecName: Full=Peroxidase 1; Flags: Precursor PF00141:Peroxidase
101	HORVU.MOREX.r2.UnG0626650.1	3.79602	0.0112095	P32938.1 RecName: Full=Pathogenesis-related protein 1C; Flags: Precursor PF00314:Thaumatin family
102	HORVU.MOREX.r2.6HG0457730.1	3.77971	0.00241649	C0HJG8.1 RecName: Full=Basic secretory protease; AltName: Full=Boswellia basic secretory protease; Short=BBSP, partial [Boswellia serrata] PF04450:Peptidase of plants and bacteria
103	HORVU.MOREX.r2.2HG0092440.1	3.77486	0.000675851	P27337.1 RecName: Full=Peroxidase 1; Flags: Precursor PF00141:Peroxidase
104	HORVU.MOREX.r2.2HG0150020.1	3.77245	0.0336174	F4I443.1 RecName: Full=BRCA1-associated RING domain protein 1; Short=AtBARD1; AltName: Full=Protein REPRESSOR OF WUSCHEL 1 PF00533:BRCA1 C Terminus (BRCT) domain|PF13771:PHD-like zinc-binding domain
105	HORVU.MOREX.r2.7HG0619090.1	3.76923	4.33491e-09	O65857.2 RecName: Full=Probable glutathione S-transferase GSTF1; AltName: Full=GST-I PF02798:Glutathione S-transferase, N-terminal domain|PF00043:Glutathione S-transferase, C-terminal domain
106	HORVU.MOREX.r2.1HG0015680.1	3.7666	0.00528542	Q8LMI4.1 RecName: Full=Tryptamine hydroxycinnamoyltransferase 2; Short=OsTHT2 PF02458:Transferase family
107	HORVU.MOREX.r2.2HG0166010.1	3.76404	0.000143854	O81906.1 RecName: Full=G-type lectin S-receptor-like serine/threonine-protein kinase B120; Flags: Precursor PF07714:Protein tyrosine kinase|PF01453:D-mannose binding lectin|PF08276:PAN-like domain|PF00954:S-locus glycoprotein domain
108	HORVU.MOREX.r2.3HG0265650.1	3.74709	0.00024054	Q9XIC7.1 RecName: Full=Somatic embryogenesis receptor kinase 2; Short=AtSERK2; AltName: Full=Somatic embryogenesis receptor-like kinase 2; Flags: Precursor PF08263:Leucine rich repeat N-terminal domain|PF13855:Leucine rich repeat
109	HORVU.MOREX.r2.7HG0528740.1	3.74403	0.0354384	Q9FGY4.1 RecName: Full=F-box protein At5g49610 PF00646:F-box domain
110	HORVU.MOREX.r2.5HG0423840.1	3.73283	0.00136952	Q9C523.1 RecName: Full=Dirigent protein 19; Short=AtDIR19; Flags: Precursor PF03018:Dirigent-like protein
111	HORVU.MOREX.r2.5HG0447310.1	3.72991	0.000866966
112	HORVU.MOREX.r2.6HG0474930.1	3.71712	5.9655e-07	PF12697:Alpha/beta hydrolase family
113	HORVU.MOREX.r2.5HG0359450.1	3.70359	0.0354354	PF13041:PPR repeat family
114	HORVU.MOREX.r2.4HG0280940.1	3.70326	0.0278687	P00303.1 RecName: Full=Basic blue protein; AltName: Full=CBP; AltName: Full=Cusacyanin; AltName: Full=Plantacyanin PF02298:Plastocyanin-like domain
115	HORVU.MOREX.r2.2HG0166910.1	3.70102	0.0188865	O64637.1 RecName: Full=Cytochrome P450 76C2; AltName: Full=Protein YELLOW-LEAF-SPECIFIC GENE 6 PF00067:Cytochrome P450
116	HORVU.MOREX.r2.1HG0068510.1	3.68218	0.00208352
117	HORVU.MOREX.r2.6HG0526370.1	3.67568	0.0441452	D7UPN3.1 RecName: Full=Chitin elicitor receptor kinase 1; Short=OsCERK1; AltName: Full=LysM domain receptor-like kinase 1; Short=LysM RLK1; Short=LysM-containing receptor-like kinase 1; Flags: Precursor PF07714:Protein tyrosine kinase
118	HORVU.MOREX.r2.5HG0356200.1	3.66525	6.35798e-05	Q01482.1 RecName: Full=Protein WIR1A -
119	HORVU.MOREX.r2.3HG0266280.1	3.66129	0.0168566	P15737.1 RecName: Full=Glucan endo-1,3-beta-glucosidase GII; AltName: Full=(1->3)-beta-glucan endohydrolase GII; AltName: Full=(1->3)-beta-glucanase isoenzyme GII; AltName: Full=Beta-1,3-endoglucanase GII; Flags: Precursor PF00332:Glycosyl hydrola
120	HORVU.MOREX.r2.2HG0163510.1	3.65524	9.57306e-07	Q6RYA0.1 RecName: Full=Salicylic acid-binding protein 2; Short=NtSABP2; AltName: Full=Methyl salicylate esterase PF00561:alpha/beta hydrolase fold
121	HORVU.MOREX.r2.5HG0441570.1	3.65211	0.0112551	Q851M9.1 RecName: Full=Ammonium transporter 3 member 2; Short=OsAMT3;2 PF00909:Ammonium Transporter Family
122	HORVU.MOREX.r2.6HG0455440.1	3.63904	0.000352537	Q84W40.2 RecName: Full=RING-H2 finger protein ATL11; AltName: Full=RING-type E3 ubiquitin transferase ATL11; Flags: Precursor PF13639:Ring finger domain
123	HORVU.MOREX.r2.3HG0266210.1	3.6385	0.000828242	P15737.1 RecName: Full=Glucan endo-1,3-beta-glucosidase GII; AltName: Full=(1->3)-beta-glucan endohydrolase GII; AltName: Full=(1->3)-beta-glucanase isoenzyme GII; AltName: Full=Beta-1,3-endoglucanase GII; Flags: Precursor PF00332:Glycosyl hydrola
124	HORVU.MOREX.r2.6HG0453480.1	3.63247	0.04386	Q5NBM0.1 RecName: Full=Putative serpin-Z12; AltName: Full=OrysaZ12 PF00079:Serpin (serine protease inhibitor)
125	HORVU.MOREX.r2.3HG0260290.1	3.61628	5.19728e-06	Q06398.2 RecName: Full=Probable glutathione S-transferase GSTU6; AltName: Full=28 kDa cold-induced protein PF13410:Glutathione S-transferase, C-terminal domain|PF13417:Glutathione S-transferase, N-terminal domain
126	HORVU.MOREX.r2.2HG0165870.1	3.60979	0.000489451	Q9SXZ2.2 RecName: Full=Protein FLOWERING LOCUS T PF01161:Phosphatidylethanolamine-binding protein
127	HORVU.MOREX.r2.2HG0138100.1	3.59802	8.12145e-11
128	HORVU.MOREX.r2.2HG0145130.1	3.59052	2.79888e-05	Q7XQ45.2 RecName: Full=Probable aldo-keto reductase 3 PF00248:Aldo/keto reductase family
129	HORVU.MOREX.r2.2HG0087340.1	3.57284	0.0457149	Q9FQ03.1 RecName: Full=5'-3' exoribonuclease 3; AltName: Full=Protein EXORIBONUCLEASE 3 -
130	HORVU.MOREX.r2.6HG0449800.1	3.56274	0.0486188
131	HORVU.MOREX.r2.1HG0004260.1	3.5595	0.000565762
132	HORVU.MOREX.r2.3HG0186920.1	3.54438	8.86088e-10	O65479.2 RecName: Full=Putative cysteine-rich receptor-like protein kinase 20; Short=Cysteine-rich RLK20; Flags: Precursor PF07714:Protein tyrosine kinase|PF01657:Salt stress response/antifungal
133	HORVU.MOREX.r2.2HG0159320.1	3.53105	1.15724e-05	Q9SGU2.1 RecName: Full=Auxin-responsive protein SAUR71; AltName: Full=Protein SMALL AUXIN UP RNA 71 PF02519:Auxin responsive protein
134	HORVU.MOREX.r2.5HG0436020.1	3.51324	0.000525888	Q0DJ94.2 RecName: Full=Probable calcium-binding protein CML21; AltName: Full=Calmodulin-like protein 21 PF13405:EF-hand domain
135	HORVU.MOREX.r2.7HG0547720.1	3.49629	0.000784242	Q9C5V5.2 RecName: Full=Glutamate receptor 2.8; AltName: Full=Ligand-gated ion channel 2.8; Flags: Precursor PF00060:Ligand-gated ion channel
136	HORVU.MOREX.r2.7HG0591070.1	3.49399	2.10069e-05	D2WL32.1 RecName: Full=1,4-alpha-glucan-branching enzyme 3, chloroplastic/amyloplastic; Short=AtSBE III; AltName: Full=Branching enzyme 1; Short=AtBE1; AltName: Full=Protein EMBRYO DEFECTIVE 2729; AltName: Full=Starch-branching enzyme 3; Flags: Precu
137	HORVU.MOREX.r2.5HG0444880.1	3.48857	5.22809e-05	Q2R2D5.1 RecName: Full=Receptor kinase-like protein Xa21; Contains: RecName: Full=Receptor kinase-like protein Xa21, processed; Flags: Precursor PF13855:Leucine rich repeat|PF00069:Protein kinase domain
138	HORVU.MOREX.r2.5HG0392950.1	3.48005	6.90987e-05	C0LGR6.2 RecName: Full=Probable LRR receptor-like serine/threonine-protein kinase At4g29180; Flags: Precursor PF07714:Protein tyrosine kinase|PF12819:Carbohydrate-binding protein of the ER|PF13855:Leucine rich repeat
139	HORVU.MOREX.r2.3HG0232090.1	3.47983	0.0375948
140	HORVU.MOREX.r2.3HG0272550.1	3.47263	0.00870868	P28814.1 RecName: Full=Barwin PF00967:Barwin family
141	HORVU.MOREX.r2.3HG0263370.1	3.46304	0.000200593	Q8W2B7.1 RecName: Full=DIMBOA UDP-glucosyltransferase BX8; AltName: Full=2,4-dihydroxy-7-methoxy-2H-1,4-benzoxazin-3(4H)-one 2-D-glucosyltransferase BX8; AltName: Full=Protein BENZOXAZINLESS 8 PF00201:UDP-glucoronosyl and UDP-glucosyl transferase
142	HORVU.MOREX.r2.5HG0356190.1	3.45775	0.00883645	PF13966:zinc-binding in reverse transcriptase
143	HORVU.MOREX.r2.6HG0520700.1	3.44822	0.00125735	Q39224.1 RecName: Full=Protein SRG1; Short=AtSRG1; AltName: Full=Protein SENESCENCE-RELATED GENE 1 PF14226:non-haem dioxygenase in morphine synthesis N-terminal|PF03171:2OG-Fe(II) oxygenase superfamily
144	HORVU.MOREX.r2.7HG0587270.1	3.44026	1.69848e-06	Q8T045.1 RecName: Full=O-glucosyltransferase rumi; Flags: Precursor PF05686:Glycosyl transferase family 90
145	HORVU.MOREX.r2.2HG0112790.1	3.43828	0.000509406	O81906.1 RecName: Full=G-type lectin S-receptor-like serine/threonine-protein kinase B120; Flags: Precursor PF00954:S-locus glycoprotein domain|PF08276:PAN-like domain|PF07714:Protein tyrosine kinase|PF01453:D-mannose binding lectin
146	HORVU.MOREX.r2.5HG0447820.1	3.43589	0.00598732	Q8GU84.1 RecName: Full=ABC transporter G family member 48; Short=OsABCG48; AltName: Full=Pleiotropic drug resistance protein 3; Short=OsPDR3 PF14510:ABC-transporter extracellular N-terminal|PF00005:ABC transporter|PF01061:ABC-2 type transporter|PF
147	HORVU.MOREX.r2.3HG0186950.1	3.43477	3.30216e-10	O65479.2 RecName: Full=Putative cysteine-rich receptor-like protein kinase 20; Short=Cysteine-rich RLK20; Flags: Precursor PF07714:Protein tyrosine kinase|PF01657:Salt stress response/antifungal
148	HORVU.MOREX.r2.4HG0322220.1	3.42228	0.00226083
149	HORVU.MOREX.r2.3HG0259290.1	3.4039	0.00596592	P0C042.1 RecName: Full=Uncharacterized protein At4g15970 PF03407:Nucleotide-diphospho-sugar transferase
150	HORVU.MOREX.r2.5HG0431600.1	3.40347	0.0309357	Q05968.1 RecName: Full=Pathogenesis-related protein 1; Flags: Precursor PF00188:Cysteine-rich secretory protein family
151	HORVU.MOREX.r2.7HG0527370.1	3.39985	1.44407e-20	Q9M345.1 RecName: Full=L-type lectin-domain containing receptor kinase IV.2; Short=Arabidopsis thaliana lectin-receptor kinase a4; Short=AthlecRK-a4; Short=LecRK-IV.2; AltName: Full=Protein SMALL, GLUED-TOGETHER, AND COLLAPSED POLLEN; Flags: Precurso
152	HORVU.MOREX.r2.2HG0147240.1	3.39938	3.45425e-20	Q7Y1Z0.1 RecName: Full=Chitinase 5; AltName: Full=Class IV chitinase a; Short=OsChia4a; AltName: Full=Pathogenesis related (PR)-3 chitinase 5; Flags: Precursor PF00187:Chitin recognition protein|PF00182:Chitinase class I
153	HORVU.MOREX.r2.7HG0539170.1	3.39415	9.27315e-07	Q9LMP1.1 RecName: Full=Wall-associated receptor kinase 2; Flags: Precursor PF07645:Calcium-binding EGF domain|PF07714:Protein tyrosine kinase|PF13947:Wall-associated receptor kinase galacturonan-binding
154	HORVU.MOREX.r2.2HG0165880.1	3.37897	3.63152e-12	O81906.1 RecName: Full=G-type lectin S-receptor-like serine/threonine-protein kinase B120; Flags: Precursor PF01453:D-mannose binding lectin|PF00954:S-locus glycoprotein domain|PF08276:PAN-like domain|PF00069:Protein kinase domain
155	HORVU.MOREX.r2.4HG0287960.1	3.36311	0.000494096	Q9SXB8.3 RecName: Full=G-type lectin S-receptor-like serine/threonine-protein kinase At1g11330; Flags: Precursor PF00069:Protein kinase domain
156	HORVU.MOREX.r2.2HG0079820.1	3.35944	3.44107e-05	Q9FYA2.1 RecName: Full=Probable WRKY transcription factor 75; AltName: Full=WRKY DNA-binding protein 75 PF03106:WRKY DNA -binding domain
157	HORVU.MOREX.r2.5HG0422250.1	3.3541	1.04717e-05	Q84MA5.1 RecName: Full=Cationic amino acid transporter 1; AltName: Full=Amino acid transporter 1 PF13906:C-terminus of AA_permease|PF13520:Amino acid permease
158	HORVU.MOREX.r2.5HG0357750.1	3.35231	0.00663097	Q9SY02.1 RecName: Full=Pentatricopeptide repeat-containing protein At4g02750 PF12854:PPR repeat|PF13041:PPR repeat family|PF01535:PPR repeat
159	HORVU.MOREX.r2.5HG0404090.1	3.34959	4.87617e-10	Q8S8F8.1 RecName: Full=GLABRA2 expression modulator PF02893:GRAM domain
160	HORVU.MOREX.r2.7HG0618970.1	3.34154	5.57916e-14
161	HORVU.MOREX.r2.5HG0408180.1	3.33473	0.000246805	Q9LU41.2 RecName: Full=Calcium-transporting ATPase 9, plasma membrane-type; AltName: Full=Ca(2+)-ATPase isoform 9 PF12515:Ca2+-ATPase N terminal autoinhibitory domain|PF00689:Cation transporting ATPase, C-terminus|PF00690:Cation transporter/ATPase
162	HORVU.MOREX.r2.5HG0431460.1	3.33186	0.011208	Q2R0D2.1 RecName: Full=CASP-like protein 1U3; Short=OsCASPL1U3 PF04535:Domain of unknown function (DUF588)
163	HORVU.MOREX.r2.5HG0446700.1	3.33054	0.0054422	Q7XD66.1 RecName: Full=Putative ripening-related protein 6; Flags: Precursor -
164	HORVU.MOREX.r2.1HG0004270.1	3.30728	0.0274655
165	HORVU.MOREX.r2.7HG0551470.1	3.24664	3.92691e-09	PF04791:LMBR1-like membrane protein
166	HORVU.MOREX.r2.7HG0539640.1	3.23509	3.52449e-05	Q8VWV6.1 RecName: Full=Probable WRKY transcription factor 61; AltName: Full=WRKY DNA-binding protein 61 PF03106:WRKY DNA -binding domain
167	HORVU.MOREX.r2.1HG0070100.1	3.22328	4.73909e-05
168	HORVU.MOREX.r2.5HG0355940.1	3.21	2.38502e-05	O24653.1 RecName: Full=Guanosine nucleotide diphosphate dissociation inhibitor 2; Short=AtGDI2 PF00996:GDP dissociation inhibitor
169	HORVU.MOREX.r2.5HG0358060.1	3.14893	9.49243e-08	Q9LXA5.1 RecName: Full=L-type lectin-domain containing receptor kinase IX.1; Short=LecRK-IX.1; Flags: Precursor PF13947:Wall-associated receptor kinase galacturonan-binding|PF00069:Protein kinase domain
170	HORVU.MOREX.r2.6HG0451170.1	3.14227	0.00065495	Q9LMN7.1 RecName: Full=Wall-associated receptor kinase 5; Flags: Precursor PF00069:Protein kinase domain|PF13947:Wall-associated receptor kinase galacturonan-binding
171	HORVU.MOREX.r2.3HG0267820.1	3.13915	4.29682e-10	O24592.2 RecName: Full=9-cis-epoxycarotenoid dioxygenase 1, chloroplastic; AltName: Full=Protein VIVIPAROUS14; Short=VP-14; Short=VP14; Flags: Precursor PF03055:Retinal pigment epithelial membrane protein
172	HORVU.MOREX.r2.5HG0420200.1	3.1374	0.00056765	Q9LMN6.1 RecName: Full=Wall-associated receptor kinase 4; Flags: Precursor PF00069:Protein kinase domain|PF13947:Wall-associated receptor kinase galacturonan-binding
173	HORVU.MOREX.r2.6HG0467170.1	3.12059	0.0376109	Q9C7S5.1 RecName: Full=Tyrosine-sulfated glycopeptide receptor 1; AltName: Full=PSY1 receptor PF08263:Leucine rich repeat N-terminal domain|PF13855:Leucine rich repeat
174	HORVU.MOREX.r2.1HG0011550.1	3.11481	0.00965678
175	HORVU.MOREX.r2.1HG0055490.1	3.11417	1.41346e-10	Q5B5X8.2 RecName: Full=Probable glucan 1,3-beta-glucosidase A; AltName: Full=Exo-1,3-beta-glucanase 1; AltName: Full=Exo-1,3-beta-glucanase A; Flags: Precursor PF00150:Cellulase (glycosyl hydrolase family 5)|PF06268:Fascin domain
176	HORVU.MOREX.r2.4HG0344600.1	3.10827	0.00262165	Q9LDX3.1 RecName: Full=UDP-galactose/UDP-glucose transporter 4; Short=AtUTr4 PF08449:UAA transporter family
177	HORVU.MOREX.r2.2HG0096490.1	3.09611	0.0196109
178	HORVU.MOREX.r2.7HG0544060.1	3.08835	0.0114923	PF14368:Probable lipid transfer
179	HORVU.MOREX.r2.5HG0435700.1	3.07669	0.0104677	Q0D5R3.1 RecName: Full=Cysteine-rich receptor-like protein kinase 6; Short=Cysteine-rich RLK6; Flags: Precursor PF00069:Protein kinase domain|PF01657:Salt stress response/antifungal
180	HORVU.MOREX.r2.5HG0427280.1	3.07083	7.17627e-08
181	HORVU.MOREX.r2.5HG0366440.1	3.06938	0.0267064
182	HORVU.MOREX.r2.3HG0260840.1	3.05823	0.00611701	Q0DKA5.1 RecName: Full=Acyl transferase 7; Short=OsAT7 PF02458:Transferase family
183	HORVU.MOREX.r2.2HG0157880.1	3.05218	0.047283	PF12734:Cysteine-rich TM module stress tolerance
184	HORVU.MOREX.r2.1HG0043460.1	3.04592	2.20941e-07	O82427.2 RecName: Full=24-methylenesterol C-methyltransferase 2; Short=24-sterol C-methyltransferase 2; Short=Sterol-C-methyltransferase 2 PF08498:Sterol methyltransferase C-terminal|PF08241:Methyltransferase domain
185	HORVU.MOREX.r2.4HG0280990.1	3.03278	9.5544e-08	P60496.1 RecName: Full=Chemocyanin; AltName: Full=Basic blue protein; AltName: Full=Plantacyanin; Flags: Precursor PF02298:Plastocyanin-like domain
186	HORVU.MOREX.r2.5HG0444860.1	3.02967	3.56601e-06	Q9LIG2.1 RecName: Full=Receptor-like protein kinase At3g21340; AltName: Full=Leucine-rich repeat receptor-like protein kinase At3g21340; Flags: Precursor PF07714:Protein tyrosine kinase|PF12819:Carbohydrate-binding protein of the ER|PF13855:Leucin
187	HORVU.MOREX.r2.4HG0327010.1	3.02397	0.0137336	Q5PNY6.1 RecName: Full=U-box domain-containing protein 21; AltName: Full=Plant U-box protein 21 PF04564:U-box domain
188	HORVU.MOREX.r2.2HG0084440.1	3.0049	0.0179161	O81905.1 RecName: Full=Receptor-like serine/threonine-protein kinase SD1-8; AltName: Full=Arabidopsis thaliana receptor kinase 3; AltName: Full=S-domain-1 (SD1) receptor kinase 8; Short=SD1-8; Flags: Precursor PF07714:Protein tyrosine kinase|PF082
189	HORVU.MOREX.r2.UnG0628320.1	3.00244	2.33692e-08	Q6YZA6.1 RecName: Full=Germin-like protein 8-5; Flags: Precursor PF00190:Cupin
190	HORVU.MOREX.r2.3HG0265850.1	2.9944	0.00207256	P49237.1 RecName: Full=Glucan endo-1,3-beta-glucosidase, acidic isoform; AltName: Full=(1->3)-beta-glucan endohydrolase; Short=(1->3)-beta-glucanase; AltName: Full=Beta-1,3-endoglucanase; Flags: Precursor PF00332:Glycosyl hydrolases family 17
191	HORVU.MOREX.r2.6HG0451160.1	2.98631	2.77214e-11
192	HORVU.MOREX.r2.5HG0367890.1	2.96947	0.0253452	PF00407:Pathogenesis-related protein Bet v I family
193	HORVU.MOREX.r2.4HG0279340.1	2.96753	6.8663e-06	P22180.1 RecName: Full=Plasma membrane ATPase 1; AltName: Full=Proton pump 1 PF00690:Cation transporter/ATPase, N-terminus|PF00122:E1-E2 ATPase|PF00702:haloacid dehalogenase-like hydrolase
194	HORVU.MOREX.r2.1HG0003840.1	2.96486	0.00576184	Q5U9T2.1 RecName: Full=Horcolin; AltName: Full=Agglutinin; AltName: Full=Mannose-specific lectin >P82953.2 RecName: Full=Horcolin; AltName: Full=Agglutinin; AltName: Full=Mannose-specific lectin PF01419:Jacalin-like lectin domain
195	HORVU.MOREX.r2.3HG0181440.1	2.95841	0.00564438	Q9LMP1.1 RecName: Full=Wall-associated receptor kinase 2; Flags: Precursor PF00069:Protein kinase domain|PF13947:Wall-associated receptor kinase galacturonan-binding
196	HORVU.MOREX.r2.3HG0273280.1	2.946	0.00142789	Q9STK5.1 RecName: Full=Pentatricopeptide repeat-containing protein At3g48250, chloroplastic; Flags: Precursor PF13041:PPR repeat family|PF12854:PPR repeat
197	HORVU.MOREX.r2.1HG0076230.1	2.94203	0.000452117	Q8VYE5.1 RecName: Full=Glucan endo-1,3-beta-glucosidase 12; AltName: Full=(1->3)-beta-glucan endohydrolase 12; Short=(1->3)-beta-glucanase 12; AltName: Full=Beta-1,3-endoglucanase 12; Short=Beta-1,3-glucanase 12; Flags: Precursor PF07983:X8 domain
198	HORVU.MOREX.r2.1HG0063370.1	2.93894	5.62971e-05	O64556.3 RecName: Full=Putative leucine-rich repeat receptor-like serine/threonine-protein kinase At2g19230; Flags: Precursor PF13855:Leucine rich repeat|PF12819:Carbohydrate-binding protein of the ER|PF07714:Protein tyrosine kinase
199	HORVU.MOREX.r2.6HG0522480.1	2.92194	0.000254815	O81906.1 RecName: Full=G-type lectin S-receptor-like serine/threonine-protein kinase B120; Flags: Precursor PF07714:Protein tyrosine kinase|PF01453:D-mannose binding lectin|PF08276:PAN-like domain|PF00954:S-locus glycoprotein domain
200	HORVU.MOREX.r2.4HG0344250.1	2.90467	0.0319829
201	HORVU.MOREX.r2.7HG0620620.1	2.90398	0.00195008	Q9STE5.1 RecName: Full=Putative disease resistance RPP13-like protein 2 PF00931:NB-ARC domain
202	HORVU.MOREX.r2.3HG0241380.1	2.90385	0.0188122
203	HORVU.MOREX.r2.1HG0036040.1	2.89782	0.00219684	C0HJG8.1 RecName: Full=Basic secretory protease; AltName: Full=Boswellia basic secretory protease; Short=BBSP, partial [Boswellia serrata] PF04450:Peptidase of plants and bacteria
204	HORVU.MOREX.r2.7HG0558540.1	2.89237	3.21039e-11	PF13962:Domain of unknown function
205	HORVU.MOREX.r2.5HG0356220.1	2.88416	0.0329047	PF07762:Protein of unknown function (DUF1618)
206	HORVU.MOREX.r2.7HG0583590.1	2.8647	0.000916125	Q9FKS8.1 RecName: Full=Lysine histidine transporter 1 PF01490:Transmembrane amino acid transporter protein
207	HORVU.MOREX.r2.2HG0092500.1	2.85276	0.00879469	Q05855.1 RecName: Full=Peroxidase; AltName: Full=WP2; Flags: Precursor PF00141:Peroxidase
208	HORVU.MOREX.r2.1HG0043210.1	2.85054	0.00950941	Q7XCK6.1 RecName: Full=Chitinase 8; AltName: Full=Class II chitinase a; Short=OsChia2a; AltName: Full=Pathogenesis related (PR)-3 chitinase 8; Flags: Precursor PF00182:Chitinase class I
209	HORVU.MOREX.r2.1HG0042460.1	2.81326	1.03709e-05
210	HORVU.MOREX.r2.6HG0451100.1	2.81211	2.05286e-19	Q9LMN7.1 RecName: Full=Wall-associated receptor kinase 5; Flags: Precursor PF13947:Wall-associated receptor kinase galacturonan-binding|PF00069:Protein kinase domain
211	HORVU.MOREX.r2.3HG0253010.1	2.81151	2.59993e-05	Q9C942.1 RecName: Full=Caffeoylshikimate esterase; AltName: Full=Lysophospholipase 2; Short=LysoPL2 PF12146:Serine aminopeptidase, S33
212	HORVU.MOREX.r2.1HG0040660.1	2.80465	5.90618e-08	Q06398.2 RecName: Full=Probable glutathione S-transferase GSTU6; AltName: Full=28 kDa cold-induced protein PF13417:Glutathione S-transferase, N-terminal domain|PF13410:Glutathione S-transferase, C-terminal domain
213	HORVU.MOREX.r2.5HG0360910.1	2.80057	0.0393997
214	HORVU.MOREX.r2.3HG0263430.1	2.79854	4.50038e-06	O81906.1 RecName: Full=G-type lectin S-receptor-like serine/threonine-protein kinase B120; Flags: Precursor PF07714:Protein tyrosine kinase
215	HORVU.MOREX.r2.3HG0191390.1	2.78627	3.94938e-08	O64483.1 RecName: Full=Senescence-induced receptor-like serine/threonine-protein kinase; AltName: Full=FLG22-induced receptor-like kinase 1; Flags: Precursor PF00069:Protein kinase domain|PF13855:Leucine rich repeat|PF12819:Carbohydrate-binding pr
216	HORVU.MOREX.r2.4HG0342120.1	2.78624	0.00673426	O49873.1 RecName: Full=MLO protein homolog 1 PF03094:Mlo family
217	HORVU.MOREX.r2.UnG0627300.1	2.76338	7.03867e-14	Q9LMN7.1 RecName: Full=Wall-associated receptor kinase 5; Flags: Precursor PF00069:Protein kinase domain|PF13947:Wall-associated receptor kinase galacturonan-binding
218	HORVU.MOREX.r2.2HG0109990.1	2.7627	1.34212e-06	Q8GT95.1 RecName: Full=Polygalacturonase inhibitor 1; AltName: Full=Floral organ regulator 1; AltName: Full=Polygalacturonase-inhibiting protein 1; Short=PGIP-1; Flags: Precursor PF08263:Leucine rich repeat N-terminal domain|PF13855:Leucine rich r
219	HORVU.MOREX.r2.5HG0445920.1	2.75622	3.89739e-06	O65479.2 RecName: Full=Putative cysteine-rich receptor-like protein kinase 20; Short=Cysteine-rich RLK20; Flags: Precursor PF01657:Salt stress response/antifungal|PF07714:Protein tyrosine kinase
220	HORVU.MOREX.r2.7HG0593170.1	2.75001	5.67992e-08	Q7XQR9.2 RecName: Full=Double-strand break repair protein MRE11; Short=OsMre11 >Q25AA3.1 RecName: Full=Double-strand break repair protein MRE11; Short=OsMre11 PF00149:Calcineurin-like phosphoesterase|PF04152:Mre11 DNA-binding presumed domain
221	HORVU.MOREX.r2.5HG0367820.1	2.74413	0.018155	Q08407.3 RecName: Full=Major pollen allergen Cor a 1 isoforms 5, 6, 11 and 16; AltName: Full=Allergen Cor a I; AltName: Allergen=Cor a 1 PF00407:Pathogenesis-related protein Bet v I family
222	HORVU.MOREX.r2.2HG0170670.1	2.74271	0.000403178	PF13855:Leucine rich repeat
223	HORVU.MOREX.r2.6HG0511640.1	2.72705	0.000280921	Q6Z7V2.1 RecName: Full=24.1 kDa heat shock protein, mitochondrial; Short=OsHsp24.1; Flags: Precursor PF00011:Hsp20/alpha crystallin family
224	HORVU.MOREX.r2.2HG0114130.1	2.71939	0.00301855	Q9M069.2 RecName: Full=Glucan endo-1,3-beta-glucosidase 7; AltName: Full=(1->3)-beta-glucan endohydrolase 7; Short=(1->3)-beta-glucanase 7; AltName: Full=Beta-1,3-endoglucanase 7; Short=Beta-1,3-glucanase 7; Flags: Precursor PF00332:Glycosyl hydro
225	HORVU.MOREX.r2.1HG0012930.1	2.69919	0.0329411	Q9M302.1 RecName: Full=Pentatricopeptide repeat-containing protein At3g48810 PF12854:PPR repeat|PF13041:PPR repeat family
226	HORVU.MOREX.r2.6HG0516400.1	2.69372	0.000723179	Q9C5V5.2 RecName: Full=Glutamate receptor 2.8; AltName: Full=Ligand-gated ion channel 2.8; Flags: Precursor PF00060:Ligand-gated ion channel|PF01094:Receptor family ligand binding region|PF00497:Bacterial extracellular solute-binding proteins, fam
227	HORVU.MOREX.r2.1HG0050640.1	2.67799	0.0203633	Q7DNA1.1 RecName: Full=Chitinase 2; AltName: Full=Class I chitinase b; Short=OsChia1b; AltName: Full=Pathogenesis related (PR)-3 chitinase 2; Flags: Precursor PF00187:Chitin recognition protein|PF00182:Chitinase class I
228	HORVU.MOREX.r2.3HG0200100.1	2.65664	0.00701374	Q9FF86.1 RecName: Full=BAHD acyltransferase DCR; AltName: Full=Protein DEFECTIVE IN CUTICULAR RIDGES; AltName: Full=Protein PERMEABLE LEAVES 3 PF02458:Transferase family
229	HORVU.MOREX.r2.6HG0465610.1	2.65458	0.0100453	Q8RXX9.2 RecName: Full=E3 ubiquitin-protein ligase ATL6; AltName: Full=RING-H2 finger protein ATL6; AltName: Full=RING-type E3 ubiquitin transferase ATL6; Flags: Precursor PF13639:Ring finger domain
230	HORVU.MOREX.r2.5HG0424170.1	2.64505	0.00670786	C0LGP4.1 RecName: Full=Probable LRR receptor-like serine/threonine-protein kinase At3g47570; Flags: Precursor PF13855:Leucine rich repeat|PF08263:Leucine rich repeat N-terminal domain|PF00069:Protein kinase domain
231	HORVU.MOREX.r2.2HG0082080.1	2.64227	0.00469918	F8WKW1.1 RecName: Full=7-deoxyloganetin glucosyltransferase; AltName: Full=Genipin glucosyltransferase; AltName: Full=UDP-glucose glucosyltransferase 2; Short=GjUGT2; AltName: Full=UDP-glycosyltransferase 85A24 PF00201:UDP-glucoronosyl and UDP-glu
232	HORVU.MOREX.r2.2HG0158510.1	2.64178	0.000968828	Q00451.1 RecName: Full=36.4 kDa proline-rich protein PF14547:Hydrophobic seed protein
233	HORVU.MOREX.r2.4HG0329560.1	2.63729	0.000105195	Q94AZ2.2 RecName: Full=Sugar transport protein 13; AltName: Full=Hexose transporter 13; AltName: Full=Multicopy suppressor of snf4 deficiency protein 1 PF00083:Sugar (and other) transporter
234	HORVU.MOREX.r2.2HG0097180.1	2.63048	1.63698e-06
235	HORVU.MOREX.r2.3HG0187860.1	2.62488	0.0297305	Q9FF31.1 RecName: Full=LEAF RUST 10 DISEASE-RESISTANCE LOCUS RECEPTOR-LIKE PROTEIN KINASE-like 2.1; AltName: Full=Probable receptor-like serine/threonine-protein kinase LRK10L-2.1; Flags: Precursor PF07714:Protein tyrosine kinase|PF13947:Wall-asso
236	HORVU.MOREX.r2.1HG0063020.1	2.62468	0.0493079	O22967.1 RecName: Full=Cyclic dof factor 4; AltName: Full=Dof zinc finger protein DOF2.3; Short=AtDOF2.3 PF02701:Dof domain, zinc finger
237	HORVU.MOREX.r2.1HG0013470.1	2.6222	1.18557e-09	A7QEU4.2 RecName: Full=Peroxidase 5; Flags: Precursor PF00141:Peroxidase
238	HORVU.MOREX.r2.3HG0201020.1	2.61866	0.000526154	Q9FG13.1 RecName: Full=Probable carboxylesterase 15; AltName: Full=AtCXE15 PF07859:alpha/beta hydrolase fold
239	HORVU.MOREX.r2.7HG0597720.1	2.61855	0.00833937	Q9LY87.1 RecName: Full=E3 ubiquitin-protein ligase RGLG2; AltName: Full=RING domain ligase 2 PF07002:Copine|PF13920:Zinc finger, C3HC4 type (RING finger)
240	HORVU.MOREX.r2.3HG0253490.1	2.61672	0.000458651	Q9ZSA7.1 RecName: Full=Protein DMR6-LIKE OXYGENASE 2; AltName: Full=2-oxoglutarate (2OG)-Fe(II) oxygenase-like protein DLO2; AltName: Full=Salicylate 3-hydroxylase DLO2; Short=S3H DLO2; Short=SA 3-hydroxylase DLO2; Short=Salicylic acid 3-hydroxylase
241	HORVU.MOREX.r2.5HG0355310.1	2.61583	2.18914e-05	P81898.2 RecName: Full=Peptide-N4-(N-acetyl-beta-glucosaminyl)asparagine amidase A; Short=PNGase A; AltName: Full=Glycopeptide N-glycosidase; AltName: Full=N-glycanase; Contains: RecName: Full=Peptide-N4-(N-acetyl-beta-glucosaminyl)asparagine amidase
242	HORVU.MOREX.r2.7HG0532280.1	2.60594	0.00103852	Q8VZG8.3 RecName: Full=MDIS1-interacting receptor like kinase 2; Short=AtMIK2; AltName: Full=Probable LRR receptor-like serine/threonine-protein kinase At4g08850; Flags: Precursor PF13855:Leucine rich repeat|PF00069:Protein kinase domain|PF08263:L
243	HORVU.MOREX.r2.2HG0172670.1	2.59404	3.89317e-05	Q9LZD3.1 RecName: Full=Exocyst complex component EXO70A1; Short=AtExo70a1; AltName: Full=Exocyst subunit Exo70 family protein A1 PF03081:Exo70 exocyst complex subunit
244	HORVU.MOREX.r2.1HG0021720.1	2.58879	0.0416711	Q8VZ17.2 RecName: Full=Histone-lysine N-methyltransferase, H3 lysine-9 specific SUVH6; AltName: Full=Histone H3-K9 methyltransferase 6; Short=H3-K9-HMTase 6; AltName: Full=Protein SET DOMAIN GROUP 23; AltName: Full=Suppressor of variegation 3-9 homol
245	HORVU.MOREX.r2.7HG0592630.1	2.57063	0.000542991	O80494.2 RecName: Full=F-box protein PP2-B15; AltName: Full=Protein PHLOEM PROTEIN 2-LIKE B15; Short=AtPP2-B15 PF14299:Phloem protein 2|PF00646:F-box domain
246	HORVU.MOREX.r2.3HG0268090.1	2.56473	3.59335e-10	Q9LDN2.1 RecName: Full=Uridine 5'-monophosphate synthase; Short=UMP synthase; Includes: RecName: Full=Orotate phosphoribosyltransferase; Short=OPRTase; Includes: RecName: Full=Orotidine 5'-phosphate decarboxylase; AltName: Full=OMPdecase PF00215:O
247	HORVU.MOREX.r2.5HG0388850.1	2.54493	0.0476479
248	HORVU.MOREX.r2.2HG0097090.1	2.54142	5.59517e-15
249	HORVU.MOREX.r2.5HG0424970.1	2.53617	0.000580203	Q9SGA8.1 RecName: Full=UDP-glycosyltransferase 83A1 PF00201:UDP-glucoronosyl and UDP-glucosyl transferase
250	HORVU.MOREX.r2.1HG0067870.1	2.53509	3.18084e-07	PF03168:Late embryogenesis abundant protein
251	HORVU.MOREX.r2.3HG0183270.1	2.52404	1.52867e-05
252	HORVU.MOREX.r2.3HG0256180.1	2.52209	0.0459928	O49621.1 RecName: Full=MLO-like protein 1; Short=AtMlo1; AltName: Full=MLO protein homolog 1; Short=AtMlo-H1 PF03094:Mlo family
253	HORVU.MOREX.r2.6HG0463330.1	2.52105	0.00969599	Q9LMP1.1 RecName: Full=Wall-associated receptor kinase 2; Flags: Precursor PF13947:Wall-associated receptor kinase galacturonan-binding|PF07714:Protein tyrosine kinase
254	HORVU.MOREX.r2.1HG0062420.1	2.51574	3.38601e-07	Q9LMP1.1 RecName: Full=Wall-associated receptor kinase 2; Flags: Precursor PF07645:Calcium-binding EGF domain|PF13947:Wall-associated receptor kinase galacturonan-binding|PF07714:Protein tyrosine kinase
255	HORVU.MOREX.r2.4HG0335550.1	2.5154	0.00403979	PF09366:Protein of unknown function (DUF1997)
256	HORVU.MOREX.r2.3HG0187910.1	2.51136	0.00278185	F4HQ20.1 RecName: Full=LEAF RUST 10 DISEASE-RESISTANCE LOCUS RECEPTOR-LIKE PROTEIN KINASE-like 2.5; AltName: Full=Probable receptor-like serine/threonine-protein kinase LRK10L-2.5; Flags: Precursor PF13947:Wall-associated receptor kinase galacturo
257	HORVU.MOREX.r2.4HG0326480.1	2.49505	7.94591e-21	Q9FYB5.2 RecName: Full=Chaperone protein dnaJ 11, chloroplastic; Short=AtDjC11; Short=AtJ11; Flags: Precursor PF00226:DnaJ domain
258	HORVU.MOREX.r2.5HG0442360.1	2.49213	5.81361e-13
259	HORVU.MOREX.r2.1HG0043930.1	2.48811	3.60438e-12	Q8GZ84.2 RecName: Full=U-box domain-containing protein 36; AltName: Full=Plant U-box protein 36 -
260	HORVU.MOREX.r2.2HG0152280.1	2.48668	0.000584229
261	HORVU.MOREX.r2.2HG0108210.1	2.47692	1.5127e-06	Q8VZ80.2 RecName: Full=Polyol transporter 5; AltName: Full=Protein POLYOL TRANSPORTER 5; Short=AtPLT5; AltName: Full=Sugar-proton symporter PLT5 PF00083:Sugar (and other) transporter
262	HORVU.MOREX.r2.3HG0184900.1	2.46402	0.0130895
263	HORVU.MOREX.r2.4HG0338350.1	2.45747	0.0137805	Q9FZ95.1 RecName: Full=Purine permease 3; Short=AtPUP3 PF16913:Purine nucleobase transmembrane transport
264	HORVU.MOREX.r2.1HG0071220.1	2.44618	1.92858e-16	B6TYV8.1 RecName: Full=Cell number regulator 2; AltName: Full=ZmCNR02 PF04749:PLAC8 family
265	HORVU.MOREX.r2.3HG0255980.1	2.44578	0.0027483	O64477.1 RecName: Full=G-type lectin S-receptor-like serine/threonine-protein kinase At2g19130; Flags: Precursor PF01453:D-mannose binding lectin|PF08276:PAN-like domain|PF00954:S-locus glycoprotein domain|PF00069:Protein kinase domain
266	HORVU.MOREX.r2.6HG0512690.1	2.44296	0.0138744	Q9FG35.1 RecName: Full=Protein trichome birefringence PF13839:GDSL/SGNH-like Acyl-Esterase family found in Pmr5 and Cas1p|PF14416:PMR5 N terminal Domain
267	HORVU.MOREX.r2.7HG0530190.1	2.44244	0.00100246	O81906.1 RecName: Full=G-type lectin S-receptor-like serine/threonine-protein kinase B120; Flags: Precursor PF07714:Protein tyrosine kinase|PF01657:Salt stress response/antifungal
268	HORVU.MOREX.r2.1HG0011940.1	2.44105	0.0121305	Q9ST02.2 RecName: Full=Nicotianamine aminotransferase A; AltName: Full=Nicotianamine aminotransferase III; Short=NAAT-III PF00155:Aminotransferase class I and II
269	HORVU.MOREX.r2.7HG0547290.1	2.43952	0.0409223	Q9ZQ74.1 RecName: Full=Pentatricopeptide repeat-containing protein At2g03380, mitochondrial; Flags: Precursor PF13041:PPR repeat family
270	HORVU.MOREX.r2.1HG0068450.1	2.43763	0.000154673	Q8RZX9.1 RecName: Full=AP2/ERF and B3 domain-containing protein Os01g0693400 PF00847:AP2 domain|PF02362:B3 DNA binding domain
271	HORVU.MOREX.r2.3HG0230480.1	2.43576	0.000261458	Q9XI60.1 RecName: Full=Lipid phosphate phosphatase 2; Short=AtLPP2; AltName: Full=Phosphatidic acid phosphatase 2; Short=AtPAP2; AltName: Full=Prenyl diphosphate phosphatase PF01569:PAP2 superfamily
272	HORVU.MOREX.r2.4HG0343490.1	2.43529	0.000138859	A7PZL3.1 RecName: Full=Probable polygalacturonase; Short=PG; AltName: Full=Pectinase PF00295:Glycosyl hydrolases family 28
273	HORVU.MOREX.r2.4HG0349160.1	2.43483	3.74271e-07	Q6YZA6.1 RecName: Full=Germin-like protein 8-5; Flags: Precursor PF00190:Cupin
274	HORVU.MOREX.r2.2HG0169870.1	2.43217	2.2274e-05	A3KPE8.1 RecName: Full=Small RNA degrading nuclease 1 PF00929:Exonuclease
275	HORVU.MOREX.r2.7HG0533470.1	2.43037	3.33169e-05	Q2R2D5.1 RecName: Full=Receptor kinase-like protein Xa21; Contains: RecName: Full=Receptor kinase-like protein Xa21, processed; Flags: Precursor PF08263:Leucine rich repeat N-terminal domain|PF00069:Protein kinase domain
276	HORVU.MOREX.r2.3HG0182590.1	2.42756	5.48714e-12
277	HORVU.MOREX.r2.5HG0414080.1	2.42046	0.002264	Q9FMK9.1 RecName: Full=Probable inactive purple acid phosphatase 29; Flags: Precursor PF00149:Calcineurin-like phosphoesterase
278	HORVU.MOREX.r2.UnG0624460.1	2.41815	0.00174575
279	HORVU.MOREX.r2.1HG0043200.1	2.40799	0.00221815	Q7XCK6.1 RecName: Full=Chitinase 8; AltName: Full=Class II chitinase a; Short=OsChia2a; AltName: Full=Pathogenesis related (PR)-3 chitinase 8; Flags: Precursor PF00182:Chitinase class I
280	HORVU.MOREX.r2.2HG0084420.1	2.39641	0.00434032	O81905.1 RecName: Full=Receptor-like serine/threonine-protein kinase SD1-8; AltName: Full=Arabidopsis thaliana receptor kinase 3; AltName: Full=S-domain-1 (SD1) receptor kinase 8; Short=SD1-8; Flags: Precursor PF07714:Protein tyrosine kinase|PF082
281	HORVU.MOREX.r2.5HG0445910.1	2.39247	1.02886e-09	Q8GWJ7.2 RecName: Full=Cysteine-rich receptor-like protein kinase 19; Short=Cysteine-rich RLK19; Flags: Precursor PF01657:Salt stress response/antifungal|PF07714:Protein tyrosine kinase
282	HORVU.MOREX.r2.2HG0089560.1	2.38915	2.14927e-16	O80939.1 RecName: Full=L-type lectin-domain containing receptor kinase IV.1; Short=Arabidopsis thaliana lectin-receptor kinase e; Short=AthlecRK-e; Short=LecRK-IV.1; AltName: Full=Lectin Receptor Kinase 1; Flags: Precursor PF07714:Protein tyrosine
283	HORVU.MOREX.r2.5HG0424850.1	2.38912	9.11977e-08	Q9FNU2.1 RecName: Full=ABC transporter B family member 25; Short=ABC transporter ABCB.25; Short=OsABCB25; AltName: Full=Protein ALS1 homolog PF00664:ABC transporter transmembrane region|PF00005:ABC transporter|PF07673:Protein of unknown function (
284	HORVU.MOREX.r2.3HG0239750.1	2.37521	3.05208e-05	Q8GU89.1 RecName: Full=ABC transporter G family member 37; Short=OsABCG37; AltName: Full=Pleiotropic drug resistance protein 8; Short=OsPDR8 PF14510:ABC-transporter extracellular N-terminal|PF00005:ABC transporter|PF01061:ABC-2 type transporter|PF
285	HORVU.MOREX.r2.5HG0438030.1	2.37244	1.04332e-05	PF08263:Leucine rich repeat N-terminal domain|PF13855:Leucine rich repeat
286	HORVU.MOREX.r2.2HG0145840.1	2.36723	5.45449e-05	A3A871.1 RecName: Full=Ent-isokaurene C2-hydroxylase; AltName: Full=Cytochrome P450 71Z6 PF00067:Cytochrome P450
287	HORVU.MOREX.r2.6HG0522210.1	2.34454	0.0263043	Q38834.2 RecName: Full=Disease resistance RPP13-like protein 4; AltName: Full=Disease resistance protein ZAR1; AltName: Full=Protein HOPZ-ACTIVATED RESISTANCE 1 PF00931:NB-ARC domain
288	HORVU.MOREX.r2.5HG0427560.1	2.34081	0.0127786	Q9LVQ7.1 RecName: Full=Protein indeterminate-domain 1; AltName: Full=Protein ENHYDROUS PF00931:NB-ARC domain
289	HORVU.MOREX.r2.7HG0618620.1	2.34002	0.0236317	A6YIH8.1 RecName: Full=Premnaspirodiene oxygenase; Short=HPO; AltName: Full=Cytochrome P450 71D55 PF00067:Cytochrome P450
290	HORVU.MOREX.r2.2HG0129280.1	2.33964	0.0116139	Q9S7I6.1 RecName: Full=LRR receptor-like serine/threonine-protein kinase RPK2; AltName: Full=Protein TOADSTOOL 2; AltName: Full=Receptor-like protein kinase 2; Flags: Precursor PF08263:Leucine rich repeat N-terminal domain|PF13855:Leucine rich rep
291	HORVU.MOREX.r2.2HG0158630.1	2.32718	3.894e-06	Q8L7E3.2 RecName: Full=Vacuolar-sorting receptor 7; Short=AtVSR7; AltName: Full=BP80-like protein f; Short=AtBP80f; AltName: Full=Epidermal growth factor receptor-like protein 3; Short=AtELP3; Flags: Precursor PF02225:PA domain|PF12662:Complement
292	HORVU.MOREX.r2.3HG0183300.1	2.32367	0.00257957
293	HORVU.MOREX.r2.7HG0527110.1	2.31863	0.0178295	Q7XMJ2.2 RecName: Full=Kinesin-like protein KIN-10B PF00225:Kinesin motor domain
294	HORVU.MOREX.r2.2HG0152020.1	2.31264	0.000669261	Q0WUU6.1 RecName: Full=Probable polyol transporter 4 PF00083:Sugar (and other) transporter
295	HORVU.MOREX.r2.1HG0057280.1	2.30276	3.43702e-11	Q42641.1 RecName: Full=Non-specific lipid-transfer protein A; Short=LTP A; AltName: Full=Wax-associated protein 9A; Flags: Precursor PF00234:Protease inhibitor/seed storage/LTP family
296	HORVU.MOREX.r2.4HG0277890.1	2.29897	0.0447501	P33679.2 RecName: Full=Zeamatin; Flags: Precursor PF00314:Thaumatin family
297	HORVU.MOREX.r2.5HG0415070.1	2.29136	0.0294452	P83332.1 RecName: Full=Thaumatin-like protein 1; AltName: Full=PpAZ44; Flags: Precursor [Prunus persica] PF00314:Thaumatin family
298	HORVU.MOREX.r2.7HG0612220.1	2.28955	4.34863e-14
299	HORVU.MOREX.r2.5HG0412390.1	2.28692	0.0228717	Q9SJK9.1 RecName: Full=Pentatricopeptide repeat-containing protein At2g36980, mitochondrial; Flags: Precursor PF13041:PPR repeat family
300	HORVU.MOREX.r2.3HG0266530.1	2.28514	0.0313411	B9EXZ6.1 RecName: Full=Amino-acid permease BAT1 homolog PF13520:Amino acid permease
301	HORVU.MOREX.r2.5HG0352010.1	2.28297	0.00139075	P31110.1 RecName: Full=Thaumatin-like protein; Flags: Precursor PF00314:Thaumatin family
302	HORVU.MOREX.r2.7HG0588540.1	2.28015	0.00104822	O04266.1 RecName: Full=GTP-binding protein SAR1A PF00025:ADP-ribosylation factor family
303	HORVU.MOREX.r2.6HG0451090.1	2.28011	5.97352e-31	PF13947:Wall-associated receptor kinase galacturonan-binding
304	HORVU.MOREX.r2.7HG0588870.1	2.26852	0.0148616	F4IC29.1 RecName: Full=Heavy metal-associated isoprenylated plant protein 28; Short=AtHIP28; Flags: Precursor PF00403:Heavy-metal-associated domain
305	HORVU.MOREX.r2.1HG0004250.1	2.26696	3.66242e-06	Q7XA42.2 RecName: Full=Putative disease resistance protein RGA1; AltName: Full=RGA3-blb PF00931:NB-ARC domain
306	HORVU.MOREX.r2.3HG0231980.1	2.25854	4.97306e-11	PF11145:Protein of unknown function (DUF2921)
307	HORVU.MOREX.r2.2HG0167210.1	2.25274	0.00775901	Q8W4S4.1 RecName: Full=V-type proton ATPase subunit a3; Short=V-ATPase subunit a3; AltName: Full=V-type proton ATPase 95 kDa subunit a isoform 3; Short=V-ATPase 95 kDa isoform a3; AltName: Full=Vacuolar H(+)-ATPase subunit a isoform 3; AltName: Full=
308	HORVU.MOREX.r2.3HG0243310.1	2.24694	0.0339429	Q9FJY9.1 RecName: Full=Pentatricopeptide repeat-containing protein At5g66500, mitochondrial; Flags: Precursor PF13041:PPR repeat family
309	HORVU.MOREX.r2.5HG0398400.1	2.2387	7.61003e-13	Q9FM19.1 RecName: Full=Hypersensitive-induced response protein 1; Short=AtHIR1 PF01145:SPFH domain / Band 7 family
310	HORVU.MOREX.r2.1HG0002490.1	2.23193	0.0309773	Q6EPG8.1 RecName: Full=Acetylserotonin O-methyltransferase 1; Short=OsASMT1 PF00891:O-methyltransferase
311	HORVU.MOREX.r2.1HG0012070.1	2.229	1.13094e-15	Q8VZG8.3 RecName: Full=MDIS1-interacting receptor like kinase 2; Short=AtMIK2; AltName: Full=Probable LRR receptor-like serine/threonine-protein kinase At4g08850; Flags: Precursor PF08263:Leucine rich repeat N-terminal domain|PF00069:Protein kinas
312	HORVU.MOREX.r2.6HG0524400.1	2.2267	0.0472511	Q9LMP1.1 RecName: Full=Wall-associated receptor kinase 2; Flags: Precursor PF13947:Wall-associated receptor kinase galacturonan-binding
313	HORVU.MOREX.r2.7HG0555000.1	2.22654	0.000362513	P35792.1 RecName: Full=Pathogenesis-related protein PRB1-2; Flags: Precursor PF00188:Cysteine-rich secretory protein family
314	HORVU.MOREX.r2.7HG0545660.1	2.22159	0.000373042	PF07734:F-box associated|PF00646:F-box domain
315	HORVU.MOREX.r2.7HG0558860.1	2.21329	5.94352e-05	PF13962:Domain of unknown function
316	HORVU.MOREX.r2.5HG0383330.1	2.21298	0.00262501	PF03168:Late embryogenesis abundant protein
317	HORVU.MOREX.r2.2HG0089430.1	2.20714	3.40998e-10	Q9M345.1 RecName: Full=L-type lectin-domain containing receptor kinase IV.2; Short=Arabidopsis thaliana lectin-receptor kinase a4; Short=AthlecRK-a4; Short=LecRK-IV.2; AltName: Full=Protein SMALL, GLUED-TOGETHER, AND COLLAPSED POLLEN; Flags: Precurso
318	HORVU.MOREX.r2.7HG0593130.1	2.20618	0.031758
319	HORVU.MOREX.r2.2HG0175440.1	2.20389	0.0137862	Q0WN60.2 RecName: Full=Pentatricopeptide repeat-containing protein At1g18485 PF13041:PPR repeat family
320	HORVU.MOREX.r2.3HG0256950.1	2.20285	0.000505025	PF02892:BED zinc finger
321	HORVU.MOREX.r2.7HG0622800.1	2.19947	2.01555e-05	Q9STE5.1 RecName: Full=Putative disease resistance RPP13-like protein 2 PF00931:NB-ARC domain
322	HORVU.MOREX.r2.1HG0052970.1	2.19927	0.0223675	PF02536:mTERF
323	HORVU.MOREX.r2.5HG0444720.1	2.195	0.0277007
324	HORVU.MOREX.r2.2HG0138460.1	2.18864	0.00811512	O64477.1 RecName: Full=G-type lectin S-receptor-like serine/threonine-protein kinase At2g19130; Flags: Precursor PF08276:PAN-like domain|PF00954:S-locus glycoprotein domain|PF01453:D-mannose binding lectin|PF00069:Protein kinase domain
325	HORVU.MOREX.r2.6HG0504490.1	2.18244	1.08683e-05	Q9LPZ3.3 RecName: Full=G-type lectin S-receptor-like serine/threonine-protein kinase At1g11410; Flags: Precursor PF07714:Protein tyrosine kinase
326	HORVU.MOREX.r2.5HG0439850.1	2.17483	0.0282295	Q9LRZ3.1 RecName: Full=Pumilio homolog 24; Short=APUM-24; Short=AtPUM24 -
327	HORVU.MOREX.r2.2HG0151240.1	2.172	1.83424e-05	Q7XKF4.2 RecName: Full=Probable metal-nicotianamine transporter YSL13; AltName: Full=Protein YELLOW STRIPE LIKE 13; Short=OsYSL13 PF03169:OPT oligopeptide transporter protein
328	HORVU.MOREX.r2.2HG0113190.1	2.16528	0.00155783	Q8VZU2.1 RecName: Full=Syntaxin-132; Short=AtSYP132 PF00804:Syntaxin
329	HORVU.MOREX.r2.4HG0288860.1	2.16484	0.0460047	O65657.1 RecName: Full=Heavy metal-associated isoprenylated plant protein 23; Short=AtHIP23; Flags: Precursor PF00403:Heavy-metal-associated domain
330	HORVU.MOREX.r2.3HG0233680.1	2.16261	0.00500571	Q54XK2.1 RecName: Full=Protein transport protein Sec61 subunit alpha; AltName: Full=Secretory 61 complex subunit alpha PF10559:Plug domain of Sec61p|PF00344:SecY translocase
331	HORVU.MOREX.r2.1HG0036100.1	2.1618	1.66155e-06	C0HJG8.1 RecName: Full=Basic secretory protease; AltName: Full=Boswellia basic secretory protease; Short=BBSP, partial [Boswellia serrata] PF04450:Peptidase of plants and bacteria
332	HORVU.MOREX.r2.2HG0102330.1	2.15806	0.00910159	Q9LMN6.1 RecName: Full=Wall-associated receptor kinase 4; Flags: Precursor PF00069:Protein kinase domain|PF13947:Wall-associated receptor kinase galacturonan-binding
333	HORVU.MOREX.r2.6HG0521180.1	2.1564	4.03394e-07	Q8W4G6.2 RecName: Full=Cysteine-rich receptor-like protein kinase 15; Short=Cysteine-rich RLK15; Flags: Precursor PF00069:Protein kinase domain|PF01657:Salt stress response/antifungal
334	HORVU.MOREX.r2.7HG0538290.1	2.15383	0.00306667	Q07423.1 RecName: Full=Hexose carrier protein HEX6 PF00083:Sugar (and other) transporter
335	HORVU.MOREX.r2.3HG0265830.1	2.14418	5.9686e-05	Q02126.1 RecName: Full=Glucan endo-1,3-beta-glucosidase GIII; AltName: Full=(1->3)-beta-glucan endohydrolase GIII; AltName: Full=(1->3)-beta-glucanase isoenzyme GIII; AltName: Full=Beta-1,3-endoglucanase GIII; Flags: Precursor PF00332:Glycosyl hyd
336	HORVU.MOREX.r2.3HG0209250.1	2.1407	3.90655e-10
337	HORVU.MOREX.r2.6HG0470050.1	2.13818	0.0264589	Q9SVH0.2 RecName: Full=Pentatricopeptide repeat-containing protein At4g20770 PF13041:PPR repeat family
338	HORVU.MOREX.r2.1HG0042010.1	2.13779	0.0339952	Q8W3F9.1 RecName: Full=Cellulose synthase-like protein D1; AltName: Full=OsCslD1 >A2ZAK8.2 RecName: Full=Cellulose synthase-like protein D1; AltName: Full=OsCslD1 PF14570:RING/Ubox like zinc-binding domain|PF03552:Cellulose synthase
339	HORVU.MOREX.r2.7HG0613890.1	2.13652	0.0159643	PF06813:Nodulin-like
340	HORVU.MOREX.r2.3HG0266500.1	2.12848	3.03883e-09	B9EXZ6.1 RecName: Full=Amino-acid permease BAT1 homolog PF13520:Amino acid permease
341	HORVU.MOREX.r2.6HG0522070.1	2.12136	0.000111324	Q9FL59.1 RecName: Full=FT-interacting protein 1 PF08372:Plant phosphoribosyltransferase C-terminal|PF00168:C2 domain
342	HORVU.MOREX.r2.5HG0396590.1	2.11806	0.000190147	Q6H3Z9.2 RecName: Full=Endoglucanase 22; AltName: Full=Endo-1,4-beta glucanase 22; AltName: Full=OsGLU11; Flags: Precursor PF00759:Glycosyl hydrolase family 9
343	HORVU.MOREX.r2.3HG0250910.1	2.11601	0.00441045	Q8W030.1 RecName: Full=Zinc finger protein WIP4; AltName: Full=WIP-domain protein 4; Short=AtWIP4 -
344	HORVU.MOREX.r2.1HG0050790.1	2.1153	0.044018	Q9S7T7.2 RecName: Full=Sister chromatid cohesion 1 protein 1; AltName: Full=Protein DETERMINATE INFERTILE 1; AltName: Full=SCC1 homolog 1 PF04825:N terminus of Rad21 / Rec8 like protein|PF04824:Conserved region of Rad21 / Rec8 like protein
345	HORVU.MOREX.r2.4HG0325040.1	2.11414	0.000477715	B9FGV7.1 RecName: Full=Solute carrier family 40 member 3, chloroplastic; Flags: Precursor PF06963:Ferroportin1 (FPN1)
346	HORVU.MOREX.r2.7HG0542400.1	2.11309	0.000131917	Q9T0A0.1 RecName: Full=Long chain acyl-CoA synthetase 4 PF00501:AMP-binding enzyme
347	HORVU.MOREX.r2.5HG0433970.1	2.11165	0.00941208	Q10BU2.1 RecName: Full=Germin-like protein 3-7; AltName: Full=Germin-like protein 7; Short=OsGER7; Flags: Precursor PF00190:Cupin
348	HORVU.MOREX.r2.2HG0160580.1	2.11107	0.024302	O23913.1 RecName: Full=Ubiquinol oxidase 1b, mitochondrial; AltName: Full=Alternative oxidase 1b; Flags: Precursor PF01786:Alternative oxidase
349	HORVU.MOREX.r2.4HG0318960.1	2.10774	7.6212e-18	Q05736.1 RecName: Full=Pathogenesis-related protein 1; Short=AOPR1 PF00407:Pathogenesis-related protein Bet v I family
350	HORVU.MOREX.r2.2HG0142180.1	2.1048	3.64495e-08
351	HORVU.MOREX.r2.5HG0367630.1	2.10083	0.00166999	Q6AV21.1 RecName: Full=B3 domain-containing protein Os03g0619800 PF02362:B3 DNA binding domain
352	HORVU.MOREX.r2.3HG0231590.1	2.10004	0.0111826
353	HORVU.MOREX.r2.3HG0195320.1	2.09308	2.7441e-16
354	HORVU.MOREX.r2.7HG0563100.1	2.0899	0.0185149	Q9SZK1.1 RecName: Full=Pentatricopeptide repeat-containing protein At4g38010 PF13041:PPR repeat family|PF01535:PPR repeat
355	HORVU.MOREX.r2.2HG0129010.1	2.0896	0.000655113	Q9SY14.1 RecName: Full=CSC1-like protein At4g02900 PF13967:Late exocytosis, associated with Golgi transport|PF02714:Calcium-dependent channel, 7TM region, putative phosphate|PF14703:Cytosolic domain of 10TM putative phosphate transporter
356	HORVU.MOREX.r2.3HG0203700.1	2.0893	1.90228e-06	Q9FJ45.1 RecName: Full=GDSL esterase/lipase At5g45910; AltName: Full=Extracellular lipase At5g45910; Flags: Precursor PF00657:GDSL-like Lipase/Acylhydrolase
357	HORVU.MOREX.r2.6HG0525550.1	2.08771	0.0024086	Q7XA42.2 RecName: Full=Putative disease resistance protein RGA1; AltName: Full=RGA3-blb PF00931:NB-ARC domain
358	HORVU.MOREX.r2.2HG0079040.1	2.08526	2.70413e-12	Q7G764.1 RecName: Full=Probable NAD(P)H-dependent oxidoreductase 1 PF00248:Aldo/keto reductase family
359	HORVU.MOREX.r2.6HG0453810.1	2.07706	0.00177667
360	HORVU.MOREX.r2.1HG0036030.1	2.06951	4.66516e-06	C0HJG8.1 RecName: Full=Basic secretory protease; AltName: Full=Boswellia basic secretory protease; Short=BBSP, partial [Boswellia serrata] PF04450:Peptidase of plants and bacteria
361	HORVU.MOREX.r2.1HG0057270.1	2.06835	0.0189575
362	HORVU.MOREX.r2.4HG0282460.1	2.0667	0.000270493	A8Y5H7.1 RecName: Full=SEC14-like protein 1 PF03765:CRAL/TRIO, N-terminal domain|PF00650:CRAL/TRIO domain
363	HORVU.MOREX.r2.3HG0189800.1	2.06372	9.94425e-05	Q8W487.1 RecName: Full=Uncharacterized protein At2g39795, mitochondrial; Flags: Precursor PF02330:Mitochondrial glycoprotein
364	HORVU.MOREX.r2.6HG0455100.1	2.05792	0.00112299	PF13855:Leucine rich repeat
365	HORVU.MOREX.r2.3HG0183930.1	2.05419	2.08352e-13	Q9CAL3.1 RecName: Full=Cysteine-rich receptor-like protein kinase 2; Short=Cysteine-rich RLK2; Flags: Precursor PF01657:Salt stress response/antifungal|PF00069:Protein kinase domain
366	HORVU.MOREX.r2.7HG0565560.1	2.05318	1.52407e-05	Q9C975.1 RecName: Full=Glycosyltransferase family protein 64 C3; Short=GT64 C3; Flags: Precursor PF09258:Glycosyl transferase family 64 domain
367	HORVU.MOREX.r2.1HG0007120.1	2.05099	5.60082e-07	O80939.1 RecName: Full=L-type lectin-domain containing receptor kinase IV.1; Short=Arabidopsis thaliana lectin-receptor kinase e; Short=AthlecRK-e; Short=LecRK-IV.1; AltName: Full=Lectin Receptor Kinase 1; Flags: Precursor PF00139:Legume lectin do
368	HORVU.MOREX.r2.7HG0546260.1	2.05006	0.00202204
369	HORVU.MOREX.r2.2HG0114080.1	2.04339	2.39853e-05	Q0D5R2.1 RecName: Full=Cysteine-rich receptor-like protein kinase 10; Short=Cysteine-rich RLK10; Flags: Precursor PF01657:Salt stress response/antifungal|PF07714:Protein tyrosine kinase
370	HORVU.MOREX.r2.6HG0451290.1	2.04198	4.051e-06	Q9XF43.1 RecName: Full=3-ketoacyl-CoA synthase 6; Short=KCS-6; AltName: Full=Cuticular protein 1; AltName: Full=Eceriferum 6; AltName: Full=Very long-chain fatty acid condensing enzyme 6; Short=VLCFA condensing enzyme 6 PF08392:FAE1/Type III polyk
371	HORVU.MOREX.r2.2HG0140000.1	2.04154	0.00500312	Q9LRV2.1 RecName: Full=Pentatricopeptide repeat-containing protein At3g26540 PF13041:PPR repeat family
372	HORVU.MOREX.r2.5HG0400860.1	2.04125	3.16897e-14	Q39224.1 RecName: Full=Protein SRG1; Short=AtSRG1; AltName: Full=Protein SENESCENCE-RELATED GENE 1 PF03171:2OG-Fe(II) oxygenase superfamily|PF14226:non-haem dioxygenase in morphine synthesis N-terminal
373	HORVU.MOREX.r2.2HG0126490.1	2.03851	0.0103284	Q40070.1 RecName: Full=Photosystem II 10 kDa polypeptide, chloroplastic; Flags: Precursor PF04725:Photosystem II 10 kDa polypeptide PsbR
374	HORVU.MOREX.r2.6HG0449830.1	2.03713	0.0001935	Q949R4.1 RecName: Full=Extradiol ring-cleavage dioxygenase; Short=AtLigB PF02900:Catalytic LigB subunit of aromatic ring-opening dioxygenase
375	HORVU.MOREX.r2.3HG0195400.1	2.0322	1.68357e-12	PF13855:Leucine rich repeat
376	HORVU.MOREX.r2.3HG0195410.1	2.03075	4.07735e-06	PF08263:Leucine rich repeat N-terminal domain
377	HORVU.MOREX.r2.1HG0040480.1	2.03022	0.0388078	Q9FUS8.1 RecName: Full=Glutathione S-transferase U17; Short=AtGSTU17; AltName: Full=GST class-tau member 17; AltName: Full=Glutathione S-transferase 30; AltName: Full=Protein EARLY RESPONSIVE TO DEHYDRATION 9 PF00043:Glutathione S-transferase, C-t
378	HORVU.MOREX.r2.5HG0438290.1	2.02616	0.000179965	O80939.1 RecName: Full=L-type lectin-domain containing receptor kinase IV.1; Short=Arabidopsis thaliana lectin-receptor kinase e; Short=AthlecRK-e; Short=LecRK-IV.1; AltName: Full=Lectin Receptor Kinase 1; Flags: Precursor PF00139:Legume lectin do
379	HORVU.MOREX.r2.7HG0547790.1	2.02607	0.0061923	Q9C5V5.2 RecName: Full=Glutamate receptor 2.8; AltName: Full=Ligand-gated ion channel 2.8; Flags: Precursor PF00060:Ligand-gated ion channel|PF00497:Bacterial extracellular solute-binding proteins, family 3
380	HORVU.MOREX.r2.4HG0325190.1	2.02305	0.00297671	PF13962:Domain of unknown function
381	HORVU.MOREX.r2.4HG0276520.1	2.01542	8.92714e-05	Q8VZG8.3 RecName: Full=MDIS1-interacting receptor like kinase 2; Short=AtMIK2; AltName: Full=Probable LRR receptor-like serine/threonine-protein kinase At4g08850; Flags: Precursor PF00069:Protein kinase domain|PF12799:Leucine Rich repeats (2 copie
382	HORVU.MOREX.r2.3HG0182900.1	2.00331	0.00658824	Q9LY50.1 RecName: Full=Putative serine/threonine-protein kinase-like protein CCR3; AltName: Full=Protein CRINKLY 4 RELATED 3; Short=AtCRR3; Flags: Precursor PF00069:Protein kinase domain
383	HORVU.MOREX.r2.5HG0353530.1	1.99739	0.0434041
384	HORVU.MOREX.r2.2HG0129530.1	1.99496	0.000709395	P23586.2 RecName: Full=Sugar transport protein 1; AltName: Full=Glucose transporter; AltName: Full=Hexose transporter 1 PF00083:Sugar (and other) transporter
385	HORVU.MOREX.r2.7HG0611950.1	1.99382	0.00026724	Q9SD62.1 RecName: Full=Putative receptor-like protein kinase At3g47110; Flags: Precursor PF08263:Leucine rich repeat N-terminal domain|PF07714:Protein tyrosine kinase|PF13855:Leucine rich repeat
386	HORVU.MOREX.r2.4HG0285270.1	1.98604	2.94024e-06	A2YUQ6.1 RecName: Full=Thioredoxin-like protein CITRX, chloroplastic; AltName: Full=Cf-9-interacting thioredoxin; Short=OsCiTrx; Flags: Precursor PF00085:Thioredoxin
387	HORVU.MOREX.r2.1HG0053260.1	1.98261	0.0320404
388	HORVU.MOREX.r2.3HG0187780.1	1.9825	1.31433e-13	P0C5E2.3 RecName: Full=LEAF RUST 10 DISEASE-RESISTANCE LOCUS RECEPTOR-LIKE PROTEIN KINASE-like 1.2; AltName: Full=Probable receptor-like serine/threonine-protein kinase LRK10L-1.2; Flags: Precursor PF14380:Wall-associated receptor kinase C-termina
389	HORVU.MOREX.r2.2HG0145800.1	1.98003	0.000119388	F4JRP8.1 RecName: Full=Protein STICHEL-like 2 PF13177:DNA polymerase III, delta subunit
390	HORVU.MOREX.r2.7HG0533920.1	1.97814	0.0120241	Q9FF86.1 RecName: Full=BAHD acyltransferase DCR; AltName: Full=Protein DEFECTIVE IN CUTICULAR RIDGES; AltName: Full=Protein PERMEABLE LEAVES 3 PF02458:Transferase family
391	HORVU.MOREX.r2.6HG0516920.1	1.97554	2.95362e-08	Q94AZ2.2 RecName: Full=Sugar transport protein 13; AltName: Full=Hexose transporter 13; AltName: Full=Multicopy suppressor of snf4 deficiency protein 1 PF00083:Sugar (and other) transporter
392	HORVU.MOREX.r2.6HG0453490.1	1.97277	1.86783e-12	P55308.1 RecName: Full=Catalase isozyme 2 PF00199:Catalase|PF06628:Catalase-related immune-responsive
393	HORVU.MOREX.r2.7HG0532610.1	1.97125	0.0211251	PF12796:Ankyrin repeats (3 copies)
394	HORVU.MOREX.r2.5HG0418250.1	1.95922	3.89648e-12	O81906.1 RecName: Full=G-type lectin S-receptor-like serine/threonine-protein kinase B120; Flags: Precursor PF01453:D-mannose binding lectin|PF07714:Protein tyrosine kinase|PF00954:S-locus glycoprotein domain|PF08276:PAN-like domain
395	HORVU.MOREX.r2.2HG0173360.1	1.95702	1.70299e-17	O03982.1 RecName: Full=Heavy metal-associated isoprenylated plant protein 39; Short=AtHIP39; Flags: Precursor PF00403:Heavy-metal-associated domain
396	HORVU.MOREX.r2.2HG0103420.1	1.95681	1.03514e-07	Q8BKU8.1 RecName: Full=Transmembrane protein 87B; Flags: Precursor PF06814:Lung seven transmembrane receptor
397	HORVU.MOREX.r2.3HG0183280.1	1.95668	0.012133
398	HORVU.MOREX.r2.4HG0292540.1	1.95633	1.23558e-09	Q9LZD3.1 RecName: Full=Exocyst complex component EXO70A1; Short=AtExo70a1; AltName: Full=Exocyst subunit Exo70 family protein A1 PF03081:Exo70 exocyst complex subunit
399	HORVU.MOREX.r2.7HG0554710.1	1.94876	1.07212e-05	Q9SYP1.1 RecName: Full=DExH-box ATP-dependent RNA helicase DExH12; AltName: Full=BRR2 homolog A; Short=AtBRR2A; AltName: Full=Pre-mRNA-splicing helicase BRR2A; AltName: Full=Protein EMBRYO DEFECTIVE 1507 PF00270:DEAD/DEAH box helicase|PF00271:Heli
400	HORVU.MOREX.r2.1HG0007110.1	1.94036	0.00202125
401	HORVU.MOREX.r2.7HG0554570.1	1.93914	3.8082e-05
402	HORVU.MOREX.r2.6HG0526180.1	1.93789	0.0408029	Q9SXD5.2 RecName: Full=Flavin-containing monooxygenase FMO GS-OX-like 3; AltName: Full=Flavin-monooxygenase glucosinolate S-oxygenase-like 3 PF00743:Flavin-binding monooxygenase-like
403	HORVU.MOREX.r2.2HG0097430.1	1.93754	1.10023e-08
404	HORVU.MOREX.r2.3HG0254770.1	1.93629	2.03883e-07	F4JF21.1 RecName: Full=Protein PLASTID TRANSCRIPTIONALLY ACTIVE 10; Short=pTAC10; AltName: Full=Plastid-encoded RNA polymerase-associated protein 3; Short=PEP-associated protein 3; AltName: Full=Protein PIGMENT DEFECTIVE 312; Flags: Precursor -
405	HORVU.MOREX.r2.7HG0566950.1	1.93445	0.0119135
406	HORVU.MOREX.r2.3HG0212540.1	1.93134	1.6266e-06	Q5NBJ3.1 RecName: Full=DNA gyrase subunit B, chloroplastic/mitochondrial; Flags: Precursor PF02518:Histidine kinase-, DNA gyrase B-, and HSP90-like ATPase|PF00986:DNA gyrase B subunit, carboxyl terminus|PF01751:Toprim domain|PF00204:DNA gyrase B
407	HORVU.MOREX.r2.1HG0046900.1	1.93118	0.000675851	O81117.2 RecName: Full=Cytochrome P450 94A1; AltName: Full=P450-dependent fatty acid omega-hydroxylase PF00067:Cytochrome P450
408	HORVU.MOREX.r2.6HG0500110.1	1.92147	4.69404e-15	Q9XIN0.1 RecName: Full=Transcription factor LHW; AltName: Full=BHLH transcription factor delta; Short=bHLH delta; AltName: Full=Basic helix-loop-helix protein 156; Short=AtbHLH156; Short=bHLH 156; AltName: Full=Protein LONESOME HIGHWAY; AltName: Full
409	HORVU.MOREX.r2.2HG0178520.1	1.91611	0.0478314	Q9FMV7.1 RecName: Full=Cytochrome P450 94B1 PF00067:Cytochrome P450
410	HORVU.MOREX.r2.7HG0587980.1	1.9028	0.021407	Q9LW63.1 RecName: Full=Putative pentatricopeptide repeat-containing protein At3g23330 PF01535:PPR repeat|PF14432:DYW family of nucleic acid deaminases|PF13041:PPR repeat family
411	HORVU.MOREX.r2.1HG0076220.1	1.90273	6.87458e-06	Q0D5R3.1 RecName: Full=Cysteine-rich receptor-like protein kinase 6; Short=Cysteine-rich RLK6; Flags: Precursor PF00069:Protein kinase domain|PF01657:Salt stress response/antifungal
412	HORVU.MOREX.r2.1HG0077220.1	1.89607	0.000105915	Q8VZG2.1 RecName: Full=Protein HYPER-SENSITIVITY-RELATED 4; Short=AtHSR4; AltName: Full=BCS1-like protein PF00004:ATPase family associated with various cellular activities (AAA)|PF14363:Domain associated at C-terminal with AAA
413	HORVU.MOREX.r2.3HG0251760.1	1.88978	2.59585e-08	Q9M394.1 RecName: Full=Fructokinase-like 1, chloroplastic; AltName: Full=PEP-associated protein 6; AltName: Full=pfkB-type carbohydrate kinase family protein 2; Flags: Precursor PF00294:pfkB family carbohydrate kinase
414	HORVU.MOREX.r2.1HG0047370.1	1.88945	0.00277065	Q9LPV8.1 RecName: Full=Eukaryotic peptide chain release factor subunit 1-2; Short=Eukaryotic release factor 1-2; Short=eRF1-2; AltName: Full=Omnipotent suppressor protein 1 homolog 2; Short=SUP1 homolog 2 PF03465:eRF1 domain 3|PF03463:eRF1 domain
415	HORVU.MOREX.r2.3HG0257640.1	1.88801	0.0128406
416	HORVU.MOREX.r2.5HG0410360.1	1.88588	0.0014382	PF05003:Protein of unknown function (DUF668)|PF11961:Domain of unknown function (DUF3475)
417	HORVU.MOREX.r2.2HG0173500.1	1.88392	0.0015554	O03982.1 RecName: Full=Heavy metal-associated isoprenylated plant protein 39; Short=AtHIP39; Flags: Precursor PF00403:Heavy-metal-associated domain
418	HORVU.MOREX.r2.3HG0241200.1	1.87745	0.000326624	Q5JMF2.1 RecName: Full=Probable protein ABIL5; AltName: Full=Abl interactor-like protein 5 -
419	HORVU.MOREX.r2.2HG0089450.1	1.87357	9.94741e-07	O80939.1 RecName: Full=L-type lectin-domain containing receptor kinase IV.1; Short=Arabidopsis thaliana lectin-receptor kinase e; Short=AthlecRK-e; Short=LecRK-IV.1; AltName: Full=Lectin Receptor Kinase 1; Flags: Precursor PF00139:Legume lectin do
420	HORVU.MOREX.r2.2HG0099980.1	1.87333	8.42695e-16	Q9LD90.1 RecName: Full=H/ACA ribonucleoprotein complex subunit 4; AltName: Full=CBF5 homolog; AltName: Full=Dyskerin; AltName: Full=Nopp-140-associated protein of 57 kDa homolog; Short=AtNAP57; AltName: Full=Nucleolar protein NAP57 homolog PF16198
421	HORVU.MOREX.r2.4HG0281870.1	1.86763	0.042303	Q01595.1 RecName: Full=Cortical cell-delineating protein; AltName: Full=Root-specific protein ZRP3; Flags: Precursor PF14547:Hydrophobic seed protein
422	HORVU.MOREX.r2.1HG0050270.1	1.86729	5.85037e-06	PF13968:Domain of unknown function (DUF4220)|PF04578:Protein of unknown function, DUF594
423	HORVU.MOREX.r2.6HG0520080.1	1.86588	3.91167e-05	PF13041:PPR repeat family
424	HORVU.MOREX.r2.3HG0186910.1	1.86504	6.46342e-14	Q8GYA4.3 RecName: Full=Cysteine-rich receptor-like protein kinase 10; Short=Cysteine-rich RLK10; AltName: Full=Receptor-like protein kinase 4; Flags: Precursor PF01657:Salt stress response/antifungal|PF07714:Protein tyrosine kinase
425	HORVU.MOREX.r2.3HG0219510.1	1.85866	0.0260265	PF12776:Myb/SANT-like DNA-binding domain
426	HORVU.MOREX.r2.7HG0616110.1	1.85388	3.66997e-13	PF08263:Leucine rich repeat N-terminal domain
427	HORVU.MOREX.r2.3HG0240120.1	1.85198	2.11795e-05	Q943F3.1 RecName: Full=60S ribosomal protein L18a -
428	HORVU.MOREX.r2.2HG0162240.1	1.85016	0.00115113
429	HORVU.MOREX.r2.5HG0435960.1	1.83345	1.57917e-05	Q7XZF7.2 RecName: Full=Probable DNA gyrase subunit A, chloroplastic/mitochondrial; Flags: Precursor PF03989:DNA gyrase C-terminal domain, beta-propeller|PF00521:DNA gyrase/topoisomerase IV, subunit A
430	HORVU.MOREX.r2.4HG0304460.1	1.83278	0.0074919
431	HORVU.MOREX.r2.3HG0193470.1	1.82795	0.0266931	Q9LZJ6.1 RecName: Full=RING-H2 finger protein ATL5; AltName: Full=RING-type E3 ubiquitin transferase ATL5 PF13639:Ring finger domain
432	HORVU.MOREX.r2.7HG0545400.1	1.82772	0.000190769	F4HQ22.1 RecName: Full=LEAF RUST 10 DISEASE-RESISTANCE LOCUS RECEPTOR-LIKE PROTEIN KINASE-like 2.4; AltName: Full=Probable receptor-like serine/threonine-protein kinase LRK10L-2.4; Flags: Precursor PF07714:Protein tyrosine kinase
433	HORVU.MOREX.r2.5HG0434980.1	1.823	0.000826019	Q4R1I9.1 RecName: Full=Anthocyanidin 5,3-O-glucosyltransferase; AltName: Full=UDP-glucose: anthocyanidin 5,3-O-glucosyltransferase PF00201:UDP-glucoronosyl and UDP-glucosyl transferase
434	HORVU.MOREX.r2.6HG0480020.1	1.8222	0.0400046	Q1PFA6.2 RecName: Full=Pentatricopeptide repeat-containing protein At2g02750 PF13041:PPR repeat family
435	HORVU.MOREX.r2.3HG0249820.1	1.81799	2.29761e-10	Q9FEQ8.1 RecName: Full=Peroxidase 2; AltName: Full=Plasma membrane-bound peroxidase 2; Short=pmPOX2; Flags: Precursor PF00141:Peroxidase
436	HORVU.MOREX.r2.1HG0076290.1	1.81754	2.80705e-16	Q8VYE5.1 RecName: Full=Glucan endo-1,3-beta-glucosidase 12; AltName: Full=(1->3)-beta-glucan endohydrolase 12; Short=(1->3)-beta-glucanase 12; AltName: Full=Beta-1,3-endoglucanase 12; Short=Beta-1,3-glucanase 12; Flags: Precursor PF00332:Glycosyl
437	HORVU.MOREX.r2.2HG0160590.1	1.81653	0.0202409	O23913.1 RecName: Full=Ubiquinol oxidase 1b, mitochondrial; AltName: Full=Alternative oxidase 1b; Flags: Precursor PF01786:Alternative oxidase
438	HORVU.MOREX.r2.5HG0409490.1	1.812	1.07911e-09	Q5MAU8.1 RecName: Full=Probable inactive purple acid phosphatase 27; Flags: Precursor PF00149:Calcineurin-like phosphoesterase|PF16656:Purple acid Phosphatase, N-terminal domain|PF14008:Iron/zinc purple acid phosphatase-like protein C
439	HORVU.MOREX.r2.4HG0294410.1	1.81106	3.56601e-06	O04682.1 RecName: Full=Pathogenesis-related genes transcriptional activator PTI6; AltName: Full=PTO-interacting protein 6 PF00847:AP2 domain
440	HORVU.MOREX.r2.UnG0632130.1	1.80142	0.00564504	P46032.1 RecName: Full=Protein NRT1/ PTR FAMILY 8.3; Short=AtNPF8.3; AltName: Full=Histidine-transporting protein; AltName: Full=Peptide transporter PTR2 PF00854:POT family
441	HORVU.MOREX.r2.1HG0066880.1	1.80121	0.0452392
442	HORVU.MOREX.r2.1HG0053730.1	1.78627	0.000655113
443	HORVU.MOREX.r2.5HG0446500.1	1.78323	3.87453e-05	Q9LS25.1 RecName: Full=Pentatricopeptide repeat-containing protein At5g46580, chloroplastic; Flags: Precursor PF13041:PPR repeat family
444	HORVU.MOREX.r2.7HG0620410.1	1.78301	8.22218e-05	O65468.2 RecName: Full=Cysteine-rich receptor-like protein kinase 8; Short=Cysteine-rich RLK8; Flags: Precursor PF00069:Protein kinase domain
445	HORVU.MOREX.r2.5HG0355490.1	1.78231	0.024101	PF12854:PPR repeat|PF13041:PPR repeat family
446	HORVU.MOREX.r2.5HG0426760.1	1.78226	0.00128498	O80939.1 RecName: Full=L-type lectin-domain containing receptor kinase IV.1; Short=Arabidopsis thaliana lectin-receptor kinase e; Short=AthlecRK-e; Short=LecRK-IV.1; AltName: Full=Lectin Receptor Kinase 1; Flags: Precursor PF00069:Protein kinase d
447	HORVU.MOREX.r2.2HG0109140.1	1.78014	9.09126e-14	Q9LDN1.1 RecName: Full=Putative cysteine-rich receptor-like protein kinase 33; Short=Cysteine-rich RLK33; Flags: Precursor PF00069:Protein kinase domain
448	HORVU.MOREX.r2.2HG0081090.1	1.77559	5.78363e-07	Q9SJW9.1 RecName: Full=CDT1-like protein a, chloroplastic; Short=AtCDT1a; Flags: Precursor PF16679:DNA replication factor Cdt1 C-terminal domain|PF08839:DNA replication factor CDT1 like
449	HORVU.MOREX.r2.3HG0253380.1	1.77478	0.0108639	PF02617:ATP-dependent Clp protease adaptor protein ClpS
450	HORVU.MOREX.r2.1HG0066800.1	1.76866	0.000106951
451	HORVU.MOREX.r2.6HG0464420.1	1.76735	0.00489089	Q9FWX7.1 RecName: Full=ABC transporter B family member 11; Short=ABC transporter ABCB.11; Short=AtABCB11; AltName: Full=Multidrug resistance protein 8; AltName: Full=P-glycoprotein 11 PF00664:ABC transporter transmembrane region|PF00005:ABC transp
452	HORVU.MOREX.r2.2HG0096240.1	1.76627	8.87186e-19	Q339M6.1 RecName: Full=CASP-like protein 5A2; Short=OsCASPL5A2 >A2Z669.1 RecName: Full=CASP-like protein 5A2; Short=OsCASPL5A2 PF04535:Domain of unknown function (DUF588)
453	HORVU.MOREX.r2.2HG0089500.1	1.76476	1.35446e-07	Q9M2S4.1 RecName: Full=L-type lectin-domain containing receptor kinase S.4; Short=LecRK-S.4; Flags: Precursor PF00069:Protein kinase domain
454	HORVU.MOREX.r2.6HG0454160.1	1.76459	2.57376e-13	A5H452.1 RecName: Full=Peroxidase 70; AltName: Full=Plasma membrane-bound peroxidase 2b; Short=pmPOX2b; Flags: Precursor PF00141:Peroxidase
455	HORVU.MOREX.r2.4HG0309480.1	1.76222	0.0108491
456	HORVU.MOREX.r2.3HG0232500.1	1.75758	0.0160699
457	HORVU.MOREX.r2.3HG0186980.1	1.75722	0.0185625
458	HORVU.MOREX.r2.5HG0398010.1	1.75126	0.0175886	Q9SBQ9.1 RecName: Full=Flavonoid 3'-monooxygenase; AltName: Full=Cytochrome P450 75B2; AltName: Full=Flavonoid 3'-hydroxylase [Petunia x hybrida] PF00067:Cytochrome P450
459	HORVU.MOREX.r2.1HG0076790.1	1.7506	0.000194134
460	HORVU.MOREX.r2.4HG0332500.1	1.74699	1.82892e-09	Q8VZ80.2 RecName: Full=Polyol transporter 5; AltName: Full=Protein POLYOL TRANSPORTER 5; Short=AtPLT5; AltName: Full=Sugar-proton symporter PLT5 PF00083:Sugar (and other) transporter
461	HORVU.MOREX.r2.3HG0199680.1	1.74543	0.0276442	Q9ZQ96.1 RecName: Full=UDP-glycosyltransferase 73C3 PF00201:UDP-glucoronosyl and UDP-glucosyl transferase
462	HORVU.MOREX.r2.1HG0047060.1	1.74214	0.00101313	Q54SN4.1 RecName: Full=DNA-directed RNA polymerases I and III subunit rpac1; Short=RNA polymerases I and III subunit AC1 PF01000:RNA polymerase Rpb3/RpoA insert domain|PF01193:RNA polymerase Rpb3/Rpb11 dimerisation domain
463	HORVU.MOREX.r2.3HG0184570.1	1.74147	6.78844e-07	Q9LDU0.1 RecName: Full=Metal tolerance protein 7; Short=OsMTP7 PF16916:Dimerisation domain of Zinc Transporter|PF01545:Cation efflux family
464	HORVU.MOREX.r2.2HG0079830.1	1.74133	5.9445e-06	O60784.2 RecName: Full=Target of Myb protein 1 PF00790:VHS domain|PF03127:GAT domain
465	HORVU.MOREX.r2.5HG0408540.1	1.73903	0.00853074	Q06915.1 RecName: Full=Probable glucan endo-1,3-beta-glucosidase A6; AltName: Full=(1->3)-beta-glucan endohydrolase; Short=(1->3)-beta-glucanase; AltName: Full=Anther-specific protein A6; AltName: Full=Beta-1,3-endoglucanase; AltName: Full=Protein MA
466	HORVU.MOREX.r2.7HG0537970.1	1.73554	0.0254123	PF00646:F-box domain
467	HORVU.MOREX.r2.5HG0393010.1	1.73342	1.46966e-05	C0LGG4.2 RecName: Full=Probable LRR receptor-like serine/threonine-protein kinase At1g51860; Flags: Precursor PF12819:Carbohydrate-binding protein of the ER|PF07714:Protein tyrosine kinase
468	HORVU.MOREX.r2.6HG0449810.1	1.73227	3.55123e-12	C0LGP4.1 RecName: Full=Probable LRR receptor-like serine/threonine-protein kinase At3g47570; Flags: Precursor PF00069:Protein kinase domain
469	HORVU.MOREX.r2.3HG0258210.1	1.73093	0.00123499	PF14368:Probable lipid transfer
470	HORVU.MOREX.r2.4HG0294380.1	1.7275	0.00448364	Q9SG92.1 RecName: Full=Methylesterase 17; Short=AtMES17; AltName: Full=Methyl indole-3-acetic acid esterase PF12697:Alpha/beta hydrolase family
471	HORVU.MOREX.r2.6HG0519820.1	1.72651	1.5799e-09	PF12049:Protein of unknown function (DUF3531)
472	HORVU.MOREX.r2.7HG0583610.1	1.72601	0.000299521	Q9FKS8.1 RecName: Full=Lysine histidine transporter 1 PF01490:Transmembrane amino acid transporter protein
473	HORVU.MOREX.r2.1HG0075600.1	1.72356	2.76061e-05	Q9URY4.1 RecName: Full=Putative amidase C869.01; Flags: Precursor PF01425:Amidase
474	HORVU.MOREX.r2.4HG0327180.1	1.72298	0.0285587
475	HORVU.MOREX.r2.1HG0077380.1	1.71724	1.41903e-08	Q9LXA5.1 RecName: Full=L-type lectin-domain containing receptor kinase IX.1; Short=LecRK-IX.1; Flags: Precursor PF00069:Protein kinase domain|PF00139:Legume lectin domain
476	HORVU.MOREX.r2.4HG0280900.1	1.7108	6.20273e-05	PF00641:Zn-finger in Ran binding protein and others
477	HORVU.MOREX.r2.6HG0523890.1	1.70062	0.0144002	Q7XBQ9.1 RecName: Full=Disease resistance protein RGA2; AltName: Full=Blight resistance protein RPI; AltName: Full=RGA2-blb PF13855:Leucine rich repeat|PF00931:NB-ARC domain|PF12799:Leucine Rich repeats (2 copies)
478	HORVU.MOREX.r2.4HG0294660.1	1.69874	7.08199e-06	Q8RWD5.1 RecName: Full=Coiled-coil domain-containing protein SCD2; AltName: Full=Protein STOMATAL CYTOKINESIS DEFECTIVE 2 -
479	HORVU.MOREX.r2.3HG0186200.1	1.69778	0.0104986
480	HORVU.MOREX.r2.6HG0525720.1	1.69538	0.0402551	Q7XA39.1 RecName: Full=Putative disease resistance protein RGA4; AltName: Full=RGA4-blb PF00931:NB-ARC domain
481	HORVU.MOREX.r2.1HG0051840.1	1.69321	1.24844e-06	Q05627.2 RecName: Full=Uncharacterized protein Cbei_0202; AltName: Full=ORF1 PF01494:FAD binding domain
482	HORVU.MOREX.r2.2HG0171660.1	1.69224	0.00154981
483	HORVU.MOREX.r2.4HG0283080.1	1.68551	5.4993e-09	A2XLM6.1 RecName: Full=Probable zinc metalloprotease EGY3, chloroplastic; AltName: Full=Protein ETHYLENE-DEPENDENT GRAVITROPISM-DEFICIENT AND YELLOW-GREEN 3; Flags: Precursor -
484	HORVU.MOREX.r2.5HG0349970.1	1.67798	3.28339e-08	Q8W4I6.1 RecName: Full=GTP-binding protein BRASSINAZOLE INSENSITIVE PALE GREEN 2, chloroplastic; Short=Protein BRZ-INSENSITIVE-PALE GREEN 2; Flags: Precursor PF01926:50S ribosome-binding GTPase
485	HORVU.MOREX.r2.3HG0273490.1	1.66845	0.000494096	P07728.2 RecName: Full=Glutelin type-A 1; AltName: Full=Glutelin type I; Contains: RecName: Full=Glutelin type-A 1 acidic chain; Contains: RecName: Full=Glutelin type-A 1 basic chain; Flags: Precursor PF00190:Cupin
486	HORVU.MOREX.r2.6HG0508040.1	1.66598	0.000178371	Q84MS3.1 RecName: Full=Probable potassium transporter 16; AltName: Full=OsHAK16 PF02705:K+ potassium transporter
487	HORVU.MOREX.r2.5HG0394580.1	1.66487	8.19576e-06	PF07690:Major Facilitator Superfamily
488	HORVU.MOREX.r2.4HG0323040.1	1.66119	0.00177832	Q9SI06.2 RecName: Full=Putative leucine-rich repeat receptor-like serine/threonine-protein kinase At2g04300; Flags: Precursor PF07714:Protein tyrosine kinase
489	HORVU.MOREX.r2.2HG0171080.1	1.66068	0.000496398	PF07893:Protein of unknown function (DUF1668)
490	HORVU.MOREX.r2.5HG0374590.1	1.66018	0.0373579
491	HORVU.MOREX.r2.2HG0164790.1	1.65995	0.000521323
492	HORVU.MOREX.r2.2HG0094430.1	1.6596	1.1303e-10	Q9MAB3.1 RecName: Full=Probable nucleolar protein 5-2; AltName: Full=MAR-binding NOP56/58 homolog 2; AltName: Full=Nucleolar protein 58-2 PF08156:NOP5NT (NUC127) domain|PF01798:snoRNA binding domain, fibrillarin
493	HORVU.MOREX.r2.4HG0297760.1	1.65898	1.26884e-05	PF03168:Late embryogenesis abundant protein
494	HORVU.MOREX.r2.5HG0422360.1	1.65302	2.20603e-07	Q0INC5.2 RecName: Full=DEAD-box ATP-dependent RNA helicase 28 PF00270:DEAD/DEAH box helicase|PF00271:Helicase conserved C-terminal domain
495	HORVU.MOREX.r2.4HG0319270.1	1.65274	4.00422e-05	PF06880:Protein of unknown function (DUF1262)
496	HORVU.MOREX.r2.2HG0088550.1	1.65192	0.00264407	O49621.1 RecName: Full=MLO-like protein 1; Short=AtMlo1; AltName: Full=MLO protein homolog 1; Short=AtMlo-H1 PF03094:Mlo family
497	HORVU.MOREX.r2.2HG0145610.1	1.65082	0.00938828	Q9FJ75.1 RecName: Full=Probable long-chain-alcohol O-fatty-acyltransferase 4; AltName: Full=Wax synthase 4 PF13813:Membrane bound O-acyl transferase family
498	HORVU.MOREX.r2.1HG0016790.1	1.64937	0.00788661	P46420.2 RecName: Full=Glutathione S-transferase 4; AltName: Full=GST class-phi member 4; AltName: Full=GST-27; AltName: Full=GST-IV PF00043:Glutathione S-transferase, C-terminal domain|PF02798:Glutathione S-transferase, N-terminal domain
499	HORVU.MOREX.r2.4HG0286890.1	1.64926	0.000991199	Q944L7.1 RecName: Full=Shewanella-like protein phosphatase 2; Short=AtSLP2 PF00149:Calcineurin-like phosphoesterase
500	HORVU.MOREX.r2.6HG0524700.1	1.64593	0.0144114	Q9M345.1 RecName: Full=L-type lectin-domain containing receptor kinase IV.2; Short=Arabidopsis thaliana lectin-receptor kinase a4; Short=AthlecRK-a4; Short=LecRK-IV.2; AltName: Full=Protein SMALL, GLUED-TOGETHER, AND COLLAPSED POLLEN; Flags: Precurso
501	HORVU.MOREX.r2.7HG0532570.1	1.64516	4.61777e-07	Q5VRL3.1 RecName: Full=Superoxide dismutase [Fe] 1, chloroplastic; Flags: Precursor PF00081:Iron/manganese superoxide dismutases, alpha-hairpin domain|PF02777:Iron/manganese superoxide dismutases, C-terminal domain
502	HORVU.MOREX.r2.1HG0071500.1	1.64034	7.62274e-08	Q9SEE4.1 RecName: Full=Pirin-like protein PF02678:Pirin|PF05726:Pirin C-terminal cupin domain
503	HORVU.MOREX.r2.1HG0071490.1	1.63564	8.21839e-06	PF08263:Leucine rich repeat N-terminal domain
504	HORVU.MOREX.r2.5HG0433990.1	1.62432	5.11752e-05
505	HORVU.MOREX.r2.7HG0604430.1	1.62278	5.46212e-05	Q9LMN7.1 RecName: Full=Wall-associated receptor kinase 5; Flags: Precursor PF00069:Protein kinase domain|PF13947:Wall-associated receptor kinase galacturonan-binding
506	HORVU.MOREX.r2.3HG0211900.1	1.62046	0.000158889	Q9M024.1 RecName: Full=Thylakoid ADP,ATP carrier protein, chloroplastic; AltName: Full=Thylakoid ADP/ATP translocase; Flags: Precursor PF00153:Mitochondrial carrier protein
507	HORVU.MOREX.r2.2HG0153110.1	1.61479	0.0182402	Q9LQZ7.1 RecName: Full=B-box zinc finger protein 21; Short=AtBBX21; AltName: Full=Protein LONG HYPOCOTYL UNDER SHADE; AltName: Full=Protein SALT TOLERANCE HOMOLOG 2 PF00643:B-box zinc finger
508	HORVU.MOREX.r2.1HG0071380.1	1.61474	2.3917e-13	Q15269.2 RecName: Full=Periodic tryptophan protein 2 homolog PF04003:Dip2/Utp12 Family|PF00400:WD domain, G-beta repeat
509	HORVU.MOREX.r2.6HG0523400.1	1.61333	1.44578e-07	Q93VK5.1 RecName: Full=Protein LUTEIN DEFICIENT 5, chloroplastic; AltName: Full=Cytochrome P450 97A3; Flags: Precursor PF00067:Cytochrome P450
510	HORVU.MOREX.r2.2HG0164830.1	1.6133	9.12889e-09	Q2R2D5.1 RecName: Full=Receptor kinase-like protein Xa21; Contains: RecName: Full=Receptor kinase-like protein Xa21, processed; Flags: Precursor PF00069:Protein kinase domain|PF13855:Leucine rich repeat|PF08263:Leucine rich repeat N-terminal domai
511	HORVU.MOREX.r2.3HG0227990.1	1.61122	0.00208069	Q84J78.1 RecName: Full=Single-stranded DNA-binding protein, mitochondrial; Flags: Precursor PF00436:Single-strand binding protein family
512	HORVU.MOREX.r2.1HG0074890.1	1.61109	2.90634e-05	Q9M9E2.1 RecName: Full=Pentatricopeptide repeat-containing protein At1g15510, chloroplastic; Flags: Precursor PF14432:DYW family of nucleic acid deaminases|PF13041:PPR repeat family
513	HORVU.MOREX.r2.5HG0441710.1	1.60868	2.08685e-09	Q39214.1 RecName: Full=Disease resistance protein RPM1; AltName: Full=Resistance to Pseudomonas syringae protein 3 PF00069:Protein kinase domain|PF04570:zinc-finger of the FCS-type, C2-C2|PF00931:NB-ARC domain
514	HORVU.MOREX.r2.3HG0233240.1	1.6071	1.25044e-08	PF14380:Wall-associated receptor kinase C-terminal|PF13947:Wall-associated receptor kinase galacturonan-binding
515	HORVU.MOREX.r2.3HG0262590.1	1.60604	0.0170236	PF13855:Leucine rich repeat
516	HORVU.MOREX.r2.6HG0520100.1	1.60417	0.0082654
517	HORVU.MOREX.r2.2HG0132470.1	1.6018	4.30617e-07	Q9FJL3.1 RecName: Full=Peptidyl-prolyl cis-trans isomerase FKBP65; Short=PPIase FKBP65; AltName: Full=70 kDa peptidyl-prolyl isomerase; AltName: Full=FK506-binding protein 65; Short=AtFKBP65; AltName: Full=Immunophilin FKBP65; AltName: Full=Peptidyl-
518	HORVU.MOREX.r2.6HG0512580.1	1.6006	1.07411e-11	Q6YZ54.1 RecName: Full=Replication factor C subunit 3; Short=OsRFC3; AltName: Full=Activator 1 subunit 3 PF08542:Replication factor C C-terminal domain|PF00004:ATPase family associated with various cellular activities (AAA)
519	HORVU.MOREX.r2.3HG0244530.1	1.59939	8.75505e-09	O81906.1 RecName: Full=G-type lectin S-receptor-like serine/threonine-protein kinase B120; Flags: Precursor PF07714:Protein tyrosine kinase|PF08276:PAN-like domain|PF01453:D-mannose binding lectin|PF00954:S-locus glycoprotein domain
520	HORVU.MOREX.r2.1HG0040490.1	1.59849	7.5995e-06	Q06398.2 RecName: Full=Probable glutathione S-transferase GSTU6; AltName: Full=28 kDa cold-induced protein PF13417:Glutathione S-transferase, N-terminal domain|PF14497:Glutathione S-transferase, C-terminal domain
521	HORVU.MOREX.r2.5HG0380540.1	1.59516	9.01136e-11
522	HORVU.MOREX.r2.7HG0564280.1	1.59413	3.00519e-07	Q84YK8.1 RecName: Full=Probable lipoxygenase 8, chloroplastic; Flags: Precursor PF00305:Lipoxygenase
523	HORVU.MOREX.r2.1HG0047690.1	1.59352	0.0454155	Q9LNU6.2 RecName: Full=Pentatricopeptide repeat-containing protein At1g20230 PF13041:PPR repeat family|PF14432:DYW family of nucleic acid deaminases
524	HORVU.MOREX.r2.5HG0399170.1	1.59208	0.0120655	Q8GXG6.2 RecName: Full=Hydroxyproline O-galactosyltransferase GALT4; AltName: Full=Beta-1,3-galactosyltransferase 17 PF01762:Galactosyltransferase
525	HORVU.MOREX.r2.7HG0598120.1	1.5904	8.53943e-10	P00693.1 RecName: Full=Alpha-amylase type A isozyme; AltName: Full=1,4-alpha-D-glucan glucanohydrolase; AltName: Full=AMY1; AltName: Full=Low pI alpha-amylase; Flags: Precursor PF07821:Alpha-amylase C-terminal beta-sheet domain|PF00128:Alpha amyla
526	HORVU.MOREX.r2.3HG0197210.1	1.58884	0.00112556	P24631.1 RecName: Full=17.5 kDa class II heat shock protein PF00011:Hsp20/alpha crystallin family
527	HORVU.MOREX.r2.7HG0552260.1	1.58537	8.33029e-07	PF00462:Glutaredoxin|PF00610:Domain found in Dishevelled, Egl-10, and Pleckstrin (DEP)|PF04784:Protein of unknown function, DUF547
528	HORVU.MOREX.r2.5HG0383340.1	1.58364	0.0158918	PF07574:Nse1 non-SMC component of SMC5-6 complex|PF08746:RING-like domain
529	HORVU.MOREX.r2.1HG0073230.1	1.58086	0.00566843	O65468.2 RecName: Full=Cysteine-rich receptor-like protein kinase 8; Short=Cysteine-rich RLK8; Flags: Precursor PF01657:Salt stress response/antifungal|PF00069:Protein kinase domain
530	HORVU.MOREX.r2.5HG0439940.1	1.57937	0.0230221	PF14383:DUF761-associated sequence motif|PF14309:Domain of unknown function (DUF4378)
531	HORVU.MOREX.r2.5HG0398000.1	1.57747	0.0325341	Q9SBQ9.1 RecName: Full=Flavonoid 3'-monooxygenase; AltName: Full=Cytochrome P450 75B2; AltName: Full=Flavonoid 3'-hydroxylase [Petunia x hybrida] PF00067:Cytochrome P450
532	HORVU.MOREX.r2.4HG0288210.1	1.57732	1.79708e-07
533	HORVU.MOREX.r2.4HG0321180.1	1.57542	0.0443192	Q9ZUT5.1 RecName: Full=Pentatricopeptide repeat-containing protein At2g37310 PF12854:PPR repeat|PF13041:PPR repeat family
534	HORVU.MOREX.r2.2HG0166380.1	1.5753	4.29122e-07	Q42545.2 RecName: Full=Cell division protein FtsZ homolog 1, chloroplastic; Short=AtFtsZ1; Short=AtFtsZ1-1; Short=Chloroplast FtsZ; Short=CpFtsZ; AltName: Full=Protein ACCUMULATION AND REPLICATION OF CHLOROPLASTS 10; AltName: Full=Protein PLASTID MOV
535	HORVU.MOREX.r2.1HG0068480.1	1.57346	2.33574e-07	Q8RZX9.1 RecName: Full=AP2/ERF and B3 domain-containing protein Os01g0693400 PF02362:B3 DNA binding domain|PF00847:AP2 domain
536	HORVU.MOREX.r2.1HG0005440.1	1.57288	0.000982417	Q6AV21.1 RecName: Full=B3 domain-containing protein Os03g0619800 PF02362:B3 DNA binding domain
537	HORVU.MOREX.r2.4HG0291580.1	1.57166	0.00191626	PF01936:NYN domain
538	HORVU.MOREX.r2.5HG0432560.1	1.57151	5.37298e-07	Q851Q6.1 RecName: Full=Probable GTP-binding protein OBGC2 PF01018:GTP1/OBG|PF01926:50S ribosome-binding GTPase
539	HORVU.MOREX.r2.6HG0520980.1	1.56966	1.7719e-05	Q8L4E7.1 RecName: Full=SAP-like protein BP-73; AltName: Full=OsBP-73; AltName: Full=Riaa1 PF07498:Rho termination factor, N-terminal domain
540	HORVU.MOREX.r2.6HG0508620.1	1.56961	2.80364e-13	Q9LQV2.1 RecName: Full=RNA-dependent RNA polymerase 1; Short=AtRDRP1; AltName: Full=RNA-directed RNA polymerase 1 PF05183:RNA dependent RNA polymerase
541	HORVU.MOREX.r2.6HG0449050.1	1.56696	8.08626e-08	Q9C7Y2.1 RecName: Full=Multiple organellar RNA editing factor 5, mitochondrial; AltName: Full=RNA editing-interacting protein 5; Flags: Precursor -
542	HORVU.MOREX.r2.5HG0368520.1	1.56662	0.0217959	Q0WVV6.1 RecName: Full=Calmodulin-binding protein 60 D PF07887:Calmodulin binding protein-like
543	HORVU.MOREX.r2.3HG0238620.1	1.56657	0.00211366
544	HORVU.MOREX.r2.1HG0058150.1	1.56538	5.55772e-08	O26373.1 RecName: Full=UPF0098 protein MTH_273 PF01161:Phosphatidylethanolamine-binding protein
545	HORVU.MOREX.r2.1HG0055410.1	1.56512	4.22094e-05	Q65X71.1 RecName: Full=Probable calcium-transporting ATPase 6, plasma membrane-type; AltName: Full=Ca(2+)-ATPase isoform 6 PF00689:Cation transporting ATPase, C-terminus|PF00122:E1-E2 ATPase|PF00690:Cation transporter/ATPase, N-terminus|PF12515:Ca
546	HORVU.MOREX.r2.7HG0620060.1	1.56457	3.9178e-08	A8QW51.1 RecName: Full=Probable O-methyltransferase 2; Short=SbOMT2 PF00891:O-methyltransferase|PF08100:Dimerisation domain
547	HORVU.MOREX.r2.5HG0370320.1	1.56278	0.000141348
548	HORVU.MOREX.r2.5HG0438080.1	1.56243	1.4933e-07	B9LSX2.1 RecName: Full=Ribosomal RNA large subunit methyltransferase E; AltName: Full=23S rRNA Um2552 methyltransferase; AltName: Full=rRNA (uridine-2'-O-)-methyltransferase PF01728:FtsJ-like methyltransferase
549	HORVU.MOREX.r2.3HG0193940.1	1.56207	0.00119514	Q9M886.1 RecName: Full=LOB domain-containing protein 41; AltName: Full=ASYMMETRIC LEAVES 2-like protein 38; Short=AS2-like protein 38 PF03195:Protein of unknown function DUF260
550	HORVU.MOREX.r2.1HG0051720.1	1.56095	0.00747017	Q9FG13.1 RecName: Full=Probable carboxylesterase 15; AltName: Full=AtCXE15 PF07859:alpha/beta hydrolase fold
551	HORVU.MOREX.r2.1HG0031510.1	1.56071	1.32393e-06	P29185.2 RecName: Full=Chaperonin CPN60-1, mitochondrial; AltName: Full=HSP60-1; Flags: Precursor PF00118:TCP-1/cpn60 chaperonin family
552	HORVU.MOREX.r2.6HG0523600.1	1.56006	2.12664e-06	Q9FEF8.1 RecName: Full=Probable mediator of RNA polymerase II transcription subunit 36b; AltName: Full=Histone-glutamine methyltransferase; AltName: Full=SKP1-interacting partner 7; AltName: Full=rRNA 2'-O-methyltransferase fibrillarin 1 PF01269:F
553	HORVU.MOREX.r2.6HG0511210.1	1.55892	0.000115567	Q7K486.1 RecName: Full=Armadillo repeat-containing protein 6 homolog -
554	HORVU.MOREX.r2.7HG0539550.1	1.55292	0.0496745
555	HORVU.MOREX.r2.7HG0550720.1	1.55131	0.0441619	PF13202:EF hand
556	HORVU.MOREX.r2.5HG0406270.1	1.55015	1.44782e-13	Q9LMN8.2 RecName: Full=Wall-associated receptor kinase 3; Flags: Precursor PF13947:Wall-associated receptor kinase galacturonan-binding|PF07714:Protein tyrosine kinase
557	HORVU.MOREX.r2.3HG0261140.1	1.54636	2.55457e-09
558	HORVU.MOREX.r2.2HG0164860.1	1.54538	1.81454e-09	C0LGT6.1 RecName: Full=LRR receptor-like serine/threonine-protein kinase EFR; AltName: Full=Elongation factor Tu receptor; Short=EF-Tu receptor; Flags: Precursor PF13855:Leucine rich repeat|PF08263:Leucine rich repeat N-terminal domain
559	HORVU.MOREX.r2.3HG0274950.1	1.54511	4.53619e-07
560	HORVU.MOREX.r2.4HG0282330.1	1.54182	0.00937045	Q9SN85.1 RecName: Full=Pentatricopeptide repeat-containing protein At3g47530 PF13041:PPR repeat family|PF14432:DYW family of nucleic acid deaminases
561	HORVU.MOREX.r2.5HG0353260.1	1.54039	0.0343445	Q9M8J9.1 RecName: Full=BTB/POZ and MATH domain-containing protein 2; AltName: Full=Protein BTB-POZ AND MATH DOMAIN 2; Short=AtBPM2 PF00651:BTB/POZ domain
562	HORVU.MOREX.r2.2HG0111970.1	1.53906	2.8063e-06	Q9M0Y3.1 RecName: Full=Equilibrative nucleotide transporter 3; Short=AtENT3; AltName: Full=Nucleoside transporter ENT3; AltName: Full=Protein FLUOROURIDINE RESISTANT 1 PF01733:Nucleoside transporter
563	HORVU.MOREX.r2.5HG0403890.1	1.53812	0.0248185	PF07893:Protein of unknown function (DUF1668)
564	HORVU.MOREX.r2.7HG0534210.1	1.5368	9.26297e-09	Q9LMN8.2 RecName: Full=Wall-associated receptor kinase 3; Flags: Precursor PF00069:Protein kinase domain|PF13947:Wall-associated receptor kinase galacturonan-binding|PF07645:Calcium-binding EGF domain
565	HORVU.MOREX.r2.7HG0558490.1	1.535	2.18525e-09	PF13962:Domain of unknown function
566	HORVU.MOREX.r2.5HG0438360.1	1.53195	0.00534683	Q94AG6.1 RecName: Full=S-adenosylmethionine carrier 1, chloroplastic/mitochondrial; AltName: Full=S-adenosylmethionine transporter 1; Short=AtSAMT1; Flags: Precursor PF00153:Mitochondrial carrier protein
567	HORVU.MOREX.r2.6HG0524880.1	1.52828	0.0120226	Q9LXJ6.2 RecName: Full=F-box/FBD/LRR-repeat protein At3g52680 -
568	HORVU.MOREX.r2.5HG0356470.1	1.52812	0.00146103	Q75LV5.1 RecName: Full=U3 snoRNP-associated protein-like YAOH; AltName: Full=Protein YAO homolog -
569	HORVU.MOREX.r2.3HG0244560.1	1.52626	0.00121343	O81906.1 RecName: Full=G-type lectin S-receptor-like serine/threonine-protein kinase B120; Flags: Precursor PF08276:PAN-like domain|PF01453:D-mannose binding lectin|PF07714:Protein tyrosine kinase|PF00954:S-locus glycoprotein domain
570	HORVU.MOREX.r2.4HG0291590.1	1.52528	0.00517839	Q641I1.1 RecName: Full=Protein FAM135B PF12394:Protein of unknown function (DUF3657)|PF05057:Putative serine esterase (DUF676)
571	HORVU.MOREX.r2.6HG0496590.1	1.52355	0.0331063	Q6H658.1 RecName: Full=Vacuolar iron transporter homolog 1; AltName: Full=Protein NODULIN-LIKE 1 PF01988:VIT family
572	HORVU.MOREX.r2.6HG0524440.1	1.52062	0.0117152	Q7XBQ9.1 RecName: Full=Disease resistance protein RGA2; AltName: Full=Blight resistance protein RPI; AltName: Full=RGA2-blb PF00931:NB-ARC domain
573	HORVU.MOREX.r2.5HG0429660.1	1.51905	0.00758011	Q8L4D8.1 RecName: Full=Protein IQ-DOMAIN 31 -
574	HORVU.MOREX.r2.5HG0384660.1	1.51821	1.50431e-11
575	HORVU.MOREX.r2.6HG0492210.1	1.51789	0.000337347	Q9M5M1.1 RecName: Full=40S ribosomal protein S11 PF16205:Ribosomal_S17 N-terminal|PF00366:Ribosomal protein S17
576	HORVU.MOREX.r2.UnG0624270.1	1.51719	2.01555e-05
577	HORVU.MOREX.r2.2HG0178030.1	1.5144	4.40953e-08	Q9SMT7.1 RecName: Full=Oxalate--CoA ligase; AltName: Full=4-coumarate--CoA ligase isoform 8; Short=At4CL8; AltName: Full=4-coumarate--CoA ligase-like 10; AltName: Full=Acyl-activating enzyme 3; AltName: Full=Adenosine monophosphate binding protein 3;
578	HORVU.MOREX.r2.7HG0526920.1	1.51094	0.0484033	Q9SND9.1 RecName: Full=Uncharacterized acetyltransferase At3g50280 PF02458:Transferase family
579	HORVU.MOREX.r2.3HG0187930.1	1.51074	0.0281098	F4HQ20.1 RecName: Full=LEAF RUST 10 DISEASE-RESISTANCE LOCUS RECEPTOR-LIKE PROTEIN KINASE-like 2.5; AltName: Full=Probable receptor-like serine/threonine-protein kinase LRK10L-2.5; Flags: Precursor PF00069:Protein kinase domain|PF13947:Wall-associ
580	HORVU.MOREX.r2.7HG0545680.1	1.50578	1.6236e-06	O80939.1 RecName: Full=L-type lectin-domain containing receptor kinase IV.1; Short=Arabidopsis thaliana lectin-receptor kinase e; Short=AthlecRK-e; Short=LecRK-IV.1; AltName: Full=Lectin Receptor Kinase 1; Flags: Precursor PF00139:Legume lectin do
581	HORVU.MOREX.r2.2HG0166680.1	1.50156	4.81514e-12	P32112.1 RecName: Full=Adenosylhomocysteinase; Short=AdoHcyase; AltName: Full=S-adenosyl-L-homocysteine hydrolase PF00670:S-adenosyl-L-homocysteine hydrolase, NAD binding domain|PF05221:S-adenosyl-L-homocysteine hydrolase
582	HORVU.MOREX.r2.2HG0143070.1	1.50129	0.0132315	Q66HG4.1 RecName: Full=Aldose 1-epimerase; AltName: Full=Galactose mutarotase PF01263:Aldose 1-epimerase
583	HORVU.MOREX.r2.3HG0183290.1	1.49997	0.00109634
584	HORVU.MOREX.r2.1HG0070130.1	1.49936	9.35431e-06	Q9LMK0.1 RecName: Full=60S ribosomal protein L35a-1 PF01247:Ribosomal protein L35Ae
585	HORVU.MOREX.r2.3HG0192020.1	1.4976	0.00174575	A0SPJ6.1 RecName: Full=NAC transcription factor NAM-B2; Short=TtNAM-B2 PF02365:No apical meristem (NAM) protein
586	HORVU.MOREX.r2.6HG0501820.1	1.49604	0.0342806	Q8GXN2.2 RecName: Full=Protein NRT1/ PTR FAMILY 7.2; Short=AtNPF7.2; AltName: Full=Nitrate transporter 1.8 PF00854:POT family
587	HORVU.MOREX.r2.2HG0083940.1	1.49513	0.0161958
588	HORVU.MOREX.r2.3HG0214490.1	1.49438	3.96897e-11	Q0JNK5.1 RecName: Full=Coatomer subunit beta-2; AltName: Full=Beta-coat protein 2; Short=Beta-COP 2 PF14806:Coatomer beta subunit appendage platform|PF01602:Adaptin N terminal region|PF07718:Coatomer beta C-terminal region
589	HORVU.MOREX.r2.5HG0415080.1	1.49393	0.0112467	O80327.1 RecName: Full=Thaumatin-like protein 1; Flags: Precursor PF00314:Thaumatin family
590	HORVU.MOREX.r2.1HG0061310.1	1.49176	4.63792e-08	PF06749:Protein of unknown function (DUF1218)
591	HORVU.MOREX.r2.3HG0183900.1	1.48765	3.36838e-18	Q0D5R3.1 RecName: Full=Cysteine-rich receptor-like protein kinase 6; Short=Cysteine-rich RLK6; Flags: Precursor PF00069:Protein kinase domain|PF01657:Salt stress response/antifungal
592	HORVU.MOREX.r2.7HG0591160.1	1.48678	0.000585674	PF00249:Myb-like DNA-binding domain
593	HORVU.MOREX.r2.5HG0404620.1	1.48402	0.000369061	PF11955:Plant organelle RNA recognition domain
594	HORVU.MOREX.r2.5HG0350950.1	1.48283	8.66668e-09
595	HORVU.MOREX.r2.3HG0260790.1	1.48189	0.00297423	Q9UU99.1 RecName: Full=CRAL-TRIO domain-containing protein C23B6.04c PF00650:CRAL/TRIO domain
596	HORVU.MOREX.r2.6HG0488970.1	1.48074	1.24319e-07	Q3SZZ0.1 RecName: Full=Ribosome biogenesis protein BRX1 homolog; AltName: Full=Brix domain-containing protein 2 PF04427:Brix domain
597	HORVU.MOREX.r2.1HG0058090.1	1.47935	3.12282e-06	Q9SRM0.1 RecName: Full=RING-H2 finger protein ATL66; AltName: Full=RING-type E3 ubiquitin transferase ATL66 PF13639:Ring finger domain
598	HORVU.MOREX.r2.5HG0350340.1	1.47583	0.000124715
599	HORVU.MOREX.r2.3HG0183550.1	1.47428	1.03619e-07	Q9M667.2 RecName: Full=Disease resistance protein RPP13; AltName: Full=Resistance to Peronospora parasitica protein 13 PF00931:NB-ARC domain
600	HORVU.MOREX.r2.5HG0405880.1	1.47296	0.0296115	Q9XGP7.1 RecName: Full=Tricin synthase 1; AltName: Full=Caffeoyl-CoA 3-O-methyltransferase ROMT15 PF01596:O-methyltransferase
601	HORVU.MOREX.r2.5HG0393250.1	1.47192	4.95785e-13	A2RVM0.1 RecName: Full=Short-chain dehydrogenase TIC 32, chloroplastic; AltName: Full=Translocon at the inner envelope membrane of chloroplasts 32; Short=AtTIC32 PF00106:short chain dehydrogenase
602	HORVU.MOREX.r2.3HG0226550.1	1.47026	1.47613e-08	Q6NW58.2 RecName: Full=Spastin PF00004:ATPase family associated with various cellular activities (AAA)
603	HORVU.MOREX.r2.4HG0344040.1	1.46725	1.54843e-06	Q75GA5.1 RecName: Full=Probable aquaporin TIP4-1; AltName: Full=Tonoplast intrinsic protein 4-1; Short=OsTIP4;1 PF00230:Major intrinsic protein
604	HORVU.MOREX.r2.4HG0340570.1	1.46424	7.39139e-10
605	HORVU.MOREX.r2.1HG0044020.1	1.46071	6.5533e-06	Q65JY4.1 RecName: Full=UDP-N-acetylmuramoyl-L-alanyl-D-glutamate--2,6-diaminopimelate ligase; AltName: Full=Meso-A2pm-adding enzyme; AltName: Full=Meso-diaminopimelate-adding enzyme; AltName: Full=UDP-MurNAc-L-Ala-D-Glu:meso-diaminopimelate ligase; A
606	HORVU.MOREX.r2.5HG0384190.1	1.46054	0.0430938	Q0IQJ7.2 RecName: Full=Mannan endo-1,4-beta-mannosidase 8; AltName: Full=Beta-mannanase 8; AltName: Full=Endo-beta-1,4-mannanase 8; AltName: Full=OsMAN8 PF00150:Cellulase (glycosyl hydrolase family 5)
607	HORVU.MOREX.r2.1HG0069320.1	1.45932	1.5244e-05	Q9USX0.1 RecName: Full=Beta-1,3-galactosyltransferase pvg3; AltName: Full=Meiotically up-regulated gene 49 protein; AltName: Full=Pyruvylated Gal-beta-1,3-epitope synthesis protein 3; Short=PvGal synthesis protein 3 -
608	HORVU.MOREX.r2.5HG0403140.1	1.45695	0.0314731	Q2RQW1.1 RecName: Full=50S ribosomal protein L4 PF00573:Ribosomal protein L4/L1 family
609	HORVU.MOREX.r2.7HG0562850.1	1.4569	1.96339e-05	PF04577:Protein of unknown function (DUF563)
610	HORVU.MOREX.r2.5HG0379910.1	1.45531	0.0228715
611	HORVU.MOREX.r2.3HG0262060.1	1.45449	4.03607e-11	P04907.4 RecName: Full=Glutathione S-transferase 3; AltName: Full=GST class-phi member 3; AltName: Full=GST-III PF00043:Glutathione S-transferase, C-terminal domain|PF02798:Glutathione S-transferase, N-terminal domain
612	HORVU.MOREX.r2.3HG0254820.1	1.45441	0.000236173	Q9ZUP2.2 RecName: Full=DNA repair protein recA homolog 3, mitochondrial; AltName: Full=Recombinase A homolog 3; Flags: Precursor PF00154:recA bacterial DNA recombination protein
613	HORVU.MOREX.r2.5HG0385340.1	1.45167	4.43951e-06	P29036.2 RecName: Full=Ferritin-1, chloroplastic; AltName: Full=ZmFer1; Flags: Precursor PF00210:Ferritin-like domain
614	HORVU.MOREX.r2.4HG0287980.1	1.45091	3.73152e-10	Q8GYA4.3 RecName: Full=Cysteine-rich receptor-like protein kinase 10; Short=Cysteine-rich RLK10; AltName: Full=Receptor-like protein kinase 4; Flags: Precursor PF00069:Protein kinase domain
615	HORVU.MOREX.r2.4HG0296580.1	1.45072	3.92721e-10	Q54CD6.1 RecName: Full=Probable ATP-dependent RNA helicase ddx5; AltName: Full=DEAD box protein 5 PF00270:DEAD/DEAH box helicase
616	HORVU.MOREX.r2.3HG0269020.1	1.44845	3.16094e-05	Q0D5R3.1 RecName: Full=Cysteine-rich receptor-like protein kinase 6; Short=Cysteine-rich RLK6; Flags: Precursor PF01657:Salt stress response/antifungal|PF07714:Protein tyrosine kinase
617	HORVU.MOREX.r2.2HG0143270.1	1.4477	2.82957e-06	O27555.1 RecName: Full=Putative arsenical pump-driving ATPase; AltName: Full=Arsenical resistance ATPase; AltName: Full=Arsenite-translocating ATPase; AltName: Full=Arsenite-transporting ATPase PF02374:Anion-transporting ATPase
618	HORVU.MOREX.r2.6HG0486780.1	1.44738	0.00583128	Q15KI9.2 RecName: Full=Protein PHYLLO, chloroplastic; Includes: RecName: Full=Inactive isochorismate synthase; AltName: Full=MENF; Includes: RecName: Full=2-succinyl-5-enolpyruvyl-6-hydroxy-3-cyclohexene-1-carboxylate synthase; AltName: Full=MEND; In
619	HORVU.MOREX.r2.1HG0073220.1	1.44626	2.00622e-08	A5GI62.1 RecName: Full=Ribosome maturation factor RimM PF01782:RimM N-terminal domain
620	HORVU.MOREX.r2.7HG0597980.1	1.44524	0.0233015	O64477.1 RecName: Full=G-type lectin S-receptor-like serine/threonine-protein kinase At2g19130; Flags: Precursor PF00954:S-locus glycoprotein domain|PF01453:D-mannose binding lectin|PF08276:PAN-like domain|PF00069:Protein kinase domain
621	HORVU.MOREX.r2.7HG0555290.1	1.43764	2.08015e-05	Q8L612.1 RecName: Full=MACPF domain-containing protein At1g14780 PF01823:MAC/Perforin domain
622	HORVU.MOREX.r2.6HG0489430.1	1.43747	0.0028328	Q7Y211.2 RecName: Full=Pentatricopeptide repeat-containing protein At3g57430, chloroplastic; AltName: Full=Protein ORGANELLE TRANSCRIPT PROCESSING 84; Flags: Precursor PF14432:DYW family of nucleic acid deaminases|PF13041:PPR repeat family
623	HORVU.MOREX.r2.1HG0015870.1	1.43641	0.0390349	Q67XL4.1 RecName: Full=Uncharacterized CRM domain-containing protein At3g25440, chloroplastic; Flags: Precursor PF01985:CRS1 / YhbY (CRM) domain
624	HORVU.MOREX.r2.1HG0028170.1	1.43506	2.97889e-08	Q40522.1 RecName: Full=Ras-related protein Rab11D PF00071:Ras family
625	HORVU.MOREX.r2.7HG0556630.1	1.43263	1.09794e-05	Q6NQK2.1 RecName: Full=NAC domain-containing protein 8; Short=ANAC008 PF02365:No apical meristem (NAM) protein
626	HORVU.MOREX.r2.2HG0091190.1	1.43135	4.66834e-06	Q9ZUH5.1 RecName: Full=Short-chain dehydrogenase/reductase 2b; Short=AtSDR2b PF00106:short chain dehydrogenase
627	HORVU.MOREX.r2.5HG0397300.1	1.43127	0.0023186
628	HORVU.MOREX.r2.2HG0105280.1	1.4308	6.9317e-05	Q8H594.1 RecName: Full=Ribosome biogenesis protein WDR12 homolog PF08154:NLE (NUC135) domain
629	HORVU.MOREX.r2.1HG0019120.1	1.43069	0.0154568
630	HORVU.MOREX.r2.6HG0502300.1	1.42911	3.71536e-07
631	HORVU.MOREX.r2.2HG0145090.1	1.42725	1.67761e-05	Q6NQK2.1 RecName: Full=NAC domain-containing protein 8; Short=ANAC008 PF02365:No apical meristem (NAM) protein
632	HORVU.MOREX.r2.5HG0377310.1	1.42125	4.09312e-09	Q84N64.2 RecName: Full=Dynamin-like protein ARC5; AltName: Full=Dynamin-related protein 5B; AltName: Full=Protein ACCUMULATION AND REPLICATION OF CHLOROPLASTS 5 PF00350:Dynamin family
633	HORVU.MOREX.r2.3HG0187850.1	1.42074	5.79794e-07	F4HQ22.1 RecName: Full=LEAF RUST 10 DISEASE-RESISTANCE LOCUS RECEPTOR-LIKE PROTEIN KINASE-like 2.4; AltName: Full=Probable receptor-like serine/threonine-protein kinase LRK10L-2.4; Flags: Precursor PF00069:Protein kinase domain|PF13947:Wall-associ
634	HORVU.MOREX.r2.2HG0088540.1	1.4207	0.0433658	O49621.1 RecName: Full=MLO-like protein 1; Short=AtMlo1; AltName: Full=MLO protein homolog 1; Short=AtMlo-H1 PF03094:Mlo family
635	HORVU.MOREX.r2.6HG0508290.1	1.41968	2.70835e-08	Q9C971.1 RecName: Full=Gibberellin 3-beta-dioxygenase 4; AltName: Full=GA 3-oxidase 4; Short=AtGA3ox3; Short=AtGA3ox4; AltName: Full=Gibberellin 3 beta-hydroxylase 4 PF03171:2OG-Fe(II) oxygenase superfamily
636	HORVU.MOREX.r2.2HG0084430.1	1.41741	0.00137063	O81905.1 RecName: Full=Receptor-like serine/threonine-protein kinase SD1-8; AltName: Full=Arabidopsis thaliana receptor kinase 3; AltName: Full=S-domain-1 (SD1) receptor kinase 8; Short=SD1-8; Flags: Precursor PF00069:Protein kinase domain|PF01453
637	HORVU.MOREX.r2.7HG0558900.1	1.41632	9.55408e-08	PF13962:Domain of unknown function
638	HORVU.MOREX.r2.5HG0392010.1	1.4133	6.9532e-07	PF07893:Protein of unknown function (DUF1668)
639	HORVU.MOREX.r2.3HG0195530.1	1.41232	0.000967221	PF13855:Leucine rich repeat
640	HORVU.MOREX.r2.2HG0149690.1	1.41166	3.39157e-07	O64477.1 RecName: Full=G-type lectin S-receptor-like serine/threonine-protein kinase At2g19130; Flags: Precursor PF00069:Protein kinase domain|PF01453:D-mannose binding lectin|PF08276:PAN-like domain|PF00954:S-locus glycoprotein domain
641	HORVU.MOREX.r2.3HG0246450.1	1.41133	0.00574689	O64483.1 RecName: Full=Senescence-induced receptor-like serine/threonine-protein kinase; AltName: Full=FLG22-induced receptor-like kinase 1; Flags: Precursor PF07714:Protein tyrosine kinase|PF12819:Carbohydrate-binding protein of the ER
642	HORVU.MOREX.r2.3HG0244750.1	1.41035	8.45792e-05	Q9LG23.1 RecName: Full=Pentatricopeptide repeat-containing protein At1g55890, mitochondrial; Flags: Precursor PF13041:PPR repeat family
643	HORVU.MOREX.r2.3HG0238930.1	1.41009	2.74248e-05	Q99J25.2 RecName: Full=rRNA methyltransferase 1, mitochondrial; AltName: Full=16S rRNA (guanosine(1145)-2'-O)-methyltransferase; AltName: Full=16S rRNA [Gm1145] 2'-O-methyltransferase; Flags: Precursor PF00588:SpoU rRNA Methylase family|PF08032:RN
644	HORVU.MOREX.r2.1HG0003300.1	1.40895	0.0228593
645	HORVU.MOREX.r2.2HG0097470.1	1.40819	2.23812e-05	Q5K5B6.2 RecName: Full=DEAD-box ATP-dependent RNA helicase 57 PF00270:DEAD/DEAH box helicase|PF00271:Helicase conserved C-terminal domain
646	HORVU.MOREX.r2.5HG0410760.1	1.40707	5.91289e-05	B7F7K7.1 RecName: Full=Beta-glucosidase 31; Short=Os9bglu31; Flags: Precursor PF00232:Glycosyl hydrolase family 1
647	HORVU.MOREX.r2.2HG0168740.1	1.40606	9.76854e-06
648	HORVU.MOREX.r2.6HG0513130.1	1.40493	7.75162e-06	PF04504:Protein of unknown function, DUF573
649	HORVU.MOREX.r2.7HG0559880.1	1.40338	0.0350816	Q84TC2.1 RecName: Full=DIBOA-glucoside dioxygenase BX6; AltName: Full=2,4-dihydroxy-1,4-benzoxazin-3-one-glucoside dioxygenase; AltName: Full=2-oxoglutarate-dependent dioxygenase BX6; AltName: Full=Protein BENZOXAZINONE SYNTHESIS 6 PF14226:non-hae
650	HORVU.MOREX.r2.2HG0141640.1	1.40321	0.0222275	PF13041:PPR repeat family
651	HORVU.MOREX.r2.5HG0441020.1	1.40002	2.86e-08	Q9SVY0.1 RecName: Full=DNA-directed RNA polymerase I subunit 1; AltName: Full=DNA-directed RNA polymerase I subunit RPA1; Short=DNA polymerase I subunit A1; AltName: Full=Nuclear RNA polymerase A1 PF00623:RNA polymerase Rpb1, domain 2|PF04997:RNA
652	HORVU.MOREX.r2.3HG0210860.1	1.39957	0.015826
653	HORVU.MOREX.r2.5HG0438550.1	1.39724	0.0155931	Q9M331.2 RecName: Full=Protein NRT1/ PTR FAMILY 5.7; Short=AtNPF5.7 PF00854:POT family
654	HORVU.MOREX.r2.1HG0025160.1	1.39604	3.49321e-10	Q5NAZ9.2 RecName: Full=Bidirectional sugar transporter SWEET3b; Short=OsSWEET3b PF03083:Sugar efflux transporter for intercellular exchange
655	HORVU.MOREX.r2.3HG0245260.1	1.39494	0.0115539	Q9SZY3.1 RecName: Full=Subtilisin-like protease SBT3.8; AltName: Full=Subtilase subfamily 3 member 8; Short=AtSBT3.8; Flags: Precursor PF00082:Subtilase family|PF05922:Peptidase inhibitor I9
656	HORVU.MOREX.r2.4HG0290230.1	1.39473	8.08559e-12	O82656.1 RecName: Full=Protein-tyrosine-phosphatase PTP1; AltName: Full=Protein tyrosine phosphatase 1; Short=AtPTP1 PF00102:Protein-tyrosine phosphatase
657	HORVU.MOREX.r2.5HG0401730.1	1.39276	0.0224436
658	HORVU.MOREX.r2.4HG0290810.1	1.39274	0.00149351	PF01693:Caulimovirus viroplasmin
659	HORVU.MOREX.r2.2HG0163790.1	1.3906	0.000166316	Q5U2W5.1 RecName: Full=Transducin beta-like protein 3 PF08625:Utp13 specific WD40 associated domain|PF00400:WD domain, G-beta repeat
660	HORVU.MOREX.r2.2HG0176310.1	1.39038	0.0109031	Q9SKC3.1 RecName: Full=Probable E3 ubiquitin-protein ligase ARI9; AltName: Full=ARIADNE-like protein ARI9; AltName: Full=Protein ariadne homolog 9; AltName: Full=RING-type E3 ubiquitin transferase ARI9 PF01485:IBR domain, a half RING-finger domain
661	HORVU.MOREX.r2.6HG0494740.1	1.388	0.00139543	PF13041:PPR repeat family
662	HORVU.MOREX.r2.5HG0406250.1	1.38259	1.70303e-07	Q8L633.1 RecName: Full=Ribonuclease Z, chloroplastic; Short=RNase Z; AltName: Full=Zinc phosphodiesterase CPZ; AltName: Full=tRNA 3 endonuclease; AltName: Full=tRNase Z; Flags: Precursor PF12706:Beta-lactamase superfamily domain
663	HORVU.MOREX.r2.6HG0454770.1	1.3821	0.0257756	Q9LU94.2 RecName: Full=Putative pentatricopeptide repeat-containing protein At3g25970 PF13041:PPR repeat family
664	HORVU.MOREX.r2.2HG0099960.1	1.38196	3.60816e-08	Q9LD90.1 RecName: Full=H/ACA ribonucleoprotein complex subunit 4; AltName: Full=CBF5 homolog; AltName: Full=Dyskerin; AltName: Full=Nopp-140-associated protein of 57 kDa homolog; Short=AtNAP57; AltName: Full=Nucleolar protein NAP57 homolog PF16198
665	HORVU.MOREX.r2.7HG0541940.1	1.38165	0.00357919	PF03478:Protein of unknown function (DUF295)
666	HORVU.MOREX.r2.6HG0465910.1	1.38164	3.2539e-06
667	HORVU.MOREX.r2.5HG0441070.1	1.38081	5.8897e-12	P27788.1 RecName: Full=Ferredoxin-3, chloroplastic; AltName: Full=Ferredoxin III; Short=Fd III; Flags: Precursor PF00111:2Fe-2S iron-sulfur cluster binding domain
668	HORVU.MOREX.r2.4HG0285380.1	1.38048	0.000477715	Q2KHU3.1 RecName: Full=Exosome complex component RRP43; AltName: Full=Exosome component 8; AltName: Full=Ribosomal RNA-processing protein 43 PF03725:3' exoribonuclease family, domain 2|PF01138:3' exoribonuclease family, domain 1
669	HORVU.MOREX.r2.7HG0565210.1	1.37548	0.0318648	Q9FG33.1 RecName: Full=Probable L-type lectin-domain containing receptor kinase S.5; Short=LecRK-S.5; Flags: Precursor PF00139:Legume lectin domain|PF07714:Protein tyrosine kinase
670	HORVU.MOREX.r2.2HG0164040.1	1.37542	9.83721e-05	Q9LFD5.1 RecName: Full=Binding partner of ACD11 1 -
671	HORVU.MOREX.r2.7HG0619910.1	1.37415	5.851e-14	O82266.1 RecName: Full=Protein SLOW WALKER 1; AltName: Full=Protein EMBRYO SAC DEVELOPMENT ARREST 13; AltName: Full=Protein EMBRYO SAC DEVELOPMENT ARREST 19 PF09384:UTP15 C terminal
672	HORVU.MOREX.r2.4HG0299790.1	1.3725	0.0333997	Q9SVP7.2 RecName: Full=Pentatricopeptide repeat-containing protein At4g13650 PF13041:PPR repeat family|PF14432:DYW family of nucleic acid deaminases
673	HORVU.MOREX.r2.6HG0511770.1	1.37071	1.04184e-08	PF14368:Probable lipid transfer
674	HORVU.MOREX.r2.1HG0020800.1	1.37059	9.05386e-09	Q9SD81.1 RecName: Full=Glycerophosphodiester phosphodiesterase GDPD6; AltName: Full=Glycerophosphodiester phosphodiesterase 6; Short=ATGDPD6; Flags: Precursor PF03009:Glycerophosphoryl diester phosphodiesterase family
675	HORVU.MOREX.r2.6HG0516670.1	1.36769	1.85026e-06	P46526.1 RecName: Full=Cold shock protein CS66 PF00257:Dehydrin
676	HORVU.MOREX.r2.7HG0610580.1	1.36629	0.0140939	P69309.2 RecName: Full=Polyubiquitin; Contains: RecName: Full=Ubiquitin; Flags: Precursor PF00240:Ubiquitin family
677	HORVU.MOREX.r2.2HG0162190.1	1.36372	0.0228541	Q9FL28.1 RecName: Full=LRR receptor-like serine/threonine-protein kinase FLS2; AltName: Full=Protein FLAGELLIN-SENSING 2; AltName: Full=Protein FLAGELLIN-SENSITIVE 2; Flags: Precursor PF00069:Protein kinase domain|PF08263:Leucine rich repeat N-ter
678	HORVU.MOREX.r2.2HG0100910.1	1.3634	0.0254398	Q9ZVG8.1 RecName: Full=Pentatricopeptide repeat-containing protein At1g26900, mitochondrial; Flags: Precursor PF01535:PPR repeat|PF13041:PPR repeat family
679	HORVU.MOREX.r2.6HG0501710.1	1.36081	0.00920152	Q9LY41.1 RecName: Full=E3 ubiquitin-protein ligase ATL4; AltName: Full=Protein ARABIDOPSIS TOXICOS EN LEVADURA 4; Short=Protein ATL4; AltName: Full=RING-H2 finger X1a; AltName: Full=RING-H2 zinc finger protein ATL4; AltName: Full=RING-H2 zinc finger
680	HORVU.MOREX.r2.3HG0200880.1	1.3602	0.00736332	O81905.1 RecName: Full=Receptor-like serine/threonine-protein kinase SD1-8; AltName: Full=Arabidopsis thaliana receptor kinase 3; AltName: Full=S-domain-1 (SD1) receptor kinase 8; Short=SD1-8; Flags: Precursor PF00954:S-locus glycoprotein domain|P
681	HORVU.MOREX.r2.7HG0542800.1	1.35983	0.00475495	Q9ZSB0.1 RecName: Full=Subtilisin-like protease SBT3.9; AltName: Full=Subtilase subfamily 3 member 9; Short=AtSBT3.9; Flags: Precursor PF05922:Peptidase inhibitor I9|PF00082:Subtilase family
682	HORVU.MOREX.r2.4HG0342950.1	1.35471	4.60107e-05
683	HORVU.MOREX.r2.4HG0323030.1	1.35451	0.00579376	Q9FZB1.1 RecName: Full=Probable LRR receptor-like serine/threonine-protein kinase At1g51880; Flags: Precursor PF13855:Leucine rich repeat|PF12819:Carbohydrate-binding protein of the ER
684	HORVU.MOREX.r2.5HG0444090.1	1.35437	3.17079e-15	Q921L5.2 RecName: Full=Conserved oligomeric Golgi complex subunit 2; Short=COG complex subunit 2; AltName: Full=Component of oligomeric Golgi complex 2; AltName: Full=Low density lipoprotein receptor defect C-complementing protein PF06148:COG (con
685	HORVU.MOREX.r2.4HG0349150.1	1.35186	0.00208757	Q13395.1 RecName: Full=Probable methyltransferase TARBP1; AltName: Full=TAR RNA-binding protein 1; AltName: Full=TAR RNA-binding protein of 185 kDa; Short=TRP-185 PF00588:SpoU rRNA Methylase family
686	HORVU.MOREX.r2.5HG0397720.1	1.35071	0.0145459	Q75IC7.1 RecName: Full=Secretory carrier-associated membrane protein 4; Short=Secretory carrier membrane protein 4 PF04144:SCAMP family
687	HORVU.MOREX.r2.6HG0462580.1	1.35062	0.000150484
688	HORVU.MOREX.r2.7HG0593190.1	1.35002	1.97487e-07	Q9M3B4.1 RecName: Full=Protein ROOT INITIATION DEFECTIVE 3; AltName: Full=Root initiation defective 3 protein; AltName: Full=WD-40 repeat-containing protein RID3 PF00400:WD domain, G-beta repeat
689	HORVU.MOREX.r2.4HG0280020.1	1.34897	8.49731e-05	Q53RB0.1 RecName: Full=Probable linoleate 9S-lipoxygenase 4; AltName: Full=Lipoxygenase 4 PF01477:PLAT/LH2 domain|PF00305:Lipoxygenase
690	HORVU.MOREX.r2.5HG0350760.1	1.34886	4.53059e-07	Q0JL46.1 RecName: Full=Neutral ceramidase; Short=N-CDase; Short=NCDase; Short=OsCDase; AltName: Full=Acylsphingosine deacylase; AltName: Full=N-acylsphingosine amidohydrolase; Flags: Precursor PF17048:Neutral/alkaline non-lysosomal ceramidase, C-t
691	HORVU.MOREX.r2.4HG0276040.1	1.34852	1.65884e-06	P21568.1 RecName: Full=Peptidyl-prolyl cis-trans isomerase; Short=PPIase; AltName: Full=Cyclophilin; AltName: Full=Cyclosporin A-binding protein; AltName: Full=Rotamase PF00160:Cyclophilin type peptidyl-prolyl cis-trans isomerase/CLD
692	HORVU.MOREX.r2.3HG0187140.1	1.34514	0.00825367	Q08632.1 RecName: Full=Short-chain type dehydrogenase/reductase PF00106:short chain dehydrogenase
693	HORVU.MOREX.r2.3HG0191180.1	1.34379	5.81682e-05	O64477.1 RecName: Full=G-type lectin S-receptor-like serine/threonine-protein kinase At2g19130; Flags: Precursor PF00954:S-locus glycoprotein domain|PF08276:PAN-like domain|PF00069:Protein kinase domain|PF01453:D-mannose binding lectin
694	HORVU.MOREX.r2.5HG0404450.1	1.34221	0.0265283	Q7SYK1.1 RecName: Full=Queuine tRNA-ribosyltransferase catalytic subunit 1; AltName: Full=Guanine insertion enzyme; AltName: Full=tRNA-guanine transglycosylase PF01702:Queuine tRNA-ribosyltransferase
695	HORVU.MOREX.r2.3HG0275320.1	1.34169	3.04814e-08	P30110.1 RecName: Full=Glutathione S-transferase 1; AltName: Full=GST class-phi PF02798:Glutathione S-transferase, N-terminal domain|PF00043:Glutathione S-transferase, C-terminal domain
696	HORVU.MOREX.r2.2HG0100920.1	1.34157	5.14061e-12	Q9FLF0.1 RecName: Full=40S ribosomal protein S9-2 PF00163:Ribosomal protein S4/S9 N-terminal domain|PF01479:S4 domain
697	HORVU.MOREX.r2.5HG0447700.1	1.34113	0.0188662	Q9FLX6.1 RecName: Full=Pentatricopeptide repeat-containing protein At5g52850, chloroplastic; Flags: Precursor PF13041:PPR repeat family
698	HORVU.MOREX.r2.1HG0011220.1	1.34101	3.21372e-06	F4J8K6.2 RecName: Full=rRNA biogenesis protein RRP5; AltName: Full=Ribosomal RNA-processing protein 5 PF00575:S1 RNA binding domain|PF05843:Suppressor of forked protein (Suf)
699	HORVU.MOREX.r2.5HG0406350.1	1.3408	0.00260079	Q9FJB5.1 RecName: Full=Disease resistance RPP8-like protein 3 PF00931:NB-ARC domain
700	HORVU.MOREX.r2.6HG0506030.1	1.34069	2.31246e-06	Q8RXR2.2 RecName: Full=Chloride channel protein CLC-f; Short=AtCLC-f; AltName: Full=CBS domain-containing protein CBSCLC1 PF00654:Voltage gated chloride channel
701	HORVU.MOREX.r2.7HG0605420.1	1.33783	5.33493e-05	O65479.2 RecName: Full=Putative cysteine-rich receptor-like protein kinase 20; Short=Cysteine-rich RLK20; Flags: Precursor PF00069:Protein kinase domain
702	HORVU.MOREX.r2.2HG0085900.1	1.3351	0.000109294	C0LGP4.1 RecName: Full=Probable LRR receptor-like serine/threonine-protein kinase At3g47570; Flags: Precursor PF13855:Leucine rich repeat|PF08263:Leucine rich repeat N-terminal domain|PF00069:Protein kinase domain
703	HORVU.MOREX.r2.3HG0238740.1	1.33372	0.0029733	Q8VY07.1 RecName: Full=Clathrin interactor EPSIN 1; AltName: Full=EPSIN-related 1 PF01417:ENTH domain
704	HORVU.MOREX.r2.7HG0609860.1	1.33303	0.000363886	Q8VZR7.2 RecName: Full=Protein NRT1/ PTR FAMILY 5.1; Short=AtNPF5.1 PF00854:POT family
705	HORVU.MOREX.r2.5HG0418660.1	1.32874	0.00806394	PF00190:Cupin
706	HORVU.MOREX.r2.7HG0613690.1	1.3285	2.72561e-09	Q9STE7.1 RecName: Full=Putative disease resistance RPP13-like protein 3 PF00931:NB-ARC domain
707	HORVU.MOREX.r2.2HG0154440.1	1.32379	0.010863	PF16594:Putative AtpZ or ATP-synthase-associated
708	HORVU.MOREX.r2.5HG0441130.1	1.32298	1.64111e-06
709	HORVU.MOREX.r2.3HG0222170.1	1.32175	1.26825e-05	Q8VWQ5.1 RecName: Full=Probable WRKY transcription factor 50; AltName: Full=WRKY DNA-binding protein 50 PF03106:WRKY DNA -binding domain
710	HORVU.MOREX.r2.2HG0134330.1	1.32132	2.39448e-07	Q9FYG2.1 RecName: Full=Calmodulin-binding transcription activator 4; AltName: Full=Ethylene-induced calmodulin-binding protein 4; Short=AtFIN21; Short=EICBP4; AltName: Full=Ethylene-induced calmodulin-binding protein d; Short=EICBP.d; AltName: Full=S
711	HORVU.MOREX.r2.6HG0509650.1	1.32042	9.27719e-05	Q9SV96.1 RecName: Full=Pentatricopeptide repeat-containing protein At4g39620, chloroplastic; AltName: Full=Protein EMBRYO DEFECTIVE 2453; Flags: Precursor PF13041:PPR repeat family
712	HORVU.MOREX.r2.7HG0620920.1	1.31977	0.0184618	A2YH41.2 RecName: Full=Serine/threonine-protein kinase ATR PF02260:FATC domain|PF08064:UME (NUC010) domain|PF00454:Phosphatidylinositol 3- and 4-kinase|PF02259:FAT domain
713	HORVU.MOREX.r2.6HG0451700.1	1.31773	5.13573e-06	Q9LMP1.1 RecName: Full=Wall-associated receptor kinase 2; Flags: Precursor PF00069:Protein kinase domain|PF13947:Wall-associated receptor kinase galacturonan-binding
714	HORVU.MOREX.r2.5HG0406720.1	1.31699	0.00484434	PF14244:gag-polypeptide of LTR copia-type
715	HORVU.MOREX.r2.4HG0299930.1	1.31688	0.0014382	Q3EBQ3.1 RecName: Full=Protein FAR1-RELATED SEQUENCE 2 PF10551:MULE transposase domain
716	HORVU.MOREX.r2.7HG0607170.1	1.31331	2.91819e-05	PF14368:Probable lipid transfer
717	HORVU.MOREX.r2.5HG0404650.1	1.31201	0.000296677	Q9FI80.1 RecName: Full=Pentatricopeptide repeat-containing protein At5g48910 PF14432:DYW family of nucleic acid deaminases|PF13041:PPR repeat family
718	HORVU.MOREX.r2.5HG0427610.1	1.30934	0.0148467	Q9FKL6.1 RecName: Full=Calmodulin-binding protein 60 B PF07887:Calmodulin binding protein-like
719	HORVU.MOREX.r2.5HG0441140.1	1.30919	2.50922e-14	Q9LIN3.1 RecName: Full=Glycine-rich RNA-binding protein RZ1A; Short=AtRZ-1a PF00076:RNA recognition motif. (a.k.a. RRM, RBD, or RNP domain)|PF00098:Zinc knuckle
720	HORVU.MOREX.r2.1HG0076300.1	1.3091	1.41506e-13	Q0D5R3.1 RecName: Full=Cysteine-rich receptor-like protein kinase 6; Short=Cysteine-rich RLK6; Flags: Precursor PF01657:Salt stress response/antifungal|PF07714:Protein tyrosine kinase
721	HORVU.MOREX.r2.1HG0035590.1	1.30824	3.21097e-08	F4I366.1 RecName: Full=DNA-directed RNA polymerase I subunit 2; AltName: Full=DNA-directed RNA polymerase I subunit RPA2; Short=DNA polymerase I subunit A2; AltName: Full=Nuclear RNA polymerase A2 PF04563:RNA polymerase beta subunit|PF00562:RNA po
722	HORVU.MOREX.r2.6HG0502440.1	1.30724	0.000388177	Q9C616.1 RecName: Full=Probable transcription factor KAN2; AltName: Full=Protein KANADI 2 PF00249:Myb-like DNA-binding domain
723	HORVU.MOREX.r2.7HG0529390.1	1.30627	1.45737e-05	PF13855:Leucine rich repeat|PF08263:Leucine rich repeat N-terminal domain
724	HORVU.MOREX.r2.2HG0108200.1	1.30624	0.000951557	Q9XIH7.1 RecName: Full=Putative polyol transporter 1 PF00083:Sugar (and other) transporter
725	HORVU.MOREX.r2.2HG0166390.1	1.30521	0.0499207	A2YZ01.2 RecName: Full=Beta-fructofuranosidase, insoluble isoenzyme 7; AltName: Full=Cell wall beta-fructosidase 7; AltName: Full=Invertase 7; AltName: Full=OsCIN7; AltName: Full=Sucrose hydrolase 7; Flags: Precursor PF08244:Glycosyl hydrolases fa
726	HORVU.MOREX.r2.2HG0174010.1	1.3046	0.0354761	Q94KB1.1 RecName: Full=MLO-like protein 14; Short=AtMlo14 PF03094:Mlo family
727	HORVU.MOREX.r2.4HG0337610.1	1.30291	1.04955e-18	A5BUU4.1 RecName: Full=40S ribosomal protein SA PF00318:Ribosomal protein S2
728	HORVU.MOREX.r2.2HG0080730.1	1.30147	1.64277e-07
729	HORVU.MOREX.r2.5HG0439890.1	1.30063	1.48544e-05	Q9LRZ3.1 RecName: Full=Pumilio homolog 24; Short=APUM-24; Short=AtPUM24 PF08144:CPL (NUC119) domain
730	HORVU.MOREX.r2.7HG0588410.1	1.30059	0.0123863	Q8W571.3 RecName: Full=RING-H2 finger protein ATL32; AltName: Full=RING-type E3 ubiquitin transferase ATL32; Flags: Precursor PF13639:Ring finger domain
731	HORVU.MOREX.r2.2HG0171010.1	1.30044	2.16514e-05	Q2QRX6.2 RecName: Full=Putative bifunctional dihydrofolate reductase-thymidylate synthase; Short=DHFR-TS; Includes: RecName: Full=Dihydrofolate reductase; Includes: RecName: Full=Thymidylate synthase PF00186:Dihydrofolate reductase|PF00303:Thymidy
732	HORVU.MOREX.r2.1HG0060880.1	1.29909	0.00135557	Q8W4G6.2 RecName: Full=Cysteine-rich receptor-like protein kinase 15; Short=Cysteine-rich RLK15; Flags: Precursor PF01657:Salt stress response/antifungal|PF07714:Protein tyrosine kinase
733	HORVU.MOREX.r2.3HG0195540.1	1.29855	2.99312e-06	PF13855:Leucine rich repeat|PF08263:Leucine rich repeat N-terminal domain
734	HORVU.MOREX.r2.7HG0615490.1	1.29789	1.83138e-05	Q8L6J1.2 RecName: Full=DNA-directed RNA polymerase 3B, chloroplastic; AltName: Full=NictaRpoT3-tom; AltName: Full=T7 bacteriophage-type single subunit RNA polymerase 3B; Flags: Precursor PF00940:DNA-dependent RNA polymerase|PF14700:DNA-directed RN
735	HORVU.MOREX.r2.1HG0060980.1	1.29722	0.0482341	Q9QX60.3 RecName: Full=Deoxyguanosine kinase, mitochondrial; Short=dGK; Flags: Precursor PF01712:Deoxynucleoside kinase
736	HORVU.MOREX.r2.7HG0572580.1	1.29238	5.18438e-08	Q9LIR4.1 RecName: Full=Dihydroxy-acid dehydratase, chloroplastic; Short=AtDHAD; Short=DAD; Flags: Precursor PF00920:Dehydratase family
737	HORVU.MOREX.r2.1HG0069590.1	1.29151	2.82567e-12	Q95K50.1 RecName: Full=Nucleolar protein 56; AltName: Full=Nucleolar protein 5A PF01798:snoRNA binding domain, fibrillarin|PF08156:NOP5NT (NUC127) domain
738	HORVU.MOREX.r2.7HG0620190.1	1.29093	5.34169e-09	Q8VYV9.1 RecName: Full=Aspartyl protease family protein 1; Flags: Precursor PF14543:Xylanase inhibitor N-terminal|PF14541:Xylanase inhibitor C-terminal
739	HORVU.MOREX.r2.1HG0003740.1	1.28997	6.98105e-08	Q0DLB9.2 RecName: Full=DEAD-box ATP-dependent RNA helicase 17 PF00270:DEAD/DEAH box helicase|PF00271:Helicase conserved C-terminal domain|PF13959:Domain of unknown function (DUF4217)
740	HORVU.MOREX.r2.7HG0611600.1	1.28798	0.0417594	Q9LXA5.1 RecName: Full=L-type lectin-domain containing receptor kinase IX.1; Short=LecRK-IX.1; Flags: Precursor PF07714:Protein tyrosine kinase|PF00139:Legume lectin domain
741	HORVU.MOREX.r2.5HG0427460.1	1.2859	2.2867e-06	PF01501:Glycosyl transferase family 8
742	HORVU.MOREX.r2.3HG0246820.1	1.28207	7.19827e-07	PF10453:Nuclear fragile X mental retardation-interacting protein 1 (NUFIP1)
743	HORVU.MOREX.r2.6HG0463800.1	1.28129	0.000108461	PF00168:C2 domain
744	HORVU.MOREX.r2.4HG0276640.1	1.28071	7.58509e-20	P0CH35.1 RecName: Full=Ubiquitin-60S ribosomal protein L40-2; Contains: RecName: Full=Ubiquitin; Contains: RecName: Full=60S ribosomal protein L40-2; AltName: Full=CEP52; Flags: Precursor >P0CH34.1 RecName: Full=Ubiquitin-60S ribosomal protein L40-1;
745	HORVU.MOREX.r2.3HG0248510.1	1.27911	2.40579e-05	Q9FVV7.1 RecName: Full=DNA repair RAD52-like protein 1, mitochondrial; AltName: Full=Organellar DNA-binding protein 1; Flags: Precursor -
746	HORVU.MOREX.r2.4HG0318970.1	1.27883	1.3852e-06	PF13360:PQQ-like domain|PF04003:Dip2/Utp12 Family
747	HORVU.MOREX.r2.1HG0004220.1	1.27755	0.0430938	A3AZ89.2 RecName: Full=Putative protein phosphatase 2C 46; Short=OsPP2C46 PF00481:Protein phosphatase 2C
748	HORVU.MOREX.r2.4HG0339710.1	1.27677	0.00949491	Q6AZD4.1 RecName: Full=Mitochondrial inner membrane protease subunit 2; AltName: Full=IMP2-like protein PF00717:Peptidase S24-like
749	HORVU.MOREX.r2.2HG0146890.1	1.27626	0.024825	Q39134.2 RecName: Full=Amino acid permease 3; AltName: Full=Amino acid transporter AAP3 PF01490:Transmembrane amino acid transporter protein
750	HORVU.MOREX.r2.5HG0399360.1	1.27624	1.19278e-05	Q9C5V5.2 RecName: Full=Glutamate receptor 2.8; AltName: Full=Ligand-gated ion channel 2.8; Flags: Precursor PF00060:Ligand-gated ion channel|PF01094:Receptor family ligand binding region|PF00497:Bacterial extracellular solute-binding proteins, fam
751	HORVU.MOREX.r2.3HG0195710.1	1.27314	0.00253311	Q07423.1 RecName: Full=Hexose carrier protein HEX6 PF00083:Sugar (and other) transporter
752	HORVU.MOREX.r2.2HG0164880.1	1.27132	5.19621e-05	Q2R2D5.1 RecName: Full=Receptor kinase-like protein Xa21; Contains: RecName: Full=Receptor kinase-like protein Xa21, processed; Flags: Precursor PF13855:Leucine rich repeat|PF08263:Leucine rich repeat N-terminal domain|PF00069:Protein kinase domai
753	HORVU.MOREX.r2.7HG0578400.1	1.27027	4.50553e-10	Q7XTT4.2 RecName: Full=Nucleolin 2; AltName: Full=Protein NUCLEOLIN LIKE 2 PF00076:RNA recognition motif. (a.k.a. RRM, RBD, or RNP domain)
754	HORVU.MOREX.r2.6HG0507260.1	1.27025	3.46954e-07	Q9LEY9.1 RecName: Full=H/ACA ribonucleoprotein complex subunit 2-like protein; AltName: Full=Nhp2-like protein PF01248:Ribosomal protein L7Ae/L30e/S12e/Gadd45 family
755	HORVU.MOREX.r2.3HG0233940.1	1.26974	0.00289956	Q7FAZ3.1 RecName: Full=G-type lectin S-receptor-like serine/threonine-protein kinase LECRK1; Short=OsLecRK1; AltName: Full=OsRLCK134; Flags: Precursor PF00069:Protein kinase domain|PF01453:D-mannose binding lectin
756	HORVU.MOREX.r2.1HG0074360.1	1.26834	2.14853e-06	Q689D6.1 RecName: Full=Protein ROOT PRIMORDIUM DEFECTIVE 1 PF11955:Plant organelle RNA recognition domain
757	HORVU.MOREX.r2.5HG0401170.1	1.26807	9.1224e-09	P46297.1 RecName: Full=40S ribosomal protein S23; AltName: Full=S12 PF00164:Ribosomal protein S12/S23
758	HORVU.MOREX.r2.2HG0161430.1	1.26792	1.31847e-06	PF04578:Protein of unknown function, DUF594|PF13968:Domain of unknown function (DUF4220)
759	HORVU.MOREX.r2.1HG0031470.1	1.2661	8.69935e-06	PF02037:SAP domain
760	HORVU.MOREX.r2.1HG0070040.1	1.26599	1.62467e-05	Q93YV6.1 RecName: Full=Serine/threonine protein phosphatase 2A 57 kDa regulatory subunit B' iota isoform; Short=AtB' iota; Short=PP2A, B' subunit, iota isoform PF01603:Protein phosphatase 2A regulatory B subunit (B56 family)
761	HORVU.MOREX.r2.5HG0427930.1	1.26496	0.00014098	A2XMJ1.1 RecName: Full=Alpha N-terminal protein methyltransferase 1; AltName: Full=X-Pro-Lys N-terminal protein methyltransferase 1; Short=NTM1 PF05891:AdoMet dependent proline di-methyltransferase
762	HORVU.MOREX.r2.1HG0040510.1	1.26326	0.0469261	Q06398.2 RecName: Full=Probable glutathione S-transferase GSTU6; AltName: Full=28 kDa cold-induced protein PF13417:Glutathione S-transferase, N-terminal domain|PF13410:Glutathione S-transferase, C-terminal domain
763	HORVU.MOREX.r2.7HG0599320.1	1.26142	8.62546e-06	Q9I7W5.2 RecName: Full=Something about silencing protein 10 PF04000:Sas10/Utp3/C1D family|PF09368:Sas10 C-terminal domain
764	HORVU.MOREX.r2.2HG0095540.1	1.26126	1.51188e-08	Q95K50.1 RecName: Full=Nucleolar protein 56; AltName: Full=Nucleolar protein 5A PF01798:snoRNA binding domain, fibrillarin|PF08156:NOP5NT (NUC127) domain
765	HORVU.MOREX.r2.6HG0493900.1	1.26047	0.0152678	Q7LHG5.2 RecName: Full=Transposon Ty3-I Gag-Pol polyprotein; AltName: Full=Gag3-Pol3; AltName: Full=Transposon Ty3-2 TYA-TYB polyprotein; Contains: RecName: Full=Capsid protein; Short=CA; AltName: Full=p24; Contains: RecName: Full=Spacer peptide p3;
766	HORVU.MOREX.r2.1HG0045530.1	1.25826	0.000789918	PF03208:PRA1 family protein
767	HORVU.MOREX.r2.3HG0250940.1	1.2576	0.00182042
768	HORVU.MOREX.r2.7HG0605490.1	1.25747	4.74916e-07	Q9LDQ3.3 RecName: Full=Putative cysteine-rich receptor-like protein kinase 35; Short=Cysteine-rich RLK35; Flags: Precursor PF00069:Protein kinase domain
769	HORVU.MOREX.r2.7HG0596350.1	1.25735	0.0351121
770	HORVU.MOREX.r2.6HG0513830.1	1.25141	2.98874e-05	PF03692:Putative zinc- or iron-chelating domain
771	HORVU.MOREX.r2.7HG0546990.1	1.25115	0.000449019	P93194.2 RecName: Full=Receptor-like protein kinase; Flags: Precursor PF08263:Leucine rich repeat N-terminal domain|PF00069:Protein kinase domain
772	HORVU.MOREX.r2.UnG0630830.1	1.24989	0.00023878	PF08263:Leucine rich repeat N-terminal domain
773	HORVU.MOREX.r2.1HG0076120.1	1.24714	0.00172359	Q43011.3 RecName: Full=Asparagine synthetase [glutamine-hydrolyzing] 2; AltName: Full=Glutamine-dependent asparagine synthetase 2 PF00733:Asparagine synthase|PF13537:Glutamine amidotransferase domain
774	HORVU.MOREX.r2.7HG0537230.1	1.24532	0.00283921	P36163.2 RecName: Full=Mitochondrial metalloendopeptidase OMA1 PF01435:Peptidase family M48
775	HORVU.MOREX.r2.7HG0617800.1	1.24395	1.06231e-05	O14053.1 RecName: Full=U3 small nucleolar RNA-associated protein 21 homolog; Short=U3 snoRNA-associated protein 21 PF04192:Utp21 specific WD40 associated putative domain|PF00400:WD domain, G-beta repeat
776	HORVU.MOREX.r2.7HG0596780.1	1.24252	0.034222	Q2T9S3.1 RecName: Full=DNA-directed RNA polymerase III subunit RPC6; Short=RNA polymerase III subunit C6; AltName: Full=DNA-directed RNA polymerase III subunit F PF05158:RNA polymerase Rpc34 subunit
777	HORVU.MOREX.r2.2HG0159130.1	1.24215	0.0080565	Q940M4.1 RecName: Full=Organic cation/carnitine transporter 7; Short=AtOCT7 PF00083:Sugar (and other) transporter
778	HORVU.MOREX.r2.1HG0045610.1	1.24194	2.21241e-05	Q9P2S5.1 RecName: Full=WD repeat-containing protein WRAP73; AltName: Full=WD repeat-containing protein 8; AltName: Full=WD repeat-containing protein antisense to TP73 gene -
779	HORVU.MOREX.r2.2HG0143240.1	1.23918	1.63273e-08	P40590.1 RecName: Full=60S ribosomal protein L34 [Pisum sativum] PF01199:Ribosomal protein L34e
780	HORVU.MOREX.r2.5HG0425810.1	1.23724	0.00275952	Q43731.1 RecName: Full=Peroxidase 50; Short=Atperox P50; AltName: Full=ATP9a; AltName: Full=PRXR2; Flags: Precursor PF00141:Peroxidase
781	HORVU.MOREX.r2.3HG0263420.1	1.23379	4.06719e-09
782	HORVU.MOREX.r2.2HG0142420.1	1.23238	0.000326271
783	HORVU.MOREX.r2.3HG0252060.1	1.23102	0.0151873	Q9LK64.1 RecName: Full=ABC transporter C family member 3; Short=ABC transporter ABCC.3; Short=AtABCC3; AltName: Full=ATP-energized glutathione S-conjugate pump 3; AltName: Full=Glutathione S-conjugate-transporting ATPase 3; AltName: Full=Multidrug re
784	HORVU.MOREX.r2.2HG0165560.1	1.2275	5.60534e-09	A7S6A5.1 RecName: Full=Protein SDA1 homolog; AltName: Full=SDA1 domain-containing protein 1 homolog PF08158:NUC130/3NT domain|PF05285:SDA1
785	HORVU.MOREX.r2.7HG0556360.1	1.22712	4.46668e-06	Q9SX20.1 RecName: Full=Protein NRT1/ PTR FAMILY 3.1; Short=AtNPF3.1 PF00854:POT family
786	HORVU.MOREX.r2.5HG0433000.1	1.22648	9.56906e-06	Q9NW13.3 RecName: Full=RNA-binding protein 28; AltName: Full=RNA-binding motif protein 28 PF00076:RNA recognition motif. (a.k.a. RRM, RBD, or RNP domain)
787	HORVU.MOREX.r2.6HG0523770.1	1.22613	5.93346e-08	PF08263:Leucine rich repeat N-terminal domain|PF13855:Leucine rich repeat
788	HORVU.MOREX.r2.2HG0155780.1	1.22573	5.53237e-06	Q6ING2.1 RecName: Full=Putative tRNA pseudouridine synthase Pus10; AltName: Full=Coiled-coil domain-containing protein 139; AltName: Full=tRNA pseudouridine 55 synthase; Short=Psi55 synthase; AltName: Full=tRNA pseudouridylate synthase; AltName: Full
789	HORVU.MOREX.r2.7HG0533910.1	1.2242	6.83934e-05	O81833.1 RecName: Full=G-type lectin S-receptor-like serine/threonine-protein kinase SD1-1; AltName: Full=S-domain-1 (SD1) receptor kinase 1; Short=SD1-1; Flags: Precursor PF00069:Protein kinase domain
790	HORVU.MOREX.r2.6HG0511840.1	1.22361	0.0370256	F8WKW1.1 RecName: Full=7-deoxyloganetin glucosyltransferase; AltName: Full=Genipin glucosyltransferase; AltName: Full=UDP-glucose glucosyltransferase 2; Short=GjUGT2; AltName: Full=UDP-glycosyltransferase 85A24 PF00201:UDP-glucoronosyl and UDP-glu
791	HORVU.MOREX.r2.1HG0047130.1	1.22251	0.0138792	P04399.1 RecName: Full=Protein synthesis inhibitor II; AltName: Full=Ribosome-inactivating protein II; AltName: Full=rRNA N-glycosidase PF00161:Ribosome inactivating protein
792	HORVU.MOREX.r2.1HG0036230.1	1.22234	7.7527e-05	Q9SJW9.1 RecName: Full=CDT1-like protein a, chloroplastic; Short=AtCDT1a; Flags: Precursor PF08839:DNA replication factor CDT1 like|PF16679:DNA replication factor Cdt1 C-terminal domain
793	HORVU.MOREX.r2.5HG0416440.1	1.22177	0.000160849	Q9LZI9.1 RecName: Full=Glutathione S-transferase F13; Short=AtGSTF13; AltName: Full=GST class-phi member 13 PF00043:Glutathione S-transferase, C-terminal domain
794	HORVU.MOREX.r2.4HG0280210.1	1.22067	7.357e-06	PF08576:Eukaryotic protein of unknown function (DUF1764)
795	HORVU.MOREX.r2.1HG0056240.1	1.22026	1.08924e-10	Q09799.1 RecName: Full=Protein kri1 PF05178:KRI1-like family|PF12936:KRI1-like family C-terminal
796	HORVU.MOREX.r2.3HG0240130.1	1.22001	1.13392e-08	A2WNF5.1 RecName: Full=Glucosidase 2 subunit beta; AltName: Full=Glucosidase II subunit beta; Flags: Precursor PF12999:Glucosidase II beta subunit-like
797	HORVU.MOREX.r2.3HG0187790.1	1.2193	0.00427347	F4KA51.2 RecName: Full=LEAF RUST 10 DISEASE-RESISTANCE LOCUS RECEPTOR-LIKE PROTEIN KINASE-like 2.3; AltName: Full=Probable receptor-like serine/threonine-protein kinase LRK10L-2.3; Flags: Precursor PF07714:Protein tyrosine kinase
798	HORVU.MOREX.r2.4HG0318370.1	1.2184	3.52806e-06	Q8VZF1.1 RecName: Full=Acetate/butyrate--CoA ligase AAE7, peroxisomal; AltName: Full=AMP-binding protein 7; Short=AtAMPBP7; AltName: Full=Acetyl-CoA synthetase; AltName: Full=Acyl-activating enzyme 7; AltName: Full=Butyryl-CoA synthetase; AltName: Fu
799	HORVU.MOREX.r2.6HG0506760.1	1.2155	3.80897e-05	Q66JJ4.1 RecName: Full=tRNA methyltransferase 10 homolog A; AltName: Full=RNA (guanine-9-)-methyltransferase domain-containing protein 2 PF01746:tRNA (Guanine-1)-methyltransferase
800	HORVU.MOREX.r2.5HG0443120.1	1.21489	0.000381134	P17801.2 RecName: Full=Putative receptor protein kinase ZmPK1; Flags: Precursor PF00954:S-locus glycoprotein domain|PF00069:Protein kinase domain
801	HORVU.MOREX.r2.2HG0137370.1	1.21467	2.06719e-13	Q0JGY1.1 RecName: Full=60S ribosomal protein L5-1 PF00861:Ribosomal L18p/L5e family|PF14204:Ribosomal L18 C-terminal region
802	HORVU.MOREX.r2.2HG0155600.1	1.21425	9.22408e-05	O81791.1 RecName: Full=Protein RKD5; Short=AtRKD5; AltName: Full=RWP-RK domain-containing protein 5 PF02042:RWP-RK domain
803	HORVU.MOREX.r2.7HG0554980.1	1.21232	0.0073977	P35792.1 RecName: Full=Pathogenesis-related protein PRB1-2; Flags: Precursor PF00188:Cysteine-rich secretory protein family
804	HORVU.MOREX.r2.6HG0472140.1	1.21199	5.47847e-05	F4KD38.1 RecName: Full=DNA-directed RNA polymerase III subunit 2; AltName: Full=DNA-directed RNA polymerase III subunit RPC2; Short=DNA polymerase I subunit C2; AltName: Full=Nuclear RNA polymerase C2 PF00562:RNA polymerase Rpb2, domain 6|PF04560:
805	HORVU.MOREX.r2.7HG0618580.1	1.21141	0.000705089	Q66L33.1 RecName: Full=Protein MAK16 homolog A; AltName: Full=MAK16-like protein A [Xenopus laevis] PF01778:Ribosomal L28e protein family|PF04874:Mak16 protein C-terminal region
806	HORVU.MOREX.r2.5HG0404730.1	1.21098	4.53619e-07	Q9SIF2.1 RecName: Full=Heat shock protein 90-5, chloroplastic; Short=AtHSP90.5; Short=AtHsp90-5; AltName: Full=Heat shock protein 88-1; Short=Hsp88-1; AltName: Full=Hsp90C; AltName: Full=Protein EMBRYO DEFECTIVE 1956; AltName: Full=Protein chlorate-r
807	HORVU.MOREX.r2.5HG0367640.1	1.21088	5.55682e-10	Q9FKL6.1 RecName: Full=Calmodulin-binding protein 60 B PF07887:Calmodulin binding protein-like
808	HORVU.MOREX.r2.4HG0325850.1	1.20945	4.59781e-07
809	HORVU.MOREX.r2.5HG0393790.1	1.20871	1.63601e-07	P10847.1 RecName: Full=Alcohol dehydrogenase 2 PF00107:Zinc-binding dehydrogenase|PF08240:Alcohol dehydrogenase GroES-like domain
810	HORVU.MOREX.r2.6HG0521020.1	1.20501	0.015056	Q9LMN8.2 RecName: Full=Wall-associated receptor kinase 3; Flags: Precursor PF07714:Protein tyrosine kinase
811	HORVU.MOREX.r2.5HG0422410.1	1.20451	0.000348736	Q39199.1 RecName: Full=DNA repair protein recA homolog 1, chloroplastic; AltName: Full=Recombinase A homolog 1; Flags: Precursor PF00154:recA bacterial DNA recombination protein
812	HORVU.MOREX.r2.3HG0225600.1	1.20318	0.000370802	Q5ZBH5.1 RecName: Full=DEAD-box ATP-dependent RNA helicase 25 PF00270:DEAD/DEAH box helicase|PF00271:Helicase conserved C-terminal domain
813	HORVU.MOREX.r2.7HG0569690.1	1.20269	0.000793178	Q6NPC9.1 RecName: Full=Probable RNA methyltransferase At5g51130 PF06859:Bicoid-interacting protein 3 (Bin3)
814	HORVU.MOREX.r2.1HG0071030.1	1.20234	4.19693e-09	Q9SP08.1 RecName: Full=Exosome complex component RRP41 homolog; AltName: Full=Ribosomal RNA-processing protein 41; Short=AtRRP41; Short=AtRrp41p PF03725:3' exoribonuclease family, domain 2|PF01138:3' exoribonuclease family, domain 1
815	HORVU.MOREX.r2.7HG0558560.1	1.20124	0.000702388	Q6H7S2.2 RecName: Full=DEAD-box ATP-dependent RNA helicase 8 PF00271:Helicase conserved C-terminal domain
816	HORVU.MOREX.r2.5HG0437010.1	1.20057	1.62467e-05	P46297.1 RecName: Full=40S ribosomal protein S23; AltName: Full=S12 PF00164:Ribosomal protein S12/S23
817	HORVU.MOREX.r2.6HG0452040.1	1.19783	0.00980396	PF02536:mTERF
818	HORVU.MOREX.r2.7HG0548100.1	1.19737	0.0112612
819	HORVU.MOREX.r2.5HG0399370.1	1.19698	0.0470099	Q8LGN0.3 RecName: Full=Glutamate receptor 2.7; AltName: Full=Ligand-gated ion channel 2.7; Flags: Precursor PF00497:Bacterial extracellular solute-binding proteins, family 3|PF00060:Ligand-gated ion channel|PF01094:Receptor family ligand binding r
820	HORVU.MOREX.r2.4HG0296290.1	1.19608	3.48186e-11	P38389.1 RecName: Full=Protein transport protein Sec61 subunit beta PF03911:Sec61beta family
821	HORVU.MOREX.r2.3HG0249610.1	1.19519	0.000174992	O48653.2 RecName: Full=DNA polymerase alpha catalytic subunit PF12254:DNA polymerase alpha subunit p180 N terminal|PF08996:DNA Polymerase alpha zinc finger|PF03104:DNA polymerase family B, exonuclease domain|PF00136:DNA polymerase family B
822	HORVU.MOREX.r2.1HG0058460.1	1.195	2.63467e-06	Q6FRX4.1 RecName: Full=Mitochondrial import inner membrane translocase subunit TIM50; Flags: Precursor PF03031:NLI interacting factor-like phosphatase
823	HORVU.MOREX.r2.4HG0289260.1	1.19494	0.00672057
824	HORVU.MOREX.r2.3HG0229820.1	1.19319	0.00812406	Q7KWX9.1 RecName: Full=Putative exosome complex component rrp40; AltName: Full=Exosome component 3; AltName: Full=Ribosomal RNA-processing protein 40 PF15985:KH domain
825	HORVU.MOREX.r2.5HG0397320.1	1.19236	0.0019257	O04716.2 RecName: Full=DNA mismatch repair protein MSH6; Short=AtMSH6; AltName: Full=MutS protein homolog 6 PF00488:MutS domain V|PF05188:MutS domain II|PF01624:MutS domain I|PF05190:MutS family domain IV|PF05192:MutS domain III
826	HORVU.MOREX.r2.5HG0389190.1	1.19189	0.00262165	P49572.2 RecName: Full=Indole-3-glycerol phosphate synthase, chloroplastic; Short=IGPS; Flags: Precursor PF00218:Indole-3-glycerol phosphate synthase
827	HORVU.MOREX.r2.3HG0245010.1	1.19178	0.0118594	Q42484.1 RecName: Full=Disease resistance protein RPS2; AltName: Full=Resistance to Pseudomonas syringae protein 2 PF00931:NB-ARC domain|PF13855:Leucine rich repeat
828	HORVU.MOREX.r2.2HG0175310.1	1.19056	0.00604982
829	HORVU.MOREX.r2.4HG0339960.1	1.18917	0.00291696	Q9LII8.1 RecName: Full=Protein KINESIN LIGHT CHAIN-RELATED 2; AltName: Full=Kinesin light chain-like protein 1; Short=AtKLC1 PF13424:Tetratricopeptide repeat
830	HORVU.MOREX.r2.1HG0069340.1	1.18901	9.6527e-09	P49027.1 RecName: Full=Guanine nucleotide-binding protein subunit beta-like protein A; Short=GPB-LR; AltName: Full=RWD; AltName: Full=Receptor for activated C kinase 1A PF00400:WD domain, G-beta repeat
831	HORVU.MOREX.r2.2HG0177480.1	1.18895	6.69528e-05	Q25AG5.1 RecName: Full=Elicitor-responsive protein 3; AltName: Full=16 kDa phloem protein; AltName: Full=RPP16 >Q0JBH9.1 RecName: Full=Elicitor-responsive protein 3; Short=OsERG3; AltName: Full=16 kDa phloem protein; AltName: Full=RPP16 PF00168:C2
832	HORVU.MOREX.r2.7HG0528470.1	1.1885	8.36261e-05	Q9SJL0.1 RecName: Full=UDP-glycosyltransferase 86A1 PF00201:UDP-glucoronosyl and UDP-glucosyl transferase
833	HORVU.MOREX.r2.2HG0167690.1	1.18757	9.68632e-05	A7T0W1.1 RecName: Full=Protein UXT homolog PF02996:Prefoldin subunit
834	HORVU.MOREX.r2.5HG0357690.1	1.18578	0.000232794	O13878.3 RecName: Full=U3 small nucleolar RNA-associated protein 17; Short=U3 snoRNA-associated protein 17; AltName: Full=U3 protein 17 required for transcription -
835	HORVU.MOREX.r2.5HG0445840.1	1.18429	0.000774044	O64885.2 RecName: Full=Protein BCCIP homolog PF13862:p21-C-terminal region-binding protein
836	HORVU.MOREX.r2.7HG0610180.1	1.18389	0.00451974	Q9M667.2 RecName: Full=Disease resistance protein RPP13; AltName: Full=Resistance to Peronospora parasitica protein 13 PF00931:NB-ARC domain
837	HORVU.MOREX.r2.4HG0330780.1	1.18375	0.000238461	Q94CD8.1 RecName: Full=Glucan endo-1,3-beta-glucosidase 4; AltName: Full=(1->3)-beta-glucan endohydrolase 4; Short=(1->3)-beta-glucanase 4; AltName: Full=Beta-1,3-endoglucanase 4; Short=Beta-1,3-glucanase 4; Flags: Precursor PF00332:Glycosyl hydro
838	HORVU.MOREX.r2.4HG0330740.1	1.18324	0.0124932	PF03763:Remorin, C-terminal region
839	HORVU.MOREX.r2.3HG0257750.1	1.18297	8.47265e-05
840	HORVU.MOREX.r2.7HG0544650.1	1.18199	0.045992	Q9SJ20.1 RecName: Full=Ribonucleoside-diphosphate reductase large subunit; AltName: Full=Protein DEFECTIVE IN POLLEN DNA DEGRADATION 2; AltName: Full=Ribonucleoside-diphosphate reductase R1 subunit; Short=AtRNR1 PF02867:Ribonucleotide reductase, b
841	HORVU.MOREX.r2.7HG0561080.1	1.18154	4.10638e-07	Q8W487.1 RecName: Full=Uncharacterized protein At2g39795, mitochondrial; Flags: Precursor PF02330:Mitochondrial glycoprotein
842	HORVU.MOREX.r2.6HG0494260.1	1.18091	6.62239e-08	Q8GWB7.1 RecName: Full=Inositol phosphorylceramide glucuronosyltransferase 1; AltName: Full=Glycogenin-like protein 6; AltName: Full=Plant glycogenin-like starch initiation protein 6 PF01501:Glycosyl transferase family 8
843	HORVU.MOREX.r2.7HG0537810.1	1.18081	3.38649e-05	C0LGX3.1 RecName: Full=LRR receptor-like serine/threonine-protein kinase HSL2; AltName: Full=Protein HAESA-LIKE2; Flags: Precursor PF13855:Leucine rich repeat|PF00069:Protein kinase domain
844	HORVU.MOREX.r2.7HG0584220.1	1.18037	2.25842e-11	Q69UI2.2 RecName: Full=40S ribosomal protein S13-1 PF00312:Ribosomal protein S15|PF08069:Ribosomal S13/S15 N-terminal domain
845	HORVU.MOREX.r2.3HG0200400.1	1.17987	3.47352e-05	Q9LK64.1 RecName: Full=ABC transporter C family member 3; Short=ABC transporter ABCC.3; Short=AtABCC3; AltName: Full=ATP-energized glutathione S-conjugate pump 3; AltName: Full=Glutathione S-conjugate-transporting ATPase 3; AltName: Full=Multidrug re
846	HORVU.MOREX.r2.3HG0190060.1	1.17865	0.000316055	Q43257.1 RecName: Full=indole-2-monooxygenase; AltName: Full=Cytochrome P450 71C4; AltName: Full=Protein benzoxazineless 2 PF00067:Cytochrome P450
847	HORVU.MOREX.r2.3HG0259300.1	1.17859	5.0055e-06	Q9FNR1.1 RecName: Full=Glycine-rich RNA-binding protein 3, mitochondrial; Short=AtGR-RBP3; AltName: Full=AtRBG3; AltName: Full=Mitochondrial RNA-binding protein 2a; Short=At-mRBP2a; Flags: Precursor PF00076:RNA recognition motif. (a.k.a. RRM, RBD,
848	HORVU.MOREX.r2.4HG0315710.1	1.17843	0.00976431	PF04434:SWIM zinc finger|PF10551:MULE transposase domain
849	HORVU.MOREX.r2.5HG0383170.1	1.17754	1.30659e-05	Q8VIK2.1 RecName: Full=Mpv17-like protein 2 PF04117:Mpv17 / PMP22 family
850	HORVU.MOREX.r2.5HG0416160.1	1.17726	0.00802546	Q9LN22.1 RecName: Full=Pentatricopeptide repeat-containing protein At1g20300, mitochondrial; Flags: Precursor PF13041:PPR repeat family
851	HORVU.MOREX.r2.7HG0593770.1	1.17536	9.65744e-08	Q1MX30.1 RecName: Full=Receptor kinase-like protein Xa21; Contains: RecName: Full=Receptor kinase-like protein Xa21, processed; Flags: Precursor PF13855:Leucine rich repeat|PF00069:Protein kinase domain
852	HORVU.MOREX.r2.4HG0343410.1	1.17523	0.00139305	Q9NY47.2 RecName: Full=Voltage-dependent calcium channel subunit alpha-2/delta-2; AltName: Full=Voltage-gated calcium channel subunit alpha-2/delta-2; Contains: RecName: Full=Voltage-dependent calcium channel subunit alpha-2-2; Contains: RecName: Ful
853	HORVU.MOREX.r2.6HG0482150.1	1.17482	0.00309542
854	HORVU.MOREX.r2.5HG0430940.1	1.17405	0.0104703	Q28DX0.1 RecName: Full=Queuine tRNA-ribosyltransferase accessory subunit 2; AltName: Full=Queuine tRNA-ribosyltransferase domain-containing protein 1 PF01702:Queuine tRNA-ribosyltransferase
855	HORVU.MOREX.r2.4HG0286160.1	1.17404	0.000340466	A5WHA5.1 RecName: Full=50S ribosomal protein L25; AltName: Full=General stress protein CTC PF14693:Ribosomal protein TL5, C-terminal domain|PF01386:Ribosomal L25p family
856	HORVU.MOREX.r2.5HG0421790.1	1.17211	7.46837e-13	Q0JGY1.1 RecName: Full=60S ribosomal protein L5-1 PF00861:Ribosomal L18p/L5e family|PF14204:Ribosomal L18 C-terminal region
857	HORVU.MOREX.r2.2HG0169770.1	1.17211	7.78809e-08	O49485.1 RecName: Full=D-3-phosphoglycerate dehydrogenase 1, chloroplastic; AltName: Full=Protein EMBRYO SAC DEVELOPMENT ARREST 9; Flags: Precursor PF01842:ACT domain|PF02826:D-isomer specific 2-hydroxyacid dehydrogenase, NAD binding domain|PF0038
858	HORVU.MOREX.r2.3HG0259580.1	1.17099	0.00969668	Q9XJ61.1 RecName: Full=MADS-box transcription factor 51; Short=OsMADS51; AltName: Full=OsMADS65 -
859	HORVU.MOREX.r2.1HG0020160.1	1.17058	0.000699928	Q8VYA5.1 RecName: Full=Serine/arginine-rich splicing factor RS2Z33; AltName: Full=RS-containing zinc finger protein 33; Short=At-RS2Z33; Short=At-RSZ33; Short=AtRSZ33 PF00076:RNA recognition motif. (a.k.a. RRM, RBD, or RNP domain)|PF00098:Zinc knu
860	HORVU.MOREX.r2.4HG0338630.1	1.16927	0.00019407	Q9FH04.1 RecName: Full=Alcohol dehydrogenase-like 7 PF08240:Alcohol dehydrogenase GroES-like domain|PF00107:Zinc-binding dehydrogenase
861	HORVU.MOREX.r2.5HG0352130.1	1.16865	2.95571e-07	Q9ZPV5.2 RecName: Full=Nucleolar complex protein 2 homolog; Short=Protein NOC2 homolog PF03715:Noc2p family
862	HORVU.MOREX.r2.7HG0608800.1	1.16798	1.38027e-07	Q8LC95.2 RecName: Full=Early nodulin-like protein 3; AltName: Full=Phytocyanin-like protein; Flags: Precursor PF02298:Plastocyanin-like domain
863	HORVU.MOREX.r2.6HG0496350.1	1.16687	0.00212048	PF05686:Glycosyl transferase family 90
864	HORVU.MOREX.r2.4HG0318700.1	1.16574	0.0117928	PF10536:Plant mobile domain
865	HORVU.MOREX.r2.2HG0181070.1	1.16517	0.000692888	C0LGP4.1 RecName: Full=Probable LRR receptor-like serine/threonine-protein kinase At3g47570; Flags: Precursor PF07714:Protein tyrosine kinase
866	HORVU.MOREX.r2.2HG0173950.1	1.16471	0.000485574	Q13895.3 RecName: Full=Bystin PF05291:Bystin
867	HORVU.MOREX.r2.4HG0326910.1	1.16407	0.029804
868	HORVU.MOREX.r2.5HG0446210.1	1.16398	1.06616e-06	Q5JJV0.1 RecName: Full=Beta-fructofuranosidase, insoluble isoenzyme 4; AltName: Full=Cell wall beta-fructosidase 4; AltName: Full=Invertase 4; AltName: Full=OsCIN4; AltName: Full=Sucrose hydrolase 4; Flags: Precursor PF08244:Glycosyl hydrolases fa
869	HORVU.MOREX.r2.6HG0506700.1	1.16391	1.33531e-07	P46087.2 RecName: Full=Probable 28S rRNA (cytosine(4447)-C(5))-methyltransferase; AltName: Full=Nucleolar protein 1; AltName: Full=Nucleolar protein 2 homolog; AltName: Full=Proliferating-cell nucleolar antigen p120; AltName: Full=Proliferation-assoc
870	HORVU.MOREX.r2.5HG0444660.1	1.16383	3.86955e-09	Q9SMW7.1 RecName: Full=Basic transcription factor 3; Short=AtBTF3; AltName: Full=Nascent polypeptide-associated complex subunit beta PF01849:NAC domain
871	HORVU.MOREX.r2.6HG0522360.1	1.16349	0.00827521	Q7XKR9.2 RecName: Full=Kinesin-like protein KIN-12A; Short=OsKinesin-12A; AltName: Full=Phragmoplast-associated kinesin-related protein 1; Short=OsPAKRP1 PF06548:Kinesin-related|PF00225:Kinesin motor domain
872	HORVU.MOREX.r2.7HG0548160.1	1.16278	1.39109e-10	Q9LMK0.1 RecName: Full=60S ribosomal protein L35a-1 PF01247:Ribosomal protein L35Ae
873	HORVU.MOREX.r2.1HG0071060.1	1.16137	0.0351326	Q9SCU0.1 RecName: Full=Short-chain dehydrogenase reductase 2a; Short=AtSDR2a PF00106:short chain dehydrogenase
874	HORVU.MOREX.r2.2HG0096010.1	1.16073	0.00427626	Q9STE7.1 RecName: Full=Putative disease resistance RPP13-like protein 3 PF00931:NB-ARC domain
875	HORVU.MOREX.r2.4HG0319020.1	1.16039	7.54553e-07	Q10MQ2.1 RecName: Full=Probable LL-diaminopimelate aminotransferase, chloroplastic; Short=DAP-AT; Short=DAP-aminotransferase; Short=LL-DAP-aminotransferase; Flags: Precursor PF00155:Aminotransferase class I and II
876	HORVU.MOREX.r2.7HG0545420.1	1.15928	2.74605e-05
877	HORVU.MOREX.r2.3HG0195150.1	1.15928	0.000410878	Q761Z9.2 RecName: Full=DEAD-box ATP-dependent RNA helicase 18; AltName: Full=BRI1-KD-interacting protein 115; Short=BIP115 PF00270:DEAD/DEAH box helicase|PF13959:Domain of unknown function (DUF4217)|PF00271:Helicase conserved C-terminal domain
878	HORVU.MOREX.r2.7HG0574990.1	1.15793	9.62618e-07	F4IV66.1 RecName: Full=Ribonuclease E/G-like protein, chloroplastic; Short=RNase E/G-like protein; AltName: Full=RNase E; Flags: Precursor PF10150:Ribonuclease E/G family|PF00686:Starch binding domain
879	HORVU.MOREX.r2.2HG0151270.1	1.15776	2.7505e-09	Q5JQD7.2 RecName: Full=Probable metal-nicotianamine transporter YSL12; AltName: Full=Protein YELLOW STRIPE LIKE 12; Short=OsYSL12 PF03169:OPT oligopeptide transporter protein
880	HORVU.MOREX.r2.1HG0055640.1	1.15673	0.000934064	Q949Z1.1 RecName: Full=Polygalacturonase At1g48100; Short=PG; AltName: Full=Pectinase At1g48100; Flags: Precursor PF00295:Glycosyl hydrolases family 28
881	HORVU.MOREX.r2.2HG0102270.1	1.15604	4.29064e-06	PF02176:TRAF-type zinc finger
882	HORVU.MOREX.r2.5HG0420580.1	1.15568	1.75345e-05	Q56XV8.1 RecName: Full=Chaperonin 60 subunit alpha 2, chloroplastic; Short=CPN-60 alpha 2; AltName: Full=Protein EMBRYO DEFECTIVE 3007; Flags: Precursor PF00118:TCP-1/cpn60 chaperonin family
883	HORVU.MOREX.r2.7HG0608550.1	1.15392	1.45925e-13	Q8GYE0.2 RecName: Full=SEC12-like protein 1; AltName: Full=Protein PHOSPHATE TRANSPORTER TRAFFIC FACILITATOR 1; Short=PHF-1 -
884	HORVU.MOREX.r2.3HG0212610.1	1.15379	0.000475639
885	HORVU.MOREX.r2.1HG0049960.1	1.15251	0.0425197	O48786.1 RecName: Full=Cytochrome P450 734A1; AltName: Full=Protein PHYB ACTIVATION-TAGGED SUPPRESSOR 1 PF00067:Cytochrome P450
886	HORVU.MOREX.r2.5HG0383990.1	1.15236	2.00867e-05	Q9ZVI6.1 RecName: Full=Protein LURP-one-related 8 PF04525:LURP-one-related
887	HORVU.MOREX.r2.2HG0181060.1	1.15078	7.8394e-08	Q67Z52.1 RecName: Full=Tubulin-folding cofactor B; Short=AtTFCB; AltName: Full=Protein EMBRYO DEFECTIVE 2804 PF14560:Ubiquitin-like domain|PF01302:CAP-Gly domain
888	HORVU.MOREX.r2.1HG0014880.1	1.15044	0.00796505	Q9MAA2.1 RecName: Full=Phosphoglycerate mutase-like protein AT74; Short=At-74 PF00300:Histidine phosphatase superfamily (branch 1)
889	HORVU.MOREX.r2.1HG0052130.1	1.1487	0.000483937	Q9SD34.3 RecName: Full=Zinc finger CCCH domain-containing protein 44; Short=AtC3H44 PF02213:GYF domain
890	HORVU.MOREX.r2.6HG0454520.1	1.14841	0.000334036	Q5XET4.1 RecName: Full=Pentatricopeptide repeat-containing protein At2g01860; AltName: Full=Protein EMBRYO DEFECTIVE 975 -
891	HORVU.MOREX.r2.5HG0403550.1	1.14743	0.0104339	Q9LEB3.1 RecName: Full=Polyadenylate-binding protein RBP47; Short=Poly(A)-binding protein RBP47; AltName: Full=RNA-binding protein 47; Short=NplRBP47 PF00076:RNA recognition motif. (a.k.a. RRM, RBD, or RNP domain)
892	HORVU.MOREX.r2.5HG0431560.1	1.14657	6.70308e-09	Q9FMU5.1 RecName: Full=U3 small nucleolar RNA-associated protein 18 homolog -
893	HORVU.MOREX.r2.5HG0394640.1	1.14588	6.3191e-06	Q9SSD2.1 RecName: Full=Pre-mRNA-processing-splicing factor 8A; AltName: Full=PRP8 homolog A; Short=AtPRP8A; AltName: Full=Protein ABNORMAL SUSPENSOR 2; AltName: Full=Protein EMBRYO DEFECTIVE 14; AltName: Full=Protein EMBRYO DEFECTIVE 177; AltName: Fu
894	HORVU.MOREX.r2.2HG0114510.1	1.14547	0.000872781	O65479.2 RecName: Full=Putative cysteine-rich receptor-like protein kinase 20; Short=Cysteine-rich RLK20; Flags: Precursor PF07714:Protein tyrosine kinase|PF01657:Salt stress response/antifungal
895	HORVU.MOREX.r2.2HG0122860.1	1.14494	5.12469e-05	F4KE63.1 RecName: Full=Valine--tRNA ligase, chloroplastic/mitochondrial 2; AltName: Full=Protein EMBRYO DEFECTIVE 2247; AltName: Full=Valyl-tRNA synthetase; Short=ValRS; Flags: Precursor PF08264:Anticodon-binding domain of tRNA|PF10458:Valyl tRNA
896	HORVU.MOREX.r2.3HG0263410.1	1.143	3.77172e-05
897	HORVU.MOREX.r2.6HG0453980.1	1.14293	0.00206846	Q9FJT2.1 RecName: Full=Putative F-box/FBD/LRR-repeat protein At5g56810 -
898	HORVU.MOREX.r2.4HG0343460.1	1.14092	3.36067e-12	Q9FDZ9.1 RecName: Full=60S ribosomal protein L21-2 PF01157:Ribosomal protein L21e
899	HORVU.MOREX.r2.6HG0495490.1	1.14092	3.69809e-06	Q6H874.1 RecName: Full=DEAD-box ATP-dependent RNA helicase 47A PF00270:DEAD/DEAH box helicase|PF00271:Helicase conserved C-terminal domain
900	HORVU.MOREX.r2.6HG0518020.1	1.14004	1.2237e-05	Q0DWT8.1 RecName: Full=DEAD-box ATP-dependent RNA helicase 1 PF00270:DEAD/DEAH box helicase|PF00271:Helicase conserved C-terminal domain
901	HORVU.MOREX.r2.7HG0538970.1	1.13979	0.00189988	A2Y953.1 RecName: Full=Protein arginine N-methyltransferase PRMT10 PF06325:Ribosomal protein L11 methyltransferase (PrmA)
902	HORVU.MOREX.r2.2HG0146020.1	1.13972	4.30522e-11	Q921I2.2 RecName: Full=Kelch domain-containing protein 4 PF13418:Galactose oxidase, central domain|PF13422:Domain of unknown function (DUF4110)|PF13415:Galactose oxidase, central domain|PF13964:Kelch motif
903	HORVU.MOREX.r2.6HG0496490.1	1.13879	0.0089178
904	HORVU.MOREX.r2.7HG0564700.1	1.13825	4.86754e-07
905	HORVU.MOREX.r2.2HG0179650.1	1.13805	0.000142188	P53303.1 RecName: Full=Zinc finger protein ZPR1 PF03367:ZPR1 zinc-finger domain
906	HORVU.MOREX.r2.7HG0572270.1	1.13674	5.50261e-11	B8B9K6.1 RecName: Full=60S ribosomal protein L10a >B7F845.1 RecName: Full=60S ribosomal protein L10a PF00687:Ribosomal protein L1p/L10e family
907	HORVU.MOREX.r2.3HG0184430.1	1.13557	0.00103306
908	HORVU.MOREX.r2.5HG0419000.1	1.13553	1.914e-06	Q6ZJW9.1 RecName: Full=Actin-related protein 4 >A2YR10.2 RecName: Full=Actin-related protein 4 PF00022:Actin
909	HORVU.MOREX.r2.6HG0455150.1	1.13516	2.1867e-06	Q5XQC7.1 RecName: Full=Protein BONZAI 3 PF00168:C2 domain|PF07002:Copine
910	HORVU.MOREX.r2.7HG0534140.1	1.13511	0.020785
911	HORVU.MOREX.r2.6HG0513160.1	1.13422	0.00280473	P27968.1 RecName: Full=Nitrate reductase [NAD(P)H] PF00175:Oxidoreductase NAD-binding domain|PF00970:Oxidoreductase FAD-binding domain|PF03404:Mo-co oxidoreductase dimerisation domain|PF00174:Oxidoreductase molybdopterin binding domain|PF00173:Cyt
912	HORVU.MOREX.r2.1HG0033790.1	1.13412	0.0155931	Q9LMY5.3 RecName: Full=Putative pentatricopeptide repeat-containing protein At1g13630 PF12854:PPR repeat|PF13041:PPR repeat family
913	HORVU.MOREX.r2.2HG0161990.1	1.13347	0.0156756	PF09341:Transcription factor Pcc1
914	HORVU.MOREX.r2.1HG0004900.1	1.13302	0.0109703	Q7EYV7.1 RecName: Full=Poly [ADP-ribose] polymerase 1; Short=PARP-1; AltName: Full=NAD(+) ADP-ribosyltransferase 1; Short=ADPRT-1; AltName: Full=Poly[ADP-ribose] synthase 1 PF00645:Poly(ADP-ribose) polymerase and DNA-Ligase Zn-finger region|PF0053
915	HORVU.MOREX.r2.7HG0582010.1	1.13302	0.00428297	Q94BV7.1 RecName: Full=External alternative NAD(P)H-ubiquinone oxidoreductase B2, mitochondrial; AltName: Full=External alternative NADH dehydrogenase NDB2; AltName: Full=NADH:ubiquinone reductase (non-electrogenic) NDB2; Flags: Precursor PF07992:
916	HORVU.MOREX.r2.7HG0606690.1	1.1325	0.0103379	Q67XX3.1 RecName: Full=F-box protein At5g06550 PF12937:F-box-like|PF13621:Cupin-like domain
917	HORVU.MOREX.r2.5HG0357290.1	1.13203	0.00022184
918	HORVU.MOREX.r2.1HG0060470.1	1.13057	7.44172e-07	Q9ZQG9.2 RecName: Full=Glucan endo-1,3-beta-glucosidase 14; AltName: Full=(1->3)-beta-glucan endohydrolase 14; Short=(1->3)-beta-glucanase 14; AltName: Full=Beta-1,3-endoglucanase 14; Short=Beta-1,3-glucanase 14; Flags: Precursor PF00332:Glycosyl
919	HORVU.MOREX.r2.1HG0049030.1	1.13024	0.00868385	Q9FFF9.1 RecName: Full=Anaphase-promoting complex subunit 1; AltName: Full=Cyclosome subunit 1; AltName: Full=Protein EMBRYO DEFECTIVE 2771 PF12859:Anaphase-promoting complex subunit 1
920	HORVU.MOREX.r2.2HG0095940.1	1.1281	1.4387e-05	Q7Y183.1 RecName: Full=DEAD-box ATP-dependent RNA helicase 10 PF00270:DEAD/DEAH box helicase|PF00271:Helicase conserved C-terminal domain
921	HORVU.MOREX.r2.1HG0054060.1	1.128	0.0494882
922	HORVU.MOREX.r2.5HG0410890.1	1.12663	0.00925424
923	HORVU.MOREX.r2.7HG0559560.1	1.12641	0.000116818	PF11788:39S mitochondrial ribosomal protein L46
924	HORVU.MOREX.r2.5HG0363580.1	1.12508	0.000286226	Q9CX11.1 RecName: Full=rRNA-processing protein UTP23 homolog PF04900:Fcf1
925	HORVU.MOREX.r2.3HG0242640.1	1.12218	2.12242e-06	F4IHY7.1 RecName: Full=Protein PLASTID TRANSCRIPTIONALLY ACTIVE 12; Short=pTAC12; AltName: Full=Plastid-encoded RNA polymerase-associated protein 5; Short=PEP-associated protein 5; AltName: Full=Protein HEMERA; Flags: Precursor -
926	HORVU.MOREX.r2.3HG0182650.1	1.1217	6.18876e-06	P49210.3 RecName: Full=60S ribosomal protein L9 PF00347:Ribosomal protein L6
927	HORVU.MOREX.r2.1HG0034310.1	1.12097	0.00142608	PF04784:Protein of unknown function, DUF547|PF00610:Domain found in Dishevelled, Egl-10, and Pleckstrin (DEP)|PF00462:Glutaredoxin
928	HORVU.MOREX.r2.3HG0257800.1	1.11897	2.9166e-15	Q5N7W3.1 RecName: Full=Dolichyl-diphosphooligosaccharide--protein glycosyltransferase subunit 2; AltName: Full=Ribophorin II; Short=RPN-II; AltName: Full=Ribophorin-2; Flags: Precursor PF05817:Oligosaccharyltransferase subunit Ribophorin II
929	HORVU.MOREX.r2.2HG0131710.1	1.11886	1.09555e-06	Q9ZW86.1 RecName: Full=Prolyl 4-hydroxylase 1; Short=AtP4H-1; Short=AtP4H1 PF13640:2OG-Fe(II) oxygenase superfamily
930	HORVU.MOREX.r2.4HG0326920.1	1.11491	9.05457e-07	Q6P8E9.1 RecName: Full=NHP2-like protein 1; AltName: Full=High mobility group-like nuclear protein 2 homolog 1; AltName: Full=U4/U6.U5 small nuclear ribonucleoprotein SNU13; AltName: Full=U4/U6.U5 tri-snRNP 15.5 kDa protein PF01248:Ribosomal prote
931	HORVU.MOREX.r2.7HG0545260.1	1.11431	8.50731e-11	O48958.1 RecName: Full=4-hydroxyphenylacetaldehyde oxime monooxygenase; AltName: Full=Cytochrome P450 71E1 PF00067:Cytochrome P450
932	HORVU.MOREX.r2.1HG0016770.1	1.11405	0.000199315	Q67W29.1 RecName: Full=Probable 4-hydroxy-tetrahydrodipicolinate reductase 1, chloroplastic; Short=HTPA reductase 1; Flags: Precursor PF05173:Dihydrodipicolinate reductase, C-terminus|PF01113:Dihydrodipicolinate reductase, N-terminus
933	HORVU.MOREX.r2.3HG0237170.1	1.11334	0.0195369	Q2KNB7.1 RecName: Full=Hexokinase-9; AltName: Full=Hexokinase-5 PF03727:Hexokinase|PF00349:Hexokinase
934	HORVU.MOREX.r2.5HG0431810.1	1.1129	7.91943e-06	Q9LRR5.1 RecName: Full=Putative disease resistance protein At3g14460 PF00931:NB-ARC domain
935	HORVU.MOREX.r2.4HG0277670.1	1.11275	0.00012656	Q18B61.1 RecName: Full=N utilization substance protein B homolog; Short=Protein NusB PF01029:NusB family
936	HORVU.MOREX.r2.7HG0577600.1	1.11067	4.18514e-11	P41127.1 RecName: Full=60S ribosomal protein L13-1; AltName: Full=Protein BBC1 homolog PF01294:Ribosomal protein L13e
937	HORVU.MOREX.r2.4HG0336330.1	1.10958	2.72561e-09	Q9SF40.1 RecName: Full=60S ribosomal protein L4-1; Short=L1 PF00573:Ribosomal protein L4/L1 family|PF14374:60S ribosomal protein L4 C-terminal domain
938	HORVU.MOREX.r2.5HG0354630.1	1.10904	4.39472e-13	P35686.2 RecName: Full=40S ribosomal protein S20 PF00338:Ribosomal protein S10p/S20e
939	HORVU.MOREX.r2.1HG0063890.1	1.10856	0.00544363	Q8RWK8.1 RecName: Full=Coilin; AltName: Full=Atcoilin PF15862:Coilin N-terminus
940	HORVU.MOREX.r2.3HG0240210.1	1.10839	1.09037e-06	O07631.1 RecName: Full=GTP-binding protein TypA/BipA homolog PF00009:Elongation factor Tu GTP binding domain|PF00679:Elongation factor G C-terminus
941	HORVU.MOREX.r2.7HG0597490.1	1.10803	0.0188865	Q9FNJ5.1 RecName: Full=F-box/FBD/LRR-repeat protein At5g22660 PF08387:FBD
942	HORVU.MOREX.r2.6HG0524390.1	1.10726	0.00124202	Q9LMN7.1 RecName: Full=Wall-associated receptor kinase 5; Flags: Precursor PF00069:Protein kinase domain
943	HORVU.MOREX.r2.5HG0376250.1	1.10678	1.65642e-06	Q9H6R4.2 RecName: Full=Nucleolar protein 6; AltName: Full=Nucleolar RNA-associated protein; Short=Nrap PF03813:Nrap protein
944	HORVU.MOREX.r2.2HG0096310.1	1.10669	1.87845e-08	Q57DW2.1 RecName: Full=30S ribosomal protein S9 >Q2YND9.1 RecName: Full=30S ribosomal protein S9 >B2S535.1 RecName: Full=30S ribosomal protein S9 PF00380:Ribosomal protein S9/S16
945	HORVU.MOREX.r2.1HG0062360.1	1.1066	0.000696553	P27527.2 RecName: Full=Ribosomal protein S19, mitochondrial (mitochondrion) [Petunia x hybrida] PF00203:Ribosomal protein S19
946	HORVU.MOREX.r2.6HG0513640.1	1.10622	0.0194414	O94481.2 RecName: Full=Transcription factor TFIIIB component B''; AltName: Full=Transcription factor TFIIIB complex subunit bdp1 PF15963:Myb DNA-binding like
947	HORVU.MOREX.r2.7HG0540020.1	1.10605	0.00758011	Q9LU14.1 RecName: Full=GDSL esterase/lipase APG; AltName: Full=Extracellular lipase APG; Flags: Precursor PF00657:GDSL-like Lipase/Acylhydrolase
948	HORVU.MOREX.r2.3HG0258600.1	1.10408	0.00501443	C0LGH3.2 RecName: Full=Probable LRR receptor-like serine/threonine-protein kinase At1g56140; Flags: Precursor PF07714:Protein tyrosine kinase|PF11721:Di-glucose binding within endoplasmic reticulum
949	HORVU.MOREX.r2.5HG0412120.1	1.10386	0.000983197	Q9R0X4.1 RecName: Full=Acyl-coenzyme A thioesterase 9, mitochondrial; Short=Acyl-CoA thioesterase 9; AltName: Full=Acyl coenzyme A thioester hydrolase 2; Short=MTE-2; AltName: Full=Acyl-CoA thioester hydrolase 9; AltName: Full=Mitochondrial 48 kDa ac
950	HORVU.MOREX.r2.1HG0064110.1	1.10351	0.000624943	Q96PZ0.2 RecName: Full=Pseudouridylate synthase 7 homolog PF01142:tRNA pseudouridine synthase D (TruD)
951	HORVU.MOREX.r2.3HG0183010.1	1.10322	1.05796e-09	P92812.2 RecName: Full=60S ribosomal protein L2, mitochondrial >P0C8K6.1 RecName: Full=60S ribosomal protein L2, mitochondrial >Q2F969.2 RecName: Full=60S ribosomal protein L2, mitochondrial PF03947:Ribosomal Proteins L2, C-terminal domain|PF00181
952	HORVU.MOREX.r2.2HG0090790.1	1.10255	6.50667e-13	Q9M8Z5.1 RecName: Full=Guanine nucleotide-binding protein-like NSN1; Short=Nucleolar GTP-binding protein NSN1; AltName: Full=DAR GTPase 4; AltName: Full=Protein nucleostemin-like 1 PF01926:50S ribosome-binding GTPase|PF08701:GNL3L/Grn1 putative GT
953	HORVU.MOREX.r2.2HG0144920.1	1.10182	0.0160739
954	HORVU.MOREX.r2.6HG0453590.1	1.10093	1.83943e-15	Q9SI53.1 RecName: Full=Pentatricopeptide repeat-containing protein At2g03880, mitochondrial; Flags: Precursor PF13041:PPR repeat family
955	HORVU.MOREX.r2.7HG0618780.1	1.1006	0.000473513	Q9LUC8.1 RecName: Full=Cytochrome P450 72A13 PF00067:Cytochrome P450
956	HORVU.MOREX.r2.6HG0511490.1	1.10017	1.68081e-09	Q9LTX2.1 RecName: Full=Transport inhibitor response 1-like protein; Short=TIR1-like protein -
957	HORVU.MOREX.r2.5HG0446060.1	1.09944	0.0060367	Q84T68.2 RecName: Full=Exosome complex exonuclease RRP46 homolog; AltName: Full=Exosome component 5; AltName: Full=Ribosomal RNA-processing protein 46; Short=oRrp46 PF01138:3' exoribonuclease family, domain 1
958	HORVU.MOREX.r2.3HG0269630.1	1.0963	0.000110962	PF08161:NUC173 domain
959	HORVU.MOREX.r2.3HG0184500.1	1.09491	0.0371101	Q9ZV94.1 RecName: Full=Putative F-box/FBD/LRR-repeat protein At1g78760 -
960	HORVU.MOREX.r2.3HG0233210.1	1.09472	0.000201908	PF14380:Wall-associated receptor kinase C-terminal
961	HORVU.MOREX.r2.3HG0199610.1	1.09472	0.00405018	Q6NS23.1 RecName: Full=tRNA (guanine(10)-N2)-methyltransferase homolog; AltName: Full=tRNA guanosine-2'-O-methyltransferase TRM11 homolog [Xenopus laevis] PF01170:Putative RNA methylase family UPF0020
962	HORVU.MOREX.r2.7HG0595510.1	1.09362	2.03466e-10	Q9SGP2.1 RecName: Full=Receptor-like protein kinase HSL1; AltName: Full=Protein HAESA-LIKE1; Flags: Precursor PF07714:Protein tyrosine kinase|PF08263:Leucine rich repeat N-terminal domain|PF13855:Leucine rich repeat
963	HORVU.MOREX.r2.7HG0551940.1	1.09213	5.39487e-05	Q9XEE2.1 RecName: Full=Annexin D2; AltName: Full=AnnAt2 PF00191:Annexin
964	HORVU.MOREX.r2.4HG0317830.1	1.09114	4.43615e-06	Q9S834.1 RecName: Full=ATP-dependent Clp protease proteolytic subunit 5, chloroplastic; AltName: Full=Endopeptidase ClpP5; Short=nClpP5; AltName: Full=nClpP1; Flags: Precursor PF00574:Clp protease
965	HORVU.MOREX.r2.4HG0306760.1	1.09081	1.02278e-09	Q5I7K3.1 RecName: Full=40S ribosomal protein S29 PF00253:Ribosomal protein S14p/S29e
966	HORVU.MOREX.r2.5HG0404270.1	1.0881	0.0029298	Q9FZ96.1 RecName: Full=Purine permease 1; Short=AtPUP1 PF16913:Purine nucleobase transmembrane transport
967	HORVU.MOREX.r2.4HG0278450.1	1.08786	0.00369377
968	HORVU.MOREX.r2.7HG0535520.1	1.08779	0.0004799	Q9LPL3.1 RecName: Full=Probable indole-3-pyruvate monooxygenase YUCCA11; AltName: Full=Flavin-containing monooxygenase YUCCA11 PF00743:Flavin-binding monooxygenase-like
969	HORVU.MOREX.r2.7HG0604970.1	1.08743	0.0475508
970	HORVU.MOREX.r2.4HG0338730.1	1.08713	9.86043e-07	Q9LUJ5.1 RecName: Full=Probable rRNA-processing protein EBP2 homolog PF05890:Eukaryotic rRNA processing protein EBP2
971	HORVU.MOREX.r2.6HG0513250.1	1.08483	0.000749646	Q9MA50.1 RecName: Full=Pentatricopeptide repeat-containing protein At1g05750, chloroplastic; AltName: Full=Protein PIGMENT DEFECTIVE 247; Flags: Precursor PF12854:PPR repeat|PF13041:PPR repeat family
972	HORVU.MOREX.r2.2HG0143210.1	1.08483	1.6151e-05	Q7X745.2 RecName: Full=ATP-dependent RNA helicase SUV3L, mitochondrial; Short=OsSUV3L; AltName: Full=Protein SUPPRESSOR OF VAR 3-like; Flags: Precursor >Q01IJ3.1 RecName: Full=ATP-dependent RNA helicase SUV3L, mitochondrial; Short=OsSUV3L; AltName: F
973	HORVU.MOREX.r2.2HG0104380.1	1.08454	0.000422434	Q5G8Z3.1 RecName: Full=Protein EGG APPARATUS-1; AltName: Full=ZmEA1 -
974	HORVU.MOREX.r2.2HG0100690.1	1.08291	4.65046e-05	Q08935.1 RecName: Full=29 kDa ribonucleoprotein A, chloroplastic; AltName: Full=CP29A; Flags: Precursor PF00076:RNA recognition motif. (a.k.a. RRM, RBD, or RNP domain)
975	HORVU.MOREX.r2.2HG0097170.1	1.08206	0.00056199
976	HORVU.MOREX.r2.1HG0015950.1	1.08106	1.2189e-06	Q5C9Z4.1 RecName: Full=Nucleolar MIF4G domain-containing protein 1; AltName: Full=SGD1 homolog PF02847:MA3 domain|PF02854:MIF4G domain
977	HORVU.MOREX.r2.4HG0280910.1	1.08077	1.1227e-14	Q3T100.1 RecName: Full=Microsomal glutathione S-transferase 3; Short=Microsomal GST-3 PF01124:MAPEG family
978	HORVU.MOREX.r2.2HG0161120.1	1.08008	2.49388e-10	Q9FF52.1 RecName: Full=60S ribosomal protein L12-3 PF03946:Ribosomal protein L11, N-terminal domain|PF00298:Ribosomal protein L11, RNA binding domain
979	HORVU.MOREX.r2.3HG0266980.1	1.07964	0.00502957	Q8GXH3.2 RecName: Full=Protein OSB2, chloroplastic; AltName: Full=Organellar single-stranded DNA-binding protein 2; AltName: Full=Protein FLORAL ABSCISSION ASSOCIATED; AltName: Full=Protein PLASTID TRANSCRIPTIONALLY ACTIVE 9; Flags: Precursor -
980	HORVU.MOREX.r2.6HG0463750.1	1.07945	3.12263e-05	Q7XA42.2 RecName: Full=Putative disease resistance protein RGA1; AltName: Full=RGA3-blb PF13855:Leucine rich repeat|PF00931:NB-ARC domain
981	HORVU.MOREX.r2.5HG0383630.1	1.07917	1.07377e-12	Q0IQF7.1 RecName: Full=40S ribosomal protein S16 >A2ZB00.1 RecName: Full=40S ribosomal protein S16 PF00380:Ribosomal protein S9/S16
982	HORVU.MOREX.r2.6HG0494180.1	1.07838	1.3651e-10	Q9SIM4.1 RecName: Full=60S ribosomal protein L14-1 PF01929:Ribosomal protein L14
983	HORVU.MOREX.r2.UnG0625470.1	1.07807	0.00024514	PF12937:F-box-like
984	HORVU.MOREX.r2.2HG0115310.1	1.07703	0.0187938
985	HORVU.MOREX.r2.7HG0545310.1	1.07649	3.66932e-10	Q8W496.1 RecName: Full=Protochlorophyllide-dependent translocon component 52, chloroplastic; AltName: Full=ACD1-like protein; AltName: Full=Protein TIC 55-IV; AltName: Full=Translocon at the inner envelope membrane of chloroplasts 55-IV; Flags: Precu
986	HORVU.MOREX.r2.5HG0409860.1	1.076	1.31294e-11	P35685.1 RecName: Full=60S ribosomal protein L7a-1 >P0DKK7.1 RecName: Full=60S ribosomal protein L7a-2 PF01248:Ribosomal protein L7Ae/L30e/S12e/Gadd45 family
987	HORVU.MOREX.r2.5HG0383770.1	1.07597	4.31563e-06	Q9FQA3.1 RecName: Full=Glutathione transferase GST 23; AltName: Full=Glutathione transferase GST 36 PF13417:Glutathione S-transferase, N-terminal domain|PF00043:Glutathione S-transferase, C-terminal domain
988	HORVU.MOREX.r2.3HG0268810.1	1.07583	8.61559e-05	Q9ZR08.3 RecName: Full=G-type lectin S-receptor-like serine/threonine-protein kinase At4g03230; Flags: Precursor PF07714:Protein tyrosine kinase
989	HORVU.MOREX.r2.7HG0612250.1	1.07517	0.000111871	Q9FEF8.1 RecName: Full=Probable mediator of RNA polymerase II transcription subunit 36b; AltName: Full=Histone-glutamine methyltransferase; AltName: Full=SKP1-interacting partner 7; AltName: Full=rRNA 2'-O-methyltransferase fibrillarin 1 PF01269:F
990	HORVU.MOREX.r2.5HG0416200.1	1.07499	0.015358	Q9C5Y0.2 RecName: Full=Phospholipase D delta; Short=AtPLDdelta; Short=PLD delta PF00614:Phospholipase D Active site motif|PF00168:C2 domain|PF12357:Phospholipase D C terminal
991	HORVU.MOREX.r2.7HG0552920.1	1.07491	0.000865557	Q9ZVT7.1 RecName: Full=Exosome complex component RRP4 homolog; AltName: Full=Ribosomal RNA-processing protein 4; Short=AtRRP4; Short=AtRrp4p PF15985:KH domain
992	HORVU.MOREX.r2.1HG0052750.1	1.07478	0.0115523	Q9FIV6.1 RecName: Full=Protease Do-like 10, mitochondrial; Flags: Precursor PF13180:PDZ domain|PF13365:Trypsin-like peptidase domain
993	HORVU.MOREX.r2.7HG0540470.1	1.0744	2.41519e-06	PF11595:Protein of unknown function (DUF3245)
994	HORVU.MOREX.r2.7HG0569890.1	1.07434	4.1486e-05	Q9SAI5.1 RecName: Full=60S ribosomal protein L7-1 PF00327:Ribosomal protein L30p/L7e|PF08079:Ribosomal L30 N-terminal domain
995	HORVU.MOREX.r2.3HG0182830.1	1.07362	0.0450251
996	HORVU.MOREX.r2.7HG0617640.1	1.07357	1.21928e-08	F4JLM5.1 RecName: Full=Isoleucine--tRNA ligase, cytoplasmic; AltName: Full=Isoleucyl-tRNA synthetase; Short=IleRS PF08264:Anticodon-binding domain of tRNA|PF00133:tRNA synthetases class I (I, L, M and V)
997	HORVU.MOREX.r2.2HG0165360.1	1.07283	0.00285603	Q5PP37.1 RecName: Full=Histone-lysine N-methyltransferase ATXR2; AltName: Full=Protein SET DOMAIN GROUP 36; AltName: Full=Trithorax-related protein 2; Short=TRX-related protein 2 PF00856:SET domain|PF01753:MYND finger
998	HORVU.MOREX.r2.4HG0323420.1	1.07277	1.0137e-08	Q84Q83.2 RecName: Full=Protein TOC75, chloroplastic; AltName: Full=75 kDa translocon at the outer-envelope-membrane of chloroplasts; Flags: Precursor PF01103:Surface antigen
999	HORVU.MOREX.r2.1HG0065180.1	1.07214	0.0265198	PF00931:NB-ARC domain
1000	HORVU.MOREX.r2.2HG0144930.1	1.0721	5.61444e-06	PF09468:Ydr279p protein family (RNase H2 complex component)
1001	HORVU.MOREX.r2.4HG0329140.1	1.07186	0.00178741	Q6NKX3.1 RecName: Full=F-box/FBD/LRR-repeat protein At2g04230 PF00646:F-box domain
1002	HORVU.MOREX.r2.7HG0610630.1	1.0708	0.000221094	B5X582.1 RecName: Full=Twinkle homolog protein, chloroplastic/mitochondrial; AltName: Full=DNA helicase; AltName: Full=DNA primase; Flags: Precursor PF13481:AAA domain|PF13662:Toprim domain
1003	HORVU.MOREX.r2.3HG0209060.1	1.07072	0.00132539	Q9C519.1 RecName: Full=WRKY transcription factor 6; AltName: Full=WRKY DNA-binding protein 6; Short=AtWRKY6 PF03106:WRKY DNA -binding domain
1004	HORVU.MOREX.r2.3HG0221270.1	1.07052	0.0022554
1005	HORVU.MOREX.r2.5HG0410390.1	1.06854	1.89491e-14	Q8S9L6.1 RecName: Full=Cysteine-rich receptor-like protein kinase 29; Short=Cysteine-rich RLK29; Flags: Precursor PF05003:Protein of unknown function (DUF668)|PF00069:Protein kinase domain|PF11961:Domain of unknown function (DUF3475)
1006	HORVU.MOREX.r2.3HG0266460.1	1.06854	2.79264e-05	Q8RY99.1 RecName: Full=DNA repair protein recA homolog 2, mitochondrial; AltName: Full=Recombinase A homolog 2; Flags: Precursor PF00154:recA bacterial DNA recombination protein
1007	HORVU.MOREX.r2.4HG0282820.1	1.06659	0.0169744	Q9CR14.1 RecName: Full=E3 ubiquitin-protein ligase FANCL; AltName: Full=Fanconi anemia group L protein homolog; AltName: Full=Proliferation of germ cells protein PF09765:WD-repeat region|PF11793:FANCL C-terminal domain
1008	HORVU.MOREX.r2.2HG0141730.1	1.06401	8.96677e-08	Q93ZG9.1 RecName: Full=Peptidyl-prolyl cis-trans isomerase FKBP53; Short=PPIase FKBP53; AltName: Full=FK506-binding protein 53; Short=AtFKBP53; AltName: Full=Immunophilin FKBP53; AltName: Full=Rotamase PF00254:FKBP-type peptidyl-prolyl cis-trans i
1009	HORVU.MOREX.r2.1HG0058210.1	1.06393	0.00643025	Q84KJ7.1 RecName: Full=Ammonium transporter 2 member 1; Short=OsAMT2;1 PF00909:Ammonium Transporter Family
1010	HORVU.MOREX.r2.4HG0344370.1	1.06357	2.70413e-12	Q9SFU6.2 RecName: Full=Callose synthase 9; AltName: Full=1,3-beta-glucan synthase; AltName: Full=Protein GLUCAN SYNTHASE-LIKE 10 PF02364:1,3-beta-glucan synthase component|PF14288:1,3-beta-glucan synthase subunit FKS1, domain-1
1011	HORVU.MOREX.r2.1HG0070820.1	1.06343	0.00105876	Q8L9A0.1 RecName: Full=50S ribosomal protein L21, mitochondrial; AltName: Full=Protein NUCLEAR FUSION DEFECTIVE 1; Flags: Precursor PF00829:Ribosomal prokaryotic L21 protein
1012	HORVU.MOREX.r2.2HG0157350.1	1.06327	3.65432e-06	Q9C8Z4.3 RecName: Full=Uncharacterized protein At3g06530 PF12397:U3 small nucleolar RNA-associated protein 10|PF08146:BP28CT (NUC211) domain
1013	HORVU.MOREX.r2.1HG0005360.1	1.06325	0.000122266	P07909.1 RecName: Full=Heterogeneous nuclear ribonucleoprotein A1; Short=hnRNP A1; AltName: Full=PEN repeat clone P9; AltName: Full=hnRNP core protein A1-A PF00076:RNA recognition motif. (a.k.a. RRM, RBD, or RNP domain)
1014	HORVU.MOREX.r2.4HG0323770.1	1.06318	5.47847e-05	Q54MZ4.1 RecName: Full=Mitochondrial substrate carrier family protein B PF00153:Mitochondrial carrier protein
1015	HORVU.MOREX.r2.5HG0374990.1	1.06241	0.023168	F4I114.1 RecName: Full=Probable serine/threonine-protein kinase At1g09600 PF00069:Protein kinase domain
1016	HORVU.MOREX.r2.2HG0080150.1	1.0588	0.000140874	F4I0K2.2 RecName: Full=Fructokinase-like 2, chloroplastic; AltName: Full=pfkB-type carbohydrate kinase family protein 1; Flags: Precursor PF00294:pfkB family carbohydrate kinase
1017	HORVU.MOREX.r2.7HG0560530.1	1.05841	0.0401149
1018	HORVU.MOREX.r2.1HG0068840.1	1.05744	0.024044	P0C5E2.3 RecName: Full=LEAF RUST 10 DISEASE-RESISTANCE LOCUS RECEPTOR-LIKE PROTEIN KINASE-like 1.2; AltName: Full=Probable receptor-like serine/threonine-protein kinase LRK10L-1.2; Flags: Precursor PF07714:Protein tyrosine kinase|PF14380:Wall-asso
1019	HORVU.MOREX.r2.2HG0129250.1	1.05703	9.33883e-13	PF03031:NLI interacting factor-like phosphatase
1020	HORVU.MOREX.r2.6HG0495100.1	1.05692	0.0023011
1021	HORVU.MOREX.r2.3HG0259200.1	1.05642	0.0012189	Q6M9M7.1 RecName: Full=Uncharacterized RNA methyltransferase pc1998 -
1022	HORVU.MOREX.r2.5HG0410910.1	1.05626	9.35328e-09	Q5M985.1 RecName: Full=Neuroguidin-B; AltName: Full=EIF4E-binding protein B PF04000:Sas10/Utp3/C1D family
1023	HORVU.MOREX.r2.7HG0596710.1	1.05553	1.97487e-07	Q7TS68.2 RecName: Full=Putative methyltransferase NSUN6; AltName: Full=NOL1/NOP2/Sun domain family member 6 PF01189:16S rRNA methyltransferase RsmF
1024	HORVU.MOREX.r2.4HG0279970.1	1.0553	1.11423e-07	Q851S7.1 RecName: Full=Pescadillo homolog PF16589:BRCT domain, a BRCA1 C-terminus domain|PF06732:Pescadillo N-terminus
1025	HORVU.MOREX.r2.1HG0051880.1	1.05519	0.0230529
1026	HORVU.MOREX.r2.2HG0157800.1	1.05341	2.24562e-09	Q7XTS4.2 RecName: Full=Protein argonaute 2; Short=OsAGO2 PF16488:Argonaute linker 2 domain|PF16486:N-terminal domain of argonaute|PF08699:Argonaute linker 1 domain|PF02170:PAZ domain|PF02171:Piwi domain|PF16487:Mid domain of argonaute
1027	HORVU.MOREX.r2.2HG0135750.1	1.05284	0.000547124	Q6VVA6.2 RecName: Full=Potassium transporter 1; AltName: Full=OsHAK1 PF02705:K+ potassium transporter
1028	HORVU.MOREX.r2.5HG0354830.1	1.05155	0.000203598
1029	HORVU.MOREX.r2.2HG0114520.1	1.05134	0.000415773	Q0D5R3.1 RecName: Full=Cysteine-rich receptor-like protein kinase 6; Short=Cysteine-rich RLK6; Flags: Precursor PF01657:Salt stress response/antifungal|PF07714:Protein tyrosine kinase
1030	HORVU.MOREX.r2.5HG0433840.1	1.04985	2.46659e-11	P60039.1 RecName: Full=60S ribosomal protein L7-3 PF08079:Ribosomal L30 N-terminal domain|PF00327:Ribosomal protein L30p/L7e
1031	HORVU.MOREX.r2.3HG0238630.1	1.04931	0.00475346	PF05699:hAT family C-terminal dimerisation region
1032	HORVU.MOREX.r2.2HG0147970.1	1.04915	0.00426171	PF00687:Ribosomal protein L1p/L10e family
1033	HORVU.MOREX.r2.7HG0534880.1	1.04858	1.8186e-06
1034	HORVU.MOREX.r2.7HG0574850.1	1.04829	0.00145055	O82653.2 RecName: Full=GTP-binding protein ERG PF07650:KH domain|PF01926:50S ribosome-binding GTPase
1035	HORVU.MOREX.r2.2HG0086180.1	1.04812	8.98314e-14	Q9M3V8.1 RecName: Full=40S ribosomal protein S6 PF01092:Ribosomal protein S6e
1036	HORVU.MOREX.r2.5HG0426360.1	1.04737	0.0146332	P0C7R1.1 RecName: Full=Pentatricopeptide repeat-containing protein DWY1, chloroplastic; AltName: Full=DYW-domain protein 1; Flags: Precursor PF14432:DYW family of nucleic acid deaminases
1037	HORVU.MOREX.r2.7HG0552050.1	1.04687	6.57259e-06
1038	HORVU.MOREX.r2.4HG0342620.1	1.045	0.000155899	Q8BHB4.1 RecName: Full=WD repeat-containing protein 3 PF04003:Dip2/Utp12 Family|PF00400:WD domain, G-beta repeat
1039	HORVU.MOREX.r2.3HG0201910.1	1.0441	0.00303505	Q9SN39.1 RecName: Full=Pentatricopeptide repeat-containing protein DOT4, chloroplastic; AltName: Full=Protein DEFECTIVELY ORGANIZED TRIBUTARIES 4; AltName: Full=Protein FLAVODENTATA; Flags: Precursor PF13041:PPR repeat family|PF01535:PPR repeat|PF
1040	HORVU.MOREX.r2.5HG0409080.1	1.04392	0.0404794
1041	HORVU.MOREX.r2.2HG0147740.1	1.04253	0.00257152
1042	HORVU.MOREX.r2.5HG0367380.1	1.04196	0.0133382	Q9LSQ2.1 RecName: Full=Putative pentatricopeptide repeat-containing protein At3g16890, mitochondrial; AltName: Full=Protein PENTATRICOPEPTIDE REPEAT 40; Flags: Precursor PF13041:PPR repeat family|PF12854:PPR repeat
1043	HORVU.MOREX.r2.5HG0355840.1	1.04172	2.80997e-08	Q14978.2 RecName: Full=Nucleolar and coiled-body phosphoprotein 1; AltName: Full=140 kDa nucleolar phosphoprotein; Short=Nopp140; AltName: Full=Hepatitis C virus NS5A-transactivated protein 13; Short=HCV NS5A-transactivated protein 13; AltName: Full=
1044	HORVU.MOREX.r2.6HG0514090.1	1.04154	5.25179e-11	Q39230.1 RecName: Full=Serine--tRNA ligase, cytoplasmic; AltName: Full=Seryl-tRNA synthetase; Short=SerRS; AltName: Full=Seryl-tRNA(Ser/Sec) synthetase PF02403:Seryl-tRNA synthetase N-terminal domain|PF00587:tRNA synthetase class II core domain (G
1045	HORVU.MOREX.r2.5HG0402460.1	1.0415	4.55253e-07	Q8RWH9.1 RecName: Full=Nuclear pore complex protein NUP58; AltName: Full=Nucleoporin 58; AltName: Full=Protein TRANSCURVATA1 -
1046	HORVU.MOREX.r2.1HG0066500.1	1.04129	0.00264404	Q05212.2 RecName: Full=DNA-damage-repair/toleration protein DRT102 PF07883:Cupin domain|PF02502:Ribose/Galactose Isomerase
1047	HORVU.MOREX.r2.7HG0534490.1	1.04061	0.00494273
1048	HORVU.MOREX.r2.4HG0338820.1	1.04061	1.13392e-08	Q9LFT9.1 RecName: Full=Ras-related protein RABH1e; Short=AtRABH1e PF00071:Ras family
1049	HORVU.MOREX.r2.1HG0071110.1	1.04001	4.088e-07	Q7XBQ9.1 RecName: Full=Disease resistance protein RGA2; AltName: Full=Blight resistance protein RPI; AltName: Full=RGA2-blb PF13855:Leucine rich repeat|PF00931:NB-ARC domain
1050	HORVU.MOREX.r2.5HG0377810.1	1.03973	1.50453e-07	O22938.1 RecName: Full=Leucine-rich repeat receptor-like tyrosine-protein kinase PXC3; AltName: Full=Protein PXY/TDR-CORRELATED 3; Flags: Precursor PF00069:Protein kinase domain|PF13855:Leucine rich repeat
1051	HORVU.MOREX.r2.5HG0399220.1	1.03968	1.35172e-05	Q8RY66.1 RecName: Full=AAA-ATPase At4g25835; Flags: Precursor PF14363:Domain associated at C-terminal with AAA|PF00004:ATPase family associated with various cellular activities (AAA)
1052	HORVU.MOREX.r2.3HG0251020.1	1.03759	0.0396096	Q9C7V5.1 RecName: Full=Putative pentatricopeptide repeat-containing protein At1g64310 PF13041:PPR repeat family
1053	HORVU.MOREX.r2.1HG0029270.1	1.03553	5.79027e-05	A9LLI7.1 RecName: Full=Protein RRP6-like 2; Short=AtRRP6L2 PF01612:3'-5' exonuclease|PF00570:HRDC domain|PF08066:PMC2NT (NUC016) domain
1054	HORVU.MOREX.r2.3HG0186320.1	1.03545	0.0172016	Q9LIN2.1 RecName: Full=GDSL esterase/lipase At3g26430; AltName: Full=Extracellular lipase At3g26430; Flags: Precursor PF00657:GDSL-like Lipase/Acylhydrolase
1055	HORVU.MOREX.r2.7HG0580390.1	1.03464	6.12706e-11	P40590.1 RecName: Full=60S ribosomal protein L34 [Pisum sativum] PF01199:Ribosomal protein L34e
1056	HORVU.MOREX.r2.3HG0197350.1	1.03449	3.36164e-05	Q8VYP6.1 RecName: Full=Polynucleotide 5'-hydroxyl-kinase NOL9; AltName: Full=Nucleolar protein 9 homolog PF16575:mRNA cleavage and polyadenylation factor CLP1 P-loop
1057	HORVU.MOREX.r2.2HG0127470.1	1.03408	3.12172e-07
1058	HORVU.MOREX.r2.3HG0258470.1	1.03391	1.59509e-05	Q9LIS2.1 RecName: Full=Glycine-rich RNA-binding protein 4, mitochondrial; Short=AtGR-RBP4; AltName: Full=AtRBG4; AltName: Full=Glycine-rich protein 4; Short=AtGRP4; AltName: Full=Mitochondrial RNA-binding protein 1b; Short=At-mRBP1b; Flags: Precursor
1059	HORVU.MOREX.r2.4HG0286540.1	1.03343	6.7675e-11	Q96564.2 RecName: Full=40S ribosomal protein S27; AltName: Full=Manganese efficiency-related protein 1 PF01667:Ribosomal protein S27
1060	HORVU.MOREX.r2.6HG0460520.1	1.0326	0.000983341	B6SFA4.1 RecName: Full=Probable helicase MAGATAMA 3; AltName: Full=SEN1-like protein PF13087:AAA domain|PF13086:AAA domain
1061	HORVU.MOREX.r2.7HG0537260.1	1.03201	1.12754e-05	Q8AVP1.1 RecName: Full=Ribosome production factor 1; AltName: Full=Brix domain-containing protein 5; AltName: Full=Ribosome biogenesis protein RPF1 PF04427:Brix domain
1062	HORVU.MOREX.r2.3HG0255360.1	1.03189	9.00542e-08	P0C896.1 RecName: Full=Pentatricopeptide repeat-containing protein At3g02650, mitochondrial; Flags: Precursor PF13041:PPR repeat family
1063	HORVU.MOREX.r2.3HG0184280.1	1.02952	4.69311e-09	Q9LUM4.2 RecName: Full=Ethylene-responsive transcription factor RAP2-2; Short=AtRAP2.2; AltName: Full=Protein RELATED TO APETALA2 2 PF00847:AP2 domain
1064	HORVU.MOREX.r2.7HG0547660.1	1.02925	0.00688514
1065	HORVU.MOREX.r2.1HG0077630.1	1.02852	0.0038417
1066	HORVU.MOREX.r2.7HG0544000.1	1.0284	2.74521e-05	Q9SZL8.1 RecName: Full=Protein FAR1-RELATED SEQUENCE 5 PF03101:FAR1 DNA-binding domain|PF10551:MULE transposase domain
1067	HORVU.MOREX.r2.1HG0024100.1	1.02784	4.48173e-13	Q0DK10.1 RecName: Full=60S ribosomal protein L11 >A2YDY2.2 RecName: Full=60S ribosomal protein L11 PF00673:ribosomal L5P family C-terminus|PF00281:Ribosomal protein L5
1068	HORVU.MOREX.r2.2HG0137690.1	1.02769	5.62354e-10	PF09133:SANTA (SANT Associated)
1069	HORVU.MOREX.r2.7HG0568170.1	1.02708	3.93161e-13	P35685.1 RecName: Full=60S ribosomal protein L7a-1 >P0DKK7.1 RecName: Full=60S ribosomal protein L7a-2 PF01248:Ribosomal protein L7Ae/L30e/S12e/Gadd45 family
1070	HORVU.MOREX.r2.3HG0207790.1	1.02609	4.62035e-08	Q7ZYQ6.1 RecName: Full=DDB1- and CUL4-associated factor 13; AltName: Full=WD repeat and SOF domain-containing protein 1 PF04158:Sof1-like domain|PF00400:WD domain, G-beta repeat
1071	HORVU.MOREX.r2.2HG0095780.1	1.02538	0.0008074	A3BN26.1 RecName: Full=RNA pseudouridine synthase 6, chloroplastic; AltName: Full=RNA pseudouridylate synthase 6; AltName: Full=RNA-uridine isomerase 6; Flags: Precursor PF00849:RNA pseudouridylate synthase
1072	HORVU.MOREX.r2.6HG0514900.1	1.02538	3.7832e-07	P42813.1 RecName: Full=Ribonuclease 1; Flags: Precursor PF00445:Ribonuclease T2 family
1073	HORVU.MOREX.r2.6HG0507270.1	1.02511	2.63529e-05	Q9Y3A4.2 RecName: Full=Ribosomal RNA-processing protein 7 homolog A; AltName: Full=Gastric cancer antigen Zg14 PF12923:Ribosomal RNA-processing protein 7 (RRP7)
1074	HORVU.MOREX.r2.4HG0347770.1	1.02502	0.00392603
1075	HORVU.MOREX.r2.5HG0439900.1	1.02492	1.33981e-05	Q8LC59.2 RecName: Full=GATA transcription factor 23 PF00320:GATA zinc finger
1076	HORVU.MOREX.r2.1HG0039850.1	1.02462	0.000967221	Q9SKD3.1 RecName: Full=Mitochondrial inner membrane protein OXA1-like; Flags: Precursor PF02096:60Kd inner membrane protein
1077	HORVU.MOREX.r2.5HG0381520.1	1.02454	7.452e-10	O04973.1 RecName: Full=2-isopropylmalate synthase A; AltName: Full=Alpha-IPM synthase A; AltName: Full=Alpha-isopropylmalate synthase A PF00682:HMGL-like|PF08502:LeuA allosteric (dimerisation) domain
1078	HORVU.MOREX.r2.1HG0070950.1	1.02449	1.82159e-07	Q7RZS0.1 RecName: Full=60S ribosomal protein L10a; AltName: Full=Cytoplasmic ribosomal protein 74 PF00687:Ribosomal protein L1p/L10e family
1079	HORVU.MOREX.r2.5HG0438680.1	1.02449	6.18767e-09	Q00531.1 RecName: Full=60 kDa jasmonate-induced protein; AltName: Full=rRNA N-glycosidase -
1080	HORVU.MOREX.r2.4HG0304540.1	1.02288	0.011101
1081	HORVU.MOREX.r2.6HG0512020.1	1.02228	0.00425538	F4KCL7.1 RecName: Full=Outer envelope protein 64, mitochondrial; AltName: Full=Mitochondrial outer membrane protein 64; Short=mtOM64; AltName: Full=Translocon at the outer membrane of chloroplasts 64-V; Short=AtTOC64-V PF00515:Tetratricopeptide re
1082	HORVU.MOREX.r2.5HG0382410.1	1.02214	4.10129e-06	O00566.2 RecName: Full=U3 small nucleolar ribonucleoprotein protein MPP10; AltName: Full=M phase phosphoprotein 10 PF04006:Mpp10 protein
1083	HORVU.MOREX.r2.6HG0467970.1	1.02212	0.000253421	O80939.1 RecName: Full=L-type lectin-domain containing receptor kinase IV.1; Short=Arabidopsis thaliana lectin-receptor kinase e; Short=AthlecRK-e; Short=LecRK-IV.1; AltName: Full=Lectin Receptor Kinase 1; Flags: Precursor PF00069:Protein kinase d
1084	HORVU.MOREX.r2.1HG0030900.1	1.02136	2.93268e-07	Q869L3.2 RecName: Full=Midasin; AltName: Full=MIDAS-containing protein PF07728:AAA domain (dynein-related subfamily)
1085	HORVU.MOREX.r2.5HG0424010.1	1.02084	3.01046e-05
1086	HORVU.MOREX.r2.6HG0462570.1	1.02077	0.00729242	PF08263:Leucine rich repeat N-terminal domain|PF13855:Leucine rich repeat
1087	HORVU.MOREX.r2.5HG0421310.1	1.02008	0.0373883	Q8H5F8.1 RecName: Full=Manganese-dependent ADP-ribose/CDP-alcohol diphosphatase; AltName: Full=ADPRibase-Mn; AltName: Full=CDP-choline phosphohydrolase PF00149:Calcineurin-like phosphoesterase
1088	HORVU.MOREX.r2.3HG0204940.1	1.01978	0.00130236	PF01250:Ribosomal protein S6
1089	HORVU.MOREX.r2.7HG0552600.1	1.01782	0.0329411	B8YEK4.1 RecName: Full=Pentatricopeptide repeat-containing protein OGR1, mitochondrial; AltName: Full=Protein OPAQUE AND GROWTH RETARDATION 1; Flags: Precursor PF14432:DYW family of nucleic acid deaminases
1090	HORVU.MOREX.r2.2HG0098980.1	1.01707	9.05982e-05	Q0WW55.1 RecName: Full=Thymidylate kinase; Short=AtTMPK; AltName: Full=Protein ZEUS1; Flags: Precursor PF02223:Thymidylate kinase
1091	HORVU.MOREX.r2.4HG0331970.1	1.01685	2.12222e-18	P49397.2 RecName: Full=40S ribosomal protein S3a; AltName: Full=CYC07 protein PF01015:Ribosomal S3Ae family
1092	HORVU.MOREX.r2.2HG0078910.1	1.01682	0.00265957	Q6AZD4.1 RecName: Full=Mitochondrial inner membrane protease subunit 2; AltName: Full=IMP2-like protein PF00717:Peptidase S24-like
1093	HORVU.MOREX.r2.3HG0249690.1	1.0168	0.0296914	Q70II3.2 RecName: Full=Ethylene-responsive transcription factor ERF110 PF00847:AP2 domain
1094	HORVU.MOREX.r2.6HG0496060.1	1.01673	0.00953997	Q9M2Z4.1 RecName: Full=Membrane steroid-binding protein 2; Short=AtMP2; AltName: Full=Membrane-associated progesterone-binding protein 3; Short=AtMAPR3 PF00173:Cytochrome b5-like Heme/Steroid binding domain
1095	HORVU.MOREX.r2.1HG0009190.1	1.01524	0.000122266	Q9XEC6.1 RecName: Full=Cysteine-rich receptor-like protein kinase 36; Short=Cysteine-rich RLK36; Flags: Precursor PF00069:Protein kinase domain
1096	HORVU.MOREX.r2.2HG0090830.1	1.01514	4.07369e-09	P62162.2 RecName: Full=Calmodulin; Short=CaM >P62163.2 RecName: Full=Calmodulin-2; Short=CaM-2 >A2WN93.2 RecName: Full=Calmodulin-1; Short=CaM-1 >Q0JNS6.2 RecName: Full=Calmodulin-1; Short=CaM-1 PF13499:EF-hand domain pair
1097	HORVU.MOREX.r2.7HG0617100.1	1.01506	0.000983776	P49572.2 RecName: Full=Indole-3-glycerol phosphate synthase, chloroplastic; Short=IGPS; Flags: Precursor PF00218:Indole-3-glycerol phosphate synthase
1098	HORVU.MOREX.r2.6HG0462730.1	1.01466	0.000442967	Q9LFA4.1 RecName: Full=IQ domain-containing protein IQM3; AltName: Full=IQ motif-containing protein 3 -
1099	HORVU.MOREX.r2.2HG0110730.1	1.01365	2.21315e-10	Q8L731.1 RecName: Full=Protein DETOXIFICATION 12; Short=AtDTX12; AltName: Full=Multidrug and toxic compound extrusion protein 12; Short=MATE protein 12 PF01554:MatE
1100	HORVU.MOREX.r2.3HG0273480.1	1.01213	1.56488e-05	Q8LDS4.1 RecName: Full=Protein SODIUM POTASSIUM ROOT DEFECTIVE 1; Short=NaKR1; AltName: Full=Heavy metal-associated plant protein 2; Short=AtHPP02; AltName: Full=Nuclear-enriched phloem companion cell gene 6; Short=NPCC6 PF00403:Heavy-metal-associ
1101	HORVU.MOREX.r2.5HG0405080.1	1.01186	0.00394429	P94464.2 RecName: Full=Ribosomal RNA small subunit methyltransferase B; AltName: Full=rRNA (cytosine-C(5)-)-methyltransferase RsmB PF01189:16S rRNA methyltransferase RsmF|PF01029:NusB family
1102	HORVU.MOREX.r2.2HG0113270.1	1.01179	7.85886e-09	O22860.1 RecName: Full=60S ribosomal protein L38 PF01781:Ribosomal L38e protein family
1103	HORVU.MOREX.r2.4HG0291480.1	1.01103	8.25201e-11	P35684.2 RecName: Full=60S ribosomal protein L3 PF00297:Ribosomal protein L3
1104	HORVU.MOREX.r2.7HG0590040.1	1.01039	0.000176156	P0DKK1.1 RecName: Full=60S ribosomal protein L37a-1 >P0DKK2.1 RecName: Full=60S ribosomal protein L37a-2 PF01780:Ribosomal L37ae protein family
1105	HORVU.MOREX.r2.3HG0203410.1	1.01031	1.97765e-10	Q9MAH3.1 RecName: Full=Protein DJ-1 homolog B; Short=AtDJ1B; Flags: Precursor PF01965:DJ-1/PfpI family
1106	HORVU.MOREX.r2.6HG0479930.1	1.00931	1.56089e-13	Q9STT5.2 RecName: Full=ABC transporter A family member 7; Short=ABC transporter ABCA.7; Short=AtABCA7; AltName: Full=Probable ABC2 homolog 6 PF12698:ABC-2 family transporter protein|PF00005:ABC transporter
1107	HORVU.MOREX.r2.2HG0156090.1	1.00925	0.000854922
1108	HORVU.MOREX.r2.5HG0384870.1	1.00906	0.025048	Q9SR82.1 RecName: Full=Putative pentatricopeptide repeat-containing protein At3g08820 PF14432:DYW family of nucleic acid deaminases
1109	HORVU.MOREX.r2.7HG0564940.1	1.00642	1.85544e-05	O22812.2 RecName: Full=AT-hook motif nuclear-localized protein 10; AltName: Full=AT-hook protein 1 PF03479:Domain of unknown function (DUF296)
1110	HORVU.MOREX.r2.5HG0419110.1	1.00616	0.00102066	Q9Y3B2.1 RecName: Full=Exosome complex component CSL4; AltName: Full=Exosome component 1 PF14382:Exosome complex exonuclease RRP4 N-terminal region|PF10447:Exosome component EXOSC1/CSL4
1111	HORVU.MOREX.r2.7HG0613110.1	1.00574	0.00399369	Q8S9J6.1 RecName: Full=Aspartyl protease family protein At5g10770; Flags: Precursor PF14543:Xylanase inhibitor N-terminal|PF14541:Xylanase inhibitor C-terminal
1112	HORVU.MOREX.r2.1HG0055950.1	1.00572	0.000694479	Q7XA40.2 RecName: Full=Putative disease resistance protein RGA3; AltName: Full=Blight resistance protein B149; AltName: Full=RGA1-blb PF00931:NB-ARC domain
1113	HORVU.MOREX.r2.6HG0510030.1	1.0047	0.000164981	Q9S7V4.1 RecName: Full=HVA22-like protein a; Short=AtHVA22a PF03134:TB2/DP1, HVA22 family
1114	HORVU.MOREX.r2.5HG0397940.1	1.00452	1.54249e-10	Q9AWM9.1 RecName: Full=Ribosome production factor 2 homolog; AltName: Full=Brix domain-containing protein 1 homolog; AltName: Full=Ribosome biogenesis protein RPF2 homolog PF04427:Brix domain
1115	HORVU.MOREX.r2.5HG0358010.1	1.00449	0.0296115	Q9LFM6.1 RecName: Full=Pentatricopeptide repeat-containing protein At5g11310, mitochondrial; Flags: Precursor PF13041:PPR repeat family
1116	HORVU.MOREX.r2.5HG0382830.1	1.00399	0.000249036	PF13233:Complex1_LYR-like
1117	HORVU.MOREX.r2.4HG0325660.1	1.00368	2.02027e-09	Q10P01.1 RecName: Full=Long chain base biosynthesis protein 1a PF00155:Aminotransferase class I and II
1118	HORVU.MOREX.r2.7HG0583120.1	1.0028	6.21053e-11	PF05162:Ribosomal protein L41
1119	HORVU.MOREX.r2.2HG0123080.1	1.00277	4.65416e-05	Q9PV94.1 RecName: Full=Small nuclear ribonucleoprotein-associated protein B'; Short=snRNP-B'; Short=snRPB'; AltName: Full=Sm protein B'; Short=Sm-B'; Short=SmB' PF01423:LSM domain
1120	HORVU.MOREX.r2.1HG0027560.1	1.00248	0.000431975
1121	HORVU.MOREX.r2.6HG0451860.1	1.00241	0.00843584	PF02536:mTERF
1122	HORVU.MOREX.r2.2HG0093330.1	1.00221	1.0313e-09	Q54GN8.1 RecName: Full=Ribosome biogenesis protein NSA2 homolog PF01201:Ribosomal protein S8e
1123	HORVU.MOREX.r2.6HG0461220.1	1.0022	0.00370867	Q852F6.1 RecName: Full=Zinc transporter 2; AltName: Full=ZRT/IRT-like protein 2; Short=OsZIP2; Flags: Precursor PF02535:ZIP Zinc transporter
1124	HORVU.MOREX.r2.2HG0089850.1	1.00214	0.00844383

## Sheet: Tab S6b
Table S6b. List of genes down-regulated in the WT shoot in response to Zn treatment (log2FC ≥ 1, adjusted P value ≤ 0.01)
#	gene ID	log2FC	adjusted P value	description
1	HORVU.MOREX.r2.7HG0619500.1	-11.2143	2.19285e-23	Q949S5.1 RecName: Full=F-box protein PP2-B11; AltName: Full=Protein PHLOEM PROTEIN 2-LIKE B11; Short=AtPP2-B11; AltName: Full=SKP1-interacting partner 12 PF14299:Phloem protein 2
2	HORVU.MOREX.r2.6HG0512820.1	-11.0582	7.07769e-12	Q43735.1 RecName: Full=Peroxidase 27; Short=Atperox P27; AltName: Full=ATP12a; AltName: Full=PRXR7; Flags: Precursor PF00141:Peroxidase
3	HORVU.MOREX.r2.5HG0428280.1	-11.0334	4.46668e-06
4	HORVU.MOREX.r2.3HG0268430.1	-10.8116	1.63027e-13	Q9M1K1.1 RecName: Full=Transcription factor ORG2; AltName: Full=Basic helix-loop-helix protein 38; Short=AtbHLH38; Short=bHLH 38; AltName: Full=OBP3-responsive gene 2; AltName: Full=Transcription factor EN 8; AltName: Full=bHLH transcription factor b
5	HORVU.MOREX.r2.7HG0619610.1	-10.5493	3.23065e-20	PF14299:Phloem protein 2
6	HORVU.MOREX.r2.3HG0268420.1	-10.3605	8.84072e-19	Q700C7.1 RecName: Full=Transcription factor SPEECHLESS; AltName: Full=Basic helix-loop-helix protein 98; Short=AtbHLH98; Short=bHLH 98; AltName: Full=Transcription factor EN 19; AltName: Full=bHLH transcription factor bHLH098 PF00010:Helix-loop-he
7	HORVU.MOREX.r2.1HG0000210.1	-10.1676	1.8703e-08
8	HORVU.MOREX.r2.4HG0326390.1	-9.34179	1.14412e-13
9	HORVU.MOREX.r2.6HG0491380.1	-9.32354	3.11361e-16	P49310.1 RecName: Full=Glycine-rich RNA-binding protein GRP1A PF00076:RNA recognition motif. (a.k.a. RRM, RBD, or RNP domain)
10	HORVU.MOREX.r2.UnG0624350.1	-9.26193	1.52261e-09	Q9FMY1.1 RecName: Full=Cytochrome P450 86B1 PF00067:Cytochrome P450
11	HORVU.MOREX.r2.7HG0619480.1	-9.03049	3.12624e-15	Q949S5.1 RecName: Full=F-box protein PP2-B11; AltName: Full=Protein PHLOEM PROTEIN 2-LIKE B11; Short=AtPP2-B11; AltName: Full=SKP1-interacting partner 12 -
12	HORVU.MOREX.r2.7HG0540160.1	-8.54279	4.97306e-11
13	HORVU.MOREX.r2.7HG0619490.1	-8.52925	3.364e-12
14	HORVU.MOREX.r2.2HG0135700.1	-7.85464	1.62449e-09	A2XT03.1 RecName: Full=Protein PYRICULARIA ORYZAE RESISTANCE 21; Short=Pi21 -
15	HORVU.MOREX.r2.1HG0073360.1	-7.59765	2.32643e-109	Q6F357.1 RecName: Full=Phospholipase A1-II 7 >A2Y7R2.1 RecName: Full=Phospholipase A1-II 7 PF01764:Lipase (class 3)
16	HORVU.MOREX.r2.7HG0607890.1	-7.59165	2.07124e-07	Q10MK2.1 RecName: Full=Probable glycosyltransferase 4; Short=OsGT4 >A2XFT5.1 RecName: Full=Probable glycosyltransferase 4 PF05637:galactosyl transferase GMA12/MNN10 family
17	HORVU.MOREX.r2.7HG0619740.1	-7.53381	1.72803e-10
18	HORVU.MOREX.r2.6HG0517090.1	-7.31391	1.49478e-07
19	HORVU.MOREX.r2.4HG0326410.1	-7.20864	4.66724e-05
20	HORVU.MOREX.r2.2HG0155830.1	-7.09312	2.48737e-10	P48147.2 RecName: Full=Prolyl endopeptidase; Short=PE; AltName: Full=Post-proline cleaving enzyme PF02897:Prolyl oligopeptidase, N-terminal beta-propeller domain|PF00326:Prolyl oligopeptidase family
21	HORVU.MOREX.r2.2HG0159170.1	-7.04125	2.36505e-07	Q5SMM6.1 RecName: Full=Hydroxycinnamoyltransferase 4; Short=OsHCT4; AltName: Full=BAHD-like hydroxycinnamoyl transferase HCT4; AltName: Full=Glycerol hydroxycinnamoyl transferase PF02458:Transferase family
22	HORVU.MOREX.r2.3HG0252410.1	-6.98316	1.19934e-08	Q5N9X2.1 RecName: Full=Laccase-4; AltName: Full=Benzenediol:oxygen oxidoreductase 4; AltName: Full=Diphenol oxidase 4; AltName: Full=Urishiol oxidase 4; Flags: Precursor PF07731:Multicopper oxidase|PF07732:Multicopper oxidase|PF00394:Multicopper o
23	HORVU.MOREX.r2.7HG0619530.1	-6.95438	2.71072e-05
24	HORVU.MOREX.r2.7HG0619770.1	-6.91963	4.99052e-07
25	HORVU.MOREX.r2.2HG0108660.1	-6.83637	0.000862253	PF02519:Auxin responsive protein
26	HORVU.MOREX.r2.2HG0153700.1	-6.76442	0.0353212
27	HORVU.MOREX.r2.2HG0090340.1	-6.63798	6.95798e-06
28	HORVU.MOREX.r2.4HG0293380.1	-6.61368	9.3544e-06	Q9LYL9.1 RecName: Full=BTB/POZ domain-containing protein At3g56230 PF00651:BTB/POZ domain
29	HORVU.MOREX.r2.7HG0592170.1	-6.59254	2.56652e-05	Q9LVJ1.1 RecName: Full=Subtilisin-like protease SBT1.4; AltName: Full=Subtilase subfamily 1 member 4; Short=AtSBT1.4; Flags: Precursor PF00082:Subtilase family|PF05922:Peptidase inhibitor I9
30	HORVU.MOREX.r2.5HG0401070.1	-6.53368	6.2575e-07	Q8RWS9.1 RecName: Full=Probable cyclic nucleotide-gated ion channel 5; Short=AtCNGC5; AltName: Full=Cyclic nucleotide- and calmodulin-regulated ion channel 5 PF00520:Ion transport protein
31	HORVU.MOREX.r2.3HG0190040.1	-6.52257	2.51143e-13	Q43257.1 RecName: Full=indole-2-monooxygenase; AltName: Full=Cytochrome P450 71C4; AltName: Full=Protein benzoxazineless 2 PF00067:Cytochrome P450
32	HORVU.MOREX.r2.2HG0143820.1	-6.51443	0.000200567	Q93VR4.1 RecName: Full=MLP-like protein 423 PF00407:Pathogenesis-related protein Bet v I family
33	HORVU.MOREX.r2.1HG0073470.1	-6.50353	5.32032e-10	P04784.1 RecName: Full=Chlorophyll a-b binding protein, chloroplastic; AltName: Full=LHCII type I CAB; Short=LHCP; Flags: Precursor PF00504:Chlorophyll A-B binding protein
34	HORVU.MOREX.r2.7HG0619630.1	-6.49996	6.1439e-07	Q8VY76.1 RecName: Full=Basic leucine zipper 19; Short=AtbZIP19; Short=bZIP protein 19 PF07716:Basic region leucine zipper
35	HORVU.MOREX.r2.1HG0057890.1	-6.47718	1.03027e-81	Q6L8G0.1 RecName: Full=Zinc transporter 5; AltName: Full=ZRT/IRT-like protein 5; Short=OsZIP5; Flags: Precursor PF02535:ZIP Zinc transporter
36	HORVU.MOREX.r2.1HG0063030.1	-6.45671	2.38337e-05	PF05097:Protein of unknown function (DUF688)
37	HORVU.MOREX.r2.2HG0175130.1	-6.42151	9.184e-05	Q9FFE6.1 RecName: Full=Probable acyl-activating enzyme 5, peroxisomal; AltName: Full=AMP-binding protein 5; Short=AtAMPBP5 PF00501:AMP-binding enzyme|PF13193:AMP-binding enzyme C-terminal domain
38	HORVU.MOREX.r2.5HG0403260.1	-6.39442	4.62793e-06
39	HORVU.MOREX.r2.4HG0299490.1	-6.35895	3.27033e-11	Q41542.1 RecName: Full=Probable xyloglucan endotransglucosylase/hydrolase; Flags: Precursor PF06955:Xyloglucan endo-transglycosylase (XET) C-terminus|PF00722:Glycosyl hydrolases family 16
40	HORVU.MOREX.r2.5HG0385220.1	-6.33041	0.000252976	Q8LBW3.2 RecName: Full=LOB domain-containing protein 12; AltName: Full=ASYMMETRIC LEAVES 2-like protein 5; Short=AS2-like protein 5 PF03195:Protein of unknown function DUF260
41	HORVU.MOREX.r2.3HG0227730.1	-6.30722	4.28851e-14
42	HORVU.MOREX.r2.3HG0202900.1	-6.25687	2.35953e-05	Q5QMN5.2 RecName: Full=Probable RNA-dependent RNA polymerase 3; Short=OsRDR3 PF05183:RNA dependent RNA polymerase
43	HORVU.MOREX.r2.3HG0267950.1	-6.23166	1.03217e-05
44	HORVU.MOREX.r2.6HG0496750.1	-6.14322	1.37354e-07	Q70E96.2 RecName: Full=Aldehyde dehydrogenase family 3 member F1 PF00171:Aldehyde dehydrogenase family
45	HORVU.MOREX.r2.4HG0293020.1	-6.11029	7.41e-05	Q2TA14.1 RecName: Full=Lysosomal Pro-X carboxypeptidase; AltName: Full=Proline carboxypeptidase; AltName: Full=Prolylcarboxypeptidase; Short=PRCP; Flags: Precursor PF05577:Serine carboxypeptidase S28
46	HORVU.MOREX.r2.7HG0602540.1	-6.10986	6.31669e-09	Q10ST8.1 RecName: Full=Non-specific lipid-transfer protein 2; Short=nsLTP2; AltName: Full=7 kDa lipid transfer protein; Flags: Precursor -
47	HORVU.MOREX.r2.5HG0411140.1	-6.07981	0.000406857
48	HORVU.MOREX.r2.4HG0279500.1	-6.06653	2.67653e-08	Q9FLD7.1 RecName: Full=Beta-glucuronosyltransferase GlcAT14A; AltName: Full=GT14 family glucuronic acid transferase 1; Short=AtGlcAT14A PF02485:Core-2/I-Branching enzyme
49	HORVU.MOREX.r2.5HG0361490.1	-6.0461	0.00161065	PF03107:C1 domain
50	HORVU.MOREX.r2.6HG0497750.1	-5.99806	3.0917e-29	Q9LXD6.1 RecName: Full=Beta-D-xylosidase 3; Short=AtBXL3; AltName: Full=Alpha-L-arabinofuranosidase; Flags: Precursor PF01915:Glycosyl hydrolase family 3 C-terminal domain|PF14310:Fibronectin type III-like domain|PF00933:Glycosyl hydrolase family
51	HORVU.MOREX.r2.7HG0619470.1	-5.96452	9.08985e-11	Q8VY76.1 RecName: Full=Basic leucine zipper 19; Short=AtbZIP19; Short=bZIP protein 19 PF07716:Basic region leucine zipper
52	HORVU.MOREX.r2.2HG0147790.1	-5.95604	0.0013321	Q9SZH2.2 RecName: Full=Peroxidase 43; Short=Atperox P43; Flags: Precursor PF00141:Peroxidase
53	HORVU.MOREX.r2.2HG0105530.1	-5.94966	1.2976e-13
54	HORVU.MOREX.r2.5HG0356750.1	-5.93896	7.05828e-08	O04886.1 RecName: Full=Pectinesterase 1; Short=PE 1; AltName: Full=Pectin methylesterase; Flags: Precursor PF04043:Plant invertase/pectin methylesterase inhibitor|PF01095:Pectinesterase
55	HORVU.MOREX.r2.7HG0619780.1	-5.93482	2.0534e-05	Q9LPI5.1 RecName: Full=Polyadenylate-binding protein-interacting protein 11; Short=PABP-interacting protein 11; Short=Poly(A)-binding protein-interacting protein 11; AltName: Full=PAM2-containing protein CID11; AltName: Full=Protein CTC-INTERACTING D
56	HORVU.MOREX.r2.2HG0080700.1	-5.9277	3.06408e-05	Q9M8Z8.1 RecName: Full=Probable pectate lyase 8; Flags: Precursor PF00544:Pectate lyase
57	HORVU.MOREX.r2.7HG0624030.1	-5.89892	0.00616073	Q9FZ80.1 RecName: Full=Cytosolic sulfotransferase 17; Short=AtSOT17; AltName: Full=Desulfoglucosinolate sulfotransferase C; Short=AtST5c PF00685:Sulfotransferase domain
58	HORVU.MOREX.r2.5HG0435470.1	-5.89039	0.00474494	Q9LSM0.1 RecName: Full=UDP-glycosyltransferase 91B1 PF00201:UDP-glucoronosyl and UDP-glucosyl transferase
59	HORVU.MOREX.r2.5HG0408760.1	-5.88109	0.000126812
60	HORVU.MOREX.r2.7HG0540200.1	-5.86814	0.000122847	Q9STE7.1 RecName: Full=Putative disease resistance RPP13-like protein 3 PF00931:NB-ARC domain
61	HORVU.MOREX.r2.1HG0001460.1	-5.83303	0.00909187	Q9LSM0.1 RecName: Full=UDP-glycosyltransferase 91B1 PF00201:UDP-glucoronosyl and UDP-glucosyl transferase
62	HORVU.MOREX.r2.1HG0002390.1	-5.80617	1.00415e-05	Q9FL59.1 RecName: Full=FT-interacting protein 1 PF08372:Plant phosphoribosyltransferase C-terminal|PF00168:C2 domain
63	HORVU.MOREX.r2.7HG0554650.1	-5.80577	1.91602e-08	P04784.1 RecName: Full=Chlorophyll a-b binding protein, chloroplastic; AltName: Full=LHCII type I CAB; Short=LHCP; Flags: Precursor PF00504:Chlorophyll A-B binding protein
64	HORVU.MOREX.r2.2HG0167450.1	-5.79215	9.28766e-17	O22150.1 RecName: Full=Auxin-responsive protein SAUR36; AltName: Full=Protein RESPONSE TO AUXINS AND GIBBERELLINS 1; AltName: Full=Protein SENESCENCE-ASSOCIATED GENE 201; AltName: Full=Protein SMALL AUXIN UP RNA 36 PF02519:Auxin responsive protein
65	HORVU.MOREX.r2.3HG0240800.1	-5.76487	4.28632e-05	Q9M9F9.2 RecName: Full=Interactor of constitutive active ROPs 4; AltName: Full=ROP-interactive partner 4 -
66	HORVU.MOREX.r2.1HG0003790.1	-5.75291	4.08372e-06	A2XQE8.1 RecName: Full=Senescence-specific cysteine protease SAG39; AltName: Full=Cysteine proteinase SAG39; AltName: Full=Protein SENESCENCE-ASSOCIATED GENE 39; Flags: Precursor PF08246:Cathepsin propeptide inhibitor domain (I29)|PF00112:Papain f
67	HORVU.MOREX.r2.4HG0340010.1	-5.72882	0.000501198	P93823.1 RecName: Full=RING-H2 finger protein ATL1; AltName: Full=RING-type E3 ubiquitin transferase ATL1 PF13639:Ring finger domain
68	HORVU.MOREX.r2.4HG0336620.1	-5.7216	9.38151e-51	Q53QK0.1 RecName: Full=Flavonoid O-methyltransferase-like protein Os11g0303600 PF08100:Dimerisation domain|PF00891:O-methyltransferase
69	HORVU.MOREX.r2.5HG0428970.1	-5.71351	1.44732e-22	Q8H5D4.1 RecName: Full=Patatin-like protein 3; Short=OsPLP3 >B8B7E7.1 RecName: Full=Patatin-like protein 3 PF01734:Patatin-like phospholipase
70	HORVU.MOREX.r2.3HG0228900.1	-5.64606	2.66476e-21	Q8VY22.1 RecName: Full=Protein trichome birefringence-like 38 PF14416:PMR5 N terminal Domain|PF13839:GDSL/SGNH-like Acyl-Esterase family found in Pmr5 and Cas1p
71	HORVU.MOREX.r2.7HG0554640.1	-5.64522	3.73353e-09	P04784.1 RecName: Full=Chlorophyll a-b binding protein, chloroplastic; AltName: Full=LHCII type I CAB; Short=LHCP; Flags: Precursor PF00504:Chlorophyll A-B binding protein
72	HORVU.MOREX.r2.3HG0268450.1	-5.62034	8.19135e-21	Q9M1K0.1 RecName: Full=Transcription factor ORG3; AltName: Full=Basic helix-loop-helix protein 39; Short=AtbHLH39; Short=bHLH 39; AltName: Full=OBP3-responsive gene 3; AltName: Full=Transcription factor EN 9; AltName: Full=bHLH transcription factor b
73	HORVU.MOREX.r2.2HG0133420.1	-5.59121	0.0103743
74	HORVU.MOREX.r2.6HG0497950.1	-5.58216	1.08558e-05	P33543.1 RecName: Full=Putative kinase-like protein TMKL1; Flags: Precursor PF07714:Protein tyrosine kinase
75	HORVU.MOREX.r2.4HG0290550.1	-5.54569	0.00104822
76	HORVU.MOREX.r2.2HG0085320.1	-5.53637	0.000186445	Q766C3.1 RecName: Full=Aspartic proteinase nepenthesin-1; AltName: Full=Nepenthesin-I; Flags: Precursor PF14543:Xylanase inhibitor N-terminal|PF14541:Xylanase inhibitor C-terminal
77	HORVU.MOREX.r2.5HG0378770.1	-5.51791	0.00594752	A2XSL4.1 RecName: Full=Stearoyl-[acyl-carrier-protein] 9-desaturase 5, chloroplastic; Short=Stearoyl-ACP desaturase 5; AltName: Full=Acyl-[acyl-carrier-protein] desaturase 5; Flags: Precursor PF03405:Fatty acid desaturase
78	HORVU.MOREX.r2.6HG0449390.1	-5.4886	7.77447e-15	Q66283.1 RecName: Full=Putative Polyprotein CP; Contains: RecName: Full=Capsid protein; AltName: Full=Coat protein; Short=CP; Contains: RecName: Full=Movement protein; Short=Mov; AltName: Full=Cell-to-cell transport protein -
79	HORVU.MOREX.r2.1HG0040950.1	-5.46997	8.85704e-07
80	HORVU.MOREX.r2.3HG0252810.1	-5.4662	3.18928e-09	Q9LX14.1 RecName: Full=Protein UPSTREAM OF FLC PF06136:Domain of unknown function (DUF966)
81	HORVU.MOREX.r2.5HG0389790.1	-5.3786	0.00277214
82	HORVU.MOREX.r2.3HG0187620.1	-5.36227	0.0138744	A3DH97.1 RecName: Full=Anti-sigma-I factor RsgI6; AltName: Full=Endo-1,4-beta-xylanase PF02018:Carbohydrate binding domain|PF00331:Glycosyl hydrolase family 10
83	HORVU.MOREX.r2.4HG0319590.1	-5.3169	1.56008e-09	P13284.3 RecName: Full=Gamma-interferon-inducible lysosomal thiol reductase; AltName: Full=Gamma-interferon-inducible protein IP-30; AltName: Full=Legumaturain; Flags: Precursor PF03227:Gamma interferon inducible lysosomal thiol reductase (GILT)
84	HORVU.MOREX.r2.6HG0509160.1	-5.29734	0.0104883	Q9MAH1.1 RecName: Full=TPR repeat-containing thioredoxin TTL1; AltName: Full=Tetratricopeptide repeat thioredoxin-like 1 PF13414:TPR repeat
85	HORVU.MOREX.r2.3HG0270750.1	-5.29343	0.0123207
86	HORVU.MOREX.r2.2HG0113950.1	-5.27905	5.63036e-05	P93594.1 RecName: Full=Beta-amylase; AltName: Full=1,4-alpha-D-glucan maltohydrolase PF01373:Glycosyl hydrolase family 14
87	HORVU.MOREX.r2.3HG0210890.1	-5.25613	4.32647e-08	Q9S746.1 RecName: Full=Protein HOTHEAD; AltName: Full=Protein ADHESION OF CALYX EDGES; Flags: Precursor PF00732:GMC oxidoreductase|PF05199:GMC oxidoreductase
88	HORVU.MOREX.r2.3HG0258640.1	-5.2427	0.0101556	PF13920:Zinc finger, C3HC4 type (RING finger)
89	HORVU.MOREX.r2.6HG0467940.1	-5.20742	8.02916e-08	Q9SNE5.1 RecName: Full=Protein IRREGULAR XYLEM 15; Short=AtIRX15 PF04669:Polysaccharide biosynthesis
90	HORVU.MOREX.r2.2HG0112600.1	-5.16137	2.63216e-15	Q84S11.1 RecName: Full=Mixed-linked glucan synthase 2; AltName: Full=1,3;1,4-beta-D-glucan synthase 2; AltName: Full=Cellulose synthase-like protein F2; AltName: Full=OsCslF2 PF03552:Cellulose synthase
91	HORVU.MOREX.r2.1HG0014470.1	-5.1278	0.000247899	Q8LPH6.1 RecName: Full=Transcription factor MYB86; AltName: Full=Myb homolog 4; Short=AtMyb4; AltName: Full=Myb-related protein 86; Short=AtMYB86 PF00249:Myb-like DNA-binding domain
92	HORVU.MOREX.r2.5HG0352340.1	-5.12524	0.000785958
93	HORVU.MOREX.r2.7HG0544240.1	-5.11018	0.00720345	Q9FH99.1 RecName: Full=F-box protein At5g67140 PF12937:F-box-like
94	HORVU.MOREX.r2.2HG0144480.1	-5.10474	0.0123462	Q9FJ62.1 RecName: Full=Glycerophosphodiester phosphodiesterase GDPDL4; AltName: Full=Glycerophosphodiester phosphodiesterase-like 4; Short=ATGDPDL4; AltName: Full=Glycerophosphodiesterase-like 1; AltName: Full=Protein SHV3-LIKE 1; Flags: Precursor &&
95	HORVU.MOREX.r2.1HG0057510.1	-5.09377	0.0245477	Q1PEY6.1 RecName: Full=EPIDERMAL PATTERNING FACTOR-like protein 6; Short=EPF-like protein 6; Contains: RecName: Full=CHALLAH; Flags: Precursor -
96	HORVU.MOREX.r2.5HG0359540.1	-5.0635	0.00970564
97	HORVU.MOREX.r2.1HG0024240.1	-5.05235	4.04775e-15	Q6L8F7.1 RecName: Full=Zinc transporter 7; AltName: Full=ZRT/IRT-like protein 7; Short=OsZIP7; Flags: Precursor PF02535:ZIP Zinc transporter
98	HORVU.MOREX.r2.5HG0416240.1	-5.04655	0.0257702	Q7XXN5.1 RecName: Full=Putrescine hydroxycinnamoyltransferase 3; Short=OsPHT3 PF02458:Transferase family
99	HORVU.MOREX.r2.1HG0044610.1	-5.04344	7.79781e-16	Q7XCA7.1 RecName: Full=Expansin-B6; AltName: Full=Beta-expansin-6; AltName: Full=OsEXPB6; AltName: Full=OsaEXPb1.8; Flags: Precursor PF01357:Pollen allergen|PF03330:Rare lipoprotein A (RlpA)-like double-psi beta-barrel
100	HORVU.MOREX.r2.7HG0565310.1	-5.04193	4.50058e-17	PF14389:Leucine-zipper of ternary complex factor MIP1|PF04784:Protein of unknown function, DUF547
101	HORVU.MOREX.r2.4HG0276750.1	-4.99443	0.00122849	Q38J50.1 RecName: Full=Tricetin 3',4',5'-O-trimethyltransferase; Short=TaOMT2; AltName: Full=Caffeic acid 3-O-methyltransferase; Short=TaCM; AltName: Full=Flavone O-methyltransferase 2 PF08100:Dimerisation domain|PF00891:O-methyltransferase
102	HORVU.MOREX.r2.7HG0613650.1	-4.96955	0.0006183
103	HORVU.MOREX.r2.6HG0449430.1	-4.95141	0.0403021
104	HORVU.MOREX.r2.5HG0371180.1	-4.928	0.000252142	Q9SZG0.1 RecName: Full=Heptahelical transmembrane protein 4; AltName: Full=PAQR family protein HHP4 PF03006:Haemolysin-III related
105	HORVU.MOREX.r2.1HG0073510.1	-4.91674	4.2317e-07	P04784.1 RecName: Full=Chlorophyll a-b binding protein, chloroplastic; AltName: Full=LHCII type I CAB; Short=LHCP; Flags: Precursor PF00504:Chlorophyll A-B binding protein
106	HORVU.MOREX.r2.2HG0121040.1	-4.89763	0.0431293	Q9SA52.1 RecName: Full=Chloroplast stem-loop binding protein of 41 kDa b, chloroplastic; Short=CSP41-b; AltName: Full=Heteroglycan-interacting protein 1.3; AltName: Full=Protein CHLOROPLAST RNA BINDING; AltName: Full=Protein Gb5f; Flags: Precursor &&
107	HORVU.MOREX.r2.2HG0170560.1	-4.89753	0.0268831	Q9M1K1.1 RecName: Full=Transcription factor ORG2; AltName: Full=Basic helix-loop-helix protein 38; Short=AtbHLH38; Short=bHLH 38; AltName: Full=OBP3-responsive gene 2; AltName: Full=Transcription factor EN 8; AltName: Full=bHLH transcription factor b
108	HORVU.MOREX.r2.7HG0604280.1	-4.88198	4.33191e-09	Q9FG34.1 RecName: Full=Peroxidase 54; Short=Atperox P54; AltName: Full=ATP29a; Flags: Precursor PF00141:Peroxidase
109	HORVU.MOREX.r2.3HG0213150.1	-4.87828	0.0292571	Q9FDW1.1 RecName: Full=Transcription factor MYB44; AltName: Full=Myb-related protein 44; Short=AtMYB44; AltName: Full=Myb-related protein R1; Short=AtMYBR1 PF00249:Myb-like DNA-binding domain
110	HORVU.MOREX.r2.2HG0148700.1	-4.86607	0.0104339	Q8W3M4.1 RecName: Full=Uncharacterized protein At4g06744; Flags: Precursor -
111	HORVU.MOREX.r2.5HG0399400.1	-4.86237	0.00205663	Q8LGN0.3 RecName: Full=Glutamate receptor 2.7; AltName: Full=Ligand-gated ion channel 2.7; Flags: Precursor PF00060:Ligand-gated ion channel|PF00497:Bacterial extracellular solute-binding proteins, family 3|PF01094:Receptor family ligand binding r
112	HORVU.MOREX.r2.2HG0151700.1	-4.8476	0.00727424	Q9FTA0.1 RecName: Full=GEM-like protein 4 PF02893:GRAM domain
113	HORVU.MOREX.r2.6HG0507760.1	-4.83337	0.0026762
114	HORVU.MOREX.r2.4HG0348520.1	-4.83282	0.0017164
115	HORVU.MOREX.r2.7HG0613780.1	-4.83106	0.00473888	Q8W2B7.1 RecName: Full=DIMBOA UDP-glucosyltransferase BX8; AltName: Full=2,4-dihydroxy-7-methoxy-2H-1,4-benzoxazin-3(4H)-one 2-D-glucosyltransferase BX8; AltName: Full=Protein BENZOXAZINLESS 8 -
116	HORVU.MOREX.r2.4HG0347990.1	-4.82286	1.79364e-05	Q9C614.1 RecName: Full=Probable L-gulonolactone oxidase 1; Short=AtGulLO1; Flags: Precursor PF04030:D-arabinono-1,4-lactone oxidase|PF01565:FAD binding domain
117	HORVU.MOREX.r2.2HG0088290.1	-4.80277	9.77225e-05	Q8W571.3 RecName: Full=RING-H2 finger protein ATL32; AltName: Full=RING-type E3 ubiquitin transferase ATL32; Flags: Precursor PF13639:Ring finger domain
118	HORVU.MOREX.r2.3HG0197130.1	-4.79309	0.037371	PF07889:Protein of unknown function (DUF1664)
119	HORVU.MOREX.r2.2HG0088590.1	-4.79087	3.90655e-10	Q42580.1 RecName: Full=Peroxidase 21; Short=Atperox P21; AltName: Full=ATP2a/ATP2b; AltName: Full=PRXR5; Flags: Precursor PF00141:Peroxidase
120	HORVU.MOREX.r2.5HG0364740.1	-4.7811	0.000192525
121	HORVU.MOREX.r2.6HG0523360.1	-4.76114	4.40334e-07	P04784.1 RecName: Full=Chlorophyll a-b binding protein, chloroplastic; AltName: Full=LHCII type I CAB; Short=LHCP; Flags: Precursor PF00504:Chlorophyll A-B binding protein
122	HORVU.MOREX.r2.3HG0267980.1	-4.75383	1.40231e-05	O81117.2 RecName: Full=Cytochrome P450 94A1; AltName: Full=P450-dependent fatty acid omega-hydroxylase PF00067:Cytochrome P450
123	HORVU.MOREX.r2.2HG0105590.1	-4.75377	0.0082112
124	HORVU.MOREX.r2.3HG0228200.1	-4.752	4.74996e-21
125	HORVU.MOREX.r2.2HG0123110.1	-4.72804	0.0147863	P52839.2 RecName: Full=Cytosolic sulfotransferase 12; Short=AtSOT12; AltName: Full=Sulfotransferase 1; Short=AtST1 PF00685:Sulfotransferase domain
126	HORVU.MOREX.r2.1HG0020310.1	-4.67831	1.48905e-24	Q8LEJ6.2 RecName: Full=Fasciclin-like arabinogalactan protein 11; Flags: Precursor PF02469:Fasciclin domain
127	HORVU.MOREX.r2.3HG0246850.1	-4.6541	0.00242364	Q66GQ6.1 RecName: Full=Type I inositol polyphosphate 5-phosphatase 5; Short=At5PTase5; AltName: Full=Protein BRISTLED 1; AltName: Full=Protein DEFORMED ROOT HAIRS 4 PF03372:Endonuclease/Exonuclease/phosphatase family
128	HORVU.MOREX.r2.7HG0529110.1	-4.5727	0.0132861	Q8L9J9.2 RecName: Full=Probable carbohydrate esterase At4g34215 PF03629:Domain of unknown function (DUF303)
129	HORVU.MOREX.r2.7HG0582200.1	-4.55463	1.76016e-13
130	HORVU.MOREX.r2.5HG0423640.1	-4.54752	7.06307e-09	PF02458:Transferase family
131	HORVU.MOREX.r2.7HG0607850.1	-4.54003	0.0476917	PF14368:Probable lipid transfer
132	HORVU.MOREX.r2.7HG0593340.1	-4.53833	3.1035e-07
133	HORVU.MOREX.r2.7HG0533450.1	-4.53589	0.00741245	PF04578:Protein of unknown function, DUF594|PF13968:Domain of unknown function (DUF4220)
134	HORVU.MOREX.r2.3HG0245580.1	-4.53377	3.92061e-08
135	HORVU.MOREX.r2.2HG0169660.1	-4.47124	0.0286497	Q7G4G7.1 RecName: Full=Acyl transferase 1; Short=OsAT1; AltName: Full=Protein SPOTTED LEAF 18 PF02458:Transferase family
136	HORVU.MOREX.r2.2HG0143890.1	-4.43819	0.00871992
137	HORVU.MOREX.r2.3HG0204830.1	-4.42993	6.65628e-08
138	HORVU.MOREX.r2.5HG0406370.1	-4.42839	0.005068	Q9SJ81.1 RecName: Full=Fasciclin-like arabinogalactan protein 7; Flags: Precursor PF02469:Fasciclin domain
139	HORVU.MOREX.r2.3HG0225980.1	-4.40276	0.0240331	P92520.1 RecName: Full=Uncharacterized mitochondrial protein AtMg00820; AltName: Full=ORF170 PF07727:Reverse transcriptase (RNA-dependent DNA polymerase)
140	HORVU.MOREX.r2.2HG0162270.1	-4.36964	0.0331734	P23252.1 RecName: Full=Cold-regulated protein 2 -
141	HORVU.MOREX.r2.7HG0546820.1	-4.34849	0.00775171	Q6K602.1 RecName: Full=Bidirectional sugar transporter SWEET15; Short=OsSWEET15 PF03083:Sugar efflux transporter for intercellular exchange
142	HORVU.MOREX.r2.2HG0092750.1	-4.3332	0.0115276	O04886.1 RecName: Full=Pectinesterase 1; Short=PE 1; AltName: Full=Pectin methylesterase; Flags: Precursor PF04043:Plant invertase/pectin methylesterase inhibitor|PF01095:Pectinesterase
143	HORVU.MOREX.r2.4HG0295580.1	-4.30817	3.17885e-20	Q9LI74.1 RecName: Full=Protein CHUP1, chloroplastic; AltName: Full=Protein CHLOROPLAST UNUSUAL POSITIONING 1 -
144	HORVU.MOREX.r2.4HG0326430.1	-4.30802	4.44146e-05	Q9T0I5.1 RecName: Full=Proline-rich protein 4; Short=AtPRP4; Flags: Precursor PF01190:Pollen proteins Ole e I like
145	HORVU.MOREX.r2.6HG0517550.1	-4.29709	0.0269998	P04323.1 RecName: Full=Retrovirus-related Pol polyprotein from transposon 17.6; Includes: RecName: Full=Protease; Includes: RecName: Full=Reverse transcriptase; Includes: RecName: Full=Endonuclease PF00078:Reverse transcriptase (RNA-dependent DNA
146	HORVU.MOREX.r2.1HG0073480.1	-4.27479	1.42502e-11	P04784.1 RecName: Full=Chlorophyll a-b binding protein, chloroplastic; AltName: Full=LHCII type I CAB; Short=LHCP; Flags: Precursor PF00504:Chlorophyll A-B binding protein
147	HORVU.MOREX.r2.3HG0208070.1	-4.26441	0.000973002	D2SMN4.1 RecName: Full=NAC transcription factor NAM-B1 PF02365:No apical meristem (NAM) protein
148	HORVU.MOREX.r2.5HG0356310.1	-4.23451	0.00540007	Q9S9Q9.2 RecName: Full=BTB/POZ domain-containing protein At1g30440 PF00651:BTB/POZ domain|PF03000:NPH3 family
149	HORVU.MOREX.r2.7HG0574560.1	-4.23409	0.0442437	PF00078:Reverse transcriptase (RNA-dependent DNA polymerase)
150	HORVU.MOREX.r2.2HG0096880.1	-4.2329	2.42375e-23	Q94F40.1 RecName: Full=GDSL esterase/lipase At1g28600; AltName: Full=Extracellular lipase At1g28600; Flags: Precursor PF00657:GDSL-like Lipase/Acylhydrolase
151	HORVU.MOREX.r2.5HG0403680.1	-4.21601	0.000367268	B4FFZ9.1 RecName: Full=Oil body-associated protein 1A PF06884:Protein of unknown function (DUF1264)
152	HORVU.MOREX.r2.5HG0446960.1	-4.2088	0.0491948	Q94CH6.1 RecName: Full=GDSL esterase/lipase EXL3; AltName: Full=Family II extracellular lipase 3; Short=Family II lipase EXL3; Flags: Precursor PF00657:GDSL-like Lipase/Acylhydrolase
153	HORVU.MOREX.r2.3HG0201410.1	-4.20384	1.81252e-06
154	HORVU.MOREX.r2.7HG0537760.1	-4.20315	1.76841e-09	Q9LV10.1 RecName: Full=Protein NRT1/ PTR FAMILY 2.11; Short=AtNPF2.11; AltName: Full=Nitrate transporter 1.10; AltName: Full=Protein GLUCOSINOLATE TRANSPORTER-2 PF00854:POT family
155	HORVU.MOREX.r2.7HG0535230.1	-4.19811	3.13689e-09	O22977.1 RecName: Full=Probable lysophospholipase BODYGUARD 3; Short=AtBDG3; Flags: Precursor -
156	HORVU.MOREX.r2.7HG0593080.1	-4.19642	1.47997e-15	Q56YU0.2 RecName: Full=Aldehyde dehydrogenase family 2 member C4; AltName: Full=ALDH1a; AltName: Full=Protein REDUCED EPIDERMAL FLUORESCENCE 1 PF00171:Aldehyde dehydrogenase family
157	HORVU.MOREX.r2.1HG0030070.1	-4.17774	1.95625e-25
158	HORVU.MOREX.r2.3HG0183950.1	-4.17265	2.39902e-29	PF04577:Protein of unknown function (DUF563)
159	HORVU.MOREX.r2.2HG0086080.1	-4.16844	4.26736e-17	P26667.1 RecName: Full=Ribulose bisphosphate carboxylase small chain PW9, chloroplastic; Short=RuBisCO small subunit PW9; Flags: Precursor PF00101:Ribulose bisphosphate carboxylase, small chain|PF12338:Ribulose-1,5-bisphosphate carboxylase small s
160	HORVU.MOREX.r2.5HG0355710.1	-4.13593	0.000380208
161	HORVU.MOREX.r2.3HG0182450.1	-4.13176	0.000239214
162	HORVU.MOREX.r2.3HG0239850.1	-4.13136	0.00281109	Q8VZN1.1 RecName: Full=Transcription repressor OFP5; AltName: Full=Ovate family protein 5; Short=AtOFP5 PF04844:Transcriptional repressor, ovate
163	HORVU.MOREX.r2.5HG0380050.1	-4.12837	0.0332919	Q9M8K5.1 RecName: Full=Heavy metal-associated isoprenylated plant protein 32; Short=AtHIP32; Flags: Precursor PF00403:Heavy-metal-associated domain
164	HORVU.MOREX.r2.7HG0563610.1	-4.12584	0.0141709
165	HORVU.MOREX.r2.7HG0581560.1	-4.11809	1.86065e-05	Q8LPH6.1 RecName: Full=Transcription factor MYB86; AltName: Full=Myb homolog 4; Short=AtMyb4; AltName: Full=Myb-related protein 86; Short=AtMYB86 PF00249:Myb-like DNA-binding domain
166	HORVU.MOREX.r2.5HG0409960.1	-4.11788	1.00475e-05
167	HORVU.MOREX.r2.6HG0450830.1	-4.0978	2.00113e-31	Q9FSV7.1 RecName: Full=Sucrose:sucrose 1-fructosyltransferase; AltName: Full=Sucrose 1(F)-fructosyltransferase; AltName: Full=Sucrose:sucrose 1(F)-beta-D-fructosyltransferase; Flags: Precursor PF08244:Glycosyl hydrolases family 32 C terminal|PF002
168	HORVU.MOREX.r2.6HG0485370.1	-4.09654	0.000155899	P92519.1 RecName: Full=Uncharacterized mitochondrial protein AtMg00810; AltName: Full=ORF240b PF07727:Reverse transcriptase (RNA-dependent DNA polymerase)
169	HORVU.MOREX.r2.2HG0136820.1	-4.05055	0.00228369	Q8S340.1 RecName: Full=Purple acid phosphatase 22; Flags: Precursor PF00149:Calcineurin-like phosphoesterase|PF16656:Purple acid Phosphatase, N-terminal domain|PF14008:Iron/zinc purple acid phosphatase-like protein C
170	HORVU.MOREX.r2.4HG0334940.1	-4.02246	2.46569e-11	O48780.1 RecName: Full=3-ketoacyl-CoA synthase 11; Short=KCS-11; AltName: Full=Very long-chain fatty acid condensing enzyme 11; Short=VLCFA condensing enzyme 11 PF08541:3-Oxoacyl-[acyl-carrier-protein (ACP)] synthase III C terminal|PF08392:FAE1/Ty
171	HORVU.MOREX.r2.4HG0324210.1	-4.01955	1.85878e-30
172	HORVU.MOREX.r2.2HG0154720.1	-4.00935	4.52672e-08	Q50EK3.1 RecName: Full=Cytochrome P450 704C1; AltName: Full=Cytochrome P450 CYPD [Pinus taeda] PF00067:Cytochrome P450
173	HORVU.MOREX.r2.7HG0560610.1	-4.00694	4.34768e-16
174	HORVU.MOREX.r2.7HG0623340.1	-4.00377	3.43702e-11	Q6ICL3.1 RecName: Full=Transport and Golgi organization protein 2 homolog PF05742:Transport and Golgi organisation 2
175	HORVU.MOREX.r2.3HG0244020.1	-4.00099	1.49439e-15
176	HORVU.MOREX.r2.2HG0154360.1	-3.98227	1.30627e-07	Q7XQ83.1 RecName: Full=Protein SPIRAL1-like 4 -
177	HORVU.MOREX.r2.2HG0101600.1	-3.9742	0.0204948	Q7XI41.1 RecName: Full=Probable trehalose-phosphate phosphatase 3; Short=OsTPP3; AltName: Full=Trehalose 6-phosphate phosphatase PF02358:Trehalose-phosphatase
178	HORVU.MOREX.r2.3HG0268720.1	-3.95894	0.0198349
179	HORVU.MOREX.r2.2HG0087410.1	-3.95422	0.000925294	Q1PFI4.2 RecName: Full=F-box protein At1g60400 -
180	HORVU.MOREX.r2.7HG0602380.1	-3.94139	0.000104876	Q9SBQ9.1 RecName: Full=Flavonoid 3'-monooxygenase; AltName: Full=Cytochrome P450 75B2; AltName: Full=Flavonoid 3'-hydroxylase [Petunia x hybrida] PF00067:Cytochrome P450
181	HORVU.MOREX.r2.6HG0453330.1	-3.92321	0.0260388
182	HORVU.MOREX.r2.4HG0344110.1	-3.90467	9.47381e-06	Q9LHN7.1 RecName: Full=Probable polyamine transporter At3g13620 PF13520:Amino acid permease
183	HORVU.MOREX.r2.3HG0234870.1	-3.90001	0.000430899	Q93Z92.1 RecName: Full=E3 ubiquitin-protein ligase At4g11680; AltName: Full=RING finger protein At4g11680 PF13639:Ring finger domain
184	HORVU.MOREX.r2.1HG0067320.1	-3.89219	6.74267e-05	P39101.1 RecName: Full=Protein CAJ1 PF00226:DnaJ domain|PF13370:4Fe-4S single cluster domain of Ferredoxin I
185	HORVU.MOREX.r2.3HG0247990.1	-3.88572	8.00695e-08	Q40636.2 RecName: Full=Expansin-A2; AltName: Full=Alpha-expansin-2; AltName: Full=OsEXP2; AltName: Full=OsEXPA2; AltName: Full=OsaEXPa1.23; AltName: Full=RiExB; AltName: Full=RiExC; Flags: Precursor PF03330:Rare lipoprotein A (RlpA)-like double-ps
186	HORVU.MOREX.r2.2HG0124400.1	-3.8796	1.54377e-22	O64864.1 RecName: Full=Protein YLS3; AltName: Full=Protein YELLOW-LEAF-SPECIFIC GENE 3; AltName: Full=Xylogen-like protein 9; Short=AtXYLP9; Flags: Precursor PF14368:Probable lipid transfer
187	HORVU.MOREX.r2.1HG0042000.1	-3.87099	6.83927e-07
188	HORVU.MOREX.r2.5HG0403420.1	-3.83909	1.13246e-10	Q9SX78.1 RecName: Full=Probable carboxylesterase 2; AltName: Full=AtCXE2 PF07859:alpha/beta hydrolase fold
189	HORVU.MOREX.r2.6HG0495020.1	-3.81918	2.55313e-10	Q9LHJ2.1 RecName: Full=UDP-glycosyltransferase 82A1 PF00201:UDP-glucoronosyl and UDP-glucosyl transferase
190	HORVU.MOREX.r2.5HG0424080.1	-3.81444	2.86214e-08	Q8H157.1 RecName: Full=Protein NRT1/ PTR FAMILY 4.6; Short=AtNPF4.6; AltName: Full=Nitrate transporter 1.2; AltName: Full=Nitrate transporter NTL1; AltName: Full=Protein ABA-IMPORTING TRANSPORTER 1 PF00854:POT family
191	HORVU.MOREX.r2.6HG0499580.1	-3.80269	0.00209723	A4IF94.1 RecName: Full=Hippocampus abundant transcript-like protein 1; AltName: Full=Major facilitator superfamily domain-containing 14B PF07690:Major Facilitator Superfamily
192	HORVU.MOREX.r2.1HG0013460.1	-3.80226	0.0101077	A7QEU4.2 RecName: Full=Peroxidase 5; Flags: Precursor PF00141:Peroxidase
193	HORVU.MOREX.r2.4HG0347900.1	-3.79959	0.0001762	P0DKI6.1 RecName: Full=Probable receptor-like protein kinase At1g33260 PF00069:Protein kinase domain
194	HORVU.MOREX.r2.2HG0088270.1	-3.7992	4.42147e-12	Q9SN74.1 RecName: Full=Transcription factor bHLH47; AltName: Full=Basic helix-loop-helix protein 47; Short=AtbHLH47; Short=bHLH 47; AltName: Full=Protein POPEYE; AltName: Full=Transcription factor EN 139; AltName: Full=bHLH transcription factor bHLH0
195	HORVU.MOREX.r2.7HG0614010.1	-3.79377	1.45866e-05	Q7XL73.1 RecName: Full=Protein PYRICULARIA ORYZAE RESISTANCE 21; Short=Pi21 -
196	HORVU.MOREX.r2.2HG0156750.1	-3.77616	4.73724e-30	Q9C7Z9.2 RecName: Full=Serine carboxypeptidase-like 18; Flags: Precursor PF00450:Serine carboxypeptidase
197	HORVU.MOREX.r2.3HG0274970.1	-3.76991	0.0121227	Q38J50.1 RecName: Full=Tricetin 3',4',5'-O-trimethyltransferase; Short=TaOMT2; AltName: Full=Caffeic acid 3-O-methyltransferase; Short=TaCM; AltName: Full=Flavone O-methyltransferase 2 PF00891:O-methyltransferase|PF08100:Dimerisation domain
198	HORVU.MOREX.r2.1HG0065580.1	-3.7685	0.0455564	Q8S3D2.1 RecName: Full=Transcription factor bHLH87; AltName: Full=Basic helix-loop-helix protein 87; Short=AtbHLH87; Short=bHLH 87; AltName: Full=Transcription factor EN 121; AltName: Full=bHLH transcription factor bHLH087 -
199	HORVU.MOREX.r2.3HG0248820.1	-3.76108	2.73497e-17	Q56Z59.2 RecName: Full=Patellin-3 PF03765:CRAL/TRIO, N-terminal domain|PF00650:CRAL/TRIO domain
200	HORVU.MOREX.r2.1HG0004870.1	-3.73375	2.19627e-07	Q9LFF9.1 RecName: Full=Soluble inorganic pyrophosphatase 4; AltName: Full=Pyrophosphate phospho-hydrolase 4; Short=PPase 4 PF00719:Inorganic pyrophosphatase
201	HORVU.MOREX.r2.7HG0616160.1	-3.71174	4.3743e-09	Q39962.1 RecName: Full=Citrate-binding protein; Flags: Precursor PF08787:Alginate lyase
202	HORVU.MOREX.r2.3HG0253330.1	-3.70897	0.000300456	P05100.1 RecName: Full=DNA-3-methyladenine glycosylase 1; AltName: Full=3-methyladenine-DNA glycosylase I, constitutive; Short=TAG I; AltName: Full=DNA-3-methyladenine glycosidase I; AltName: Full=DNA-3-methyladenine glycosylase I PF03352:Methylad
203	HORVU.MOREX.r2.7HG0621880.1	-3.69685	0.000788581	Q39214.1 RecName: Full=Disease resistance protein RPM1; AltName: Full=Resistance to Pseudomonas syringae protein 3 PF00931:NB-ARC domain
204	HORVU.MOREX.r2.4HG0321230.1	-3.69289	0.000607671	PF05664:Plant family of unknown function (DUF810)
205	HORVU.MOREX.r2.5HG0423940.1	-3.68301	0.000112966	Q08632.1 RecName: Full=Short-chain type dehydrogenase/reductase PF00106:short chain dehydrogenase
206	HORVU.MOREX.r2.1HG0044650.1	-3.66154	9.52928e-08	Q336T5.2 RecName: Full=Expansin-B3; AltName: Full=Beta-expansin-3; AltName: Full=OsEXPB3; AltName: Full=OsaEXPb1.10; Flags: Precursor PF01357:Pollen allergen|PF03330:Rare lipoprotein A (RlpA)-like double-psi beta-barrel
207	HORVU.MOREX.r2.2HG0155090.1	-3.65054	1.89438e-08	Q7XU38.3 RecName: Full=Cytochrome P450 87A3 PF00067:Cytochrome P450
208	HORVU.MOREX.r2.2HG0135260.1	-3.58461	0.0124659	PF16207:RAWUL domain RING finger- and WD40-associated ubiquitin-like
209	HORVU.MOREX.r2.4HG0316490.1	-3.57346	0.000956976	Q0WR59.2 RecName: Full=Probable inactive receptor kinase At5g10020; Flags: Precursor PF07714:Protein tyrosine kinase
210	HORVU.MOREX.r2.3HG0198790.1	-3.56805	0.0434041	Q0DKA5.1 RecName: Full=Acyl transferase 7; Short=OsAT7 PF02458:Transferase family
211	HORVU.MOREX.r2.7HG0621290.1	-3.56001	1.47471e-18	P27626.1 RecName: Full=Senescence-associated protein DIN1 PF00581:Rhodanese-like domain
212	HORVU.MOREX.r2.4HG0341970.1	-3.55958	0.00519733	P10290.1 RecName: Full=Anthocyanin regulatory C1 protein PF00249:Myb-like DNA-binding domain
213	HORVU.MOREX.r2.3HG0225160.1	-3.55843	0.000578952	Q9MAH1.1 RecName: Full=TPR repeat-containing thioredoxin TTL1; AltName: Full=Tetratricopeptide repeat thioredoxin-like 1 PF00085:Thioredoxin|PF13414:TPR repeat
214	HORVU.MOREX.r2.3HG0256100.1	-3.5543	8.09522e-08
215	HORVU.MOREX.r2.2HG0154150.1	-3.54691	0.0011149	PF13639:Ring finger domain
216	HORVU.MOREX.r2.4HG0330300.1	-3.54215	0.0262436	Q8L7J2.1 RecName: Full=Beta-glucosidase 6; Short=Os3bglu6; Flags: Precursor PF00232:Glycosyl hydrolase family 1
217	HORVU.MOREX.r2.1HG0070360.1	-3.54098	5.99079e-05	Q9M363.1 RecName: Full=Cytochrome b561 and DOMON domain-containing protein At3g61750; AltName: Full=Protein b561A.tha9; Flags: Precursor -
218	HORVU.MOREX.r2.4HG0343610.1	-3.54093	1.66369e-17	Q94LW3.1 RecName: Full=Homeobox protein knotted-1-like 3; AltName: Full=Homeobox protein HOS66 PF03789:ELK domain|PF05920:Homeobox KN domain|PF03790:KNOX1 domain|PF03791:KNOX2 domain
219	HORVU.MOREX.r2.3HG0187470.1	-3.53704	5.45779e-08	Q9M9C5.1 RecName: Full=Probable leucine-rich repeat receptor-like protein kinase At1g68400; Flags: Precursor PF00069:Protein kinase domain|PF08263:Leucine rich repeat N-terminal domain
220	HORVU.MOREX.r2.7HG0594910.1	-3.52955	9.0825e-84	Q5Z653.2 RecName: Full=Zinc transporter 10; AltName: Full=ZRT/IRT-like protein 10; Short=OsZIP10; Flags: Precursor PF02535:ZIP Zinc transporter
221	HORVU.MOREX.r2.7HG0609070.1	-3.5232	0.0196384	PF14383:DUF761-associated sequence motif|PF14309:Domain of unknown function (DUF4378)
222	HORVU.MOREX.r2.4HG0320050.1	-3.51833	6.90756e-06	Q9LY46.1 RecName: Full=Protein ESKIMO 1; AltName: Full=Protein trichome birefringence-like 29 PF14416:PMR5 N terminal Domain|PF13839:GDSL/SGNH-like Acyl-Esterase family found in Pmr5 and Cas1p
223	HORVU.MOREX.r2.2HG0143790.1	-3.49996	0.0498745
224	HORVU.MOREX.r2.7HG0619760.1	-3.4961	1.3921e-18
225	HORVU.MOREX.r2.7HG0591880.1	-3.48252	0.0469715	P50472.1 RecName: Full=Probable glutathione S-transferase BZ2; AltName: Full=Protein bronze-2 PF13410:Glutathione S-transferase, C-terminal domain|PF13417:Glutathione S-transferase, N-terminal domain
226	HORVU.MOREX.r2.5HG0442420.1	-3.481	0.0029622	Q9FHK7.1 RecName: Full=Probable leucine-rich repeat receptor-like protein kinase At5g05160; Flags: Precursor PF13855:Leucine rich repeat
227	HORVU.MOREX.r2.5HG0406800.1	-3.47916	1.21546e-06	Q9LXU9.1 RecName: Full=IRK-interacting protein -
228	HORVU.MOREX.r2.3HG0238210.1	-3.47077	3.73119e-08	Q942D4.1 RecName: Full=BURP domain-containing protein 3; Short=OsBURP03; Flags: Precursor PF03181:BURP domain
229	HORVU.MOREX.r2.4HG0336630.1	-3.4659	0.00549053	Q50EK1.1 RecName: Full=Cytochrome P450 716B1; AltName: Full=Cytochrome P450 CYPA1 PF00067:Cytochrome P450
230	HORVU.MOREX.r2.3HG0237550.1	-3.46062	2.87442e-12	Q8L4B0.1 RecName: Full=Probable galacturonosyltransferase 15 PF01501:Glycosyl transferase family 8
231	HORVU.MOREX.r2.4HG0346590.1	-3.44664	6.95192e-05	Q9LD07.1 RecName: Full=Expansin-B7; AltName: Full=Beta-expansin-7; AltName: Full=OsEXPB7; AltName: Full=OsaEXPb1.12; Flags: Precursor PF03330:Rare lipoprotein A (RlpA)-like double-psi beta-barrel|PF01357:Pollen allergen
232	HORVU.MOREX.r2.3HG0246840.1	-3.43846	3.24263e-15	Q9ZVC7.2 RecName: Full=Xylogen-like protein 11; Flags: Precursor PF14368:Probable lipid transfer
233	HORVU.MOREX.r2.1HG0077830.1	-3.42105	0.00630776
234	HORVU.MOREX.r2.2HG0090850.1	-3.40408	9.24328e-07	A4II73.2 RecName: Full=Esterase OVCA2; AltName: Full=Ovarian cancer-associated gene 2 protein homolog PF03959:Serine hydrolase (FSH1)
235	HORVU.MOREX.r2.3HG0197750.1	-3.39908	0.00166236
236	HORVU.MOREX.r2.4HG0343140.1	-3.3844	4.64367e-06	Q9FMY1.1 RecName: Full=Cytochrome P450 86B1 PF00067:Cytochrome P450
237	HORVU.MOREX.r2.1HG0067890.1	-3.37683	0.017845	D3UAG0.1 RecName: Full=UDP-glycosyltransferase 71K1; AltName: Full=UDP-glucose:chalcone 2'-O-glucosyltransferase; AltName: Full=UDP-glucose:flavonol 2'-O-glucosyltransferase PF00201:UDP-glucoronosyl and UDP-glucosyl transferase
238	HORVU.MOREX.r2.4HG0296280.1	-3.37356	0.00180126	Q9FE20.1 RecName: Full=Serine/threonine-protein kinase PBS1; AltName: Full=AvrPphB susceptible protein 1 PF00069:Protein kinase domain
239	HORVU.MOREX.r2.6HG0507740.1	-3.36297	2.08616e-19	PF04195:Putative gypsy type transposon
240	HORVU.MOREX.r2.6HG0496770.1	-3.35925	0.0470065	PF13855:Leucine rich repeat
241	HORVU.MOREX.r2.2HG0174220.1	-3.35642	9.71027e-19	Q9FMY1.1 RecName: Full=Cytochrome P450 86B1 PF00067:Cytochrome P450
242	HORVU.MOREX.r2.3HG0238830.1	-3.35494	8.60443e-13	Q9FUD1.1 RecName: Full=Profilin-A PF00235:Profilin
243	HORVU.MOREX.r2.7HG0554600.1	-3.34991	2.77282e-20	Q9T041.2 RecName: Full=Microtubule-associated protein TORTIFOLIA1; AltName: Full=Microtubule-associated protein SPIRAL2; AltName: Full=Protein CONVOLUTA -
244	HORVU.MOREX.r2.2HG0156170.1	-3.34691	0.000569564
245	HORVU.MOREX.r2.3HG0195950.1	-3.33928	0.000122266	Q8RWW0.1 RecName: Full=Receptor-like serine/threonine-protein kinase ALE2; AltName: Full=Protein ABNORMAL LEAF SHAPE 2; Flags: Precursor PF07714:Protein tyrosine kinase
246	HORVU.MOREX.r2.6HG0467230.1	-3.33892	0.00362396	F4IPI4.1 RecName: Full=Rhodanese-like domain-containing protein 17; AltName: Full=Sulfurtransferase 17; Short=AtStr17 PF00581:Rhodanese-like domain
247	HORVU.MOREX.r2.3HG0203620.1	-3.33782	2.30245e-24	Q8VY22.1 RecName: Full=Protein trichome birefringence-like 38 PF14416:PMR5 N terminal Domain|PF13839:GDSL/SGNH-like Acyl-Esterase family found in Pmr5 and Cas1p
248	HORVU.MOREX.r2.7HG0556270.1	-3.33133	5.50091e-09	Q9XF43.1 RecName: Full=3-ketoacyl-CoA synthase 6; Short=KCS-6; AltName: Full=Cuticular protein 1; AltName: Full=Eceriferum 6; AltName: Full=Very long-chain fatty acid condensing enzyme 6; Short=VLCFA condensing enzyme 6 PF08392:FAE1/Type III polyk
249	HORVU.MOREX.r2.1HG0073490.1	-3.31891	0.0481596	P68539.1 RecName: Full=Cytochrome c oxidase subunit 1; AltName: Full=Cytochrome c oxidase polypeptide I >P68540.1 RecName: Full=Cytochrome c oxidase subunit 1; AltName: Full=Cytochrome c oxidase polypeptide I PF00115:Cytochrome C and Quinol oxidas
250	HORVU.MOREX.r2.2HG0087420.1	-3.30091	3.30803e-07	Q6ZBZ2.1 RecName: Full=Germin-like protein 8-14; AltName: Full=Germin-like protein 1; AltName: Full=Germin-like protein 5; Short=OsGER5; Flags: Precursor PF00190:Cupin
251	HORVU.MOREX.r2.1HG0064190.1	-3.28123	3.08976e-29	Q5ZBY9.1 RecName: Full=Photosystem II reaction center W protein, chloroplastic; AltName: Full=PSII 6.1 kDa protein; Flags: Precursor PF07123:Photosystem II reaction centre W protein (PsbW)
252	HORVU.MOREX.r2.2HG0090840.1	-3.27862	0.000518688	PF03959:Serine hydrolase (FSH1)
253	HORVU.MOREX.r2.7HG0564780.1	-3.27605	0.000557322
254	HORVU.MOREX.r2.7HG0540030.1	-3.27097	8.29571e-13	Q9LU14.1 RecName: Full=GDSL esterase/lipase APG; AltName: Full=Extracellular lipase APG; Flags: Precursor PF00657:GDSL-like Lipase/Acylhydrolase
255	HORVU.MOREX.r2.2HG0136190.1	-3.26784	0.0374686
256	HORVU.MOREX.r2.6HG0508110.1	-3.26061	0.00288676	Q6FUJ0.1 RecName: Full=Dynein light chain 1, cytoplasmic PF01221:Dynein light chain type 1
257	HORVU.MOREX.r2.7HG0595870.1	-3.25611	0.00960284	Q9LYD3.1 RecName: Full=Dehydration-responsive element-binding protein 3; AltName: Full=Protein TINY 2 PF00847:AP2 domain
258	HORVU.MOREX.r2.1HG0078280.1	-3.25405	1.17353e-05	Q9SBQ9.1 RecName: Full=Flavonoid 3'-monooxygenase; AltName: Full=Cytochrome P450 75B2; AltName: Full=Flavonoid 3'-hydroxylase [Petunia x hybrida] PF00067:Cytochrome P450
259	HORVU.MOREX.r2.5HG0384320.1	-3.2466	3.43678e-21	Q8VZW3.1 RecName: Full=Probable chalcone--flavonone isomerase 3; Short=Chalcone isomerase 3; AltName: Full=Chalcone isomerase-like 1 PF02431:Chalcone-flavanone isomerase
260	HORVU.MOREX.r2.2HG0090880.1	-3.24567	0.00410915	Q9SG80.1 RecName: Full=Alpha-L-arabinofuranosidase 1; Short=AtASD1; AltName: Full=Beta-D-xylosidase; Flags: Precursor PF06964:Alpha-L-arabinofuranosidase C-terminus
261	HORVU.MOREX.r2.4HG0282590.1	-3.23483	1.18874e-08
262	HORVU.MOREX.r2.6HG0478960.1	-3.21294	0.00230119	Q6Z6D6.1 RecName: Full=Cytochrome P450 734A2 PF00067:Cytochrome P450
263	HORVU.MOREX.r2.6HG0458180.1	-3.20318	2.06327e-05	O81032.1 RecName: Full=Probable L-gulonolactone oxidase 6; Short=AtGulLO6; Flags: Precursor PF04030:D-arabinono-1,4-lactone oxidase|PF01565:FAD binding domain
264	HORVU.MOREX.r2.6HG0491140.1	-3.20314	4.15137e-14	O80594.2 RecName: Full=Ergosterol biosynthetic protein 28 PF03694:Erg28 like protein
265	HORVU.MOREX.r2.5HG0389930.1	-3.20193	0.000346469	PF03760:Late embryogenesis abundant (LEA) group 1
266	HORVU.MOREX.r2.1HG0052100.1	-3.19973	0.0495136	PF04398:Protein of unknown function, DUF538
267	HORVU.MOREX.r2.4HG0276350.1	-3.18711	1.71653e-05	Q84MB3.1 RecName: Full=1-aminocyclopropane-1-carboxylate oxidase homolog 1 PF14226:non-haem dioxygenase in morphine synthesis N-terminal|PF03171:2OG-Fe(II) oxygenase superfamily
268	HORVU.MOREX.r2.7HG0529470.1	-3.1855	1.30688e-14	PF13639:Ring finger domain
269	HORVU.MOREX.r2.2HG0086050.1	-3.18203	9.20205e-12	P00871.2 RecName: Full=Ribulose bisphosphate carboxylase small chain PWS4.3, chloroplastic; Short=RuBisCO small subunit PWS4.3; Flags: Precursor PF12338:Ribulose-1,5-bisphosphate carboxylase small subunit|PF00101:Ribulose bisphosphate carboxylase,
270	HORVU.MOREX.r2.7HG0591250.1	-3.17556	0.048071	Q6Z8L2.1 RecName: Full=Putative laccase-9; AltName: Full=Benzenediol:oxygen oxidoreductase 9; AltName: Full=Diphenol oxidase 9; AltName: Full=Urishiol oxidase 9; Flags: Precursor PF00394:Multicopper oxidase|PF07731:Multicopper oxidase|PF07732:Mult
271	HORVU.MOREX.r2.5HG0366980.1	-3.17377	3.38608e-11	PF04398:Protein of unknown function, DUF538
272	HORVU.MOREX.r2.7HG0565770.1	-3.17334	9.42716e-21
273	HORVU.MOREX.r2.5HG0357790.1	-3.15448	0.0162002	PF02519:Auxin responsive protein
274	HORVU.MOREX.r2.5HG0437190.1	-3.15099	3.75073e-19	Q8S3X0.1 RecName: Full=Chalcone--flavonone isomerase; Short=Chalcone isomerase PF02431:Chalcone-flavanone isomerase
275	HORVU.MOREX.r2.1HG0054350.1	-3.14868	0.0142915	Q9SCP6.1 RecName: Full=UDP-glycosyltransferase 73D1 PF00201:UDP-glucoronosyl and UDP-glucosyl transferase
276	HORVU.MOREX.r2.7HG0579230.1	-3.1436	1.67916e-32	Q84UP7.1 RecName: Full=Probable mixed-linked glucan synthase 6; AltName: Full=1,3;1,4-beta-D-glucan synthase 6; AltName: Full=Cellulose synthase-like protein F6; AltName: Full=OsCslF6 PF03552:Cellulose synthase
277	HORVU.MOREX.r2.5HG0389250.1	-3.14032	0.00322924
278	HORVU.MOREX.r2.2HG0150970.1	-3.12357	0.000380208	O49561.2 RecName: Full=Gibberellin 2-beta-dioxygenase 8; AltName: Full=GA 2-oxidase 8; AltName: Full=Gibberellin 2-beta-hydroxylase 8; AltName: Full=Gibberellin 2-oxidase 8 PF03171:2OG-Fe(II) oxygenase superfamily|PF14226:non-haem dioxygenase in m
279	HORVU.MOREX.r2.3HG0253420.1	-3.12002	5.41873e-13	Q9SFB5.1 RecName: Full=Serine carboxypeptidase-like 27; Flags: Precursor PF00450:Serine carboxypeptidase
280	HORVU.MOREX.r2.2HG0179370.1	-3.11751	0.0288782	Q9SBQ9.1 RecName: Full=Flavonoid 3'-monooxygenase; AltName: Full=Cytochrome P450 75B2; AltName: Full=Flavonoid 3'-hydroxylase [Petunia x hybrida] PF00067:Cytochrome P450
281	HORVU.MOREX.r2.2HG0156590.1	-3.11676	0.0188704	Q84WW5.1 RecName: Full=Vesicle-associated protein 1-3; AltName: Full=Plant VAP homolog 13; Short=AtPVA13; AltName: Full=VAMP-associated protein 1-3; Contains: RecName: Full=Vesicle-associated protein 1-3, N-terminally processed PF00635:MSP (Major
282	HORVU.MOREX.r2.2HG0095020.1	-3.11513	0.000672483	Q9SCU0.1 RecName: Full=Short-chain dehydrogenase reductase 2a; Short=AtSDR2a PF00106:short chain dehydrogenase
283	HORVU.MOREX.r2.5HG0425320.1	-3.11407	0.000330026	Q9LIE5.1 RecName: Full=Protein FAR-RED ELONGATED HYPOCOTYL 3 PF03101:FAR1 DNA-binding domain|PF10551:MULE transposase domain
284	HORVU.MOREX.r2.3HG0238690.1	-3.11315	0.00775817	Q9SX31.1 RecName: Full=Proline-rich receptor-like protein kinase PERK9; AltName: Full=Proline-rich extensin-like receptor kinase 9; Short=AtPERK9 PF07714:Protein tyrosine kinase
285	HORVU.MOREX.r2.4HG0290970.1	-3.10974	0.0452086	Q53PH2.1 RecName: Full=Transcription factor PCF3 PF03634:TCP family transcription factor
286	HORVU.MOREX.r2.2HG0172230.1	-3.10231	6.73951e-11	P26018.1 RecName: Full=Chalcone synthase 1; AltName: Full=Naringenin-chalcone synthase 1 PF02797:Chalcone and stilbene synthases, C-terminal domain|PF00195:Chalcone and stilbene synthases, N-terminal domain
287	HORVU.MOREX.r2.7HG0553280.1	-3.08349	1.71505e-06	Q67UL3.1 RecName: Full=Probable auxin efflux carrier component 1c; Short=OsPIN1c; AltName: Full=OsPIN1a PF03547:Membrane transport protein
288	HORVU.MOREX.r2.2HG0158440.1	-3.08064	1.29879e-06	Q7XLD4.2 RecName: Full=Zinc transporter 3; AltName: Full=ZRT/IRT-like protein 3; Short=OsZIP3; Flags: Precursor PF02535:ZIP Zinc transporter
289	HORVU.MOREX.r2.6HG0517650.1	-3.08037	1.18095e-22	Q9SDZ9.1 RecName: Full=Purple acid phosphatase 2; AltName: Full=Manganese(II) purple acid phosphatase 2; Flags: Precursor PF14008:Iron/zinc purple acid phosphatase-like protein C|PF16656:Purple acid Phosphatase, N-terminal domain|PF00149:Calcineur
290	HORVU.MOREX.r2.1HG0014000.1	-3.06968	0.0419994
291	HORVU.MOREX.r2.3HG0240970.1	-3.06804	1.3271e-06	PF14009:Domain of unknown function (DUF4228)
292	HORVU.MOREX.r2.4HG0287430.1	-3.06334	3.09717e-06	Q9T0F7.1 RecName: Full=Glucuronoxylan 4-O-methyltransferase 2 PF04669:Polysaccharide biosynthesis
293	HORVU.MOREX.r2.2HG0153230.1	-3.0623	0.00491306	Q39117.1 RecName: Full=Trihelix transcription factor GT-2; AltName: Full=Trihelix DNA-binding protein GT-2 PF13837:Myb/SANT-like DNA-binding domain
294	HORVU.MOREX.r2.3HG0204700.1	-3.06086	0.00748629	P81898.2 RecName: Full=Peptide-N4-(N-acetyl-beta-glucosaminyl)asparagine amidase A; Short=PNGase A; AltName: Full=Glycopeptide N-glycosidase; AltName: Full=N-glycanase; Contains: RecName: Full=Peptide-N4-(N-acetyl-beta-glucosaminyl)asparagine amidase
295	HORVU.MOREX.r2.3HG0187630.1	-3.05692	0.0326149	A3DH97.1 RecName: Full=Anti-sigma-I factor RsgI6; AltName: Full=Endo-1,4-beta-xylanase PF00331:Glycosyl hydrolase family 10
296	HORVU.MOREX.r2.5HG0402060.1	-3.05025	1.10312e-06	PF13639:Ring finger domain
297	HORVU.MOREX.r2.1HG0032090.1	-3.04953	9.8945e-06	Q9AV71.1 RecName: Full=Cellulose synthase A catalytic subunit 7 [UDP-forming]; AltName: Full=OsCesA7 PF03552:Cellulose synthase|PF14569:Zinc-binding RING-finger
298	HORVU.MOREX.r2.1HG0005990.1	-3.04683	0.0263723	Q43250.1 RecName: Full=3-hydroxyindolin-2-one monooxygenase; AltName: Full=Cytochrome P450 71C1; AltName: Full=Protein benzoxazineless 4 PF00067:Cytochrome P450
299	HORVU.MOREX.r2.2HG0081610.1	-3.04284	0.0116609	P53415.1 RecName: Full=Chalcone synthase 2; AltName: Full=Naringenin-chalcone synthase 2 PF00195:Chalcone and stilbene synthases, N-terminal domain|PF02797:Chalcone and stilbene synthases, C-terminal domain
300	HORVU.MOREX.r2.1HG0073500.1	-3.03245	7.58772e-12	P04784.1 RecName: Full=Chlorophyll a-b binding protein, chloroplastic; AltName: Full=LHCII type I CAB; Short=LHCP; Flags: Precursor PF00504:Chlorophyll A-B binding protein
301	HORVU.MOREX.r2.5HG0412580.1	-3.03245	0.0221846	Q7XUR3.2 RecName: Full=Putative alpha-L-fucosidase 1; AltName: Full=Alpha-L-fucoside fucohydrolase; Flags: Precursor PF01120:Alpha-L-fucosidase
302	HORVU.MOREX.r2.3HG0256590.1	-3.03228	0.0154114	Q0JH50.1 RecName: Full=Gibberellin 20 oxidase 2; AltName: Full=GA 20-oxidase 2; AltName: Full=Gibberellin C-20 oxidase 2; AltName: Full=Os20ox2; AltName: Full=Protein semidwarf-1 >P0C5H5.1 RecName: Full=Gibberellin 20 oxidase 2; AltName: Full=GA 20-o
303	HORVU.MOREX.r2.2HG0129140.1	-3.02938	5.4581e-07	Q9LVH4.1 RecName: Full=Protein C2-DOMAIN ABA-RELATED 4; AltName: Full=C2 domain-containing protein; Short=AtC2; AltName: Full=GTPase activating protein 1; Short=AtGAP1 PF00168:C2 domain
304	HORVU.MOREX.r2.2HG0113870.1	-3.00898	6.29596e-07	Q7GCM7.1 RecName: Full=Xylanase inhibitor protein 1; AltName: Full=Class III chitinase homolog a; AltName: Full=RIXI protein; Flags: Precursor PF00704:Glycosyl hydrolases family 18
305	HORVU.MOREX.r2.7HG0558300.1	-3.00568	7.08218e-18	C3W7B0.1 RecName: Full=UDP-glucose:2-hydroxyflavanone C-glucosyltransferase; Short=OsCGT PF00201:UDP-glucoronosyl and UDP-glucosyl transferase
306	HORVU.MOREX.r2.1HG0053570.1	-2.99922	1.11997e-24	Q9LSB1.1 RecName: Full=UDP-glucuronate:xylan alpha-glucuronosyltransferase 1; Short=UDP-GlcA:xylan glucuronyltransferase 1; AltName: Full=Glycogenin-like protein 1; AltName: Full=Plant glycogenin-like starch initiation protein 1; AltName: Full=Protei
307	HORVU.MOREX.r2.6HG0498080.1	-2.99651	6.33159e-07	Q8LBQ7.2 RecName: Full=Ethylene-responsive transcription factor ERF034 PF00847:AP2 domain
308	HORVU.MOREX.r2.4HG0346300.1	-2.99054	2.79804e-17	Q9SU35.1 RecName: Full=pEARLI1-like lipid transfer protein 1; AltName: Full=Protein AZELAIC ACID INDUCED 1; Flags: Precursor PF14547:Hydrophobic seed protein
309	HORVU.MOREX.r2.6HG0451610.1	-2.98575	1.23888e-07	Q8VYY5.1 RecName: Full=Receptor-like serine/threonine-protein kinase NCRK; Flags: Precursor PF00069:Protein kinase domain
310	HORVU.MOREX.r2.4HG0334210.1	-2.98416	1.39756e-15	Q9XF43.1 RecName: Full=3-ketoacyl-CoA synthase 6; Short=KCS-6; AltName: Full=Cuticular protein 1; AltName: Full=Eceriferum 6; AltName: Full=Very long-chain fatty acid condensing enzyme 6; Short=VLCFA condensing enzyme 6 PF08392:FAE1/Type III polyk
311	HORVU.MOREX.r2.1HG0046030.1	-2.9816	1.78317e-07	Q9LYD3.1 RecName: Full=Dehydration-responsive element-binding protein 3; AltName: Full=Protein TINY 2 PF00847:AP2 domain
312	HORVU.MOREX.r2.2HG0171570.1	-2.98069	3.07355e-06	Q9FLG1.1 RecName: Full=Beta-D-xylosidase 4; Short=AtBXL4; Flags: Precursor PF14310:Fibronectin type III-like domain|PF01915:Glycosyl hydrolase family 3 C-terminal domain|PF00933:Glycosyl hydrolase family 3 N terminal domain
313	HORVU.MOREX.r2.2HG0118190.1	-2.97397	0.000508794	PF04195:Putative gypsy type transposon
314	HORVU.MOREX.r2.4HG0330890.1	-2.96814	0.000641662	Q9SGZ5.2 RecName: Full=Probable beta-D-xylosidase 7; Short=AtBXL7; Flags: Precursor PF14310:Fibronectin type III-like domain|PF00933:Glycosyl hydrolase family 3 N terminal domain|PF01915:Glycosyl hydrolase family 3 C-terminal domain
315	HORVU.MOREX.r2.1HG0064430.1	-2.95856	6.36313e-11	P04784.1 RecName: Full=Chlorophyll a-b binding protein, chloroplastic; AltName: Full=LHCII type I CAB; Short=LHCP; Flags: Precursor PF00504:Chlorophyll A-B binding protein
316	HORVU.MOREX.r2.5HG0447630.1	-2.94852	0.000449366	Q9FLU5.1 RecName: Full=Heavy metal-associated isoprenylated plant protein 9; Short=AtHIP09; Flags: Precursor PF00403:Heavy-metal-associated domain
317	HORVU.MOREX.r2.5HG0366940.1	-2.93085	0.00102707	Q9SYJ2.1 RecName: Full=Probable glycerol-3-phosphate acyltransferase 3; Short=AtGPAT3 PF01553:Acyltransferase
318	HORVU.MOREX.r2.2HG0171200.1	-2.92719	0.0284476	O23791.1 RecName: Full=Fruit bromelain; AltName: Allergen=Ana c 2; Flags: Precursor PF00112:Papain family cysteine protease|PF08246:Cathepsin propeptide inhibitor domain (I29)
319	HORVU.MOREX.r2.3HG0231300.1	-2.92492	5.56935e-05	O49459.1 RecName: Full=NAC domain-containing protein 73; Short=ANAC073; AltName: Full=Protein SECONDARY WALL-ASSOCIATED NAC DOMAIN PROTEIN 2 PF02365:No apical meristem (NAM) protein
320	HORVU.MOREX.r2.2HG0151710.1	-2.92272	0.0439048	Q9FMW4.1 RecName: Full=Putative GEM-like protein 8 PF02893:GRAM domain
321	HORVU.MOREX.r2.6HG0471060.1	-2.9201	0.00516402	Q0V7T5.1 RecName: Full=Probable receptor-like protein kinase At1g80640; Flags: Precursor PF00069:Protein kinase domain
322	HORVU.MOREX.r2.2HG0083480.1	-2.91282	0.0010858	Q42798.1 RecName: Full=3,9-dihydroxypterocarpan 6A-monooxygenase; AltName: Full=Cytochrome P450 93A1; AltName: Full=Dihydroxypterocarpan 6a-hydroxylase; Short=D6aH PF00067:Cytochrome P450
323	HORVU.MOREX.r2.2HG0130300.1	-2.8972	1.28681e-09	Q69L99.1 RecName: Full=Laccase-14; AltName: Full=Benzenediol:oxygen oxidoreductase 14; AltName: Full=Diphenol oxidase 14; AltName: Full=Urishiol oxidase 14; Flags: Precursor PF07731:Multicopper oxidase|PF00394:Multicopper oxidase|PF07732:Multicopp
324	HORVU.MOREX.r2.6HG0462450.1	-2.89205	3.90732e-09	O65375.1 RecName: Full=Leucine-rich repeat extensin-like protein 1; Short=AtLRX1; Short=LRR/EXTENSIN1; AltName: Full=Cell wall hydroxyproline-rich glycoprotein; Flags: Precursor PF13855:Leucine rich repeat
325	HORVU.MOREX.r2.2HG0158820.1	-2.88587	0.0010909
326	HORVU.MOREX.r2.6HG0507750.1	-2.88529	1.32838e-15
327	HORVU.MOREX.r2.1HG0016480.1	-2.88395	2.93314e-06	Q9ZT66.1 RecName: Full=Endo-1,3;1,4-beta-D-glucanase; Flags: Precursor PF01738:Dienelactone hydrolase family
328	HORVU.MOREX.r2.6HG0505200.1	-2.88046	2.51806e-07	Q9LXV0.1 RecName: Full=UDP-glycosyltransferase 92A1 PF00201:UDP-glucoronosyl and UDP-glucosyl transferase
329	HORVU.MOREX.r2.5HG0385190.1	-2.87143	1.84195e-07	O80919.2 RecName: Full=Protein trichome birefringence-like 34 PF14416:PMR5 N terminal Domain|PF13839:GDSL/SGNH-like Acyl-Esterase family found in Pmr5 and Cas1p
330	HORVU.MOREX.r2.1HG0035950.1	-2.86869	0.000106861	Q9SJQ1.1 RecName: Full=Leucine-rich repeat receptor-like protein kinase PXC1; AltName: Full=Protein PXY/TDR-CORRELATED 1; Flags: Precursor PF00069:Protein kinase domain
331	HORVU.MOREX.r2.7HG0619620.1	-2.86344	0.000422909	Q69S43.1 RecName: Full=Cyclin-D6-1; AltName: Full=G1/S-specific cyclin-D6-1; Short=CycD6;1 -
332	HORVU.MOREX.r2.4HG0305830.1	-2.85484	0.0124254	Q9LNG5.1 RecName: Full=Serine/threonine-protein phosphatase 7 long form homolog PF10536:Plant mobile domain
333	HORVU.MOREX.r2.3HG0213550.1	-2.85273	7.51371e-07	Q8LPN7.1 RecName: Full=E3 ubiquitin-protein ligase RING1-like; AltName: Full=RING finger protein 1 PF14369:zinc-ribbon|PF13639:Ring finger domain
334	HORVU.MOREX.r2.2HG0098070.1	-2.84109	2.75166e-08	Q9LT10.1 RecName: Full=Probable carboxylesterase 18; AltName: Full=AtCXE18 PF07859:alpha/beta hydrolase fold
335	HORVU.MOREX.r2.2HG0166150.1	-2.83971	0.0162	PF12609:Wound-induced protein
336	HORVU.MOREX.r2.6HG0507430.1	-2.83866	0.0300679	P0C035.1 RecName: Full=RING-H2 finger protein ATL60; AltName: Full=RING-type E3 ubiquitin transferase ATL60 PF13639:Ring finger domain
337	HORVU.MOREX.r2.6HG0464140.1	-2.83474	0.00800161	Q8VYP6.1 RecName: Full=Polynucleotide 5'-hydroxyl-kinase NOL9; AltName: Full=Nucleolar protein 9 homolog PF16575:mRNA cleavage and polyadenylation factor CLP1 P-loop
338	HORVU.MOREX.r2.6HG0458370.1	-2.8342	2.74636e-09	Q7XC35.1 RecName: Full=Cyclin-P4-1; Short=CycP4;1 PF08613:Cyclin
339	HORVU.MOREX.r2.3HG0188660.1	-2.82686	6.88683e-60	Q43767.1 RecName: Full=Non-specific lipid-transfer protein 4.1; Short=LTP 4.1; AltName: Full=CW-21; Short=CW21; Flags: Precursor PF00234:Protease inhibitor/seed storage/LTP family
340	HORVU.MOREX.r2.5HG0395580.1	-2.81908	0.00167374
341	HORVU.MOREX.r2.5HG0410220.1	-2.81112	1.39803e-13	Q9LW26.1 RecName: Full=Acyltransferase-like protein At3g26840, chloroplastic; Flags: Precursor PF12146:Serine aminopeptidase, S33|PF03982:Diacylglycerol acyltransferase
342	HORVU.MOREX.r2.2HG0179350.1	-2.80677	6.42517e-05	Q9SS01.1 RecName: Full=Benzoate--CoA ligase, peroxisomal; AltName: Full=Acyl-activating enzyme 20; AltName: Full=Protein BENZOYLOXYGLUCOSINOLATE 1 PF00501:AMP-binding enzyme|PF13193:AMP-binding enzyme C-terminal domain
343	HORVU.MOREX.r2.5HG0397620.1	-2.80351	0.0229451
344	HORVU.MOREX.r2.2HG0137700.1	-2.80021	0.0260017	PF14368:Probable lipid transfer
345	HORVU.MOREX.r2.1HG0060720.1	-2.78485	1.37028e-05	Q9SVC5.1 RecName: Full=Dof zinc finger protein DOF3.5; Short=AtDOF3.5 PF02701:Dof domain, zinc finger
346	HORVU.MOREX.r2.4HG0305060.1	-2.78166	1.36923e-05	PF14223:gag-polypeptide of LTR copia-type
347	HORVU.MOREX.r2.6HG0501580.1	-2.7796	0.0122811	PF04570:zinc-finger of the FCS-type, C2-C2
348	HORVU.MOREX.r2.2HG0154730.1	-2.77332	0.000401955	Q9FLI4.1 RecName: Full=Subtilisin-like protease SBT1.3; AltName: Full=Subtilase subfamily 1 member 3; Short=AtSBT1.3; Flags: Precursor PF05922:Peptidase inhibitor I9|PF00082:Subtilase family|PF02225:PA domain
349	HORVU.MOREX.r2.5HG0434360.1	-2.77026	1.2237e-05
350	HORVU.MOREX.r2.5HG0400530.1	-2.76983	1.24844e-06	Q7VG78.1 RecName: Full=Probable GMP synthase [glutamine-hydrolyzing]; AltName: Full=GMP synthetase; AltName: Full=Glutamine amidotransferase PF03352:Methyladenine glycosylase
351	HORVU.MOREX.r2.2HG0118160.1	-2.76927	9.83628e-06
352	HORVU.MOREX.r2.6HG0486760.1	-2.75753	2.33995e-07
353	HORVU.MOREX.r2.5HG0406650.1	-2.75594	2.3286e-06
354	HORVU.MOREX.r2.5HG0424060.1	-2.75386	0.0106551	Q6VAA9.1 RecName: Full=UDP-glycosyltransferase 73E1 PF00201:UDP-glucoronosyl and UDP-glucosyl transferase
355	HORVU.MOREX.r2.4HG0331980.1	-2.74559	1.69605e-05	PF14009:Domain of unknown function (DUF4228)
356	HORVU.MOREX.r2.5HG0402040.1	-2.74503	4.23587e-07	Q9LI65.1 RecName: Full=WAT1-related protein At3g30340 PF00892:EamA-like transporter family
357	HORVU.MOREX.r2.5HG0384820.1	-2.745	0.0061923	PF04749:PLAC8 family|PF11204:Protein of unknown function (DUF2985)
358	HORVU.MOREX.r2.3HG0235980.1	-2.74055	0.000304676
359	HORVU.MOREX.r2.5HG0418960.1	-2.73834	0.0400104	Q8RV79.1 RecName: Full=Cytosolic sulfotransferase 11; Short=AtSOT11 PF00685:Sulfotransferase domain
360	HORVU.MOREX.r2.5HG0436260.1	-2.73659	1.31332e-12
361	HORVU.MOREX.r2.7HG0567160.1	-2.72816	1.34395e-07	Q9SRT2.1 RecName: Full=Transcription factor bHLH62; AltName: Full=Basic helix-loop-helix protein 62; Short=AtbHLH62; Short=bHLH 62; AltName: Full=Transcription factor EN 85; AltName: Full=bHLH transcription factor bHLH062 PF00010:Helix-loop-helix
362	HORVU.MOREX.r2.7HG0559490.1	-2.71997	0.000192371	Q8L9C4.1 RecName: Full=Very-long-chain 3-oxoacyl-CoA reductase 1; AltName: Full=Beta-ketoacyl reductase 1; Short=AtKCR1; AltName: Full=Protein GLOSSY 8; Short=gl8At PF00106:short chain dehydrogenase
363	HORVU.MOREX.r2.1HG0057020.1	-2.71536	3.01383e-05	Q5VMI0.1 RecName: Full=UDP-glucose:2-hydroxyflavanone C-glucosyltransferase; Short=OsCGT PF00201:UDP-glucoronosyl and UDP-glucosyl transferase
364	HORVU.MOREX.r2.6HG0497420.1	-2.71237	0.0259426	Q41001.1 RecName: Full=Blue copper protein; Flags: Precursor PF02298:Plastocyanin-like domain
365	HORVU.MOREX.r2.4HG0340730.1	-2.70113	4.75515e-27	Q8GU82.2 RecName: Full=ABC transporter G family member 45; Short=OsABCG45; AltName: Full=Pleiotropic drug resistance protein 1; Short=OsPDR1 PF01061:ABC-2 type transporter|PF14510:ABC-transporter extracellular N-terminal|PF08370:Plant PDR ABC tran
366	HORVU.MOREX.r2.7HG0533710.1	-2.69926	3.63982e-36	Q0WUQ1.1 RecName: Full=BAG family molecular chaperone regulator 1; AltName: Full=Bcl-2-associated athanogene 1 PF02179:BAG domain
367	HORVU.MOREX.r2.6HG0469330.1	-2.69284	2.51317e-05	P00434.3 RecName: Full=Peroxidase P7; AltName: Full=TP7 PF00141:Peroxidase
368	HORVU.MOREX.r2.4HG0291540.1	-2.67901	8.76105e-83	PF02496:ABA/WDS induced protein
369	HORVU.MOREX.r2.5HG0383480.1	-2.67869	0.00149411	Q8W488.1 RecName: Full=Protein DETOXIFICATION 21; Short=AtDTX21; AltName: Full=Multidrug and toxic compound extrusion protein 21; Short=MATE protein 21 PF01554:MatE
370	HORVU.MOREX.r2.7HG0570260.1	-2.67162	7.67469e-14	Q0WUQ1.1 RecName: Full=BAG family molecular chaperone regulator 1; AltName: Full=Bcl-2-associated athanogene 1 PF02179:BAG domain
371	HORVU.MOREX.r2.5HG0400090.1	-2.66841	9.30762e-06	Q69P51.1 RecName: Full=Cellulose synthase A catalytic subunit 9 [UDP-forming]; AltName: Full=OsCesA9 >A2Z1C8.1 RecName: Full=Cellulose synthase A catalytic subunit 9 [UDP-forming]; AltName: Full=OsCesA9 PF03552:Cellulose synthase|PF14569:Zinc-bind
372	HORVU.MOREX.r2.7HG0561760.1	-2.65332	0.00789354	Q8GW75.1 RecName: Full=Protein RADIALIS-like 5; Short=AtRL5; Short=Protein RAD-like 5; AltName: Full=Protein RADIALIS-LIKE SANT/MYB 4; Short=Protein RSM4 -
373	HORVU.MOREX.r2.7HG0604500.1	-2.65302	0.00145414	Q38910.1 RecName: Full=Probable xyloglucan endotransglucosylase/hydrolase protein 23; Short=At-XTH23; Short=XTH-23; Flags: Precursor PF00722:Glycosyl hydrolases family 16|PF06955:Xyloglucan endo-transglycosylase (XET) C-terminus
374	HORVU.MOREX.r2.4HG0340230.1	-2.6496	5.06501e-06	PF13301:Protein of unknown function (DUF4079)
375	HORVU.MOREX.r2.1HG0033520.1	-2.64654	0.0264992	Q7XDD0.1 RecName: Full=Protein G1-like5 PF04852:Protein of unknown function (DUF640)
376	HORVU.MOREX.r2.7HG0576690.1	-2.63848	3.53258e-08
377	HORVU.MOREX.r2.6HG0477800.1	-2.63666	9.7862e-09	O81211.2 RecName: Full=Respiratory burst oxidase homolog protein E; AltName: Full=NADPH oxidase RBOHE; Short=AtRBOHE PF08030:Ferric reductase NAD binding domain|PF01794:Ferric reductase like transmembrane component|PF08414:Respiratory burst NADPH
378	HORVU.MOREX.r2.3HG0247980.1	-2.63403	0.000783368	Q40636.2 RecName: Full=Expansin-A2; AltName: Full=Alpha-expansin-2; AltName: Full=OsEXP2; AltName: Full=OsEXPA2; AltName: Full=OsaEXPa1.23; AltName: Full=RiExB; AltName: Full=RiExC; Flags: Precursor PF03330:Rare lipoprotein A (RlpA)-like double-ps
379	HORVU.MOREX.r2.2HG0087270.1	-2.63059	0.00102388	Q9M1V2.1 RecName: Full=Cytosolic sulfotransferase 5; Short=AtSOT5; AltName: Full=Flavonoid 7-sulfotransferase 3a; Short=AtST3a PF00685:Sulfotransferase domain
380	HORVU.MOREX.r2.5HG0410020.1	-2.62711	0.0106602	B7E321.1 RecName: Full=Double-stranded RNA-binding protein 5; AltName: Full=dsRNA-binding protein 2; Short=OsDRB2; AltName: Full=dsRNA-binding protein 5 PF00035:Double-stranded RNA binding motif
381	HORVU.MOREX.r2.3HG0270740.1	-2.62354	0.000640532	Q5VP70.1 RecName: Full=Auxin efflux carrier component 3a; Short=OsPIN3a; AltName: Full=OSPIN10a; AltName: Full=OsPIN3t PF03547:Membrane transport protein
382	HORVU.MOREX.r2.4HG0342600.1	-2.61989	7.80206e-35	O49814.1 RecName: Full=Beta-carotene hydroxylase 2, chloroplastic; Flags: Precursor PF04116:Fatty acid hydroxylase superfamily
383	HORVU.MOREX.r2.7HG0534690.1	-2.61351	0.0357484	Q9FJ45.1 RecName: Full=GDSL esterase/lipase At5g45910; AltName: Full=Extracellular lipase At5g45910; Flags: Precursor PF00657:GDSL-like Lipase/Acylhydrolase
384	HORVU.MOREX.r2.4HG0336650.1	-2.61269	3.64313e-31	Q53QK0.1 RecName: Full=Flavonoid O-methyltransferase-like protein Os11g0303600 PF08100:Dimerisation domain|PF00891:O-methyltransferase
385	HORVU.MOREX.r2.7HG0609060.1	-2.60852	0.0459839	O48928.1 RecName: Full=Cytochrome P450 77A3 PF00067:Cytochrome P450
386	HORVU.MOREX.r2.3HG0228370.1	-2.60748	0.0261904	Q8W127.1 RecName: Full=DELLA protein SLN1; AltName: Full=Slender protein 1 PF03514:GRAS domain family
387	HORVU.MOREX.r2.2HG0129260.1	-2.60483	3.46455e-10	Q9LF24.1 RecName: Full=Protein LONGIFOLIA 1; AltName: Full=Protein TON1 RECRUITING MOTIF 2 PF14309:Domain of unknown function (DUF4378)|PF14383:DUF761-associated sequence motif
388	HORVU.MOREX.r2.6HG0450820.1	-2.60465	2.36406e-11	Q9FSV7.1 RecName: Full=Sucrose:sucrose 1-fructosyltransferase; AltName: Full=Sucrose 1(F)-fructosyltransferase; AltName: Full=Sucrose:sucrose 1(F)-beta-D-fructosyltransferase; Flags: Precursor PF00251:Glycosyl hydrolases family 32 N-terminal domai
389	HORVU.MOREX.r2.2HG0161890.1	-2.60145	0.00486729	PF03763:Remorin, C-terminal region
390	HORVU.MOREX.r2.7HG0545120.1	-2.59973	6.40611e-05
391	HORVU.MOREX.r2.3HG0183040.1	-2.59795	4.78068e-17	Q84WL6.1 RecName: Full=Protein WVD2-like 3; AltName: Full=Protein WAVE-DAMPENED 2-LIKE3 PF06886:Targeting protein for Xklp2 (TPX2)
392	HORVU.MOREX.r2.2HG0141870.1	-2.59668	0.00301514	Q42472.1 RecName: Full=Glutamate decarboxylase 2; Short=GAD 2 PF00282:Pyridoxal-dependent decarboxylase conserved domain
393	HORVU.MOREX.r2.4HG0328390.1	-2.58558	2.77291e-15	Q9C670.1 RecName: Full=Transcription factor bHLH76; AltName: Full=Basic helix-loop-helix protein 76; Short=AtbHLH76; Short=bHLH 76; AltName: Full=Protein CRYPTOCHROME INTERACTING BASIC-HELIX-LOOP-HELIX 5; AltName: Full=Transcription factor EN 83; Alt
394	HORVU.MOREX.r2.5HG0365330.1	-2.58295	3.21372e-06	PF08137:DVL family
395	HORVU.MOREX.r2.6HG0460210.1	-2.57707	1.30753e-23	P04784.1 RecName: Full=Chlorophyll a-b binding protein, chloroplastic; AltName: Full=LHCII type I CAB; Short=LHCP; Flags: Precursor PF00504:Chlorophyll A-B binding protein
396	HORVU.MOREX.r2.3HG0193230.1	-2.56717	0.0469681	Q9SU40.1 RecName: Full=Monocopper oxidase-like protein SKU5; AltName: Full=Skewed roots; Flags: Precursor PF07731:Multicopper oxidase|PF00394:Multicopper oxidase|PF07732:Multicopper oxidase
397	HORVU.MOREX.r2.5HG0349370.1	-2.5667	9.95091e-05	A1E9M9.1 RecName: Full=30S ribosomal protein S3, chloroplastic PF00189:Ribosomal protein S3, C-terminal domain
398	HORVU.MOREX.r2.7HG0545910.1	-2.56109	0.000207708	D4N502.1 RecName: Full=Codeine O-demethylase PF14226:non-haem dioxygenase in morphine synthesis N-terminal|PF03171:2OG-Fe(II) oxygenase superfamily
399	HORVU.MOREX.r2.3HG0221170.1	-2.56087	2.86444e-05	PF00641:Zn-finger in Ran binding protein and others
400	HORVU.MOREX.r2.1HG0032450.1	-2.55322	4.70854e-06	F4HVY0.1 RecName: Full=Protein ECERIFERUM 1 PF12076:WAX2 C-terminal domain|PF04116:Fatty acid hydroxylase superfamily
401	HORVU.MOREX.r2.1HG0065130.1	-2.55291	0.000418237	Q94AJ5.1 RecName: Full=Probable polygalacturonase At1g80170; Short=PG; AltName: Full=Pectinase At1g80170; Flags: Precursor PF00295:Glycosyl hydrolases family 28
402	HORVU.MOREX.r2.1HG0062080.1	-2.54894	4.42147e-12	O24650.1 RecName: Full=Profilin-2; AltName: Full=Allergen Phl p 11; AltName: Full=Pollen allergen Phl p 12; AltName: Full=Profilin 4; AltName: Allergen=Phl p 12 PF00235:Profilin
403	HORVU.MOREX.r2.2HG0174380.1	-2.54724	4.08676e-13	Q9XSC3.1 RecName: Full=WD repeat-containing protein 44; AltName: Full=Rab11-binding protein; AltName: Full=Rabphilin-11 -
404	HORVU.MOREX.r2.6HG0481210.1	-2.547	0.00609464
405	HORVU.MOREX.r2.7HG0599040.1	-2.54571	1.57032e-11	Q6R2J8.1 RecName: Full=Protein STRUBBELIG-RECEPTOR FAMILY 8; AltName: Full=Leucine-rich repeat receptor kinase-like protein SRF8; Flags: Precursor PF00069:Protein kinase domain|PF13855:Leucine rich repeat
406	HORVU.MOREX.r2.4HG0314310.1	-2.54091	0.000835664
407	HORVU.MOREX.r2.3HG0203270.1	-2.52879	0.0232275	Q9MAH1.1 RecName: Full=TPR repeat-containing thioredoxin TTL1; AltName: Full=Tetratricopeptide repeat thioredoxin-like 1 PF00085:Thioredoxin|PF13414:TPR repeat
408	HORVU.MOREX.r2.5HG0424030.1	-2.52307	6.27047e-06
409	HORVU.MOREX.r2.5HG0408560.1	-2.52276	0.00608733	Q9LQM1.2 RecName: Full=Probable FBD-associated F-box protein At1g32375 -
410	HORVU.MOREX.r2.3HG0238720.1	-2.52224	0.0360575	Q8GW43.2 RecName: Full=8-amino-7-oxononanoate synthase; Short=AONS; AltName: Full=7-keto-8-amino-pelargonic acid synthase; Short=7-KAP synthase; Short=KAPA synthase; AltName: Full=8-amino-7-ketopelargonate synthase; AltName: Full=Biotin synthase 4; A
411	HORVU.MOREX.r2.3HG0212720.1	-2.52097	0.000937351	O22199.1 RecName: Full=Phosphatidylinositol 4-kinase gamma 1; Short=AtPI4Kgamma1; Short=PI-4Kgamma1; Short=PI4K gamma 1 PF00454:Phosphatidylinositol 3- and 4-kinase
412	HORVU.MOREX.r2.3HG0260640.1	-2.51641	8.6458e-09	Q8S1X9.1 RecName: Full=Probable glucuronosyltransferase Os01g0926400; AltName: Full=OsGT47D PF03016:Exostosin family
413	HORVU.MOREX.r2.1HG0071820.1	-2.50886	3.43376e-07
414	HORVU.MOREX.r2.4HG0314880.1	-2.50589	0.00391066	Q6S4P4.2 RecName: Full=Transcription factor RF2b PF00170:bZIP transcription factor
415	HORVU.MOREX.r2.2HG0138300.1	-2.50519	0.000157268	O64477.1 RecName: Full=G-type lectin S-receptor-like serine/threonine-protein kinase At2g19130; Flags: Precursor PF00069:Protein kinase domain|PF00954:S-locus glycoprotein domain|PF08276:PAN-like domain|PF01453:D-mannose binding lectin
416	HORVU.MOREX.r2.4HG0276830.1	-2.50282	3.39322e-05	Q0WRB0.1 RecName: Full=Probable fatty acyl-CoA reductase 5 PF07993:Male sterility protein|PF03015:Male sterility protein
417	HORVU.MOREX.r2.2HG0157200.1	-2.49874	2.81131e-05	Q8LBQ7.2 RecName: Full=Ethylene-responsive transcription factor ERF034 PF00847:AP2 domain
418	HORVU.MOREX.r2.7HG0604620.1	-2.48643	0.0370573	Q38910.1 RecName: Full=Probable xyloglucan endotransglucosylase/hydrolase protein 23; Short=At-XTH23; Short=XTH-23; Flags: Precursor PF00722:Glycosyl hydrolases family 16|PF06955:Xyloglucan endo-transglycosylase (XET) C-terminus
419	HORVU.MOREX.r2.5HG0434050.1	-2.47354	6.56822e-14	P04784.1 RecName: Full=Chlorophyll a-b binding protein, chloroplastic; AltName: Full=LHCII type I CAB; Short=LHCP; Flags: Precursor PF00504:Chlorophyll A-B binding protein
420	HORVU.MOREX.r2.4HG0311120.1	-2.47326	0.0106583
421	HORVU.MOREX.r2.2HG0164740.1	-2.46563	1.96955e-14	Q2R9D2.1 RecName: Full=B3 domain-containing protein Os11g0197600 PF02362:B3 DNA binding domain
422	HORVU.MOREX.r2.3HG0239900.1	-2.4592	4.51863e-06	Q5JN63.1 RecName: Full=Cellulose synthase A catalytic subunit 4 [UDP-forming]; AltName: Full=OsCesA4 PF03552:Cellulose synthase
423	HORVU.MOREX.r2.5HG0419980.1	-2.45799	4.07837e-16	Q39152.1 RecName: Full=Fatty acyl-CoA reductase 1 PF03015:Male sterility protein|PF07993:Male sterility protein
424	HORVU.MOREX.r2.7HG0582380.1	-2.45234	3.52362e-09	PF02298:Plastocyanin-like domain
425	HORVU.MOREX.r2.3HG0237980.1	-2.45092	6.7809e-05	F4JRP0.1 RecName: Full=Protein STICHEL-like 3 PF13177:DNA polymerase III, delta subunit|PF12169:DNA polymerase III subunits gamma and tau domain III
426	HORVU.MOREX.r2.1HG0057310.1	-2.44947	2.18143e-13	Q0DHB7.1 RecName: Full=Expansin-A4; AltName: Full=Alpha-expansin-4; AltName: Full=OsEXP4; AltName: Full=OsEXPA4; AltName: Full=OsaEXPa1.22; Flags: Precursor >A2Y5R6.1 RecName: Full=Expansin-A4; AltName: Full=Alpha-expansin-4; AltName: Full=OsEXP4; Al
427	HORVU.MOREX.r2.4HG0329520.1	-2.44334	1.28963e-10	PF00650:CRAL/TRIO domain
428	HORVU.MOREX.r2.3HG0258620.1	-2.43368	0.0005621	Q9FFD5.1 RecName: Full=CRIB domain-containing protein RIC4; AltName: Full=ROP-interactive CRIB motif-containing protein 4; AltName: Full=Target of ROP protein RIC4 PF00786:P21-Rho-binding domain
429	HORVU.MOREX.r2.5HG0399940.1	-2.43335	2.74521e-05	Q94AN4.1 RecName: Full=AP2-like ethylene-responsive transcription factor At1g16060 PF00847:AP2 domain
430	HORVU.MOREX.r2.1HG0043500.1	-2.43296	1.18767e-09	Q8GT75.2 RecName: Full=NEP1-interacting protein 1; AltName: Full=RING-H2 finger protein ATL26 PF13639:Ring finger domain
431	HORVU.MOREX.r2.4HG0348650.1	-2.42454	7.30626e-09	P93046.2 RecName: Full=Xyloglucan endotransglucosylase/hydrolase protein 31; Short=At-XTH31; Short=AtXTR8; Short=XTH-31; Flags: Precursor PF06955:Xyloglucan endo-transglycosylase (XET) C-terminus|PF00722:Glycosyl hydrolases family 16
432	HORVU.MOREX.r2.4HG0342200.1	-2.42371	5.57916e-14	O22126.1 RecName: Full=Fasciclin-like arabinogalactan protein 8; Short=AtAGP8; Flags: Precursor PF02469:Fasciclin domain
433	HORVU.MOREX.r2.1HG0006010.1	-2.42305	8.44347e-15	F8WKW1.1 RecName: Full=7-deoxyloganetin glucosyltransferase; AltName: Full=Genipin glucosyltransferase; AltName: Full=UDP-glucose glucosyltransferase 2; Short=GjUGT2; AltName: Full=UDP-glycosyltransferase 85A24 PF00201:UDP-glucoronosyl and UDP-glu
434	HORVU.MOREX.r2.1HG0057900.1	-2.42256	1.3181e-15	Q0DHE3.3 RecName: Full=Zinc transporter 9; AltName: Full=ZRT/IRT-like protein 9; Short=OsZIP9; Flags: Precursor PF02535:ZIP Zinc transporter
435	HORVU.MOREX.r2.7HG0605630.1	-2.42217	3.71119e-41	Q5Z676.1 RecName: Full=Probable calcium-binding protein CML29; AltName: Full=Calmodulin-like protein 29 PF13499:EF-hand domain pair|PF13833:EF-hand domain pair
436	HORVU.MOREX.r2.2HG0104780.1	-2.40193	1.91688e-11	Q9LF24.1 RecName: Full=Protein LONGIFOLIA 1; AltName: Full=Protein TON1 RECRUITING MOTIF 2 PF14309:Domain of unknown function (DUF4378)
437	HORVU.MOREX.r2.2HG0097650.1	-2.3985	0.0374511	Q9M8J2.1 RecName: Full=Probable galacturonosyltransferase-like 4; AltName: Full=Galactinol synthase 9; Short=AtGolS9; Short=GolS-9 PF01501:Glycosyl transferase family 8
438	HORVU.MOREX.r2.4HG0302630.1	-2.39564	0.0325336	PF03732:Retrotransposon gag protein
439	HORVU.MOREX.r2.3HG0188180.1	-2.39413	0.000504744	Q9SUT9.1 RecName: Full=Reticulon-like protein B2; Short=AtRTNLB2; AltName: Full=VirB2-interacting protein 2 PF02453:Reticulon
440	HORVU.MOREX.r2.1HG0072320.1	-2.39295	1.55707e-14	Q8LEE9.2 RecName: Full=Fasciclin-like arabinogalactan protein 12; Flags: Precursor PF02469:Fasciclin domain
441	HORVU.MOREX.r2.5HG0441640.1	-2.39284	1.35137e-13	Q9SND9.1 RecName: Full=Uncharacterized acetyltransferase At3g50280 PF02458:Transferase family
442	HORVU.MOREX.r2.7HG0552840.1	-2.37881	0.00583128	Q9FWA4.1 RecName: Full=Probable galacturonosyltransferase 9 PF01501:Glycosyl transferase family 8
443	HORVU.MOREX.r2.5HG0368340.1	-2.37741	0.0193914	PF00582:Universal stress protein family
444	HORVU.MOREX.r2.3HG0254990.1	-2.37528	1.11996e-33	Q0WMN5.2 RecName: Full=Uncharacterized protein At3g49140 -
445	HORVU.MOREX.r2.3HG0235400.1	-2.37264	3.34994e-13	Q8S3D2.1 RecName: Full=Transcription factor bHLH87; AltName: Full=Basic helix-loop-helix protein 87; Short=AtbHLH87; Short=bHLH 87; AltName: Full=Transcription factor EN 121; AltName: Full=bHLH transcription factor bHLH087 -
446	HORVU.MOREX.r2.4HG0336640.1	-2.36585	1.3743e-18	Q9FIG6.1 RecName: Full=Dirigent protein 1; Short=AtDIR1; Flags: Precursor PF03018:Dirigent-like protein
447	HORVU.MOREX.r2.6HG0522030.1	-2.36433	5.99574e-06
448	HORVU.MOREX.r2.5HG0384490.1	-2.36376	0.00712029	Q2QYM3.1 RecName: Full=CBL-interacting protein kinase 14; AltName: Full=OsCIPK14 PF00069:Protein kinase domain|PF03822:NAF domain
449	HORVU.MOREX.r2.5HG0403070.1	-2.36318	0.00440326	Q9LE22.1 RecName: Full=Probable calcium-binding protein CML27; AltName: Full=Calmodulin-like protein 27 PF13499:EF-hand domain pair
450	HORVU.MOREX.r2.7HG0621180.1	-2.35348	4.19304e-40	Q8LB81.1 RecName: Full=GDSL esterase/lipase At5g33370; AltName: Full=Extracellular lipase At5g33370; Flags: Precursor PF00657:GDSL-like Lipase/Acylhydrolase
451	HORVU.MOREX.r2.6HG0473910.1	-2.34743	0.00754517	PF01464:Transglycosylase SLT domain
452	HORVU.MOREX.r2.3HG0204230.1	-2.34525	6.02338e-10	PF02298:Plastocyanin-like domain
453	HORVU.MOREX.r2.6HG0506950.1	-2.33553	0.0023006	Q40062.3 RecName: Full=2'-deoxymugineic-acid 2'-dioxygenase; AltName: Full=Protein iron deficiency-specific 3 PF14226:non-haem dioxygenase in morphine synthesis N-terminal|PF03171:2OG-Fe(II) oxygenase superfamily
454	HORVU.MOREX.r2.6HG0510840.1	-2.33169	2.57612e-08	Q9T041.2 RecName: Full=Microtubule-associated protein TORTIFOLIA1; AltName: Full=Microtubule-associated protein SPIRAL2; AltName: Full=Protein CONVOLUTA -
455	HORVU.MOREX.r2.4HG0320560.1	-2.32807	5.56447e-14	Q10N05.1 RecName: Full=Probable glucuronosyltransferase Os03g0287800 PF03360:Glycosyltransferase family 43
456	HORVU.MOREX.r2.7HG0544430.1	-2.32793	0.0156665	Q9FL07.1 RecName: Full=RING-H2 finger protein ATL46; AltName: Full=RING-type E3 ubiquitin transferase ATL46 PF13639:Ring finger domain
457	HORVU.MOREX.r2.6HG0497430.1	-2.32632	7.00353e-20	PF02458:Transferase family
458	HORVU.MOREX.r2.2HG0137890.1	-2.32353	0.00173915	Q6K471.1 RecName: Full=Ferredoxin-thioredoxin reductase catalytic chain, chloroplastic; Short=FTR-C; AltName: Full=Ferredoxin-thioredoxin reductase subunit B; Short=FTR-B; Flags: Precursor PF02943:Ferredoxin thioredoxin reductase catalytic beta ch
459	HORVU.MOREX.r2.1HG0050750.1	-2.32115	3.26699e-07	Q9FE20.1 RecName: Full=Serine/threonine-protein kinase PBS1; AltName: Full=AvrPphB susceptible protein 1 PF07714:Protein tyrosine kinase
460	HORVU.MOREX.r2.6HG0467720.1	-2.30851	1.3743e-18
461	HORVU.MOREX.r2.3HG0201420.1	-2.29464	2.17749e-17
462	HORVU.MOREX.r2.1HG0060630.1	-2.29449	0.0158875	PF04844:Transcriptional repressor, ovate
463	HORVU.MOREX.r2.2HG0162990.1	-2.29065	0.00800535	PF04570:zinc-finger of the FCS-type, C2-C2
464	HORVU.MOREX.r2.1HG0039200.1	-2.27983	3.43376e-07	PF04646:Protein of unknown function, DUF604
465	HORVU.MOREX.r2.3HG0230950.1	-2.26875	4.0409e-09	Q8LEJ6.2 RecName: Full=Fasciclin-like arabinogalactan protein 11; Flags: Precursor PF02469:Fasciclin domain
466	HORVU.MOREX.r2.2HG0166450.1	-2.26867	6.13899e-21	Q2UXF7.1 RecName: Full=Fructan 6-exohydrolase; Flags: Precursor PF00251:Glycosyl hydrolases family 32 N-terminal domain|PF08244:Glycosyl hydrolases family 32 C terminal
467	HORVU.MOREX.r2.5HG0434440.1	-2.26857	7.24427e-16	PF14365:Domain of unknown function (DUF4409)|PF03080:Domain of unknown function (DUF239)
468	HORVU.MOREX.r2.2HG0168200.1	-2.26807	0.00131683
469	HORVU.MOREX.r2.4HG0277870.1	-2.26494	1.40715e-16	Q43695.1 RecName: Full=Tubulin beta-3 chain; AltName: Full=Beta-3-tubulin PF03953:Tubulin C-terminal domain|PF00091:Tubulin/FtsZ family, GTPase domain
470	HORVU.MOREX.r2.2HG0100950.1	-2.26054	0.000721102	Q4R1I9.1 RecName: Full=Anthocyanidin 5,3-O-glucosyltransferase; AltName: Full=UDP-glucose: anthocyanidin 5,3-O-glucosyltransferase PF00201:UDP-glucoronosyl and UDP-glucosyl transferase
471	HORVU.MOREX.r2.6HG0502520.1	-2.26053	1.15651e-06	Q42982.2 RecName: Full=Probable 4-coumarate--CoA ligase 2; Short=4CL 2; Short=Os4CL2; AltName: Full=4-coumaroyl-CoA synthase 2 PF00501:AMP-binding enzyme|PF13193:AMP-binding enzyme C-terminal domain
472	HORVU.MOREX.r2.3HG0209320.1	-2.26048	0.00704559	Q6I544.1 RecName: Full=Germin-like protein 5-1; Flags: Precursor PF00190:Cupin
473	HORVU.MOREX.r2.6HG0468650.1	-2.25826	5.04991e-08	Q6H7U3.1 RecName: Full=Formin-like protein 10; AltName: Full=OsFH10; Flags: Precursor PF02181:Formin Homology 2 Domain
474	HORVU.MOREX.r2.7HG0568090.1	-2.23854	9.27705e-05	Q8LJW3.1 RecName: Full=ACT domain-containing protein ACR4; AltName: Full=Protein ACT DOMAIN REPEATS 4 PF01842:ACT domain
475	HORVU.MOREX.r2.7HG0617920.1	-2.23588	0.000579749
476	HORVU.MOREX.r2.6HG0469940.1	-2.21927	2.44117e-28	Q8RXN0.1 RecName: Full=ABC transporter G family member 11; Short=ABC transporter ABCG.11; Short=AtABCG11; AltName: Full=Protein CUTICULAR DEFECT AND ORGAN FUSION 1; AltName: Full=Protein DESPERADO; AltName: Full=Protein PERMEABLE LEAVES 1; AltName: F
477	HORVU.MOREX.r2.7HG0555570.1	-2.21742	0.0377999	Q9CAB8.1 RecName: Full=Probable peroxygenase 5; Short=AtPXG5; AltName: Full=Caleosin-5 PF05042:Caleosin related protein
478	HORVU.MOREX.r2.7HG0614880.1	-2.21624	2.02027e-09
479	HORVU.MOREX.r2.5HG0406490.1	-2.2107	0.0295479	Q9LPS9.1 RecName: Full=Pirin-like protein At1g50590 PF02678:Pirin|PF05726:Pirin C-terminal cupin domain
480	HORVU.MOREX.r2.5HG0386540.1	-2.21035	0.0010262	Q0IWL9.2 RecName: Full=Monothiol glutaredoxin-S11 -
481	HORVU.MOREX.r2.5HG0425220.1	-2.20497	3.46329e-13	PF02298:Plastocyanin-like domain
482	HORVU.MOREX.r2.2HG0163090.1	-2.19668	6.99369e-11	PF04570:zinc-finger of the FCS-type, C2-C2
483	HORVU.MOREX.r2.6HG0502380.1	-2.18532	0.0111844	Q336N8.1 RecName: Full=Lysine-specific demethylase JMJ706; AltName: Full=Jumonji domain-containing protein 706; AltName: Full=Lysine-specific histone demethylase JMJ706; AltName: Full=Protein JUMONJI 706 PF02375:jmjN domain|PF02928:C5HC2 zinc fing
484	HORVU.MOREX.r2.3HG0237270.1	-2.18295	0.0312384	Q5JNA1.1 RecName: Full=B3 domain-containing protein Os03g0120900 PF02362:B3 DNA binding domain
485	HORVU.MOREX.r2.2HG0151660.1	-2.17483	0.0253717	Q9FX56.1 RecName: Full=Cytosolic sulfotransferase 8; Short=AtSOT8; AltName: Full=Sulfotransferase 4b; Short=AtST4b PF00685:Sulfotransferase domain
486	HORVU.MOREX.r2.5HG0406630.1	-2.1676	8.83619e-06	Q9C7Z9.2 RecName: Full=Serine carboxypeptidase-like 18; Flags: Precursor PF00450:Serine carboxypeptidase
487	HORVU.MOREX.r2.3HG0225660.1	-2.16558	2.22221e-16	PF01764:Lipase (class 3)
488	HORVU.MOREX.r2.7HG0619230.1	-2.16405	7.72961e-07	Q9C891.1 RecName: Full=Dirigent protein 20; Short=AtDIR20; Flags: Precursor PF03018:Dirigent-like protein
489	HORVU.MOREX.r2.2HG0092860.1	-2.16231	2.19964e-07	Q8RXN0.1 RecName: Full=ABC transporter G family member 11; Short=ABC transporter ABCG.11; Short=AtABCG11; AltName: Full=Protein CUTICULAR DEFECT AND ORGAN FUSION 1; AltName: Full=Protein DESPERADO; AltName: Full=Protein PERMEABLE LEAVES 1; AltName: F
490	HORVU.MOREX.r2.1HG0068690.1	-2.15573	0.0362625	A2X674.2 RecName: Full=Homeobox-leucine zipper protein HOX7; AltName: Full=HD-ZIP protein HOX7; AltName: Full=Homeodomain transcription factor HOX7; AltName: Full=OsHox7 PF02183:Homeobox associated leucine zipper|PF00046:Homeobox domain
491	HORVU.MOREX.r2.4HG0332380.1	-2.15383	0.0469681
492	HORVU.MOREX.r2.2HG0079090.1	-2.15156	1.05642e-12	Q9FVS9.1 RecName: Full=Alkane hydroxylase MAH1; AltName: Full=Cytochrome P450 96A15; AltName: Full=Protein MID-CHAIN ALKANE HYDROXYLASE 1 PF00067:Cytochrome P450
493	HORVU.MOREX.r2.5HG0429760.1	-2.15072	7.11641e-14	Q66GR0.1 RecName: Full=Fasciclin-like arabinogalactan protein 17; Flags: Precursor PF02469:Fasciclin domain
494	HORVU.MOREX.r2.5HG0368510.1	-2.14982	0.0112042	F4IL57.1 RecName: Full=Kinesin-like protein KIN-14I PF00307:Calponin homology (CH) domain
495	HORVU.MOREX.r2.1HG0038700.1	-2.14064	0.0177966	Q0IWF3.2 RecName: Full=Aquaporin NIP3-1; AltName: Full=NOD26-like intrinsic protein 3-1; AltName: Full=OsNIP3;1 PF00230:Major intrinsic protein
496	HORVU.MOREX.r2.6HG0486210.1	-2.13612	2.52688e-13	P05698.2 RecName: Full=Ribulose bisphosphate carboxylase large chain; Short=RuBisCO large subunit; Flags: Precursor PF02788:Ribulose bisphosphate carboxylase large chain, N-terminal domain|PF00016:Ribulose bisphosphate carboxylase large chain, cat
497	HORVU.MOREX.r2.7HG0571590.1	-2.13605	2.12732e-18	P07370.1 RecName: Full=Chlorophyll a-b binding protein 1B, chloroplastic; AltName: Full=LHCII type I CAB-1B; Short=LHCP; Flags: Precursor PF00504:Chlorophyll A-B binding protein
498	HORVU.MOREX.r2.3HG0211840.1	-2.13543	1.43868e-18	Q9FYE2.1 RecName: Full=Protein PHYTOCHROME KINASE SUBSTRATE 4 -
499	HORVU.MOREX.r2.1HG0049380.1	-2.12622	2.56931e-20	C0LGQ4.1 RecName: Full=Protein MALE DISCOVERER 2; Short=AtMDIS2; AltName: Full=Probable LRR receptor-like serine/threonine-protein kinase MRH1; AltName: Full=Protein MORPHOGENESIS OF ROOT HAIR 1; Flags: Precursor PF07714:Protein tyrosine kinase
500	HORVU.MOREX.r2.1HG0064710.1	-2.12105	0.000492883	Q84MB3.1 RecName: Full=1-aminocyclopropane-1-carboxylate oxidase homolog 1 PF03171:2OG-Fe(II) oxygenase superfamily|PF14226:non-haem dioxygenase in morphine synthesis N-terminal
501	HORVU.MOREX.r2.2HG0173820.1	-2.11959	7.17338e-10	P24805.1 RecName: Full=Stem-specific protein TSJT1 PF12481:Aluminium induced protein
502	HORVU.MOREX.r2.6HG0494390.1	-2.11759	0.0224436	P14717.2 RecName: Full=Phenylalanine ammonia-lyase PF00221:Aromatic amino acid lyase
503	HORVU.MOREX.r2.4HG0338680.1	-2.11749	4.97676e-05	Q0WUA3.2 RecName: Full=2-carboxy-1,4-naphthoquinone phytyltransferase, chloroplastic; AltName: Full=1,4-dihydroxy-2-naphthoate phytyltransferase; AltName: Full=1,4-dihydroxy-2-naphthoate polyprenyltransferase; AltName: Full=Protein ABERRANT CHLOROPLA
504	HORVU.MOREX.r2.1HG0038360.1	-2.11742	0.00567073
505	HORVU.MOREX.r2.7HG0563900.1	-2.11005	3.2456e-17
506	HORVU.MOREX.r2.5HG0395630.1	-2.10624	0.0103841	Q9FL07.1 RecName: Full=RING-H2 finger protein ATL46; AltName: Full=RING-type E3 ubiquitin transferase ATL46 PF13639:Ring finger domain
507	HORVU.MOREX.r2.6HG0508020.1	-2.10447	0.0362596	Q50EX6.1 RecName: Full=Protein ODORANT1; AltName: Full=MYB-like protein ODO1 PF00249:Myb-like DNA-binding domain
508	HORVU.MOREX.r2.3HG0211130.1	-2.10281	1.3486e-07	F4I1T9.1 RecName: Full=Kinesin-like protein KIN-14T PF00225:Kinesin motor domain
509	HORVU.MOREX.r2.2HG0115650.1	-2.10183	2.97446e-15
510	HORVU.MOREX.r2.1HG0047170.1	-2.10095	0.00549842	P12257.1 RecName: Full=Lichenase-2; AltName: Full=(1->3,1->4)-beta-glucanase isoenzyme EII; AltName: Full=Endo-beta-1,3-1,4 glucanase II; AltName: Full=Lichenase II; Flags: Precursor PF00332:Glycosyl hydrolases family 17
511	HORVU.MOREX.r2.2HG0137070.1	-2.09767	2.80896e-07	P27788.1 RecName: Full=Ferredoxin-3, chloroplastic; AltName: Full=Ferredoxin III; Short=Fd III; Flags: Precursor PF00111:2Fe-2S iron-sulfur cluster binding domain
512	HORVU.MOREX.r2.3HG0192570.1	-2.09636	4.97106e-18	Q9SW33.1 RecName: Full=Thylakoid lumenal 17.9 kDa protein, chloroplastic; Flags: Precursor -
513	HORVU.MOREX.r2.2HG0097980.1	-2.09394	3.83685e-07	Q84MC0.1 RecName: Full=Uncharacterized GPI-anchored protein At3g06035; Flags: Precursor -
514	HORVU.MOREX.r2.2HG0157290.1	-2.09315	0.0108639	Q0JB92.1 RecName: Full=Homeobox-leucine zipper protein HOX17; AltName: Full=HD-ZIP protein HOX17; AltName: Full=Homeodomain transcription factor HOX17; AltName: Full=OsHox17 PF00046:Homeobox domain|PF02183:Homeobox associated leucine zipper
515	HORVU.MOREX.r2.7HG0609340.1	-2.08967	8.36889e-14	Q75IZ7.1 RecName: Full=Nuclear transcription factor Y subunit B-8; Short=OsNF-YB8; AltName: Full=Transcriptional activator HAP3I; Short=OsHAP3I PF00808:Histone-like transcription factor (CBF/NF-Y) and archaeal histone
516	HORVU.MOREX.r2.7HG0579710.1	-2.08154	3.57043e-05	PF07727:Reverse transcriptase (RNA-dependent DNA polymerase)
517	HORVU.MOREX.r2.3HG0237700.1	-2.07524	0.0248936	Q682H0.1 RecName: Full=HVA22-like protein f; Short=AtHVA22f PF03134:TB2/DP1, HVA22 family
518	HORVU.MOREX.r2.6HG0476810.1	-2.07082	5.48794e-16	PF05627:Cleavage site for pathogenic type III effector avirulence factor Avr
519	HORVU.MOREX.r2.4HG0284050.1	-2.06842	8.22876e-10	Q84R49.1 RecName: Full=Endoglucanase 10; AltName: Full=Endo-1,4-beta glucanase 10; AltName: Full=OsGLU2 PF00759:Glycosyl hydrolase family 9
520	HORVU.MOREX.r2.5HG0360220.1	-2.05878	0.0010234	Q94AY3.1 RecName: Full=E3 ubiquitin protein ligase DRIP2; AltName: Full=DREB2A-interacting protein 2 -
521	HORVU.MOREX.r2.4HG0326680.1	-2.05644	0.0276379	A3DH97.1 RecName: Full=Anti-sigma-I factor RsgI6; AltName: Full=Endo-1,4-beta-xylanase PF00331:Glycosyl hydrolase family 10
522	HORVU.MOREX.r2.4HG0326360.1	-2.05468	5.75134e-41	Q9MAM3.1 RecName: Full=3-ketoacyl-CoA synthase 1; Short=KCS-1; AltName: Full=Very long-chain fatty acid condensing enzyme 1; Short=VLCFA condensing enzyme 1 PF08541:3-Oxoacyl-[acyl-carrier-protein (ACP)] synthase III C terminal|PF08392:FAE1/Type I
523	HORVU.MOREX.r2.7HG0622460.1	-2.05299	1.57448e-17	P49085.1 RecName: Full=Phytoene synthase, chloroplastic; Flags: Precursor PF00494:Squalene/phytoene synthase
524	HORVU.MOREX.r2.7HG0563890.1	-2.05235	0.000347976
525	HORVU.MOREX.r2.5HG0422780.1	-2.04648	7.33614e-08	P0C133.1 RecName: Full=Auxin-responsive protein IAA31; AltName: Full=Indoleacetic acid-induced protein 31 PF02309:AUX/IAA family
526	HORVU.MOREX.r2.6HG0514650.1	-2.04646	0.00687733	Q9LVJ1.1 RecName: Full=Subtilisin-like protease SBT1.4; AltName: Full=Subtilase subfamily 1 member 4; Short=AtSBT1.4; Flags: Precursor PF02225:PA domain|PF00082:Subtilase family|PF05922:Peptidase inhibitor I9
527	HORVU.MOREX.r2.6HG0496810.1	-2.04158	0.0203997	Q9C882.2 RecName: Full=Trihelix transcription factor GTL1; AltName: Full=GT2-LIKE protein 1; Short=AtGTL1; Short=Protein GT-2-LIKE1; AltName: Full=Trihelix DNA-binding protein GTL1 PF13837:Myb/SANT-like DNA-binding domain
528	HORVU.MOREX.r2.5HG0382290.1	-2.03972	3.56312e-05	Q6NPN5.1 RecName: Full=F-box/kelch-repeat protein At5g26960 PF01344:Kelch motif
529	HORVU.MOREX.r2.1HG0077850.1	-2.0392	0.0202649	PF00011:Hsp20/alpha crystallin family
530	HORVU.MOREX.r2.5HG0403220.1	-2.03242	0.0111959	Q67J15.1 RecName: Full=Cyclin-dependent kinase inhibitor 6; AltName: Full=KIP-related protein 6 PF02234:Cyclin-dependent kinase inhibitor
531	HORVU.MOREX.r2.2HG0111460.1	-2.03054	1.71675e-11
532	HORVU.MOREX.r2.6HG0506280.1	-2.02313	1.31864e-34	Q8S9J6.1 RecName: Full=Aspartyl protease family protein At5g10770; Flags: Precursor PF14541:Xylanase inhibitor C-terminal|PF14543:Xylanase inhibitor N-terminal
533	HORVU.MOREX.r2.6HG0449910.1	-2.01762	0.00162131	Q39117.1 RecName: Full=Trihelix transcription factor GT-2; AltName: Full=Trihelix DNA-binding protein GT-2 PF13837:Myb/SANT-like DNA-binding domain
534	HORVU.MOREX.r2.2HG0156880.1	-2.01626	2.39473e-07	Q7FAT5.1 RecName: Full=Cyclin-P2-1; Short=CycP2;1 PF08613:Cyclin
535	HORVU.MOREX.r2.3HG0242810.1	-2.01455	4.4873e-13	P54769.1 RecName: Full=Tyrosine/DOPA decarboxylase 2; Includes: RecName: Full=DOPA decarboxylase; Short=DDC; Includes: RecName: Full=Tyrosine decarboxylase [Papaver somniferum] PF00282:Pyridoxal-dependent decarboxylase conserved domain
536	HORVU.MOREX.r2.5HG0446540.1	-2.01403	1.99394e-11	O04706.1 RecName: Full=Gibberellin 20 oxidase 1-B; AltName: Full=GA 20-oxidase 1-B; AltName: Full=Gibberellin C-20 oxidase 1-B; AltName: Full=TaGA20ox1-B; Short=Ta20ox1B PF03171:2OG-Fe(II) oxygenase superfamily|PF14226:non-haem dioxygenase in morp
537	HORVU.MOREX.r2.1HG0026820.1	-2.00991	0.0487498
538	HORVU.MOREX.r2.1HG0042050.1	-2.00837	2.08591e-10	Q9FVQ4.1 RecName: Full=Plastidal glycolate/glycerate translocator 1, chloroplastic; AltName: Full=Bacterial membrane protein LrgB-like protein; Short=AtLrgB; Flags: Precursor PF04172:LrgB-like family
539	HORVU.MOREX.r2.6HG0470210.1	-2.00076	0.0197432	C6L7U1.2 RecName: Full=Putative E3 ubiquitin-protein ligase LIN-1; AltName: Full=Protein cerberus -
540	HORVU.MOREX.r2.5HG0417910.1	-1.99995	6.92319e-07	Q9CAE4.1 RecName: Full=U11/U12 small nuclear ribonucleoprotein 31 kDa protein; Short=U11/U12 snRNP 31 kDa protein; Short=U11/U12-31K PF00076:RNA recognition motif. (a.k.a. RRM, RBD, or RNP domain)
541	HORVU.MOREX.r2.3HG0228770.1	-1.99666	5.851e-14	Q94F40.1 RecName: Full=GDSL esterase/lipase At1g28600; AltName: Full=Extracellular lipase At1g28600; Flags: Precursor PF00657:GDSL-like Lipase/Acylhydrolase
542	HORVU.MOREX.r2.4HG0329100.1	-1.99322	8.71394e-11	Q9LP77.1 RecName: Full=Probable inactive receptor kinase At1g48480; Flags: Precursor PF00069:Protein kinase domain|PF08263:Leucine rich repeat N-terminal domain
543	HORVU.MOREX.r2.4HG0294830.1	-1.98626	0.0385893	P81392.1 RecName: Full=Myb-related protein 306 PF00249:Myb-like DNA-binding domain
544	HORVU.MOREX.r2.3HG0256400.1	-1.98583	0.00111225	Q0DI31.1 RecName: Full=Cytochrome c >A2Y4S9.1 RecName: Full=Cytochrome c PF00034:Cytochrome c
545	HORVU.MOREX.r2.6HG0507730.1	-1.98452	6.61325e-23	O04616.1 RecName: Full=Protein CURVATURE THYLAKOID 1A, chloroplastic; Flags: Precursor PF14159:CAAD domains of cyanobacterial aminoacyl-tRNA synthetase
546	HORVU.MOREX.r2.3HG0240820.1	-1.98058	0.0345675
547	HORVU.MOREX.r2.3HG0242320.1	-1.98046	5.81485e-12	Q8LIY0.1 RecName: Full=Probable xyloglucan glycosyltransferase 1; AltName: Full=Cellulose synthase-like protein C1; AltName: Full=OsCslC1 PF13641:Glycosyltransferase like family 2
548	HORVU.MOREX.r2.2HG0134510.1	-1.97309	1.18909e-16	Q9C5D3.1 RecName: Full=Heavy metal-associated isoprenylated plant protein 7; Short=AtHIP07; AltName: Full=Farnesylated protein 3; Short=AtFP3; Flags: Precursor PF00403:Heavy-metal-associated domain
549	HORVU.MOREX.r2.3HG0229280.1	-1.9715	4.30692e-15	Q9LV04.1 RecName: Full=Probable plastid-lipid-associated protein 14, chloroplastic; Short=AtPap14; AltName: Full=Fibrillin-11; AltName: Full=OBP3-responsive protein 1; Flags: Precursor PF00069:Protein kinase domain
550	HORVU.MOREX.r2.7HG0527870.1	-1.96815	0.000235682
551	HORVU.MOREX.r2.5HG0410450.1	-1.95929	2.20901e-06	Q93W88.1 RecName: Full=Transcription factor bHLH137; AltName: Full=Basic helix-loop-helix protein 137; Short=AtbHLH137; Short=bHLH 137; AltName: Full=Transcription factor EN 89; AltName: Full=bHLH transcription factor bHLH137 PF00010:Helix-loop-he
552	HORVU.MOREX.r2.5HG0385770.1	-1.95865	0.000132443	Q594P3.1 RecName: Full=Fatty acid desaturase DES3; Short=SbDES3 PF11960:Domain of unknown function (DUF3474)|PF00487:Fatty acid desaturase
553	HORVU.MOREX.r2.4HG0318850.1	-1.95652	7.24833e-07	Q8VYF4.1 RecName: Full=Probable galacturonosyltransferase-like 7 PF01501:Glycosyl transferase family 8
554	HORVU.MOREX.r2.5HG0424130.1	-1.95303	3.66021e-10	Q23892.2 RecName: Full=Lysosomal beta glucosidase; Flags: Precursor PF00933:Glycosyl hydrolase family 3 N terminal domain|PF01915:Glycosyl hydrolase family 3 C-terminal domain
555	HORVU.MOREX.r2.7HG0559730.1	-1.95261	3.12166e-13	Q8S9J6.1 RecName: Full=Aspartyl protease family protein At5g10770; Flags: Precursor PF14543:Xylanase inhibitor N-terminal|PF14541:Xylanase inhibitor C-terminal
556	HORVU.MOREX.r2.4HG0309280.1	-1.95038	6.69247e-06
557	HORVU.MOREX.r2.3HG0182440.1	-1.9439	1.81537e-19	F4HTT6.1 RecName: Full=Peptidyl-prolyl cis-trans isomerase CYP26-2, chloroplastic; Short=PPIase CYP26-2; AltName: Full=Cyclophilin of 26 kDa 2; AltName: Full=Cyclophilin-26-2; Flags: Precursor PF00160:Cyclophilin type peptidyl-prolyl cis-trans iso
558	HORVU.MOREX.r2.1HG0042170.1	-1.94324	1.01581e-06	Q9LJK2.2 RecName: Full=Abscisic acid 8'-hydroxylase 4; Short=ABA 8'-hydroxylase 4; AltName: Full=Cytochrome P450 707A4 PF00067:Cytochrome P450
559	HORVU.MOREX.r2.7HG0598020.1	-1.9384	0.00559951	Q0IGM7.1 RecName: Full=B-box zinc finger protein 20; AltName: Full=Protein BZR1 SUPPRESSOR 1; AltName: Full=Protein DOUBLE B-BOX 2; AltName: Full=Protein SALT TOLERANCE HOMOLOG 7 -
560	HORVU.MOREX.r2.7HG0616560.1	-1.93804	0.0169983	Q6Z351.1 RecName: Full=Putative aldehyde oxidase-like protein PF00941:FAD binding domain in molybdopterin dehydrogenase|PF01315:Aldehyde oxidase and xanthine dehydrogenase, a/b hammerhead domain|PF02738:Molybdopterin-binding domain of aldehyde deh
561	HORVU.MOREX.r2.2HG0091610.1	-1.93548	9.7862e-09	Q9ZVI7.2 RecName: Full=Probable galacturonosyltransferase 7; AltName: Full=Like glycosyl transferase 7 PF01501:Glycosyl transferase family 8
562	HORVU.MOREX.r2.6HG0510940.1	-1.93224	4.61856e-18	A2Z9B8.1 RecName: Full=Glycine cleavage system H protein, mitochondrial; Flags: Precursor >A3C6G9.1 RecName: Full=Glycine cleavage system H protein, mitochondrial; Flags: Precursor PF01597:Glycine cleavage H-protein
563	HORVU.MOREX.r2.5HG0410210.1	-1.92377	0.000157268	Q5RBA3.1 RecName: Full=Protein FAM214B PF13915:Domain of unknown function (DUF4210)|PF13889:Chromosome segregation during meiosis
564	HORVU.MOREX.r2.5HG0402380.1	-1.92369	7.0565e-06	Q766C2.1 RecName: Full=Aspartic proteinase nepenthesin-2; AltName: Full=Nepenthesin-II; Flags: Precursor PF14541:Xylanase inhibitor C-terminal|PF14543:Xylanase inhibitor N-terminal
565	HORVU.MOREX.r2.3HG0200540.1	-1.92202	7.5867e-20	PF12681:Glyoxalase-like domain
566	HORVU.MOREX.r2.1HG0059270.1	-1.92143	0.00243938	Q943L2.1 RecName: Full=Histone H2B.11 >A2WWU2.1 RecName: Full=Histone H2B.11 PF00125:Core histone H2A/H2B/H3/H4
567	HORVU.MOREX.r2.3HG0204260.1	-1.91347	1.28782e-24	PF04398:Protein of unknown function, DUF538
568	HORVU.MOREX.r2.4HG0302660.1	-1.90748	0.0224067	Q8I7P9.1 RecName: Full=Retrovirus-related Pol polyprotein from transposon opus; Includes: RecName: Full=Protease; Includes: RecName: Full=Reverse transcriptase; Includes: RecName: Full=Endonuclease PF00078:Reverse transcriptase (RNA-dependent DNA
569	HORVU.MOREX.r2.UnG0628820.1	-1.907	8.5561e-16	P05698.2 RecName: Full=Ribulose bisphosphate carboxylase large chain; Short=RuBisCO large subunit; Flags: Precursor PF02788:Ribulose bisphosphate carboxylase large chain, N-terminal domain
570	HORVU.MOREX.r2.2HG0105170.1	-1.90622	0.0471423	P51105.1 RecName: Full=Dihydroflavonol 4-reductase; Short=DFR; AltName: Full=Dihydrokaempferol 4-reductase; AltName: Full=Flavanone 4-reductase; Short=FNR PF01370:NAD dependent epimerase/dehydratase family
571	HORVU.MOREX.r2.2HG0082400.1	-1.90457	0.0269912	P53415.1 RecName: Full=Chalcone synthase 2; AltName: Full=Naringenin-chalcone synthase 2 PF00195:Chalcone and stilbene synthases, N-terminal domain|PF02797:Chalcone and stilbene synthases, C-terminal domain
572	HORVU.MOREX.r2.6HG0474380.1	-1.90321	0.00218147	Q8GXZ3.1 RecName: Full=Serine/threonine-protein kinase At5g01020 PF07714:Protein tyrosine kinase
573	HORVU.MOREX.r2.2HG0136610.1	-1.9021	2.6144e-06	PF04949:Transcriptional activator
574	HORVU.MOREX.r2.4HG0319900.1	-1.90056	3.01654e-09	Q40541.1 RecName: Full=Mitogen-activated protein kinase kinase kinase NPK1; AltName: Full=Nicotiana protein kinase 1 PF00069:Protein kinase domain
575	HORVU.MOREX.r2.5HG0426830.1	-1.8968	0.000494096	O22815.1 RecName: Full=MLO-like protein 5; Short=AtMlo5 PF03094:Mlo family
576	HORVU.MOREX.r2.5HG0385500.1	-1.89547	0.00129148	Q9M175.1 RecName: Full=Protein NRT1/ PTR FAMILY 2.3; Short=AtNPF2.3; AltName: Full=Probable nitrate excretion transporter 3; AltName: Full=Protein NAXT1-like 2 PF00854:POT family
577	HORVU.MOREX.r2.3HG0262220.1	-1.89346	2.12306e-19	F4J7A7.1 RecName: Full=PsbP domain-containing protein 7, chloroplastic; AltName: Full=Photosystem II reaction center PsbP family protein; Flags: Precursor PF01789:PsbP
578	HORVU.MOREX.r2.6HG0503030.1	-1.89056	0.00610804	Q6AWY6.2 RecName: Full=Growth-regulating factor 3; Short=OsGRF3; AltName: Full=Transcription activator GRF3 PF08880:QLQ|PF08879:WRC
579	HORVU.MOREX.r2.6HG0487620.1	-1.89055	0.0278982
580	HORVU.MOREX.r2.5HG0352140.1	-1.88936	2.12222e-18	Q93XX5.1 RecName: Full=PI-PLC X domain-containing protein At5g67130; Flags: Precursor -
581	HORVU.MOREX.r2.7HG0558910.1	-1.88699	0.0439334	Q8RXL8.1 RecName: Full=Uncharacterized membrane protein At1g06890 PF03151:Triose-phosphate Transporter family
582	HORVU.MOREX.r2.2HG0170900.1	-1.88672	6.10548e-22
583	HORVU.MOREX.r2.5HG0398720.1	-1.88208	0.047018	PF13365:Trypsin-like peptidase domain
584	HORVU.MOREX.r2.7HG0597530.1	-1.88085	0.000233874	Q0J6T3.2 RecName: Full=Probable cinnamyl alcohol dehydrogenase 5; Short=OsCAD5 PF00107:Zinc-binding dehydrogenase|PF08240:Alcohol dehydrogenase GroES-like domain
585	HORVU.MOREX.r2.1HG0013800.1	-1.88009	0.00337229	Q6I544.1 RecName: Full=Germin-like protein 5-1; Flags: Precursor PF00190:Cupin
586	HORVU.MOREX.r2.2HG0164690.1	-1.87996	0.006212	Q9M0Y9.1 RecName: Full=CRIB domain-containing protein RIC10; AltName: Full=ROP-interactive CRIB motif-containing protein 10; AltName: Full=Target of ROP protein RIC10 PF00786:P21-Rho-binding domain
587	HORVU.MOREX.r2.4HG0288480.1	-1.87919	0.00230788	Q9SS03.1 RecName: Full=Dirigent protein 21; Short=AtDIR21; Flags: Precursor PF03018:Dirigent-like protein
588	HORVU.MOREX.r2.4HG0330860.1	-1.87836	7.18877e-07	Q9M015.1 RecName: Full=Uncharacterized protein At5g01610 PF04398:Protein of unknown function, DUF538
589	HORVU.MOREX.r2.5HG0429450.1	-1.87699	0.00340209	PF06839:GRF zinc finger|PF00098:Zinc knuckle
590	HORVU.MOREX.r2.7HG0540590.1	-1.87617	0.00374282	Q2QYE1.2 RecName: Full=Probable apyrase 3; Short=OsAPY3; AltName: Full=ATP-diphosphatase; AltName: Full=ATP-diphosphohydrolase; AltName: Full=Adenosine diphosphatase; Short=ADPase; Flags: Precursor PF01150:GDA1/CD39 (nucleoside phosphatase) family
591	HORVU.MOREX.r2.4HG0334700.1	-1.87537	0.000384267	Q8L4D8.1 RecName: Full=Protein IQ-DOMAIN 31 PF13178:Protein of unknown function (DUF4005)
592	HORVU.MOREX.r2.7HG0540940.1	-1.87519	6.38625e-05	PF13961:Domain of unknown function (DUF4219)|PF14223:gag-polypeptide of LTR copia-type
593	HORVU.MOREX.r2.4HG0284230.1	-1.87373	8.44347e-15
594	HORVU.MOREX.r2.4HG0333430.1	-1.87179	0.000262955	O65665.1 RecName: Full=Ethylene-responsive transcription factor ERF060 PF00847:AP2 domain
595	HORVU.MOREX.r2.7HG0581980.1	-1.86978	0.0423264
596	HORVU.MOREX.r2.6HG0492700.1	-1.86942	1.99522e-05	Q9SLN1.2 RecName: Full=Filament-like plant protein 7; Short=AtFPP7 PF05911:Filament-like plant protein, long coiled-coil
597	HORVU.MOREX.r2.5HG0436870.1	-1.86937	4.85071e-10	Q9SRL3.1 RecName: Full=Protein trichome birefringence-like 32 PF13839:GDSL/SGNH-like Acyl-Esterase family found in Pmr5 and Cas1p|PF14416:PMR5 N terminal Domain
598	HORVU.MOREX.r2.5HG0413010.1	-1.8681	1.68729e-06	Q6NMK1.1 RecName: Full=Glucuronoxylan 4-O-methyltransferase 1 PF04669:Polysaccharide biosynthesis
599	HORVU.MOREX.r2.4HG0278060.1	-1.86428	8.16498e-17	PF07911:Protein of unknown function (DUF1677)
600	HORVU.MOREX.r2.1HG0019040.1	-1.85829	1.58327e-05
601	HORVU.MOREX.r2.4HG0302650.1	-1.85618	0.0459767	Q7LHG5.2 RecName: Full=Transposon Ty3-I Gag-Pol polyprotein; AltName: Full=Gag3-Pol3; AltName: Full=Transposon Ty3-2 TYA-TYB polyprotein; Contains: RecName: Full=Capsid protein; Short=CA; AltName: Full=p24; Contains: RecName: Full=Spacer peptide p3;
602	HORVU.MOREX.r2.1HG0041320.1	-1.85555	1.53825e-16	Q93XM7.1 RecName: Full=Mitochondrial carnitine/acylcarnitine carrier-like protein; AltName: Full=Carnitine/acylcarnitine translocase-like protein; Short=CAC-like protein; AltName: Full=Protein A BOUT DE SOUFFLE PF00153:Mitochondrial carrier protei
603	HORVU.MOREX.r2.1HG0073660.1	-1.85215	2.60931e-15	F4HPF1.1 RecName: Full=Subtilisin-like protease SBT3.4; AltName: Full=Subtilase subfamily 3 member 4; Short=AtSBT3.4; Flags: Precursor PF00082:Subtilase family|PF05922:Peptidase inhibitor I9
604	HORVU.MOREX.r2.5HG0446140.1	-1.85045	2.32272e-09	Q38908.2 RecName: Full=Probable xyloglucan endotransglucosylase/hydrolase protein 30; Short=At-XTH30; Short=XTH-30; Flags: Precursor PF06955:Xyloglucan endo-transglycosylase (XET) C-terminus|PF00722:Glycosyl hydrolases family 16
605	HORVU.MOREX.r2.1HG0047360.1	-1.85	7.61003e-13	Q75K78.1 RecName: Full=Cytokinin dehydrogenase 9; AltName: Full=Cytokinin oxidase 9; Short=OsCKX9; Flags: Precursor PF01565:FAD binding domain|PF09265:Cytokinin dehydrogenase 1, FAD and cytokinin binding
606	HORVU.MOREX.r2.5HG0445570.1	-1.84825	2.93268e-07
607	HORVU.MOREX.r2.7HG0602350.1	-1.84821	0.0275431
608	HORVU.MOREX.r2.6HG0525590.1	-1.84375	2.00102e-23	Q69SV0.2 RecName: Full=Probable L-ascorbate peroxidase 8, chloroplastic; AltName: Full=OsAPx08; Flags: Precursor PF00141:Peroxidase
609	HORVU.MOREX.r2.3HG0238820.1	-1.84267	0.000412404	Q9FJU9.1 RecName: Full=Glucan endo-1,3-beta-glucosidase 13; AltName: Full=(1->3)-beta-glucan endohydrolase 13; Short=(1->3)-beta-glucanase 13; AltName: Full=Beta-1,3-endoglucanase 13; Short=Beta-1,3-glucanase 13; Flags: Precursor PF00332:Glycosyl
610	HORVU.MOREX.r2.2HG0140340.1	-1.84177	2.47616e-09
611	HORVU.MOREX.r2.3HG0255450.1	-1.83814	0.010848	Q8LPG9.1 RecName: Full=Protein IQ-DOMAIN 14 -
612	HORVU.MOREX.r2.1HG0035960.1	-1.8381	1.53061e-16	O24303.1 RecName: Full=Protein TIC110, chloroplastic; AltName: Full=Chloroplast inner envelope protein, 110 kDa; Short=psIEP110; AltName: Full=IAP100; AltName: Full=Translocon at the inner envelope membrane of chloroplasts 110; Flags: Precursor PF
613	HORVU.MOREX.r2.2HG0118180.1	-1.83723	0.0484383
614	HORVU.MOREX.r2.2HG0128870.1	-1.83592	1.76617e-07
615	HORVU.MOREX.r2.3HG0187770.1	-1.83175	4.75989e-05	Q10JL1.1 RecName: Full=COBRA-like protein 5; AltName: Full=Protein BRITTLE CULM1; Flags: Precursor >A2XHZ9.1 RecName: Full=COBRA-like protein 5; AltName: Full=Protein BRITTLE CULM1; Flags: Precursor PF04833:COBRA-like protein
616	HORVU.MOREX.r2.5HG0397780.1	-1.82184	2.06327e-05
617	HORVU.MOREX.r2.7HG0614400.1	-1.82061	9.54231e-06
618	HORVU.MOREX.r2.2HG0152670.1	-1.82039	1.78676e-16	P49175.1 RecName: Full=Beta-fructofuranosidase 1; AltName: Full=Invertase 1; AltName: Full=Sucrose 1; Flags: Precursor PF00251:Glycosyl hydrolases family 32 N-terminal domain|PF11837:Domain of unknown function (DUF3357)|PF08244:Glycosyl hydrolases
619	HORVU.MOREX.r2.1HG0037050.1	-1.81923	2.82085e-15	Q0IWM5.2 RecName: Full=Protein NEOXANTHIN-DEFICIENT 1 -
620	HORVU.MOREX.r2.4HG0316440.1	-1.81516	7.81838e-05	O49508.1 RecName: Full=F-box protein At4g18380 -
621	HORVU.MOREX.r2.2HG0127060.1	-1.81017	0.000753986	PF06219:Protein of unknown function (DUF1005)
622	HORVU.MOREX.r2.3HG0250160.1	-1.80715	3.14559e-13	A2XMN2.1 RecName: Full=Probable glutathione S-transferase GSTU1 PF13417:Glutathione S-transferase, N-terminal domain|PF13410:Glutathione S-transferase, C-terminal domain
623	HORVU.MOREX.r2.5HG0429250.1	-1.80444	4.4974e-11	Q84X53.2 RecName: Full=Transcription termination factor MTEF1, chloroplastic; AltName: Full=Mitochondrial transcription termination factor 1; AltName: Full=Protein EMBRYO DEFECTIVE 93; AltName: Full=Protein SINGLET OXYGEN-LINKED DEATH ACTIVATOR 10; F
624	HORVU.MOREX.r2.3HG0238870.1	-1.80266	3.81246e-22	Q9M1S8.3 RecName: Full=Probable glutamate carboxypeptidase 2; AltName: Full=Probable glutamate carboxypeptidase II PF04253:Transferrin receptor-like dimerisation domain|PF04389:Peptidase family M28|PF02225:PA domain
625	HORVU.MOREX.r2.7HG0594660.1	-1.80115	0.0446434	P52836.2 RecName: Full=Flavonol 3-sulfotransferase; Short=F3-ST PF00685:Sulfotransferase domain
626	HORVU.MOREX.r2.5HG0402230.1	-1.7985	2.28375e-17	Q9SIS3.1 RecName: Full=65-kDa microtubule-associated protein 6; Short=AtMAP65-6 PF03999:Microtubule associated protein (MAP65/ASE1 family)
627	HORVU.MOREX.r2.1HG0024670.1	-1.79818	0.0182438
628	HORVU.MOREX.r2.2HG0136810.1	-1.79593	4.45228e-07	Q6YTF5.1 RecName: Full=Cytochrome P450 76M5 PF00067:Cytochrome P450
629	HORVU.MOREX.r2.3HG0253340.1	-1.79444	5.75093e-16	Q9ZQC5.1 RecName: Full=Interactor of constitutive active ROPs 2, chloroplastic; AltName: Full=ROP-interactive partner 2; Flags: Precursor -
630	HORVU.MOREX.r2.3HG0195930.1	-1.79142	4.5365e-10
631	HORVU.MOREX.r2.7HG0585010.1	-1.78743	5.9499e-09	Q9SF78.1 RecName: Full=GDSL esterase/lipase At1g71691; AltName: Full=Extracellular lipase At1g71691; Flags: Precursor PF00657:GDSL-like Lipase/Acylhydrolase
632	HORVU.MOREX.r2.2HG0165450.1	-1.78273	0.000164981	F4JGP4.1 RecName: Full=Kinesin-like protein KIN-14D; AltName: Full=AtKIN14b PF00225:Kinesin motor domain
633	HORVU.MOREX.r2.1HG0012780.1	-1.77884	9.87398e-08	A3C4H3.2 RecName: Full=Protein BIG GRAIN 1-like -
634	HORVU.MOREX.r2.2HG0130740.1	-1.77753	0.00470801
635	HORVU.MOREX.r2.7HG0606440.1	-1.77368	7.15166e-05
636	HORVU.MOREX.r2.3HG0217600.1	-1.77107	0.0116654
637	HORVU.MOREX.r2.4HG0283310.1	-1.77017	2.07836e-12	Q9C7Z9.2 RecName: Full=Serine carboxypeptidase-like 18; Flags: Precursor PF00450:Serine carboxypeptidase
638	HORVU.MOREX.r2.6HG0505650.1	-1.76926	3.95561e-08
639	HORVU.MOREX.r2.3HG0247320.1	-1.76912	0.00436084	Q550S9.1 RecName: Full=Transmembrane protein 56 homolog B PF03798:TLC domain
640	HORVU.MOREX.r2.4HG0315170.1	-1.76738	1.89469e-20	Q9LR64.1 RecName: Full=Photosystem II repair protein PSB27-H1, chloroplastic; Short=Psb27-H1; AltName: Full=Thylakoid lumenal protein PSB27-H1; Flags: Precursor PF13326:Photosystem II Pbs27
641	HORVU.MOREX.r2.3HG0206750.1	-1.76665	0.00011337	Q07469.1 RecName: Full=Bark storage protein A; Flags: Precursor [Populus deltoides] PF01048:Phosphorylase superfamily
642	HORVU.MOREX.r2.3HG0259880.1	-1.76489	0.0101833	Q9XJ61.1 RecName: Full=MADS-box transcription factor 51; Short=OsMADS51; AltName: Full=OsMADS65 PF00319:SRF-type transcription factor (DNA-binding and dimerisation domain)
643	HORVU.MOREX.r2.3HG0261020.1	-1.76032	0.00261546	Q94AY3.1 RecName: Full=E3 ubiquitin protein ligase DRIP2; AltName: Full=DREB2A-interacting protein 2 -
644	HORVU.MOREX.r2.5HG0417730.1	-1.75939	0.000945977
645	HORVU.MOREX.r2.4HG0325820.1	-1.75864	1.85878e-30	K4BVL1.1 RecName: Full=Protein SPA, chloroplastic; AltName: Full=Sugar partition-affecting protein; Flags: Precursor -
646	HORVU.MOREX.r2.6HG0520850.1	-1.75802	1.08404e-09
647	HORVU.MOREX.r2.5HG0408750.1	-1.75606	6.16457e-20	Q9LIS3.1 RecName: Full=UDP-glucuronate 4-epimerase 6; AltName: Full=UDP-glucuronic acid epimerase 6; Short=AtUGlcAE2 PF01370:NAD dependent epimerase/dehydratase family
648	HORVU.MOREX.r2.5HG0427090.1	-1.75494	8.21472e-05	PF14383:DUF761-associated sequence motif
649	HORVU.MOREX.r2.3HG0207660.1	-1.75476	0.0022993	A2WMK1.1 RecName: Full=CASP-like protein 1C1-1; Short=OsCASPL1C1-1 PF04535:Domain of unknown function (DUF588)
650	HORVU.MOREX.r2.7HG0598720.1	-1.74615	9.7595e-08	P17770.1 RecName: Full=Aromatic-L-amino-acid decarboxylase; Short=AADC; AltName: Full=DOPA decarboxylase; AltName: Full=Tryptophan decarboxylase PF00282:Pyridoxal-dependent decarboxylase conserved domain
651	HORVU.MOREX.r2.1HG0065090.1	-1.74136	0.000818483	PF04043:Plant invertase/pectin methylesterase inhibitor
652	HORVU.MOREX.r2.6HG0482280.1	-1.73927	2.8628e-19	O23969.1 RecName: Full=Pollen-specific protein SF21 PF03096:Ndr family
653	HORVU.MOREX.r2.1HG0001480.1	-1.73865	2.46685e-25	Q9LXN3.1 RecName: Full=Probable fatty acyl-CoA reductase 4 PF07993:Male sterility protein|PF03015:Male sterility protein
654	HORVU.MOREX.r2.5HG0395510.1	-1.7364	0.00504882	Q0WRY5.1 RecName: Full=Serine/threonine-protein kinase CDL1; AltName: Full=Protein CDG1-like 1 PF00069:Protein kinase domain
655	HORVU.MOREX.r2.4HG0302620.1	-1.73514	0.0215478
656	HORVU.MOREX.r2.1HG0061720.1	-1.73485	0.00332697	P52580.1 RecName: Full=Isoflavone reductase homolog IRL PF05368:NmrA-like family
657	HORVU.MOREX.r2.2HG0100120.1	-1.73442	6.53443e-07	Q8LPH6.1 RecName: Full=Transcription factor MYB86; AltName: Full=Myb homolog 4; Short=AtMyb4; AltName: Full=Myb-related protein 86; Short=AtMYB86 PF00249:Myb-like DNA-binding domain
658	HORVU.MOREX.r2.3HG0205450.1	-1.7332	0.000702949	Q9SUQ3.1 RecName: Full=Probable inactive receptor kinase At4g23740; Flags: Precursor PF08263:Leucine rich repeat N-terminal domain|PF07714:Protein tyrosine kinase
659	HORVU.MOREX.r2.6HG0510900.1	-1.72902	8.19135e-21	O04536.1 RecName: Full=Probable galacturonosyltransferase-like 9; AltName: Full=Like glycosyl transferase 8 PF01501:Glycosyl transferase family 8
660	HORVU.MOREX.r2.4HG0333180.1	-1.72595	1.62653e-05	Q9SZL8.1 RecName: Full=Protein FAR1-RELATED SEQUENCE 5 PF03101:FAR1 DNA-binding domain|PF10551:MULE transposase domain
661	HORVU.MOREX.r2.7HG0592710.1	-1.72508	1.06801e-10	Q0DKA5.1 RecName: Full=Acyl transferase 7; Short=OsAT7 PF02458:Transferase family
662	HORVU.MOREX.r2.7HG0529500.1	-1.72059	0.00937953	Q9LI65.1 RecName: Full=WAT1-related protein At3g30340 PF00892:EamA-like transporter family
663	HORVU.MOREX.r2.5HG0384050.1	-1.71919	0.00263872	B9G934.2 RecName: Full=Cytochrome P450 714C3 PF00067:Cytochrome P450
664	HORVU.MOREX.r2.5HG0434300.1	-1.71666	0.00146367	PF05910:Plant protein of unknown function (DUF868)
665	HORVU.MOREX.r2.5HG0359080.1	-1.7152	1.84384e-10	P0DKC6.1 RecName: Full=11-beta-hydroxysteroid dehydrogenase 1B; AltName: Full=17-beta-hydroxysteroid dehydrogenase 1B; AltName: Full=Hydroxysteroid dehydrogenase 1; Short=AtHSD1 >P0DKC5.1 RecName: Full=11-beta-hydroxysteroid dehydrogenase 1A; AltName
666	HORVU.MOREX.r2.4HG0329740.1	-1.71376	2.07836e-12	Q10PZ6.1 RecName: Full=Microtubule-associated protein 70-4; Short=AtMAP70-4; AltName: Full=70 kDa microtubule-associated protein 4 PF07058:Microtubule-associated protein 70
667	HORVU.MOREX.r2.4HG0313160.1	-1.70987	0.0149009
668	HORVU.MOREX.r2.5HG0429950.1	-1.7093	3.3845e-11	P80728.1 RecName: Full=Mavicyanin PF02298:Plastocyanin-like domain
669	HORVU.MOREX.r2.3HG0238410.1	-1.70808	0.00743655	Q9XF43.1 RecName: Full=3-ketoacyl-CoA synthase 6; Short=KCS-6; AltName: Full=Cuticular protein 1; AltName: Full=Eceriferum 6; AltName: Full=Very long-chain fatty acid condensing enzyme 6; Short=VLCFA condensing enzyme 6 PF08541:3-Oxoacyl-[acyl-car
670	HORVU.MOREX.r2.6HG0510330.1	-1.70726	1.9576e-05	Q8BI21.1 RecName: Full=E3 ubiquitin-protein ligase RNF38; AltName: Full=RING finger protein 38 PF13639:Ring finger domain
671	HORVU.MOREX.r2.5HG0407460.1	-1.70553	1.47534e-07	PF04784:Protein of unknown function, DUF547
672	HORVU.MOREX.r2.3HG0192600.1	-1.70428	1.82298e-06	PF11820:Protein of unknown function (DUF3339)
673	HORVU.MOREX.r2.1HG0051030.1	-1.70391	4.33254e-09
674	HORVU.MOREX.r2.3HG0245540.1	-1.70321	0.0111826	Q5MAU8.1 RecName: Full=Probable inactive purple acid phosphatase 27; Flags: Precursor PF16656:Purple acid Phosphatase, N-terminal domain|PF00149:Calcineurin-like phosphoesterase|PF14008:Iron/zinc purple acid phosphatase-like protein C
675	HORVU.MOREX.r2.4HG0348700.1	-1.69757	0.0198934
676	HORVU.MOREX.r2.6HG0489780.1	-1.69625	2.89569e-12	Q9C9V6.1 RecName: Full=BTB/POZ domain-containing protein At1g67900 PF03000:NPH3 family
677	HORVU.MOREX.r2.1HG0048980.1	-1.68589	0.048271	PF12906:RING-variant domain|PF12428:Protein of unknown function (DUF3675)
678	HORVU.MOREX.r2.4HG0316930.1	-1.68429	4.5741e-06	C7G304.1 RecName: Full=Galactinol synthase 2; Short=GolS-2; Short=SlGolS2 PF01501:Glycosyl transferase family 8
679	HORVU.MOREX.r2.6HG0503860.1	-1.68335	0.00475911	Q8S3Q9.1 RecName: Full=Zinc-finger homeodomain protein 7; Short=OsZHD7 PF04770:ZF-HD protein dimerisation region
680	HORVU.MOREX.r2.4HG0290190.1	-1.67883	0.00904234	Q9SZP1.1 RecName: Full=Transcription repressor MYB4; AltName: Full=Myb-related protein 4; Short=AtMYB4 PF00249:Myb-like DNA-binding domain
681	HORVU.MOREX.r2.1HG0013370.1	-1.67674	4.45383e-07	Q9FEQ8.1 RecName: Full=Peroxidase 2; AltName: Full=Plasma membrane-bound peroxidase 2; Short=pmPOX2; Flags: Precursor PF00141:Peroxidase
682	HORVU.MOREX.r2.5HG0426190.1	-1.67509	7.99963e-16	P80883.1 RecName: Full=Cytochrome b6-f complex subunit 7; AltName: Full=Cytochrome b6-f complex subunit PetM; AltName: Full=Cytochrome b6-f complex subunit VII PF08041:PetM family of cytochrome b6f complex subunit 7
683	HORVU.MOREX.r2.5HG0380280.1	-1.67175	0.0156665	Q9SJQ1.1 RecName: Full=Leucine-rich repeat receptor-like protein kinase PXC1; AltName: Full=Protein PXY/TDR-CORRELATED 1; Flags: Precursor PF00069:Protein kinase domain|PF13855:Leucine rich repeat
684	HORVU.MOREX.r2.7HG0595750.1	-1.66931	3.14517e-06	A3BXL8.1 RecName: Full=ABC transporter G family member 53; Short=OsABCG53; AltName: Full=Pleiotropic drug resistance protein 20; Short=OsPDR20 -
685	HORVU.MOREX.r2.3HG0207280.1	-1.66763	5.8493e-06	Q56X72.2 RecName: Full=Reticulon-like protein B21; Short=AtRTNLB21 PF02453:Reticulon
686	HORVU.MOREX.r2.6HG0461430.1	-1.66722	5.908e-09	Q9LVJ1.1 RecName: Full=Subtilisin-like protease SBT1.4; AltName: Full=Subtilase subfamily 1 member 4; Short=AtSBT1.4; Flags: Precursor PF00082:Subtilase family|PF05922:Peptidase inhibitor I9|PF02225:PA domain
687	HORVU.MOREX.r2.4HG0335500.1	-1.66556	2.17925e-08	PF04788:Protein of unknown function (DUF620)
688	HORVU.MOREX.r2.4HG0318570.1	-1.66487	0.0317364
689	HORVU.MOREX.r2.4HG0342010.1	-1.66454	1.94143e-11	P12859.2 RecName: Full=Glyceraldehyde-3-phosphate dehydrogenase B, chloroplastic; AltName: Full=NADP-dependent glyceraldehydephosphate dehydrogenase subunit B; Flags: Precursor PF02800:Glyceraldehyde 3-phosphate dehydrogenase, C-terminal domain|PF
690	HORVU.MOREX.r2.4HG0275930.1	-1.66389	0.00147299
691	HORVU.MOREX.r2.6HG0452400.1	-1.66267	0.0247866	PF04578:Protein of unknown function, DUF594|PF13968:Domain of unknown function (DUF4220)
692	HORVU.MOREX.r2.4HG0314430.1	-1.66259	0.000573602
693	HORVU.MOREX.r2.3HG0261350.1	-1.66202	0.00329863
694	HORVU.MOREX.r2.2HG0143040.1	-1.66168	0.0344501	Q66HG4.1 RecName: Full=Aldose 1-epimerase; AltName: Full=Galactose mutarotase PF01263:Aldose 1-epimerase
695	HORVU.MOREX.r2.5HG0379470.1	-1.66013	1.3334e-05
696	HORVU.MOREX.r2.2HG0157340.1	-1.65822	0.0278023	Q9SCT4.1 RecName: Full=Probably inactive leucine-rich repeat receptor-like protein kinase IMK2; AltName: Full=Protein INFLORESCENCE MERISTEM RECEPTOR-LIKE KINASE 2; Flags: Precursor PF00069:Protein kinase domain
697	HORVU.MOREX.r2.7HG0582170.1	-1.65574	1.28536e-06
698	HORVU.MOREX.r2.3HG0234240.1	-1.65543	0.043805	Q9FWX7.1 RecName: Full=ABC transporter B family member 11; Short=ABC transporter ABCB.11; Short=AtABCB11; AltName: Full=Multidrug resistance protein 8; AltName: Full=P-glycoprotein 11 PF00664:ABC transporter transmembrane region|PF00005:ABC transp
699	HORVU.MOREX.r2.3HG0217100.1	-1.64528	0.0216662
700	HORVU.MOREX.r2.2HG0157310.1	-1.64376	0.0019225
701	HORVU.MOREX.r2.5HG0422470.1	-1.64367	1.91757e-06
702	HORVU.MOREX.r2.4HG0344660.1	-1.64242	5.91744e-11
703	HORVU.MOREX.r2.2HG0163080.1	-1.63897	1.11001e-08
704	HORVU.MOREX.r2.1HG0009540.1	-1.63721	1.39294e-08	PF02782:FGGY family of carbohydrate kinases, C-terminal domain|PF00370:FGGY family of carbohydrate kinases, N-terminal domain
705	HORVU.MOREX.r2.7HG0610620.1	-1.63621	0.0181662	Q94C59.2 RecName: Full=Patellin-4 PF03765:CRAL/TRIO, N-terminal domain|PF00650:CRAL/TRIO domain
706	HORVU.MOREX.r2.2HG0109810.1	-1.63337	0.00279282	A2YMU2.2 RecName: Full=Ribosome-recycling factor, chloroplastic; Short=RRF; AltName: Full=Protein OsL8; AltName: Full=Ribosome-releasing factor, chloroplastic; Flags: Precursor >A3BLC3.2 RecName: Full=Ribosome-recycling factor, chloroplastic; Short=R
707	HORVU.MOREX.r2.1HG0029020.1	-1.63247	5.42652e-18	Q40004.1 RecName: Full=Ribulose bisphosphate carboxylase small chain, chloroplastic; Short=RuBisCO small subunit; Flags: Precursor PF12338:Ribulose-1,5-bisphosphate carboxylase small subunit|PF00101:Ribulose bisphosphate carboxylase, small chain
708	HORVU.MOREX.r2.2HG0092310.1	-1.62879	0.0161853	Q7XIW5.1 RecName: Full=CBL-interacting protein kinase 29; AltName: Full=OsCIPK29 PF03822:NAF domain
709	HORVU.MOREX.r2.7HG0618940.1	-1.62581	0.0015554	C0LGS3.1 RecName: Full=Probable LRR receptor-like serine/threonine-protein kinase At4g37250; Flags: Precursor PF00069:Protein kinase domain|PF08263:Leucine rich repeat N-terminal domain
710	HORVU.MOREX.r2.5HG0442180.1	-1.62581	0.0329037	Q9FME8.1 RecName: Full=Oligopeptide transporter 4; Short=AtOPT4 PF03169:OPT oligopeptide transporter protein
711	HORVU.MOREX.r2.7HG0597170.1	-1.62519	8.65648e-06	Q9LVZ7.1 RecName: Full=Phosphatidylcholine:diacylglycerol cholinephosphotransferase 1; Short=AtPDCT1; AltName: Full=Protein REDUCED OLEATE DESATURATION 1 PF14378:PAP2 superfamily
712	HORVU.MOREX.r2.6HG0474740.1	-1.62413	0.0469437
713	HORVU.MOREX.r2.4HG0308820.1	-1.62176	5.66652e-05
714	HORVU.MOREX.r2.2HG0130570.1	-1.62117	4.73182e-10	Q0JEF5.1 RecName: Full=Flowering-promoting factor 1-like protein 4; AltName: Full=FPF1-like protein 4 -
715	HORVU.MOREX.r2.7HG0591700.1	-1.62009	3.66819e-11	O81973.1 RecName: Full=Cytochrome P450 93A3; AltName: Full=Cytochrome P450 CP5 PF00067:Cytochrome P450
716	HORVU.MOREX.r2.2HG0155720.1	-1.61586	0.00527416	PF03087:Arabidopsis protein of unknown function
717	HORVU.MOREX.r2.7HG0593320.1	-1.61279	1.88322e-31	Q9M9S4.1 RecName: Full=Probable LRR receptor-like serine/threonine-protein kinase At1g14390; Flags: Precursor PF13855:Leucine rich repeat|PF07714:Protein tyrosine kinase
718	HORVU.MOREX.r2.2HG0111010.1	-1.6116	4.01578e-11
719	HORVU.MOREX.r2.4HG0281260.1	-1.60902	0.00863337	Q4W8D0.1 RecName: Full=Glutamine synthetase cytosolic isozyme 1-3; AltName: Full=Glutamate--ammonia ligase GLN1;3; Short=OsGLN1;3; AltName: Full=OsGS1;3 PF00120:Glutamine synthetase, catalytic domain|PF03951:Glutamine synthetase, beta-Grasp domain
720	HORVU.MOREX.r2.7HG0595310.1	-1.60468	0.000100516	P48731.1 RecName: Full=Homeobox protein ATH1 PF07526:Associated with HOX|PF05920:Homeobox KN domain
721	HORVU.MOREX.r2.4HG0279570.1	-1.60359	4.58889e-09	PF04398:Protein of unknown function, DUF538
722	HORVU.MOREX.r2.4HG0290160.1	-1.60199	0.00124909
723	HORVU.MOREX.r2.2HG0091530.1	-1.60148	0.000127993	Q9FKA5.1 RecName: Full=Uncharacterized protein At5g39570 -
724	HORVU.MOREX.r2.4HG0337910.1	-1.60087	3.22153e-07	Q8GWW4.1 RecName: Full=UDP-glucuronate:xylan alpha-glucuronosyltransferase 2; Short=UDP-GlcA:xylan glucuronyltransferase 2; AltName: Full=Glycogenin-like protein 2; AltName: Full=Plant glycogenin-like starch initiation protein 3; AltName: Full=Protei
725	HORVU.MOREX.r2.6HG0456470.1	-1.59615	0.00412826	Q6ZH94.1 RecName: Full=S-(+)-linalool synthase, chloroplastic; Short=OsLIS; Flags: Precursor PF01397:Terpene synthase, N-terminal domain|PF03936:Terpene synthase family, metal binding domain
726	HORVU.MOREX.r2.4HG0283320.1	-1.59496	1.47923e-05	Q9C7Z9.2 RecName: Full=Serine carboxypeptidase-like 18; Flags: Precursor PF00450:Serine carboxypeptidase
727	HORVU.MOREX.r2.7HG0553070.1	-1.59484	0.000518688	P0C586.1 RecName: Full=Soluble starch synthase 2-3, chloroplastic/amyloplastic; AltName: Full=Soluble starch synthase II-3; AltName: Full=Starch synthase IIa; Flags: Precursor PF00534:Glycosyl transferases group 1|PF08323:Starch synthase catalytic
728	HORVU.MOREX.r2.7HG0616030.1	-1.59361	0.022449	Q7VG78.1 RecName: Full=Probable GMP synthase [glutamine-hydrolyzing]; AltName: Full=GMP synthetase; AltName: Full=Glutamine amidotransferase PF03352:Methyladenine glycosylase
729	HORVU.MOREX.r2.1HG0044440.1	-1.59263	0.000226535
730	HORVU.MOREX.r2.4HG0287360.1	-1.59162	2.70413e-12	Q53N87.2 RecName: Full=Zinc-finger homeodomain protein 4; Short=OsZHD4 PF04770:ZF-HD protein dimerisation region
731	HORVU.MOREX.r2.1HG0015720.1	-1.58957	0.0304741
732	HORVU.MOREX.r2.3HG0249240.1	-1.58894	6.5269e-19	Q0WP01.1 RecName: Full=Protein NRT1/ PTR FAMILY 5.10; Short=AtNPF5.10 PF00854:POT family
733	HORVU.MOREX.r2.2HG0096630.1	-1.588	6.13101e-09	B8ANF1.1 RecName: Full=Magnesium-chelatase subunit ChlH, chloroplastic; Short=Mg-chelatase subunit H; AltName: Full=Mg-protoporphyrin IX chelatase subunit ChlH; Flags: Precursor PF02514:CobN/Magnesium Chelatase|PF11965:Domain of unknown function (
734	HORVU.MOREX.r2.1HG0006180.1	-1.57479	0.0035444	PF14309:Domain of unknown function (DUF4378)|PF14383:DUF761-associated sequence motif|PF12552:Protein of unknown function (DUF3741)
735	HORVU.MOREX.r2.3HG0205160.1	-1.57309	0.000543774	Q9SYJ2.1 RecName: Full=Probable glycerol-3-phosphate acyltransferase 3; Short=AtGPAT3 PF01553:Acyltransferase
736	HORVU.MOREX.r2.2HG0083210.1	-1.57189	0.00187031	Q9FGF0.1 RecName: Full=Phosphoglycerate mutase-like protein 1 PF00300:Histidine phosphatase superfamily (branch 1)
737	HORVU.MOREX.r2.1HG0060650.1	-1.56987	3.99354e-07	Q60DG4.1 RecName: Full=Serine/threonine-protein kinase Nek4; AltName: Full=NimA-related protein kinase 4; AltName: Full=OsNek4 PF00069:Protein kinase domain
738	HORVU.MOREX.r2.6HG0490720.1	-1.56887	1.84955e-11	PF12796:Ankyrin repeats (3 copies)|PF13857:Ankyrin repeats (many copies)
739	HORVU.MOREX.r2.3HG0244070.1	-1.56819	0.00328154
740	HORVU.MOREX.r2.1HG0025860.1	-1.56695	0.0430888
741	HORVU.MOREX.r2.2HG0180960.1	-1.56459	6.36061e-27	Q0J8Q3.1 RecName: Full=Protein STAY-GREEN LIKE, chloroplastic PF12638:Staygreen protein
742	HORVU.MOREX.r2.6HG0465940.1	-1.55816	6.50665e-07	PF04784:Protein of unknown function, DUF547|PF14389:Leucine-zipper of ternary complex factor MIP1
743	HORVU.MOREX.r2.2HG0111260.1	-1.55669	3.60482e-16	P27523.1 RecName: Full=Chlorophyll a-b binding protein of LHCII type III, chloroplastic; Short=CAB; Flags: Precursor PF00504:Chlorophyll A-B binding protein
744	HORVU.MOREX.r2.4HG0290390.1	-1.55622	0.0292681	Q9SS03.1 RecName: Full=Dirigent protein 21; Short=AtDIR21; Flags: Precursor PF03018:Dirigent-like protein
745	HORVU.MOREX.r2.2HG0147310.1	-1.55553	2.69706e-08	Q680K2.1 RecName: Full=Haloacid dehalogenase-like hydrolase domain-containing protein At4g39970; Flags: Precursor PF00702:haloacid dehalogenase-like hydrolase
746	HORVU.MOREX.r2.5HG0420000.1	-1.55522	0.00120611	P49311.1 RecName: Full=Glycine-rich RNA-binding protein GRP2A PF00076:RNA recognition motif. (a.k.a. RRM, RBD, or RNP domain)
747	HORVU.MOREX.r2.7HG0616770.1	-1.55411	2.41201e-05	Q0V7T5.1 RecName: Full=Probable receptor-like protein kinase At1g80640; Flags: Precursor PF07714:Protein tyrosine kinase
748	HORVU.MOREX.r2.1HG0019050.1	-1.55163	8.53064e-06	Q8LC59.2 RecName: Full=GATA transcription factor 23 PF00320:GATA zinc finger
749	HORVU.MOREX.r2.2HG0142620.1	-1.54992	2.1302e-14	Q94B71.1 RecName: Full=Protein OBERON 3 PF16312:Coiled-coil region of Oberon
750	HORVU.MOREX.r2.1HG0059330.1	-1.54967	0.00505769	Q9SLP4.1 RecName: Full=Chitinase 1; AltName: Full=Tulip bulb chitinase-1; Short=TBC-1; Flags: Precursor PF00704:Glycosyl hydrolases family 18
751	HORVU.MOREX.r2.4HG0341010.1	-1.5459	3.49928e-09
752	HORVU.MOREX.r2.5HG0445010.1	-1.54438	0.00710136	A3A871.1 RecName: Full=Ent-isokaurene C2-hydroxylase; AltName: Full=Cytochrome P450 71Z6 PF00067:Cytochrome P450
753	HORVU.MOREX.r2.4HG0285820.1	-1.54396	7.74231e-06	PF04788:Protein of unknown function (DUF620)
754	HORVU.MOREX.r2.4HG0325830.1	-1.54392	1.95396e-05	Q9LR09.2 RecName: Full=Putative HVA22-like protein g; Short=AtHVA22g PF03134:TB2/DP1, HVA22 family
755	HORVU.MOREX.r2.5HG0406570.1	-1.54166	0.00021785
756	HORVU.MOREX.r2.1HG0007740.1	-1.54135	1.23179e-13	Q8H8V7.1 RecName: Full=ABC transporter G family member 5; Short=ABC transporter ABCG.5; Short=OsABCG5; AltName: Full=Protein REDUCED CULM NUMBER 1; AltName: Full=White-brown complex homolog protein 5; Short=OsWBC5 PF01061:ABC-2 type transporter|PF
757	HORVU.MOREX.r2.2HG0117730.1	-1.53988	4.962e-06	Q6Z461.1 RecName: Full=Squamosa promoter-binding-like protein 13 PF03110:SBP domain
758	HORVU.MOREX.r2.7HG0557800.1	-1.53897	1.62261e-06	Q94AR6.2 RecName: Full=Dof zinc finger protein DOF3.1; Short=AtDOF3.1 PF02701:Dof domain, zinc finger
759	HORVU.MOREX.r2.2HG0090050.1	-1.53547	2.46453e-06	Q9FXB2.1 RecName: Full=Galactinol synthase 2; Short=AtGolS2; Short=GolS-2 PF01501:Glycosyl transferase family 8
760	HORVU.MOREX.r2.4HG0347090.1	-1.53491	0.00126286	PF08263:Leucine rich repeat N-terminal domain|PF13855:Leucine rich repeat
761	HORVU.MOREX.r2.4HG0286120.1	-1.53441	1.10274e-07	P0A9T4.1 RecName: Full=Protein tas >P0A9T5.1 RecName: Full=Protein tas PF00248:Aldo/keto reductase family
762	HORVU.MOREX.r2.7HG0594280.1	-1.5328	0.0201285	Q5Z7L0.1 RecName: Full=Beta-galactosidase 9; Short=Lactase 9; Flags: Precursor PF01301:Glycosyl hydrolases family 35|PF13364:Beta-galactosidase jelly roll domain
763	HORVU.MOREX.r2.1HG0042580.1	-1.53223	2.51653e-08	Q8LCA1.2 RecName: Full=Protein CURVATURE THYLAKOID 1B, chloroplastic; AltName: Full=Photosystem I protein P; AltName: Full=Thylakoid membrane phosphoprotein 14 kDa; Flags: Precursor PF14159:CAAD domains of cyanobacterial aminoacyl-tRNA synthetase
764	HORVU.MOREX.r2.4HG0326580.1	-1.53154	0.00568716	O80327.1 RecName: Full=Thaumatin-like protein 1; Flags: Precursor PF00314:Thaumatin family
765	HORVU.MOREX.r2.3HG0188690.1	-1.53128	1.54781e-16	Q42842.1 RecName: Full=Non-specific lipid-transfer protein 4.3; Short=LTP 4.3; Flags: Precursor PF00234:Protease inhibitor/seed storage/LTP family
766	HORVU.MOREX.r2.7HG0565330.1	-1.53126	0.0134835	Q500U8.1 RecName: Full=Tetraketide alpha-pyrone reductase 1; AltName: Full=Protein DIHYDROFLAVONOL 4-REDUCTASE-LIKE 1 PF01370:NAD dependent epimerase/dehydratase family
767	HORVU.MOREX.r2.7HG0602570.1	-1.53096	1.47946e-12
768	HORVU.MOREX.r2.2HG0179510.1	-1.52871	0.0493254
769	HORVU.MOREX.r2.3HG0191350.1	-1.52854	0.000520344	Q9SX65.1 RecName: Full=1,4-dihydroxy-2-naphthoyl-CoA thioesterase 1; Short=AtDHNAT1; Short=DHNA-CoA thioesterase 1 PF03061:Thioesterase superfamily
770	HORVU.MOREX.r2.5HG0407340.1	-1.52709	9.42945e-30	Q8H0U5.1 RecName: Full=Protein TIC 62, chloroplastic; AltName: Full=Translocon at the inner envelope membrane of chloroplasts 62; Short=AtTIC62; Flags: Precursor PF13460:NAD(P)H-binding
771	HORVU.MOREX.r2.3HG0240320.1	-1.52696	0.0102822
772	HORVU.MOREX.r2.5HG0403860.1	-1.52546	0.00882078	O22227.1 RecName: Full=Protein MIZU-KUSSEI 1 PF04759:Protein of unknown function, DUF617
773	HORVU.MOREX.r2.2HG0150110.1	-1.52487	0.00315934	Q7XSK2.2 RecName: Full=Beta-glucosidase 16; Short=Os4bglu16; Flags: Precursor PF00232:Glycosyl hydrolase family 1
774	HORVU.MOREX.r2.2HG0168190.1	-1.52468	2.2051e-13	P13564.2 RecName: Full=Glutamine synthetase leaf isozyme, chloroplastic; AltName: Full=GS2; AltName: Full=Glutamate--ammonia ligase; Flags: Precursor PF03951:Glutamine synthetase, beta-Grasp domain|PF00120:Glutamine synthetase, catalytic domain
775	HORVU.MOREX.r2.7HG0604150.1	-1.52016	4.16742e-06
776	HORVU.MOREX.r2.7HG0549740.1	-1.51935	3.19292e-07	Q42371.1 RecName: Full=LRR receptor-like serine/threonine-protein kinase ERECTA; AltName: Full=Protein QUANTITATIVE RESISTANCE TO PLECTOSPHAERELLA 1; AltName: Full=Protein QUANTITATIVE RESISTANCE TO RALSTONIA SOLANACEARUM 1; AltName: Full=Protein TRA
777	HORVU.MOREX.r2.7HG0548070.1	-1.51876	6.18186e-05	P14726.1 RecName: Full=Anthocyanidin 3-O-glucosyltransferase; AltName: Full=Bronze-1; AltName: Full=Flavonol 3-O-glucosyltransferase; AltName: Full=UDP-glucose flavonoid 3-O-glucosyltransferase PF00201:UDP-glucoronosyl and UDP-glucosyl transferase
778	HORVU.MOREX.r2.5HG0412070.1	-1.51778	7.04058e-41
779	HORVU.MOREX.r2.4HG0348740.1	-1.51686	2.58752e-09	P83304.1 RecName: Full=Mannose/glucose-specific lectin PF01419:Jacalin-like lectin domain
780	HORVU.MOREX.r2.3HG0270810.1	-1.51553	9.85415e-30	Q8S7E1.1 RecName: Full=Chlorophyllide a oxygenase, chloroplastic; Short=Chlorophyll a oxygenase; AltName: Full=Chlorophyll b synthase; Flags: Precursor PF00355:Rieske [2Fe-2S] domain|PF08417:Pheophorbide a oxygenase
781	HORVU.MOREX.r2.4HG0342250.1	-1.5153	0.000134856	C0LGE4.1 RecName: Full=Probable LRR receptor-like serine/threonine-protein kinase At1g12460; Flags: Precursor PF08263:Leucine rich repeat N-terminal domain|PF13855:Leucine rich repeat|PF00069:Protein kinase domain
782	HORVU.MOREX.r2.2HG0139010.1	-1.51479	3.74518e-22	Q93XX5.1 RecName: Full=PI-PLC X domain-containing protein At5g67130; Flags: Precursor -
783	HORVU.MOREX.r2.1HG0051440.1	-1.51039	3.71846e-14	PF04577:Protein of unknown function (DUF563)
784	HORVU.MOREX.r2.2HG0117570.1	-1.50842	0.000585674	Q9MA92.2 RecName: Full=Filament-like plant protein 3; Short=AtFPP3 PF05911:Filament-like plant protein, long coiled-coil
785	HORVU.MOREX.r2.5HG0434020.1	-1.50799	1.0674e-06	PF13499:EF-hand domain pair
786	HORVU.MOREX.r2.1HG0063120.1	-1.50776	3.06245e-10	F4JKQ7.1 RecName: Full=Probable magnesium transporter NIPA5 PF05653:Magnesium transporter NIPA
787	HORVU.MOREX.r2.1HG0010980.1	-1.50395	0.00034491
788	HORVU.MOREX.r2.1HG0076600.1	-1.50299	0.0212544	PF11331:Probable zinc-ribbon domain
789	HORVU.MOREX.r2.5HG0393770.1	-1.5023	2.68305e-10	Q9M9V6.2 RecName: Full=Isochorismate synthase 2, chloroplastic; Short=AtIcs2; AltName: Full=Isochorismate mutase 2; AltName: Full=menF-like protein 2; Flags: Precursor PF00425:chorismate binding enzyme
790	HORVU.MOREX.r2.3HG0242230.1	-1.50147	0.00475697	Q09463.1 RecName: Full=RING finger protein 5 PF13920:Zinc finger, C3HC4 type (RING finger)
791	HORVU.MOREX.r2.6HG0513820.1	-1.4967	3.06616e-10	Q8LBI9.2 RecName: Full=Sugar transporter ERD6-like 16 PF00083:Sugar (and other) transporter
792	HORVU.MOREX.r2.5HG0396910.1	-1.49616	1.76618e-17	Q6ERW7.2 RecName: Full=Probable cinnamyl alcohol dehydrogenase 8C; Short=OsCAD8C PF00107:Zinc-binding dehydrogenase|PF08240:Alcohol dehydrogenase GroES-like domain
793	HORVU.MOREX.r2.3HG0188670.1	-1.49443	8.61562e-06	Q42842.1 RecName: Full=Non-specific lipid-transfer protein 4.3; Short=LTP 4.3; Flags: Precursor PF00234:Protease inhibitor/seed storage/LTP family
794	HORVU.MOREX.r2.5HG0407100.1	-1.49436	0.0486207	Q9S9N9.1 RecName: Full=Cinnamoyl-CoA reductase 1; Short=AtCCR1; AltName: Full=Protein IRREGULAR XYLEM 4 PF01370:NAD dependent epimerase/dehydratase family
795	HORVU.MOREX.r2.1HG0003620.1	-1.49425	7.58775e-18
796	HORVU.MOREX.r2.1HG0038630.1	-1.49129	2.21612e-06	P0DKI6.1 RecName: Full=Probable receptor-like protein kinase At1g33260 PF00069:Protein kinase domain
797	HORVU.MOREX.r2.5HG0403280.1	-1.49019	1.63922e-05	I4DST8.1 RecName: Full=Tuliposide A-converting enzyme 1, chloroplastic; Short=TgTCEA1; Flags: Precursor PF07859:alpha/beta hydrolase fold
798	HORVU.MOREX.r2.7HG0570600.1	-1.48996	0.0278232	Q6Z9D2.2 RecName: Full=Kinesin-like protein KIN-7H PF00225:Kinesin motor domain|PF11995:Domain of unknown function (DUF3490)
799	HORVU.MOREX.r2.4HG0282360.1	-1.48981	1.2751e-15	Q9CAJ9.1 RecName: Full=BTB/POZ domain-containing protein At1g63850 -
800	HORVU.MOREX.r2.5HG0407120.1	-1.48809	0.00133205	Q9S9N9.1 RecName: Full=Cinnamoyl-CoA reductase 1; Short=AtCCR1; AltName: Full=Protein IRREGULAR XYLEM 4 PF01370:NAD dependent epimerase/dehydratase family
801	HORVU.MOREX.r2.1HG0063110.1	-1.48542	1.53786e-06
802	HORVU.MOREX.r2.2HG0089210.1	-1.48436	0.0054135	Q6VBB2.1 RecName: Full=Heat stress transcription factor A-2b; AltName: Full=Heat stress transcription factor 18; Short=OsHsf-18; AltName: Full=Heat stress transcription factor 5; Short=rHsf5 PF00447:HSF-type DNA-binding
803	HORVU.MOREX.r2.1HG0031630.1	-1.48084	0.000696462
804	HORVU.MOREX.r2.6HG0463500.1	-1.48015	0.000162681	Q6Z2W3.2 RecName: Full=Auxin response factor 5 PF02309:AUX/IAA family|PF06507:Auxin response factor|PF02362:B3 DNA binding domain
805	HORVU.MOREX.r2.2HG0096020.1	-1.47902	0.044384
806	HORVU.MOREX.r2.2HG0079080.1	-1.4787	0.000397691	Q7XHC4.1 RecName: Full=Acyl transferase 15; Short=OsAT15 PF02458:Transferase family
807	HORVU.MOREX.r2.4HG0288120.1	-1.47817	2.48014e-09	Q9FIJ6.1 RecName: Full=Serine/threonine-protein kinase-like protein CCR4; AltName: Full=CRINKLY 4-related kinase 1; Short=AtCRK1; AltName: Full=Protein CRINKLY 4 RELATED 4; Short=AtCCR4; Flags: Precursor PF00069:Protein kinase domain
808	HORVU.MOREX.r2.5HG0404080.1	-1.47565	5.26092e-06	Q6YXH5.1 RecName: Full=Zinc-finger homeodomain protein 1; Short=OsZHD1 PF04770:ZF-HD protein dimerisation region
809	HORVU.MOREX.r2.3HG0249340.1	-1.47443	5.17312e-05	Q0WP01.1 RecName: Full=Protein NRT1/ PTR FAMILY 5.10; Short=AtNPF5.10 PF00854:POT family
810	HORVU.MOREX.r2.5HG0425830.1	-1.47283	0.00660155	Q96510.1 RecName: Full=Peroxidase 35; Short=Atperox P35; AltName: Full=ATP21a; Flags: Precursor PF00141:Peroxidase
811	HORVU.MOREX.r2.7HG0574950.1	-1.47075	5.24838e-13	O49939.1 RecName: Full=Peptidyl-prolyl cis-trans isomerase, chloroplastic; AltName: Full=40 kDa thylakoid lumen PPIase; AltName: Full=40 kDa thylakoid lumen rotamase; Flags: Precursor PF00160:Cyclophilin type peptidyl-prolyl cis-trans isomerase/CL
812	HORVU.MOREX.r2.1HG0050620.1	-1.46759	4.91032e-13	Q9ZT66.1 RecName: Full=Endo-1,3;1,4-beta-D-glucanase; Flags: Precursor PF01738:Dienelactone hydrolase family
813	HORVU.MOREX.r2.6HG0510160.1	-1.46578	6.62235e-14	Q19KC1.2 RecName: Full=Aquaporin NIP2-1; AltName: Full=NOD26-like intrinsic protein 2-1; AltName: Full=ZmNIP2-1; AltName: Full=ZmNIP2;1 PF00230:Major intrinsic protein
814	HORVU.MOREX.r2.6HG0451800.1	-1.46471	0.0149268	Q9M0G7.1 RecName: Full=MDIS1-interacting receptor like kinase 1; Short=AtMIK1; AltName: Full=Leucine-rich repeat receptor-like protein kinase PXL2; AltName: Full=Protein PHLOEM INTERCALATED WITH XYLEM-LIKE 2; Flags: Precursor PF08263:Leucine rich
815	HORVU.MOREX.r2.4HG0317920.1	-1.46265	5.91966e-06	Q9LZQ1.1 RecName: Full=Protein trichome birefringence-like 6 PF14416:PMR5 N terminal Domain|PF13839:GDSL/SGNH-like Acyl-Esterase family found in Pmr5 and Cas1p
816	HORVU.MOREX.r2.5HG0369430.1	-1.45912	2.17857e-05	Q10JL1.1 RecName: Full=COBRA-like protein 5; AltName: Full=Protein BRITTLE CULM1; Flags: Precursor >A2XHZ9.1 RecName: Full=COBRA-like protein 5; AltName: Full=Protein BRITTLE CULM1; Flags: Precursor PF04833:COBRA-like protein
817	HORVU.MOREX.r2.7HG0614410.1	-1.45835	0.000534836	Q9FHH5.1 RecName: Full=Protein GLUTAMINE DUMPER 3; AltName: Full=Protein LESS SUSCEPTIBLE TO BSCTV 1; Short=Protein LBS1 -
818	HORVU.MOREX.r2.2HG0125390.1	-1.45819	3.07502e-07	PF13671:AAA domain
819	HORVU.MOREX.r2.4HG0318550.1	-1.45743	0.000400368	P27898.1 RecName: Full=Myb-related protein P PF00249:Myb-like DNA-binding domain|PF06640:P protein C-terminus
820	HORVU.MOREX.r2.6HG0459300.1	-1.4511	1.8205e-27
821	HORVU.MOREX.r2.5HG0446310.1	-1.45093	0.0077496	O64747.1 RecName: Full=Probable WRKY transcription factor 35; AltName: Full=WRKY DNA-binding protein 35 PF03106:WRKY DNA -binding domain
822	HORVU.MOREX.r2.3HG0268330.1	-1.45085	3.67429e-11
823	HORVU.MOREX.r2.6HG0505280.1	-1.44726	1.23513e-18
824	HORVU.MOREX.r2.3HG0259610.1	-1.44413	2.1717e-12	Q9M158.2 RecName: Full=Rhodanese-like domain-containing protein 4, chloroplastic; AltName: Full=Protein THYLAKOID RHODANESE-LIKE; AltName: Full=Sulfurtransferase 4; Short=AtStr4; Flags: Precursor -
825	HORVU.MOREX.r2.1HG0049650.1	-1.44074	6.88856e-13	O22567.2 RecName: Full=1-deoxy-D-xylulose-5-phosphate synthase 1, chloroplastic; Short=1-deoxyxylulose-5-phosphate synthase; Short=DXP synthase; Short=DXPS; Flags: Precursor PF02780:Transketolase, C-terminal domain|PF13292:1-deoxy-D-xylulose-5-pho
826	HORVU.MOREX.r2.7HG0589200.1	-1.44049	0.0389087	O82337.1 RecName: Full=Arabinogalactan peptide 16; Short=AG-peptide 16; Flags: Precursor PF06376:Protein of unknown function (DUF1070)
827	HORVU.MOREX.r2.3HG0251560.1	-1.44001	2.33342e-14	P46285.1 RecName: Full=Sedoheptulose-1,7-bisphosphatase, chloroplastic; AltName: Full=SED(1,7)P2ase; AltName: Full=Sedoheptulose bisphosphatase; Short=SBPase; Flags: Precursor PF00316:Fructose-1-6-bisphosphatase
828	HORVU.MOREX.r2.2HG0170770.1	-1.43924	1.50874e-08	Q03730.1 RecName: Full=Uncharacterized vacuolar membrane protein YML018C PF00892:EamA-like transporter family
829	HORVU.MOREX.r2.3HG0244010.1	-1.43888	0.0388378
830	HORVU.MOREX.r2.1HG0011090.1	-1.43878	4.52729e-15	Q9M5K3.2 RecName: Full=Dihydrolipoyl dehydrogenase 1, mitochondrial; Short=AtmLPD1; Short=mtLPD1; AltName: Full=Dihydrolipoamide dehydrogenase 1; AltName: Full=Glycine cleavage system L protein 1; AltName: Full=Pyruvate dehydrogenase complex E3 subun
831	HORVU.MOREX.r2.7HG0568610.1	-1.4373	0.0161622	Q9C7E8.1 RecName: Full=Zinc finger protein CONSTANS-LIKE 15 PF06203:CCT motif
832	HORVU.MOREX.r2.1HG0076940.1	-1.43395	1.86169e-07	Q9MAH1.1 RecName: Full=TPR repeat-containing thioredoxin TTL1; AltName: Full=Tetratricopeptide repeat thioredoxin-like 1 PF00085:Thioredoxin|PF13414:TPR repeat
833	HORVU.MOREX.r2.3HG0227720.1	-1.43254	4.87827e-20	P40880.1 RecName: Full=Carbonic anhydrase, chloroplastic; AltName: Full=Carbonate dehydratase; Flags: Precursor PF00484:Carbonic anhydrase
834	HORVU.MOREX.r2.7HG0617860.1	-1.43189	2.65731e-19	P21616.4 RecName: Full=Pyrophosphate-energized vacuolar membrane proton pump; AltName: Full=Pyrophosphate-energized inorganic pyrophosphatase; Short=H(+)-PPase; AltName: Full=Vacuolar H(+)-pyrophosphatase PF03030:Inorganic H+ pyrophosphatase
835	HORVU.MOREX.r2.6HG0476720.1	-1.43132	0.0209203	Q6R2J8.1 RecName: Full=Protein STRUBBELIG-RECEPTOR FAMILY 8; AltName: Full=Leucine-rich repeat receptor kinase-like protein SRF8; Flags: Precursor PF07714:Protein tyrosine kinase|PF13855:Leucine rich repeat
836	HORVU.MOREX.r2.6HG0519350.1	-1.43065	0.00092593	Q9FZP1.2 RecName: Full=Heparanase-like protein 3; Flags: Precursor PF03662:Glycosyl hydrolase family 79, N-terminal domain
837	HORVU.MOREX.r2.1HG0019390.1	-1.43057	8.78523e-06	Q9LMA1.1 RecName: Full=Probable flavin-containing monooxygenase 1 PF00743:Flavin-binding monooxygenase-like
838	HORVU.MOREX.r2.7HG0569740.1	-1.42954	6.92168e-17	O22870.2 RecName: Full=Peptidyl-prolyl cis-trans isomerase FKBP16-3, chloroplastic; Short=PPIase FKBP16-3; AltName: Full=FK506-binding protein 16-3; Short=AtFKBP16-3; AltName: Full=Immunophilin FKBP16-3; AltName: Full=Rotamase; Flags: Precursor PF
839	HORVU.MOREX.r2.2HG0139510.1	-1.42668	0.00320819	PF05003:Protein of unknown function (DUF668)|PF11961:Domain of unknown function (DUF3475)
840	HORVU.MOREX.r2.5HG0417650.1	-1.42482	1.56659e-05	Q9LMA1.1 RecName: Full=Probable flavin-containing monooxygenase 1 PF00743:Flavin-binding monooxygenase-like
841	HORVU.MOREX.r2.3HG0212080.1	-1.42431	4.27076e-06	Q9ZT50.1 RecName: Full=E3 ubiquitin-protein ligase RHA2A; AltName: Full=RING-H2 finger A2a; AltName: Full=RING-H2 zinc finger protein RHA2a PF13639:Ring finger domain
842	HORVU.MOREX.r2.2HG0158610.1	-1.4237	7.39619e-13	Q0JA81.2 RecName: Full=Ent-kaurene synthase-like 2; Short=OsKSL2 PF03936:Terpene synthase family, metal binding domain|PF01397:Terpene synthase, N-terminal domain
843	HORVU.MOREX.r2.7HG0567770.1	-1.42318	5.25179e-11	Q9C7G0.2 RecName: Full=65-kDa microtubule-associated protein 8; Short=AtMAP65-8 PF03999:Microtubule associated protein (MAP65/ASE1 family)
844	HORVU.MOREX.r2.3HG0261280.1	-1.42173	1.17985e-20	Q5JK35.1 RecName: Full=Beta-glucosidase 5; Short=Os1bglu5; Flags: Precursor PF00232:Glycosyl hydrolase family 1
845	HORVU.MOREX.r2.4HG0344860.1	-1.42153	0.0314167	Q0WQX7.1 RecName: Full=RHOMBOID-like protein 1; Short=AtRBL1 PF01694:Rhomboid family
846	HORVU.MOREX.r2.7HG0617930.1	-1.4201	1.01691e-25	B7F9G7.1 RecName: Full=Heptahelical transmembrane protein ADIPOR1; AltName: Full=PAQR family protein ADIPOR1 PF03006:Haemolysin-III related
847	HORVU.MOREX.r2.4HG0286290.1	-1.4193	0.00601353	Q9FHH5.1 RecName: Full=Protein GLUTAMINE DUMPER 3; AltName: Full=Protein LESS SUSCEPTIBLE TO BSCTV 1; Short=Protein LBS1 -
848	HORVU.MOREX.r2.3HG0238860.1	-1.41611	2.4599e-06	Q9M1S8.3 RecName: Full=Probable glutamate carboxypeptidase 2; AltName: Full=Probable glutamate carboxypeptidase II PF04253:Transferrin receptor-like dimerisation domain|PF02225:PA domain|PF04389:Peptidase family M28
849	HORVU.MOREX.r2.1HG0065960.1	-1.41592	0.00601353	Q8W0K2.1 RecName: Full=Bidirectional sugar transporter SWEET6b; Short=OsSWEET6b PF03083:Sugar efflux transporter for intercellular exchange
850	HORVU.MOREX.r2.3HG0201150.1	-1.41538	4.36109e-05	Q3E7I6.1 RecName: Full=GDSL esterase/lipase At1g28650; AltName: Full=Extracellular lipase At1g28650; Flags: Precursor PF00657:GDSL-like Lipase/Acylhydrolase
851	HORVU.MOREX.r2.5HG0390790.1	-1.41272	0.0279851	PF13639:Ring finger domain
852	HORVU.MOREX.r2.7HG0600520.1	-1.41185	4.71549e-05	PF13976:GAG-pre-integrase domain
853	HORVU.MOREX.r2.1HG0071510.1	-1.41008	3.3203e-25	P20143.1 RecName: Full=Photosystem I reaction center subunit VI, chloroplastic; Short=PSI-H; AltName: Full=Light-harvesting complex I 11 kDa protein; Flags: Precursor PF03244:Photosystem I reaction centre subunit VI
854	HORVU.MOREX.r2.7HG0553510.1	-1.40978	2.0408e-08	Q651D5.2 RecName: Full=Probable aquaporin PIP2-7; AltName: Full=OsPIP2;7; AltName: Full=Plasma membrane intrinsic protein 2-7 PF00230:Major intrinsic protein
855	HORVU.MOREX.r2.2HG0135610.1	-1.40956	4.80063e-06	P33050.1 RecName: Full=Pollen-specific protein C13; Flags: Precursor PF01190:Pollen proteins Ole e I like
856	HORVU.MOREX.r2.3HG0250250.1	-1.40854	1.38284e-10	Q94CU5.1 RecName: Full=Serine/threonine-protein kinase Nek5; AltName: Full=NimA-related protein kinase 5; AltName: Full=OsNek5 PF00069:Protein kinase domain
857	HORVU.MOREX.r2.2HG0143170.1	-1.40753	3.32548e-11	P09315.1 RecName: Full=Glyceraldehyde-3-phosphate dehydrogenase A, chloroplastic; AltName: Full=NADP-dependent glyceraldehydephosphate dehydrogenase subunit A; Flags: Precursor PF00044:Glyceraldehyde 3-phosphate dehydrogenase, NAD binding domain|P
858	HORVU.MOREX.r2.2HG0096340.1	-1.40662	1.13192e-09
859	HORVU.MOREX.r2.5HG0373710.1	-1.40592	1.29697e-06	PF10358:N-terminal C2 in EEIG1 and EHBP1 proteins
860	HORVU.MOREX.r2.1HG0037430.1	-1.40474	1.94185e-15	Q42843.1 RecName: Full=Glutamyl-tRNA reductase 1, chloroplastic; Short=GluTR; Flags: Precursor PF00745:Glutamyl-tRNAGlu reductase, dimerisation domain|PF01488:Shikimate / quinate 5-dehydrogenase|PF05201:Glutamyl-tRNAGlu reductase, N-terminal domai
861	HORVU.MOREX.r2.1HG0033760.1	-1.40365	8.44347e-15	Q7XDB8.1 RecName: Full=Probable cytokinin riboside 5'-monophosphate phosphoribohydrolase LOGL10; AltName: Full=Protein LONELY GUY-like 10 PF03641:Possible lysine decarboxylase
862	HORVU.MOREX.r2.2HG0142880.1	-1.40066	2.49399e-18	P27525.1 RecName: Full=Chlorophyll a-b binding protein CP24 10B, chloroplastic; Short=CAB-10B; Short=LHCP; Flags: Precursor PF00504:Chlorophyll A-B binding protein
863	HORVU.MOREX.r2.3HG0182170.1	-1.40005	0.0067448
864	HORVU.MOREX.r2.2HG0113320.1	-1.39987	1.8052e-06	Q9C5J4.1 RecName: Full=BTB/POZ domain-containing protein At3g22104 PF03000:NPH3 family
865	HORVU.MOREX.r2.3HG0236630.1	-1.39626	5.12666e-06	Q8GUQ5.1 RecName: Full=Brassinosteroid LRR receptor kinase; AltName: Full=Altered brassinolide sensitivity 1; AltName: Full=Systemin receptor SR160; AltName: Full=tBRI1; Flags: Precursor PF00069:Protein kinase domain|PF13855:Leucine rich repeat
866	HORVU.MOREX.r2.6HG0509680.1	-1.39458	7.41547e-16	Q07300.1 RecName: Full=ATP synthase delta chain, chloroplastic; AltName: Full=F-ATPase delta chain; Flags: Precursor PF00213:ATP synthase delta (OSCP) subunit
867	HORVU.MOREX.r2.2HG0165750.1	-1.39453	0.000354735	Q9LHQ6.1 RecName: Full=Organic cation/carnitine transporter 4; Short=AtOCT4 PF00083:Sugar (and other) transporter
868	HORVU.MOREX.r2.3HG0207880.1	-1.39419	3.29444e-13	P49133.1 RecName: Full=Triose phosphate/phosphate translocator, chloroplastic; Short=cTPT; Flags: Precursor PF03151:Triose-phosphate Transporter family
869	HORVU.MOREX.r2.5HG0447340.1	-1.3935	0.00147036	F4I460.1 RecName: Full=Myosin-8; AltName: Full=Myosin XI B; Short=AtXIB PF00063:Myosin head (motor domain)|PF02736:Myosin N-terminal SH3-like domain|PF01843:DIL domain
870	HORVU.MOREX.r2.3HG0228460.1	-1.39105	0.00554255	PF12697:Alpha/beta hydrolase family
871	HORVU.MOREX.r2.3HG0204280.1	-1.38887	9.37339e-24	PF04398:Protein of unknown function, DUF538
872	HORVU.MOREX.r2.6HG0450840.1	-1.38861	1.70055e-05	Q9FSV7.1 RecName: Full=Sucrose:sucrose 1-fructosyltransferase; AltName: Full=Sucrose 1(F)-fructosyltransferase; AltName: Full=Sucrose:sucrose 1(F)-beta-D-fructosyltransferase; Flags: Precursor PF00251:Glycosyl hydrolases family 32 N-terminal domai
873	HORVU.MOREX.r2.2HG0107840.1	-1.38851	0.0381083	Q0D541.1 RecName: Full=Probable serine/threonine-protein kinase WNK5; Short=OsWNK5; AltName: Full=Protein kinase with no lysine 5 PF00069:Protein kinase domain
874	HORVU.MOREX.r2.3HG0184070.1	-1.38775	1.5583e-07	Q9SZJ2.1 RecName: Full=Glycine-rich domain-containing protein 2; Short=AtGRDP2 PF07173:Protein of unknown function (DUF1399)
875	HORVU.MOREX.r2.3HG0270090.1	-1.38702	2.55648e-22	Q9S829.1 RecName: Full=NAD(P)H-quinone oxidoreductase subunit O, chloroplastic; AltName: Full=NAD(P)H dehydrogenase subunit O; Short=NDH subunit O; Short=NDH-O; AltName: Full=NADH-plastoquinone oxidoreductase subunit O; Flags: Precursor PF11910:Cy
876	HORVU.MOREX.r2.7HG0544880.1	-1.38564	4.77579e-09	Q8GTR4.2 RecName: Full=Pullulanase 1, chloroplastic; Short=AtPU1; AltName: Full=Protein LIMIT DEXTRINASE; Short=AtLDA; Flags: Precursor PF02922:Carbohydrate-binding module 48 (Isoamylase N-terminal domain)|PF11852:Domain of unknown function (DUF33
877	HORVU.MOREX.r2.3HG0192380.1	-1.38223	5.81361e-13	Q03200.1 RecName: Full=Light-regulated protein; Flags: Precursor PF07207:Light regulated protein Lir1
878	HORVU.MOREX.r2.2HG0082500.1	-1.38202	0.0269954	PF04043:Plant invertase/pectin methylesterase inhibitor
879	HORVU.MOREX.r2.1HG0053400.1	-1.38046	0.039348	PF00582:Universal stress protein family
880	HORVU.MOREX.r2.5HG0388290.1	-1.38038	6.78387e-34	Q40004.1 RecName: Full=Ribulose bisphosphate carboxylase small chain, chloroplastic; Short=RuBisCO small subunit; Flags: Precursor PF00101:Ribulose bisphosphate carboxylase, small chain|PF12338:Ribulose-1,5-bisphosphate carboxylase small subunit
881	HORVU.MOREX.r2.4HG0345790.1	-1.38026	0.0162716	Q7XHC4.1 RecName: Full=Acyl transferase 15; Short=OsAT15 PF02458:Transferase family
882	HORVU.MOREX.r2.5HG0427230.1	-1.37673	6.0126e-27	Q9ZNQ8.1 RecName: Full=Proline-rich receptor-like protein kinase PERK4; AltName: Full=Proline-rich extensin-like receptor kinase 4; Short=AtPERK4 PF07714:Protein tyrosine kinase
883	HORVU.MOREX.r2.4HG0325940.1	-1.37672	0.0178964	Q9LPC1.1 RecName: Full=UDP-glucuronate 4-epimerase 2; AltName: Full=UDP-glucuronic acid epimerase 2 PF01370:NAD dependent epimerase/dehydratase family
884	HORVU.MOREX.r2.4HG0346890.1	-1.37625	0.0121588	Q8W4K5.1 RecName: Full=VAN3-binding protein; AltName: Full=Protein FORKED 1 PF05703:Auxin canalisation|PF08458:Plant pleckstrin homology-like region
885	HORVU.MOREX.r2.6HG0496790.1	-1.37412	7.62624e-11	Q70E96.2 RecName: Full=Aldehyde dehydrogenase family 3 member F1 PF00171:Aldehyde dehydrogenase family
886	HORVU.MOREX.r2.3HG0256030.1	-1.37115	0.00792242	Q8LQH4.1 RecName: Full=LOB domain-containing protein 6; AltName: Full=Crown rootless-like protein 3; AltName: Full=Protein ASYMMETRIC LEAVES 2 >A2WXT0.1 RecName: Full=LOB domain-containing protein 6; AltName: Full=Crown rootless-like protein 3; AltNa
887	HORVU.MOREX.r2.7HG0532420.1	-1.36932	8.47676e-06	Q53QK0.1 RecName: Full=Flavonoid O-methyltransferase-like protein Os11g0303600 PF08100:Dimerisation domain|PF00891:O-methyltransferase
888	HORVU.MOREX.r2.5HG0424600.1	-1.36832	2.2527e-07	A2XQE8.1 RecName: Full=Senescence-specific cysteine protease SAG39; AltName: Full=Cysteine proteinase SAG39; AltName: Full=Protein SENESCENCE-ASSOCIATED GENE 39; Flags: Precursor PF08246:Cathepsin propeptide inhibitor domain (I29)|PF00112:Papain f
889	HORVU.MOREX.r2.7HG0615380.1	-1.3682	0.00405881	Q5XF57.1 RecName: Full=Probable receptor-like serine/threonine-protein kinase At5g57670 PF00069:Protein kinase domain
890	HORVU.MOREX.r2.6HG0451310.1	-1.36542	3.65433e-10	Q9LYA9.1 RecName: Full=Chloroplast stem-loop binding protein of 41 kDa a, chloroplastic; Short=CSP41-a; Flags: Precursor PF01370:NAD dependent epimerase/dehydratase family
891	HORVU.MOREX.r2.5HG0414480.1	-1.36437	1.35971e-08	Q69SG5.1 RecName: Full=Endoglucanase 24; AltName: Full=Endo-1,4-beta glucanase 24; Flags: Precursor PF00759:Glycosyl hydrolase family 9
892	HORVU.MOREX.r2.5HG0438210.1	-1.36363	6.11423e-19	P13194.2 RecName: Full=Photosystem I reaction center subunit IV, chloroplastic; Short=PSI-E; AltName: Full=Photosystem I 10.8 kDa polypeptide; Flags: Precursor PF02427:Photosystem I reaction centre subunit IV / PsaE
893	HORVU.MOREX.r2.6HG0488900.1	-1.36337	9.22771e-14
894	HORVU.MOREX.r2.6HG0515620.1	-1.36197	7.26498e-08	F8WKW1.1 RecName: Full=7-deoxyloganetin glucosyltransferase; AltName: Full=Genipin glucosyltransferase; AltName: Full=UDP-glucose glucosyltransferase 2; Short=GjUGT2; AltName: Full=UDP-glycosyltransferase 85A24 PF00201:UDP-glucoronosyl and UDP-glu
895	HORVU.MOREX.r2.7HG0603240.1	-1.35971	0.00445771
896	HORVU.MOREX.r2.2HG0164550.1	-1.35922	4.21774e-12	Q9STS7.1 RecName: Full=Chloroplastic lipocalin; Short=AtCHL; Flags: Precursor PF08212:Lipocalin-like domain
897	HORVU.MOREX.r2.4HG0279040.1	-1.35731	6.36015e-23	PF04982:HPP family
898	HORVU.MOREX.r2.3HG0188850.1	-1.3555	4.46668e-06	Q9LS40.1 RecName: Full=Protein ASPARTIC PROTEASE IN GUARD CELL 1; Short=AtASPG1; Flags: Precursor PF14543:Xylanase inhibitor N-terminal|PF14541:Xylanase inhibitor C-terminal
899	HORVU.MOREX.r2.1HG0055260.1	-1.35401	6.0326e-14	P12782.1 RecName: Full=Phosphoglycerate kinase, chloroplastic; Flags: Precursor PF00162:Phosphoglycerate kinase
900	HORVU.MOREX.r2.4HG0320080.1	-1.35378	5.10007e-07	Q9LUZ6.1 RecName: Full=Protein PMR5; AltName: Full=Powdery mildew resistance protein 5; AltName: Full=Protein trichome birefringence-like 44 PF14416:PMR5 N terminal Domain|PF13839:GDSL/SGNH-like Acyl-Esterase family found in Pmr5 and Cas1p
901	HORVU.MOREX.r2.3HG0209240.1	-1.3519	1.92175e-07
902	HORVU.MOREX.r2.3HG0200220.1	-1.34909	0.00143325	B9X287.1 RecName: Full=Cytochrome P450 734A6 PF00067:Cytochrome P450
903	HORVU.MOREX.r2.7HG0583810.1	-1.3463	4.13404e-25	P80470.2 RecName: Full=Photosystem II core complex proteins psbY, chloroplastic; AltName: Full=L-arginine-metabolizing enzyme; Short=L-AME; Contains: RecName: Full=Photosystem II protein psbY-1, chloroplastic; AltName: Full=psbY-A1; Contains: RecName
904	HORVU.MOREX.r2.7HG0560420.1	-1.3417	4.29682e-10
905	HORVU.MOREX.r2.5HG0402790.1	-1.34111	7.43973e-07	Q5NUF4.1 RecName: Full=2-hydroxyisoflavanone dehydratase; AltName: Full=Carboxylesterase HIDM PF07859:alpha/beta hydrolase fold
906	HORVU.MOREX.r2.5HG0422720.1	-1.33961	4.56299e-06	Q9SJG6.1 RecName: Full=Pentatricopeptide repeat-containing protein At2g42920, chloroplastic; Flags: Precursor -
907	HORVU.MOREX.r2.2HG0159340.1	-1.33742	0.00184475	Q8VYG2.1 RecName: Full=Galacturonokinase; AltName: Full=D-galacturonic acid-1-P kinase PF10509:Galactokinase galactose-binding signature|PF08544:GHMP kinases C terminal
908	HORVU.MOREX.r2.3HG0188890.1	-1.3374	0.00143416	Q9FZB1.1 RecName: Full=Probable LRR receptor-like serine/threonine-protein kinase At1g51880; Flags: Precursor PF12819:Carbohydrate-binding protein of the ER
909	HORVU.MOREX.r2.7HG0557850.1	-1.3371	4.43082e-05	P59259.2 RecName: Full=Histone H4 >Q6LAF3.3 RecName: Full=Histone H4 >Q6PMI5.3 RecName: Full=Histone H4 >Q6WZ83.3 RecName: Full=Histone H4 >Q76H85.3 RecName: Full=Histone H4 >P62788.2 RecName: Full=Histone H4 >P62787.2 RecName: Full=Histone H4 >P6288
910	HORVU.MOREX.r2.6HG0462950.1	-1.33689	1.99086e-08	Q9SD84.1 RecName: Full=PLASMODESMATA CALLOSE-BINDING PROTEIN 2; Short=AtPDCB2; AltName: Full=Glucan endo-1,3-beta-glucosidase-like protein 3; Flags: Precursor PF07983:X8 domain
911	HORVU.MOREX.r2.6HG0480640.1	-1.33681	0.038953
912	HORVU.MOREX.r2.7HG0557760.1	-1.33622	0.000319182	Q8W486.1 RecName: Full=Uncharacterized protein At1g04910 PF10250:GDP-fucose protein O-fucosyltransferase
913	HORVU.MOREX.r2.2HG0126290.1	-1.33497	1.71356e-26	P36886.1 RecName: Full=Photosystem I reaction center subunit psaK, chloroplastic; AltName: Full=Light-harvesting complex I 7 kDa protein; AltName: Full=PSI-K; AltName: Full=Photosystem I subunit X; Flags: Precursor PF01241:Photosystem I psaG / psa
914	HORVU.MOREX.r2.1HG0042040.1	-1.33394	0.0191961	PF08241:Methyltransferase domain
915	HORVU.MOREX.r2.6HG0510910.1	-1.33289	6.80066e-06
916	HORVU.MOREX.r2.3HG0201430.1	-1.33261	1.34318e-24
917	HORVU.MOREX.r2.1HG0077550.1	-1.33106	1.50941e-16	Q10J20.1 RecName: Full=Probable esterase D14L; AltName: Full=Protein DWARF-14-like; Short=Protein D14-like; AltName: Full=Protein HEBIBA D14L PF12697:Alpha/beta hydrolase family
918	HORVU.MOREX.r2.1HG0015960.1	-1.33012	0.0186178	Q9LRN6.1 RecName: Full=Probable calcium-binding protein CML22; AltName: Full=Calmodulin-like protein 22 PF00036:EF hand
919	HORVU.MOREX.r2.6HG0496040.1	-1.32934	2.11109e-05	Q6R567.1 RecName: Full=E3 ubiquitin-protein ligase RMA1H1; AltName: Full=Protein RING membrane-anchor 1 homolog 1 PF00097:Zinc finger, C3HC4 type (RING finger)
920	HORVU.MOREX.r2.1HG0021810.1	-1.32853	0.000507831
921	HORVU.MOREX.r2.7HG0562440.1	-1.32509	1.7721e-09
922	HORVU.MOREX.r2.3HG0189830.1	-1.32488	1.34304e-09	O22160.2 RecName: Full=Thylakoid lumenal 15 kDa protein 1, chloroplastic; AltName: Full=p15; Flags: Precursor PF00805:Pentapeptide repeats (8 copies)
923	HORVU.MOREX.r2.2HG0166360.1	-1.32383	7.64597e-06	Q9SJW0.1 RecName: Full=Myb family transcription factor PHL7; AltName: Full=Protein PHR1-LIKE 7 PF14379:MYB-CC type transfactor, LHEQLE motif|PF00249:Myb-like DNA-binding domain
924	HORVU.MOREX.r2.2HG0137450.1	-1.32367	1.44407e-20	Q949Q5.1 RecName: Full=Photosystem I subunit O; Short=PSI-O; Flags: Precursor -
925	HORVU.MOREX.r2.5HG0352070.1	-1.32332	0.0098657
926	HORVU.MOREX.r2.7HG0551730.1	-1.32145	0.0118607	Q6ZBZ2.1 RecName: Full=Germin-like protein 8-14; AltName: Full=Germin-like protein 1; AltName: Full=Germin-like protein 5; Short=OsGER5; Flags: Precursor PF00190:Cupin
927	HORVU.MOREX.r2.7HG0531270.1	-1.31947	5.84348e-09	Q8S9H7.1 RecName: Full=Transcription factor DIVARICATA PF00249:Myb-like DNA-binding domain
928	HORVU.MOREX.r2.7HG0597710.1	-1.31909	1.16414e-11	O65581.1 RecName: Full=Fructose-bisphosphate aldolase 5, cytosolic; Short=AtFBA5 PF00274:Fructose-bisphosphate aldolase class-I
929	HORVU.MOREX.r2.2HG0140300.1	-1.31773	1.26138e-08	PF05794:T-complex protein 11
930	HORVU.MOREX.r2.2HG0154990.1	-1.31702	1.41588e-15	Q9ZPH9.1 RecName: Full=Probable methyltransferase PMT15 PF03141:Putative S-adenosyl-L-methionine-dependent methyltransferase
931	HORVU.MOREX.r2.6HG0455450.1	-1.31642	0.0444925	Q43083.3 RecName: Full=Histone H4 -
932	HORVU.MOREX.r2.5HG0412880.1	-1.3147	0.0496179	Q6J9S1.1 RecName: Full=Ethylene-responsive transcription factor RAP2-11; AltName: Full=Protein RELATED TO APETALA2 11 PF00847:AP2 domain
933	HORVU.MOREX.r2.1HG0073180.1	-1.31342	2.18171e-08	Q67C40.1 RecName: Full=Mitogen-activated protein kinase 7; Short=MAP kinase 7; AltName: Full=MAP kinase 6; AltName: Full=OsMAPK6 PF00069:Protein kinase domain
934	HORVU.MOREX.r2.5HG0389950.1	-1.31334	7.89661e-14
935	HORVU.MOREX.r2.7HG0598530.1	-1.313	0.0330813
936	HORVU.MOREX.r2.3HG0196310.1	-1.31188	1.59194e-09	Q9FU27.1 RecName: Full=Zinc finger CCCH domain-containing protein 2; Short=OsC3H2; AltName: Full=Protein DELAY OF THE ONSET OF SENESCENCE; Short=OsDOS PF00642:Zinc finger C-x8-C-x5-C-x3-H type (and similar)
937	HORVU.MOREX.r2.7HG0589710.1	-1.30903	3.96205e-05
938	HORVU.MOREX.r2.3HG0228960.1	-1.30858	0.0453212	Q75K81.1 RecName: Full=Zinc finger CCCH domain-containing protein 36; Short=OsC3H36 -
939	HORVU.MOREX.r2.1HG0055790.1	-1.30429	3.32459e-09	Q6KZM5.1 RecName: Full=Glutamate formimidoyltransferase; AltName: Full=5-formyltetrahydrofolate cyclo-ligase; AltName: Full=Glutamate formiminotransferase; AltName: Full=Glutamate formyltransferase PF07837:Formiminotransferase domain, N-terminal s
940	HORVU.MOREX.r2.7HG0560100.1	-1.30296	6.05232e-05	D9J0Z7.1 RecName: Full=Anthranilate O-methyltransferase 1; AltName: Full=Anthranilic acid methyltransferase 1; AltName: Full=O-methyltransferase 1 PF03492:SAM dependent carboxyl methyltransferase
941	HORVU.MOREX.r2.2HG0112420.1	-1.30208	0.0489466
942	HORVU.MOREX.r2.5HG0401340.1	-1.29883	3.64697e-21	Q36718.1 RecName: Full=Chlorophyll a-b binding protein 1B-20, chloroplastic; AltName: Full=LHCI type I CAB-1B-20; AltName: Full=Light-harvesting complex I 20 kDa protein; Flags: Precursor PF00504:Chlorophyll A-B binding protein
943	HORVU.MOREX.r2.1HG0072160.1	-1.29854	3.83685e-07	Q76BW5.1 RecName: Full=Xyloglucan endotransglycosylase/hydrolase protein 8; AltName: Full=End-xyloglucan transferase; AltName: Full=OsXRT5; AltName: Full=OsXTH8; Flags: Precursor PF06955:Xyloglucan endo-transglycosylase (XET) C-terminus|PF00722:Gl
944	HORVU.MOREX.r2.5HG0429860.1	-1.29412	1.72803e-10	O23888.1 RecName: Full=Indole-3-acetaldehyde oxidase; Short=IAA oxidase; AltName: Full=Aldehyde oxidase-2; Short=ZmAO-2 PF02738:Molybdopterin-binding domain of aldehyde dehydrogenase|PF03450:CO dehydrogenase flavoprotein C-terminal domain|PF00941:
945	HORVU.MOREX.r2.4HG0346110.1	-1.29405	0.0274073	Q700E3.1 RecName: Full=Transcription factor bHLH27; AltName: Full=Basic helix-loop-helix protein 27; Short=AtbHLH27; Short=bHLH 27; AltName: Full=Transcription factor EN 42; AltName: Full=bHLH transcription factor bHLH027 PF00010:Helix-loop-helix
946	HORVU.MOREX.r2.4HG0330750.1	-1.29216	9.80893e-08	PF07839:Plant calmodulin-binding domain
947	HORVU.MOREX.r2.7HG0581180.1	-1.29091	3.56788e-07	Q9SRQ1.1 RecName: Full=Cytochrome P450 89A9 PF00067:Cytochrome P450
948	HORVU.MOREX.r2.6HG0454970.1	-1.29091	0.000103157
949	HORVU.MOREX.r2.3HG0226950.1	-1.29035	5.71992e-07	Q9SHJ5.1 RecName: Full=Glycerol-3-phosphate acyltransferase 1; Short=AtGPAT1 PF01553:Acyltransferase
950	HORVU.MOREX.r2.3HG0253460.1	-1.29026	0.00930461	Q9FLD8.1 RecName: Full=Pentatricopeptide repeat-containing protein At5g39980, chloroplastic; Flags: Precursor PF13041:PPR repeat family
951	HORVU.MOREX.r2.3HG0233160.1	-1.28898	5.65145e-18	Q8LPQ5.1 RecName: Full=Zinc finger protein BRUTUS; AltName: Full=Protein EMBRYO DEFECTIVE 2454 PF01814:Hemerythrin HHE cation binding domain|PF14599:Zinc-ribbon|PF05495:CHY zinc finger
952	HORVU.MOREX.r2.5HG0413340.1	-1.28737	1.53335e-12	Q94A65.1 RecName: Full=Rhodanese-like domain-containing protein 14, chloroplastic; AltName: Full=Sulfurtransferase 14; Short=AtStr14; Flags: Precursor PF00581:Rhodanese-like domain
953	HORVU.MOREX.r2.6HG0510650.1	-1.28669	1.18657e-07	Q5XF51.1 RecName: Full=Metalloendoproteinase 3-MMP; Short=At3-MMP; Flags: Precursor PF00413:Matrixin|PF01471:Putative peptidoglycan binding domain
954	HORVU.MOREX.r2.7HG0589960.1	-1.28666	5.62179e-07	Q5Z6F0.1 RecName: Full=Probable aquaporin TIP2-2; AltName: Full=Tonoplast intrinsic protein 2-2; Short=OsTIP2;2 PF00230:Major intrinsic protein
955	HORVU.MOREX.r2.4HG0311790.1	-1.28663	1.23789e-11	PF02536:mTERF
956	HORVU.MOREX.r2.4HG0347650.1	-1.28584	0.000449366	PF03763:Remorin, C-terminal region|PF03766:Remorin, N-terminal region
957	HORVU.MOREX.r2.4HG0319710.1	-1.28575	1.86626e-20	C0LGQ4.1 RecName: Full=Protein MALE DISCOVERER 2; Short=AtMDIS2; AltName: Full=Probable LRR receptor-like serine/threonine-protein kinase MRH1; AltName: Full=Protein MORPHOGENESIS OF ROOT HAIR 1; Flags: Precursor PF07714:Protein tyrosine kinase
958	HORVU.MOREX.r2.5HG0437140.1	-1.28372	3.71812e-10	Q58FZ0.1 RecName: Full=Protein SODIUM POTASSIUM ROOT DEFECTIVE 2; Short=NaKR2; AltName: Full=Heavy metal-associated plant protein 3; Short=AtHPP03 PF00403:Heavy-metal-associated domain
959	HORVU.MOREX.r2.2HG0110340.1	-1.28369	8.50535e-12	Q9FUZ7.1 RecName: Full=Protein SCARECROW; AltName: Full=ZmSCR PF03514:GRAS domain family
960	HORVU.MOREX.r2.7HG0602340.1	-1.28338	3.43299e-05	Q5NDL0.1 RecName: Full=EGF domain-specific O-linked N-acetylglucosamine transferase; AltName: Full=Extracellular O-linked N-acetylglucosamine transferase; Flags: Precursor PF04577:Protein of unknown function (DUF563)
961	HORVU.MOREX.r2.2HG0110770.1	-1.28261	1.71748e-08	P82869.3 RecName: Full=Peptidyl-prolyl cis-trans isomerase CYP37, chloroplastic; Short=PPIase CYP37; AltName: Full=Rotamase CYP37; AltName: Full=Thylakoid lumen PPIase of 38 kDa; Short=TLP38; Short=p38; Flags: Precursor PF00160:Cyclophilin type pe
962	HORVU.MOREX.r2.5HG0371720.1	-1.28176	0.00147177
963	HORVU.MOREX.r2.4HG0302670.1	-1.28089	5.30745e-05
964	HORVU.MOREX.r2.3HG0227440.1	-1.27953	1.48054e-06	Q949Z1.1 RecName: Full=Polygalacturonase At1g48100; Short=PG; AltName: Full=Pectinase At1g48100; Flags: Precursor PF00295:Glycosyl hydrolases family 28
965	HORVU.MOREX.r2.6HG0455980.1	-1.2786	1.29787e-09	Q9S726.1 RecName: Full=Probable ribose-5-phosphate isomerase 3, chloroplastic; AltName: Full=Phosphoriboisomerase 3; AltName: Full=Protein EMBRYO DEFECTIVE 3119; Flags: Precursor PF06026:Ribose 5-phosphate isomerase A (phosphoriboisomerase A)
966	HORVU.MOREX.r2.1HG0042230.1	-1.27811	0.000648881	Q9FNL8.1 RecName: Full=Protein NRT1/ PTR FAMILY 5.3; Short=AtNPF5.3; AltName: Full=Peptide transporter PTR3-B PF00854:POT family
967	HORVU.MOREX.r2.2HG0149400.1	-1.2761	0.00877656	Q8RWW0.1 RecName: Full=Receptor-like serine/threonine-protein kinase ALE2; AltName: Full=Protein ABNORMAL LEAF SHAPE 2; Flags: Precursor PF07714:Protein tyrosine kinase
968	HORVU.MOREX.r2.2HG0153590.1	-1.27411	8.50881e-13	Q7XC35.1 RecName: Full=Cyclin-P4-1; Short=CycP4;1 PF08613:Cyclin
969	HORVU.MOREX.r2.2HG0162950.1	-1.27377	4.93843e-06	PF04570:zinc-finger of the FCS-type, C2-C2
970	HORVU.MOREX.r2.4HG0319290.1	-1.27241	0.000974852
971	HORVU.MOREX.r2.5HG0395480.1	-1.27129	0.011027
972	HORVU.MOREX.r2.4HG0323270.1	-1.27088	0.00233718	Q9LZL3.1 RecName: Full=Aspartic proteinase PCS1; AltName: Full=Aspartic protease 38; Short=AtASP38; AltName: Full=Protein EMBRYO DEFECTIVE 24; AltName: Full=Protein PROMOTION OF CELL SURVIVAL 1; Flags: Precursor PF14541:Xylanase inhibitor C-termin
973	HORVU.MOREX.r2.2HG0160340.1	-1.26955	9.26626e-21	Q9THX6.1 RecName: Full=Thylakoid lumenal 29 kDa protein, chloroplastic; Short=TL29; AltName: Full=LeAPx09; AltName: Full=P29; Flags: Precursor PF00141:Peroxidase
974	HORVU.MOREX.r2.5HG0384150.1	-1.2695	0.0208666	Q9C9Z7.2 RecName: Full=BTB/POZ domain-containing protein At3g08570 PF03000:NPH3 family
975	HORVU.MOREX.r2.2HG0176180.1	-1.26903	0.0296115	Q9FGG3.1 RecName: Full=WAT1-related protein At5g64700 PF00892:EamA-like transporter family
976	HORVU.MOREX.r2.6HG0484810.1	-1.26516	4.42147e-12
977	HORVU.MOREX.r2.3HG0260030.1	-1.26462	2.80764e-14	Q9M7I9.1 RecName: Full=Stress enhanced protein 1, chloroplastic; Flags: Precursor -
978	HORVU.MOREX.r2.3HG0214890.1	-1.26398	2.52525e-21	Q6NLB1.1 RecName: Full=F-box protein At2g26850 PF00646:F-box domain
979	HORVU.MOREX.r2.5HG0355280.1	-1.26347	1.72523e-11	Q9SA52.1 RecName: Full=Chloroplast stem-loop binding protein of 41 kDa b, chloroplastic; Short=CSP41-b; AltName: Full=Heteroglycan-interacting protein 1.3; AltName: Full=Protein CHLOROPLAST RNA BINDING; AltName: Full=Protein Gb5f; Flags: Precursor &&
980	HORVU.MOREX.r2.4HG0302610.1	-1.26315	2.57955e-15	Q93VH6.1 RecName: Full=GRF1-interacting factor 3; Short=AtGIF3; AltName: Full=Transcription coactivator GIF3 PF05030:SSXT protein (N-terminal region)
981	HORVU.MOREX.r2.6HG0451060.1	-1.26218	5.15329e-05	P0DKI6.1 RecName: Full=Probable receptor-like protein kinase At1g33260 PF07714:Protein tyrosine kinase
982	HORVU.MOREX.r2.2HG0111750.1	-1.26211	4.09562e-20
983	HORVU.MOREX.r2.6HG0522000.1	-1.26105	2.67057e-19
984	HORVU.MOREX.r2.6HG0471710.1	-1.25922	0.0486279
985	HORVU.MOREX.r2.4HG0288190.1	-1.25868	3.36838e-18	PF07534:TLD
986	HORVU.MOREX.r2.3HG0224400.1	-1.25856	2.58812e-10	O48788.1 RecName: Full=Probable inactive receptor kinase At2g26730; Flags: Precursor PF13855:Leucine rich repeat|PF00069:Protein kinase domain|PF08263:Leucine rich repeat N-terminal domain
987	HORVU.MOREX.r2.2HG0093110.1	-1.25844	9.91254e-16	PF06596:Photosystem II reaction centre X protein (PsbX)
988	HORVU.MOREX.r2.2HG0093490.1	-1.25671	2.92288e-22	P31093.1 RecName: Full=Photosystem I reaction center subunit N, chloroplastic; Short=PSI-N; Flags: Precursor PF05479:Photosystem I reaction centre subunit N (PSAN or PSI-N)
989	HORVU.MOREX.r2.7HG0590900.1	-1.25591	0.00349926	Q9M667.2 RecName: Full=Disease resistance protein RPP13; AltName: Full=Resistance to Peronospora parasitica protein 13 PF00931:NB-ARC domain
990	HORVU.MOREX.r2.3HG0199730.1	-1.25579	8.30564e-05	Q9ZQ94.1 RecName: Full=UDP-glycosyltransferase 73C5; AltName: Full=Cytokinin-O-glucosyltransferase 3; AltName: Full=Deoxynivalenol-glucosyl-transferase 1; AltName: Full=Zeatin O-glucosyltransferase 3; Short=AtZOG3 PF00201:UDP-glucoronosyl and UDP-
991	HORVU.MOREX.r2.6HG0503340.1	-1.25443	1.31264e-07	Q56WM6.1 RecName: Full=Rop guanine nucleotide exchange factor 14; Short=AtRopGEF14; AltName: Full=Rho of plants guanine nucleotide exchange factor 14 PF03759:PRONE (Plant-specific Rop nucleotide exchanger)
992	HORVU.MOREX.r2.7HG0590880.1	-1.25425	1.47864e-11	Q94K71.1 RecName: Full=Haloacid dehalogenase-like hydrolase domain-containing protein At3g48420; Flags: Precursor PF13419:Haloacid dehalogenase-like hydrolase
993	HORVU.MOREX.r2.1HG0038640.1	-1.25081	4.6548e-05	Q9SRQ1.1 RecName: Full=Cytochrome P450 89A9 PF00067:Cytochrome P450
994	HORVU.MOREX.r2.7HG0552080.1	-1.25047	0.000234171
995	HORVU.MOREX.r2.7HG0557420.1	-1.24897	0.045141
996	HORVU.MOREX.r2.UnG0630980.1	-1.24632	6.19798e-09	PF13966:zinc-binding in reverse transcriptase|PF00078:Reverse transcriptase (RNA-dependent DNA polymerase)
997	HORVU.MOREX.r2.3HG0252430.1	-1.24626	1.63453e-12	Q9XE58.2 RecName: Full=Scarecrow-like protein 14; Short=AtSCL14; AltName: Full=GRAS family protein 2; Short=AtGRAS-2 PF03514:GRAS domain family
998	HORVU.MOREX.r2.4HG0319000.1	-1.2449	3.1569e-05	Q10MQ0.1 RecName: Full=Probable xyloglucan 6-xylosyltransferase 1; Short=OsXXT1; AltName: Full=Proteinn SHORT ROOT HAIR 2 >A2XFP3.2 RecName: Full=Probable xyloglucan 6-xylosyltransferase 1 PF05637:galactosyl transferase GMA12/MNN10 family
999	HORVU.MOREX.r2.7HG0556410.1	-1.24308	2.00028e-20	O04616.1 RecName: Full=Protein CURVATURE THYLAKOID 1A, chloroplastic; Flags: Precursor PF14159:CAAD domains of cyanobacterial aminoacyl-tRNA synthetase
1000	HORVU.MOREX.r2.7HG0605300.1	-1.24296	0.000234749	Q5XF57.1 RecName: Full=Probable receptor-like serine/threonine-protein kinase At5g57670 PF07714:Protein tyrosine kinase
1001	HORVU.MOREX.r2.7HG0562060.1	-1.24258	0.000511286	F8WKW0.1 RecName: Full=Crocetin glucosyltransferase, chloroplastic; AltName: Full=UDP-glucose glucosyltransferase 1; Short=GjUGT1; AltName: Full=UDP-glycosyltransferase 75L6; Flags: Precursor PF00201:UDP-glucoronosyl and UDP-glucosyl transferase
1002	HORVU.MOREX.r2.6HG0525810.1	-1.24109	0.023272	Q8W4J9.2 RecName: Full=Disease resistance protein RPP8; AltName: Full=Resistance to Peronospora parasitica protein 8 PF00931:NB-ARC domain
1003	HORVU.MOREX.r2.1HG0007890.1	-1.23778	1.55707e-14	P84968.1 RecName: Full=Defensin Tk-AMP-D2 PF00304:Gamma-thionin family
1004	HORVU.MOREX.r2.5HG0352830.1	-1.23701	0.0372333	P46420.2 RecName: Full=Glutathione S-transferase 4; AltName: Full=GST class-phi member 4; AltName: Full=GST-27; AltName: Full=GST-IV PF00043:Glutathione S-transferase, C-terminal domain|PF02798:Glutathione S-transferase, N-terminal domain
1005	HORVU.MOREX.r2.3HG0194990.1	-1.23672	0.0002765
1006	HORVU.MOREX.r2.5HG0412940.1	-1.23614	5.94399e-05	Q0WUQ1.1 RecName: Full=BAG family molecular chaperone regulator 1; AltName: Full=Bcl-2-associated athanogene 1 PF02179:BAG domain
1007	HORVU.MOREX.r2.3HG0238390.1	-1.23497	6.57108e-08	Q4R1I9.1 RecName: Full=Anthocyanidin 5,3-O-glucosyltransferase; AltName: Full=UDP-glucose: anthocyanidin 5,3-O-glucosyltransferase PF00201:UDP-glucoronosyl and UDP-glucosyl transferase
1008	HORVU.MOREX.r2.1HG0026160.1	-1.23308	0.000237069	Q7X7E9.2 RecName: Full=Putative DNA ligase 4; AltName: Full=DNA ligase IV; AltName: Full=Polydeoxyribonucleotide synthase [ATP] 4 -
1009	HORVU.MOREX.r2.4HG0346440.1	-1.2326	0.000209401
1010	HORVU.MOREX.r2.3HG0269420.1	-1.23138	8.42815e-05
1011	HORVU.MOREX.r2.5HG0409740.1	-1.23037	0.00319373
1012	HORVU.MOREX.r2.5HG0388060.1	-1.23037	4.38093e-05	Q9SJB4.1 RecName: Full=GDSL esterase/lipase At2g04570; AltName: Full=Extracellular lipase At2g04570; Flags: Precursor PF00657:GDSL-like Lipase/Acylhydrolase
1013	HORVU.MOREX.r2.3HG0240830.1	-1.23011	1.38027e-07	Q8H2D5.1 RecName: Full=DNA polymerase eta; AltName: Full=Radiation-sensitive protein 30; Short=AtRAD30; AltName: Full=Y-family DNA polymerase H; Short=AtPOLH PF11799:impB/mucB/samB family C-terminal domain|PF00817:impB/mucB/samB family
1014	HORVU.MOREX.r2.1HG0008180.1	-1.22862	4.29682e-10	Q9FXB6.1 RecName: Full=GDSL esterase/lipase LIP-4; AltName: Full=Extracellular lipase LIP-4; Flags: Precursor PF00657:GDSL-like Lipase/Acylhydrolase
1015	HORVU.MOREX.r2.5HG0417630.1	-1.22849	2.98126e-11	Q9FKE7.2 RecName: Full=Putative flavin-containing monooxygenase 2 PF00743:Flavin-binding monooxygenase-like
1016	HORVU.MOREX.r2.5HG0411350.1	-1.22783	0.000402619	A1ATU1.1 RecName: Full=Argininosuccinate lyase; Short=ASAL; AltName: Full=Arginosuccinase -
1017	HORVU.MOREX.r2.5HG0435830.1	-1.22761	5.72813e-28
1018	HORVU.MOREX.r2.4HG0321470.1	-1.22521	8.40784e-25
1019	HORVU.MOREX.r2.4HG0293270.1	-1.22505	0.00241497	P37107.1 RecName: Full=Signal recognition particle 54 kDa protein, chloroplastic; Short=54 chloroplast protein; Short=54CP; Short=SRP54; Short=cpSRP54; AltName: Full=FFC; Flags: Precursor PF00448:SRP54-type protein, GTPase domain|PF02978:Signal pe
1020	HORVU.MOREX.r2.6HG0458150.1	-1.22245	1.54741e-23
1021	HORVU.MOREX.r2.4HG0333570.1	-1.22144	1.18555e-20
1022	HORVU.MOREX.r2.1HG0018960.1	-1.22005	0.00228994	PF02892:BED zinc finger
1023	HORVU.MOREX.r2.5HG0427640.1	-1.22003	7.03867e-14	P13192.2 RecName: Full=Photosystem I reaction center subunit III, chloroplastic; AltName: Full=Light-harvesting complex I 17 kDa protein; AltName: Full=PSI-F; Flags: Precursor PF02507:Photosystem I reaction centre subunit III
1024	HORVU.MOREX.r2.4HG0324830.1	-1.2199	8.10743e-05	Q9XG81.1 RecName: Full=Probable phospholipase A2 homolog 2; Flags: Precursor -
1025	HORVU.MOREX.r2.5HG0392520.1	-1.21782	1.7738e-13	P39173.2 RecName: Full=Putative glucose-6-phosphate 1-epimerase; AltName: Full=Putative D-hexose-6-phosphate mutarotase; AltName: Full=Unknown protein from 2D-page spots T26/PR37 PF01263:Aldose 1-epimerase
1026	HORVU.MOREX.r2.2HG0154840.1	-1.21721	9.14587e-09
1027	HORVU.MOREX.r2.3HG0254280.1	-1.21673	1.86783e-12	Q9SNB7.1 RecName: Full=Pentatricopeptide repeat-containing protein At3g46610 PF13041:PPR repeat family
1028	HORVU.MOREX.r2.2HG0102050.1	-1.21549	8.03966e-11	O05235.1 RecName: Full=Uncharacterized hydrolase YugF PF12695:Alpha/beta hydrolase family
1029	HORVU.MOREX.r2.6HG0490630.1	-1.21479	1.46193e-11	Q7XPL2.2 RecName: Full=Oxygen-dependent coproporphyrinogen-III oxidase, chloroplastic; Short=Coprogen oxidase; Short=Coproporphyrinogenase; Flags: Precursor PF01218:Coproporphyrinogen III oxidase
1030	HORVU.MOREX.r2.4HG0280110.1	-1.21389	1.02775e-05	PF13419:Haloacid dehalogenase-like hydrolase
1031	HORVU.MOREX.r2.3HG0232630.1	-1.21235	2.5194e-07	Q944I4.2 RecName: Full=D-glycerate 3-kinase, chloroplastic; Short=AtGLYK; Flags: Precursor PF13966:zinc-binding in reverse transcriptase
1032	HORVU.MOREX.r2.4HG0295470.1	-1.21206	3.52449e-05	Q8LEB6.1 RecName: Full=Probable receptor-like protein kinase At5g18500 PF00069:Protein kinase domain
1033	HORVU.MOREX.r2.3HG0249410.1	-1.21193	4.9061e-10	PF04043:Plant invertase/pectin methylesterase inhibitor
1034	HORVU.MOREX.r2.2HG0180520.1	-1.20942	8.16717e-08	Q9FL59.1 RecName: Full=FT-interacting protein 1 PF00168:C2 domain|PF08372:Plant phosphoribosyltransferase C-terminal
1035	HORVU.MOREX.r2.7HG0527880.1	-1.2079	0.0157487	PF14624:VWA / Hh protein intein-like|PF00092:von Willebrand factor type A domain
1036	HORVU.MOREX.r2.2HG0137960.1	-1.20788	5.71161e-05	Q9SVC6.1 RecName: Full=E3 ubiquitin-protein ligase PUB22; AltName: Full=Plant U-box protein 22; AltName: Full=U-box domain-containing protein 22 PF04564:U-box domain
1037	HORVU.MOREX.r2.5HG0362710.1	-1.20421	0.0442069	Q338N2.2 RecName: Full=Zinc finger CCCH domain-containing protein 62; Short=OsC3H62 PF00642:Zinc finger C-x8-C-x5-C-x3-H type (and similar)
1038	HORVU.MOREX.r2.7HG0620270.1	-1.20405	3.7552e-16	Q6Z955.1 RecName: Full=Cytokinin dehydrogenase 11; AltName: Full=Cytokinin oxidase 11; Short=OsCKX11; Flags: Precursor PF01565:FAD binding domain|PF09265:Cytokinin dehydrogenase 1, FAD and cytokinin binding
1039	HORVU.MOREX.r2.4HG0308810.1	-1.20219	0.00323202
1040	HORVU.MOREX.r2.1HG0030490.1	-1.20182	0.0291632
1041	HORVU.MOREX.r2.4HG0335910.1	-1.19897	1.40275e-13	PF03703:Bacterial PH domain
1042	HORVU.MOREX.r2.2HG0138860.1	-1.19849	0.0276442	Q3EDL4.2 RecName: Full=Probable serine/threonine-protein kinase At1g01540 PF00069:Protein kinase domain
1043	HORVU.MOREX.r2.4HG0338660.1	-1.19626	0.0436777
1044	HORVU.MOREX.r2.7HG0587120.1	-1.19572	4.21815e-09	Q6Z1Y6.1 RecName: Full=Serotonin N-acetyltransferase 2, chloroplastic; Short=OsSNAT2; Flags: Precursor PF13673:Acetyltransferase (GNAT) domain
1045	HORVU.MOREX.r2.4HG0287640.1	-1.19536	1.3486e-07	Q9LT10.1 RecName: Full=Probable carboxylesterase 18; AltName: Full=AtCXE18 PF07859:alpha/beta hydrolase fold
1046	HORVU.MOREX.r2.5HG0438870.1	-1.19508	1.94494e-05	Q9FHD7.1 RecName: Full=Probable serine/threonine-protein kinase At5g41260 PF07714:Protein tyrosine kinase
1047	HORVU.MOREX.r2.2HG0177550.1	-1.19268	0.00100334	Q93W34.1 RecName: Full=Polyadenylate-binding protein RBP45C; Short=Poly(A)-binding protein RBP45C; AltName: Full=RNA-binding protein 45C; Short=AtRBP45C PF00076:RNA recognition motif. (a.k.a. RRM, RBD, or RNP domain)
1048	HORVU.MOREX.r2.4HG0319630.1	-1.19186	0.0250205	Q940Q4.2 RecName: Full=RING-H2 finger protein ATL13; AltName: Full=RING-type E3 ubiquitin transferase ATL13 PF13639:Ring finger domain
1049	HORVU.MOREX.r2.6HG0506890.1	-1.19078	0.000579749	Q8W486.1 RecName: Full=Uncharacterized protein At1g04910 PF10250:GDP-fucose protein O-fucosyltransferase
1050	HORVU.MOREX.r2.6HG0505720.1	-1.19011	0.000446363	Q9SFC6.1 RecName: Full=Rho GDP-dissociation inhibitor 1; Short=AtRhoGDI1; Short=Rho GDI-1 PF02115:RHO protein GDP dissociation inhibitor
1051	HORVU.MOREX.r2.7HG0529010.1	-1.18954	4.67187e-11	P41344.1 RecName: Full=Ferredoxin--NADP reductase, leaf isozyme, chloroplastic; Short=FNR; Flags: Precursor PF00175:Oxidoreductase NAD-binding domain
1052	HORVU.MOREX.r2.5HG0422820.1	-1.18946	0.0431308	Q75GK0.1 RecName: Full=Auxin-responsive protein IAA11; AltName: Full=Indoleacetic acid-induced protein 11 PF02309:AUX/IAA family
1053	HORVU.MOREX.r2.6HG0494570.1	-1.18936	0.0089956	O49561.2 RecName: Full=Gibberellin 2-beta-dioxygenase 8; AltName: Full=GA 2-oxidase 8; AltName: Full=Gibberellin 2-beta-hydroxylase 8; AltName: Full=Gibberellin 2-oxidase 8 PF14226:non-haem dioxygenase in morphine synthesis N-terminal|PF03171:2OG-
1054	HORVU.MOREX.r2.5HG0405790.1	-1.18921	2.93117e-06	Q9SBL1.1 RecName: Full=Cyanohydrin beta-glucosyltransferase; AltName: Full=UDP-glucose-p-hydroxymandelonitrile glucosyltransferase PF00201:UDP-glucoronosyl and UDP-glucosyl transferase
1055	HORVU.MOREX.r2.2HG0104170.1	-1.1888	1.56062e-21	PF11210:Protein of unknown function (DUF2996)
1056	HORVU.MOREX.r2.3HG0261850.1	-1.18849	9.52928e-08
1057	HORVU.MOREX.r2.1HG0020560.1	-1.18846	0.000737822
1058	HORVU.MOREX.r2.3HG0221960.1	-1.18798	0.0246303	Q8S8S7.1 RecName: Full=U-box domain-containing protein 34; AltName: Full=Plant U-box protein 34; Includes: RecName: Full=E3 ubiquitin ligase; Includes: RecName: Full=Serine/threonine-protein kinase PF00582:Universal stress protein family|PF00069:P
1059	HORVU.MOREX.r2.3HG0238470.1	-1.18296	4.27274e-08	Q4R1I9.1 RecName: Full=Anthocyanidin 5,3-O-glucosyltransferase; AltName: Full=UDP-glucose: anthocyanidin 5,3-O-glucosyltransferase PF00201:UDP-glucoronosyl and UDP-glucosyl transferase
1060	HORVU.MOREX.r2.4HG0277350.1	-1.18144	9.95715e-20	Q2QM69.2 RecName: Full=2-methyl-6-phytyl-1,4-hydroquinone methyltransferase 2, chloroplastic; AltName: Full=37 kDa inner envelope membrane protein; Short=E37; AltName: Full=MPBQ/MSBQ methyltransferase; AltName: Full=Protein VTE3 homolog; Flags: Precu
1061	HORVU.MOREX.r2.4HG0346630.1	-1.18133	7.25416e-05	Q766C3.1 RecName: Full=Aspartic proteinase nepenthesin-1; AltName: Full=Nepenthesin-I; Flags: Precursor PF14541:Xylanase inhibitor C-terminal|PF14543:Xylanase inhibitor N-terminal
1062	HORVU.MOREX.r2.2HG0171610.1	-1.18125	0.000498123	Q7X7H9.2 RecName: Full=Shikimate kinase 3, chloroplastic; Short=OsSK3; Flags: Precursor PF01202:Shikimate kinase
1063	HORVU.MOREX.r2.2HG0177970.1	-1.18119	8.4667e-09	Q8L7L5.1 RecName: Full=AT-hook motif nuclear-localized protein 11 PF03479:Domain of unknown function (DUF296)
1064	HORVU.MOREX.r2.1HG0013640.1	-1.18091	0.00185108	A7QEU4.2 RecName: Full=Peroxidase 5; Flags: Precursor PF00141:Peroxidase
1065	HORVU.MOREX.r2.5HG0387610.1	-1.18043	3.43172e-15	Q6YUL8.1 RecName: Full=Kinesin-like protein KIN-4A; AltName: Full=Protein BRITTLE CULM 2; AltName: Full=Protein GIBBERELLIN-DEFICIENT DWARF 1 PF00225:Kinesin motor domain
1066	HORVU.MOREX.r2.7HG0560090.1	-1.18006	1.04345e-05	D9J0Z7.1 RecName: Full=Anthranilate O-methyltransferase 1; AltName: Full=Anthranilic acid methyltransferase 1; AltName: Full=O-methyltransferase 1 PF03492:SAM dependent carboxyl methyltransferase
1067	HORVU.MOREX.r2.3HG0246100.1	-1.17992	7.60032e-13	Q6NLB1.1 RecName: Full=F-box protein At2g26850 PF00646:F-box domain
1068	HORVU.MOREX.r2.7HG0544860.1	-1.17874	1.53825e-16	PF01844:HNH endonuclease
1069	HORVU.MOREX.r2.6HG0471860.1	-1.1779	4.05059e-18	P0DKJ4.1 RecName: Full=Bidirectional sugar transporter SWEET2a; Short=SbSWEET2a PF03083:Sugar efflux transporter for intercellular exchange
1070	HORVU.MOREX.r2.4HG0286480.1	-1.17721	1.44896e-17	Q9LX31.1 RecName: Full=Tetrapyrrole-binding protein, chloroplastic; AltName: Full=Genomes uncoupled 4; Flags: Precursor PF05419:GUN4-like
1071	HORVU.MOREX.r2.4HG0296540.1	-1.17644	0.00120665	PF05910:Plant protein of unknown function (DUF868)
1072	HORVU.MOREX.r2.4HG0280140.1	-1.1763	0.000520873	PF13419:Haloacid dehalogenase-like hydrolase
1073	HORVU.MOREX.r2.5HG0426960.1	-1.1758	0.0049784	B9DFR3.1 RecName: Full=Pectin acetylesterase 9; Flags: Precursor PF03283:Pectinacetylesterase
1074	HORVU.MOREX.r2.1HG0059260.1	-1.17439	6.31128e-17	Q6L506.1 RecName: Full=Probable monofunctional riboflavin biosynthesis protein RIBA 3, chloroplastic; Includes: RecName: Full=Inactive 3,4-dihydroxy-2-butanone 4-phosphate synthase; Short=DHBP synthase; Includes: RecName: Full=GTP cyclohydrolase-2; A
1075	HORVU.MOREX.r2.1HG0008340.1	-1.17406	0.00717142	Q5W7C6.1 RecName: Full=Kinesin-like protein KIN-5A PF00225:Kinesin motor domain
1076	HORVU.MOREX.r2.3HG0250500.1	-1.17316	5.75036e-12
1077	HORVU.MOREX.r2.5HG0408530.1	-1.17279	0.015358
1078	HORVU.MOREX.r2.2HG0153530.1	-1.17222	0.00518208	Q0DR28.1 RecName: Full=U-box domain-containing protein 57; AltName: Full=Plant U-box protein 57; Short=OsPUB57 PF07714:Protein tyrosine kinase|PF12436:ICP0-binding domain of Ubiquitin-specific protease 7
1079	HORVU.MOREX.r2.3HG0251790.1	-1.17055	4.89898e-05	Q5N7B4.1 RecName: Full=Laccase-7; AltName: Full=Benzenediol:oxygen oxidoreductase 7; AltName: Full=Diphenol oxidase 7; AltName: Full=Urishiol oxidase 7; Flags: Precursor PF07732:Multicopper oxidase|PF07731:Multicopper oxidase|PF00394:Multicopper o
1080	HORVU.MOREX.r2.6HG0490640.1	-1.17038	1.76617e-07	Q9FV52.2 RecName: Full=Methionine aminopeptidase 1B, chloroplastic; Short=MAP 1B; Short=MetAP 1B; AltName: Full=Peptidase M 1B; Flags: Precursor PF00557:Metallopeptidase family M24
1081	HORVU.MOREX.r2.5HG0439050.1	-1.1701	5.10925e-16	PF11493:Thylakoid soluble phosphoprotein TSP9
1082	HORVU.MOREX.r2.5HG0405770.1	-1.16953	1.86626e-20	Q00327.1 RecName: Full=Photosystem I reaction center subunit V, chloroplastic; AltName: Full=PSI-G; AltName: Full=Photosystem I 9 kDa protein; Flags: Precursor PF01241:Photosystem I psaG / psaK
1083	HORVU.MOREX.r2.3HG0199050.1	-1.16866	4.30132e-11	Q6AT10.1 RecName: Full=Auxin-responsive protein IAA15; AltName: Full=Indoleacetic acid-induced protein 15 PF02309:AUX/IAA family
1084	HORVU.MOREX.r2.3HG0267830.1	-1.16805	0.00398944	Q9C7F9.1 RecName: Full=Probable methyltransferase At1g27930 PF04669:Polysaccharide biosynthesis
1085	HORVU.MOREX.r2.7HG0553600.1	-1.16777	0.000278984	O65857.2 RecName: Full=Probable glutathione S-transferase GSTF1; AltName: Full=GST-I PF00043:Glutathione S-transferase, C-terminal domain|PF02798:Glutathione S-transferase, N-terminal domain
1086	HORVU.MOREX.r2.5HG0432400.1	-1.16713	0.000716475	P27806.2 RecName: Full=Histone H1 PF00538:linker histone H1 and H5 family
1087	HORVU.MOREX.r2.7HG0539180.1	-1.16686	6.56903e-08	PF03386:Early nodulin 93 ENOD93 protein
1088	HORVU.MOREX.r2.4HG0343180.1	-1.16684	5.86885e-06	Q9FKA9.1 RecName: Full=Protein LATE FLOWERING -
1089	HORVU.MOREX.r2.5HG0422230.1	-1.16678	5.8664e-06	Q9S9Q9.2 RecName: Full=BTB/POZ domain-containing protein At1g30440 PF03000:NPH3 family|PF00651:BTB/POZ domain
1090	HORVU.MOREX.r2.2HG0139050.1	-1.16328	2.31056e-05	Q9FX99.1 RecName: Full=Probable receptor-like protein kinase At1g49730; Flags: Precursor PF00069:Protein kinase domain
1091	HORVU.MOREX.r2.UnG0630990.1	-1.16291	0.000170441	PF00078:Reverse transcriptase (RNA-dependent DNA polymerase)
1092	HORVU.MOREX.r2.4HG0326890.1	-1.1594	0.0039086	Q8RXC8.1 RecName: Full=Receptor-like cytosolic serine/threonine-protein kinase RBK2; AltName: Full=Protein ROP BINDING PROTEIN KINASES 2 PF00069:Protein kinase domain
1093	HORVU.MOREX.r2.5HG0401620.1	-1.15924	0.00018515	F4HT41.1 RecName: Full=Probable S-adenosylmethionine carrier 2, chloroplastic; Flags: Precursor PF00153:Mitochondrial carrier protein
1094	HORVU.MOREX.r2.3HG0272080.1	-1.15834	2.27059e-07
1095	HORVU.MOREX.r2.1HG0060360.1	-1.15801	2.04209e-10	Q8IXU6.1 RecName: Full=Solute carrier family 35 member F2 PF06027:Solute carrier family 35
1096	HORVU.MOREX.r2.7HG0537960.1	-1.15666	4.12313e-05	Q5VPE3.1 RecName: Full=Homeobox-leucine zipper protein HOX2; AltName: Full=HD-ZIP protein HOX2; AltName: Full=Homeodomain transcription factor HOX2; AltName: Full=OsHox2 >Q84U86.1 RecName: Full=Homeobox-leucine zipper protein HOX2; AltName: Full=HD-Z
1097	HORVU.MOREX.r2.4HG0280230.1	-1.15657	0.000888513
1098	HORVU.MOREX.r2.2HG0118030.1	-1.15361	7.62915e-05	Q9LIG2.1 RecName: Full=Receptor-like protein kinase At3g21340; AltName: Full=Leucine-rich repeat receptor-like protein kinase At3g21340; Flags: Precursor PF13855:Leucine rich repeat|PF12819:Carbohydrate-binding protein of the ER
1099	HORVU.MOREX.r2.6HG0495700.1	-1.15319	1.0898e-29	P80680.1 RecName: Full=Ferredoxin-thioredoxin reductase, variable chain; Short=FTR-V; AltName: Full=Ferredoxin-thioredoxin reductase subunit A; Short=FTR-A PF02941:Ferredoxin thioredoxin reductase variable alpha chain
1100	HORVU.MOREX.r2.7HG0571530.1	-1.15209	2.37223e-08	P48279.1 RecName: Full=Uncharacterized protein ycf39 PF05368:NmrA-like family
1101	HORVU.MOREX.r2.6HG0524760.1	-1.15129	7.87033e-30	O81208.1 RecName: Full=Light-harvesting complex-like protein OHP1, chloroplastic; AltName: Full=High-light-induced protein; Short=AtHLIP; AltName: Full=One helix protein; AltName: Full=One helix protein 1; AltName: Full=Protein PIGMENT DEFECTIVE 335;
1102	HORVU.MOREX.r2.3HG0258510.1	-1.15124	7.77701e-05
1103	HORVU.MOREX.r2.5HG0447000.1	-1.14878	0.00197562	Q9ZUU9.2 RecName: Full=ABC transporter G family member 3; Short=ABC transporter ABCG.3; Short=AtABCG3; AltName: Full=White-brown complex homolog protein 3; Short=AtWBC3 PF00005:ABC transporter|PF01061:ABC-2 type transporter
1104	HORVU.MOREX.r2.1HG0044910.1	-1.14872	0.00342529	PF05340:Protein of unknown function (DUF740)
1105	HORVU.MOREX.r2.3HG0252390.1	-1.14806	9.91714e-18	Q0JG75.2 RecName: Full=Photosystem II reaction center PSB28 protein, chloroplastic; AltName: Full=Photosystem II protein W-like; Flags: Precursor PF03912:Psb28 protein
1106	HORVU.MOREX.r2.6HG0474510.1	-1.14786	3.09302e-09	Q944B0.1 RecName: Full=Peptidyl-prolyl cis-trans isomerase FKBP16-1, chloroplastic; Short=PPIase FKBP16-1; AltName: Full=FK506-binding protein 16-1; Short=AtFKBP16-1; AltName: Full=Immunophilin FKBP16-1; AltName: Full=Rotamase; Flags: Precursor PF
1107	HORVU.MOREX.r2.4HG0332540.1	-1.14776	1.72301e-08	Q8VZ80.2 RecName: Full=Polyol transporter 5; AltName: Full=Protein POLYOL TRANSPORTER 5; Short=AtPLT5; AltName: Full=Sugar-proton symporter PLT5 PF00083:Sugar (and other) transporter
1108	HORVU.MOREX.r2.5HG0432000.1	-1.14744	0.00170463	Q7Y1H8.1 RecName: Full=Auxin-responsive protein IAA14; AltName: Full=Indoleacetic acid-induced protein 14 PF02309:AUX/IAA family
1109	HORVU.MOREX.r2.7HG0603780.1	-1.14581	7.16439e-08	Q9SZV5.1 RecName: Full=Subtilisin-like protease SBT2.6; AltName: Full=Subtilase subfamily 2 member 6; Short=AtSBT2.6; Flags: Precursor PF05922:Peptidase inhibitor I9|PF06280:Fn3-like domain|PF00082:Subtilase family|PF02225:PA domain
1110	HORVU.MOREX.r2.1HG0009050.1	-1.14556	4.63491e-16	Q42843.1 RecName: Full=Glutamyl-tRNA reductase 1, chloroplastic; Short=GluTR; Flags: Precursor PF05201:Glutamyl-tRNAGlu reductase, N-terminal domain|PF00745:Glutamyl-tRNAGlu reductase, dimerisation domain|PF01488:Shikimate / quinate 5-dehydrogenas
1111	HORVU.MOREX.r2.3HG0260380.1	-1.14448	0.011004	Q0WQK2.1 RecName: Full=Probable protein S-acyltransferase 7; AltName: Full=Probable palmitoyltransferase At3g26935; AltName: Full=Zinc finger DHHC domain-containing protein At3g26935 PF01529:DHHC palmitoyltransferase
1112	HORVU.MOREX.r2.3HG0237970.1	-1.14431	4.69352e-26	PF04117:Mpv17 / PMP22 family
1113	HORVU.MOREX.r2.1HG0021990.1	-1.14429	9.39096e-19	Q6AT26.1 RecName: Full=Probable cellulose synthase A catalytic subunit 1 [UDP-forming]; AltName: Full=OsCesA1 >A2Y0X2.1 RecName: Full=Probable cellulose synthase A catalytic subunit 1 [UDP-forming]; AltName: Full=OsCesA1 PF03552:Cellulose synthase
1114	HORVU.MOREX.r2.3HG0258540.1	-1.14256	4.44554e-20	Q5JLB5.2 RecName: Full=Zinc finger CCCH domain-containing protein 12; Short=OsC3H12; AltName: Full=Zinc finger CCCH domain-containing protein ZFN-like 2 PF00642:Zinc finger C-x8-C-x5-C-x3-H type (and similar)
1115	HORVU.MOREX.r2.3HG0255340.1	-1.14251	8.69572e-07	Q8S0F0.1 RecName: Full=Formin-like protein 1; AltName: Full=OsFH1; Flags: Precursor PF02181:Formin Homology 2 Domain
1116	HORVU.MOREX.r2.7HG0554790.1	-1.14221	0.00692877	O04536.1 RecName: Full=Probable galacturonosyltransferase-like 9; AltName: Full=Like glycosyl transferase 8 PF01501:Glycosyl transferase family 8
1117	HORVU.MOREX.r2.3HG0251910.1	-1.13943	0.0128295	PF14368:Probable lipid transfer
1118	HORVU.MOREX.r2.7HG0599290.1	-1.13718	4.72046e-15	Q7ZVZ7.1 RecName: Full=Protein ABHD17C; AltName: Full=Alpha/beta hydrolase domain-containing protein 17C; Short=Abhydrolase domain-containing protein 17C PF12695:Alpha/beta hydrolase family
1119	HORVU.MOREX.r2.6HG0502290.1	-1.1369	0.0367477	P20024.1 RecName: Full=Myb-related protein Zm1 PF00249:Myb-like DNA-binding domain
1120	HORVU.MOREX.r2.5HG0354130.1	-1.13583	0.000195126	Q9LHT0.1 RecName: Full=Tropinone reductase homolog At5g06060 PF00106:short chain dehydrogenase
1121	HORVU.MOREX.r2.1HG0060090.1	-1.13504	0.00379551	Q9FF86.1 RecName: Full=BAHD acyltransferase DCR; AltName: Full=Protein DEFECTIVE IN CUTICULAR RIDGES; AltName: Full=Protein PERMEABLE LEAVES 3 PF02458:Transferase family
1122	HORVU.MOREX.r2.2HG0137850.1	-1.13133	8.03e-06	Q6ER94.1 RecName: Full=2-Cys peroxiredoxin BAS1, chloroplastic; AltName: Full=Thiol-specific antioxidant protein; Flags: Precursor PF00578:AhpC/TSA family|PF10417:C-terminal domain of 1-Cys peroxiredoxin
1123	HORVU.MOREX.r2.7HG0539060.1	-1.13116	9.38812e-10	Q9LMN7.1 RecName: Full=Wall-associated receptor kinase 5; Flags: Precursor PF13947:Wall-associated receptor kinase galacturonan-binding|PF00069:Protein kinase domain
1124	HORVU.MOREX.r2.4HG0294750.1	-1.13105	0.0235381	PF03168:Late embryogenesis abundant protein
1125	HORVU.MOREX.r2.5HG0350430.1	-1.13065	2.0244e-10	PF06749:Protein of unknown function (DUF1218)
1126	HORVU.MOREX.r2.5HG0431770.1	-1.13065	2.2689e-08	Q99090.2 RecName: Full=Light-inducible protein CPRF2; AltName: Full=Common plant regulatory factor 2; Short=CPRF-2 PF00170:bZIP transcription factor|PF12498:Basic leucine-zipper C terminal
1127	HORVU.MOREX.r2.7HG0549050.1	-1.13038	5.14934e-09	Q5S1S6.1 RecName: Full=Peroxiredoxin Q, chloroplastic; AltName: Full=Thioredoxin reductase; Flags: Precursor PF00578:AhpC/TSA family
1128	HORVU.MOREX.r2.1HG0008020.1	-1.12869	0.00897051	O31634.1 RecName: Full=Uncharacterized membrane protein YjcL PF05684:Protein of unknown function (DUF819)
1129	HORVU.MOREX.r2.1HG0046210.1	-1.12859	0.00275201	O23507.1 RecName: Full=Metalloendoproteinase 1-MMP; Short=At1-MMP; Flags: Precursor PF00413:Matrixin|PF01471:Putative peptidoglycan binding domain
1130	HORVU.MOREX.r2.2HG0100900.1	-1.12713	1.92918e-09	Q9SN74.1 RecName: Full=Transcription factor bHLH47; AltName: Full=Basic helix-loop-helix protein 47; Short=AtbHLH47; Short=bHLH 47; AltName: Full=Protein POPEYE; AltName: Full=Transcription factor EN 139; AltName: Full=bHLH transcription factor bHLH0
1131	HORVU.MOREX.r2.7HG0549620.1	-1.1271	3.36193e-05	Q8GXZ3.1 RecName: Full=Serine/threonine-protein kinase At5g01020 PF07714:Protein tyrosine kinase
1132	HORVU.MOREX.r2.3HG0184520.1	-1.12609	0.000529695	Q5EN53.1 RecName: Full=Protein NEGATIVE REGULATOR OF RESISTANCE; AltName: Full=NPR1-interactor PF15699:NPR1 interacting
1133	HORVU.MOREX.r2.5HG0428610.1	-1.12575	6.56903e-08
1134	HORVU.MOREX.r2.6HG0476540.1	-1.1254	0.00132382	PF00170:bZIP transcription factor
1135	HORVU.MOREX.r2.3HG0257620.1	-1.12526	0.00463178
1136	HORVU.MOREX.r2.2HG0108480.1	-1.1247	4.3165e-17	P10708.1 RecName: Full=Chlorophyll a-b binding protein 7, chloroplastic; AltName: Full=LHCI type II CAB-7; Flags: Precursor PF00504:Chlorophyll A-B binding protein
1137	HORVU.MOREX.r2.7HG0557110.1	-1.12385	0.00735074	Q5Z6K9.1 RecName: Full=Potassium transporter 24; AltName: Full=OsHAK24 PF02705:K+ potassium transporter
1138	HORVU.MOREX.r2.1HG0052170.1	-1.12268	1.14602e-06
1139	HORVU.MOREX.r2.4HG0337780.1	-1.12257	3.29427e-08	Q9C8M9.1 RecName: Full=Protein STRUBBELIG-RECEPTOR FAMILY 6; AltName: Full=Leucine-rich repeat receptor kinase-like protein SRF6; Flags: Precursor PF07714:Protein tyrosine kinase|PF08263:Leucine rich repeat N-terminal domain|PF13855:Leucine rich r
1140	HORVU.MOREX.r2.1HG0042360.1	-1.12249	1.43383e-05	Q94II3.1 RecName: Full=Probable methyltransferase PMT21; AltName: Full=Protein EARLY-RESPONSIVE TO DEHYDRATION 3 PF03141:Putative S-adenosyl-L-methionine-dependent methyltransferase
[truncated: 170 more rows]

## Sheet: Tab S6c
Table S6c. List of genes up-regulated in the WT root in response to Zn treatment (log2FC ≥ 1, adjusted P value ≤ 0.01)
[truncated: 2,702 more rows]

[truncated: 3 more sheets: Tab S6d, Tab S6e, Tab S6f]
