# Supplementary material for: Dissecting the role of strigolactone perception in barley tolerance to cadmium or zinc stress based on the receptor mutant analysis
Source: BMC Plant Biol. 2025 Nov 21;25:1618. doi: 10.1186/s12870-025-07683-4 (PMC12639677; doi:10.1186/s12870-025-07683-4)
Supplement: Supplementary file 7 — DEGs in hvd14.d barley plants in response to Zn treatment. [file 12870_2025_7683_MOESM7_ESM.xlsx]

## Sheet: read_me
Supplementary Table 7
	Table S7a	List of genes up-regulated in the hvd14.d shoot in response to Zn treatment (log2FC ≥ 1, adjusted P value ≤ 0.01)
	Table S7b	List of genes down-regulated in the hvd14.d shoot in response to Zn treatment (log2FC ≥ 1, adjusted P value ≤ 0.01)
	Table S7c	List of genes up-regulated in the hvd14.d root in response to Zn treatment (log2FC ≥ 1, adjusted P value ≤ 0.01)
	Table S7d	List of genes down-regulated in the hvd14.d root in response to Zn treatment (log2FC ≥ 1, adjusted P value ≤ 0.01)
	Table S7e	List of common up-regulated genes in hvd14.d shoot and hvd14.d root in response to Zn treatment (log2FC ≥ 1, adjusted P value ≤ 0.01)
	Table S7f	List of common down-regulated genes in hvd14.d shoot and hvd14.d root in response to Zn treatment (log2FC ≥ 1, adjusted P value ≤ 0.01)

## Sheet: Tab S7a
Table S7a. List of genes up-regulated in the hvd14.d shoot in response to Zn treatment (log2FC ≥ 1, adjusted P value ≤ 0.01)
#	gene ID	log2FC	adjusted P value	description
1	HORVU.MOREX.r2.7HG0549240.1	7.54079	0.0271924	O22533.1 RecName: Full=Zinc finger protein ZAT6; AltName: Full=COLD INDUCED ZINC FINGER PROTEIN 2 && PF13912:C2H2-type zinc finger
2	HORVU.MOREX.r2.7HG0610930.1	7.00005	1.55889e-07	Q9SGU2.1 RecName: Full=Auxin-responsive protein SAUR71; AltName: Full=Protein SMALL AUXIN UP RNA 71 && PF02519:Auxin responsive protein
3	HORVU.MOREX.r2.4HG0332490.1	6.7772	3.39267e-06	F4IQK5.1 RecName: Full=Vicilin-like seed storage protein At2g18540; AltName: Full=Globulin At2g18540; Flags: Precursor && PF00190:Cupin
4	HORVU.MOREX.r2.6HG0512820.1	6.68123	7.28753e-06	Q43735.1 RecName: Full=Peroxidase 27; Short=Atperox P27; AltName: Full=ATP12a; AltName: Full=PRXR7; Flags: Precursor && PF00141:Peroxidase
5	HORVU.MOREX.r2.4HG0299490.1	6.12091	4.49636e-05	Q41542.1 RecName: Full=Probable xyloglucan endotransglucosylase/hydrolase; Flags: Precursor && PF06955:Xyloglucan endo-transglycosylase (XET) C-terminus|PF00722:Glycosyl hydrolases family 16
6	HORVU.MOREX.r2.3HG0233570.1	6.05172	0.0129581	P11955.4 RecName: Full=26 kDa endochitinase 1; Flags: Precursor && PF00187:Chitin recognition protein|PF00182:Chitinase class I
7	HORVU.MOREX.r2.5HG0397880.1	5.99833	8.18252e-05	Q8GXZ3.1 RecName: Full=Serine/threonine-protein kinase At5g01020 && PF07714:Protein tyrosine kinase
8	HORVU.MOREX.r2.6HG0509110.1	5.87821	0.00022885	PF05678:VQ motif
9	HORVU.MOREX.r2.3HG0271750.1	5.71106	0.00042989	Q06398.2 RecName: Full=Probable glutathione S-transferase GSTU6; AltName: Full=28 kDa cold-induced protein && PF13417:Glutathione S-transferase, N-terminal domain
10	HORVU.MOREX.r2.2HG0108660.1	5.58733	0.0154129	PF02519:Auxin responsive protein
11	HORVU.MOREX.r2.2HG0080600.1	5.51704	0.00501111	O64477.1 RecName: Full=G-type lectin S-receptor-like serine/threonine-protein kinase At2g19130; Flags: Precursor && PF00954:S-locus glycoprotein domain|PF01453:D-mannose binding lectin|PF00069:Protein kinase domain|PF08276:PAN-like domain
12	HORVU.MOREX.r2.1HG0060530.1	5.50469	0.00124174	Q9FMR3.1 RecName: Full=NAC domain-containing protein 90; Short=ANAC090 && PF02365:No apical meristem (NAM) protein
13	HORVU.MOREX.r2.5HG0371240.1	5.49251	0.000341416
14	HORVU.MOREX.r2.3HG0260190.1	5.44019	0.00244717	PF02519:Auxin responsive protein
15	HORVU.MOREX.r2.3HG0234550.1	5.35944	0.000701987	Q40541.1 RecName: Full=Mitogen-activated protein kinase kinase kinase NPK1; AltName: Full=Nicotiana protein kinase 1 && PF00069:Protein kinase domain
16	HORVU.MOREX.r2.7HG0527900.1	5.25562	0.0338121	PF00092:von Willebrand factor type A domain|PF14624:VWA / Hh protein intein-like
17	HORVU.MOREX.r2.3HG0196200.1	5.23655	0.00333988	Q39088.2 RecName: Full=Dof zinc finger protein DOF3.4; Short=AtDOF3.4; AltName: Full=OBF-binding protein 1 && PF02701:Dof domain, zinc finger
18	HORVU.MOREX.r2.3HG0234560.1	5.23131	0.00106414	O22042.1 RecName: Full=Mitogen-activated protein kinase kinase kinase 3; AltName: Full=Arabidopsis NPK1-related protein kinase 3 && PF00069:Protein kinase domain
19	HORVU.MOREX.r2.2HG0095300.1	5.20555	0.00253098	Q6NQE2.1 RecName: Full=Probable NAD(P)H dehydrogenase (quinone) FQR1-like 1 && PF03358:NADPH-dependent FMN reductase
20	HORVU.MOREX.r2.3HG0263380.1	5.16328	0.0184827	PF14543:Xylanase inhibitor N-terminal|PF14541:Xylanase inhibitor C-terminal
21	HORVU.MOREX.r2.1HG0039310.1	5.09847	0.0117177	Q9SGU9.1 RecName: Full=Methionine gamma-lyase; Short=AtMGL; AltName: Full=L-methioninase && PF01053:Cys/Met metabolism PLP-dependent enzyme
22	HORVU.MOREX.r2.5HG0441650.1	4.93573	4.29075e-06	Q943I6.1 RecName: Full=Zinc finger protein STOP1 homolog; AltName: Full=Protein STOP1 homolog && -
23	HORVU.MOREX.r2.2HG0140090.1	4.93029	0.00118533	Q9FXA4.1 RecName: Full=U-box domain-containing protein 26; AltName: Full=Plant U-box protein 26 && PF04564:U-box domain
24	HORVU.MOREX.r2.4HG0278650.1	4.90611	0.00530546	Q9LN68.1 RecName: Full=Probable galacturonosyltransferase-like 1; AltName: Full=Protein GAOLAOZHUANGREN 1; AltName: Full=Protein PARVUS && PF01501:Glycosyl transferase family 8
25	HORVU.MOREX.r2.4HG0280330.1	4.8427	0.000234448	Q66PF2.1 RecName: Full=Putative UDP-rhamnose:rhamnosyltransferase 1; Short=FaRT1; AltName: Full=Glycosyltransferase 4; Short=FaGT4 && -
26	HORVU.MOREX.r2.4HG0337100.1	4.78928	6.48453e-06	PF05678:VQ motif
27	HORVU.MOREX.r2.4HG0341050.1	4.78703	1.82339e-06	Q9ZVP8.2 RecName: Full=NAC domain-containing protein 35; Short=ANAC035; AltName: Full=Protein LONG VEGETATIVE PHASE 1; Short=AtLOV1 && PF02365:No apical meristem (NAM) protein
28	HORVU.MOREX.r2.3HG0207730.1	4.77666	3.39821e-09	E1U332.1 RecName: Full=Isoflavone reductase-like protein; AltName: Full=Pollen allergen Ole e 12.01; AltName: Allergen=Ole e 12.01 && PF05368:NmrA-like family
29	HORVU.MOREX.r2.2HG0144210.1	4.77558	0.0041704
30	HORVU.MOREX.r2.7HG0528520.1	4.76918	1.21711e-08
31	HORVU.MOREX.r2.1HG0068230.1	4.76165	0.0111024	Q9SZ06.1 RecName: Full=Ethylene-responsive transcription factor ERF109 && PF00847:AP2 domain
32	HORVU.MOREX.r2.1HG0054670.1	4.73012	0.00327123	O82081.1 RecName: Full=Uclacyanin 1; Flags: Precursor && PF02298:Plastocyanin-like domain
33	HORVU.MOREX.r2.4HG0332110.1	4.72297	0.00264068
34	HORVU.MOREX.r2.5HG0381350.1	4.71668	6.47447e-09	PF13962:Domain of unknown function
35	HORVU.MOREX.r2.5HG0438700.1	4.71178	9.72406e-08	O80731.1 RecName: Full=Pectin acetylesterase 3; Flags: Precursor && PF03283:Pectinacetylesterase
36	HORVU.MOREX.r2.6HG0448430.1	4.70989	0.00636003
37	HORVU.MOREX.r2.4HG0341040.1	4.68949	2.76383e-06	Q9ZVP8.2 RecName: Full=NAC domain-containing protein 35; Short=ANAC035; AltName: Full=Protein LONG VEGETATIVE PHASE 1; Short=AtLOV1 && PF02365:No apical meristem (NAM) protein
38	HORVU.MOREX.r2.2HG0158150.1	4.67451	7.81175e-10	Q9FLV4.1 RecName: Full=G-type lectin S-receptor-like serine/threonine-protein kinase At5g24080; Flags: Precursor && PF00069:Protein kinase domain
39	HORVU.MOREX.r2.4HG0293380.1	4.65464	0.0402032	Q9LYL9.1 RecName: Full=BTB/POZ domain-containing protein At3g56230 && PF00651:BTB/POZ domain
40	HORVU.MOREX.r2.6HG0494210.1	4.64036	4.74916e-06	Q7XBH4.2 RecName: Full=Myb-related protein Myb4; AltName: Full=OsMyb4; AltName: Full=Transcription factor RLTR1 && PF00249:Myb-like DNA-binding domain
41	HORVU.MOREX.r2.1HG0069390.1	4.63301	1.01449e-05	PF14009:Domain of unknown function (DUF4228)
42	HORVU.MOREX.r2.3HG0221460.1	4.53303	0.0424647
43	HORVU.MOREX.r2.7HG0545630.1	4.53196	0.000536606	Q39224.1 RecName: Full=Protein SRG1; Short=AtSRG1; AltName: Full=Protein SENESCENCE-RELATED GENE 1 && PF03171:2OG-Fe(II) oxygenase superfamily|PF14226:non-haem dioxygenase in morphine synthesis N-terminal
44	HORVU.MOREX.r2.2HG0084440.1	4.48491	1.25505e-13	O81905.1 RecName: Full=Receptor-like serine/threonine-protein kinase SD1-8; AltName: Full=Arabidopsis thaliana receptor kinase 3; AltName: Full=S-domain-1 (SD1) receptor kinase 8; Short=SD1-8; Flags: Precursor && PF07714:Protein tyrosine kinase|PF082
45	HORVU.MOREX.r2.5HG0412820.1	4.47632	0.0193607	Q0J090.1 RecName: Full=Dehydration-responsive element-binding protein 1H; Short=Protein DREB1H >A2Z388.1 RecName: Full=Dehydration-responsive element-binding protein 1H; Short=Protein DREB1H && PF00847:AP2 domain
46	HORVU.MOREX.r2.5HG0447750.1	4.43897	2.40678e-09
47	HORVU.MOREX.r2.2HG0114530.1	4.43761	8.18723e-05	Q766C3.1 RecName: Full=Aspartic proteinase nepenthesin-1; AltName: Full=Nepenthesin-I; Flags: Precursor && PF14541:Xylanase inhibitor C-terminal|PF14543:Xylanase inhibitor N-terminal
48	HORVU.MOREX.r2.2HG0145130.1	4.43183	0.00222	Q7XQ45.2 RecName: Full=Probable aldo-keto reductase 3 && PF00248:Aldo/keto reductase family
49	HORVU.MOREX.r2.3HG0270060.1	4.4303	0.0103072
50	HORVU.MOREX.r2.7HG0607850.1	4.35512	0.0271235	PF14368:Probable lipid transfer
51	HORVU.MOREX.r2.2HG0166010.1	4.35257	4.4526e-08	O81906.1 RecName: Full=G-type lectin S-receptor-like serine/threonine-protein kinase B120; Flags: Precursor && PF07714:Protein tyrosine kinase|PF01453:D-mannose binding lectin|PF08276:PAN-like domain|PF00954:S-locus glycoprotein domain
52	HORVU.MOREX.r2.2HG0080620.1	4.352	1.47664e-07	Q9LFH9.1 RecName: Full=L-type lectin-domain containing receptor kinase VIII.1; Short=LecRK-VIII.1; Flags: Precursor && PF00139:Legume lectin domain|PF00069:Protein kinase domain
53	HORVU.MOREX.r2.7HG0539640.1	4.35039	1.57613e-05	Q8VWV6.1 RecName: Full=Probable WRKY transcription factor 61; AltName: Full=WRKY DNA-binding protein 61 && PF03106:WRKY DNA -binding domain
54	HORVU.MOREX.r2.3HG0260290.1	4.33936	1.6576e-20	Q06398.2 RecName: Full=Probable glutathione S-transferase GSTU6; AltName: Full=28 kDa cold-induced protein && PF13410:Glutathione S-transferase, C-terminal domain|PF13417:Glutathione S-transferase, N-terminal domain
55	HORVU.MOREX.r2.7HG0530190.1	4.33232	4.0748e-12	O81906.1 RecName: Full=G-type lectin S-receptor-like serine/threonine-protein kinase B120; Flags: Precursor && PF07714:Protein tyrosine kinase|PF01657:Salt stress response/antifungal
56	HORVU.MOREX.r2.1HG0074460.1	4.32979	1.533e-16	Q8H0Y8.2 RecName: Full=Probable WRKY transcription factor 41; AltName: Full=WRKY DNA-binding protein 41 && PF03106:WRKY DNA -binding domain
57	HORVU.MOREX.r2.7HG0538240.1	4.32628	0.0203645	Q66PF2.1 RecName: Full=Putative UDP-rhamnose:rhamnosyltransferase 1; Short=FaRT1; AltName: Full=Glycosyltransferase 4; Short=FaGT4 && PF00201:UDP-glucoronosyl and UDP-glucosyl transferase
58	HORVU.MOREX.r2.7HG0564490.1	4.31	0.0296668
59	HORVU.MOREX.r2.1HG0071940.1	4.30341	0.0260224	A6YIH8.1 RecName: Full=Premnaspirodiene oxygenase; Short=HPO; AltName: Full=Cytochrome P450 71D55 && PF00067:Cytochrome P450
60	HORVU.MOREX.r2.3HG0244500.1	4.25472	0.0052426	Q9LSQ6.1 RecName: Full=Calcium-binding protein PBP1; AltName: Full=KIC-related protein 2; AltName: Full=PINOID-binding protein 1 && PF13833:EF-hand domain pair
61	HORVU.MOREX.r2.6HG0494240.1	4.2505	0.0127253	Q7XBH4.2 RecName: Full=Myb-related protein Myb4; AltName: Full=OsMyb4; AltName: Full=Transcription factor RLTR1 && PF00249:Myb-like DNA-binding domain
62	HORVU.MOREX.r2.4HG0314970.1	4.23825	0.0456122	Q93WU8.2 RecName: Full=Probable WRKY transcription factor 54; AltName: Full=WRKY DNA-binding protein 54 && PF03106:WRKY DNA -binding domain
63	HORVU.MOREX.r2.5HG0359860.1	4.22532	6.45094e-05	Q948R0.1 RecName: Full=Calmodulin-like protein 5; AltName: Full=Calmodulin-2; AltName: Full=OsCAM-2 && PF13499:EF-hand domain pair
64	HORVU.MOREX.r2.5HG0444510.1	4.17057	0.0169951	P60496.1 RecName: Full=Chemocyanin; AltName: Full=Basic blue protein; AltName: Full=Plantacyanin; Flags: Precursor && PF02298:Plastocyanin-like domain
65	HORVU.MOREX.r2.1HG0068220.1	4.12633	0.00237446	Q9SZ06.1 RecName: Full=Ethylene-responsive transcription factor ERF109 && PF00847:AP2 domain
66	HORVU.MOREX.r2.2HG0149020.1	4.1024	0.000103376	Q8GT20.1 RecName: Full=Benzyl alcohol O-benzoyltransferase; AltName: Full=Benzoyl coenzyme A:benzyl alcohol benzoyl transferase && PF02458:Transferase family
67	HORVU.MOREX.r2.2HG0138100.1	4.09355	0.00468031
68	HORVU.MOREX.r2.1HG0000210.1	4.07928	0.000744087
69	HORVU.MOREX.r2.7HG0616250.1	4.07601	2.52535e-07	Q0DAJ3.2 RecName: Full=WRKY transcription factor WRKY28; Short=OsWRKY28 && PF03106:WRKY DNA -binding domain
70	HORVU.MOREX.r2.5HG0387280.1	4.06219	0.00287564	Q94C77.1 RecName: Full=Receptor protein kinase-like protein At4g34220; Flags: Precursor && PF00069:Protein kinase domain|PF08263:Leucine rich repeat N-terminal domain
71	HORVU.MOREX.r2.7HG0534470.1	4.05785	9.56512e-08
72	HORVU.MOREX.r2.3HG0253260.1	4.03232	0.00499785
73	HORVU.MOREX.r2.2HG0169700.1	4.02429	0.00209295	Q9FN92.1 RecName: Full=Probable receptor-like protein kinase At5g59700; Flags: Precursor && PF12819:Carbohydrate-binding protein of the ER|PF07714:Protein tyrosine kinase
74	HORVU.MOREX.r2.2HG0116340.1	4.01631	0.00468369	Q0D673.1 RecName: Full=Probable protein phosphatase 2C 62; Short=OsPP2C62 && PF00481:Protein phosphatase 2C
75	HORVU.MOREX.r2.3HG0193480.1	4.0093	2.09573e-06	O22255.1 RecName: Full=RING-H2 finger protein ATL64; AltName: Full=RING-type E3 ubiquitin transferase ATL64 && PF13639:Ring finger domain
76	HORVU.MOREX.r2.4HG0344060.1	4.00112	0.000363532
77	HORVU.MOREX.r2.6HG0516720.1	3.98842	0.0379002	P12948.1 RecName: Full=Dehydrin DHN3; AltName: Full=B17 && PF00257:Dehydrin
78	HORVU.MOREX.r2.6HG0524260.1	3.98386	0.00114268	Q9SZY3.1 RecName: Full=Subtilisin-like protease SBT3.8; AltName: Full=Subtilase subfamily 3 member 8; Short=AtSBT3.8; Flags: Precursor && PF02225:PA domain|PF00082:Subtilase family|PF05922:Peptidase inhibitor I9
79	HORVU.MOREX.r2.6HG0526360.1	3.97798	3.84452e-05	D7UPN3.1 RecName: Full=Chitin elicitor receptor kinase 1; Short=OsCERK1; AltName: Full=LysM domain receptor-like kinase 1; Short=LysM RLK1; Short=LysM-containing receptor-like kinase 1; Flags: Precursor && -
80	HORVU.MOREX.r2.7HG0555330.1	3.97656	0.0444792	Q7XEZ6.1 RecName: Full=Protein TIFY 11e; Short=OsTIFY11e; AltName: Full=Jasmonate ZIM domain-containing protein 13; Short=OsJAZ13 >A2Z6V6.1 RecName: Full=Protein TIFY 11e && PF06200:tify domain|PF09425:Divergent CCT motif
81	HORVU.MOREX.r2.4HG0342120.1	3.97234	1.3973e-08	O49873.1 RecName: Full=MLO protein homolog 1 && PF03094:Mlo family
82	HORVU.MOREX.r2.2HG0091890.1	3.94895	0.00318362	Q93WU8.2 RecName: Full=Probable WRKY transcription factor 54; AltName: Full=WRKY DNA-binding protein 54 && PF03106:WRKY DNA -binding domain
83	HORVU.MOREX.r2.2HG0101040.1	3.94291	6.93223e-06	P08626.1 RecName: Full=Subtilisin-chymotrypsin inhibitor-2B; Short=CI-2B && PF00280:Potato inhibitor I family
84	HORVU.MOREX.r2.4HG0287540.1	3.92862	0.00770482	Q53Q11.1 RecName: Full=Probable protein phosphatase 2C 74; Short=OsPP2C74 && PF00481:Protein phosphatase 2C
85	HORVU.MOREX.r2.7HG0530130.1	3.92548	0.0345682
86	HORVU.MOREX.r2.1HG0071870.1	3.91249	4.27874e-06	Q93Z27.1 RecName: Full=Probable calcium-binding protein CML45; AltName: Full=Calmodulin-like protein 45 && PF13499:EF-hand domain pair
87	HORVU.MOREX.r2.7HG0604280.1	3.90722	0.00672426	Q9FG34.1 RecName: Full=Peroxidase 54; Short=Atperox P54; AltName: Full=ATP29a; Flags: Precursor && PF00141:Peroxidase
88	HORVU.MOREX.r2.2HG0085870.1	3.88767	7.75778e-05	Q9SD62.1 RecName: Full=Putative receptor-like protein kinase At3g47110; Flags: Precursor && PF00069:Protein kinase domain
89	HORVU.MOREX.r2.6HG0451730.1	3.85104	6.39662e-05	Q6ESF0.1 RecName: Full=Germin-like protein 2-4; Flags: Precursor && PF00190:Cupin
90	HORVU.MOREX.r2.1HG0017090.1	3.84651	1.38224e-06	Q42517.1 RecName: Full=Peroxidase N; AltName: Full=Neutral peroxidase; Flags: Precursor && PF00141:Peroxidase
91	HORVU.MOREX.r2.2HG0161220.1	3.80964	0.0259272	P46032.1 RecName: Full=Protein NRT1/ PTR FAMILY 8.3; Short=AtNPF8.3; AltName: Full=Histidine-transporting protein; AltName: Full=Peptide transporter PTR2 && PF00854:POT family
92	HORVU.MOREX.r2.2HG0176160.1	3.76423	4.02242e-09
93	HORVU.MOREX.r2.2HG0173010.1	3.75477	0.00021722
94	HORVU.MOREX.r2.7HG0555400.1	3.75144	0.0366565	Q7XEZ6.1 RecName: Full=Protein TIFY 11e; Short=OsTIFY11e; AltName: Full=Jasmonate ZIM domain-containing protein 13; Short=OsJAZ13 >A2Z6V6.1 RecName: Full=Protein TIFY 11e && PF06200:tify domain|PF09425:Divergent CCT motif
95	HORVU.MOREX.r2.6HG0511060.1	3.75134	0.000136024	Q5PNY6.1 RecName: Full=U-box domain-containing protein 21; AltName: Full=Plant U-box protein 21 && PF04564:U-box domain
96	HORVU.MOREX.r2.7HG0616260.1	3.74357	1.3329e-07	Q6QHD1.1 RecName: Full=WRKY transcription factor WRKY71; Short=OsWRKY71 && PF03106:WRKY DNA -binding domain
97	HORVU.MOREX.r2.4HG0283760.1	3.73885	2.16865e-08
98	HORVU.MOREX.r2.4HG0280940.1	3.73792	0.00185578	P00303.1 RecName: Full=Basic blue protein; AltName: Full=CBP; AltName: Full=Cusacyanin; AltName: Full=Plantacyanin && PF02298:Plastocyanin-like domain
99	HORVU.MOREX.r2.7HG0531350.1	3.7351	1.78853e-09	PF00098:Zinc knuckle
100	HORVU.MOREX.r2.1HG0017040.1	3.72958	0.0162517	Q42517.1 RecName: Full=Peroxidase N; AltName: Full=Neutral peroxidase; Flags: Precursor && PF00141:Peroxidase
101	HORVU.MOREX.r2.4HG0280390.1	3.71439	0.01512	Q9LSM0.1 RecName: Full=UDP-glycosyltransferase 91B1 && PF00201:UDP-glucoronosyl and UDP-glucosyl transferase
102	HORVU.MOREX.r2.6HG0476080.1	3.70079	0.0192868
103	HORVU.MOREX.r2.UnG0632130.1	3.69171	0.000574353	P46032.1 RecName: Full=Protein NRT1/ PTR FAMILY 8.3; Short=AtNPF8.3; AltName: Full=Histidine-transporting protein; AltName: Full=Peptide transporter PTR2 && PF00854:POT family
104	HORVU.MOREX.r2.3HG0193470.1	3.64522	0.00112416	Q9LZJ6.1 RecName: Full=RING-H2 finger protein ATL5; AltName: Full=RING-type E3 ubiquitin transferase ATL5 && PF13639:Ring finger domain
105	HORVU.MOREX.r2.2HG0172120.1	3.62629	0.000303425	PF01485:IBR domain, a half RING-finger domain
106	HORVU.MOREX.r2.2HG0142330.1	3.62084	1.52816e-05
107	HORVU.MOREX.r2.6HG0510660.1	3.60784	7.4777e-07
108	HORVU.MOREX.r2.2HG0145300.1	3.60041	1.21265e-06
109	HORVU.MOREX.r2.3HG0187960.1	3.59939	1.06946e-07	F4HQ22.1 RecName: Full=LEAF RUST 10 DISEASE-RESISTANCE LOCUS RECEPTOR-LIKE PROTEIN KINASE-like 2.4; AltName: Full=Probable receptor-like serine/threonine-protein kinase LRK10L-2.4; Flags: Precursor && PF07714:Protein tyrosine kinase|PF14380:Wall-asso
110	HORVU.MOREX.r2.7HG0588540.1	3.59253	2.05929e-09	O04266.1 RecName: Full=GTP-binding protein SAR1A && PF00025:ADP-ribosylation factor family
111	HORVU.MOREX.r2.5HG0409640.1	3.58579	0.000217372	P14133.1 RecName: Full=L-ascorbate oxidase; Short=ASO; Short=Ascorbase; Flags: Precursor && PF00394:Multicopper oxidase|PF07731:Multicopper oxidase|PF07732:Multicopper oxidase
112	HORVU.MOREX.r2.5HG0427340.1	3.57232	0.0133422	Q9SK55.1 RecName: Full=Transcription factor JUNGBRUNNEN 1; AltName: Full=NAC domain-containing protein 42; Short=ANAC042 && PF02365:No apical meristem (NAM) protein
113	HORVU.MOREX.r2.1HG0031330.1	3.55055	0.00147796	Q8H038.1 RecName: Full=Xyloglucan galactosyltransferase KATAMARI1 homolog && PF03016:Exostosin family
114	HORVU.MOREX.r2.1HG0076450.1	3.54978	2.62142e-05	Q6VAA7.1 RecName: Full=UDP-glycosyltransferase 88B1 && PF00201:UDP-glucoronosyl and UDP-glucosyl transferase
115	HORVU.MOREX.r2.1HG0073980.1	3.54945	0.0308184	Q7XXD4.2 RecName: Full=Probable inactive methyltransferase Os04g0175900 && PF00891:O-methyltransferase|PF08100:Dimerisation domain
116	HORVU.MOREX.r2.7HG0600630.1	3.5326	0.00283137	A2XQD3.1 RecName: Full=G-type lectin S-receptor-like serine/threonine-protein kinase LECRK2; Short=OsLecRK2; Flags: Precursor && PF00069:Protein kinase domain|PF01453:D-mannose binding lectin
117	HORVU.MOREX.r2.5HG0398760.1	3.51516	0.000266704
118	HORVU.MOREX.r2.2HG0100730.1	3.50738	4.32953e-06
119	HORVU.MOREX.r2.7HG0585930.1	3.50306	0.00378519	PF04043:Plant invertase/pectin methylesterase inhibitor
120	HORVU.MOREX.r2.7HG0596500.1	3.50125	2.30222e-06	Q9LRB7.1 RecName: Full=E3 ubiquitin-protein ligase EL5; AltName: Full=Protein ELICITOR 5 && PF13639:Ring finger domain
121	HORVU.MOREX.r2.1HG0070300.1	3.49769	0.00112123	O48780.1 RecName: Full=3-ketoacyl-CoA synthase 11; Short=KCS-11; AltName: Full=Very long-chain fatty acid condensing enzyme 11; Short=VLCFA condensing enzyme 11 && PF08541:3-Oxoacyl-[acyl-carrier-protein (ACP)] synthase III C terminal|PF08392:FAE1/Ty
122	HORVU.MOREX.r2.1HG0066270.1	3.49719	0.000182725	Q8VWQ5.1 RecName: Full=Probable WRKY transcription factor 50; AltName: Full=WRKY DNA-binding protein 50 && PF03106:WRKY DNA -binding domain
123	HORVU.MOREX.r2.6HG0470280.1	3.49684	0.0171551	Q9AV57.1 RecName: Full=Flotillin-like protein 1; AltName: Full=Nodulin-like protein 1 && PF01145:SPFH domain / Band 7 family
124	HORVU.MOREX.r2.7HG0532280.1	3.49605	8.90587e-06	Q8VZG8.3 RecName: Full=MDIS1-interacting receptor like kinase 2; Short=AtMIK2; AltName: Full=Probable LRR receptor-like serine/threonine-protein kinase At4g08850; Flags: Precursor && PF13855:Leucine rich repeat|PF00069:Protein kinase domain|PF08263:L
125	HORVU.MOREX.r2.5HG0436020.1	3.48923	1.48275e-09	Q0DJ94.2 RecName: Full=Probable calcium-binding protein CML21; AltName: Full=Calmodulin-like protein 21 && PF13405:EF-hand domain
126	HORVU.MOREX.r2.2HG0080880.1	3.4841	0.0331541
127	HORVU.MOREX.r2.6HG0450830.1	3.47234	2.55261e-08	Q9FSV7.1 RecName: Full=Sucrose:sucrose 1-fructosyltransferase; AltName: Full=Sucrose 1(F)-fructosyltransferase; AltName: Full=Sucrose:sucrose 1(F)-beta-D-fructosyltransferase; Flags: Precursor && PF08244:Glycosyl hydrolases family 32 C terminal|PF002
128	HORVU.MOREX.r2.4HG0341030.1	3.45935	0.005607	Q9ZVP8.2 RecName: Full=NAC domain-containing protein 35; Short=ANAC035; AltName: Full=Protein LONG VEGETATIVE PHASE 1; Short=AtLOV1 && PF02365:No apical meristem (NAM) protein
129	HORVU.MOREX.r2.5HG0401310.1	3.45933	3.743e-08	Q9MBG5.1 RecName: Full=Probable calcium-binding protein CML30; AltName: Full=Calmodulin-like protein 30 && PF13499:EF-hand domain pair
130	HORVU.MOREX.r2.2HG0160580.1	3.44976	5.63451e-06	O23913.1 RecName: Full=Ubiquinol oxidase 1b, mitochondrial; AltName: Full=Alternative oxidase 1b; Flags: Precursor && PF01786:Alternative oxidase
131	HORVU.MOREX.r2.2HG0109210.1	3.44167	5.67972e-07
132	HORVU.MOREX.r2.3HG0259270.1	3.43003	6.49599e-11	P0C042.1 RecName: Full=Uncharacterized protein At4g15970 && PF03407:Nucleotide-diphospho-sugar transferase
133	HORVU.MOREX.r2.3HG0227130.1	3.42385	3.91936e-06
134	HORVU.MOREX.r2.2HG0085810.1	3.42312	0.036983	Q9FKL2.1 RecName: Full=Transcription factor MYB36; AltName: Full=Myb-related protein 36; Short=AtMYB36 && PF00249:Myb-like DNA-binding domain
135	HORVU.MOREX.r2.7HG0618970.1	3.41114	1.10035e-05
136	HORVU.MOREX.r2.1HG0069660.1	3.40599	0.000268462	Q9SJL7.1 RecName: Full=Transcription factor RAX2; AltName: Full=Myb-related protein 38; Short=AtMYB38; AltName: Full=Protein REGULATOR OF AXILLARY MERISTEMS 2 && PF00249:Myb-like DNA-binding domain
137	HORVU.MOREX.r2.2HG0092490.1	3.40329	0.0156124	P27337.1 RecName: Full=Peroxidase 1; Flags: Precursor && PF00141:Peroxidase
138	HORVU.MOREX.r2.2HG0126480.1	3.39131	0.000152128	Q40070.1 RecName: Full=Photosystem II 10 kDa polypeptide, chloroplastic; Flags: Precursor && PF04725:Photosystem II 10 kDa polypeptide PsbR
139	HORVU.MOREX.r2.1HG0031350.1	3.37915	0.000810086	Q8H038.1 RecName: Full=Xyloglucan galactosyltransferase KATAMARI1 homolog && PF03016:Exostosin family
140	HORVU.MOREX.r2.3HG0268410.1	3.3611	1.29724e-07	PF14009:Domain of unknown function (DUF4228)
141	HORVU.MOREX.r2.2HG0102330.1	3.35854	8.28205e-08	Q9LMN6.1 RecName: Full=Wall-associated receptor kinase 4; Flags: Precursor && PF00069:Protein kinase domain|PF13947:Wall-associated receptor kinase galacturonan-binding
142	HORVU.MOREX.r2.6HG0516750.1	3.35746	0.00119462	P12948.1 RecName: Full=Dehydrin DHN3; AltName: Full=B17 && PF00257:Dehydrin
143	HORVU.MOREX.r2.2HG0177900.1	3.34951	1.50231e-13	Q9FMS6.1 RecName: Full=Probable CCR4-associated factor 1 homolog 11 && PF04857:CAF1 family ribonuclease
144	HORVU.MOREX.r2.5HG0398750.1	3.32903	4.29075e-06	PF01485:IBR domain, a half RING-finger domain
145	HORVU.MOREX.r2.7HG0603070.1	3.32596	0.000234448
146	HORVU.MOREX.r2.3HG0271290.1	3.32105	0.0195981	PF02496:ABA/WDS induced protein
147	HORVU.MOREX.r2.1HG0057680.1	3.31221	7.40273e-27	Q6IEQ7.1 RecName: Full=WRKY transcription factor WRKY24; Short=OsWRKY24 && PF03106:WRKY DNA -binding domain
148	HORVU.MOREX.r2.7HG0531340.1	3.31139	4.57922e-07	PF14227:gag-polypeptide of LTR copia-type
149	HORVU.MOREX.r2.5HG0406510.1	3.29898	1.9928e-07
150	HORVU.MOREX.r2.5HG0437480.1	3.29751	2.02141e-05	PF13912:C2H2-type zinc finger
151	HORVU.MOREX.r2.6HG0520700.1	3.29368	0.000669791	Q39224.1 RecName: Full=Protein SRG1; Short=AtSRG1; AltName: Full=Protein SENESCENCE-RELATED GENE 1 && PF14226:non-haem dioxygenase in morphine synthesis N-terminal|PF03171:2OG-Fe(II) oxygenase superfamily
152	HORVU.MOREX.r2.3HG0268980.1	3.2729	0.00399003	Q9ZR08.3 RecName: Full=G-type lectin S-receptor-like serine/threonine-protein kinase At4g03230; Flags: Precursor && PF07714:Protein tyrosine kinase
153	HORVU.MOREX.r2.7HG0550810.1	3.27179	4.95372e-16	O80933.1 RecName: Full=Scarecrow-like protein 9; Short=AtSCL9; AltName: Full=GRAS family protein 13; Short=AtGRAS-13 && PF03514:GRAS domain family
154	HORVU.MOREX.r2.7HG0593040.1	3.26917	0.00731419
155	HORVU.MOREX.r2.4HG0326520.1	3.2669	1.33849e-07	Q9SGA8.1 RecName: Full=UDP-glycosyltransferase 83A1 && PF00201:UDP-glucoronosyl and UDP-glucosyl transferase
156	HORVU.MOREX.r2.1HG0011160.1	3.26436	0.0496049	P81898.2 RecName: Full=Peptide-N4-(N-acetyl-beta-glucosaminyl)asparagine amidase A; Short=PNGase A; AltName: Full=Glycopeptide N-glycosidase; AltName: Full=N-glycanase; Contains: RecName: Full=Peptide-N4-(N-acetyl-beta-glucosaminyl)asparagine amidase
157	HORVU.MOREX.r2.1HG0074410.1	3.25503	2.04084e-12	Q9SUP6.1 RecName: Full=Probable WRKY transcription factor 53; AltName: Full=WRKY DNA-binding protein 53 && PF03106:WRKY DNA -binding domain
158	HORVU.MOREX.r2.2HG0081850.1	3.24798	0.0153034	Q66QH3.1 RecName: Full=Syn-pimara-7,15-diene synthase; AltName: Full=9-beta-pimara-7,15-diene synthase; AltName: Full=Ent-kaurene synthase-like 4; Short=OsKS4; Short=OsKSL4; AltName: Full=OsDTS2 && PF01397:Terpene synthase, N-terminal domain|PF03936:
159	HORVU.MOREX.r2.3HG0259290.1	3.23332	4.49182e-05	P0C042.1 RecName: Full=Uncharacterized protein At4g15970 && PF03407:Nucleotide-diphospho-sugar transferase
160	HORVU.MOREX.r2.7HG0548350.1	3.22641	0.00496725	P0C035.1 RecName: Full=RING-H2 finger protein ATL60; AltName: Full=RING-type E3 ubiquitin transferase ATL60 && PF13639:Ring finger domain
161	HORVU.MOREX.r2.6HG0450820.1	3.21644	1.81599e-07	Q9FSV7.1 RecName: Full=Sucrose:sucrose 1-fructosyltransferase; AltName: Full=Sucrose 1(F)-fructosyltransferase; AltName: Full=Sucrose:sucrose 1(F)-beta-D-fructosyltransferase; Flags: Precursor && PF00251:Glycosyl hydrolases family 32 N-terminal domai
162	HORVU.MOREX.r2.3HG0266100.1	3.21128	0.000271673	P15737.1 RecName: Full=Glucan endo-1,3-beta-glucosidase GII; AltName: Full=(1->3)-beta-glucan endohydrolase GII; AltName: Full=(1->3)-beta-glucanase isoenzyme GII; AltName: Full=Beta-1,3-endoglucanase GII; Flags: Precursor && PF00332:Glycosyl hydrola
163	HORVU.MOREX.r2.3HG0252460.1	3.20741	1.49169e-06	Q0JHU5.1 RecName: Full=Elicitor-responsive protein 1; Short=OsERG1; AltName: Full=17 kDa phloem protein; AltName: Full=Fungal elicitor immediate early-responsive gene 1 protein; Short=FIERG1; AltName: Full=RPP17 >A2WWV5.2 RecName: Full=Elicitor-respo
164	HORVU.MOREX.r2.1HG0001160.1	3.20449	0.00264195	Q8W4G6.2 RecName: Full=Cysteine-rich receptor-like protein kinase 15; Short=Cysteine-rich RLK15; Flags: Precursor && PF01657:Salt stress response/antifungal|PF07714:Protein tyrosine kinase
165	HORVU.MOREX.r2.5HG0380690.1	3.19965	0.0304745	Q9ZUX1.1 RecName: Full=Cytochrome P450 94C1 && PF00067:Cytochrome P450
166	HORVU.MOREX.r2.2HG0081840.1	3.19766	0.000556172	Q7X7X4.2 RecName: Full=Cytochrome P450 99A2 && PF00067:Cytochrome P450
167	HORVU.MOREX.r2.6HG0519280.1	3.19036	0.00163166
168	HORVU.MOREX.r2.2HG0081780.1	3.18656	0.0247672	Q7X7X4.2 RecName: Full=Cytochrome P450 99A2 && PF00067:Cytochrome P450
169	HORVU.MOREX.r2.6HG0448860.1	3.17443	0.000820083	PF13855:Leucine rich repeat
170	HORVU.MOREX.r2.3HG0228200.1	3.17072	0.00976462
171	HORVU.MOREX.r2.5HG0446820.1	3.17042	0.0041914	A2XQD3.1 RecName: Full=G-type lectin S-receptor-like serine/threonine-protein kinase LECRK2; Short=OsLecRK2; Flags: Precursor && PF01453:D-mannose binding lectin|PF00069:Protein kinase domain
172	HORVU.MOREX.r2.6HG0501710.1	3.16874	5.9116e-06	Q9LY41.1 RecName: Full=E3 ubiquitin-protein ligase ATL4; AltName: Full=Protein ARABIDOPSIS TOXICOS EN LEVADURA 4; Short=Protein ATL4; AltName: Full=RING-H2 finger X1a; AltName: Full=RING-H2 zinc finger protein ATL4; AltName: Full=RING-H2 zinc finger
173	HORVU.MOREX.r2.5HG0401800.1	3.1594	0.0108082
174	HORVU.MOREX.r2.5HG0366480.1	3.15347	8.08544e-05	Q9LXA5.1 RecName: Full=L-type lectin-domain containing receptor kinase IX.1; Short=LecRK-IX.1; Flags: Precursor && PF00139:Legume lectin domain|PF07714:Protein tyrosine kinase
175	HORVU.MOREX.r2.5HG0370040.1	3.14799	1.70694e-05	Q9ZV04.1 RecName: Full=Peroxidase 24; Short=Atperox P24; AltName: Full=ATP47; Flags: Precursor && PF00141:Peroxidase
176	HORVU.MOREX.r2.2HG0147240.1	3.14793	7.65241e-07	Q7Y1Z0.1 RecName: Full=Chitinase 5; AltName: Full=Class IV chitinase a; Short=OsChia4a; AltName: Full=Pathogenesis related (PR)-3 chitinase 5; Flags: Precursor && PF00187:Chitin recognition protein|PF00182:Chitinase class I
177	HORVU.MOREX.r2.1HG0074860.1	3.14364	6.61613e-07	O48780.1 RecName: Full=3-ketoacyl-CoA synthase 11; Short=KCS-11; AltName: Full=Very long-chain fatty acid condensing enzyme 11; Short=VLCFA condensing enzyme 11 && PF08392:FAE1/Type III polyketide synthase-like protein|PF08541:3-Oxoacyl-[acyl-carrier
178	HORVU.MOREX.r2.7HG0532400.1	3.14257	0.000178454	Q9LXA5.1 RecName: Full=L-type lectin-domain containing receptor kinase IX.1; Short=LecRK-IX.1; Flags: Precursor && PF00069:Protein kinase domain|PF00139:Legume lectin domain
179	HORVU.MOREX.r2.2HG0166910.1	3.1396	7.1794e-05	O64637.1 RecName: Full=Cytochrome P450 76C2; AltName: Full=Protein YELLOW-LEAF-SPECIFIC GENE 6 && PF00067:Cytochrome P450
180	HORVU.MOREX.r2.4HG0277830.1	3.13863	0.000725452	Q9SGU2.1 RecName: Full=Auxin-responsive protein SAUR71; AltName: Full=Protein SMALL AUXIN UP RNA 71 && PF02519:Auxin responsive protein
181	HORVU.MOREX.r2.7HG0618620.1	3.13784	0.000808755	A6YIH8.1 RecName: Full=Premnaspirodiene oxygenase; Short=HPO; AltName: Full=Cytochrome P450 71D55 && PF00067:Cytochrome P450
182	HORVU.MOREX.r2.4HG0316810.1	3.13756	5.52883e-08	PF05678:VQ motif
183	HORVU.MOREX.r2.7HG0527910.1	3.13204	0.00515868
184	HORVU.MOREX.r2.3HG0263370.1	3.12515	0.00139299	Q8W2B7.1 RecName: Full=DIMBOA UDP-glucosyltransferase BX8; AltName: Full=2,4-dihydroxy-7-methoxy-2H-1,4-benzoxazin-3(4H)-one 2-D-glucosyltransferase BX8; AltName: Full=Protein BENZOXAZINLESS 8 && PF00201:UDP-glucoronosyl and UDP-glucosyl transferase
185	HORVU.MOREX.r2.3HG0212040.1	3.12062	0.0293464
186	HORVU.MOREX.r2.3HG0265660.1	3.1182	2.27326e-05	Q9XIC7.1 RecName: Full=Somatic embryogenesis receptor kinase 2; Short=AtSERK2; AltName: Full=Somatic embryogenesis receptor-like kinase 2; Flags: Precursor && PF08263:Leucine rich repeat N-terminal domain
187	HORVU.MOREX.r2.7HG0538220.1	3.10807	0.02815	Q07423.1 RecName: Full=Hexose carrier protein HEX6 && PF00083:Sugar (and other) transporter
188	HORVU.MOREX.r2.5HG0438820.1	3.09645	2.22416e-05	Q8W2B7.1 RecName: Full=DIMBOA UDP-glucosyltransferase BX8; AltName: Full=2,4-dihydroxy-7-methoxy-2H-1,4-benzoxazin-3(4H)-one 2-D-glucosyltransferase BX8; AltName: Full=Protein BENZOXAZINLESS 8 && PF00201:UDP-glucoronosyl and UDP-glucosyl transferase
189	HORVU.MOREX.r2.1HG0070100.1	3.09337	6.62245e-06
190	HORVU.MOREX.r2.6HG0474180.1	3.09325	5.06764e-05	Q9M896.2 RecName: Full=Protein trichome birefringence-like 20 && PF13839:GDSL/SGNH-like Acyl-Esterase family found in Pmr5 and Cas1p
191	HORVU.MOREX.r2.7HG0563280.1	3.09094	5.71835e-08	Q9LMN7.1 RecName: Full=Wall-associated receptor kinase 5; Flags: Precursor && PF13947:Wall-associated receptor kinase galacturonan-binding|PF07714:Protein tyrosine kinase
192	HORVU.MOREX.r2.2HG0105250.1	3.09025	0.00232371	P51105.1 RecName: Full=Dihydroflavonol 4-reductase; Short=DFR; AltName: Full=Dihydrokaempferol 4-reductase; AltName: Full=Flavanone 4-reductase; Short=FNR && PF01370:NAD dependent epimerase/dehydratase family
193	HORVU.MOREX.r2.1HG0023190.1	3.08964	0.00065838	Q8VWQ5.1 RecName: Full=Probable WRKY transcription factor 50; AltName: Full=WRKY DNA-binding protein 50 && PF03106:WRKY DNA -binding domain
194	HORVU.MOREX.r2.5HG0426430.1	3.08072	0.0333533	PF14009:Domain of unknown function (DUF4228)
195	HORVU.MOREX.r2.2HG0172670.1	3.08061	8.88506e-07	Q9LZD3.1 RecName: Full=Exocyst complex component EXO70A1; Short=AtExo70a1; AltName: Full=Exocyst subunit Exo70 family protein A1 && PF03081:Exo70 exocyst complex subunit
196	HORVU.MOREX.r2.7HG0536140.1	3.07847	2.51731e-05
197	HORVU.MOREX.r2.5HG0367850.1	3.07323	0.00402394	PF00407:Pathogenesis-related protein Bet v I family
198	HORVU.MOREX.r2.4HG0283680.1	3.07264	0.0128583
199	HORVU.MOREX.r2.6HG0523690.1	3.05846	0.0148077	Q1MX30.1 RecName: Full=Receptor kinase-like protein Xa21; Contains: RecName: Full=Receptor kinase-like protein Xa21, processed; Flags: Precursor && PF13855:Leucine rich repeat
200	HORVU.MOREX.r2.3HG0183210.1	3.05755	0.00136218
201	HORVU.MOREX.r2.2HG0088540.1	3.05665	0.000188696	O49621.1 RecName: Full=MLO-like protein 1; Short=AtMlo1; AltName: Full=MLO protein homolog 1; Short=AtMlo-H1 && PF03094:Mlo family
202	HORVU.MOREX.r2.2HG0168670.1	3.04877	1.29359e-05	Q8RWZ5.1 RecName: Full=G-type lectin S-receptor-like serine/threonine-protein kinase SD2-5; AltName: Full=S-domain-2 (SD2) receptor kinase 5; Short=SD2-5; Flags: Precursor && PF07714:Protein tyrosine kinase
203	HORVU.MOREX.r2.2HG0177950.1	3.04145	1.70566e-06
204	HORVU.MOREX.r2.6HG0502750.1	3.03492	0.00147054	P46032.1 RecName: Full=Protein NRT1/ PTR FAMILY 8.3; Short=AtNPF8.3; AltName: Full=Histidine-transporting protein; AltName: Full=Peptide transporter PTR2 && PF00854:POT family
205	HORVU.MOREX.r2.5HG0438020.1	3.02912	1.22219e-05	PF13855:Leucine rich repeat|PF08263:Leucine rich repeat N-terminal domain
206	HORVU.MOREX.r2.5HG0420200.1	3.02667	0.000296389	Q9LMN6.1 RecName: Full=Wall-associated receptor kinase 4; Flags: Precursor && PF00069:Protein kinase domain|PF13947:Wall-associated receptor kinase galacturonan-binding
207	HORVU.MOREX.r2.5HG0383330.1	3.02572	0.00287398	PF03168:Late embryogenesis abundant protein
208	HORVU.MOREX.r2.1HG0036100.1	3.02444	4.00335e-07	C0HJG8.1 RecName: Full=Basic secretory protease; AltName: Full=Boswellia basic secretory protease; Short=BBSP, partial [Boswellia serrata] && PF04450:Peptidase of plants and bacteria
209	HORVU.MOREX.r2.5HG0394350.1	3.02019	0.00385492	P14133.1 RecName: Full=L-ascorbate oxidase; Short=ASO; Short=Ascorbase; Flags: Precursor && PF07731:Multicopper oxidase|PF00394:Multicopper oxidase|PF07732:Multicopper oxidase
210	HORVU.MOREX.r2.6HG0526370.1	3.01968	0.0165424	D7UPN3.1 RecName: Full=Chitin elicitor receptor kinase 1; Short=OsCERK1; AltName: Full=LysM domain receptor-like kinase 1; Short=LysM RLK1; Short=LysM-containing receptor-like kinase 1; Flags: Precursor && PF07714:Protein tyrosine kinase
211	HORVU.MOREX.r2.2HG0154140.1	3.01697	0.00356202	Q9FLV0.1 RecName: Full=Protein DOWNY MILDEW RESISTANCE 6; Short=AtDMR6; AltName: Full=2-oxoglutarate (2OG)-Fe(II) oxygenase-like protein DMR6; AltName: Full=Salicylate 3-hydroxylase DMR6; Short=S3H DMR6; Short=SA 3-hydroxylase DMR6; Short=Salicylic a
212	HORVU.MOREX.r2.2HG0079820.1	3.00628	3.03145e-10	Q9FYA2.1 RecName: Full=Probable WRKY transcription factor 75; AltName: Full=WRKY DNA-binding protein 75 && PF03106:WRKY DNA -binding domain
213	HORVU.MOREX.r2.2HG0142460.1	3.00398	0.000490377	F8WKW1.1 RecName: Full=7-deoxyloganetin glucosyltransferase; AltName: Full=Genipin glucosyltransferase; AltName: Full=UDP-glucose glucosyltransferase 2; Short=GjUGT2; AltName: Full=UDP-glycosyltransferase 85A24 && PF00201:UDP-glucoronosyl and UDP-glu
214	HORVU.MOREX.r2.3HG0266030.1	3.00192	0.00099179	P49237.1 RecName: Full=Glucan endo-1,3-beta-glucosidase, acidic isoform; AltName: Full=(1->3)-beta-glucan endohydrolase; Short=(1->3)-beta-glucanase; AltName: Full=Beta-1,3-endoglucanase; Flags: Precursor && PF00332:Glycosyl hydrolases family 17
215	HORVU.MOREX.r2.1HG0018770.1	3.00008	0.000595714	Q6K669.1 RecName: Full=Leucine aminopeptidase 2, chloroplastic; AltName: Full=Leucyl aminopeptidase 2; Short=LAP 2; AltName: Full=Proline aminopeptidase 2; AltName: Full=Prolyl aminopeptidase 2; Flags: Precursor && PF02789:Cytosol aminopeptidase fami
216	HORVU.MOREX.r2.2HG0169050.1	2.9992	0.0456061
217	HORVU.MOREX.r2.2HG0100990.1	2.99473	0.000103376	P08626.1 RecName: Full=Subtilisin-chymotrypsin inhibitor-2B; Short=CI-2B && PF00280:Potato inhibitor I family
218	HORVU.MOREX.r2.7HG0531330.1	2.98305	1.57927e-06	Q9C9H7.2 RecName: Full=Receptor-like protein 12; Short=AtRLP12; Flags: Precursor && PF08263:Leucine rich repeat N-terminal domain|PF13855:Leucine rich repeat
219	HORVU.MOREX.r2.3HG0252470.1	2.98243	1.68575e-11	Q0JHU5.1 RecName: Full=Elicitor-responsive protein 1; Short=OsERG1; AltName: Full=17 kDa phloem protein; AltName: Full=Fungal elicitor immediate early-responsive gene 1 protein; Short=FIERG1; AltName: Full=RPP17 >A2WWV5.2 RecName: Full=Elicitor-respo
220	HORVU.MOREX.r2.2HG0159940.1	2.96944	1.23303e-09	PF05678:VQ motif
221	HORVU.MOREX.r2.5HG0355940.1	2.96495	2.40349e-15	O24653.1 RecName: Full=Guanosine nucleotide diphosphate dissociation inhibitor 2; Short=AtGDI2 && PF00996:GDP dissociation inhibitor
222	HORVU.MOREX.r2.2HG0108680.1	2.96272	3.05196e-06	O80939.1 RecName: Full=L-type lectin-domain containing receptor kinase IV.1; Short=Arabidopsis thaliana lectin-receptor kinase e; Short=AthlecRK-e; Short=LecRK-IV.1; AltName: Full=Lectin Receptor Kinase 1; Flags: Precursor && PF00139:Legume lectin do
223	HORVU.MOREX.r2.7HG0588870.1	2.95521	0.000437358	F4IC29.1 RecName: Full=Heavy metal-associated isoprenylated plant protein 28; Short=AtHIP28; Flags: Precursor && PF00403:Heavy-metal-associated domain
224	HORVU.MOREX.r2.2HG0128360.1	2.95368	0.0290682	P42815.1 RecName: Full=Ribonuclease 3; Flags: Precursor && PF00445:Ribonuclease T2 family
225	HORVU.MOREX.r2.5HG0421190.1	2.94807	2.94172e-07	Q9SS90.1 RecName: Full=E3 ubiquitin-protein ligase RGLG1; AltName: Full=RING domain ligase 1 && PF07002:Copine
226	HORVU.MOREX.r2.2HG0083800.1	2.94757	0.0451508	Q9LMP1.1 RecName: Full=Wall-associated receptor kinase 2; Flags: Precursor && PF07714:Protein tyrosine kinase|PF13947:Wall-associated receptor kinase galacturonan-binding
227	HORVU.MOREX.r2.2HG0159320.1	2.9456	0.00169242	Q9SGU2.1 RecName: Full=Auxin-responsive protein SAUR71; AltName: Full=Protein SMALL AUXIN UP RNA 71 && PF02519:Auxin responsive protein
228	HORVU.MOREX.r2.6HG0494510.1	2.94253	0.0347237	PF04520:Senescence regulator
229	HORVU.MOREX.r2.6HG0476120.1	2.92884	0.0178197	PF14009:Domain of unknown function (DUF4228)
230	HORVU.MOREX.r2.1HG0016060.1	2.91872	0.0178197	Q8GXZ3.1 RecName: Full=Serine/threonine-protein kinase At5g01020 && PF07714:Protein tyrosine kinase
231	HORVU.MOREX.r2.7HG0551460.1	2.91801	0.0208488
232	HORVU.MOREX.r2.7HG0610830.1	2.91621	2.88323e-07	Q9SGU2.1 RecName: Full=Auxin-responsive protein SAUR71; AltName: Full=Protein SMALL AUXIN UP RNA 71 && PF02519:Auxin responsive protein
233	HORVU.MOREX.r2.1HG0011940.1	2.91564	8.58569e-10	Q9ST02.2 RecName: Full=Nicotianamine aminotransferase A; AltName: Full=Nicotianamine aminotransferase III; Short=NAAT-III && PF00155:Aminotransferase class I and II
234	HORVU.MOREX.r2.3HG0186650.1	2.91369	0.000291412	Q9LMP1.1 RecName: Full=Wall-associated receptor kinase 2; Flags: Precursor && PF07645:Calcium-binding EGF domain|PF07714:Protein tyrosine kinase|PF13947:Wall-associated receptor kinase galacturonan-binding
235	HORVU.MOREX.r2.6HG0523890.1	2.91322	3.8184e-06	Q7XBQ9.1 RecName: Full=Disease resistance protein RGA2; AltName: Full=Blight resistance protein RPI; AltName: Full=RGA2-blb && PF13855:Leucine rich repeat|PF00931:NB-ARC domain|PF12799:Leucine Rich repeats (2 copies)
236	HORVU.MOREX.r2.4HG0282400.1	2.90579	0.00125709	Q9LXA5.1 RecName: Full=L-type lectin-domain containing receptor kinase IX.1; Short=LecRK-IX.1; Flags: Precursor && PF01657:Salt stress response/antifungal|PF00069:Protein kinase domain
237	HORVU.MOREX.r2.5HG0358160.1	2.90444	0.0342173	Q9LXA5.1 RecName: Full=L-type lectin-domain containing receptor kinase IX.1; Short=LecRK-IX.1; Flags: Precursor && PF00069:Protein kinase domain|PF01657:Salt stress response/antifungal
238	HORVU.MOREX.r2.2HG0159640.1	2.90341	0.000818497	Q9FZ45.1 RecName: Full=Uncharacterized membrane protein At1g16860 && -
239	HORVU.MOREX.r2.7HG0558340.1	2.90233	0.00292638	C3W7B0.1 RecName: Full=UDP-glucose:2-hydroxyflavanone C-glucosyltransferase; Short=OsCGT && PF00201:UDP-glucoronosyl and UDP-glucosyl transferase
240	HORVU.MOREX.r2.4HG0345310.1	2.90139	0.000594893	Q10SY2.1 RecName: Full=Cyclin-dependent protein kinase inhibitor EL2 && -
241	HORVU.MOREX.r2.6HG0473640.1	2.90061	0.0362955	PF08263:Leucine rich repeat N-terminal domain|PF13855:Leucine rich repeat
242	HORVU.MOREX.r2.2HG0090710.1	2.89809	0.0190377	PF12937:F-box-like|PF03478:Protein of unknown function (DUF295)
243	HORVU.MOREX.r2.6HG0516400.1	2.89576	4.00281e-07	Q9C5V5.2 RecName: Full=Glutamate receptor 2.8; AltName: Full=Ligand-gated ion channel 2.8; Flags: Precursor && PF00060:Ligand-gated ion channel|PF01094:Receptor family ligand binding region|PF00497:Bacterial extracellular solute-binding proteins, fam
244	HORVU.MOREX.r2.7HG0542390.1	2.89532	0.000271673	Q9SUP6.1 RecName: Full=Probable WRKY transcription factor 53; AltName: Full=WRKY DNA-binding protein 53 && PF03106:WRKY DNA -binding domain
245	HORVU.MOREX.r2.4HG0333880.1	2.8932	9.88915e-05	O82081.1 RecName: Full=Uclacyanin 1; Flags: Precursor && PF02298:Plastocyanin-like domain
246	HORVU.MOREX.r2.6HG0508720.1	2.88848	0.0496603
247	HORVU.MOREX.r2.4HG0341550.1	2.88637	0.000188631	P46573.2 RecName: Full=Protein kinase APK1B, chloroplastic; Flags: Precursor && PF07714:Protein tyrosine kinase
248	HORVU.MOREX.r2.5HG0447310.1	2.88503	0.00173975
249	HORVU.MOREX.r2.3HG0266050.1	2.88339	0.0107235	Q02126.1 RecName: Full=Glucan endo-1,3-beta-glucosidase GIII; AltName: Full=(1->3)-beta-glucan endohydrolase GIII; AltName: Full=(1->3)-beta-glucanase isoenzyme GIII; AltName: Full=Beta-1,3-endoglucanase GIII; Flags: Precursor && PF00332:Glycosyl hyd
250	HORVU.MOREX.r2.6HG0455440.1	2.87993	0.00520219	Q84W40.2 RecName: Full=RING-H2 finger protein ATL11; AltName: Full=RING-type E3 ubiquitin transferase ATL11; Flags: Precursor && PF13639:Ring finger domain
251	HORVU.MOREX.r2.2HG0132080.1	2.87701	2.19802e-14	Q9FGH9.1 RecName: Full=Exocyst complex component EXO70B1; Short=AtExo70b1; AltName: Full=Exocyst subunit Exo70 family protein B1 && PF03081:Exo70 exocyst complex subunit
252	HORVU.MOREX.r2.3HG0256100.1	2.87015	8.66723e-12
253	HORVU.MOREX.r2.4HG0335550.1	2.86805	4.43609e-16	PF09366:Protein of unknown function (DUF1997)
254	HORVU.MOREX.r2.6HG0474380.1	2.86523	0.00717175	Q8GXZ3.1 RecName: Full=Serine/threonine-protein kinase At5g01020 && PF07714:Protein tyrosine kinase
255	HORVU.MOREX.r2.4HG0336220.1	2.85542	0.0012671	O80939.1 RecName: Full=L-type lectin-domain containing receptor kinase IV.1; Short=Arabidopsis thaliana lectin-receptor kinase e; Short=AthlecRK-e; Short=LecRK-IV.1; AltName: Full=Lectin Receptor Kinase 1; Flags: Precursor && PF00139:Legume lectin do
256	HORVU.MOREX.r2.7HG0547790.1	2.83546	0.00298918	Q9C5V5.2 RecName: Full=Glutamate receptor 2.8; AltName: Full=Ligand-gated ion channel 2.8; Flags: Precursor && PF00060:Ligand-gated ion channel|PF00497:Bacterial extracellular solute-binding proteins, family 3
257	HORVU.MOREX.r2.1HG0067240.1	2.82912	3.34968e-05	Q93VB5.1 RecName: Full=Heat stress transcription factor A-4d; AltName: Full=Heat stress transcription factor 10; Short=rHsf10; AltName: Full=Heat stress transcription factor 15; Short=OsHsf-15; AltName: Full=Protein SPOTTED LEAF 7 && PF00447:HSF-type
258	HORVU.MOREX.r2.6HG0474760.1	2.82283	0.0162517
259	HORVU.MOREX.r2.4HG0283770.1	2.8202	3.82591e-09
260	HORVU.MOREX.r2.4HG0281590.1	2.81933	0.0137473
261	HORVU.MOREX.r2.3HG0229630.1	2.80855	0.000562916	P51614.1 RecName: Full=Acidic endochitinase; Flags: Precursor && PF00704:Glycosyl hydrolases family 18
262	HORVU.MOREX.r2.5HG0439680.1	2.80852	0.00428493	D9HP26.1 RecName: Full=Cell number regulator 10; AltName: Full=ZmCNR10 && PF04749:PLAC8 family
263	HORVU.MOREX.r2.6HG0481020.1	2.80664	0.00249621	Q9LTS4.1 RecName: Full=Putative transcription factor bHLH041; AltName: Full=Basic helix-loop-helix protein 41; Short=AtbHLH41; Short=bHLH 41; AltName: Full=Transcription factor EN 51; AltName: Full=bHLH transcription factor bHLH041 && PF00010:Helix-l
264	HORVU.MOREX.r2.1HG0041510.1	2.80429	0.0412205
265	HORVU.MOREX.r2.5HG0367300.1	2.80397	0.0063256	B8BMI1.1 RecName: Full=DNA replication licensing factor MCM7; AltName: Full=Minichromosome maintenance protein 7 && PF00493:MCM2/3/5 family|PF14551:MCM N-terminal domain
266	HORVU.MOREX.r2.1HG0051570.1	2.7882	0.0426173
267	HORVU.MOREX.r2.2HG0080580.1	2.77534	0.000480238	O04534.1 RecName: Full=Putative L-type lectin-domain containing receptor kinase V.1; Short=Arabidopsis thaliana lectin-receptor kinase b2; Short=AthlecRK-b2; Short=LecRK-V.1; Flags: Precursor && PF00139:Legume lectin domain|PF00069:Protein kinase dom
268	HORVU.MOREX.r2.7HG0558200.1	2.77151	0.0136456	A3A871.1 RecName: Full=Ent-isokaurene C2-hydroxylase; AltName: Full=Cytochrome P450 71Z6 && PF00067:Cytochrome P450
269	HORVU.MOREX.r2.1HG0004860.1	2.74596	0.020073	P02276.1 RecName: Full=Histone H2A.2.1 && PF00125:Core histone H2A/H2B/H3/H4|PF16211:C-terminus of histone H2A
270	HORVU.MOREX.r2.2HG0101740.1	2.7411	4.43609e-16	Q8H0Y8.2 RecName: Full=Probable WRKY transcription factor 41; AltName: Full=WRKY DNA-binding protein 41 && PF03106:WRKY DNA -binding domain
271	HORVU.MOREX.r2.4HG0343490.1	2.73969	2.90597e-05	A7PZL3.1 RecName: Full=Probable polygalacturonase; Short=PG; AltName: Full=Pectinase && PF00295:Glycosyl hydrolases family 28
272	HORVU.MOREX.r2.2HG0152020.1	2.73859	2.24916e-11	Q0WUU6.1 RecName: Full=Probable polyol transporter 4 && PF00083:Sugar (and other) transporter
273	HORVU.MOREX.r2.2HG0100560.1	2.73648	0.00898564	Q9LHN9.1 RecName: Full=IQ domain-containing protein IQM2; AltName: Full=IQ motif-containing protein 2 && -
274	HORVU.MOREX.r2.4HG0336860.1	2.73072	0.00610487	Q6NQE2.1 RecName: Full=Probable NAD(P)H dehydrogenase (quinone) FQR1-like 1 && PF03358:NADPH-dependent FMN reductase
275	HORVU.MOREX.r2.3HG0270440.1	2.73053	1.38885e-08	P29421.2 RecName: Full=Alpha-amylase/subtilisin inhibitor; AltName: Full=RASI; Flags: Precursor && PF00197:Trypsin and protease inhibitor
276	HORVU.MOREX.r2.4HG0278920.1	2.73052	0.0079268	PF06813:Nodulin-like
277	HORVU.MOREX.r2.5HG0447820.1	2.72603	0.0266213	Q8GU84.1 RecName: Full=ABC transporter G family member 48; Short=OsABCG48; AltName: Full=Pleiotropic drug resistance protein 3; Short=OsPDR3 && PF14510:ABC-transporter extracellular N-terminal|PF00005:ABC transporter|PF01061:ABC-2 type transporter|PF
278	HORVU.MOREX.r2.5HG0398010.1	2.72595	0.000105887	Q9SBQ9.1 RecName: Full=Flavonoid 3'-monooxygenase; AltName: Full=Cytochrome P450 75B2; AltName: Full=Flavonoid 3'-hydroxylase [Petunia x hybrida] && PF00067:Cytochrome P450
279	HORVU.MOREX.r2.3HG0250280.1	2.72473	0.000118254	Q9SJ52.1 RecName: Full=Protein YLS9; AltName: Full=Protein NDR1/HIN1-LIKE 10; Short=AtNHL10; AltName: Full=Protein YELLOW-LEAF-SPECIFIC GENE 9 && PF03168:Late embryogenesis abundant protein
280	HORVU.MOREX.r2.5HG0352030.1	2.72352	0.049998	P81370.2 RecName: Full=Thaumatin-like protein; AltName: Allergen=Act d 2; Flags: Precursor && PF00314:Thaumatin family
281	HORVU.MOREX.r2.2HG0109510.1	2.72345	0.00014086	Q43210.1 RecName: Full=Phenylalanine ammonia-lyase && PF00221:Aromatic amino acid lyase
282	HORVU.MOREX.r2.4HG0346420.1	2.70994	0.0133654	Q94BV5.1 RecName: Full=Flavin-containing monooxygenase FMO GS-OX-like 4; AltName: Full=Flavin-monooxygenase glucosinolate S-oxygenase-like 4 && PF00743:Flavin-binding monooxygenase-like
283	HORVU.MOREX.r2.6HG0464870.1	2.70623	0.027789	Q67UX6.1 RecName: Full=Putative homeobox-leucine zipper protein HOX26; AltName: Full=HD-ZIP protein HOX26; AltName: Full=Homeodomain transcription factor HOX26; AltName: Full=OsHox26 && PF00046:Homeobox domain|PF02183:Homeobox associated leucine zipp
284	HORVU.MOREX.r2.7HG0592280.1	2.69888	0.00390398	O48780.1 RecName: Full=3-ketoacyl-CoA synthase 11; Short=KCS-11; AltName: Full=Very long-chain fatty acid condensing enzyme 11; Short=VLCFA condensing enzyme 11 && PF08392:FAE1/Type III polyketide synthase-like protein|PF08541:3-Oxoacyl-[acyl-carrier
285	HORVU.MOREX.r2.3HG0200100.1	2.69276	0.00808002	Q9FF86.1 RecName: Full=BAHD acyltransferase DCR; AltName: Full=Protein DEFECTIVE IN CUTICULAR RIDGES; AltName: Full=Protein PERMEABLE LEAVES 3 && PF02458:Transferase family
286	HORVU.MOREX.r2.2HG0169460.1	2.69246	4.07354e-08	F4JJL0.1 RecName: Full=Endonuclease 4; Short=AtENDO4; AltName: Full=Deoxyribonuclease ENDO4; AltName: Full=Single-stranded-nucleate endonuclease ENDO4; Flags: Precursor && PF02265:S1/P1 Nuclease
287	HORVU.MOREX.r2.7HG0605030.1	2.69198	5.57927e-05	O64477.1 RecName: Full=G-type lectin S-receptor-like serine/threonine-protein kinase At2g19130; Flags: Precursor && PF00954:S-locus glycoprotein domain|PF00069:Protein kinase domain|PF01453:D-mannose binding lectin|PF08276:PAN-like domain
288	HORVU.MOREX.r2.6HG0511810.1	2.69177	0.0256347	F8WKW1.1 RecName: Full=7-deoxyloganetin glucosyltransferase; AltName: Full=Genipin glucosyltransferase; AltName: Full=UDP-glucose glucosyltransferase 2; Short=GjUGT2; AltName: Full=UDP-glycosyltransferase 85A24 && PF00201:UDP-glucoronosyl and UDP-glu
289	HORVU.MOREX.r2.6HG0469780.1	2.69169	0.0329138	Q0E3M2.1 RecName: Full=Protein G1-like1 >B8AIK3.1 RecName: Full=Protein G1-like1 && PF04852:Protein of unknown function (DUF640)
290	HORVU.MOREX.r2.1HG0073230.1	2.69082	4.41438e-23	O65468.2 RecName: Full=Cysteine-rich receptor-like protein kinase 8; Short=Cysteine-rich RLK8; Flags: Precursor && PF01657:Salt stress response/antifungal|PF00069:Protein kinase domain
291	HORVU.MOREX.r2.2HG0079980.1	2.69022	0.000366321
292	HORVU.MOREX.r2.7HG0550760.1	2.68006	5.67837e-11	I4DST8.1 RecName: Full=Tuliposide A-converting enzyme 1, chloroplastic; Short=TgTCEA1; Flags: Precursor && PF07859:alpha/beta hydrolase fold
293	HORVU.MOREX.r2.5HG0399170.1	2.67814	1.64628e-07	Q8GXG6.2 RecName: Full=Hydroxyproline O-galactosyltransferase GALT4; AltName: Full=Beta-1,3-galactosyltransferase 17 && PF01762:Galactosyltransferase
294	HORVU.MOREX.r2.5HG0427280.1	2.67778	2.01036e-08
295	HORVU.MOREX.r2.7HG0555000.1	2.67117	0.00139299	P35792.1 RecName: Full=Pathogenesis-related protein PRB1-2; Flags: Precursor && PF00188:Cysteine-rich secretory protein family
296	HORVU.MOREX.r2.7HG0592630.1	2.67102	1.83882e-11	O80494.2 RecName: Full=F-box protein PP2-B15; AltName: Full=Protein PHLOEM PROTEIN 2-LIKE B15; Short=AtPP2-B15 && PF14299:Phloem protein 2|PF00646:F-box domain
297	HORVU.MOREX.r2.5HG0398000.1	2.66992	2.07715e-05	Q9SBQ9.1 RecName: Full=Flavonoid 3'-monooxygenase; AltName: Full=Cytochrome P450 75B2; AltName: Full=Flavonoid 3'-hydroxylase [Petunia x hybrida] && PF00067:Cytochrome P450
298	HORVU.MOREX.r2.7HG0538260.1	2.66574	2.01104e-05	O80939.1 RecName: Full=L-type lectin-domain containing receptor kinase IV.1; Short=Arabidopsis thaliana lectin-receptor kinase e; Short=AthlecRK-e; Short=LecRK-IV.1; AltName: Full=Lectin Receptor Kinase 1; Flags: Precursor && PF00139:Legume lectin do
299	HORVU.MOREX.r2.7HG0617050.1	2.66271	1.29359e-05	Q9LXA5.1 RecName: Full=L-type lectin-domain containing receptor kinase IX.1; Short=LecRK-IX.1; Flags: Precursor && PF00069:Protein kinase domain|PF01657:Salt stress response/antifungal
300	HORVU.MOREX.r2.5HG0354550.1	2.6584	0.00761953	Q9LUN4.1 RecName: Full=Cation/H(+) antiporter 19; AltName: Full=Protein CATION/H+ EXCHANGER 19; Short=AtCHX19 && PF00999:Sodium/hydrogen exchanger family
301	HORVU.MOREX.r2.1HG0007110.1	2.65688	0.000475573
302	HORVU.MOREX.r2.1HG0004250.1	2.656	2.88809e-07	Q7XA42.2 RecName: Full=Putative disease resistance protein RGA1; AltName: Full=RGA3-blb && PF00931:NB-ARC domain
303	HORVU.MOREX.r2.5HG0380790.1	2.65568	0.0381046	Q2QXM3.1 RecName: Full=Sialyltransferase-like protein 2; Short=OsSTLP2 && PF00777:Glycosyltransferase family 29 (sialyltransferase)
304	HORVU.MOREX.r2.1HG0066900.1	2.65516	0.00175292	Q9LRR4.1 RecName: Full=Putative disease resistance RPP13-like protein 1 && PF00931:NB-ARC domain
305	HORVU.MOREX.r2.1HG0004830.1	2.65476	0.000638547	P02277.1 RecName: Full=Histone H2A.2.2 && PF00125:Core histone H2A/H2B/H3/H4|PF16211:C-terminus of histone H2A
306	HORVU.MOREX.r2.3HG0182520.1	2.64973	6.6309e-06	Q9LMP1.1 RecName: Full=Wall-associated receptor kinase 2; Flags: Precursor && PF00069:Protein kinase domain|PF13947:Wall-associated receptor kinase galacturonan-binding|PF07645:Calcium-binding EGF domain
307	HORVU.MOREX.r2.2HG0147250.1	2.64365	0.00239077	O04138.2 RecName: Full=Chitinase 4; AltName: Full=OsChia2b; AltName: Full=Pathogenesis related (PR)-3 chitinase 4; Flags: Precursor && PF00182:Chitinase class I|PF00187:Chitin recognition protein
308	HORVU.MOREX.r2.2HG0160590.1	2.63704	8.66723e-12	O23913.1 RecName: Full=Ubiquinol oxidase 1b, mitochondrial; AltName: Full=Alternative oxidase 1b; Flags: Precursor && PF01786:Alternative oxidase
309	HORVU.MOREX.r2.7HG0603250.1	2.63663	3.73137e-05	P32295.1 RecName: Full=Indole-3-acetic acid-induced protein ARG7 && PF02519:Auxin responsive protein
310	HORVU.MOREX.r2.3HG0249910.1	2.63211	0.00247271
311	HORVU.MOREX.r2.2HG0091770.1	2.63028	1.88436e-11	PF11331:Probable zinc-ribbon domain
312	HORVU.MOREX.r2.1HG0052830.1	2.62499	0.00070094	O64477.1 RecName: Full=G-type lectin S-receptor-like serine/threonine-protein kinase At2g19130; Flags: Precursor && PF00954:S-locus glycoprotein domain|PF01453:D-mannose binding lectin|PF08276:PAN-like domain|PF00069:Protein kinase domain
313	HORVU.MOREX.r2.3HG0182560.1	2.62195	0.000172316	Q9LMP1.1 RecName: Full=Wall-associated receptor kinase 2; Flags: Precursor && PF07714:Protein tyrosine kinase|PF07645:Calcium-binding EGF domain|PF13947:Wall-associated receptor kinase galacturonan-binding
314	HORVU.MOREX.r2.1HG0044610.1	2.62103	9.04945e-08	Q7XCA7.1 RecName: Full=Expansin-B6; AltName: Full=Beta-expansin-6; AltName: Full=OsEXPB6; AltName: Full=OsaEXPb1.8; Flags: Precursor && PF01357:Pollen allergen|PF03330:Rare lipoprotein A (RlpA)-like double-psi beta-barrel
315	HORVU.MOREX.r2.7HG0613890.1	2.61604	0.00347186	PF06813:Nodulin-like
316	HORVU.MOREX.r2.3HG0268900.1	2.6143	0.0175581	Q8RYJ8.1 RecName: Full=Putative calcium-binding protein CML19; AltName: Full=Calmodulin-like protein 19 && PF13833:EF-hand domain pair|PF13499:EF-hand domain pair
317	HORVU.MOREX.r2.4HG0335860.1	2.61051	0.000115905	PF02519:Auxin responsive protein
318	HORVU.MOREX.r2.5HG0371630.1	2.60115	7.33226e-13	PF07839:Plant calmodulin-binding domain
319	HORVU.MOREX.r2.4HG0289280.1	2.59745	0.0118882	Q766C2.1 RecName: Full=Aspartic proteinase nepenthesin-2; AltName: Full=Nepenthesin-II; Flags: Precursor && PF14543:Xylanase inhibitor N-terminal|PF14541:Xylanase inhibitor C-terminal
320	HORVU.MOREX.r2.3HG0232090.1	2.59295	0.0470322
321	HORVU.MOREX.r2.5HG0404510.1	2.58358	0.0107966	Q9LMP1.1 RecName: Full=Wall-associated receptor kinase 2; Flags: Precursor && PF07645:Calcium-binding EGF domain|PF13947:Wall-associated receptor kinase galacturonan-binding|PF00069:Protein kinase domain
322	HORVU.MOREX.r2.1HG0002490.1	2.58167	0.00754652	Q6EPG8.1 RecName: Full=Acetylserotonin O-methyltransferase 1; Short=OsASMT1 && PF00891:O-methyltransferase
323	HORVU.MOREX.r2.5HG0433970.1	2.57127	0.00252438	Q10BU2.1 RecName: Full=Germin-like protein 3-7; AltName: Full=Germin-like protein 7; Short=OsGER7; Flags: Precursor && PF00190:Cupin
324	HORVU.MOREX.r2.4HG0332840.1	2.57105	1.67061e-15	PF04526:Protein of unknown function (DUF568)
325	HORVU.MOREX.r2.UnG0626230.1	2.56924	6.29949e-18
326	HORVU.MOREX.r2.7HG0550960.1	2.56456	0.028751
327	HORVU.MOREX.r2.1HG0011550.1	2.56374	0.00841509
328	HORVU.MOREX.r2.4HG0327010.1	2.55636	0.000166284	Q5PNY6.1 RecName: Full=U-box domain-containing protein 21; AltName: Full=Plant U-box protein 21 && PF04564:U-box domain
329	HORVU.MOREX.r2.3HG0187560.1	2.55247	9.6346e-14	Q9FKL6.1 RecName: Full=Calmodulin-binding protein 60 B && PF07887:Calmodulin binding protein-like
330	HORVU.MOREX.r2.3HG0235150.1	2.54741	0.00135382	Q9XI29.2 RecName: Full=Uncharacterized protein At1g15400 && PF15697:Domain of unknown function (DUF4666)
331	HORVU.MOREX.r2.2HG0150150.1	2.54682	1.47248e-12	O64973.2 RecName: Full=Disease resistance protein RPS5; AltName: Full=Resistance to Pseudomonas syringae protein 5; AltName: Full=pNd3/pNd10 && PF00931:NB-ARC domain|PF13855:Leucine rich repeat
332	HORVU.MOREX.r2.6HG0457980.1	2.54443	0.0497142	Q9SHB5.1 RecName: Full=WRKY transcription factor 55; AltName: Full=WRKY DNA-binding protein 55 && PF03106:WRKY DNA -binding domain
333	HORVU.MOREX.r2.5HG0362840.1	2.54036	0.0196824
334	HORVU.MOREX.r2.5HG0367880.1	2.54023	0.00269778	PF00407:Pathogenesis-related protein Bet v I family
335	HORVU.MOREX.r2.5HG0404090.1	2.53707	0.000627966	Q8S8F8.1 RecName: Full=GLABRA2 expression modulator && PF02893:GRAM domain
336	HORVU.MOREX.r2.1HG0036030.1	2.5318	2.27288e-18	C0HJG8.1 RecName: Full=Basic secretory protease; AltName: Full=Boswellia basic secretory protease; Short=BBSP, partial [Boswellia serrata] && PF04450:Peptidase of plants and bacteria
337	HORVU.MOREX.r2.7HG0619090.1	2.53081	3.83434e-05	O65857.2 RecName: Full=Probable glutathione S-transferase GSTF1; AltName: Full=GST-I && PF02798:Glutathione S-transferase, N-terminal domain|PF00043:Glutathione S-transferase, C-terminal domain
338	HORVU.MOREX.r2.6HG0458780.1	2.53033	0.0142582	Q8VZG8.3 RecName: Full=MDIS1-interacting receptor like kinase 2; Short=AtMIK2; AltName: Full=Probable LRR receptor-like serine/threonine-protein kinase At4g08850; Flags: Precursor && PF00069:Protein kinase domain|PF08263:Leucine rich repeat N-termina
339	HORVU.MOREX.r2.5HG0404290.1	2.52749	0.000243913	Q8RXX9.2 RecName: Full=E3 ubiquitin-protein ligase ATL6; AltName: Full=RING-H2 finger protein ATL6; AltName: Full=RING-type E3 ubiquitin transferase ATL6; Flags: Precursor && PF13639:Ring finger domain
340	HORVU.MOREX.r2.6HG0524700.1	2.52716	3.70937e-09	Q9M345.1 RecName: Full=L-type lectin-domain containing receptor kinase IV.2; Short=Arabidopsis thaliana lectin-receptor kinase a4; Short=AthlecRK-a4; Short=LecRK-IV.2; AltName: Full=Protein SMALL, GLUED-TOGETHER, AND COLLAPSED POLLEN; Flags: Precurso
341	HORVU.MOREX.r2.3HG0191390.1	2.52691	5.82118e-05	O64483.1 RecName: Full=Senescence-induced receptor-like serine/threonine-protein kinase; AltName: Full=FLG22-induced receptor-like kinase 1; Flags: Precursor && PF00069:Protein kinase domain|PF13855:Leucine rich repeat|PF12819:Carbohydrate-binding pr
342	HORVU.MOREX.r2.5HG0381760.1	2.52137	1.87616e-10	Q9SS31.1 RecName: Full=Probable calcium-binding protein CML36; AltName: Full=Calmodulin-like protein 36 && PF13499:EF-hand domain pair
343	HORVU.MOREX.r2.1HG0074980.1	2.52121	6.78406e-07	Q945B6.1 RecName: Full=Probable 2-oxoglutarate-dependent dioxygenase AOP1.2 && PF03171:2OG-Fe(II) oxygenase superfamily
344	HORVU.MOREX.r2.3HG0236250.1	2.51999	0.00196359	Q93WU9.1 RecName: Full=Probable WRKY transcription factor 51; AltName: Full=WRKY DNA-binding protein 51 && PF03106:WRKY DNA -binding domain
345	HORVU.MOREX.r2.5HG0392950.1	2.51421	4.42734e-07	C0LGR6.2 RecName: Full=Probable LRR receptor-like serine/threonine-protein kinase At4g29180; Flags: Precursor && PF07714:Protein tyrosine kinase|PF12819:Carbohydrate-binding protein of the ER|PF13855:Leucine rich repeat
346	HORVU.MOREX.r2.5HG0381170.1	2.5114	3.7644e-06	F8WKW0.1 RecName: Full=Crocetin glucosyltransferase, chloroplastic; AltName: Full=UDP-glucose glucosyltransferase 1; Short=GjUGT1; AltName: Full=UDP-glycosyltransferase 75L6; Flags: Precursor && PF00201:UDP-glucoronosyl and UDP-glucosyl transferase
347	HORVU.MOREX.r2.2HG0100370.1	2.50645	0.0277425	Q3EDL4.2 RecName: Full=Probable serine/threonine-protein kinase At1g01540 && PF00069:Protein kinase domain
348	HORVU.MOREX.r2.2HG0090920.1	2.50582	0.000309322	O49839.1 RecName: Full=Protein kinase 2A, chloroplastic; Flags: Precursor && PF07714:Protein tyrosine kinase
349	HORVU.MOREX.r2.1HG0060880.1	2.50556	4.19889e-08	Q8W4G6.2 RecName: Full=Cysteine-rich receptor-like protein kinase 15; Short=Cysteine-rich RLK15; Flags: Precursor && PF01657:Salt stress response/antifungal|PF07714:Protein tyrosine kinase
350	HORVU.MOREX.r2.5HG0441570.1	2.50099	0.0488583	Q851M9.1 RecName: Full=Ammonium transporter 3 member 2; Short=OsAMT3;2 && PF00909:Ammonium Transporter Family
351	HORVU.MOREX.r2.5HG0424970.1	2.49771	0.00406305	Q9SGA8.1 RecName: Full=UDP-glycosyltransferase 83A1 && PF00201:UDP-glucoronosyl and UDP-glucosyl transferase
352	HORVU.MOREX.r2.3HG0183300.1	2.49087	0.00273821
353	HORVU.MOREX.r2.2HG0176170.1	2.49024	0.000264253
354	HORVU.MOREX.r2.1HG0042460.1	2.47905	6.70571e-09
355	HORVU.MOREX.r2.3HG0199190.1	2.47647	0.000388391	Q9LZM4.1 RecName: Full=Wall-associated receptor kinase-like 20; Flags: Precursor && PF13947:Wall-associated receptor kinase galacturonan-binding|PF00069:Protein kinase domain
356	HORVU.MOREX.r2.2HG0080830.1	2.4683	0.0244469	PF13968:Domain of unknown function (DUF4220)|PF04578:Protein of unknown function, DUF594
357	HORVU.MOREX.r2.4HG0278540.1	2.46604	0.000313861
358	HORVU.MOREX.r2.6HG0464420.1	2.4656	2.82483e-06	Q9FWX7.1 RecName: Full=ABC transporter B family member 11; Short=ABC transporter ABCB.11; Short=AtABCB11; AltName: Full=Multidrug resistance protein 8; AltName: Full=P-glycoprotein 11 && PF00664:ABC transporter transmembrane region|PF00005:ABC transp
359	HORVU.MOREX.r2.5HG0356120.1	2.46519	0.00245453
360	HORVU.MOREX.r2.4HG0332780.1	2.45738	0.0236158	Q6VMN7.1 RecName: Full=Aminotransferase ALD1 homolog && PF00155:Aminotransferase class I and II
361	HORVU.MOREX.r2.3HG0265650.1	2.45528	0.0164998	Q9XIC7.1 RecName: Full=Somatic embryogenesis receptor kinase 2; Short=AtSERK2; AltName: Full=Somatic embryogenesis receptor-like kinase 2; Flags: Precursor && PF08263:Leucine rich repeat N-terminal domain|PF13855:Leucine rich repeat
362	HORVU.MOREX.r2.4HG0280340.1	2.45423	0.00189163
363	HORVU.MOREX.r2.3HG0260790.1	2.45316	0.00377329	Q9UU99.1 RecName: Full=CRAL-TRIO domain-containing protein C23B6.04c && PF00650:CRAL/TRIO domain
364	HORVU.MOREX.r2.7HG0618220.1	2.44927	3.58166e-06	PF02176:TRAF-type zinc finger
365	HORVU.MOREX.r2.2HG0179580.1	2.44644	0.0247094
366	HORVU.MOREX.r2.2HG0154390.1	2.4439	1.74821e-05	P31531.1 RecName: Full=1-aminocyclopropane-1-carboxylate synthase; Short=ACC synthase; AltName: Full=S-adenosyl-L-methionine methylthioadenosine-lyase && PF00155:Aminotransferase class I and II
367	HORVU.MOREX.r2.5HG0412840.1	2.44209	4.33634e-05	A2Z389.1 RecName: Full=Dehydration-responsive element-binding protein 1A; Short=Protein DREB1A; AltName: Full=Protein C-repeat-binding factor 3; Short=rCBF3 && PF00847:AP2 domain
368	HORVU.MOREX.r2.5HG0359840.1	2.44099	3.32097e-09	Q948R0.1 RecName: Full=Calmodulin-like protein 5; AltName: Full=Calmodulin-2; AltName: Full=OsCAM-2 && PF13499:EF-hand domain pair
369	HORVU.MOREX.r2.3HG0244020.1	2.43391	0.000415969
370	HORVU.MOREX.r2.5HG0414090.1	2.42354	0.0041914	Q9FMK9.1 RecName: Full=Probable inactive purple acid phosphatase 29; Flags: Precursor && PF00149:Calcineurin-like phosphoesterase
371	HORVU.MOREX.r2.3HG0253010.1	2.42291	2.65994e-08	Q9C942.1 RecName: Full=Caffeoylshikimate esterase; AltName: Full=Lysophospholipase 2; Short=LysoPL2 && PF12146:Serine aminopeptidase, S33
372	HORVU.MOREX.r2.6HG0522950.1	2.42084	0.00428703
373	HORVU.MOREX.r2.7HG0619340.1	2.41591	2.40678e-09	Q9LNJ3.1 RecName: Full=Aspartyl protease family protein 2; Flags: Precursor && PF14541:Xylanase inhibitor C-terminal|PF14543:Xylanase inhibitor N-terminal
374	HORVU.MOREX.r2.6HG0457730.1	2.41041	0.0400289	C0HJG8.1 RecName: Full=Basic secretory protease; AltName: Full=Boswellia basic secretory protease; Short=BBSP, partial [Boswellia serrata] && PF04450:Peptidase of plants and bacteria
375	HORVU.MOREX.r2.5HG0409680.1	2.40784	0.00300732	P14133.1 RecName: Full=L-ascorbate oxidase; Short=ASO; Short=Ascorbase; Flags: Precursor && PF07732:Multicopper oxidase|PF07731:Multicopper oxidase|PF00394:Multicopper oxidase
376	HORVU.MOREX.r2.5HG0446810.1	2.40006	0.0433881	Q8W4G6.2 RecName: Full=Cysteine-rich receptor-like protein kinase 15; Short=Cysteine-rich RLK15; Flags: Precursor && PF07714:Protein tyrosine kinase|PF01657:Salt stress response/antifungal
377	HORVU.MOREX.r2.1HG0060870.1	2.3962	0.000290421	PF05056:Protein of unknown function (DUF674)
378	HORVU.MOREX.r2.7HG0611600.1	2.39442	4.67209e-06	Q9LXA5.1 RecName: Full=L-type lectin-domain containing receptor kinase IX.1; Short=LecRK-IX.1; Flags: Precursor && PF07714:Protein tyrosine kinase|PF00139:Legume lectin domain
379	HORVU.MOREX.r2.6HG0526200.1	2.38923	0.00202718
380	HORVU.MOREX.r2.3HG0266280.1	2.38754	0.048667	P15737.1 RecName: Full=Glucan endo-1,3-beta-glucosidase GII; AltName: Full=(1->3)-beta-glucan endohydrolase GII; AltName: Full=(1->3)-beta-glucanase isoenzyme GII; AltName: Full=Beta-1,3-endoglucanase GII; Flags: Precursor && PF00332:Glycosyl hydrola
381	HORVU.MOREX.r2.7HG0611950.1	2.38723	3.34851e-10	Q9SD62.1 RecName: Full=Putative receptor-like protein kinase At3g47110; Flags: Precursor && PF08263:Leucine rich repeat N-terminal domain|PF07714:Protein tyrosine kinase|PF13855:Leucine rich repeat
382	HORVU.MOREX.r2.2HG0166760.1	2.38503	5.90149e-05	A9ZPJ7.1 RecName: Full=Agmatine coumaroyltransferase-2 && PF02458:Transferase family
383	HORVU.MOREX.r2.3HG0187910.1	2.38095	0.0016644	F4HQ20.1 RecName: Full=LEAF RUST 10 DISEASE-RESISTANCE LOCUS RECEPTOR-LIKE PROTEIN KINASE-like 2.5; AltName: Full=Probable receptor-like serine/threonine-protein kinase LRK10L-2.5; Flags: Precursor && PF13947:Wall-associated receptor kinase galacturo
384	HORVU.MOREX.r2.3HG0196440.1	2.37935	6.69099e-63	Q94AA4.1 RecName: Full=ATP-dependent 6-phosphofructokinase 3; Short=ATP-PFK 3; Short=Phosphofructokinase 3; AltName: Full=Phosphohexokinase 3 && PF00365:Phosphofructokinase
385	HORVU.MOREX.r2.1HG0072750.1	2.37401	3.27828e-05	PF08263:Leucine rich repeat N-terminal domain|PF13855:Leucine rich repeat
386	HORVU.MOREX.r2.5HG0396590.1	2.37064	0.0342173	Q6H3Z9.2 RecName: Full=Endoglucanase 22; AltName: Full=Endo-1,4-beta glucanase 22; AltName: Full=OsGLU11; Flags: Precursor && PF00759:Glycosyl hydrolase family 9
387	HORVU.MOREX.r2.3HG0201020.1	2.36856	0.000261074	Q9FG13.1 RecName: Full=Probable carboxylesterase 15; AltName: Full=AtCXE15 && PF07859:alpha/beta hydrolase fold
388	HORVU.MOREX.r2.7HG0597930.1	2.36834	0.00474543	Q8VYE5.1 RecName: Full=Glucan endo-1,3-beta-glucosidase 12; AltName: Full=(1->3)-beta-glucan endohydrolase 12; Short=(1->3)-beta-glucanase 12; AltName: Full=Beta-1,3-endoglucanase 12; Short=Beta-1,3-glucanase 12; Flags: Precursor && PF07983:X8 domain
389	HORVU.MOREX.r2.4HG0318360.1	2.36763	0.00543351	PF14009:Domain of unknown function (DUF4228)
390	HORVU.MOREX.r2.7HG0535230.1	2.362	0.0281611	O22977.1 RecName: Full=Probable lysophospholipase BODYGUARD 3; Short=AtBDG3; Flags: Precursor && -
391	HORVU.MOREX.r2.7HG0554510.1	2.35684	0.000609428	D9J100.1 RecName: Full=Anthranilate O-methyltransferase 3; AltName: Full=Anthranilic acid methyltransferase 3; AltName: Full=Benzoate O-methyltransferase; AltName: Full=O-methyltransferase 3; AltName: Full=Salicylate O-methyltransferas && PF03492:SAM
392	HORVU.MOREX.r2.7HG0587270.1	2.35682	0.00497298	Q8T045.1 RecName: Full=O-glucosyltransferase rumi; Flags: Precursor && PF05686:Glycosyl transferase family 90
393	HORVU.MOREX.r2.5HG0430600.1	2.34972	4.66434e-10	PF13302:Acetyltransferase (GNAT) domain
394	HORVU.MOREX.r2.5HG0394280.1	2.34863	0.0040961	PF05553:Cotton fibre expressed protein
395	HORVU.MOREX.r2.6HG0463330.1	2.3464	0.00131683	Q9LMP1.1 RecName: Full=Wall-associated receptor kinase 2; Flags: Precursor && PF13947:Wall-associated receptor kinase galacturonan-binding|PF07714:Protein tyrosine kinase
396	HORVU.MOREX.r2.5HG0398340.1	2.34342	3.41346e-09
397	HORVU.MOREX.r2.2HG0134640.1	2.33961	0.000188631	P0DKC6.1 RecName: Full=11-beta-hydroxysteroid dehydrogenase 1B; AltName: Full=17-beta-hydroxysteroid dehydrogenase 1B; AltName: Full=Hydroxysteroid dehydrogenase 1; Short=AtHSD1 >P0DKC5.1 RecName: Full=11-beta-hydroxysteroid dehydrogenase 1A; AltName
398	HORVU.MOREX.r2.2HG0092440.1	2.33638	0.00952068	P27337.1 RecName: Full=Peroxidase 1; Flags: Precursor && PF00141:Peroxidase
399	HORVU.MOREX.r2.3HG0255980.1	2.33555	0.000787565	O64477.1 RecName: Full=G-type lectin S-receptor-like serine/threonine-protein kinase At2g19130; Flags: Precursor && PF01453:D-mannose binding lectin|PF08276:PAN-like domain|PF00954:S-locus glycoprotein domain|PF00069:Protein kinase domain
400	HORVU.MOREX.r2.4HG0299180.1	2.33427	3.31072e-05	Q9SLD4.1 RecName: Full=Zinc finger protein ZAT11 && PF13912:C2H2-type zinc finger
401	HORVU.MOREX.r2.4HG0277890.1	2.33274	0.0342507	P33679.2 RecName: Full=Zeamatin; Flags: Precursor && PF00314:Thaumatin family
402	HORVU.MOREX.r2.3HG0186980.1	2.33134	5.23898e-06
403	HORVU.MOREX.r2.5HG0349670.1	2.32791	0.000525817	Q9FLD5.1 RecName: Full=AAA-ATPase ASD, mitochondrial; AltName: Full=AAA-ATPase 1; AltName: Full=Protein ATPASE-IN-SEED-DEVELOPMENT && PF14363:Domain associated at C-terminal with AAA|PF00004:ATPase family associated with various cellular activities (
404	HORVU.MOREX.r2.6HG0495510.1	2.32322	0.00357397	Q9FTA0.1 RecName: Full=GEM-like protein 4 && PF02893:GRAM domain
405	HORVU.MOREX.r2.1HG0036040.1	2.32276	0.0355859	C0HJG8.1 RecName: Full=Basic secretory protease; AltName: Full=Boswellia basic secretory protease; Short=BBSP, partial [Boswellia serrata] && PF04450:Peptidase of plants and bacteria
406	HORVU.MOREX.r2.5HG0358060.1	2.31091	2.44809e-08	Q9LXA5.1 RecName: Full=L-type lectin-domain containing receptor kinase IX.1; Short=LecRK-IX.1; Flags: Precursor && PF13947:Wall-associated receptor kinase galacturonan-binding|PF00069:Protein kinase domain
407	HORVU.MOREX.r2.7HG0623560.1	2.3082	2.87952e-18	Q9ZVP8.2 RecName: Full=NAC domain-containing protein 35; Short=ANAC035; AltName: Full=Protein LONG VEGETATIVE PHASE 1; Short=AtLOV1 && PF02365:No apical meristem (NAM) protein
408	HORVU.MOREX.r2.6HG0456130.1	2.30621	3.59936e-41	Q9ZPX9.2 RecName: Full=Calcium-binding protein KIC; AltName: Full=KCBP-interacting calcium-binding protein && PF13833:EF-hand domain pair
409	HORVU.MOREX.r2.2HG0142180.1	2.30579	1.533e-16
410	HORVU.MOREX.r2.6HG0505130.1	2.2981	0.0200151
411	HORVU.MOREX.r2.2HG0112790.1	2.29382	0.00272187	O81906.1 RecName: Full=G-type lectin S-receptor-like serine/threonine-protein kinase B120; Flags: Precursor && PF00954:S-locus glycoprotein domain|PF08276:PAN-like domain|PF07714:Protein tyrosine kinase|PF01453:D-mannose binding lectin
412	HORVU.MOREX.r2.1HG0068450.1	2.28895	3.5924e-10	Q8RZX9.1 RecName: Full=AP2/ERF and B3 domain-containing protein Os01g0693400 && PF00847:AP2 domain|PF02362:B3 DNA binding domain
413	HORVU.MOREX.r2.3HG0238970.1	2.28098	2.44692e-16	O49545.1 RecName: Full=Leucine-rich repeat receptor-like serine/threonine-protein kinase BAM1; AltName: Full=Protein BARELY ANY MERISTEM 1; Flags: Precursor && PF07714:Protein tyrosine kinase|PF13855:Leucine rich repeat
414	HORVU.MOREX.r2.3HG0237590.1	2.27948	1.16858e-08	PF04520:Senescence regulator
415	HORVU.MOREX.r2.6HG0476090.1	2.25842	0.0482171	PF14009:Domain of unknown function (DUF4228)
416	HORVU.MOREX.r2.7HG0531370.1	2.25715	1.37987e-07	PF14223:gag-polypeptide of LTR copia-type
417	HORVU.MOREX.r2.3HG0188370.1	2.25712	0.000456904
418	HORVU.MOREX.r2.2HG0087270.1	2.25697	0.0468832	Q9M1V2.1 RecName: Full=Cytosolic sulfotransferase 5; Short=AtSOT5; AltName: Full=Flavonoid 7-sulfotransferase 3a; Short=AtST3a && PF00685:Sulfotransferase domain
419	HORVU.MOREX.r2.3HG0200880.1	2.25227	2.561e-10	O81905.1 RecName: Full=Receptor-like serine/threonine-protein kinase SD1-8; AltName: Full=Arabidopsis thaliana receptor kinase 3; AltName: Full=S-domain-1 (SD1) receptor kinase 8; Short=SD1-8; Flags: Precursor && PF00954:S-locus glycoprotein domain|P
420	HORVU.MOREX.r2.1HG0068510.1	2.24083	0.00371078
421	HORVU.MOREX.r2.5HG0356190.1	2.23678	0.0440719	PF13966:zinc-binding in reverse transcriptase
422	HORVU.MOREX.r2.1HG0054750.1	2.23602	7.57536e-08
423	HORVU.MOREX.r2.5HG0433560.1	2.23527	0.00887172	Q8RX55.1 RecName: Full=Hydroxyproline O-galactosyltransferase GALT5; Short=AtGALT5; AltName: Full=Beta-1,3-galactosyltransferase 18 && PF00337:Galactoside-binding lectin|PF01762:Galactosyltransferase
424	HORVU.MOREX.r2.3HG0263430.1	2.23506	1.20605e-07	O81906.1 RecName: Full=G-type lectin S-receptor-like serine/threonine-protein kinase B120; Flags: Precursor && PF07714:Protein tyrosine kinase
425	HORVU.MOREX.r2.2HG0163510.1	2.23377	0.0216014	Q6RYA0.1 RecName: Full=Salicylic acid-binding protein 2; Short=NtSABP2; AltName: Full=Methyl salicylate esterase && PF00561:alpha/beta hydrolase fold
426	HORVU.MOREX.r2.5HG0414080.1	2.23191	7.48548e-17	Q9FMK9.1 RecName: Full=Probable inactive purple acid phosphatase 29; Flags: Precursor && PF00149:Calcineurin-like phosphoesterase
427	HORVU.MOREX.r2.5HG0407400.1	2.23012	0.00664556
428	HORVU.MOREX.r2.1HG0020310.1	2.22988	0.0475656	Q8LEJ6.2 RecName: Full=Fasciclin-like arabinogalactan protein 11; Flags: Precursor && PF02469:Fasciclin domain
429	HORVU.MOREX.r2.4HG0319270.1	2.22944	5.81758e-11	PF06880:Protein of unknown function (DUF1262)
430	HORVU.MOREX.r2.3HG0254080.1	2.22764	6.93147e-24	Q6IEQ7.1 RecName: Full=WRKY transcription factor WRKY24; Short=OsWRKY24 && PF03106:WRKY DNA -binding domain
431	HORVU.MOREX.r2.5HG0408180.1	2.22725	2.37833e-06	Q9LU41.2 RecName: Full=Calcium-transporting ATPase 9, plasma membrane-type; AltName: Full=Ca(2+)-ATPase isoform 9 && PF12515:Ca2+-ATPase N terminal autoinhibitory domain|PF00689:Cation transporting ATPase, C-terminus|PF00690:Cation transporter/ATPase
432	HORVU.MOREX.r2.5HG0363620.1	2.22672	0.0164211	Q6WNQ9.1 RecName: Full=Isoflavone 3'-hydroxylase; AltName: Full=Cytochrome P450 81E9, partial [Medicago truncatula] && PF00067:Cytochrome P450
433	HORVU.MOREX.r2.4HG0275980.1	2.22464	0.00225466	Q9LND1.1 RecName: Full=Ethylene-responsive transcription factor ERF094; AltName: Full=Protein OCTADECANOID-RESPONSIVE ARABIDOPSIS AP2/ERF 59 && PF00847:AP2 domain
434	HORVU.MOREX.r2.3HG0258140.1	2.21044	0.0242918
435	HORVU.MOREX.r2.2HG0171340.1	2.2102	0.0413924	Q9LJX0.1 RecName: Full=ABC transporter B family member 19; Short=ABC transporter ABCB.19; Short=AtABCB19; AltName: Full=Multidrug resistance protein 11; AltName: Full=P-glycoprotein 19 && PF00005:ABC transporter|PF00664:ABC transporter transmembrane
436	HORVU.MOREX.r2.2HG0090850.1	2.20987	1.14638e-07	A4II73.2 RecName: Full=Esterase OVCA2; AltName: Full=Ovarian cancer-associated gene 2 protein homolog && PF03959:Serine hydrolase (FSH1)
437	HORVU.MOREX.r2.5HG0439660.1	2.20913	0.0213363	D9HP26.1 RecName: Full=Cell number regulator 10; AltName: Full=ZmCNR10 && PF04749:PLAC8 family
438	HORVU.MOREX.r2.3HG0260840.1	2.20805	1.92924e-05	Q0DKA5.1 RecName: Full=Acyl transferase 7; Short=OsAT7 && PF02458:Transferase family
439	HORVU.MOREX.r2.7HG0531380.1	2.20648	0.00272985	P04146.3 RecName: Full=Copia protein; AltName: Full=Gag-int-pol protein; Contains: RecName: Full=Copia VLP protein; Contains: RecName: Full=Copia protease && PF00665:Integrase core domain|PF07727:Reverse transcriptase (RNA-dependent DNA polymerase)
440	HORVU.MOREX.r2.4HG0325190.1	2.20511	0.000177204	PF13962:Domain of unknown function
441	HORVU.MOREX.r2.3HG0187790.1	2.1966	2.48622e-08	F4KA51.2 RecName: Full=LEAF RUST 10 DISEASE-RESISTANCE LOCUS RECEPTOR-LIKE PROTEIN KINASE-like 2.3; AltName: Full=Probable receptor-like serine/threonine-protein kinase LRK10L-2.3; Flags: Precursor && PF07714:Protein tyrosine kinase
442	HORVU.MOREX.r2.1HG0069320.1	2.19512	3.47855e-09	Q9USX0.1 RecName: Full=Beta-1,3-galactosyltransferase pvg3; AltName: Full=Meiotically up-regulated gene 49 protein; AltName: Full=Pyruvylated Gal-beta-1,3-epitope synthesis protein 3; Short=PvGal synthesis protein 3 && -
443	HORVU.MOREX.r2.5HG0406540.1	2.19508	0.00222553	Q8LG88.2 RecName: Full=Tonoplast dicarboxylate transporter; Short=AttDT; AltName: Full=Sodium-dicarboxylate cotransporter-like; Short=AtSDAT; AltName: Full=Vacuolar malate transporter && PF00939:Sodium:sulfate symporter transmembrane region
444	HORVU.MOREX.r2.6HG0479630.1	2.19133	0.00246904
445	HORVU.MOREX.r2.7HG0544060.1	2.18881	0.0353504	PF14368:Probable lipid transfer
446	HORVU.MOREX.r2.6HG0512670.1	2.1859	0.0436386
447	HORVU.MOREX.r2.2HG0108690.1	2.18535	9.19944e-14	O80939.1 RecName: Full=L-type lectin-domain containing receptor kinase IV.1; Short=Arabidopsis thaliana lectin-receptor kinase e; Short=AthlecRK-e; Short=LecRK-IV.1; AltName: Full=Lectin Receptor Kinase 1; Flags: Precursor && PF00139:Legume lectin do
448	HORVU.MOREX.r2.6HG0476040.1	2.18014	0.0205741	PF14009:Domain of unknown function (DUF4228)
449	HORVU.MOREX.r2.2HG0165880.1	2.17996	0.00288684	O81906.1 RecName: Full=G-type lectin S-receptor-like serine/threonine-protein kinase B120; Flags: Precursor && PF01453:D-mannose binding lectin|PF00954:S-locus glycoprotein domain|PF08276:PAN-like domain|PF00069:Protein kinase domain
450	HORVU.MOREX.r2.4HG0282450.1	2.17864	0.00727671
451	HORVU.MOREX.r2.2HG0177810.1	2.17318	2.65729e-06	Q9SJ52.1 RecName: Full=Protein YLS9; AltName: Full=Protein NDR1/HIN1-LIKE 10; Short=AtNHL10; AltName: Full=Protein YELLOW-LEAF-SPECIFIC GENE 9 && PF03168:Late embryogenesis abundant protein
452	HORVU.MOREX.r2.6HG0451220.1	2.16946	0.000549761	Q9LMN7.1 RecName: Full=Wall-associated receptor kinase 5; Flags: Precursor && PF00069:Protein kinase domain|PF13947:Wall-associated receptor kinase galacturonan-binding
453	HORVU.MOREX.r2.1HG0062420.1	2.16646	1.00883e-09	Q9LMP1.1 RecName: Full=Wall-associated receptor kinase 2; Flags: Precursor && PF07645:Calcium-binding EGF domain|PF13947:Wall-associated receptor kinase galacturonan-binding|PF07714:Protein tyrosine kinase
454	HORVU.MOREX.r2.7HG0602540.1	2.16643	0.0322286	Q10ST8.1 RecName: Full=Non-specific lipid-transfer protein 2; Short=nsLTP2; AltName: Full=7 kDa lipid transfer protein; Flags: Precursor && -
455	HORVU.MOREX.r2.5HG0392720.1	2.16553	0.0016668	Q8H0Y8.2 RecName: Full=Probable WRKY transcription factor 41; AltName: Full=WRKY DNA-binding protein 41 && PF03106:WRKY DNA -binding domain
456	HORVU.MOREX.r2.6HG0501820.1	2.16112	4.75133e-12	Q8GXN2.2 RecName: Full=Protein NRT1/ PTR FAMILY 7.2; Short=AtNPF7.2; AltName: Full=Nitrate transporter 1.8 && PF00854:POT family
457	HORVU.MOREX.r2.2HG0089560.1	2.16084	2.61478e-08	O80939.1 RecName: Full=L-type lectin-domain containing receptor kinase IV.1; Short=Arabidopsis thaliana lectin-receptor kinase e; Short=AthlecRK-e; Short=LecRK-IV.1; AltName: Full=Lectin Receptor Kinase 1; Flags: Precursor && PF07714:Protein tyrosine
458	HORVU.MOREX.r2.6HG0522480.1	2.15913	0.00171654	O81906.1 RecName: Full=G-type lectin S-receptor-like serine/threonine-protein kinase B120; Flags: Precursor && PF07714:Protein tyrosine kinase|PF01453:D-mannose binding lectin|PF08276:PAN-like domain|PF00954:S-locus glycoprotein domain
459	HORVU.MOREX.r2.2HG0178520.1	2.15548	0.000810312	Q9FMV7.1 RecName: Full=Cytochrome P450 94B1 && PF00067:Cytochrome P450
460	HORVU.MOREX.r2.3HG0262580.1	2.15448	0.000542927
461	HORVU.MOREX.r2.7HG0536060.1	2.15289	3.91284e-05
462	HORVU.MOREX.r2.2HG0173500.1	2.15277	2.30066e-08	O03982.1 RecName: Full=Heavy metal-associated isoprenylated plant protein 39; Short=AtHIP39; Flags: Precursor && PF00403:Heavy-metal-associated domain
463	HORVU.MOREX.r2.7HG0555030.1	2.14969	5.6274e-09	Q5PNY6.1 RecName: Full=U-box domain-containing protein 21; AltName: Full=Plant U-box protein 21 && PF04564:U-box domain
464	HORVU.MOREX.r2.1HG0040480.1	2.14699	0.00683786	Q9FUS8.1 RecName: Full=Glutathione S-transferase U17; Short=AtGSTU17; AltName: Full=GST class-tau member 17; AltName: Full=Glutathione S-transferase 30; AltName: Full=Protein EARLY RESPONSIVE TO DEHYDRATION 9 && PF00043:Glutathione S-transferase, C-t
465	HORVU.MOREX.r2.4HG0338480.1	2.14586	0.016685
466	HORVU.MOREX.r2.4HG0321620.1	2.14551	0.0332604
467	HORVU.MOREX.r2.4HG0318840.1	2.13756	0.00108583	Q8GZ17.2 RecName: Full=COBRA-like protein 7; Flags: Precursor && PF04833:COBRA-like protein
468	HORVU.MOREX.r2.1HG0004080.1	2.13041	9.3261e-08	PF04577:Protein of unknown function (DUF563)
469	HORVU.MOREX.r2.1HG0045530.1	2.12907	7.25974e-08	PF03208:PRA1 family protein
470	HORVU.MOREX.r2.2HG0101050.1	2.12871	7.88258e-06	P01053.2 RecName: Full=Subtilisin-chymotrypsin inhibitor-2A; Short=CI-2A && PF00280:Potato inhibitor I family
471	HORVU.MOREX.r2.7HG0531360.1	2.12869	0.000552222	PF13855:Leucine rich repeat
472	HORVU.MOREX.r2.3HG0256940.1	2.12427	0.0451717	Q6AVI0.1 RecName: Full=Zinc finger BED domain-containing protein RICESLEEPER 2; AltName: Full=Transposase-like protein RICESLEEPER 2 && -
473	HORVU.MOREX.r2.7HG0538290.1	2.11708	6.78654e-13	Q07423.1 RecName: Full=Hexose carrier protein HEX6 && PF00083:Sugar (and other) transporter
474	HORVU.MOREX.r2.1HG0061390.1	2.11389	0.00127368	Q70II3.2 RecName: Full=Ethylene-responsive transcription factor ERF110 && PF00847:AP2 domain
475	HORVU.MOREX.r2.1HG0044650.1	2.1086	0.00111109	Q336T5.2 RecName: Full=Expansin-B3; AltName: Full=Beta-expansin-3; AltName: Full=OsEXPB3; AltName: Full=OsaEXPb1.10; Flags: Precursor && PF01357:Pollen allergen|PF03330:Rare lipoprotein A (RlpA)-like double-psi beta-barrel
476	HORVU.MOREX.r2.1HG0062130.1	2.10806	6.05338e-09	Q9M0G7.1 RecName: Full=MDIS1-interacting receptor like kinase 1; Short=AtMIK1; AltName: Full=Leucine-rich repeat receptor-like protein kinase PXL2; AltName: Full=Protein PHLOEM INTERCALATED WITH XYLEM-LIKE 2; Flags: Precursor && PF08263:Leucine rich
477	HORVU.MOREX.r2.6HG0451170.1	2.10442	1.13546e-07	Q9LMN7.1 RecName: Full=Wall-associated receptor kinase 5; Flags: Precursor && PF00069:Protein kinase domain|PF13947:Wall-associated receptor kinase galacturonan-binding
478	HORVU.MOREX.r2.7HG0551400.1	2.10293	4.08242e-12	Q8LGA5.2 RecName: Full=E3 ubiquitin-protein ligase ATL31; AltName: Full=Protein CARBON/NITROGEN INSENSITIVE 1; AltName: Full=Protein SUPER SURVIVAL 1; AltName: Full=RING-H2 finger protein ATL31; AltName: Full=RING-type E3 ubiquitin transferase ATL31;
479	HORVU.MOREX.r2.3HG0232500.1	2.09862	0.000179914
480	HORVU.MOREX.r2.4HG0331200.1	2.09826	4.34732e-10	Q8H063.1 RecName: Full=Probable protein phosphatase 2C 29; Short=OsPP2C29 && PF00481:Protein phosphatase 2C
481	HORVU.MOREX.r2.6HG0458640.1	2.09756	0.00267826
482	HORVU.MOREX.r2.7HG0545660.1	2.09558	5.49738e-05	PF07734:F-box associated|PF00646:F-box domain
483	HORVU.MOREX.r2.2HG0152280.1	2.09419	0.000389605
484	HORVU.MOREX.r2.3HG0252360.1	2.09274	0.0200481	Q9C983.1 RecName: Full=Probable WRKY transcription factor 57; AltName: Full=WRKY DNA-binding protein 57 && PF03106:WRKY DNA -binding domain
485	HORVU.MOREX.r2.4HG0332820.1	2.09221	1.65265e-05	Q9SV71.1 RecName: Full=Cytochrome b561 and DOMON domain-containing protein At4g12980; AltName: Full=Protein b561A.tha15; Flags: Precursor && PF03188:Eukaryotic cytochrome b561|PF04526:Protein of unknown function (DUF568)
486	HORVU.MOREX.r2.6HG0455100.1	2.0909	1.15295e-06	PF13855:Leucine rich repeat
487	HORVU.MOREX.r2.6HG0451270.1	2.08993	0.00306094	Q9LMN7.1 RecName: Full=Wall-associated receptor kinase 5; Flags: Precursor && PF13947:Wall-associated receptor kinase galacturonan-binding|PF00069:Protein kinase domain
488	HORVU.MOREX.r2.5HG0434980.1	2.08782	1.68312e-12	Q4R1I9.1 RecName: Full=Anthocyanidin 5,3-O-glucosyltransferase; AltName: Full=UDP-glucose: anthocyanidin 5,3-O-glucosyltransferase && PF00201:UDP-glucoronosyl and UDP-glucosyl transferase
489	HORVU.MOREX.r2.1HG0048520.1	2.08259	0.00991964
490	HORVU.MOREX.r2.2HG0104830.1	2.0795	2.19655e-07	Q9FW03.1 RecName: Full=Putative methylesterase 11, chloroplastic; Short=AtMES11; Flags: Precursor && PF00561:alpha/beta hydrolase fold
491	HORVU.MOREX.r2.6HG0451700.1	2.07722	2.30493e-10	Q9LMP1.1 RecName: Full=Wall-associated receptor kinase 2; Flags: Precursor && PF00069:Protein kinase domain|PF13947:Wall-associated receptor kinase galacturonan-binding
492	HORVU.MOREX.r2.5HG0396940.1	2.07484	0.00480617	Q50EX6.1 RecName: Full=Protein ODORANT1; AltName: Full=MYB-like protein ODO1 && PF00249:Myb-like DNA-binding domain
493	HORVU.MOREX.r2.7HG0602380.1	2.07058	6.78237e-06	Q9SBQ9.1 RecName: Full=Flavonoid 3'-monooxygenase; AltName: Full=Cytochrome P450 75B2; AltName: Full=Flavonoid 3'-hydroxylase [Petunia x hybrida] && PF00067:Cytochrome P450
494	HORVU.MOREX.r2.3HG0231980.1	2.06921	3.49747e-12	PF11145:Protein of unknown function (DUF2921)
495	HORVU.MOREX.r2.6HG0461040.1	2.06605	0.000202208	PF07816:Protein of unknown function (DUF1645)
496	HORVU.MOREX.r2.6HG0511840.1	2.06329	3.94284e-08	F8WKW1.1 RecName: Full=7-deoxyloganetin glucosyltransferase; AltName: Full=Genipin glucosyltransferase; AltName: Full=UDP-glucose glucosyltransferase 2; Short=GjUGT2; AltName: Full=UDP-glycosyltransferase 85A24 && PF00201:UDP-glucoronosyl and UDP-glu
497	HORVU.MOREX.r2.2HG0157880.1	2.05505	0.0201027	PF12734:Cysteine-rich TM module stress tolerance
498	HORVU.MOREX.r2.5HG0400860.1	2.04997	0.00042989	Q39224.1 RecName: Full=Protein SRG1; Short=AtSRG1; AltName: Full=Protein SENESCENCE-RELATED GENE 1 && PF03171:2OG-Fe(II) oxygenase superfamily|PF14226:non-haem dioxygenase in morphine synthesis N-terminal
499	HORVU.MOREX.r2.3HG0267820.1	2.04883	1.2366e-05	O24592.2 RecName: Full=9-cis-epoxycarotenoid dioxygenase 1, chloroplastic; AltName: Full=Protein VIVIPAROUS14; Short=VP-14; Short=VP14; Flags: Precursor && PF03055:Retinal pigment epithelial membrane protein
500	HORVU.MOREX.r2.6HG0520660.1	2.04854	0.0357232	Q1MX30.1 RecName: Full=Receptor kinase-like protein Xa21; Contains: RecName: Full=Receptor kinase-like protein Xa21, processed; Flags: Precursor && PF00069:Protein kinase domain|PF13855:Leucine rich repeat
501	HORVU.MOREX.r2.3HG0253050.1	2.04633	1.0944e-13	A2CIR5.1 RecName: Full=Ankyrin repeat-containing protein NPR4; Short=OsNPR4 && PF13637:Ankyrin repeats (many copies)|PF12796:Ankyrin repeats (3 copies)|PF13962:Domain of unknown function
502	HORVU.MOREX.r2.6HG0498110.1	2.03519	0.00249425	Q9SCL7.1 RecName: Full=Acetylglutamate kinase, chloroplastic; AltName: Full=N-acetyl-L-glutamate 5-phosphotransferase; AltName: Full=NAG kinase; Short=AtNAGK; Flags: Precursor && PF00696:Amino acid kinase family
503	HORVU.MOREX.r2.3HG0250450.1	2.0243	0.00663277	Q9FMR3.1 RecName: Full=NAC domain-containing protein 90; Short=ANAC090 && PF02365:No apical meristem (NAM) protein
504	HORVU.MOREX.r2.6HG0521180.1	2.02333	6.12734e-05	Q8W4G6.2 RecName: Full=Cysteine-rich receptor-like protein kinase 15; Short=Cysteine-rich RLK15; Flags: Precursor && PF00069:Protein kinase domain|PF01657:Salt stress response/antifungal
505	HORVU.MOREX.r2.6HG0508040.1	2.01571	0.0261667	Q84MS3.1 RecName: Full=Probable potassium transporter 16; AltName: Full=OsHAK16 && PF02705:K+ potassium transporter
506	HORVU.MOREX.r2.1HG0057270.1	2.01469	0.000366059
507	HORVU.MOREX.r2.5HG0352070.1	2.01314	0.036983
508	HORVU.MOREX.r2.5HG0446700.1	2.0094	0.000526075	Q7XD66.1 RecName: Full=Putative ripening-related protein 6; Flags: Precursor && -
509	HORVU.MOREX.r2.7HG0593920.1	2.00565	0.00206437	PF12734:Cysteine-rich TM module stress tolerance
510	HORVU.MOREX.r2.6HG0451160.1	2.00094	2.33009e-05
511	HORVU.MOREX.r2.7HG0587680.1	1.99628	0.00499855	PF00139:Legume lectin domain
512	HORVU.MOREX.r2.7HG0611910.1	1.9939	2.36704e-09	Q9SD62.1 RecName: Full=Putative receptor-like protein kinase At3g47110; Flags: Precursor && PF13855:Leucine rich repeat|PF00069:Protein kinase domain|PF08263:Leucine rich repeat N-terminal domain
513	HORVU.MOREX.r2.7HG0554130.1	1.9929	0.000609428	O04529.1 RecName: Full=Metalloendoproteinase 2-MMP; Short=At2-MMP; Flags: Precursor && PF00413:Matrixin|PF01471:Putative peptidoglycan binding domain
514	HORVU.MOREX.r2.2HG0129090.1	1.99253	0.0192654	Q9LUH3.1 RecName: Full=Protein DETOXIFICATION 18; Short=AtDTX18; AltName: Full=Multidrug and toxic compound extrusion protein 18; Short=MATE protein 18; AltName: Full=Protein LIKE ALF5 && PF01554:MatE
515	HORVU.MOREX.r2.6HG0473430.1	1.99094	4.56986e-13	Q9LIE6.1 RecName: Full=VQ motif-containing protein 22; Short=AtVQ22 && PF05678:VQ motif
516	HORVU.MOREX.r2.3HG0203250.1	1.99032	0.0163948	Q93WI9.1 RecName: Full=Protein HEADING DATE 3A; AltName: Full=FT-like protein A && PF01161:Phosphatidylethanolamine-binding protein
517	HORVU.MOREX.r2.6HG0516920.1	1.98562	1.99483e-10	Q94AZ2.2 RecName: Full=Sugar transport protein 13; AltName: Full=Hexose transporter 13; AltName: Full=Multicopy suppressor of snf4 deficiency protein 1 && PF00083:Sugar (and other) transporter
518	HORVU.MOREX.r2.6HG0464190.1	1.98332	0.00018722
519	HORVU.MOREX.r2.3HG0194250.1	1.981	0.000269969	P01053.2 RecName: Full=Subtilisin-chymotrypsin inhibitor-2A; Short=CI-2A && PF00280:Potato inhibitor I family
520	HORVU.MOREX.r2.3HG0257700.1	1.98032	1.62195e-06	PF05910:Plant protein of unknown function (DUF868)
521	HORVU.MOREX.r2.4HG0287960.1	1.97884	0.0400289	Q9SXB8.3 RecName: Full=G-type lectin S-receptor-like serine/threonine-protein kinase At1g11330; Flags: Precursor && PF00069:Protein kinase domain
522	HORVU.MOREX.r2.3HG0248920.1	1.97734	9.60172e-07	P81395.1 RecName: Full=Myb-related protein 330 && PF00249:Myb-like DNA-binding domain
523	HORVU.MOREX.r2.7HG0531840.1	1.97515	0.0434956	C0LGP4.1 RecName: Full=Probable LRR receptor-like serine/threonine-protein kinase At3g47570; Flags: Precursor && PF08263:Leucine rich repeat N-terminal domain|PF07714:Protein tyrosine kinase
524	HORVU.MOREX.r2.2HG0166450.1	1.97481	3.52028e-09	Q2UXF7.1 RecName: Full=Fructan 6-exohydrolase; Flags: Precursor && PF00251:Glycosyl hydrolases family 32 N-terminal domain|PF08244:Glycosyl hydrolases family 32 C terminal
525	HORVU.MOREX.r2.3HG0203980.1	1.97252	6.37359e-05	Q67YI6.2 RecName: Full=RING-H2 finger protein ATL65; AltName: Full=RING-type E3 ubiquitin transferase ATL65 && PF13639:Ring finger domain
526	HORVU.MOREX.r2.4HG0329560.1	1.97012	0.00668543	Q94AZ2.2 RecName: Full=Sugar transport protein 13; AltName: Full=Hexose transporter 13; AltName: Full=Multicopy suppressor of snf4 deficiency protein 1 && PF00083:Sugar (and other) transporter
527	HORVU.MOREX.r2.2HG0097390.1	1.95979	3.14844e-07
528	HORVU.MOREX.r2.6HG0504490.1	1.95729	1.09755e-06	Q9LPZ3.3 RecName: Full=G-type lectin S-receptor-like serine/threonine-protein kinase At1g11410; Flags: Precursor && PF07714:Protein tyrosine kinase
529	HORVU.MOREX.r2.2HG0167030.1	1.95634	7.82656e-05
530	HORVU.MOREX.r2.3HG0203700.1	1.95444	1.18863e-06	Q9FJ45.1 RecName: Full=GDSL esterase/lipase At5g45910; AltName: Full=Extracellular lipase At5g45910; Flags: Precursor && PF00657:GDSL-like Lipase/Acylhydrolase
531	HORVU.MOREX.r2.3HG0186170.1	1.95322	0.000572633
532	HORVU.MOREX.r2.3HG0266990.1	1.95127	1.869e-12	Q5ZCK5.1 RecName: Full=Probable calcium-binding protein CML16; AltName: Full=Calmodulin-like protein 16 && PF13499:EF-hand domain pair
533	HORVU.MOREX.r2.6HG0494420.1	1.94914	9.04945e-08	A2X7F7.1 RecName: Full=Phenylalanine ammonia-lyase && PF00221:Aromatic amino acid lyase
534	HORVU.MOREX.r2.4HG0338020.1	1.94626	1.29686e-06	Q2R0K3.1 RecName: Full=Tryptamine benzoyltransferase 1; Short=OsTBT1 && PF02458:Transferase family
535	HORVU.MOREX.r2.6HG0507420.1	1.94151	0.00808002	PF13639:Ring finger domain
536	HORVU.MOREX.r2.6HG0465730.1	1.94102	0.0101123	PF03168:Late embryogenesis abundant protein
537	HORVU.MOREX.r2.1HG0050960.1	1.9406	0.009132	Q6YT98.1 RecName: Full=CASP-like protein 1D1; Short=OsCASPL1D1 && PF04535:Domain of unknown function (DUF588)
538	HORVU.MOREX.r2.2HG0129530.1	1.93974	1.06136e-05	P23586.2 RecName: Full=Sugar transport protein 1; AltName: Full=Glucose transporter; AltName: Full=Hexose transporter 1 && PF00083:Sugar (and other) transporter
539	HORVU.MOREX.r2.7HG0545750.1	1.93682	0.00127362	Q9MB94.1 RecName: Full=1-aminocyclopropane-1-carboxylate oxidase; Short=ACC oxidase; AltName: Full=Ethylene-forming enzyme; Short=EFE && PF03171:2OG-Fe(II) oxygenase superfamily|PF14226:non-haem dioxygenase in morphine synthesis N-terminal
540	HORVU.MOREX.r2.6HG0455130.1	1.93553	2.82483e-06	Q6YTF5.1 RecName: Full=Cytochrome P450 76M5 && PF00067:Cytochrome P450
541	HORVU.MOREX.r2.1HG0012100.1	1.93302	3.15002e-07	Q9LY50.1 RecName: Full=Putative serine/threonine-protein kinase-like protein CCR3; AltName: Full=Protein CRINKLY 4 RELATED 3; Short=AtCRR3; Flags: Precursor && PF00069:Protein kinase domain
542	HORVU.MOREX.r2.5HG0399860.1	1.93127	0.025915
543	HORVU.MOREX.r2.7HG0615980.1	1.93095	4.10748e-12	Q9LXA5.1 RecName: Full=L-type lectin-domain containing receptor kinase IX.1; Short=LecRK-IX.1; Flags: Precursor && PF00139:Legume lectin domain|PF00069:Protein kinase domain
544	HORVU.MOREX.r2.3HG0231590.1	1.92586	0.0028364
545	HORVU.MOREX.r2.2HG0081610.1	1.9242	4.55747e-06	P53415.1 RecName: Full=Chalcone synthase 2; AltName: Full=Naringenin-chalcone synthase 2 && PF00195:Chalcone and stilbene synthases, N-terminal domain|PF02797:Chalcone and stilbene synthases, C-terminal domain
546	HORVU.MOREX.r2.3HG0187860.1	1.92176	0.0488612	Q9FF31.1 RecName: Full=LEAF RUST 10 DISEASE-RESISTANCE LOCUS RECEPTOR-LIKE PROTEIN KINASE-like 2.1; AltName: Full=Probable receptor-like serine/threonine-protein kinase LRK10L-2.1; Flags: Precursor && PF07714:Protein tyrosine kinase|PF13947:Wall-asso
547	HORVU.MOREX.r2.1HG0059580.1	1.9187	0.0130705
548	HORVU.MOREX.r2.3HG0266210.1	1.91661	0.0173302	P15737.1 RecName: Full=Glucan endo-1,3-beta-glucosidase GII; AltName: Full=(1->3)-beta-glucan endohydrolase GII; AltName: Full=(1->3)-beta-glucanase isoenzyme GII; AltName: Full=Beta-1,3-endoglucanase GII; Flags: Precursor && PF00332:Glycosyl hydrola
549	HORVU.MOREX.r2.5HG0368520.1	1.91643	2.81282e-10	Q0WVV6.1 RecName: Full=Calmodulin-binding protein 60 D && PF07887:Calmodulin binding protein-like
550	HORVU.MOREX.r2.2HG0178120.1	1.91579	0.00647084	Q6YV88.1 RecName: Full=Ent-cassadiene C2-hydroxylase; AltName: Full=Cytochrome P450 71Z7 && PF00067:Cytochrome P450
551	HORVU.MOREX.r2.5HG0444860.1	1.91522	1.37985e-05	Q9LIG2.1 RecName: Full=Receptor-like protein kinase At3g21340; AltName: Full=Leucine-rich repeat receptor-like protein kinase At3g21340; Flags: Precursor && PF07714:Protein tyrosine kinase|PF12819:Carbohydrate-binding protein of the ER|PF13855:Leucin
552	HORVU.MOREX.r2.4HG0315940.1	1.91108	7.31669e-09	P98204.1 RecName: Full=Phospholipid-transporting ATPase 1; Short=AtALA1; AltName: Full=Aminophospholipid flippase 1 && PF16209:Phospholipid-translocating ATPase N-terminal|PF12710:haloacid dehalogenase-like hydrolase|PF16212:Phospholipid-translocatin
553	HORVU.MOREX.r2.7HG0594010.1	1.90345	0.000187942	PF12734:Cysteine-rich TM module stress tolerance
554	HORVU.MOREX.r2.1HG0050640.1	1.90281	0.00475109	Q7DNA1.1 RecName: Full=Chitinase 2; AltName: Full=Class I chitinase b; Short=OsChia1b; AltName: Full=Pathogenesis related (PR)-3 chitinase 2; Flags: Precursor && PF00187:Chitin recognition protein|PF00182:Chitinase class I
555	HORVU.MOREX.r2.7HG0611850.1	1.89899	0.0251914	Q655V4.1 RecName: Full=MADS-box transcription factor 30; AltName: Full=OsMADS30 && PF01486:K-box region
556	HORVU.MOREX.r2.5HG0407390.1	1.88968	0.00880177
557	HORVU.MOREX.r2.7HG0527370.1	1.88922	0.0037091	Q9M345.1 RecName: Full=L-type lectin-domain containing receptor kinase IV.2; Short=Arabidopsis thaliana lectin-receptor kinase a4; Short=AthlecRK-a4; Short=LecRK-IV.2; AltName: Full=Protein SMALL, GLUED-TOGETHER, AND COLLAPSED POLLEN; Flags: Precurso
558	HORVU.MOREX.r2.2HG0132600.1	1.88551	0.0473135
559	HORVU.MOREX.r2.5HG0398400.1	1.88517	3.66394e-14	Q9FM19.1 RecName: Full=Hypersensitive-induced response protein 1; Short=AtHIR1 && PF01145:SPFH domain / Band 7 family
560	HORVU.MOREX.r2.3HG0183270.1	1.88517	0.000262074
561	HORVU.MOREX.r2.3HG0183930.1	1.88273	4.19889e-08	Q9CAL3.1 RecName: Full=Cysteine-rich receptor-like protein kinase 2; Short=Cysteine-rich RLK2; Flags: Precursor && PF01657:Salt stress response/antifungal|PF00069:Protein kinase domain
562	HORVU.MOREX.r2.3HG0257380.1	1.88266	0.000554447
563	HORVU.MOREX.r2.2HG0113870.1	1.88096	4.45266e-10	Q7GCM7.1 RecName: Full=Xylanase inhibitor protein 1; AltName: Full=Class III chitinase homolog a; AltName: Full=RIXI protein; Flags: Precursor && PF00704:Glycosyl hydrolases family 18
564	HORVU.MOREX.r2.2HG0134680.1	1.87895	0.0136734	P81898.2 RecName: Full=Peptide-N4-(N-acetyl-beta-glucosaminyl)asparagine amidase A; Short=PNGase A; AltName: Full=Glycopeptide N-glycosidase; AltName: Full=N-glycanase; Contains: RecName: Full=Peptide-N4-(N-acetyl-beta-glucosaminyl)asparagine amidase
565	HORVU.MOREX.r2.3HG0221920.1	1.8715	0.0227515	PF13359:DDE superfamily endonuclease
566	HORVU.MOREX.r2.4HG0297760.1	1.87084	3.2565e-08	PF03168:Late embryogenesis abundant protein
567	HORVU.MOREX.r2.7HG0611150.1	1.86705	0.00174096	Q700D9.2 RecName: Full=Putative Myb family transcription factor At1g14600 && PF00249:Myb-like DNA-binding domain
568	HORVU.MOREX.r2.5HG0399410.1	1.86159	0.00651583	Q9C5V5.2 RecName: Full=Glutamate receptor 2.8; AltName: Full=Ligand-gated ion channel 2.8; Flags: Precursor && PF00497:Bacterial extracellular solute-binding proteins, family 3|PF01094:Receptor family ligand binding region|PF00060:Ligand-gated ion ch
569	HORVU.MOREX.r2.2HG0114130.1	1.86123	8.7625e-08	Q9M069.2 RecName: Full=Glucan endo-1,3-beta-glucosidase 7; AltName: Full=(1->3)-beta-glucan endohydrolase 7; Short=(1->3)-beta-glucanase 7; AltName: Full=Beta-1,3-endoglucanase 7; Short=Beta-1,3-glucanase 7; Flags: Precursor && PF00332:Glycosyl hydro
570	HORVU.MOREX.r2.1HG0065200.1	1.8598	0.0471862	Q9XI29.2 RecName: Full=Uncharacterized protein At1g15400 && PF15697:Domain of unknown function (DUF4666)
571	HORVU.MOREX.r2.5HG0399370.1	1.85977	0.000106738	Q8LGN0.3 RecName: Full=Glutamate receptor 2.7; AltName: Full=Ligand-gated ion channel 2.7; Flags: Precursor && PF00497:Bacterial extracellular solute-binding proteins, family 3|PF00060:Ligand-gated ion channel|PF01094:Receptor family ligand binding r
572	HORVU.MOREX.r2.1HG0071220.1	1.85872	2.7566e-13	B6TYV8.1 RecName: Full=Cell number regulator 2; AltName: Full=ZmCNR02 && PF04749:PLAC8 family
573	HORVU.MOREX.r2.UnG0624710.1	1.85862	3.41346e-09	P46420.2 RecName: Full=Glutathione S-transferase 4; AltName: Full=GST class-phi member 4; AltName: Full=GST-27; AltName: Full=GST-IV && PF00043:Glutathione S-transferase, C-terminal domain|PF02798:Glutathione S-transferase, N-terminal domain
574	HORVU.MOREX.r2.4HG0286630.1	1.85854	2.0748e-06	Q6AV22.1 RecName: Full=B3 domain-containing protein Os03g0619600 && PF02362:B3 DNA binding domain
575	HORVU.MOREX.r2.4HG0278210.1	1.85101	0.00119139	Q10FF9.1 RecName: Full=Deoxyuridine 5'-triphosphate nucleotidohydrolase; Short=dUTPase; AltName: Full=dUTP pyrophosphatase && PF00692:dUTPase
576	HORVU.MOREX.r2.3HG0252590.1	1.84672	0.0219505	O22799.2 RecName: Full=Uncharacterized protein At2g33490 && PF16746:BAR domain of APPL family
577	HORVU.MOREX.r2.6HG0511800.1	1.84588	0.0399992	F8WKW1.1 RecName: Full=7-deoxyloganetin glucosyltransferase; AltName: Full=Genipin glucosyltransferase; AltName: Full=UDP-glucose glucosyltransferase 2; Short=GjUGT2; AltName: Full=UDP-glycosyltransferase 85A24 && PF00201:UDP-glucoronosyl and UDP-glu
578	HORVU.MOREX.r2.5HG0412080.1	1.83833	0.00342086	Q9M667.2 RecName: Full=Disease resistance protein RPP13; AltName: Full=Resistance to Peronospora parasitica protein 13 && PF00931:NB-ARC domain
579	HORVU.MOREX.r2.3HG0246960.1	1.83683	0.0207777
580	HORVU.MOREX.r2.6HG0461220.1	1.83323	1.66135e-11	Q852F6.1 RecName: Full=Zinc transporter 2; AltName: Full=ZRT/IRT-like protein 2; Short=OsZIP2; Flags: Precursor && PF02535:ZIP Zinc transporter
581	HORVU.MOREX.r2.2HG0173360.1	1.8322	1.42398e-07	O03982.1 RecName: Full=Heavy metal-associated isoprenylated plant protein 39; Short=AtHIP39; Flags: Precursor && PF00403:Heavy-metal-associated domain
582	HORVU.MOREX.r2.3HG0233270.1	1.82981	2.03525e-11	Q3ECH2.2 RecName: Full=LEAF RUST 10 DISEASE-RESISTANCE LOCUS RECEPTOR-LIKE PROTEIN KINASE-like 2.8; AltName: Full=Probable receptor-like serine/threonine-protein kinase LRK10L-2.8; Flags: Precursor && PF07714:Protein tyrosine kinase|PF14380:Wall-asso
583	HORVU.MOREX.r2.1HG0067870.1	1.82872	9.1254e-05	PF03168:Late embryogenesis abundant protein
584	HORVU.MOREX.r2.5HG0444880.1	1.82517	0.0375128	Q2R2D5.1 RecName: Full=Receptor kinase-like protein Xa21; Contains: RecName: Full=Receptor kinase-like protein Xa21, processed; Flags: Precursor && PF13855:Leucine rich repeat|PF00069:Protein kinase domain
585	HORVU.MOREX.r2.6HG0516450.1	1.8226	6.96084e-09	Q9C5V5.2 RecName: Full=Glutamate receptor 2.8; AltName: Full=Ligand-gated ion channel 2.8; Flags: Precursor && PF00497:Bacterial extracellular solute-binding proteins, family 3|PF01094:Receptor family ligand binding region|PF00060:Ligand-gated ion ch
586	HORVU.MOREX.r2.6HG0500420.1	1.82134	0.00193298	Q9FXA4.1 RecName: Full=U-box domain-containing protein 26; AltName: Full=Plant U-box protein 26 && PF04564:U-box domain
587	HORVU.MOREX.r2.3HG0221260.1	1.81835	2.57205e-10	O82645.1 RecName: Full=IQ domain-containing protein IQM1; AltName: Full=IQ motif-containing protein 1 && -
588	HORVU.MOREX.r2.3HG0266500.1	1.81653	1.13546e-07	B9EXZ6.1 RecName: Full=Amino-acid permease BAT1 homolog && PF13520:Amino acid permease
589	HORVU.MOREX.r2.1HG0076620.1	1.81647	1.99594e-09	Q8L4X4.1 RecName: Full=Probable GABA transporter 2 && PF01490:Transmembrane amino acid transporter protein
590	HORVU.MOREX.r2.5HG0396920.1	1.81468	3.77196e-07	Q9LVI6.1 RecName: Full=Probable inactive receptor kinase RLK902; AltName: Full=Receptor-like kinase 902; Flags: Precursor && PF00069:Protein kinase domain|PF08263:Leucine rich repeat N-terminal domain
591	HORVU.MOREX.r2.6HG0508410.1	1.81087	0.00227955	Q41001.1 RecName: Full=Blue copper protein; Flags: Precursor && PF02298:Plastocyanin-like domain
592	HORVU.MOREX.r2.2HG0129010.1	1.80744	0.00331828	Q9SY14.1 RecName: Full=CSC1-like protein At4g02900 && PF13967:Late exocytosis, associated with Golgi transport|PF02714:Calcium-dependent channel, 7TM region, putative phosphate|PF14703:Cytosolic domain of 10TM putative phosphate transporter
593	HORVU.MOREX.r2.1HG0075300.1	1.80739	0.000247783	Q6L5F4.1 RecName: Full=Probable calcium-binding protein CML14; AltName: Full=Calmodulin-like protein 14 && PF13499:EF-hand domain pair
594	HORVU.MOREX.r2.3HG0199730.1	1.8063	1.60196e-05	Q9ZQ94.1 RecName: Full=UDP-glycosyltransferase 73C5; AltName: Full=Cytokinin-O-glucosyltransferase 3; AltName: Full=Deoxynivalenol-glucosyl-transferase 1; AltName: Full=Zeatin O-glucosyltransferase 3; Short=AtZOG3 && PF00201:UDP-glucoronosyl and UDP-
595	HORVU.MOREX.r2.5HG0413730.1	1.8046	0.0384976	Q8L7I2.1 RecName: Full=Subtilisin-like protease SBT3.6; AltName: Full=Subtilase subfamily 3 member 6; Short=AtSBT3.6; Flags: Precursor && PF02225:PA domain|PF00082:Subtilase family|PF05922:Peptidase inhibitor I9
596	HORVU.MOREX.r2.2HG0079040.1	1.80391	3.11651e-09	Q7G764.1 RecName: Full=Probable NAD(P)H-dependent oxidoreductase 1 && PF00248:Aldo/keto reductase family
597	HORVU.MOREX.r2.1HG0049610.1	1.80267	5.09219e-05
598	HORVU.MOREX.r2.3HG0249560.1	1.7975	9.51798e-06	Q8S1N1.1 RecName: Full=Magnesium transporter MRS2-E >A2WXD3.1 RecName: Full=Magnesium transporter MRS2-E && -
599	HORVU.MOREX.r2.2HG0166780.1	1.7963	0.00968031	Q42600.1 RecName: Full=Cytochrome P450 84A1; AltName: Full=Ferulate-5-hydroxylase; Short=F5H && PF00067:Cytochrome P450
600	HORVU.MOREX.r2.3HG0221550.1	1.79533	1.09597e-13	Q9LTS4.1 RecName: Full=Putative transcription factor bHLH041; AltName: Full=Basic helix-loop-helix protein 41; Short=AtbHLH41; Short=bHLH 41; AltName: Full=Transcription factor EN 51; AltName: Full=bHLH transcription factor bHLH041 && PF00010:Helix-l
601	HORVU.MOREX.r2.6HG0496060.1	1.79395	2.66972e-13	Q9M2Z4.1 RecName: Full=Membrane steroid-binding protein 2; Short=AtMP2; AltName: Full=Membrane-associated progesterone-binding protein 3; Short=AtMAPR3 && PF00173:Cytochrome b5-like Heme/Steroid binding domain
602	HORVU.MOREX.r2.1HG0040510.1	1.79373	1.75325e-05	Q06398.2 RecName: Full=Probable glutathione S-transferase GSTU6; AltName: Full=28 kDa cold-induced protein && PF13417:Glutathione S-transferase, N-terminal domain|PF13410:Glutathione S-transferase, C-terminal domain
603	HORVU.MOREX.r2.2HG0089450.1	1.79197	9.08075e-06	O80939.1 RecName: Full=L-type lectin-domain containing receptor kinase IV.1; Short=Arabidopsis thaliana lectin-receptor kinase e; Short=AthlecRK-e; Short=LecRK-IV.1; AltName: Full=Lectin Receptor Kinase 1; Flags: Precursor && PF00139:Legume lectin do
604	HORVU.MOREX.r2.3HG0227140.1	1.79131	0.0100304	Q42456.2 RecName: Full=Aspartic proteinase oryzasin-1; Flags: Precursor && PF05184:Saposin-like type B, region 1|PF03489:Saposin-like type B, region 2|PF00026:Eukaryotic aspartyl protease
605	HORVU.MOREX.r2.5HG0393010.1	1.78511	2.20293e-06	C0LGG4.2 RecName: Full=Probable LRR receptor-like serine/threonine-protein kinase At1g51860; Flags: Precursor && PF12819:Carbohydrate-binding protein of the ER|PF07714:Protein tyrosine kinase
606	HORVU.MOREX.r2.2HG0177960.1	1.78463	1.67677e-06	Q9LMN6.1 RecName: Full=Wall-associated receptor kinase 4; Flags: Precursor && PF13947:Wall-associated receptor kinase galacturonan-binding|PF00069:Protein kinase domain
607	HORVU.MOREX.r2.4HG0338490.1	1.78458	0.0313868
608	HORVU.MOREX.r2.2HG0151140.1	1.78356	0.00135583	Q9SCP6.1 RecName: Full=UDP-glycosyltransferase 73D1 && PF00201:UDP-glucoronosyl and UDP-glucosyl transferase
609	HORVU.MOREX.r2.3HG0255630.1	1.7804	0.015299
610	HORVU.MOREX.r2.6HG0485060.1	1.77504	0.0167837	F4I114.1 RecName: Full=Probable serine/threonine-protein kinase At1g09600 && PF00069:Protein kinase domain
611	HORVU.MOREX.r2.1HG0051720.1	1.77147	3.3477e-06	Q9FG13.1 RecName: Full=Probable carboxylesterase 15; AltName: Full=AtCXE15 && PF07859:alpha/beta hydrolase fold
612	HORVU.MOREX.r2.7HG0535520.1	1.76395	2.72891e-08	Q9LPL3.1 RecName: Full=Probable indole-3-pyruvate monooxygenase YUCCA11; AltName: Full=Flavin-containing monooxygenase YUCCA11 && PF00743:Flavin-binding monooxygenase-like
613	HORVU.MOREX.r2.7HG0566840.1	1.75893	0.000715799	PF13639:Ring finger domain
614	HORVU.MOREX.r2.6HG0456060.1	1.75662	0.00940865
615	HORVU.MOREX.r2.7HG0602230.1	1.7553	0.0178197	Q9LSI9.1 RecName: Full=Inactive LRR receptor-like serine/threonine-protein kinase BIR2; AltName: Full=Protein BAK1-INTERACTING RECEPTOR-LIKE KINASE 2; Flags: Precursor && PF08263:Leucine rich repeat N-terminal domain
616	HORVU.MOREX.r2.3HG0204200.1	1.75302	0.00100415	O64697.1 RecName: Full=Cytochrome P450 710A1; AltName: Full=C-22 sterol desaturase && PF00067:Cytochrome P450
617	HORVU.MOREX.r2.1HG0040640.1	1.75207	1.70571e-08	Q06398.2 RecName: Full=Probable glutathione S-transferase GSTU6; AltName: Full=28 kDa cold-induced protein && PF13417:Glutathione S-transferase, N-terminal domain
618	HORVU.MOREX.r2.2HG0089500.1	1.75193	4.86236e-07	Q9M2S4.1 RecName: Full=L-type lectin-domain containing receptor kinase S.4; Short=LecRK-S.4; Flags: Precursor && PF00069:Protein kinase domain
619	HORVU.MOREX.r2.3HG0186920.1	1.74797	0.0259487	O65479.2 RecName: Full=Putative cysteine-rich receptor-like protein kinase 20; Short=Cysteine-rich RLK20; Flags: Precursor && PF07714:Protein tyrosine kinase|PF01657:Salt stress response/antifungal
620	HORVU.MOREX.r2.2HG0089430.1	1.74583	3.35297e-09	Q9M345.1 RecName: Full=L-type lectin-domain containing receptor kinase IV.2; Short=Arabidopsis thaliana lectin-receptor kinase a4; Short=AthlecRK-a4; Short=LecRK-IV.2; AltName: Full=Protein SMALL, GLUED-TOGETHER, AND COLLAPSED POLLEN; Flags: Precurso
621	HORVU.MOREX.r2.5HG0426270.1	1.7406	1.19971e-09
622	HORVU.MOREX.r2.3HG0219570.1	1.73543	0.00618434
623	HORVU.MOREX.r2.7HG0550380.1	1.734	0.0160544
624	HORVU.MOREX.r2.7HG0533680.1	1.73078	0.00953484	PF05056:Protein of unknown function (DUF674)
625	HORVU.MOREX.r2.6HG0501440.1	1.72956	0.0028364	Q8LC69.2 RecName: Full=RING-H2 finger protein ATL8; AltName: Full=RING-type E3 ubiquitin transferase ATL8 && PF13639:Ring finger domain
626	HORVU.MOREX.r2.6HG0451290.1	1.72875	0.000359766	Q9XF43.1 RecName: Full=3-ketoacyl-CoA synthase 6; Short=KCS-6; AltName: Full=Cuticular protein 1; AltName: Full=Eceriferum 6; AltName: Full=Very long-chain fatty acid condensing enzyme 6; Short=VLCFA condensing enzyme 6 && PF08392:FAE1/Type III polyk
627	HORVU.MOREX.r2.2HG0156320.1	1.7264	4.16935e-07	Q93XP7.1 RecName: Full=Cis-zeatin O-glucosyltransferase 1; Short=cisZOG1 && PF00201:UDP-glucoronosyl and UDP-glucosyl transferase
628	HORVU.MOREX.r2.4HG0278450.1	1.72483	2.9349e-05
629	HORVU.MOREX.r2.1HG0055490.1	1.72458	4.67661e-09	Q5B5X8.2 RecName: Full=Probable glucan 1,3-beta-glucosidase A; AltName: Full=Exo-1,3-beta-glucanase 1; AltName: Full=Exo-1,3-beta-glucanase A; Flags: Precursor && PF00150:Cellulase (glycosyl hydrolase family 5)|PF06268:Fascin domain
630	HORVU.MOREX.r2.5HG0408070.1	1.72312	0.0374554	Q9SJA7.1 RecName: Full=Probable sarcosine oxidase && PF01266:FAD dependent oxidoreductase
631	HORVU.MOREX.r2.4HG0343650.1	1.72186	3.16089e-05	Q93Y91.1 RecName: Full=Sugar transport protein 5; AltName: Full=Hexose transporter 5 && PF00083:Sugar (and other) transporter
632	HORVU.MOREX.r2.3HG0182900.1	1.72061	0.0260217	Q9LY50.1 RecName: Full=Putative serine/threonine-protein kinase-like protein CCR3; AltName: Full=Protein CRINKLY 4 RELATED 3; Short=AtCRR3; Flags: Precursor && PF00069:Protein kinase domain
633	HORVU.MOREX.r2.5HG0394580.1	1.71908	8.95112e-10	PF07690:Major Facilitator Superfamily
634	HORVU.MOREX.r2.3HG0198750.1	1.71825	0.0329459	Q0DKA5.1 RecName: Full=Acyl transferase 7; Short=OsAT7 && PF02458:Transferase family
635	HORVU.MOREX.r2.2HG0090840.1	1.71777	0.0261358	PF03959:Serine hydrolase (FSH1)
636	HORVU.MOREX.r2.2HG0144090.1	1.71497	0.0298668
637	HORVU.MOREX.r2.2HG0144150.1	1.71397	0.0178197	Q5PNZ7.1 RecName: Full=Heavy metal-associated isoprenylated plant protein 46; Short=AtHIP46; AltName: Full=Farnesylated protein 5; Short=AtFP5; Flags: Precursor && -
638	HORVU.MOREX.r2.3HG0195710.1	1.70972	7.38125e-05	Q07423.1 RecName: Full=Hexose carrier protein HEX6 && PF00083:Sugar (and other) transporter
639	HORVU.MOREX.r2.3HG0247980.1	1.7092	4.60361e-09	Q40636.2 RecName: Full=Expansin-A2; AltName: Full=Alpha-expansin-2; AltName: Full=OsEXP2; AltName: Full=OsEXPA2; AltName: Full=OsaEXPa1.23; AltName: Full=RiExB; AltName: Full=RiExC; Flags: Precursor && PF03330:Rare lipoprotein A (RlpA)-like double-ps
640	HORVU.MOREX.r2.1HG0029940.1	1.70632	9.03517e-34	Q9SJL2.2 RecName: Full=Heavy metal-associated isoprenylated plant protein 5; Short=AtHIP05; AltName: Full=Farnesylated protein 2; Short=AtFP2; Flags: Precursor && PF00403:Heavy-metal-associated domain
641	HORVU.MOREX.r2.5HG0363560.1	1.70139	0.000926612	Q6J9S1.1 RecName: Full=Ethylene-responsive transcription factor RAP2-11; AltName: Full=Protein RELATED TO APETALA2 11 && PF00847:AP2 domain
642	HORVU.MOREX.r2.6HG0450840.1	1.69914	0.00570128	Q9FSV7.1 RecName: Full=Sucrose:sucrose 1-fructosyltransferase; AltName: Full=Sucrose 1(F)-fructosyltransferase; AltName: Full=Sucrose:sucrose 1(F)-beta-D-fructosyltransferase; Flags: Precursor && PF00251:Glycosyl hydrolases family 32 N-terminal domai
643	HORVU.MOREX.r2.7HG0601670.1	1.69893	0.0355331
644	HORVU.MOREX.r2.3HG0275770.1	1.69878	2.11003e-07	PF04749:PLAC8 family|PF11204:Protein of unknown function (DUF2985)
645	HORVU.MOREX.r2.1HG0046900.1	1.69865	3.61054e-05	O81117.2 RecName: Full=Cytochrome P450 94A1; AltName: Full=P450-dependent fatty acid omega-hydroxylase && PF00067:Cytochrome P450
646	HORVU.MOREX.r2.6HG0521020.1	1.69621	2.48974e-05	Q9LMN8.2 RecName: Full=Wall-associated receptor kinase 3; Flags: Precursor && PF07714:Protein tyrosine kinase
647	HORVU.MOREX.r2.4HG0281040.1	1.69502	3.47569e-15	PF03398:Regulator of Vps4 activity in the MVB pathway
648	HORVU.MOREX.r2.7HG0588050.1	1.69481	1.98202e-08	PF05678:VQ motif
649	HORVU.MOREX.r2.2HG0154910.1	1.69111	2.55067e-06	O82752.1 RecName: Full=Protein DETOXIFICATION 49; Short=AtDTX49; AltName: Full=Multidrug and toxic compound extrusion protein 49; Short=MATE protein 49; AltName: Full=Protein NOVEL ION CARRIER 1; Short=Protein NIC1 && PF01554:MatE
650	HORVU.MOREX.r2.5HG0416170.1	1.68866	0.00140853	Q9SGS5.1 RecName: Full=Uncharacterized protein At1g76070 && -
651	HORVU.MOREX.r2.3HG0206730.1	1.68581	0.0283048	PF03061:Thioesterase superfamily
652	HORVU.MOREX.r2.3HG0267000.1	1.68427	0.000109165
653	HORVU.MOREX.r2.7HG0558860.1	1.68338	0.000104367	PF13962:Domain of unknown function
654	HORVU.MOREX.r2.3HG0182590.1	1.67674	8.4384e-10
655	HORVU.MOREX.r2.5HG0399300.1	1.67257	1.30679e-06	Q9C5V5.2 RecName: Full=Glutamate receptor 2.8; AltName: Full=Ligand-gated ion channel 2.8; Flags: Precursor && PF00497:Bacterial extracellular solute-binding proteins, family 3|PF01094:Receptor family ligand binding region|PF00060:Ligand-gated ion ch
656	HORVU.MOREX.r2.7HG0620940.1	1.6702	1.59414e-08	Q84TH6.1 RecName: Full=Dirigent protein 23; Short=AtDIR23; Flags: Precursor && PF03018:Dirigent-like protein
657	HORVU.MOREX.r2.1HG0066230.1	1.66519	5.86894e-08	Q8VWQ5.1 RecName: Full=Probable WRKY transcription factor 50; AltName: Full=WRKY DNA-binding protein 50 && PF03106:WRKY DNA -binding domain
658	HORVU.MOREX.r2.3HG0187650.1	1.6649	5.57086e-05	Q5ZCK5.1 RecName: Full=Probable calcium-binding protein CML16; AltName: Full=Calmodulin-like protein 16 && PF13499:EF-hand domain pair
659	HORVU.MOREX.r2.2HG0173480.1	1.66069	2.35493e-14	O03982.1 RecName: Full=Heavy metal-associated isoprenylated plant protein 39; Short=AtHIP39; Flags: Precursor && PF00403:Heavy-metal-associated domain
660	HORVU.MOREX.r2.5HG0405100.1	1.6592	0.0184385	Q651X6.1 RecName: Full=Cellulose synthase-like protein E6; AltName: Full=OsCslE6 && PF03552:Cellulose synthase
661	HORVU.MOREX.r2.4HG0295050.1	1.65767	7.74361e-06	P83304.1 RecName: Full=Mannose/glucose-specific lectin && PF01419:Jacalin-like lectin domain
662	HORVU.MOREX.r2.1HG0015070.1	1.65186	4.85306e-11	P08818.2 RecName: Full=Serine carboxypeptidase 2; AltName: Full=CP-MII; AltName: Full=Carboxypeptidase D; AltName: Full=Serine carboxypeptidase II; Contains: RecName: Full=Serine carboxypeptidase 2 chain A; AltName: Full=Serine carboxypeptidase II ch
663	HORVU.MOREX.r2.6HG0499850.1	1.65052	5.26926e-08	PF03087:Arabidopsis protein of unknown function
664	HORVU.MOREX.r2.2HG0079990.1	1.64577	0.0357398	Q9SD62.1 RecName: Full=Putative receptor-like protein kinase At3g47110; Flags: Precursor && PF13855:Leucine rich repeat|PF00069:Protein kinase domain
665	HORVU.MOREX.r2.6HG0525720.1	1.64372	0.000365434	Q7XA39.1 RecName: Full=Putative disease resistance protein RGA4; AltName: Full=RGA4-blb && PF00931:NB-ARC domain
666	HORVU.MOREX.r2.UnG0624270.1	1.64368	2.15325e-05
667	HORVU.MOREX.r2.2HG0177100.1	1.64365	0.000270246	Q7XR62.1 RecName: Full=Probable inactive carboxylesterase Os04g0669700 && PF02230:Phospholipase/Carboxylesterase
668	HORVU.MOREX.r2.3HG0236510.1	1.64255	2.77975e-10	Q55EX9.2 RecName: Full=Putative methyltransferase DDB_G0268948 && PF08241:Methyltransferase domain
669	HORVU.MOREX.r2.4HG0325520.1	1.64025	0.00179907
670	HORVU.MOREX.r2.3HG0186310.1	1.63945	0.00256687	Q9LY84.1 RecName: Full=GDSL esterase/lipase At5g14450; AltName: Full=Extracellular lipase At5g14450; Flags: Precursor && PF00657:GDSL-like Lipase/Acylhydrolase
671	HORVU.MOREX.r2.3HG0239750.1	1.63813	3.03242e-07	Q8GU89.1 RecName: Full=ABC transporter G family member 37; Short=OsABCG37; AltName: Full=Pleiotropic drug resistance protein 8; Short=OsPDR8 && PF14510:ABC-transporter extracellular N-terminal|PF00005:ABC transporter|PF01061:ABC-2 type transporter|PF
672	HORVU.MOREX.r2.6HG0511520.1	1.63497	8.94155e-10	Q8LGA5.2 RecName: Full=E3 ubiquitin-protein ligase ATL31; AltName: Full=Protein CARBON/NITROGEN INSENSITIVE 1; AltName: Full=Protein SUPER SURVIVAL 1; AltName: Full=RING-H2 finger protein ATL31; AltName: Full=RING-type E3 ubiquitin transferase ATL31;
673	HORVU.MOREX.r2.1HG0004550.1	1.63133	0.049171	Q9LMN7.1 RecName: Full=Wall-associated receptor kinase 5; Flags: Precursor && PF07645:Calcium-binding EGF domain|PF00069:Protein kinase domain|PF13947:Wall-associated receptor kinase galacturonan-binding
674	HORVU.MOREX.r2.7HG0602770.1	1.63024	0.0399125	PF14389:Leucine-zipper of ternary complex factor MIP1|PF04784:Protein of unknown function, DUF547
675	HORVU.MOREX.r2.2HG0112800.1	1.62924	0.00385316	O81905.1 RecName: Full=Receptor-like serine/threonine-protein kinase SD1-8; AltName: Full=Arabidopsis thaliana receptor kinase 3; AltName: Full=S-domain-1 (SD1) receptor kinase 8; Short=SD1-8; Flags: Precursor && PF01453:D-mannose binding lectin|PF07
676	HORVU.MOREX.r2.2HG0088550.1	1.62813	0.0447345	O49621.1 RecName: Full=MLO-like protein 1; Short=AtMlo1; AltName: Full=MLO protein homolog 1; Short=AtMlo-H1 && PF03094:Mlo family
677	HORVU.MOREX.r2.5HG0385340.1	1.6233	1.99483e-10	P29036.2 RecName: Full=Ferritin-1, chloroplastic; AltName: Full=ZmFer1; Flags: Precursor && PF00210:Ferritin-like domain
678	HORVU.MOREX.r2.7HG0591390.1	1.6219	0.00133957	Q9SKD9.1 RecName: Full=Probable WRKY transcription factor 46; AltName: Full=WRKY DNA-binding protein 46 && PF03106:WRKY DNA -binding domain
679	HORVU.MOREX.r2.5HG0445920.1	1.62072	0.0142169	O65479.2 RecName: Full=Putative cysteine-rich receptor-like protein kinase 20; Short=Cysteine-rich RLK20; Flags: Precursor && PF01657:Salt stress response/antifungal|PF07714:Protein tyrosine kinase
680	HORVU.MOREX.r2.7HG0554980.1	1.61965	5.65523e-09	P35792.1 RecName: Full=Pathogenesis-related protein PRB1-2; Flags: Precursor && PF00188:Cysteine-rich secretory protein family
681	HORVU.MOREX.r2.1HG0058090.1	1.61926	2.37999e-13	Q9SRM0.1 RecName: Full=RING-H2 finger protein ATL66; AltName: Full=RING-type E3 ubiquitin transferase ATL66 && PF13639:Ring finger domain
682	HORVU.MOREX.r2.7HG0567670.1	1.61914	3.43638e-06	Q9LZD3.1 RecName: Full=Exocyst complex component EXO70A1; Short=AtExo70a1; AltName: Full=Exocyst subunit Exo70 family protein A1 && PF03081:Exo70 exocyst complex subunit
683	HORVU.MOREX.r2.3HG0244560.1	1.61792	1.87243e-08	O81906.1 RecName: Full=G-type lectin S-receptor-like serine/threonine-protein kinase B120; Flags: Precursor && PF08276:PAN-like domain|PF01453:D-mannose binding lectin|PF07714:Protein tyrosine kinase|PF00954:S-locus glycoprotein domain
684	HORVU.MOREX.r2.4HG0332500.1	1.61379	1.13682e-10	Q8VZ80.2 RecName: Full=Polyol transporter 5; AltName: Full=Protein POLYOL TRANSPORTER 5; Short=AtPLT5; AltName: Full=Sugar-proton symporter PLT5 && PF00083:Sugar (and other) transporter
685	HORVU.MOREX.r2.4HG0319980.1	1.60835	1.17178e-05	Q10MX1.1 RecName: Full=Probable protein phosphatase 2C 32; Short=OsPP2C32 && PF00481:Protein phosphatase 2C
686	HORVU.MOREX.r2.6HG0508290.1	1.60485	2.13151e-07	Q9C971.1 RecName: Full=Gibberellin 3-beta-dioxygenase 4; AltName: Full=GA 3-oxidase 4; Short=AtGA3ox3; Short=AtGA3ox4; AltName: Full=Gibberellin 3 beta-hydroxylase 4 && PF03171:2OG-Fe(II) oxygenase superfamily
687	HORVU.MOREX.r2.1HG0044730.1	1.59933	9.02504e-09	Q41238.1 RecName: Full=Linoleate 9S-lipoxygenase 6; AltName: Full=Lipoxygenase 1-5; Short=StLOX1; Short=lox1:St:3 && PF01477:PLAT/LH2 domain|PF00305:Lipoxygenase
688	HORVU.MOREX.r2.5HG0392730.1	1.59638	3.33822e-06	Q8H0Y8.2 RecName: Full=Probable WRKY transcription factor 41; AltName: Full=WRKY DNA-binding protein 41 && PF03106:WRKY DNA -binding domain
689	HORVU.MOREX.r2.2HG0168740.1	1.59157	7.64851e-15
690	HORVU.MOREX.r2.6HG0451340.1	1.59015	1.36278e-07	PF05633:Protein of unknown function (DUF793)
691	HORVU.MOREX.r2.5HG0397440.1	1.58995	3.30987e-08	Q9ZT07.3 RecName: Full=G-type lectin S-receptor-like serine/threonine-protein kinase RKS1; AltName: Full=Receptor-like protein kinase 1; Flags: Precursor && PF07714:Protein tyrosine kinase
692	HORVU.MOREX.r2.3HG0186950.1	1.58831	0.0073131	O65479.2 RecName: Full=Putative cysteine-rich receptor-like protein kinase 20; Short=Cysteine-rich RLK20; Flags: Precursor && PF07714:Protein tyrosine kinase|PF01657:Salt stress response/antifungal
693	HORVU.MOREX.r2.5HG0418250.1	1.58733	4.00954e-07	O81906.1 RecName: Full=G-type lectin S-receptor-like serine/threonine-protein kinase B120; Flags: Precursor && PF01453:D-mannose binding lectin|PF07714:Protein tyrosine kinase|PF00954:S-locus glycoprotein domain|PF08276:PAN-like domain
694	HORVU.MOREX.r2.7HG0597730.1	1.58642	1.0717e-05	Q9LY87.1 RecName: Full=E3 ubiquitin-protein ligase RGLG2; AltName: Full=RING domain ligase 2 && PF07002:Copine|PF13920:Zinc finger, C3HC4 type (RING finger)
695	HORVU.MOREX.r2.1HG0044540.1	1.58248	1.03465e-07	Q8VZP6.1 RecName: Full=Putative glucuronosyltransferase PGSIP8; AltName: Full=Glycogenin-like protein 8; AltName: Full=Plant glycogenin-like starch initiation protein 8 && -
696	HORVU.MOREX.r2.4HG0341130.1	1.57853	0.0005422	Q9LXA5.1 RecName: Full=L-type lectin-domain containing receptor kinase IX.1; Short=LecRK-IX.1; Flags: Precursor && PF00069:Protein kinase domain|PF00182:Chitinase class I
697	HORVU.MOREX.r2.6HG0453810.1	1.57682	0.0386229
698	HORVU.MOREX.r2.5HG0397720.1	1.57674	2.06344e-08	Q75IC7.1 RecName: Full=Secretory carrier-associated membrane protein 4; Short=Secretory carrier membrane protein 4 && PF04144:SCAMP family
699	HORVU.MOREX.r2.2HG0150550.1	1.57662	3.3611e-09	Q43210.1 RecName: Full=Phenylalanine ammonia-lyase && PF00221:Aromatic amino acid lyase
700	HORVU.MOREX.r2.3HG0191270.1	1.57485	0.000201857	Q7XA39.1 RecName: Full=Putative disease resistance protein RGA4; AltName: Full=RGA4-blb && PF00931:NB-ARC domain|PF13855:Leucine rich repeat
701	HORVU.MOREX.r2.3HG0246450.1	1.57471	0.000116036	O64483.1 RecName: Full=Senescence-induced receptor-like serine/threonine-protein kinase; AltName: Full=FLG22-induced receptor-like kinase 1; Flags: Precursor && PF07714:Protein tyrosine kinase|PF12819:Carbohydrate-binding protein of the ER
702	HORVU.MOREX.r2.5HG0427610.1	1.57227	0.00867513	Q9FKL6.1 RecName: Full=Calmodulin-binding protein 60 B && PF07887:Calmodulin binding protein-like
703	HORVU.MOREX.r2.7HG0542400.1	1.56639	0.000572987	Q9T0A0.1 RecName: Full=Long chain acyl-CoA synthetase 4 && PF00501:AMP-binding enzyme
704	HORVU.MOREX.r2.1HG0057280.1	1.565	6.14739e-07	Q42641.1 RecName: Full=Non-specific lipid-transfer protein A; Short=LTP A; AltName: Full=Wax-associated protein 9A; Flags: Precursor && PF00234:Protease inhibitor/seed storage/LTP family
705	HORVU.MOREX.r2.6HG0458320.1	1.56173	2.67474e-05	Q8VYJ2.1 RecName: Full=AT-hook motif nuclear-localized protein 1 && PF03479:Domain of unknown function (DUF296)
706	HORVU.MOREX.r2.3HG0203750.1	1.56172	2.60698e-05
707	HORVU.MOREX.r2.3HG0187160.1	1.55563	0.0151274	Q943E9.1 RecName: Full=17.9 kDa heat shock protein 2; Short=OsHsp17.9B && PF00011:Hsp20/alpha crystallin family
708	HORVU.MOREX.r2.6HG0518840.1	1.55025	0.00321252	PF13962:Domain of unknown function
709	HORVU.MOREX.r2.2HG0104380.1	1.53988	1.45105e-07	Q5G8Z3.1 RecName: Full=Protein EGG APPARATUS-1; AltName: Full=ZmEA1 && -
710	HORVU.MOREX.r2.5HG0399850.1	1.53812	1.99483e-10	Q9SUD4.1 RecName: Full=Tetraspanin-7 && PF00335:Tetraspanin family
711	HORVU.MOREX.r2.7HG0545620.1	1.53534	1.50654e-08
712	HORVU.MOREX.r2.6HG0491480.1	1.53124	3.39544e-07	Q6K8R2.1 RecName: Full=Chitinase 6; AltName: Full=Pathogenesis related (PR)-3 chitinase 6; Flags: Precursor && PF00182:Chitinase class I|PF00187:Chitin recognition protein
713	HORVU.MOREX.r2.7HG0612100.1	1.52772	5.99779e-09	Q9LIE6.1 RecName: Full=VQ motif-containing protein 22; Short=AtVQ22 && PF05678:VQ motif
714	HORVU.MOREX.r2.6HG0513100.1	1.5256	0.0130863
715	HORVU.MOREX.r2.1HG0070680.1	1.52357	1.08675e-08	Q9SGN6.1 RecName: Full=MACPF domain-containing protein NSL1; AltName: Full=Protein NECROTIC SPOTTED LESIONS 1; Short=Protein NSL1 && PF01823:MAC/Perforin domain
716	HORVU.MOREX.r2.5HG0428930.1	1.52333	3.25049e-06	Q9LRJ9.1 RecName: Full=Cysteine-rich repeat secretory protein 38; Flags: Precursor && PF01657:Salt stress response/antifungal
717	HORVU.MOREX.r2.6HG0476220.1	1.52184	2.21303e-07	O22808.1 RecName: Full=Protein LYK5; AltName: Full=LysM domain receptor-like kinase 5; AltName: Full=LysM-containing receptor-like kinase 5; Flags: Precursor && PF01476:LysM domain|PF07714:Protein tyrosine kinase
718	HORVU.MOREX.r2.4HG0276520.1	1.51911	0.0101009	Q8VZG8.3 RecName: Full=MDIS1-interacting receptor like kinase 2; Short=AtMIK2; AltName: Full=Probable LRR receptor-like serine/threonine-protein kinase At4g08850; Flags: Precursor && PF00069:Protein kinase domain|PF12799:Leucine Rich repeats (2 copie
719	HORVU.MOREX.r2.1HG0058220.1	1.51854	6.07854e-06	PF05553:Cotton fibre expressed protein
720	HORVU.MOREX.r2.2HG0114080.1	1.51819	8.55925e-06	Q0D5R2.1 RecName: Full=Cysteine-rich receptor-like protein kinase 10; Short=Cysteine-rich RLK10; Flags: Precursor && PF01657:Salt stress response/antifungal|PF07714:Protein tyrosine kinase
721	HORVU.MOREX.r2.6HG0522210.1	1.51622	0.0457776	Q38834.2 RecName: Full=Disease resistance RPP13-like protein 4; AltName: Full=Disease resistance protein ZAR1; AltName: Full=Protein HOPZ-ACTIVATED RESISTANCE 1 && PF00931:NB-ARC domain
722	HORVU.MOREX.r2.7HG0596110.1	1.51416	1.34563e-06	Q9FI25.1 RecName: Full=Berberine bridge enzyme-like 27; Short=AtBBE-like 27; Flags: Precursor && PF08031:Berberine and berberine like|PF01565:FAD binding domain
723	HORVU.MOREX.r2.3HG0262900.1	1.51394	0.00442352	Q0JG89.2 RecName: Full=Putative glutaredoxin-C2 && PF00462:Glutaredoxin
724	HORVU.MOREX.r2.5HG0406490.1	1.51005	0.0282682	Q9LPS9.1 RecName: Full=Pirin-like protein At1g50590 && PF02678:Pirin|PF05726:Pirin C-terminal cupin domain
725	HORVU.MOREX.r2.2HG0085930.1	1.5038	7.81175e-10
726	HORVU.MOREX.r2.UnG0624720.1	1.50068	0.000507396	O65857.2 RecName: Full=Probable glutathione S-transferase GSTF1; AltName: Full=GST-I && PF02798:Glutathione S-transferase, N-terminal domain|PF00043:Glutathione S-transferase, C-terminal domain
727	HORVU.MOREX.r2.5HG0422250.1	1.4984	5.15092e-05	Q84MA5.1 RecName: Full=Cationic amino acid transporter 1; AltName: Full=Amino acid transporter 1 && PF13906:C-terminus of AA_permease|PF13520:Amino acid permease
728	HORVU.MOREX.r2.6HG0451100.1	1.49832	0.000505109	Q9LMN7.1 RecName: Full=Wall-associated receptor kinase 5; Flags: Precursor && PF13947:Wall-associated receptor kinase galacturonan-binding|PF00069:Protein kinase domain
729	HORVU.MOREX.r2.5HG0423640.1	1.49726	0.0447164	PF02458:Transferase family
730	HORVU.MOREX.r2.3HG0275710.1	1.49708	1.80763e-07	Q93ZS9.1 RecName: Full=Zinc finger CCCH domain-containing protein 47; Short=AtC3H47; AltName: Full=AtSZF1 && -
731	HORVU.MOREX.r2.6HG0463370.1	1.49552	0.000607042	Q9FNJ5.1 RecName: Full=F-box/FBD/LRR-repeat protein At5g22660 && PF08387:FBD|PF00646:F-box domain
732	HORVU.MOREX.r2.3HG0187780.1	1.49513	4.65121e-10	P0C5E2.3 RecName: Full=LEAF RUST 10 DISEASE-RESISTANCE LOCUS RECEPTOR-LIKE PROTEIN KINASE-like 1.2; AltName: Full=Probable receptor-like serine/threonine-protein kinase LRK10L-1.2; Flags: Precursor && PF14380:Wall-associated receptor kinase C-termina
733	HORVU.MOREX.r2.6HG0521170.1	1.49263	0.000655579	Q9LUC5.1 RecName: Full=Cytochrome P450 72A15 && PF00067:Cytochrome P450
734	HORVU.MOREX.r2.5HG0429640.1	1.49123	1.71436e-09	Q9ZSD4.1 RecName: Full=Syntaxin-121; Short=AtSYP121; AltName: Full=Syntaxin-related protein At-Syr1 && PF05739:SNARE domain|PF00804:Syntaxin
735	HORVU.MOREX.r2.3HG0199800.1	1.48959	5.47652e-12	Q9ZQ94.1 RecName: Full=UDP-glycosyltransferase 73C5; AltName: Full=Cytokinin-O-glucosyltransferase 3; AltName: Full=Deoxynivalenol-glucosyl-transferase 1; AltName: Full=Zeatin O-glucosyltransferase 3; Short=AtZOG3 && PF00201:UDP-glucoronosyl and UDP-
736	HORVU.MOREX.r2.5HG0350950.1	1.48381	3.03242e-07
737	HORVU.MOREX.r2.1HG0077220.1	1.48354	0.0139427	Q8VZG2.1 RecName: Full=Protein HYPER-SENSITIVITY-RELATED 4; Short=AtHSR4; AltName: Full=BCS1-like protein && PF00004:ATPase family associated with various cellular activities (AAA)|PF14363:Domain associated at C-terminal with AAA
738	HORVU.MOREX.r2.6HG0476030.1	1.48093	0.028751	PF14009:Domain of unknown function (DUF4228)
739	HORVU.MOREX.r2.3HG0195530.1	1.48024	7.95528e-05	PF13855:Leucine rich repeat
740	HORVU.MOREX.r2.6HG0498680.1	1.47825	0.000496947	Q9XEA8.1 RecName: Full=Cysteine synthase; Short=CSase; AltName: Full=O-acetylserine (thiol)-lyase; Short=OAS-TL; AltName: Full=O-acetylserine sulfhydrylase && PF00291:Pyridoxal-phosphate dependent enzyme
741	HORVU.MOREX.r2.7HG0568680.1	1.47791	3.10948e-05	F8WKW0.1 RecName: Full=Crocetin glucosyltransferase, chloroplastic; AltName: Full=UDP-glucose glucosyltransferase 1; Short=GjUGT1; AltName: Full=UDP-glycosyltransferase 75L6; Flags: Precursor && -
742	HORVU.MOREX.r2.3HG0233260.1	1.47299	0.0192026	PF14380:Wall-associated receptor kinase C-terminal
743	HORVU.MOREX.r2.3HG0199680.1	1.46984	0.0242523	Q9ZQ96.1 RecName: Full=UDP-glycosyltransferase 73C3 && PF00201:UDP-glucoronosyl and UDP-glucosyl transferase
744	HORVU.MOREX.r2.7HG0618780.1	1.46646	1.07771e-08	Q9LUC8.1 RecName: Full=Cytochrome P450 72A13 && PF00067:Cytochrome P450
745	HORVU.MOREX.r2.2HG0108200.1	1.46568	5.26926e-08	Q9XIH7.1 RecName: Full=Putative polyol transporter 1 && PF00083:Sugar (and other) transporter
746	HORVU.MOREX.r2.5HG0425940.1	1.46514	8.08544e-05	Q42430.1 RecName: Full=Zinc finger protein 1; AltName: Full=WZF1 && PF13912:C2H2-type zinc finger
747	HORVU.MOREX.r2.2HG0173820.1	1.46448	0.00322359	P24805.1 RecName: Full=Stem-specific protein TSJT1 && PF12481:Aluminium induced protein
748	HORVU.MOREX.r2.4HG0333490.1	1.46443	0.00270195	Q9SJL2.2 RecName: Full=Heavy metal-associated isoprenylated plant protein 5; Short=AtHIP05; AltName: Full=Farnesylated protein 2; Short=AtFP2; Flags: Precursor && PF00403:Heavy-metal-associated domain
749	HORVU.MOREX.r2.3HG0184770.1	1.46097	2.12405e-11	O23081.2 RecName: Full=Cysteine-rich receptor-like protein kinase 41; Short=Cysteine-rich RLK41; Flags: Precursor && PF07714:Protein tyrosine kinase
750	HORVU.MOREX.r2.5HG0388880.1	1.46	0.0490397	PF13639:Ring finger domain
751	HORVU.MOREX.r2.4HG0340750.1	1.45728	2.56138e-07	Q9SDA8.1 RecName: Full=F-box/LRR-repeat protein 10 && -
752	HORVU.MOREX.r2.2HG0108210.1	1.45572	3.8944e-07	Q8VZ80.2 RecName: Full=Polyol transporter 5; AltName: Full=Protein POLYOL TRANSPORTER 5; Short=AtPLT5; AltName: Full=Sugar-proton symporter PLT5 && PF00083:Sugar (and other) transporter
753	HORVU.MOREX.r2.5HG0397950.1	1.45321	0.00120355	Q9ZQI3.1 RecName: Full=GDSL esterase/lipase At2g27360; AltName: Full=Extracellular lipase At2g27360; Flags: Precursor && PF00657:GDSL-like Lipase/Acylhydrolase
754	HORVU.MOREX.r2.7HG0547970.1	1.45239	0.00912069	Q9C5V5.2 RecName: Full=Glutamate receptor 2.8; AltName: Full=Ligand-gated ion channel 2.8; Flags: Precursor && PF00497:Bacterial extracellular solute-binding proteins, family 3|PF00060:Ligand-gated ion channel
755	HORVU.MOREX.r2.7HG0530810.1	1.45231	8.64451e-06	Q9LHZ7.1 RecName: Full=Cellulose synthase-like protein D2; AltName: Full=OsCslD2 && PF03552:Cellulose synthase|PF14570:RING/Ubox like zinc-binding domain
756	HORVU.MOREX.r2.5HG0425110.1	1.45048	2.30889e-06	Q9C983.1 RecName: Full=Probable WRKY transcription factor 57; AltName: Full=WRKY DNA-binding protein 57 && PF03106:WRKY DNA -binding domain
757	HORVU.MOREX.r2.2HG0163110.1	1.45029	0.0256347	Q9SCZ4.1 RecName: Full=Receptor-like protein kinase FERONIA; AltName: Full=Protein SIRENE; Flags: Precursor && PF12819:Carbohydrate-binding protein of the ER
758	HORVU.MOREX.r2.4HG0279340.1	1.44923	7.268e-06	P22180.1 RecName: Full=Plasma membrane ATPase 1; AltName: Full=Proton pump 1 && PF00690:Cation transporter/ATPase, N-terminus|PF00122:E1-E2 ATPase|PF00702:haloacid dehalogenase-like hydrolase
759	HORVU.MOREX.r2.5HG0410760.1	1.44857	5.83238e-05	B7F7K7.1 RecName: Full=Beta-glucosidase 31; Short=Os9bglu31; Flags: Precursor && PF00232:Glycosyl hydrolase family 1
760	HORVU.MOREX.r2.2HG0095190.1	1.4474	0.00254753
761	HORVU.MOREX.r2.2HG0115940.1	1.44573	0.0130598	Q9FN75.1 RecName: Full=AAA-ATPase At5g17760 && PF14363:Domain associated at C-terminal with AAA|PF00004:ATPase family associated with various cellular activities (AAA)
762	HORVU.MOREX.r2.3HG0232870.1	1.44426	7.56644e-06	PF14009:Domain of unknown function (DUF4228)
763	HORVU.MOREX.r2.6HG0471530.1	1.44373	0.000179378	Q9LYD8.1 RecName: Full=L-gulonolactone oxidase 3; Short=AtGulLO3; Flags: Precursor && PF01565:FAD binding domain|PF04030:D-arabinono-1,4-lactone oxidase
764	HORVU.MOREX.r2.2HG0143070.1	1.44224	2.60526e-07	Q66HG4.1 RecName: Full=Aldose 1-epimerase; AltName: Full=Galactose mutarotase && PF01263:Aldose 1-epimerase
765	HORVU.MOREX.r2.3HG0262520.1	1.4387	0.00167534	Q39224.1 RecName: Full=Protein SRG1; Short=AtSRG1; AltName: Full=Protein SENESCENCE-RELATED GENE 1 && PF03171:2OG-Fe(II) oxygenase superfamily|PF14226:non-haem dioxygenase in morphine synthesis N-terminal
766	HORVU.MOREX.r2.2HG0155850.1	1.43586	1.74478e-05
767	HORVU.MOREX.r2.5HG0423440.1	1.43479	0.000529458	Q84MN0.1 RecName: Full=Calmodulin-like protein 4 && PF13499:EF-hand domain pair
768	HORVU.MOREX.r2.2HG0090050.1	1.43462	7.07561e-08	Q9FXB2.1 RecName: Full=Galactinol synthase 2; Short=AtGolS2; Short=GolS-2 && PF01501:Glycosyl transferase family 8
769	HORVU.MOREX.r2.1HG0058150.1	1.43446	0.0151436	O26373.1 RecName: Full=UPF0098 protein MTH_273 && PF01161:Phosphatidylethanolamine-binding protein
770	HORVU.MOREX.r2.3HG0203910.1	1.43347	7.43094e-05	Q9SLC3.1 RecName: Full=E3 ubiquitin-protein ligase ATL41; AltName: Full=RING-H2 finger protein ATL41; AltName: Full=RING-type E3 ubiquitin transferase ATL41 && PF13639:Ring finger domain
771	HORVU.MOREX.r2.1HG0041980.1	1.43287	3.88318e-07	Q336N8.1 RecName: Full=Lysine-specific demethylase JMJ706; AltName: Full=Jumonji domain-containing protein 706; AltName: Full=Lysine-specific histone demethylase JMJ706; AltName: Full=Protein JUMONJI 706 && PF02373:JmjC domain, hydroxylase|PF02928:C5
772	HORVU.MOREX.r2.7HG0540690.1	1.43212	0.000924867	Q9ZNU2.1 RecName: Full=NAC domain-containing protein 18; Short=ANAC018; AltName: Full=Protein NAC-REGULATED SEED MORPHOLOGY 2; AltName: Full=Protein NO APICAL MERISTEM; Short=AtNAM && PF02365:No apical meristem (NAM) protein
773	HORVU.MOREX.r2.7HG0565210.1	1.43189	0.000536606	Q9FG33.1 RecName: Full=Probable L-type lectin-domain containing receptor kinase S.5; Short=LecRK-S.5; Flags: Precursor && PF00139:Legume lectin domain|PF07714:Protein tyrosine kinase
774	HORVU.MOREX.r2.1HG0064820.1	1.43123	0.0342507	Q40541.1 RecName: Full=Mitogen-activated protein kinase kinase kinase NPK1; AltName: Full=Nicotiana protein kinase 1 && PF00069:Protein kinase domain
775	HORVU.MOREX.r2.7HG0619230.1	1.42465	9.8669e-06	Q9C891.1 RecName: Full=Dirigent protein 20; Short=AtDIR20; Flags: Precursor && PF03018:Dirigent-like protein
776	HORVU.MOREX.r2.3HG0250910.1	1.42428	0.0286185	Q8W030.1 RecName: Full=Zinc finger protein WIP4; AltName: Full=WIP-domain protein 4; Short=AtWIP4 && -
777	HORVU.MOREX.r2.5HG0356530.1	1.42417	0.032685	PF05678:VQ motif
778	HORVU.MOREX.r2.4HG0280660.1	1.42398	0.0011464	Q10E50.1 RecName: Full=Phospholipase A2 homolog 3; Flags: Precursor && -
779	HORVU.MOREX.r2.7HG0560950.1	1.42066	2.54371e-08
780	HORVU.MOREX.r2.2HG0159360.1	1.41511	0.0379028	Q7XPF7.2 RecName: Full=Probable cation transporter HKT7; Short=OsHKT7 && PF02386:Cation transport protein
781	HORVU.MOREX.r2.2HG0177180.1	1.41506	9.23644e-05	O80339.1 RecName: Full=Ethylene-responsive transcription factor 3; Short=AtERF3; AltName: Full=Ethylene-responsive element-binding factor 3; Short=EREBP-3 && PF00847:AP2 domain
782	HORVU.MOREX.r2.7HG0532610.1	1.41459	9.56127e-07	PF12796:Ankyrin repeats (3 copies)
783	HORVU.MOREX.r2.7HG0555650.1	1.41418	0.00458065	Q8VY81.1 RecName: Full=Nudix hydrolase 21, chloroplastic; Short=AtNUDT21; Flags: Precursor && PF00293:NUDIX domain
784	HORVU.MOREX.r2.1HG0058040.1	1.41298	8.30564e-05	C0LGU7.1 RecName: Full=Protein MALE DISCOVERER 1; Short=AtMDIS1; AltName: Full=Probable LRR receptor-like serine/threonine-protein kinase At5g45840; Flags: Precursor && PF07714:Protein tyrosine kinase|PF08263:Leucine rich repeat N-terminal domain|PF1
785	HORVU.MOREX.r2.5HG0364350.1	1.40634	0.000364728	Q9FLD5.1 RecName: Full=AAA-ATPase ASD, mitochondrial; AltName: Full=AAA-ATPase 1; AltName: Full=Protein ATPASE-IN-SEED-DEVELOPMENT && PF14363:Domain associated at C-terminal with AAA|PF00004:ATPase family associated with various cellular activities (
786	HORVU.MOREX.r2.1HG0066420.1	1.40386	0.00719109	Q8C5W4.2 RecName: Full=MORC family CW-type zinc finger protein 2B; AltName: Full=TCE6 && PF07496:CW-type Zinc Finger|PF13589:Histidine kinase-, DNA gyrase B-, and HSP90-like ATPase
787	HORVU.MOREX.r2.7HG0620190.1	1.40197	1.2722e-10	Q8VYV9.1 RecName: Full=Aspartyl protease family protein 1; Flags: Precursor && PF14543:Xylanase inhibitor N-terminal|PF14541:Xylanase inhibitor C-terminal
788	HORVU.MOREX.r2.1HG0073300.1	1.40192	1.36386e-12	Q9SCZ4.1 RecName: Full=Receptor-like protein kinase FERONIA; AltName: Full=Protein SIRENE; Flags: Precursor && PF07714:Protein tyrosine kinase|PF12819:Carbohydrate-binding protein of the ER
789	HORVU.MOREX.r2.6HG0510550.1	1.40102	0.0154381	Q5NDE4.1 RecName: Full=Protein O-linked-mannose beta-1,4-N-acetylglucosaminyltransferase 2; Short=POMGnT2; AltName: Full=Extracellular O-linked N-acetylglucosamine transferase-like; AltName: Full=Glycosyltransferase-like domain-containing protein 2 &
790	HORVU.MOREX.r2.2HG0158950.1	1.40004	1.04363e-05	O80339.1 RecName: Full=Ethylene-responsive transcription factor 3; Short=AtERF3; AltName: Full=Ethylene-responsive element-binding factor 3; Short=EREBP-3 && PF00847:AP2 domain
791	HORVU.MOREX.r2.2HG0173490.1	1.39858	1.40365e-13	O03982.1 RecName: Full=Heavy metal-associated isoprenylated plant protein 39; Short=AtHIP39; Flags: Precursor && PF00403:Heavy-metal-associated domain
792	HORVU.MOREX.r2.2HG0114490.1	1.39708	2.30717e-05	O65479.2 RecName: Full=Putative cysteine-rich receptor-like protein kinase 20; Short=Cysteine-rich RLK20; Flags: Precursor && PF01657:Salt stress response/antifungal|PF07714:Protein tyrosine kinase
793	HORVU.MOREX.r2.5HG0408920.1	1.39701	0.000560808	PF13920:Zinc finger, C3HC4 type (RING finger)
794	HORVU.MOREX.r2.6HG0464770.1	1.39688	1.69252e-11	Q9STE7.1 RecName: Full=Putative disease resistance RPP13-like protein 3 && PF00931:NB-ARC domain
795	HORVU.MOREX.r2.3HG0185420.1	1.39585	3.32097e-09
796	HORVU.MOREX.r2.4HG0326480.1	1.39237	4.88019e-06	Q9FYB5.2 RecName: Full=Chaperone protein dnaJ 11, chloroplastic; Short=AtDjC11; Short=AtJ11; Flags: Precursor && PF00226:DnaJ domain
797	HORVU.MOREX.r2.5HG0352010.1	1.39119	0.00390582	P31110.1 RecName: Full=Thaumatin-like protein; Flags: Precursor && PF00314:Thaumatin family
798	HORVU.MOREX.r2.6HG0467970.1	1.39057	2.09913e-05	O80939.1 RecName: Full=L-type lectin-domain containing receptor kinase IV.1; Short=Arabidopsis thaliana lectin-receptor kinase e; Short=AthlecRK-e; Short=LecRK-IV.1; AltName: Full=Lectin Receptor Kinase 1; Flags: Precursor && PF00069:Protein kinase d
799	HORVU.MOREX.r2.7HG0533920.1	1.38973	0.00617999	Q9FF86.1 RecName: Full=BAHD acyltransferase DCR; AltName: Full=Protein DEFECTIVE IN CUTICULAR RIDGES; AltName: Full=Protein PERMEABLE LEAVES 3 && PF02458:Transferase family
800	HORVU.MOREX.r2.1HG0064230.1	1.38677	0.0169286	PF04578:Protein of unknown function, DUF594|PF13968:Domain of unknown function (DUF4220)
801	HORVU.MOREX.r2.5HG0430540.1	1.38439	0.000271705	Q8H0F2.1 RecName: Full=Anthocyanin 3'-O-beta-glucosyltransferase; Short=3'GT && PF00201:UDP-glucoronosyl and UDP-glucosyl transferase
802	HORVU.MOREX.r2.3HG0229370.1	1.38426	5.41674e-13	Q9SUP6.1 RecName: Full=Probable WRKY transcription factor 53; AltName: Full=WRKY DNA-binding protein 53 && PF03106:WRKY DNA -binding domain
803	HORVU.MOREX.r2.2HG0177210.1	1.38245	0.0449313	O82081.1 RecName: Full=Uclacyanin 1; Flags: Precursor && PF02298:Plastocyanin-like domain
804	HORVU.MOREX.r2.4HG0283110.1	1.38002	3.88318e-07	Q9XID3.1 RecName: Full=G-type lectin S-receptor-like serine/threonine-protein kinase At1g34300; Flags: Precursor && PF01453:D-mannose binding lectin|PF00069:Protein kinase domain
805	HORVU.MOREX.r2.3HG0186320.1	1.37726	0.000129716	Q9LIN2.1 RecName: Full=GDSL esterase/lipase At3g26430; AltName: Full=Extracellular lipase At3g26430; Flags: Precursor && PF00657:GDSL-like Lipase/Acylhydrolase
806	HORVU.MOREX.r2.5HG0429440.1	1.37724	0.042532	Q00742.1 RecName: Full=Dehydrin Rab15 && PF00257:Dehydrin
807	HORVU.MOREX.r2.4HG0293410.1	1.3765	8.38984e-14
808	HORVU.MOREX.r2.2HG0098020.1	1.37388	0.00042989	PF00685:Sulfotransferase domain
809	HORVU.MOREX.r2.3HG0265850.1	1.37194	0.000140087	P49237.1 RecName: Full=Glucan endo-1,3-beta-glucosidase, acidic isoform; AltName: Full=(1->3)-beta-glucan endohydrolase; Short=(1->3)-beta-glucanase; AltName: Full=Beta-1,3-endoglucanase; Flags: Precursor && PF00332:Glycosyl hydrolases family 17
810	HORVU.MOREX.r2.7HG0588320.1	1.37028	0.00465161	Q8W571.3 RecName: Full=RING-H2 finger protein ATL32; AltName: Full=RING-type E3 ubiquitin transferase ATL32; Flags: Precursor && PF13639:Ring finger domain
811	HORVU.MOREX.r2.1HG0066800.1	1.36927	0.00854562
812	HORVU.MOREX.r2.3HG0191180.1	1.36908	0.000303425	O64477.1 RecName: Full=G-type lectin S-receptor-like serine/threonine-protein kinase At2g19130; Flags: Precursor && PF00954:S-locus glycoprotein domain|PF08276:PAN-like domain|PF00069:Protein kinase domain|PF01453:D-mannose binding lectin
813	HORVU.MOREX.r2.5HG0426760.1	1.36789	3.41346e-09	O80939.1 RecName: Full=L-type lectin-domain containing receptor kinase IV.1; Short=Arabidopsis thaliana lectin-receptor kinase e; Short=AthlecRK-e; Short=LecRK-IV.1; AltName: Full=Lectin Receptor Kinase 1; Flags: Precursor && PF00069:Protein kinase d
814	HORVU.MOREX.r2.2HG0103520.1	1.36602	1.73325e-06	Q9SD07.1 RecName: Full=Protein STRICTOSIDINE SYNTHASE-LIKE 4; Short=AtSSL4; Flags: Precursor && PF03088:Strictosidine synthase
815	HORVU.MOREX.r2.6HG0477300.1	1.36595	0.000352559	Q9FDW1.1 RecName: Full=Transcription factor MYB44; AltName: Full=Myb-related protein 44; Short=AtMYB44; AltName: Full=Myb-related protein R1; Short=AtMYBR1 && PF00249:Myb-like DNA-binding domain
816	HORVU.MOREX.r2.6HG0479090.1	1.36507	0.0473383	PF00641:Zn-finger in Ran binding protein and others
817	HORVU.MOREX.r2.UnG0627300.1	1.36453	0.00228354	Q9LMN7.1 RecName: Full=Wall-associated receptor kinase 5; Flags: Precursor && PF00069:Protein kinase domain|PF13947:Wall-associated receptor kinase galacturonan-binding
818	HORVU.MOREX.r2.2HG0103420.1	1.35692	1.2366e-05	Q8BKU8.1 RecName: Full=Transmembrane protein 87B; Flags: Precursor && PF06814:Lung seven transmembrane receptor
819	HORVU.MOREX.r2.7HG0615850.1	1.35473	0.0200126	P78004.1 RecName: Full=Chaperone protein DnaJ && PF00226:DnaJ domain
820	HORVU.MOREX.r2.1HG0043930.1	1.35266	0.0175489	Q8GZ84.2 RecName: Full=U-box domain-containing protein 36; AltName: Full=Plant U-box protein 36 && -
821	HORVU.MOREX.r2.3HG0205460.1	1.35195	6.1909e-06	O64477.1 RecName: Full=G-type lectin S-receptor-like serine/threonine-protein kinase At2g19130; Flags: Precursor && PF01453:D-mannose binding lectin|PF00954:S-locus glycoprotein domain|PF00069:Protein kinase domain|PF08276:PAN-like domain
822	HORVU.MOREX.r2.6HG0516650.1	1.35136	0.0449934	PF03168:Late embryogenesis abundant protein
823	HORVU.MOREX.r2.2HG0086080.1	1.35128	0.0378665	P26667.1 RecName: Full=Ribulose bisphosphate carboxylase small chain PW9, chloroplastic; Short=RuBisCO small subunit PW9; Flags: Precursor && PF00101:Ribulose bisphosphate carboxylase, small chain|PF12338:Ribulose-1,5-bisphosphate carboxylase small s
824	HORVU.MOREX.r2.2HG0164900.1	1.34957	0.00394154	O80742.1 RecName: Full=U-box domain-containing protein 19; AltName: Full=Plant U-box protein 19 && PF04564:U-box domain
825	HORVU.MOREX.r2.6HG0451690.1	1.34774	2.62142e-05	Q9LMN7.1 RecName: Full=Wall-associated receptor kinase 5; Flags: Precursor && PF13947:Wall-associated receptor kinase galacturonan-binding|PF07714:Protein tyrosine kinase
826	HORVU.MOREX.r2.5HG0396350.1	1.34673	0.00605861	Q9STT1.1 RecName: Full=U-box domain-containing protein 39; AltName: Full=Plant U-box protein 39 && PF04564:U-box domain
827	HORVU.MOREX.r2.3HG0246000.1	1.34474	5.15793e-07	O64732.1 RecName: Full=UDP-glycosyltransferase 87A1 && PF00201:UDP-glucoronosyl and UDP-glucosyl transferase
828	HORVU.MOREX.r2.6HG0467980.1	1.34333	4.7048e-09	O80939.1 RecName: Full=L-type lectin-domain containing receptor kinase IV.1; Short=Arabidopsis thaliana lectin-receptor kinase e; Short=AthlecRK-e; Short=LecRK-IV.1; AltName: Full=Lectin Receptor Kinase 1; Flags: Precursor && PF00139:Legume lectin do
829	HORVU.MOREX.r2.7HG0615930.1	1.34317	0.0148441	P78004.1 RecName: Full=Chaperone protein DnaJ && PF00226:DnaJ domain
830	HORVU.MOREX.r2.3HG0262590.1	1.34207	0.00112123	PF13855:Leucine rich repeat
831	HORVU.MOREX.r2.4HG0284690.1	1.34005	9.89338e-06	P93017.1 RecName: Full=Dormancy-associated protein homolog 1; AltName: Full=Auxin-repressed protein 1; Short=AtARP1; AltName: Full=DRM1 homolog 1; AltName: Full=Dormancy-associated protein 2; Short=AtDRM2 && PF05564:Dormancy/auxin associated protein
832	HORVU.MOREX.r2.6HG0473310.1	1.33931	1.31796e-08	Q9SLK2.1 RecName: Full=ALA-interacting subunit 3; Short=AtALIS3 && PF03381:LEM3 (ligand-effect modulator 3) family / CDC50 family
833	HORVU.MOREX.r2.1HG0002140.1	1.33924	0.0120448	O64477.1 RecName: Full=G-type lectin S-receptor-like serine/threonine-protein kinase At2g19130; Flags: Precursor && PF00069:Protein kinase domain|PF01453:D-mannose binding lectin|PF08276:PAN-like domain|PF00954:S-locus glycoprotein domain
834	HORVU.MOREX.r2.2HG0114510.1	1.3382	3.34051e-12	O65479.2 RecName: Full=Putative cysteine-rich receptor-like protein kinase 20; Short=Cysteine-rich RLK20; Flags: Precursor && PF07714:Protein tyrosine kinase|PF01657:Salt stress response/antifungal
835	HORVU.MOREX.r2.3HG0247070.1	1.33787	0.00967934	Q52QH4.1 RecName: Full=NAC domain-containing protein 68; Short=ONAC068 && PF02365:No apical meristem (NAM) protein
836	HORVU.MOREX.r2.7HG0533470.1	1.33781	0.000927823	Q2R2D5.1 RecName: Full=Receptor kinase-like protein Xa21; Contains: RecName: Full=Receptor kinase-like protein Xa21, processed; Flags: Precursor && PF08263:Leucine rich repeat N-terminal domain|PF00069:Protein kinase domain
837	HORVU.MOREX.r2.3HG0238820.1	1.33276	0.0104166	Q9FJU9.1 RecName: Full=Glucan endo-1,3-beta-glucosidase 13; AltName: Full=(1->3)-beta-glucan endohydrolase 13; Short=(1->3)-beta-glucanase 13; AltName: Full=Beta-1,3-endoglucanase 13; Short=Beta-1,3-glucanase 13; Flags: Precursor && PF00332:Glycosyl
838	HORVU.MOREX.r2.2HG0164880.1	1.33119	9.89338e-06	Q2R2D5.1 RecName: Full=Receptor kinase-like protein Xa21; Contains: RecName: Full=Receptor kinase-like protein Xa21, processed; Flags: Precursor && PF13855:Leucine rich repeat|PF08263:Leucine rich repeat N-terminal domain|PF00069:Protein kinase domai
839	HORVU.MOREX.r2.2HG0087900.1	1.33027	0.000177585	A6YIH8.1 RecName: Full=Premnaspirodiene oxygenase; Short=HPO; AltName: Full=Cytochrome P450 71D55 && PF00067:Cytochrome P450
840	HORVU.MOREX.r2.2HG0155970.1	1.32607	0.00922959	Q9M401.1 RecName: Full=Branched-chain-amino-acid aminotransferase 3, chloroplastic; Short=Atbcat-3; Flags: Precursor && PF01063:Amino-transferase class IV
841	HORVU.MOREX.r2.1HG0054060.1	1.3259	0.00723133
842	HORVU.MOREX.r2.2HG0112510.1	1.32503	7.75577e-07	O64477.1 RecName: Full=G-type lectin S-receptor-like serine/threonine-protein kinase At2g19130; Flags: Precursor && PF01453:D-mannose binding lectin|PF08276:PAN-like domain|PF00954:S-locus glycoprotein domain|PF00069:Protein kinase domain
843	HORVU.MOREX.r2.2HG0091680.1	1.32475	3.0941e-06
844	HORVU.MOREX.r2.3HG0183290.1	1.32306	0.00322454
845	HORVU.MOREX.r2.4HG0319260.1	1.3216	1.3086e-07	Q9M015.1 RecName: Full=Uncharacterized protein At5g01610 && PF04398:Protein of unknown function, DUF538
846	HORVU.MOREX.r2.1HG0019120.1	1.31949	8.58819e-05
847	HORVU.MOREX.r2.5HG0383650.1	1.31778	1.34882e-05	Q5CD17.2 RecName: Full=NAC domain-containing protein 77; Short=ONAC077; AltName: Full=NAC domain-containing protein 300; Short=ONAC300 && PF02365:No apical meristem (NAM) protein
848	HORVU.MOREX.r2.2HG0122330.1	1.31777	0.0375833
849	HORVU.MOREX.r2.5HG0411280.1	1.31359	0.00139299	Q2HXL0.2 RecName: Full=Respiratory burst oxidase homolog protein C; AltName: Full=NADPH oxidase RBOHC; AltName: Full=StRBOHC && PF01794:Ferric reductase like transmembrane component|PF08022:FAD-binding domain|PF08414:Respiratory burst NADPH oxidase|P
850	HORVU.MOREX.r2.1HG0012070.1	1.31275	4.75099e-05	Q8VZG8.3 RecName: Full=MDIS1-interacting receptor like kinase 2; Short=AtMIK2; AltName: Full=Probable LRR receptor-like serine/threonine-protein kinase At4g08850; Flags: Precursor && PF08263:Leucine rich repeat N-terminal domain|PF00069:Protein kinas
851	HORVU.MOREX.r2.7HG0612220.1	1.31089	4.55747e-06
852	HORVU.MOREX.r2.5HG0445910.1	1.30957	0.00099179	Q8GWJ7.2 RecName: Full=Cysteine-rich receptor-like protein kinase 19; Short=Cysteine-rich RLK19; Flags: Precursor && PF01657:Salt stress response/antifungal|PF07714:Protein tyrosine kinase
853	HORVU.MOREX.r2.6HG0526180.1	1.30789	0.0465984	Q9SXD5.2 RecName: Full=Flavin-containing monooxygenase FMO GS-OX-like 3; AltName: Full=Flavin-monooxygenase glucosinolate S-oxygenase-like 3 && PF00743:Flavin-binding monooxygenase-like
854	HORVU.MOREX.r2.1HG0059930.1	1.30779	0.0137103	Q54DA8.1 RecName: Full=Protein STIP1 homolog && PF12796:Ankyrin repeats (3 copies)|PF13414:TPR repeat
855	HORVU.MOREX.r2.2HG0113880.1	1.30762	8.45432e-08	Q8L5C6.2 RecName: Full=Xylanase inhibitor protein 1; Short=XIP-1; Short=XIP-I; AltName: Full=Class III chitinase homolog; Flags: Precursor && PF00704:Glycosyl hydrolases family 18
856	HORVU.MOREX.r2.2HG0163490.1	1.3061	0.0010979	Q84TG3.1 RecName: Full=E3 ubiquitin-protein ligase PUB23; AltName: Full=Plant U-box protein 23; AltName: Full=U-box domain-containing protein 23 && PF04564:U-box domain
857	HORVU.MOREX.r2.6HG0474930.1	1.30516	0.000562916	PF12697:Alpha/beta hydrolase family
858	HORVU.MOREX.r2.5HG0399310.1	1.30308	9.92143e-07	Q8LGN0.3 RecName: Full=Glutamate receptor 2.7; AltName: Full=Ligand-gated ion channel 2.7; Flags: Precursor && PF01094:Receptor family ligand binding region|PF00060:Ligand-gated ion channel|PF00497:Bacterial extracellular solute-binding proteins, fam
859	HORVU.MOREX.r2.7HG0566810.1	1.30248	2.55067e-06	Q8GYN5.1 RecName: Full=RPM1-interacting protein 4 && PF05627:Cleavage site for pathogenic type III effector avirulence factor Avr
860	HORVU.MOREX.r2.1HG0069180.1	1.3018	0.0255592
861	HORVU.MOREX.r2.4HG0342850.1	1.3011	1.21288e-09	Q9FNL7.1 RecName: Full=Protein NRT1/ PTR FAMILY 5.2; Short=AtNPF5.2; AltName: Full=Peptide transporter PTR3-A; Short=AtPTR3 && PF00854:POT family
862	HORVU.MOREX.r2.3HG0274980.1	1.30008	0.000616939	Q9LX14.1 RecName: Full=Protein UPSTREAM OF FLC && PF06136:Domain of unknown function (DUF966)
863	HORVU.MOREX.r2.7HG0533910.1	1.29911	4.32953e-06	O81833.1 RecName: Full=G-type lectin S-receptor-like serine/threonine-protein kinase SD1-1; AltName: Full=S-domain-1 (SD1) receptor kinase 1; Short=SD1-1; Flags: Precursor && PF00069:Protein kinase domain
864	HORVU.MOREX.r2.3HG0257390.1	1.2991	0.000399311	Q9LY87.1 RecName: Full=E3 ubiquitin-protein ligase RGLG2; AltName: Full=RING domain ligase 2 && PF07002:Copine|PF13920:Zinc finger, C3HC4 type (RING finger)
865	HORVU.MOREX.r2.4HG0286060.1	1.29783	0.00210101	Q9SSW2.1 RecName: Full=Zinc finger protein AZF2; AltName: Full=Zinc-finger protein 2 && PF13912:C2H2-type zinc finger
866	HORVU.MOREX.r2.5HG0380540.1	1.29748	0.000410242
867	HORVU.MOREX.r2.1HG0077330.1	1.29709	2.47216e-05	P16273.2 RecName: Full=Pathogen-related protein && -
868	HORVU.MOREX.r2.1HG0075200.1	1.29678	1.4643e-07	Q9M5Q1.1 RecName: Full=Galactoside 2-alpha-L-fucosyltransferase; AltName: Full=PsFT1; AltName: Full=Xyloglucan alpha-(1,2)-fucosyltransferase && PF03254:Xyloglucan fucosyltransferase
869	HORVU.MOREX.r2.4HG0322390.1	1.29672	0.00697093	Q6NQE2.1 RecName: Full=Probable NAD(P)H dehydrogenase (quinone) FQR1-like 1 && PF03358:NADPH-dependent FMN reductase
870	HORVU.MOREX.r2.7HG0554710.1	1.29584	0.000774786	Q9SYP1.1 RecName: Full=DExH-box ATP-dependent RNA helicase DExH12; AltName: Full=BRR2 homolog A; Short=AtBRR2A; AltName: Full=Pre-mRNA-splicing helicase BRR2A; AltName: Full=Protein EMBRYO DEFECTIVE 1507 && PF00270:DEAD/DEAH box helicase|PF00271:Heli
871	HORVU.MOREX.r2.1HG0065190.1	1.29475	0.000136754	Q94AJ5.1 RecName: Full=Probable polygalacturonase At1g80170; Short=PG; AltName: Full=Pectinase At1g80170; Flags: Precursor && PF00295:Glycosyl hydrolases family 28
872	HORVU.MOREX.r2.7HG0593130.1	1.2947	0.0277865
873	HORVU.MOREX.r2.3HG0186300.1	1.2926	7.84342e-06	Q9LIN2.1 RecName: Full=GDSL esterase/lipase At3g26430; AltName: Full=Extracellular lipase At3g26430; Flags: Precursor && PF00657:GDSL-like Lipase/Acylhydrolase
874	HORVU.MOREX.r2.7HG0568930.1	1.29175	0.00236444	Q9SD53.1 RecName: Full=UPF0481 protein At3g47200 && PF03140:Plant protein of unknown function
875	HORVU.MOREX.r2.6HG0453860.1	1.29007	4.69687e-05	PF01657:Salt stress response/antifungal
876	HORVU.MOREX.r2.2HG0166390.1	1.28616	0.0346551	A2YZ01.2 RecName: Full=Beta-fructofuranosidase, insoluble isoenzyme 7; AltName: Full=Cell wall beta-fructosidase 7; AltName: Full=Invertase 7; AltName: Full=OsCIN7; AltName: Full=Sucrose hydrolase 7; Flags: Precursor && PF08244:Glycosyl hydrolases fa
877	HORVU.MOREX.r2.6HG0513330.1	1.28511	7.44932e-06
878	HORVU.MOREX.r2.6HG0500950.1	1.28285	0.000428812	Q9ZU51.2 RecName: Full=E3 ubiquitin-protein ligase RHA2B; AltName: Full=RING-H2 finger A2b; AltName: Full=RING-H2 zinc finger protein RHA2b && PF13639:Ring finger domain
879	HORVU.MOREX.r2.5HG0408540.1	1.28005	0.000391132	Q06915.1 RecName: Full=Probable glucan endo-1,3-beta-glucosidase A6; AltName: Full=(1->3)-beta-glucan endohydrolase; Short=(1->3)-beta-glucanase; AltName: Full=Anther-specific protein A6; AltName: Full=Beta-1,3-endoglucanase; AltName: Full=Protein MA
880	HORVU.MOREX.r2.6HG0512370.1	1.27789	6.78328e-07	Q9SWH5.2 RecName: Full=Galactoside 2-alpha-L-fucosyltransferase; AltName: Full=Xyloglucan alpha-(1,2)-fucosyltransferase; Short=AtFUT1 && PF03254:Xyloglucan fucosyltransferase
881	HORVU.MOREX.r2.3HG0251200.1	1.27784	7.95528e-05	Q9LY61.1 RecName: Full=Nematode resistance protein-like HSPRO1; AltName: Full=AKINbetagamma-interacting protein 1; AltName: Full=Ortholog of sugar beet HS1 PRO-1 protein 1; AltName: Full=Protein Hs1pro-1 && PF07014:Hs1pro-1 protein C-terminus|PF07231
882	HORVU.MOREX.r2.6HG0454780.1	1.27647	0.000170203	P27450.2 RecName: Full=Probable serine/threonine-protein kinase Cx32, chloroplastic; Flags: Precursor && PF07714:Protein tyrosine kinase
883	HORVU.MOREX.r2.7HG0531870.1	1.27392	7.46481e-07
884	HORVU.MOREX.r2.7HG0604430.1	1.27353	2.61531e-05	Q9LMN7.1 RecName: Full=Wall-associated receptor kinase 5; Flags: Precursor && PF00069:Protein kinase domain|PF13947:Wall-associated receptor kinase galacturonan-binding
885	HORVU.MOREX.r2.6HG0464780.1	1.27266	2.4099e-06	Q9STE7.1 RecName: Full=Putative disease resistance RPP13-like protein 3 && PF00931:NB-ARC domain
886	HORVU.MOREX.r2.3HG0247700.1	1.2707	5.57789e-07	PF11331:Probable zinc-ribbon domain
887	HORVU.MOREX.r2.7HG0555290.1	1.27067	0.000209324	Q8L612.1 RecName: Full=MACPF domain-containing protein At1g14780 && PF01823:MAC/Perforin domain
888	HORVU.MOREX.r2.3HG0245260.1	1.27002	0.00288784	Q9SZY3.1 RecName: Full=Subtilisin-like protease SBT3.8; AltName: Full=Subtilase subfamily 3 member 8; Short=AtSBT3.8; Flags: Precursor && PF00082:Subtilase family|PF05922:Peptidase inhibitor I9
889	HORVU.MOREX.r2.2HG0150130.1	1.27	0.000168316	Q7XSK2.2 RecName: Full=Beta-glucosidase 16; Short=Os4bglu16; Flags: Precursor && PF00232:Glycosyl hydrolase family 1
890	HORVU.MOREX.r2.1HG0038910.1	1.26864	0.00169242	Q9ZUZ2.1 RecName: Full=CDPK-related kinase 3; Short=AtCRK3; AltName: Full=Calcium/calmodulin-dependent protein kinase 4; Short=AtCK && PF00069:Protein kinase domain
891	HORVU.MOREX.r2.1HG0077380.1	1.26861	1.15999e-05	Q9LXA5.1 RecName: Full=L-type lectin-domain containing receptor kinase IX.1; Short=LecRK-IX.1; Flags: Precursor && PF00069:Protein kinase domain|PF00139:Legume lectin domain
892	HORVU.MOREX.r2.6HG0476190.1	1.26428	5.93651e-10	O22808.1 RecName: Full=Protein LYK5; AltName: Full=LysM domain receptor-like kinase 5; AltName: Full=LysM-containing receptor-like kinase 5; Flags: Precursor && PF07714:Protein tyrosine kinase
893	HORVU.MOREX.r2.3HG0209060.1	1.26376	7.11653e-08	Q9C519.1 RecName: Full=WRKY transcription factor 6; AltName: Full=WRKY DNA-binding protein 6; Short=AtWRKY6 && PF03106:WRKY DNA -binding domain
894	HORVU.MOREX.r2.3HG0182330.1	1.26287	0.00758438	O64477.1 RecName: Full=G-type lectin S-receptor-like serine/threonine-protein kinase At2g19130; Flags: Precursor && PF00069:Protein kinase domain|PF08276:PAN-like domain|PF01453:D-mannose binding lectin
895	HORVU.MOREX.r2.4HG0346590.1	1.26221	0.00761953	Q9LD07.1 RecName: Full=Expansin-B7; AltName: Full=Beta-expansin-7; AltName: Full=OsEXPB7; AltName: Full=OsaEXPb1.12; Flags: Precursor && PF03330:Rare lipoprotein A (RlpA)-like double-psi beta-barrel|PF01357:Pollen allergen
896	HORVU.MOREX.r2.3HG0253330.1	1.26106	0.0166907	P05100.1 RecName: Full=DNA-3-methyladenine glycosylase 1; AltName: Full=3-methyladenine-DNA glycosylase I, constitutive; Short=TAG I; AltName: Full=DNA-3-methyladenine glycosidase I; AltName: Full=DNA-3-methyladenine glycosylase I && PF03352:Methylad
897	HORVU.MOREX.r2.6HG0500460.1	1.26067	0.00193792	Q6EP77.1 RecName: Full=Dehydration-responsive element-binding protein 1G; Short=Protein DREB1G && PF00847:AP2 domain
898	HORVU.MOREX.r2.7HG0544810.1	1.25994	0.0250089	PF05553:Cotton fibre expressed protein
899	HORVU.MOREX.r2.2HG0081480.1	1.2591	0.00824874	Q9LY50.1 RecName: Full=Putative serine/threonine-protein kinase-like protein CCR3; AltName: Full=Protein CRINKLY 4 RELATED 3; Short=AtCRR3; Flags: Precursor && PF00069:Protein kinase domain
900	HORVU.MOREX.r2.5HG0445480.1	1.2565	0.00070629	Q9LSK9.1 RecName: Full=Uncharacterized protein At5g65660 && -
901	HORVU.MOREX.r2.4HG0337020.1	1.25648	7.31976e-07	Q8GXZ3.1 RecName: Full=Serine/threonine-protein kinase At5g01020 && PF07714:Protein tyrosine kinase
902	HORVU.MOREX.r2.7HG0547940.1	1.25268	0.0307826	Q8GXR2.2 RecName: Full=Probable polyol transporter 6 && PF00083:Sugar (and other) transporter
903	HORVU.MOREX.r2.2HG0084430.1	1.25226	0.000205803	O81905.1 RecName: Full=Receptor-like serine/threonine-protein kinase SD1-8; AltName: Full=Arabidopsis thaliana receptor kinase 3; AltName: Full=S-domain-1 (SD1) receptor kinase 8; Short=SD1-8; Flags: Precursor && PF00069:Protein kinase domain|PF01453
904	HORVU.MOREX.r2.2HG0177480.1	1.25183	8.58864e-06	Q25AG5.1 RecName: Full=Elicitor-responsive protein 3; AltName: Full=16 kDa phloem protein; AltName: Full=RPP16 >Q0JBH9.1 RecName: Full=Elicitor-responsive protein 3; Short=OsERG3; AltName: Full=16 kDa phloem protein; AltName: Full=RPP16 && PF00168:C2
905	HORVU.MOREX.r2.4HG0326890.1	1.25144	2.59675e-06	Q8RXC8.1 RecName: Full=Receptor-like cytosolic serine/threonine-protein kinase RBK2; AltName: Full=Protein ROP BINDING PROTEIN KINASES 2 && PF00069:Protein kinase domain
906	HORVU.MOREX.r2.1HG0040660.1	1.25091	0.025311	Q06398.2 RecName: Full=Probable glutathione S-transferase GSTU6; AltName: Full=28 kDa cold-induced protein && PF13417:Glutathione S-transferase, N-terminal domain|PF13410:Glutathione S-transferase, C-terminal domain
907	HORVU.MOREX.r2.5HG0435400.1	1.25077	0.00473194	PF05743:UEV domain|PF09454:Vps23 core domain
908	HORVU.MOREX.r2.2HG0111330.1	1.24993	0.00499519	Q8GX77.1 RecName: Full=F-box protein At1g61340 && -
909	HORVU.MOREX.r2.6HG0469630.1	1.24939	1.13985e-07	C0LGN2.1 RecName: Full=Probable leucine-rich repeat receptor-like serine/threonine-protein kinase At3g14840; Flags: Precursor && PF00069:Protein kinase domain
910	HORVU.MOREX.r2.6HG0462980.1	1.24594	0.00163256	O65451.1 RecName: Full=Probable F-box protein At4g22030 && PF14476:Petal formation-expressed
911	HORVU.MOREX.r2.7HG0616110.1	1.24435	3.16507e-05	PF08263:Leucine rich repeat N-terminal domain
912	HORVU.MOREX.r2.5HG0350340.1	1.24351	0.000319676
913	HORVU.MOREX.r2.2HG0147320.1	1.23986	0.0133654	PF07893:Protein of unknown function (DUF1668)
914	HORVU.MOREX.r2.1HG0007120.1	1.23942	0.00167269	O80939.1 RecName: Full=L-type lectin-domain containing receptor kinase IV.1; Short=Arabidopsis thaliana lectin-receptor kinase e; Short=AthlecRK-e; Short=LecRK-IV.1; AltName: Full=Lectin Receptor Kinase 1; Flags: Precursor && PF00139:Legume lectin do
915	HORVU.MOREX.r2.7HG0540020.1	1.2386	0.0107309	Q9LU14.1 RecName: Full=GDSL esterase/lipase APG; AltName: Full=Extracellular lipase APG; Flags: Precursor && PF00657:GDSL-like Lipase/Acylhydrolase
916	HORVU.MOREX.r2.2HG0150540.1	1.23844	4.00843e-06	Q43210.1 RecName: Full=Phenylalanine ammonia-lyase && PF00221:Aromatic amino acid lyase
917	HORVU.MOREX.r2.6HG0517650.1	1.23833	2.2238e-12	Q9SDZ9.1 RecName: Full=Purple acid phosphatase 2; AltName: Full=Manganese(II) purple acid phosphatase 2; Flags: Precursor && PF14008:Iron/zinc purple acid phosphatase-like protein C|PF16656:Purple acid Phosphatase, N-terminal domain|PF00149:Calcineur
918	HORVU.MOREX.r2.3HG0187140.1	1.23769	0.0025233	Q08632.1 RecName: Full=Short-chain type dehydrogenase/reductase && PF00106:short chain dehydrogenase
919	HORVU.MOREX.r2.6HG0471680.1	1.23472	0.0206351	PF03168:Late embryogenesis abundant protein
920	HORVU.MOREX.r2.3HG0192120.1	1.23154	0.000202984	Q9C7K0.1 RecName: Full=F-box protein VBF; AltName: Full=Protein PHLOEM PROTEIN 2-LIKE B14; Short=AtPP2-B14; AltName: Full=VIP1-binding F-box protein && PF14299:Phloem protein 2
921	HORVU.MOREX.r2.5HG0434020.1	1.22914	0.0355331	PF13499:EF-hand domain pair
922	HORVU.MOREX.r2.3HG0195540.1	1.22757	4.4526e-08	PF13855:Leucine rich repeat|PF08263:Leucine rich repeat N-terminal domain
923	HORVU.MOREX.r2.1HG0042840.1	1.2271	2.26551e-11	Q8LC69.2 RecName: Full=RING-H2 finger protein ATL8; AltName: Full=RING-type E3 ubiquitin transferase ATL8 && PF13639:Ring finger domain
924	HORVU.MOREX.r2.4HG0343580.1	1.22695	5.57927e-05
925	HORVU.MOREX.r2.2HG0139090.1	1.22695	1.95508e-06	PF03168:Late embryogenesis abundant protein
926	HORVU.MOREX.r2.3HG0268680.1	1.22198	3.92886e-05	Q941Z0.1 RecName: Full=Probable NADPH:quinone oxidoreductase 1 && PF03358:NADPH-dependent FMN reductase
927	HORVU.MOREX.r2.6HG0507000.1	1.21556	0.000912998
928	HORVU.MOREX.r2.1HG0076230.1	1.21279	0.000165237	Q8VYE5.1 RecName: Full=Glucan endo-1,3-beta-glucosidase 12; AltName: Full=(1->3)-beta-glucan endohydrolase 12; Short=(1->3)-beta-glucanase 12; AltName: Full=Beta-1,3-endoglucanase 12; Short=Beta-1,3-glucanase 12; Flags: Precursor && PF07983:X8 domain
929	HORVU.MOREX.r2.7HG0591850.1	1.21155	0.00226245	PF14009:Domain of unknown function (DUF4228)
930	HORVU.MOREX.r2.5HG0357450.1	1.21057	0.00432974	C0LGG8.1 RecName: Full=Probable LRR receptor-like serine/threonine-protein kinase At1g53430; Flags: Precursor && PF07714:Protein tyrosine kinase
931	HORVU.MOREX.r2.7HG0558540.1	1.20779	6.35347e-06	PF13962:Domain of unknown function
932	HORVU.MOREX.r2.6HG0510920.1	1.20612	0.00490162	A3AB67.1 RecName: Full=Formin-like protein 16; AltName: Full=OsFH16; Flags: Precursor && PF02181:Formin Homology 2 Domain
933	HORVU.MOREX.r2.4HG0312040.1	1.20228	0.0184385
934	HORVU.MOREX.r2.6HG0511890.1	1.2022	7.88258e-06	F8WKW1.1 RecName: Full=7-deoxyloganetin glucosyltransferase; AltName: Full=Genipin glucosyltransferase; AltName: Full=UDP-glucose glucosyltransferase 2; Short=GjUGT2; AltName: Full=UDP-glycosyltransferase 85A24 && PF00201:UDP-glucoronosyl and UDP-glu
935	HORVU.MOREX.r2.4HG0299540.1	1.20071	0.000294452	Q9LDE1.1 RecName: Full=Transcription factor MYB108; AltName: Full=Myb-related protein 108; Short=AtMYB108; AltName: Full=Protein BOTRYTIS-SUSCEPTIBLE 1 && PF00249:Myb-like DNA-binding domain
936	HORVU.MOREX.r2.6HG0458630.1	1.19786	1.31133e-07	Q6Z2M9.1 RecName: Full=Calcium-dependent protein kinase 4; Short=OsCDPK4; Short=OsCPK4; AltName: Full=Calcium-dependent protein kinase OsCDPK1 && PF13499:EF-hand domain pair|PF00069:Protein kinase domain
937	HORVU.MOREX.r2.4HG0324610.1	1.1978	0.00272985	PF03168:Late embryogenesis abundant protein
938	HORVU.MOREX.r2.1HG0012910.1	1.19764	0.000313385
939	HORVU.MOREX.r2.6HG0489340.1	1.19553	7.0823e-09	PF12734:Cysteine-rich TM module stress tolerance
940	HORVU.MOREX.r2.1HG0077460.1	1.19453	0.0013826	P0DH62.1 RecName: Full=Inactive protein kinase SELMODRAFT_444075 [Selaginella moellendorffii] && PF07714:Protein tyrosine kinase
941	HORVU.MOREX.r2.3HG0231830.1	1.19095	0.0197887	PF02365:No apical meristem (NAM) protein
942	HORVU.MOREX.r2.4HG0343410.1	1.19004	0.00226994	Q9NY47.2 RecName: Full=Voltage-dependent calcium channel subunit alpha-2/delta-2; AltName: Full=Voltage-gated calcium channel subunit alpha-2/delta-2; Contains: RecName: Full=Voltage-dependent calcium channel subunit alpha-2-2; Contains: RecName: Ful
943	HORVU.MOREX.r2.4HG0340420.1	1.18822	3.24371e-07	PF01641:SelR domain
944	HORVU.MOREX.r2.5HG0394620.1	1.18614	4.86224e-05	PF07690:Major Facilitator Superfamily
945	HORVU.MOREX.r2.2HG0147030.1	1.18612	9.6439e-07	Q2KIJ2.1 RecName: Full=Histidine protein methyltransferase 1 homolog; AltName: Full=Methyltransferase-like protein 18 && -
946	HORVU.MOREX.r2.3HG0272150.1	1.18414	0.00883456	Q5JJV0.1 RecName: Full=Beta-fructofuranosidase, insoluble isoenzyme 4; AltName: Full=Cell wall beta-fructosidase 4; AltName: Full=Invertase 4; AltName: Full=OsCIN4; AltName: Full=Sucrose hydrolase 4; Flags: Precursor && PF08244:Glycosyl hydrolases fa
947	HORVU.MOREX.r2.3HG0233240.1	1.18265	6.60974e-05	PF14380:Wall-associated receptor kinase C-terminal|PF13947:Wall-associated receptor kinase galacturonan-binding
948	HORVU.MOREX.r2.5HG0429750.1	1.18194	0.0409926	Q6F3A6.1 RecName: Full=Calcium-dependent protein kinase 10; Short=OsCDPK10; Short=OsCPK10 && PF00069:Protein kinase domain|PF13499:EF-hand domain pair
949	HORVU.MOREX.r2.7HG0615730.1	1.18165	0.000261091	Q40316.1 RecName: Full=Vestitone reductase && PF01370:NAD dependent epimerase/dehydratase family
950	HORVU.MOREX.r2.3HG0251910.1	1.18154	0.0196926	PF14368:Probable lipid transfer
951	HORVU.MOREX.r2.1HG0050270.1	1.18003	0.0226324	PF13968:Domain of unknown function (DUF4220)|PF04578:Protein of unknown function, DUF594
952	HORVU.MOREX.r2.7HG0583610.1	1.1796	1.02059e-05	Q9FKS8.1 RecName: Full=Lysine histidine transporter 1 && PF01490:Transmembrane amino acid transporter protein
953	HORVU.MOREX.r2.3HG0253620.1	1.17952	2.27245e-06	Q9LY46.1 RecName: Full=Protein ESKIMO 1; AltName: Full=Protein trichome birefringence-like 29 && PF14416:PMR5 N terminal Domain|PF13839:GDSL/SGNH-like Acyl-Esterase family found in Pmr5 and Cas1p
954	HORVU.MOREX.r2.7HG0566650.1	1.1786	0.00394218	PF13920:Zinc finger, C3HC4 type (RING finger)
955	HORVU.MOREX.r2.1HG0033820.1	1.17843	0.0105524	Q8RXL8.1 RecName: Full=Uncharacterized membrane protein At1g06890 && PF03151:Triose-phosphate Transporter family
956	HORVU.MOREX.r2.5HG0413330.1	1.17837	0.00114724	Q9LNK1.1 RecName: Full=Ras-related protein RABA3; Short=AtRABA3 && PF00071:Ras family
957	HORVU.MOREX.r2.4HG0315710.1	1.17828	1.39525e-07	PF04434:SWIM zinc finger|PF10551:MULE transposase domain
958	HORVU.MOREX.r2.7HG0532720.1	1.17723	3.33877e-05	Q9S7P9.1 RecName: Full=SNAP25 homologous protein SNAP33; Short=AtSNAP33; AltName: Full=Snap25a; AltName: Full=Synaptosomal-associated protein SNAP25-like 1; Short=SNAP-25-like protein 1 && -
959	HORVU.MOREX.r2.1HG0057820.1	1.17654	0.0402856
960	HORVU.MOREX.r2.1HG0014010.1	1.17594	0.0130598	Q5JNT2.1 RecName: Full=Acyl transferase 4; Short=OsAT4; AltName: Full=p-coumaroyl-CoA monolignol transferase; Short=OsPMT && PF02458:Transferase family
961	HORVU.MOREX.r2.3HG0259570.1	1.17496	0.0103888
962	HORVU.MOREX.r2.5HG0399360.1	1.17032	0.000381732	Q9C5V5.2 RecName: Full=Glutamate receptor 2.8; AltName: Full=Ligand-gated ion channel 2.8; Flags: Precursor && PF00060:Ligand-gated ion channel|PF01094:Receptor family ligand binding region|PF00497:Bacterial extracellular solute-binding proteins, fam
963	HORVU.MOREX.r2.7HG0543340.1	1.1663	3.17205e-06	Q9M175.1 RecName: Full=Protein NRT1/ PTR FAMILY 2.3; Short=AtNPF2.3; AltName: Full=Probable nitrate excretion transporter 3; AltName: Full=Protein NAXT1-like 2 && PF00854:POT family
964	HORVU.MOREX.r2.1HG0040620.1	1.16512	0.000244514	Q06398.2 RecName: Full=Probable glutathione S-transferase GSTU6; AltName: Full=28 kDa cold-induced protein && PF13410:Glutathione S-transferase, C-terminal domain|PF13417:Glutathione S-transferase, N-terminal domain
965	HORVU.MOREX.r2.4HG0292820.1	1.16326	7.9469e-11
966	HORVU.MOREX.r2.3HG0252110.1	1.16271	5.79268e-08	PF11961:Domain of unknown function (DUF3475)|PF05003:Protein of unknown function (DUF668)
967	HORVU.MOREX.r2.7HG0588410.1	1.1606	0.00816189	Q8W571.3 RecName: Full=RING-H2 finger protein ATL32; AltName: Full=RING-type E3 ubiquitin transferase ATL32; Flags: Precursor && PF13639:Ring finger domain
968	HORVU.MOREX.r2.5HG0364330.1	1.15792	4.19889e-08	Q9FF10.1 RecName: Full=Heparanase-like protein 1; Flags: Precursor && PF03662:Glycosyl hydrolase family 79, N-terminal domain
969	HORVU.MOREX.r2.4HG0294660.1	1.15639	0.000129716	Q8RWD5.1 RecName: Full=Coiled-coil domain-containing protein SCD2; AltName: Full=Protein STOMATAL CYTOKINESIS DEFECTIVE 2 && -
970	HORVU.MOREX.r2.1HG0055640.1	1.15636	6.32753e-05	Q949Z1.1 RecName: Full=Polygalacturonase At1g48100; Short=PG; AltName: Full=Pectinase At1g48100; Flags: Precursor && PF00295:Glycosyl hydrolases family 28
971	HORVU.MOREX.r2.5HG0384500.1	1.15459	0.000180384
972	HORVU.MOREX.r2.3HG0241610.1	1.15308	4.60422e-05	Q9LZA6.1 RecName: Full=Triacylglycerol lipase SDP1; AltName: Full=Protein SUGAR-DEPENDENT 1 && PF11815:Domain of unknown function (DUF3336)|PF01734:Patatin-like phospholipase
973	HORVU.MOREX.r2.7HG0556360.1	1.15247	0.00059147	Q9SX20.1 RecName: Full=Protein NRT1/ PTR FAMILY 3.1; Short=AtNPF3.1 && PF00854:POT family
974	HORVU.MOREX.r2.2HG0165750.1	1.15164	0.000745838	Q9LHQ6.1 RecName: Full=Organic cation/carnitine transporter 4; Short=AtOCT4 && PF00083:Sugar (and other) transporter
975	HORVU.MOREX.r2.5HG0353930.1	1.14727	0.00024704	PF10358:N-terminal C2 in EEIG1 and EHBP1 proteins
976	HORVU.MOREX.r2.7HG0619320.1	1.14698	1.02079e-05	Q9LNJ3.1 RecName: Full=Aspartyl protease family protein 2; Flags: Precursor && PF14543:Xylanase inhibitor N-terminal|PF14541:Xylanase inhibitor C-terminal
977	HORVU.MOREX.r2.1HG0029960.1	1.14169	0.00304257	O80939.1 RecName: Full=L-type lectin-domain containing receptor kinase IV.1; Short=Arabidopsis thaliana lectin-receptor kinase e; Short=AthlecRK-e; Short=LecRK-IV.1; AltName: Full=Lectin Receptor Kinase 1; Flags: Precursor && PF00139:Legume lectin do
978	HORVU.MOREX.r2.5HG0410890.1	1.13943	0.0148077
979	HORVU.MOREX.r2.1HG0025320.1	1.1384	0.0333992	Q9FLV9.1 RecName: Full=S-type anion channel SLAH3; AltName: Full=SLAC1-homolog protein 3 && PF03595:Voltage-dependent anion channel
980	HORVU.MOREX.r2.4HG0326060.1	1.13681	0.000458843	Q9LNA5.1 RecName: Full=ACT domain-containing protein ACR8; AltName: Full=Protein ACT DOMAIN REPEATS 8 && PF01842:ACT domain|PF13740:ACT domain
981	HORVU.MOREX.r2.2HG0097170.1	1.13648	4.85177e-07
982	HORVU.MOREX.r2.6HG0513420.1	1.13515	0.000237794	Q9ZUZ3.1 RecName: Full=Auxin-responsive protein SAUR32; AltName: Full=Protein ABOLISHED APICAL HOOK MAINTENANCE 1; AltName: Full=Protein SMALL AUXIN UP RNA 32 && PF02519:Auxin responsive protein
983	HORVU.MOREX.r2.1HG0055950.1	1.13427	4.16822e-06	Q7XA40.2 RecName: Full=Putative disease resistance protein RGA3; AltName: Full=Blight resistance protein B149; AltName: Full=RGA1-blb && PF00931:NB-ARC domain
984	HORVU.MOREX.r2.2HG0097090.1	1.13174	6.6468e-05
985	HORVU.MOREX.r2.1HG0045700.1	1.12933	1.41272e-05	Q8VZ91.2 RecName: Full=Ethylene-responsive transcription factor 6; Short=AtERF6; AltName: Full=Ethylene-responsive element-binding factor 6; Short=EREBP-6 && PF00847:AP2 domain
986	HORVU.MOREX.r2.3HG0273950.1	1.12631	0.00511301	PF13419:Haloacid dehalogenase-like hydrolase
987	HORVU.MOREX.r2.7HG0549620.1	1.12558	0.00675783	Q8GXZ3.1 RecName: Full=Serine/threonine-protein kinase At5g01020 && PF07714:Protein tyrosine kinase
988	HORVU.MOREX.r2.4HG0318370.1	1.12513	4.12899e-09	Q8VZF1.1 RecName: Full=Acetate/butyrate--CoA ligase AAE7, peroxisomal; AltName: Full=AMP-binding protein 7; Short=AtAMPBP7; AltName: Full=Acetyl-CoA synthetase; AltName: Full=Acyl-activating enzyme 7; AltName: Full=Butyryl-CoA synthetase; AltName: Fu
989	HORVU.MOREX.r2.4HG0333850.1	1.12391	0.000868289	P00302.1 RecName: Full=Stellacyanin && PF02298:Plastocyanin-like domain
990	HORVU.MOREX.r2.5HG0433730.1	1.1213	0.000500775	Q9LV16.2 RecName: Full=Hydroxyproline O-galactosyltransferase GALT6; AltName: Full=Beta-1,3-galactosyltransferase 19 && PF00337:Galactoside-binding lectin|PF01762:Galactosyltransferase
991	HORVU.MOREX.r2.7HG0571040.1	1.12061	0.0170144	Q8GT74.1 RecName: Full=NEP1-interacting protein 2; AltName: Full=RING-H2 finger protein ATL25 && PF13639:Ring finger domain
992	HORVU.MOREX.r2.2HG0106100.1	1.12055	0.00846805	C0LGJ1.1 RecName: Full=Probable LRR receptor-like serine/threonine-protein kinase At1g74360; Flags: Precursor && PF00069:Protein kinase domain|PF13855:Leucine rich repeat|PF08263:Leucine rich repeat N-terminal domain
993	HORVU.MOREX.r2.5HG0424170.1	1.12045	0.00252394	C0LGP4.1 RecName: Full=Probable LRR receptor-like serine/threonine-protein kinase At3g47570; Flags: Precursor && PF13855:Leucine rich repeat|PF08263:Leucine rich repeat N-terminal domain|PF00069:Protein kinase domain
994	HORVU.MOREX.r2.3HG0187020.1	1.11877	0.0339714	P0C5E2.3 RecName: Full=LEAF RUST 10 DISEASE-RESISTANCE LOCUS RECEPTOR-LIKE PROTEIN KINASE-like 1.2; AltName: Full=Probable receptor-like serine/threonine-protein kinase LRK10L-1.2; Flags: Precursor && PF00069:Protein kinase domain|PF14380:Wall-associ
995	HORVU.MOREX.r2.3HG0227920.1	1.114	1.68082e-05	Q147F9.1 RecName: Full=AAA-ATPase At3g50940; Flags: Precursor && PF14363:Domain associated at C-terminal with AAA|PF00004:ATPase family associated with various cellular activities (AAA)
996	HORVU.MOREX.r2.3HG0210360.1	1.11379	3.91284e-05
997	HORVU.MOREX.r2.2HG0085900.1	1.10852	5.35448e-05	C0LGP4.1 RecName: Full=Probable LRR receptor-like serine/threonine-protein kinase At3g47570; Flags: Precursor && PF13855:Leucine rich repeat|PF08263:Leucine rich repeat N-terminal domain|PF00069:Protein kinase domain
998	HORVU.MOREX.r2.7HG0585620.1	1.1083	0.00320951	Q9FIJ6.1 RecName: Full=Serine/threonine-protein kinase-like protein CCR4; AltName: Full=CRINKLY 4-related kinase 1; Short=AtCRK1; AltName: Full=Protein CRINKLY 4 RELATED 4; Short=AtCCR4; Flags: Precursor && PF00069:Protein kinase domain
999	HORVU.MOREX.r2.3HG0201110.1	1.10714	0.000149104	Q9LX66.1 RecName: Full=Receptor-like protein kinase HERK 1; AltName: Full=Protein HERCULES RECEPTOR KINASE 1; Flags: Precursor && PF07714:Protein tyrosine kinase|PF12819:Carbohydrate-binding protein of the ER
1000	HORVU.MOREX.r2.7HG0589960.1	1.10561	5.74392e-05	Q5Z6F0.1 RecName: Full=Probable aquaporin TIP2-2; AltName: Full=Tonoplast intrinsic protein 2-2; Short=OsTIP2;2 && PF00230:Major intrinsic protein
1001	HORVU.MOREX.r2.5HG0382980.1	1.10494	7.9273e-10	P17801.2 RecName: Full=Putative receptor protein kinase ZmPK1; Flags: Precursor && PF00954:S-locus glycoprotein domain|PF01453:D-mannose binding lectin|PF00069:Protein kinase domain
1002	HORVU.MOREX.r2.3HG0219870.1	1.10129	0.0437342	PF12023:Domain of unknown function (DUF3511)
1003	HORVU.MOREX.r2.7HG0545680.1	1.101	8.44219e-05	O80939.1 RecName: Full=L-type lectin-domain containing receptor kinase IV.1; Short=Arabidopsis thaliana lectin-receptor kinase e; Short=AthlecRK-e; Short=LecRK-IV.1; AltName: Full=Lectin Receptor Kinase 1; Flags: Precursor && PF00139:Legume lectin do
1004	HORVU.MOREX.r2.7HG0593880.1	1.10081	0.00122414	PF12734:Cysteine-rich TM module stress tolerance
1005	HORVU.MOREX.r2.5HG0429950.1	1.097	0.00023301	P80728.1 RecName: Full=Mavicyanin && PF02298:Plastocyanin-like domain
1006	HORVU.MOREX.r2.2HG0097430.1	1.0965	0.000131569
1007	HORVU.MOREX.r2.1HG0047130.1	1.09446	0.0404158	P04399.1 RecName: Full=Protein synthesis inhibitor II; AltName: Full=Ribosome-inactivating protein II; AltName: Full=rRNA N-glycosidase && PF00161:Ribosome inactivating protein
1008	HORVU.MOREX.r2.3HG0268090.1	1.09445	0.00268287	Q9LDN2.1 RecName: Full=Uridine 5'-monophosphate synthase; Short=UMP synthase; Includes: RecName: Full=Orotate phosphoribosyltransferase; Short=OPRTase; Includes: RecName: Full=Orotidine 5'-phosphate decarboxylase; AltName: Full=OMPdecase && PF00215:O
1009	HORVU.MOREX.r2.6HG0451760.1	1.09361	0.00495934	P34913.2 RecName: Full=Bifunctional epoxide hydrolase 2; Includes: RecName: Full=Cytosolic epoxide hydrolase 2; Short=CEH; AltName: Full=Epoxide hydratase; AltName: Full=Soluble epoxide hydrolase; Short=SEH; Includes: RecName: Full=Lipid-phosphate ph
1010	HORVU.MOREX.r2.7HG0587050.1	1.09256	0.000753233
1011	HORVU.MOREX.r2.6HG0461650.1	1.09209	1.46475e-05	Q5NDE4.1 RecName: Full=Protein O-linked-mannose beta-1,4-N-acetylglucosaminyltransferase 2; Short=POMGnT2; AltName: Full=Extracellular O-linked N-acetylglucosamine transferase-like; AltName: Full=Glycosyltransferase-like domain-containing protein 2 &
1012	HORVU.MOREX.r2.4HG0323270.1	1.08914	0.0249929	Q9LZL3.1 RecName: Full=Aspartic proteinase PCS1; AltName: Full=Aspartic protease 38; Short=AtASP38; AltName: Full=Protein EMBRYO DEFECTIVE 24; AltName: Full=Protein PROMOTION OF CELL SURVIVAL 1; Flags: Precursor && PF14541:Xylanase inhibitor C-termin
1013	HORVU.MOREX.r2.2HG0178610.1	1.08893	4.67612e-09	Q7XTL7.3 RecName: Full=Vacuolar iron transporter homolog 5; AltName: Full=Protein NODULIN-LIKE 5 && PF01988:VIT family
1014	HORVU.MOREX.r2.1HG0050390.1	1.08547	5.79076e-05	PF14543:Xylanase inhibitor N-terminal|PF14541:Xylanase inhibitor C-terminal
1015	HORVU.MOREX.r2.5HG0417030.1	1.08434	0.000141188	B7F8P5.1 RecName: Full=Auxin-responsive protein SAUR36; AltName: Full=Protein SMALL AUXIN UP RNA 36 && PF02519:Auxin responsive protein
1016	HORVU.MOREX.r2.2HG0158630.1	1.08424	0.00080927	Q8L7E3.2 RecName: Full=Vacuolar-sorting receptor 7; Short=AtVSR7; AltName: Full=BP80-like protein f; Short=AtBP80f; AltName: Full=Epidermal growth factor receptor-like protein 3; Short=AtELP3; Flags: Precursor && PF02225:PA domain|PF12662:Complement
1017	HORVU.MOREX.r2.7HG0537330.1	1.08372	0.000209324	D1MI46.1 RecName: Full=Geraniol 8-hydroxylase; AltName: Full=Cytochrome P450 76B10; AltName: Full=Geraniol 10-hydroxylase; Short=SmG10H && PF00067:Cytochrome P450
1018	HORVU.MOREX.r2.5HG0403250.1	1.08231	0.00556413
1019	HORVU.MOREX.r2.7HG0562410.1	1.08067	0.00660581
1020	HORVU.MOREX.r2.5HG0396750.1	1.07856	0.000304566	Q94AH8.2 RecName: Full=Alpha,alpha-trehalose-phosphate synthase [UDP-forming] 6; AltName: Full=Trehalose-6-phosphate synthase 6; Short=AtTPS6 && PF00982:Glycosyltransferase family 20|PF02358:Trehalose-phosphatase
1021	HORVU.MOREX.r2.4HG0280180.1	1.07854	0.00333988
1022	HORVU.MOREX.r2.3HG0239960.1	1.07752	0.00238833	Q9LV48.1 RecName: Full=Proline-rich receptor-like protein kinase PERK1; AltName: Full=Proline-rich extensin-like receptor kinase 1; Short=AtPERK1 && PF07714:Protein tyrosine kinase
1023	HORVU.MOREX.r2.1HG0058210.1	1.07666	0.000144	Q84KJ7.1 RecName: Full=Ammonium transporter 2 member 1; Short=OsAMT2;1 && PF00909:Ammonium Transporter Family
1024	HORVU.MOREX.r2.2HG0084820.1	1.07613	0.0487575	Q6X1C0.1 RecName: Full=Crocetin glucosyltransferase 2 && PF00201:UDP-glucoronosyl and UDP-glucosyl transferase
1025	HORVU.MOREX.r2.4HG0338570.1	1.07595	8.0791e-08	PF05340:Protein of unknown function (DUF740)
1026	HORVU.MOREX.r2.3HG0249820.1	1.07304	0.00106743	Q9FEQ8.1 RecName: Full=Peroxidase 2; AltName: Full=Plasma membrane-bound peroxidase 2; Short=pmPOX2; Flags: Precursor && PF00141:Peroxidase
1027	HORVU.MOREX.r2.5HG0433020.1	1.07117	0.0358441	PF04601:Domain of unknown function (DUF569)
1028	HORVU.MOREX.r2.3HG0190250.1	1.06965	0.0408327	Q8RWZ5.1 RecName: Full=G-type lectin S-receptor-like serine/threonine-protein kinase SD2-5; AltName: Full=S-domain-2 (SD2) receptor kinase 5; Short=SD2-5; Flags: Precursor && PF00069:Protein kinase domain|PF00314:Thaumatin family
1029	HORVU.MOREX.r2.5HG0409490.1	1.0681	0.00016128	Q5MAU8.1 RecName: Full=Probable inactive purple acid phosphatase 27; Flags: Precursor && PF00149:Calcineurin-like phosphoesterase|PF16656:Purple acid Phosphatase, N-terminal domain|PF14008:Iron/zinc purple acid phosphatase-like protein C
1030	HORVU.MOREX.r2.5HG0370100.1	1.06793	0.0200481	PF03168:Late embryogenesis abundant protein
1031	HORVU.MOREX.r2.6HG0449810.1	1.06571	3.48893e-06	C0LGP4.1 RecName: Full=Probable LRR receptor-like serine/threonine-protein kinase At3g47570; Flags: Precursor && PF00069:Protein kinase domain
1032	HORVU.MOREX.r2.6HG0460080.1	1.06234	4.63133e-05	Q9LUI1.1 RecName: Full=Leucine-rich repeat extensin-like protein 6; Short=AtLRX6; Short=LRR/EXTENSIN6; AltName: Full=Cell wall hydroxyproline-rich glycoprotein; Flags: Precursor && PF13855:Leucine rich repeat
1033	HORVU.MOREX.r2.6HG0513110.1	1.05946	1.39161e-12	P31237.1 RecName: Full=1-aminocyclopropane-1-carboxylate oxidase; Short=ACC oxidase; AltName: Full=Ethylene-forming enzyme; Short=EFE && PF03171:2OG-Fe(II) oxygenase superfamily|PF14226:non-haem dioxygenase in morphine synthesis N-terminal
1034	HORVU.MOREX.r2.6HG0472500.1	1.05641	0.00357396	O65451.1 RecName: Full=Probable F-box protein At4g22030 && PF14476:Petal formation-expressed
1035	HORVU.MOREX.r2.6HG0501780.1	1.05626	3.30638e-06	PF05340:Protein of unknown function (DUF740)
1036	HORVU.MOREX.r2.6HG0513090.1	1.05474	4.55217e-09	P31237.1 RecName: Full=1-aminocyclopropane-1-carboxylate oxidase; Short=ACC oxidase; AltName: Full=Ethylene-forming enzyme; Short=EFE && PF14226:non-haem dioxygenase in morphine synthesis N-terminal|PF03171:2OG-Fe(II) oxygenase superfamily
1037	HORVU.MOREX.r2.6HG0487740.1	1.05187	0.0440753
1038	HORVU.MOREX.r2.5HG0442260.1	1.05032	0.000364472	Q9LMN7.1 RecName: Full=Wall-associated receptor kinase 5; Flags: Precursor && PF00069:Protein kinase domain|PF13947:Wall-associated receptor kinase galacturonan-binding
1039	HORVU.MOREX.r2.1HG0055410.1	1.0495	0.000193256	Q65X71.1 RecName: Full=Probable calcium-transporting ATPase 6, plasma membrane-type; AltName: Full=Ca(2+)-ATPase isoform 6 && PF00689:Cation transporting ATPase, C-terminus|PF00122:E1-E2 ATPase|PF00690:Cation transporter/ATPase, N-terminus|PF12515:Ca
1040	HORVU.MOREX.r2.5HG0398480.1	1.04458	0.000152128	O81211.2 RecName: Full=Respiratory burst oxidase homolog protein E; AltName: Full=NADPH oxidase RBOHE; Short=AtRBOHE && PF08022:FAD-binding domain|PF08030:Ferric reductase NAD binding domain|PF08414:Respiratory burst NADPH oxidase|PF01794:Ferric redu
1041	HORVU.MOREX.r2.6HG0455510.1	1.04434	0.000840587	P42620.1 RecName: Full=Glutathionyl-hydroquinone reductase YqjG; Short=GS-HQR && PF13410:Glutathione S-transferase, C-terminal domain|PF13409:Glutathione S-transferase, N-terminal domain
1042	HORVU.MOREX.r2.6HG0489830.1	1.04403	2.9222e-05	PF04724:Glycosyltransferase family 17
1043	HORVU.MOREX.r2.2HG0114190.1	1.04333	1.88959e-06	Q0D5R3.1 RecName: Full=Cysteine-rich receptor-like protein kinase 6; Short=Cysteine-rich RLK6; Flags: Precursor && PF00069:Protein kinase domain|PF01657:Salt stress response/antifungal
1044	HORVU.MOREX.r2.2HG0092160.1	1.04239	0.0206542	PF06522:NADH-ubiquinone reductase complex 1 MLRQ subunit
1045	HORVU.MOREX.r2.4HG0298170.1	1.04123	7.223e-12	Q42450.1 RecName: Full=Ribulose bisphosphate carboxylase/oxygenase activase B, chloroplastic; Short=RA B; Short=RuBisCO activase B; Flags: Precursor && PF00004:ATPase family associated with various cellular activities (AAA)
1046	HORVU.MOREX.r2.5HG0408110.1	1.03812	0.000442258	Q9SJA7.1 RecName: Full=Probable sarcosine oxidase && PF01266:FAD dependent oxidoreductase
1047	HORVU.MOREX.r2.5HG0397780.1	1.03795	0.00169577
1048	HORVU.MOREX.r2.2HG0164040.1	1.03595	0.0005825	Q9LFD5.1 RecName: Full=Binding partner of ACD11 1 && -
1049	HORVU.MOREX.r2.3HG0260430.1	1.03317	3.95623e-05	Q9ZVM9.1 RecName: Full=Probable serine/threonine-protein kinase At1g54610 && PF00069:Protein kinase domain
1050	HORVU.MOREX.r2.3HG0187850.1	1.03221	0.000103376	F4HQ22.1 RecName: Full=LEAF RUST 10 DISEASE-RESISTANCE LOCUS RECEPTOR-LIKE PROTEIN KINASE-like 2.4; AltName: Full=Probable receptor-like serine/threonine-protein kinase LRK10L-2.4; Flags: Precursor && PF00069:Protein kinase domain|PF13947:Wall-associ
1051	HORVU.MOREX.r2.5HG0425810.1	1.03008	0.00337203	Q43731.1 RecName: Full=Peroxidase 50; Short=Atperox P50; AltName: Full=ATP9a; AltName: Full=PRXR2; Flags: Precursor && PF00141:Peroxidase
1052	HORVU.MOREX.r2.6HG0506020.1	1.02665	9.17564e-07	Q8S9J6.1 RecName: Full=Aspartyl protease family protein At5g10770; Flags: Precursor && PF14541:Xylanase inhibitor C-terminal|PF14543:Xylanase inhibitor N-terminal
1053	HORVU.MOREX.r2.4HG0339840.1	1.02579	0.000179378	Q8VZJ9.1 RecName: Full=Calmodulin-binding receptor-like cytoplasmic kinase 2 && PF00069:Protein kinase domain
1054	HORVU.MOREX.r2.7HG0537810.1	1.02543	0.00593997	C0LGX3.1 RecName: Full=LRR receptor-like serine/threonine-protein kinase HSL2; AltName: Full=Protein HAESA-LIKE2; Flags: Precursor && PF13855:Leucine rich repeat|PF00069:Protein kinase domain
1055	HORVU.MOREX.r2.2HG0175400.1	1.02501	0.000642894
1056	HORVU.MOREX.r2.4HG0329890.1	1.02345	0.00698744	Q9S845.1 RecName: Full=GDP-mannose transporter GONST3; AltName: Full=Protein GOLGI NUCLEOTIDE SUGAR TRANSPORTER 3 && PF03151:Triose-phosphate Transporter family
1057	HORVU.MOREX.r2.3HG0247910.1	1.02339	0.000309519	Q9FM85.1 RecName: Full=Probable receptor-like protein kinase At5g56460 && PF07714:Protein tyrosine kinase
1058	HORVU.MOREX.r2.2HG0162060.1	1.02293	4.89245e-05	C0LGH3.2 RecName: Full=Probable LRR receptor-like serine/threonine-protein kinase At1g56140; Flags: Precursor && PF07714:Protein tyrosine kinase
1059	HORVU.MOREX.r2.3HG0190270.1	1.02133	4.80772e-12	Q8RWZ5.1 RecName: Full=G-type lectin S-receptor-like serine/threonine-protein kinase SD2-5; AltName: Full=S-domain-2 (SD2) receptor kinase 5; Short=SD2-5; Flags: Precursor && PF00069:Protein kinase domain|PF00314:Thaumatin family
1060	HORVU.MOREX.r2.4HG0342080.1	1.01971	1.19424e-09	P93766.1 RecName: Full=Protein MLO && PF03094:Mlo family
1061	HORVU.MOREX.r2.6HG0457770.1	1.01937	1.79605e-06	O64477.1 RecName: Full=G-type lectin S-receptor-like serine/threonine-protein kinase At2g19130; Flags: Precursor && PF08276:PAN-like domain|PF00069:Protein kinase domain|PF00954:S-locus glycoprotein domain|PF01453:D-mannose binding lectin
1062	HORVU.MOREX.r2.3HG0191350.1	1.01603	0.00871841	Q9SX65.1 RecName: Full=1,4-dihydroxy-2-naphthoyl-CoA thioesterase 1; Short=AtDHNAT1; Short=DHNA-CoA thioesterase 1 && PF03061:Thioesterase superfamily
1063	HORVU.MOREX.r2.2HG0155180.1	1.01256	0.000399311	Q8VZ48.1 RecName: Full=RHOMBOID-like protein 6, mitochondrial; Short=AtRBL6; Flags: Precursor && PF01694:Rhomboid family
1064	HORVU.MOREX.r2.4HG0333690.1	1.01208	0.00887172	Q6F6Y2.1 RecName: Full=FAD-dependent urate hydroxylase; AltName: Full=Flavoprotein urate hydroxylase && PF01494:FAD binding domain
1065	HORVU.MOREX.r2.1HG0014880.1	1.01199	0.00423722	Q9MAA2.1 RecName: Full=Phosphoglycerate mutase-like protein AT74; Short=At-74 && PF00300:Histidine phosphatase superfamily (branch 1)
1066	HORVU.MOREX.r2.5HG0402900.1	1.01139	2.28886e-07	Q67TP9.1 RecName: Full=Heat stress transcription factor B-1; AltName: Full=Heat stress transcription factor 23; Short=OsHsf-23 && PF00447:HSF-type DNA-binding
1067	HORVU.MOREX.r2.5HG0426960.1	1.01113	0.0190259	B9DFR3.1 RecName: Full=Pectin acetylesterase 9; Flags: Precursor && PF03283:Pectinacetylesterase
1068	HORVU.MOREX.r2.2HG0100840.1	1.01094	0.00543268	P42813.1 RecName: Full=Ribonuclease 1; Flags: Precursor && PF00445:Ribonuclease T2 family
1069	HORVU.MOREX.r2.4HG0342500.1	1.01012	6.07965e-09
1070	HORVU.MOREX.r2.5HG0394230.1	1.00806	0.000520259	Q39214.1 RecName: Full=Disease resistance protein RPM1; AltName: Full=Resistance to Pseudomonas syringae protein 3 && PF00931:NB-ARC domain
1071	HORVU.MOREX.r2.3HG0233940.1	1.008	0.0475656	Q7FAZ3.1 RecName: Full=G-type lectin S-receptor-like serine/threonine-protein kinase LECRK1; Short=OsLecRK1; AltName: Full=OsRLCK134; Flags: Precursor && PF00069:Protein kinase domain|PF01453:D-mannose binding lectin
1072	HORVU.MOREX.r2.5HG0443090.1	1.00711	0.00841509	Q9LFI1.1 RecName: Full=Pentatricopeptide repeat-containing protein At3g53360, mitochondrial; Flags: Precursor && PF13041:PPR repeat family|PF14432:DYW family of nucleic acid deaminases
1073	HORVU.MOREX.r2.4HG0323450.1	1.00709	0.0381046
1074	HORVU.MOREX.r2.7HG0564280.1	1.00616	1.79609e-06	Q84YK8.1 RecName: Full=Probable lipoxygenase 8, chloroplastic; Flags: Precursor && PF00305:Lipoxygenase
1075	HORVU.MOREX.r2.5HG0400830.1	1.00574	0.000201507	PF05910:Plant protein of unknown function (DUF868)
1076	HORVU.MOREX.r2.6HG0451060.1	1.00129	0.000779841	P0DKI6.1 RecName: Full=Probable receptor-like protein kinase At1g33260 && PF07714:Protein tyrosine kinase
1077	HORVU.MOREX.r2.3HG0237080.1	1.00037	0.00118064

## Sheet: Tab S7b
Table S7b. List of genes down-regulated in the hvd14.d shoot in response to Zn treatment (log2FC ≥ 1, adjusted P value ≤ 0.01)
#	gene ID	log2FC	adjusted P value	description
1	HORVU.MOREX.r2.6HG0491380.1	-8.44848	5.75587e-17	Q5MAU8.1 RecName: Full=Probable inactive purple acid phosphatase 27; Flags: Precursor && PF16656:Purple acid Phosphatase, N-terminal domain|PF00149:Calcineurin-like phosphoesterase|PF14008:Iron/zinc purple acid phosphatase-like protein C
2	HORVU.MOREX.r2.7HG0619490.1	-7.62021	2.61551e-08
3	HORVU.MOREX.r2.7HG0619500.1	-6.9663	3.66394e-14	-
4	HORVU.MOREX.r2.7HG0619530.1	-6.23545	0.000164038	Q9SV72.1 RecName: Full=EPIDERMAL PATTERNING FACTOR-like protein 9; Short=EPF-like protein 9; Contains: RecName: Full=Stomagen; Flags: Precursor && PF16851:Stomagen
5	HORVU.MOREX.r2.7HG0619780.1	-6.09311	7.41214e-21	PF00069:Protein kinase domain
6	HORVU.MOREX.r2.2HG0155830.1	-5.7447	2.21092e-12	-
7	HORVU.MOREX.r2.7HG0619740.1	-5.71621	0.000321175
8	HORVU.MOREX.r2.7HG0619630.1	-5.58247	1.36202e-40	Q9SAI1.1 RecName: Full=Factor of DNA methylation 5 && PF03468:XS domain|PF03470:XS zinc finger domain|PF03469:XH domain
9	HORVU.MOREX.r2.7HG0619480.1	-5.41592	0.000812655	Q9SLN8.1 RecName: Full=2-alkenal reductase (NADP(+)-dependent); AltName: Full=Alkenal double bound reductase; AltName: Full=Allylic alcohol dehydrogenase 1; Short=allyl-ADH1; AltName: Full=Flavin-free double bond reductase; Short=NtDBR; AltName: Full
10	HORVU.MOREX.r2.6HG0510810.1	-5.28446	0.00087594	A1TFU9.1 RecName: Full=FAD-dependent urate hydroxylase; AltName: Full=Flavoprotein urate hydroxylase && PF01494:FAD binding domain
11	HORVU.MOREX.r2.7HG0619620.1	-5.27969	0.00247296	P24631.1 RecName: Full=17.5 kDa class II heat shock protein && PF00011:Hsp20/alpha crystallin family
12	HORVU.MOREX.r2.2HG0080330.1	-5.0935	9.88915e-05	Q5JJV0.1 RecName: Full=Beta-fructofuranosidase, insoluble isoenzyme 4; AltName: Full=Cell wall beta-fructosidase 4; AltName: Full=Invertase 4; AltName: Full=OsCIN4; AltName: Full=Sucrose hydrolase 4; Flags: Precursor && PF08244:Glycosyl hydrolases fa
13	HORVU.MOREX.r2.7HG0592170.1	-5.02877	0.00739817	-
14	HORVU.MOREX.r2.1HG0038230.1	-4.93905	0.0399125	Q949S5.1 RecName: Full=F-box protein PP2-B11; AltName: Full=Protein PHLOEM PROTEIN 2-LIKE B11; Short=AtPP2-B11; AltName: Full=SKP1-interacting partner 12 && PF14299:Phloem protein 2
15	HORVU.MOREX.r2.7HG0619610.1	-4.9027	1.671e-06	-
16	HORVU.MOREX.r2.3HG0268420.1	-4.74929	0.0103806	Q9FSV7.1 RecName: Full=Sucrose:sucrose 1-fructosyltransferase; AltName: Full=Sucrose 1(F)-fructosyltransferase; AltName: Full=Sucrose:sucrose 1(F)-beta-D-fructosyltransferase; Flags: Precursor && PF08244:Glycosyl hydrolases family 32 C terminal|PF002
17	HORVU.MOREX.r2.1HG0057890.1	-4.67633	3.55359e-22	Q9SLP1.1 RecName: Full=Cytochrome P450 78A9 && PF00067:Cytochrome P450
18	HORVU.MOREX.r2.3HG0197320.1	-4.56041	0.0413336	Q9FI25.1 RecName: Full=Berberine bridge enzyme-like 27; Short=AtBBE-like 27; Flags: Precursor && PF01565:FAD binding domain|PF08031:Berberine and berberine like
19	HORVU.MOREX.r2.1HG0024240.1	-4.18181	1.39254e-40	Q6L8G0.1 RecName: Full=Zinc transporter 5; AltName: Full=ZRT/IRT-like protein 5; Short=OsZIP5; Flags: Precursor && PF02535:ZIP Zinc transporter
20	HORVU.MOREX.r2.7HG0619470.1	-3.86192	1.29602e-05	Q07423.1 RecName: Full=Hexose carrier protein HEX6 && PF00083:Sugar (and other) transporter
21	HORVU.MOREX.r2.1HG0017340.1	-3.86051	0.000234984	Q5Z653.2 RecName: Full=Zinc transporter 10; AltName: Full=ZRT/IRT-like protein 10; Short=OsZIP10; Flags: Precursor && PF02535:ZIP Zinc transporter
22	HORVU.MOREX.r2.7HG0594910.1	-3.26926	3.26035e-67
23	HORVU.MOREX.r2.7HG0545140.1	-3.22498	0.0369367	-
24	HORVU.MOREX.r2.1HG0075990.1	-2.89919	0.0257659	Q0DHE3.3 RecName: Full=Zinc transporter 9; AltName: Full=ZRT/IRT-like protein 9; Short=OsZIP9; Flags: Precursor && PF02535:ZIP Zinc transporter
25	HORVU.MOREX.r2.1HG0075650.1	-2.85052	8.04515e-05	Q75K78.1 RecName: Full=Cytokinin dehydrogenase 9; AltName: Full=Cytokinin oxidase 9; Short=OsCKX9; Flags: Precursor && PF01565:FAD binding domain|PF09265:Cytokinin dehydrogenase 1, FAD and cytokinin binding
26	HORVU.MOREX.r2.3HG0227730.1	-2.8201	6.44318e-05	-
27	HORVU.MOREX.r2.7HG0527840.1	-2.77851	7.75778e-05
28	HORVU.MOREX.r2.2HG0178870.1	-2.58332	1.87656e-05	B2HIL4.1 RecName: Full=Long-chain-fatty-acid--AMP ligase FadD29; Short=FAAL; AltName: Full=Acyl-AMP synthetase && PF00501:AMP-binding enzyme
29	HORVU.MOREX.r2.7HG0569500.1	-2.56121	0.0112095	-
30	HORVU.MOREX.r2.7HG0527710.1	-2.50501	0.000316672	Q6MEW4.1 RecName: Full=2,3-bisphosphoglycerate-dependent phosphoglycerate mutase; Short=BPG-dependent PGAM; Short=PGAM; Short=Phosphoglyceromutase; Short=dPGM && PF00300:Histidine phosphatase superfamily (branch 1)
31	HORVU.MOREX.r2.7HG0616160.1	-2.47745	3.11223e-07
32	HORVU.MOREX.r2.4HG0346280.1	-2.47363	0.000405387	Q94ID6.1 RecName: Full=Ethylene-responsive transcription factor 12; Short=AtERF12; AltName: Full=Ethylene-responsive element-binding factor 12; Short=EREBP-12 && PF00847:AP2 domain
33	HORVU.MOREX.r2.7HG0567890.1	-2.47056	0.03462
34	HORVU.MOREX.r2.3HG0265460.1	-2.43104	0.00193792	P42813.1 RecName: Full=Ribonuclease 1; Flags: Precursor && PF00445:Ribonuclease T2 family
35	HORVU.MOREX.r2.2HG0102190.1	-2.39737	7.14742e-08	A3BNA1.1 RecName: Full=Flowering-promoting factor 1-like protein 5; AltName: Full=FPF1-like protein 5 && -
36	HORVU.MOREX.r2.7HG0622120.1	-2.27661	0.00733943
37	HORVU.MOREX.r2.7HG0540030.1	-2.21133	0.00193792	Q700C7.1 RecName: Full=Transcription factor SPEECHLESS; AltName: Full=Basic helix-loop-helix protein 98; Short=AtbHLH98; Short=bHLH 98; AltName: Full=Transcription factor EN 19; AltName: Full=bHLH transcription factor bHLH098 && PF00010:Helix-loop-he
38	HORVU.MOREX.r2.3HG0275500.1	-2.19178	0.00947685	Q9SR86.1 RecName: Full=Alanine--glyoxylate aminotransferase 2 homolog 3, mitochondrial; AltName: Full=Beta-alanine-pyruvate aminotransferase 3; Flags: Precursor && PF00202:Aminotransferase class-III
39	HORVU.MOREX.r2.6HG0505870.1	-2.19022	0.0200358	Q9SS80.1 RecName: Full=UPF0503 protein At3g09070, chloroplastic; Flags: Precursor && PF05340:Protein of unknown function (DUF740)
40	HORVU.MOREX.r2.7HG0567590.1	-2.10599	0.0418243
41	HORVU.MOREX.r2.7HG0613110.1	-2.04441	0.00223323	-
42	HORVU.MOREX.r2.5HG0419670.1	-1.97115	1.74821e-05	Q9MBC2.1 RecName: Full=Methionine S-methyltransferase; AltName: Full=AdoMet:Met S-methyltransferase; AltName: Full=Hv-MMT1 && PF12847:Methyltransferase domain
43	HORVU.MOREX.r2.2HG0091310.1	-1.96757	0.00720882	PF00069:Protein kinase domain
44	HORVU.MOREX.r2.4HG0289000.1	-1.94073	0.000129374	-
45	HORVU.MOREX.r2.2HG0145740.1	-1.90569	1.77535e-09	PF08137:DVL family
46	HORVU.MOREX.r2.1HG0057900.1	-1.89063	1.18633e-06	Q94BN0.1 RecName: Full=BTB/POZ and TAZ domain-containing protein 2; AltName: Full=BTB and TAZ domain protein 2 && PF00651:BTB/POZ domain|PF02135:TAZ zinc finger
47	HORVU.MOREX.r2.4HG0341980.1	-1.84079	0.000244978	O80470.1 RecName: Full=GDSL esterase/lipase At2g23540; AltName: Full=Extracellular lipase At2g23540; Flags: Precursor && PF00657:GDSL-like Lipase/Acylhydrolase
48	HORVU.MOREX.r2.1HG0021600.1	-1.8368	0.0265091	Q6L8F7.1 RecName: Full=Zinc transporter 7; AltName: Full=ZRT/IRT-like protein 7; Short=OsZIP7; Flags: Precursor && PF02535:ZIP Zinc transporter
49	HORVU.MOREX.r2.1HG0068250.1	-1.81578	3.16507e-05
50	HORVU.MOREX.r2.2HG0145690.1	-1.81397	7.97122e-05	-
51	HORVU.MOREX.r2.2HG0171870.1	-1.8047	0.048226	Q9FSV7.1 RecName: Full=Sucrose:sucrose 1-fructosyltransferase; AltName: Full=Sucrose 1(F)-fructosyltransferase; AltName: Full=Sucrose:sucrose 1(F)-beta-D-fructosyltransferase; Flags: Precursor && PF08244:Glycosyl hydrolases family 32 C terminal|PF002
52	HORVU.MOREX.r2.4HG0339040.1	-1.79338	1.0673e-05	Q9FRG8.1 RecName: Full=Growth-regulating factor 9; Short=OsGRF9; AltName: Full=Transcription activator GRF9 && PF08879:WRC|PF08880:QLQ
53	HORVU.MOREX.r2.6HG0526130.1	-1.78126	0.0251914	Q9LVJ1.1 RecName: Full=Subtilisin-like protease SBT1.4; AltName: Full=Subtilase subfamily 1 member 4; Short=AtSBT1.4; Flags: Precursor && PF00082:Subtilase family|PF05922:Peptidase inhibitor I9
54	HORVU.MOREX.r2.2HG0176430.1	-1.77347	0.00925725	Q94BN0.1 RecName: Full=BTB/POZ and TAZ domain-containing protein 2; AltName: Full=BTB and TAZ domain protein 2 && PF02135:TAZ zinc finger|PF00651:BTB/POZ domain
55	HORVU.MOREX.r2.1HG0065470.1	-1.7428	0.0470837	Q9S7Y7.1 RecName: Full=Alpha-xylosidase 1; Flags: Precursor && PF01055:Glycosyl hydrolases family 31|PF16863:N-terminal barrel of NtMGAM and CtMGAM, maltase-glucoamylase
56	HORVU.MOREX.r2.3HG0245540.1	-1.72109	0.00539869	Q0JF58.1 RecName: Full=Protein argonaute 4B; Short=OsAGO4b && PF16486:N-terminal domain of argonaute|PF02170:PAZ domain|PF16488:Argonaute linker 2 domain|PF08699:Argonaute linker 1 domain|PF02171:Piwi domain
57	HORVU.MOREX.r2.2HG0158510.1	-1.71324	0.0111014	Q6YZX6.1 RecName: Full=Putative aconitate hydratase, cytoplasmic; Short=Aconitase; AltName: Full=Citrate hydro-lyase && PF00330:Aconitase family (aconitate hydratase)|PF00694:Aconitase C-terminal domain
58	HORVU.MOREX.r2.4HG0278530.1	-1.70101	0.000874899	-
59	HORVU.MOREX.r2.2HG0158610.1	-1.66299	2.07147e-05
60	HORVU.MOREX.r2.5HG0399450.1	-1.63752	0.0373889	Q08237.1 RecName: Full=RNA exonuclease 4 && -
61	HORVU.MOREX.r2.4HG0342390.1	-1.63698	0.00169187	Q5EN53.1 RecName: Full=Protein NEGATIVE REGULATOR OF RESISTANCE; AltName: Full=NPR1-interactor && PF15699:NPR1 interacting
62	HORVU.MOREX.r2.3HG0207920.1	-1.6338	0.00846805	PF01490:Transmembrane amino acid transporter protein
63	HORVU.MOREX.r2.3HG0258230.1	-1.63051	0.0402813	-
64	HORVU.MOREX.r2.2HG0135050.1	-1.61257	0.0300894	Q0JA81.2 RecName: Full=Ent-kaurene synthase-like 2; Short=OsKSL2 && PF03936:Terpene synthase family, metal binding domain|PF01397:Terpene synthase, N-terminal domain
65	HORVU.MOREX.r2.5HG0423310.1	-1.57551	0.00718051	PF14624:VWA / Hh protein intein-like|PF00092:von Willebrand factor type A domain
66	HORVU.MOREX.r2.5HG0446180.1	-1.54949	5.08234e-06	Q69S43.1 RecName: Full=Cyclin-D6-1; AltName: Full=G1/S-specific cyclin-D6-1; Short=CycD6;1 && -
67	HORVU.MOREX.r2.1HG0026150.1	-1.54578	0.00989178	Q9LPI5.1 RecName: Full=Polyadenylate-binding protein-interacting protein 11; Short=PABP-interacting protein 11; Short=Poly(A)-binding protein-interacting protein 11; AltName: Full=PAM2-containing protein CID11; AltName: Full=Protein CTC-INTERACTING D
68	HORVU.MOREX.r2.4HG0346770.1	-1.52587	0.0331353	-
69	HORVU.MOREX.r2.7HG0527880.1	-1.51442	0.0020443	-
70	HORVU.MOREX.r2.3HG0259880.1	-1.49177	0.00223007	-
71	HORVU.MOREX.r2.1HG0047360.1	-1.48188	5.39377e-07	A2YWQ1.1 RecName: Full=Heat shock protein 81-1; Short=HSP81-1; AltName: Full=Heat shock protein 82 >Q0J4P2.2 RecName: Full=Heat shock protein 81-1; Short=HSP81-1; AltName: Full=Heat shock protein 82 && PF02518:Histidine kinase-, DNA gyrase B-, and HS
72	HORVU.MOREX.r2.7HG0563130.1	-1.46399	1.32736e-12	-
73	HORVU.MOREX.r2.3HG0193290.1	-1.42859	0.0488616	Q9CAL8.1 RecName: Full=Proline-rich receptor-like protein kinase PERK13; AltName: Full=Proline-rich extensin-like receptor kinase 13; Short=AtPERK13; AltName: Full=Protein ROOT HAIR SPECIFIC 10 && PF00069:Protein kinase domain
74	HORVU.MOREX.r2.2HG0152320.1	-1.42605	0.0451146	Q8L7H3.1 RecName: Full=Probable xyloglucan endotransglucosylase/hydrolase protein 29; Short=At-XTH29; Short=XTH-29; Flags: Precursor && PF00722:Glycosyl hydrolases family 16
75	HORVU.MOREX.r2.5HG0413450.1	-1.42507	5.9037e-11	Q9LU14.1 RecName: Full=GDSL esterase/lipase APG; AltName: Full=Extracellular lipase APG; Flags: Precursor && PF00657:GDSL-like Lipase/Acylhydrolase
76	HORVU.MOREX.r2.1HG0057620.1	-1.41171	0.000341163	P48147.2 RecName: Full=Prolyl endopeptidase; Short=PE; AltName: Full=Post-proline cleaving enzyme && PF02897:Prolyl oligopeptidase, N-terminal beta-propeller domain|PF00326:Prolyl oligopeptidase family
77	HORVU.MOREX.r2.6HG0459100.1	-1.38439	0.0447505
78	HORVU.MOREX.r2.4HG0344700.1	-1.37549	4.03932e-05
79	HORVU.MOREX.r2.1HG0021200.1	-1.37359	0.0210541	Q8VY76.1 RecName: Full=Basic leucine zipper 19; Short=AtbZIP19; Short=bZIP protein 19 && PF07716:Basic region leucine zipper
80	HORVU.MOREX.r2.4HG0345110.1	-1.37308	0.000127237	O23144.2 RecName: Full=Proton pump-interactor 1 && -
81	HORVU.MOREX.r2.2HG0124230.1	-1.34309	0.00507641	Q8VY76.1 RecName: Full=Basic leucine zipper 19; Short=AtbZIP19; Short=bZIP protein 19 && PF07716:Basic region leucine zipper
82	HORVU.MOREX.r2.3HG0184480.1	-1.32931	5.19739e-08
83	HORVU.MOREX.r2.3HG0256780.1	-1.32444	0.000122095	-
84	HORVU.MOREX.r2.6HG0491140.1	-1.32334	0.0193321
85	HORVU.MOREX.r2.6HG0506890.1	-1.32107	6.58621e-06
86	HORVU.MOREX.r2.6HG0448470.1	-1.30596	0.000144715	Q9M024.1 RecName: Full=Thylakoid ADP,ATP carrier protein, chloroplastic; AltName: Full=Thylakoid ADP/ATP translocase; Flags: Precursor && PF00153:Mitochondrial carrier protein
87	HORVU.MOREX.r2.7HG0611350.1	-1.29434	0.000261074
88	HORVU.MOREX.r2.3HG0211900.1	-1.29204	0.0032631	O43314.3 RecName: Full=Inositol hexakisphosphate and diphosphoinositol-pentakisphosphate kinase 2; AltName: Full=Diphosphoinositol pentakisphosphate kinase 2; AltName: Full=Histidine acid phosphatase domain-containing protein 1; AltName: Full=InsP6 a
89	HORVU.MOREX.r2.2HG0080180.1	-1.29188	0.0216923	Q338B0.2 RecName: Full=Heat stress transcription factor A-2c; AltName: Full=Heat stress transcription factor 25; Short=OsHsf-25; AltName: Full=Heat stress transcription factor 6; Short=OsHSF6; Short=rHsf6 && PF00447:HSF-type DNA-binding
90	HORVU.MOREX.r2.7HG0552170.1	-1.27766	0.00801743	Q9SJW9.1 RecName: Full=CDT1-like protein a, chloroplastic; Short=AtCDT1a; Flags: Precursor && PF16679:DNA replication factor Cdt1 C-terminal domain|PF08839:DNA replication factor CDT1 like
91	HORVU.MOREX.r2.2HG0128400.1	-1.27493	8.9741e-05	Q9SIT6.1 RecName: Full=ABC transporter G family member 5; Short=ABC transporter ABCG.5; Short=AtABCG5; AltName: Full=White-brown complex homolog protein 5; Short=AtWBC5 && PF01061:ABC-2 type transporter|PF00005:ABC transporter
92	HORVU.MOREX.r2.7HG0571320.1	-1.24796	0.00125838	-
93	HORVU.MOREX.r2.2HG0081090.1	-1.21484	0.0135705	Q9SLV0.1 RecName: Full=Protein DETOXIFICATION 48; Short=AtDTX48; AltName: Full=Multidrug and toxic compound extrusion protein 48; Short=MATE protein 48; AltName: Full=Protein ABNORMAL SHOOT 4; AltName: Full=Protein BUSH-AND-CHLOROTIC-DWARF 1; Short=P
94	HORVU.MOREX.r2.3HG0193380.1	-1.2076	0.0398934	Q5ZAJ0.1 RecName: Full=Respiratory burst oxidase homolog protein B; AltName: Full=NADPH oxidase RBOHB; Short=OsrbohB >Q6J2K5.1 RecName: Full=Respiratory burst oxidase homolog protein B; AltName: Full=NADPH oxidase RBOHB; Short=OsrbohB && PF08414:Resp
95	HORVU.MOREX.r2.7HG0581010.1	-1.20542	0.0414284	Q94AM1.1 RecName: Full=Organellar oligopeptidase A, chloroplastic/mitochondrial; AltName: Full=Thimet metalloendopeptidase 1; AltName: Full=Zincin-like metalloproteases family protein 1; Flags: Precursor && PF01432:Peptidase family M3
96	HORVU.MOREX.r2.2HG0088410.1	-1.15513	0.00340762	Q8W486.1 RecName: Full=Uncharacterized protein At1g04910 && PF10250:GDP-fucose protein O-fucosyltransferase
97	HORVU.MOREX.r2.1HG0046390.1	-1.14698	1.94451e-09	-
98	HORVU.MOREX.r2.5HG0445550.1	-1.1272	0.0318675	Q8S9J6.1 RecName: Full=Aspartyl protease family protein At5g10770; Flags: Precursor && PF14543:Xylanase inhibitor N-terminal|PF14541:Xylanase inhibitor C-terminal
99	HORVU.MOREX.r2.6HG0494070.1	-1.1272	0.0230149	O32472.1 RecName: Full=(R)-specific enoyl-CoA hydratase && PF01575:MaoC like domain
100	HORVU.MOREX.r2.3HG0245410.1	-1.11257	0.00154588	PF14368:Probable lipid transfer
101	HORVU.MOREX.r2.4HG0323720.1	-1.10569	0.0336073	Q949S5.1 RecName: Full=F-box protein PP2-B11; AltName: Full=Protein PHLOEM PROTEIN 2-LIKE B11; Short=AtPP2-B11; AltName: Full=SKP1-interacting partner 12 && -
102	HORVU.MOREX.r2.1HG0068990.1	-1.10052	3.17205e-06	Q39962.1 RecName: Full=Citrate-binding protein; Flags: Precursor && PF08787:Alginate lyase
103	HORVU.MOREX.r2.6HG0514900.1	-1.10012	0.000296842
104	HORVU.MOREX.r2.5HG0427920.1	-1.09717	0.046193	Q9XJ61.1 RecName: Full=MADS-box transcription factor 51; Short=OsMADS51; AltName: Full=OsMADS65 && PF00319:SRF-type transcription factor (DNA-binding and dimerisation domain)
105	HORVU.MOREX.r2.2HG0124260.1	-1.09646	0.00684939	Q39261.1 RecName: Full=Zinc finger protein 2 && -
106	HORVU.MOREX.r2.1HG0033160.1	-1.09458	0.0134687	P49310.1 RecName: Full=Glycine-rich RNA-binding protein GRP1A && PF00076:RNA recognition motif. (a.k.a. RRM, RBD, or RNP domain)
107	HORVU.MOREX.r2.6HG0512800.1	-1.09232	0.0220906	A2XG77.1 RecName: Full=WUSCHEL-related homeobox 6; AltName: Full=OsWOX6 && PF00046:Homeobox domain
108	HORVU.MOREX.r2.6HG0449140.1	-1.0659	0.030776	Q10N05.1 RecName: Full=Probable glucuronosyltransferase Os03g0287800 && PF03360:Glycosyltransferase family 43
109	HORVU.MOREX.r2.7HG0531680.1	-1.06256	0.00489394	Q6ENX9.1 RecName: Full=Photosystem II reaction center protein Z; Short=PSII-Z >P69695.1 RecName: Full=Photosystem II reaction center protein Z; Short=PSII-Z >P69696.1 RecName: Full=Photosystem II reaction center protein Z; Short=PSII-Z >Q6L3B0.1 RecN
110	HORVU.MOREX.r2.7HG0565730.1	-1.06039	0.0245308	O64571.2 RecName: Full=UBP1-associated proteins 1C && PF12874:Zinc-finger of C2H2 type|PF08790:LYAR-type C2HC zinc finger
111	HORVU.MOREX.r2.3HG0243910.1	-1.05764	0.00014797
112	HORVU.MOREX.r2.1HG0060980.1	-1.05751	0.0341912
113	HORVU.MOREX.r2.1HG0060030.1	-1.05733	0.00598435	Q8GWK2.2 RecName: Full=AP2-like ethylene-responsive transcription factor At2g41710 && PF00847:AP2 domain
114	HORVU.MOREX.r2.5HG0407280.1	-1.05508	0.00142398
115	HORVU.MOREX.r2.4HG0322690.1	-1.0543	3.55881e-08	-
116	HORVU.MOREX.r2.3HG0184520.1	-1.04545	0.00115215	Q7XXN5.1 RecName: Full=Putrescine hydroxycinnamoyltransferase 3; Short=OsPHT3 && PF02458:Transferase family
117	HORVU.MOREX.r2.7HG0551860.1	-1.03795	0.0192026	-
118	HORVU.MOREX.r2.1HG0076320.1	-1.03228	0.039729	PF14299:Phloem protein 2
119	HORVU.MOREX.r2.3HG0269820.1	-1.02808	0.000857606
120	HORVU.MOREX.r2.7HG0559750.1	-1.02493	4.47257e-05
121	HORVU.MOREX.r2.3HG0221850.1	-1.02321	0.0206904
122	HORVU.MOREX.r2.1HG0064370.1	-1.01689	0.00560826	P09189.1 RecName: Full=Heat shock cognate 70 kDa protein && PF10712:NAD-specific glutamate dehydrogenase|PF00012:Hsp70 protein
123	HORVU.MOREX.r2.4HG0281730.1	-1.01542	0.0018465	Q54ZR7.1 RecName: Full=Signal recognition particle receptor subunit alpha; Short=SR-alpha; Short=Signal recognition particle receptor; AltName: Full=Docking protein alpha; Short=DP-alpha && PF02881:SRP54-type protein, helical bundle domain|PF00448:SR
124	HORVU.MOREX.r2.4HG0328220.1	-1.01156	6.05215e-06	Q941F1.2 RecName: Full=Phospholipase A1-Igamma1, chloroplastic; Flags: Precursor && PF01764:Lipase (class 3)

## Sheet: Tab S7c
Table S7c. List of genes up-regulated in the hvd14.d root in response to Zn treatment (log2FC ≥ 1, adjusted P value ≤ 0.01)
#	gene ID	log2FC	adjusted P value	description
1	HORVU.MOREX.r2.7HG0555330.1	7.47685	2.69489e-08	Q7XEZ6.1 RecName: Full=Protein TIFY 11e; Short=OsTIFY11e; AltName: Full=Jasmonate ZIM domain-containing protein 13; Short=OsJAZ13 >A2Z6V6.1 RecName: Full=Protein TIFY 11e && PF06200:tify domain|PF09425:Divergent CCT motif
2	HORVU.MOREX.r2.4HG0346240.1	7.38937	1.77533e-08	Q9FG68.1 RecName: Full=Transcription factor RAX1; AltName: Full=Myb-related protein 37; Short=AtMYB37; AltName: Full=Protein REGULATOR OF AXILLARY MERISTEMS 1 && PF00249:Myb-like DNA-binding domain
3	HORVU.MOREX.r2.1HG0076290.1	7.26902	3.58971e-08	Q8VYE5.1 RecName: Full=Glucan endo-1,3-beta-glucosidase 12; AltName: Full=(1->3)-beta-glucan endohydrolase 12; Short=(1->3)-beta-glucanase 12; AltName: Full=Beta-1,3-endoglucanase 12; Short=Beta-1,3-glucanase 12; Flags: Precursor && PF00332:Glycosyl
4	HORVU.MOREX.r2.7HG0614540.1	7.03332	3.69775e-07	Q8L817.1 RecName: Full=Alpha carbonic anhydrase 7; Short=AtaCA7; Short=AtalphaCA7; AltName: Full=Alpha carbonate dehydratase 7; Flags: Precursor && PF00194:Eukaryotic-type carbonic anhydrase
5	HORVU.MOREX.r2.2HG0142560.1	6.91023	7.3116e-07
6	HORVU.MOREX.r2.5HG0384400.1	6.80686	3.38884e-06
7	HORVU.MOREX.r2.1HG0050820.1	6.71114	1.96876e-06
8	HORVU.MOREX.r2.1HG0014600.1	6.45386	2.12989e-05	Q75KH3.2 RecName: Full=Glucose and ribitol dehydrogenase homolog && PF00106:short chain dehydrogenase
9	HORVU.MOREX.r2.7HG0555350.1	6.37991	6.47722e-05	Q7XEZ6.1 RecName: Full=Protein TIFY 11e; Short=OsTIFY11e; AltName: Full=Jasmonate ZIM domain-containing protein 13; Short=OsJAZ13 >A2Z6V6.1 RecName: Full=Protein TIFY 11e && PF06200:tify domain|PF09425:Divergent CCT motif
10	HORVU.MOREX.r2.7HG0570060.1	6.25278	4.49329e-05	Q8GU82.2 RecName: Full=ABC transporter G family member 45; Short=OsABCG45; AltName: Full=Pleiotropic drug resistance protein 1; Short=OsPDR1 && PF08370:Plant PDR ABC transporter associated|PF00005:ABC transporter|PF01061:ABC-2 type transporter|PF1451
11	HORVU.MOREX.r2.UnG0635970.1	6.2434	4.79247e-05	Q9M9Q9.2 RecName: Full=Peroxidase 5; Short=Atperox P5; Flags: Precursor && PF00141:Peroxidase
12	HORVU.MOREX.r2.1HG0014720.1	6.23967	5.5264e-05
13	HORVU.MOREX.r2.7HG0560530.1	6.20631	7.97523e-05
14	HORVU.MOREX.r2.4HG0298040.1	6.20065	5.55771e-05
15	HORVU.MOREX.r2.7HG0619750.1	6.1688	0.000107264	O23888.1 RecName: Full=Indole-3-acetaldehyde oxidase; Short=IAA oxidase; AltName: Full=Aldehyde oxidase-2; Short=ZmAO-2 && PF03450:CO dehydrogenase flavoprotein C-terminal domain|PF00941:FAD binding domain in molybdopterin dehydrogenase
16	HORVU.MOREX.r2.UnG0635590.1	6.13249	0.00221564	PF08246:Cathepsin propeptide inhibitor domain (I29)
17	HORVU.MOREX.r2.6HG0506010.1	6.09848	0.00145958	Q8S9J6.1 RecName: Full=Aspartyl protease family protein At5g10770; Flags: Precursor && PF14541:Xylanase inhibitor C-terminal|PF14543:Xylanase inhibitor N-terminal
18	HORVU.MOREX.r2.4HG0317940.1	6.08607	6.0082e-19	Q9XFB6.1 RecName: Full=Nicotianamine synthase 8; AltName: Full=S-adenosyl-L-methionine:S-adenosyl-L-methionine:S-adenosyl-methionine 3-amino-3-carboxypropyltransferase 8 && PF03059:Nicotianamine synthase protein
19	HORVU.MOREX.r2.3HG0188980.1	5.99862	3.8115e-06	Q9STE7.1 RecName: Full=Putative disease resistance RPP13-like protein 3 && PF00931:NB-ARC domain
20	HORVU.MOREX.r2.2HG0162230.1	5.85785	0.000550794	P23252.1 RecName: Full=Cold-regulated protein 2 && -
21	HORVU.MOREX.r2.4HG0291920.1	5.8272	0.000452896	Q5NE24.1 RecName: Full=Nodulation-signaling pathway 2 protein && PF03514:GRAS domain family
22	HORVU.MOREX.r2.4HG0317770.1	5.82696	0.000757304
23	HORVU.MOREX.r2.3HG0267450.1	5.82158	0.00095732	PF03087:Arabidopsis protein of unknown function
24	HORVU.MOREX.r2.2HG0176400.1	5.81245	0.00565863	PF12274:Protein of unknown function (DUF3615)
25	HORVU.MOREX.r2.1HG0036140.1	5.79019	0.00260525	Q8LN49.1 RecName: Full=Putative ripening-related protein 5; Flags: Precursor && -
26	HORVU.MOREX.r2.6HG0460210.1	5.75833	0.000730641	P04784.1 RecName: Full=Chlorophyll a-b binding protein, chloroplastic; AltName: Full=LHCII type I CAB; Short=LHCP; Flags: Precursor && PF00504:Chlorophyll A-B binding protein
27	HORVU.MOREX.r2.3HG0200840.1	5.73723	0.00503996	Q9FG13.1 RecName: Full=Probable carboxylesterase 15; AltName: Full=AtCXE15 && PF07859:alpha/beta hydrolase fold
28	HORVU.MOREX.r2.4HG0299640.1	5.70935	0.000903127	PF04195:Putative gypsy type transposon
29	HORVU.MOREX.r2.3HG0186950.1	5.69651	0.00215873	O65479.2 RecName: Full=Putative cysteine-rich receptor-like protein kinase 20; Short=Cysteine-rich RLK20; Flags: Precursor && PF07714:Protein tyrosine kinase|PF01657:Salt stress response/antifungal
30	HORVU.MOREX.r2.4HG0335980.1	5.69026	2.19375e-05
31	HORVU.MOREX.r2.2HG0133390.1	5.64165	0.000140129
32	HORVU.MOREX.r2.6HG0476230.1	5.64021	0.00121962	PF03639:Glycosyl hydrolase family 81
33	HORVU.MOREX.r2.5HG0419830.1	5.59981	0.00199921	K7U9N8.1 RecName: Full=Protein OPAQUE1; AltName: Full=Myosin XI motor protein && -
34	HORVU.MOREX.r2.3HG0253670.1	5.59002	0.00185279
35	HORVU.MOREX.r2.1HG0019430.1	5.57014	0.00222863	O23144.2 RecName: Full=Proton pump-interactor 1 && -
36	HORVU.MOREX.r2.5HG0379780.1	5.5639	0.00169885	Q9FMR3.1 RecName: Full=NAC domain-containing protein 90; Short=ANAC090 && PF02365:No apical meristem (NAM) protein
37	HORVU.MOREX.r2.1HG0024390.1	5.54166	0.00293205	P14381.1 RecName: Full=Transposon TX1 uncharacterized 149 kDa protein; AltName: Full=ORF 2 && PF00078:Reverse transcriptase (RNA-dependent DNA polymerase)
38	HORVU.MOREX.r2.5HG0404510.1	5.53878	0.00463585	Q9LMP1.1 RecName: Full=Wall-associated receptor kinase 2; Flags: Precursor && PF07645:Calcium-binding EGF domain|PF13947:Wall-associated receptor kinase galacturonan-binding|PF00069:Protein kinase domain
39	HORVU.MOREX.r2.2HG0092120.1	5.49563	0.00341726	Q84RF2.1 RecName: Full=Transcription repressor OFP17; AltName: Full=Ovate family protein 17; Short=AtOFP17 && -
40	HORVU.MOREX.r2.1HG0047780.1	5.49397	0.00314653	PF15699:NPR1 interacting
41	HORVU.MOREX.r2.5HG0405960.1	5.4652	0.00264191
42	HORVU.MOREX.r2.1HG0074830.1	5.44376	0.0043561	Q6F357.1 RecName: Full=Phospholipase A1-II 7 >A2Y7R2.1 RecName: Full=Phospholipase A1-II 7 && PF01764:Lipase (class 3)
43	HORVU.MOREX.r2.7HG0622180.1	5.4437	0.00412025
44	HORVU.MOREX.r2.5HG0445820.1	5.44007	0.00470674	Q9STE7.1 RecName: Full=Putative disease resistance RPP13-like protein 3 && PF00931:NB-ARC domain
45	HORVU.MOREX.r2.2HG0114820.1	5.42924	0.00544316	Q6Z6M4.1 RecName: Full=Isocitrate lyase; Short=ICL; AltName: Full=Isocitrase; AltName: Full=Isocitratase && PF00463:Isocitrate lyase family
46	HORVU.MOREX.r2.1HG0062550.1	5.42903	0.0035428
47	HORVU.MOREX.r2.2HG0127090.1	5.42478	0.00364774	Q41853.1 RecName: Full=Homeobox protein rough sheath 1 && PF03789:ELK domain|PF03790:KNOX1 domain|PF03791:KNOX2 domain|PF05920:Homeobox KN domain
48	HORVU.MOREX.r2.7HG0605140.1	5.39278	0.000482392
49	HORVU.MOREX.r2.2HG0179050.1	5.37349	0.00437021	P22195.2 RecName: Full=Cationic peroxidase 1; AltName: Full=PNPC1; Flags: Precursor && PF00141:Peroxidase
50	HORVU.MOREX.r2.1HG0058300.1	5.34664	0.0124405
51	HORVU.MOREX.r2.3HG0249200.1	5.34634	0.00842905	PF13963:Transposase-associated domain|PF02992:Transposase family tnp2
52	HORVU.MOREX.r2.5HG0353590.1	5.33975	0.0151622	Q9ZSP5.1 RecName: Full=Subtilisin-like protease SBT5.3; AltName: Full=Auxin-induced in root cultures protein 3; AltName: Full=Subtilase subfamily 5 member 3; Short=AtSBT5.3; AltName: Full=Subtilisin-like protease AIR3; Flags: Precursor && PF00082:Sub
53	HORVU.MOREX.r2.2HG0179120.1	5.3323	0.0152658	Q0WP01.1 RecName: Full=Protein NRT1/ PTR FAMILY 5.10; Short=AtNPF5.10 && PF00854:POT family
54	HORVU.MOREX.r2.3HG0261690.1	5.31311	0.0171003	Q9LUM1.1 RecName: Full=Protein LURP-one-related 11 && PF04525:LURP-one-related
55	HORVU.MOREX.r2.5HG0427370.1	5.3097	0.0107055	Q9SK55.1 RecName: Full=Transcription factor JUNGBRUNNEN 1; AltName: Full=NAC domain-containing protein 42; Short=ANAC042 && PF02365:No apical meristem (NAM) protein
56	HORVU.MOREX.r2.4HG0337740.1	5.30953	0.00587445	PF04570:zinc-finger of the FCS-type, C2-C2
57	HORVU.MOREX.r2.4HG0318570.1	5.30232	0.0114851
58	HORVU.MOREX.r2.5HG0431900.1	5.29713	0.0253566	PF16987:KIX domain
59	HORVU.MOREX.r2.6HG0455720.1	5.28525	0.0184323	PF12937:F-box-like
60	HORVU.MOREX.r2.4HG0320630.1	5.27677	0.00602239	Q9LQR0.1 RecName: Full=LOB domain-containing protein 1; AltName: Full=ASYMMETRIC LEAVES 2-like protein 8; Short=AS2-like protein 8 && PF03195:Protein of unknown function DUF260
61	HORVU.MOREX.r2.7HG0621050.1	5.24651	0.0227012	P17801.2 RecName: Full=Putative receptor protein kinase ZmPK1; Flags: Precursor && PF00954:S-locus glycoprotein domain|PF00069:Protein kinase domain|PF01453:D-mannose binding lectin|PF00024:PAN domain
62	HORVU.MOREX.r2.1HG0018290.1	5.20974	0.022383	Q9S9P3.1 RecName: Full=Factor of DNA methylation 1; AltName: Full=Protein IDN2 PARALOG 1; AltName: Full=Protein IDN2-LIKE 1 && PF03470:XS zinc finger domain|PF03469:XH domain|PF03468:XS domain
63	HORVU.MOREX.r2.4HG0339190.1	5.19108	0.0283108
64	HORVU.MOREX.r2.5HG0440320.1	5.18546	0.00914106
65	HORVU.MOREX.r2.1HG0035930.1	5.18037	0.00913537	Q9FWV6.1 RecName: Full=Probable aquaporin TIP3-1; AltName: Full=Tonoplast intrinsic protein 3-1; Short=OsTIP3;1 && PF00230:Major intrinsic protein
66	HORVU.MOREX.r2.5HG0395780.1	5.17153	0.00907905	PF04195:Putative gypsy type transposon
67	HORVU.MOREX.r2.7HG0609860.1	5.13343	0.0364274	Q8VZR7.2 RecName: Full=Protein NRT1/ PTR FAMILY 5.1; Short=AtNPF5.1 && PF00854:POT family
68	HORVU.MOREX.r2.7HG0555400.1	5.12934	6.04828e-05	Q7XEZ6.1 RecName: Full=Protein TIFY 11e; Short=OsTIFY11e; AltName: Full=Jasmonate ZIM domain-containing protein 13; Short=OsJAZ13 >A2Z6V6.1 RecName: Full=Protein TIFY 11e && PF06200:tify domain|PF09425:Divergent CCT motif
69	HORVU.MOREX.r2.6HG0494660.1	5.12912	0.0119843
70	HORVU.MOREX.r2.7HG0617750.1	5.11846	0.0293055	Q8RYJ8.1 RecName: Full=Putative calcium-binding protein CML19; AltName: Full=Calmodulin-like protein 19 && PF13833:EF-hand domain pair
71	HORVU.MOREX.r2.7HG0596510.1	5.11841	0.0320432	A7NY33.1 RecName: Full=Peroxidase 4; Flags: Precursor && PF00141:Peroxidase
72	HORVU.MOREX.r2.1HG0026880.1	5.10148	0.0290233	PF14223:gag-polypeptide of LTR copia-type|PF00098:Zinc knuckle|PF13961:Domain of unknown function (DUF4219)
73	HORVU.MOREX.r2.7HG0596500.1	5.08973	0.0380234	Q9LRB7.1 RecName: Full=E3 ubiquitin-protein ligase EL5; AltName: Full=Protein ELICITOR 5 && PF13639:Ring finger domain
74	HORVU.MOREX.r2.4HG0321440.1	5.06595	3.17102e-05	Q9M2V7.2 RecName: Full=ABC transporter G family member 16; Short=ABC transporter ABCG.16; Short=AtABCG16; AltName: Full=Probable white-brown complex homolog protein 16; Short=AtWBC16 && PF00005:ABC transporter
75	HORVU.MOREX.r2.2HG0112800.1	5.06504	0.0313574	O81905.1 RecName: Full=Receptor-like serine/threonine-protein kinase SD1-8; AltName: Full=Arabidopsis thaliana receptor kinase 3; AltName: Full=S-domain-1 (SD1) receptor kinase 8; Short=SD1-8; Flags: Precursor && PF01453:D-mannose binding lectin|PF07
76	HORVU.MOREX.r2.5HG0351180.1	5.05576	0.0116492
77	HORVU.MOREX.r2.5HG0401660.1	5.04083	0.0167848	Q8GXG1.2 RecName: Full=Probable isoaspartyl peptidase/L-asparaginase 2; AltName: Full=L-asparagine amidohydrolase 2; Contains: RecName: Full=Isoaspartyl peptidase/L-asparaginase 2 subunit alpha; Contains: RecName: Full=Isoaspartyl peptidase/L-asparag
78	HORVU.MOREX.r2.4HG0316780.1	5.03928	0.0201893	Q9SA52.1 RecName: Full=Chloroplast stem-loop binding protein of 41 kDa b, chloroplastic; Short=CSP41-b; AltName: Full=Heteroglycan-interacting protein 1.3; AltName: Full=Protein CHLOROPLAST RNA BINDING; AltName: Full=Protein Gb5f; Flags: Precursor &&
79	HORVU.MOREX.r2.6HG0451910.1	5.01993	0.0365387	P0DKG9.1 RecName: Full=High-affinity nitrate transporter 2.1; Short=OsNRT2.1 >P0DKH0.1 RecName: Full=High-affinity nitrate transporter 2.2; Short=OsNRT2.2 && PF07690:Major Facilitator Superfamily
80	HORVU.MOREX.r2.6HG0478980.1	5.00471	0.0200801
81	HORVU.MOREX.r2.1HG0068220.1	4.94894	0.0442036	Q9SZ06.1 RecName: Full=Ethylene-responsive transcription factor ERF109 && PF00847:AP2 domain
82	HORVU.MOREX.r2.3HG0238260.1	4.94142	0.019788	Q8GY11.1 RecName: Full=Probable WRKY transcription factor 43; AltName: Full=WRKY DNA-binding protein 43 && PF03106:WRKY DNA -binding domain
83	HORVU.MOREX.r2.1HG0042500.1	4.93114	0.0233274	Q8W2X8.1 RecName: Full=Putative expansin-A30; AltName: Full=Alpha-expansin-30; AltName: Full=OsEXP30; AltName: Full=OsEXPA30; AltName: Full=OsaEXPa1.32; Flags: Precursor && PF01357:Pollen allergen|PF03330:Rare lipoprotein A (RlpA)-like double-psi bet
84	HORVU.MOREX.r2.5HG0406700.1	4.92655	0.0430048	Q9SR70.1 RecName: Full=Peptidyl-prolyl cis-trans isomerase FKBP16-4, chloroplastic; Short=PPIase FKBP16-4; AltName: Full=FK506-binding protein 16-4; Short=AtFKBP16-4; AltName: Full=Immunophilin FKBP16-4; AltName: Full=Rotamase; Flags: Precursor && PF
85	HORVU.MOREX.r2.7HG0551720.1	4.92373	0.0251831	Q9ZPE7.1 RecName: Full=Protein EXORDIUM; Flags: Precursor && PF04674:Phosphate-induced protein 1 conserved region
86	HORVU.MOREX.r2.6HG0511130.1	4.91808	0.0491584	PF14244:gag-polypeptide of LTR copia-type
87	HORVU.MOREX.r2.7HG0577280.1	4.91175	0.0254997
88	HORVU.MOREX.r2.4HG0324450.1	4.90882	0.0479989	Q5NE24.1 RecName: Full=Nodulation-signaling pathway 2 protein && PF03514:GRAS domain family
89	HORVU.MOREX.r2.2HG0091480.1	4.87846	0.0325826	D2SMN4.1 RecName: Full=NAC transcription factor NAM-B1 && PF02365:No apical meristem (NAM) protein
90	HORVU.MOREX.r2.2HG0138830.1	4.86296	0.0310535	Q339N5.2 RecName: Full=Cellulose synthase-like protein H1; AltName: Full=OsCslH1 && PF03552:Cellulose synthase
91	HORVU.MOREX.r2.7HG0598900.1	4.86056	0.0255583	P92520.1 RecName: Full=Uncharacterized mitochondrial protein AtMg00820; AltName: Full=ORF170 && PF07727:Reverse transcriptase (RNA-dependent DNA polymerase)
92	HORVU.MOREX.r2.1HG0067710.1	4.85914	0.0230075	Q4R1I9.1 RecName: Full=Anthocyanidin 5,3-O-glucosyltransferase; AltName: Full=UDP-glucose: anthocyanidin 5,3-O-glucosyltransferase && PF00201:UDP-glucoronosyl and UDP-glucosyl transferase
93	HORVU.MOREX.r2.6HG0499420.1	4.85061	0.0251783
94	HORVU.MOREX.r2.2HG0119430.1	4.85029	0.030417
95	HORVU.MOREX.r2.4HG0327210.1	4.84905	0.00162566	Q94DW6.1 RecName: Full=Serpin-Z1; AltName: Full=OrysaZ1 && PF00079:Serpin (serine protease inhibitor)
96	HORVU.MOREX.r2.5HG0433120.1	4.80403	0.0279413	Q9LY50.1 RecName: Full=Putative serine/threonine-protein kinase-like protein CCR3; AltName: Full=Protein CRINKLY 4 RELATED 3; Short=AtCRR3; Flags: Precursor && PF00069:Protein kinase domain
97	HORVU.MOREX.r2.2HG0164790.1	4.80107	0.0273454
98	HORVU.MOREX.r2.4HG0339000.1	4.79384	0.0371508	Q9T072.2 RecName: Full=Transcription factor bHLH25; AltName: Full=Basic helix-loop-helix protein 25; Short=AtbHLH25; Short=bHLH 25; AltName: Full=Transcription factor EN 29; AltName: Full=bHLH transcription factor bHLH025 && PF00010:Helix-loop-helix
99	HORVU.MOREX.r2.7HG0531630.1	4.79162	0.0322009	Q9C6L5.1 RecName: Full=3-ketoacyl-CoA synthase 5; Short=KCS-5; AltName: Full=Eceriferum 60; AltName: Full=Very long-chain fatty acid condensing enzyme 5; Short=VLCFA condensing enzyme 5 && PF08392:FAE1/Type III polyketide synthase-like protein|PF0854
100	HORVU.MOREX.r2.3HG0241120.1	4.79126	0.0385698
101	HORVU.MOREX.r2.5HG0435240.1	4.77778	0.0353697
102	HORVU.MOREX.r2.2HG0096220.1	4.77704	0.0373679	Q7Y1W9.1 RecName: Full=Zinc finger A20 and AN1 domain-containing stress-associated protein 9; Short=OsSAP9 && PF01754:A20-like zinc finger|PF01428:AN1-like Zinc finger
103	HORVU.MOREX.r2.5HG0355560.1	4.7678	0.000164754
104	HORVU.MOREX.r2.5HG0415940.1	4.73568	0.0418038	Q8VZG8.3 RecName: Full=MDIS1-interacting receptor like kinase 2; Short=AtMIK2; AltName: Full=Probable LRR receptor-like serine/threonine-protein kinase At4g08850; Flags: Precursor && PF00069:Protein kinase domain|PF13855:Leucine rich repeat
105	HORVU.MOREX.r2.3HG0198040.1	4.73255	0.0405794
106	HORVU.MOREX.r2.1HG0077380.1	4.72873	0.0362445	Q9LXA5.1 RecName: Full=L-type lectin-domain containing receptor kinase IX.1; Short=LecRK-IX.1; Flags: Precursor && PF00069:Protein kinase domain|PF00139:Legume lectin domain
107	HORVU.MOREX.r2.5HG0399690.1	4.72233	0.0415593
108	HORVU.MOREX.r2.7HG0531640.1	4.7132	0.0345129	Q9SR22.1 RecName: Full=Pectin acetylesterase 5; Flags: Precursor && PF03283:Pectinacetylesterase
109	HORVU.MOREX.r2.7HG0550940.1	4.71243	0.0384278
110	HORVU.MOREX.r2.7HG0548630.1	4.7118	0.0175651
111	HORVU.MOREX.r2.7HG0581420.1	4.71158	0.0370266	PF02992:Transposase family tnp2
112	HORVU.MOREX.r2.6HG0522490.1	4.7072	0.0427698	Q38834.2 RecName: Full=Disease resistance RPP13-like protein 4; AltName: Full=Disease resistance protein ZAR1; AltName: Full=Protein HOPZ-ACTIVATED RESISTANCE 1 && PF00931:NB-ARC domain
113	HORVU.MOREX.r2.3HG0225720.1	4.70242	0.0448481
114	HORVU.MOREX.r2.1HG0016070.1	4.70022	0.000206447	Q2R0L2.1 RecName: Full=Laccase-19; AltName: Full=Benzenediol:oxygen oxidoreductase 19; AltName: Full=Diphenol oxidase 19; AltName: Full=Urishiol oxidase 19; Flags: Precursor && PF07732:Multicopper oxidase|PF00394:Multicopper oxidase|PF07731:Multicopp
115	HORVU.MOREX.r2.1HG0035580.1	4.69836	0.0423613	Q9FMW4.1 RecName: Full=Putative GEM-like protein 8 && PF02893:GRAM domain
116	HORVU.MOREX.r2.1HG0060520.1	4.66047	0.047039
117	HORVU.MOREX.r2.7HG0611810.1	4.64418	0.041063
118	HORVU.MOREX.r2.2HG0088470.1	4.64018	0.042517
119	HORVU.MOREX.r2.7HG0614640.1	4.62879	0.0447355	Q9FJK8.1 RecName: Full=Probable disease resistance RPP8-like protein 4 && PF00931:NB-ARC domain
120	HORVU.MOREX.r2.2HG0086890.1	4.61336	0.0130932	Q9SCN8.1 RecName: Full=Cell division control protein 48 homolog D; Short=AtCDC48d; AltName: Full=Transitional endoplasmic reticulum ATPase D && PF00004:ATPase family associated with various cellular activities (AAA)
121	HORVU.MOREX.r2.1HG0033990.1	4.55893	0.00487493
122	HORVU.MOREX.r2.1HG0063880.1	4.52377	0.00657049	Q8LDC8.2 RecName: Full=Ethylene-responsive transcription factor 1B; Short=AtERF1B; AltName: Full=Ethylene-responsive element-binding factor 1B; Short=EREBP-1B && PF00847:AP2 domain
123	HORVU.MOREX.r2.3HG0271690.1	4.50002	0.0165656
124	HORVU.MOREX.r2.6HG0513660.1	4.48892	0.00250146	Q9CAP4.1 RecName: Full=Ethylene-responsive transcription factor ERF013 && PF00847:AP2 domain
125	HORVU.MOREX.r2.1HG0047370.1	4.48546	0.0430888	Q9LPV8.1 RecName: Full=Eukaryotic peptide chain release factor subunit 1-2; Short=Eukaryotic release factor 1-2; Short=eRF1-2; AltName: Full=Omnipotent suppressor protein 1 homolog 2; Short=SUP1 homolog 2 && PF03465:eRF1 domain 3|PF03463:eRF1 domain
126	HORVU.MOREX.r2.5HG0356360.1	4.39579	0.000420762	Q9C5V5.2 RecName: Full=Glutamate receptor 2.8; AltName: Full=Ligand-gated ion channel 2.8; Flags: Precursor && PF01094:Receptor family ligand binding region|PF00497:Bacterial extracellular solute-binding proteins, family 3|PF00060:Ligand-gated ion ch
127	HORVU.MOREX.r2.7HG0545320.1	4.38779	0.00155949	Q38CE9.1 RecName: Full=ATP-dependent DNA helicase PIF6; AltName: Full=DNA repair and recombination helicase PIF6 && PF05970:PIF1-like helicase
128	HORVU.MOREX.r2.UnG0634320.1	4.38254	7.18825e-11	O23791.1 RecName: Full=Fruit bromelain; AltName: Allergen=Ana c 2; Flags: Precursor && PF00112:Papain family cysteine protease
129	HORVU.MOREX.r2.UnG0634710.1	4.34982	0.000324585	Q9FEQ8.1 RecName: Full=Peroxidase 2; AltName: Full=Plasma membrane-bound peroxidase 2; Short=pmPOX2; Flags: Precursor && PF00141:Peroxidase
130	HORVU.MOREX.r2.1HG0070180.1	4.3271	0.00987673
131	HORVU.MOREX.r2.5HG0430680.1	4.32283	5.49614e-06	O80939.1 RecName: Full=L-type lectin-domain containing receptor kinase IV.1; Short=Arabidopsis thaliana lectin-receptor kinase e; Short=AthlecRK-e; Short=LecRK-IV.1; AltName: Full=Lectin Receptor Kinase 1; Flags: Precursor && PF00069:Protein kinase d
132	HORVU.MOREX.r2.7HG0527870.1	4.31119	0.000534353
133	HORVU.MOREX.r2.1HG0078400.1	4.29789	0.0166578
134	HORVU.MOREX.r2.3HG0221060.1	4.24943	0.0129227
135	HORVU.MOREX.r2.3HG0267520.1	4.20345	0.039827
136	HORVU.MOREX.r2.4HG0339440.1	4.20157	0.0398741	Q2R2D5.1 RecName: Full=Receptor kinase-like protein Xa21; Contains: RecName: Full=Receptor kinase-like protein Xa21, processed; Flags: Precursor && PF13855:Leucine rich repeat|PF00069:Protein kinase domain|PF08263:Leucine rich repeat N-terminal domai
137	HORVU.MOREX.r2.3HG0208380.1	4.14566	0.00605511	PF07899:Frigida-like protein
138	HORVU.MOREX.r2.7HG0550100.1	4.11031	2.00152e-06
139	HORVU.MOREX.r2.6HG0525620.1	4.06577	0.0287383
140	HORVU.MOREX.r2.3HG0261680.1	4.02725	0.000880113	Q9LUM1.1 RecName: Full=Protein LURP-one-related 11 && PF04525:LURP-one-related
141	HORVU.MOREX.r2.2HG0146150.1	3.90575	0.0132133
142	HORVU.MOREX.r2.1HG0069120.1	3.90273	0.00147836
143	HORVU.MOREX.r2.1HG0073300.1	3.86244	0.00935725	Q9SCZ4.1 RecName: Full=Receptor-like protein kinase FERONIA; AltName: Full=Protein SIRENE; Flags: Precursor && PF07714:Protein tyrosine kinase|PF12819:Carbohydrate-binding protein of the ER
144	HORVU.MOREX.r2.6HG0452010.1	3.85657	0.0197703	Q9STE7.1 RecName: Full=Putative disease resistance RPP13-like protein 3 && PF00931:NB-ARC domain
145	HORVU.MOREX.r2.2HG0131290.1	3.83925	0.0158747	Q9ST27.1 RecName: Full=Phototropin-2; AltName: Full=Non-phototropic hypocotyl protein 1B; Short=OsNPH1B && -
146	HORVU.MOREX.r2.1HG0001730.1	3.80282	0.0176475	PF13968:Domain of unknown function (DUF4220)|PF04578:Protein of unknown function, DUF594
147	HORVU.MOREX.r2.6HG0520660.1	3.73918	0.000604785	Q1MX30.1 RecName: Full=Receptor kinase-like protein Xa21; Contains: RecName: Full=Receptor kinase-like protein Xa21, processed; Flags: Precursor && PF00069:Protein kinase domain|PF13855:Leucine rich repeat
148	HORVU.MOREX.r2.5HG0414920.1	3.69589	0.0351796	Q9ZQP2.1 RecName: Full=Putative peroxisomal acyl-coenzyme A oxidase 1.2 && PF14749:Acyl-coenzyme A oxidase N-terminal
149	HORVU.MOREX.r2.3HG0243970.1	3.69257	0.0103468	PF06136:Domain of unknown function (DUF966)
150	HORVU.MOREX.r2.1HG0065260.1	3.67436	0.00163213	P14928.1 RecName: Full=ABA-inducible protein PHV A1 && PF02987:Late embryogenesis abundant protein
151	HORVU.MOREX.r2.5HG0397430.1	3.66632	0.00464286
152	HORVU.MOREX.r2.3HG0272670.1	3.66623	8.23005e-07	Q7XA39.1 RecName: Full=Putative disease resistance protein RGA4; AltName: Full=RGA4-blb && PF00931:NB-ARC domain
153	HORVU.MOREX.r2.4HG0348630.1	3.61375	3.72067e-05	Q8L7W5.1 RecName: Full=Methylsterol monooxygenase 1-1; AltName: Full=Sterol 4-alpha-methyl-oxidase 1-1; Short=AtSMO1-1 && PF04116:Fatty acid hydroxylase superfamily
154	HORVU.MOREX.r2.6HG0467380.1	3.6114	0.0492064	Q9C7S5.1 RecName: Full=Tyrosine-sulfated glycopeptide receptor 1; AltName: Full=PSY1 receptor && PF08263:Leucine rich repeat N-terminal domain|PF13855:Leucine rich repeat
155	HORVU.MOREX.r2.2HG0147220.1	3.60291	0.00340154	Q8H157.1 RecName: Full=Protein NRT1/ PTR FAMILY 4.6; Short=AtNPF4.6; AltName: Full=Nitrate transporter 1.2; AltName: Full=Nitrate transporter NTL1; AltName: Full=Protein ABA-IMPORTING TRANSPORTER 1 && PF00854:POT family
156	HORVU.MOREX.r2.5HG0424080.1	3.58271	0.0197988	Q8H157.1 RecName: Full=Protein NRT1/ PTR FAMILY 4.6; Short=AtNPF4.6; AltName: Full=Nitrate transporter 1.2; AltName: Full=Nitrate transporter NTL1; AltName: Full=Protein ABA-IMPORTING TRANSPORTER 1 && PF00854:POT family
157	HORVU.MOREX.r2.7HG0593300.1	3.55961	0.00470293	PF07649:C1-like domain
158	HORVU.MOREX.r2.3HG0182560.1	3.55824	0.00050923	Q9LMP1.1 RecName: Full=Wall-associated receptor kinase 2; Flags: Precursor && PF07714:Protein tyrosine kinase|PF07645:Calcium-binding EGF domain|PF13947:Wall-associated receptor kinase galacturonan-binding
159	HORVU.MOREX.r2.4HG0317990.1	3.5185	1.81018e-07	Q9XFB6.1 RecName: Full=Nicotianamine synthase 8; AltName: Full=S-adenosyl-L-methionine:S-adenosyl-L-methionine:S-adenosyl-methionine 3-amino-3-carboxypropyltransferase 8 && PF03059:Nicotianamine synthase protein
160	HORVU.MOREX.r2.5HG0357590.1	3.50806	0.0323337	O80536.1 RecName: Full=Transcription factor PIF3; AltName: Full=Basic helix-loop-helix protein 8; Short=AtbHLH8; Short=bHLH 8; AltName: Full=Phytochrome-associated protein 3; AltName: Full=Phytochrome-interacting factor 3; AltName: Full=Transcription
161	HORVU.MOREX.r2.4HG0318010.1	3.4324	3.50777e-18	Q9XFB6.1 RecName: Full=Nicotianamine synthase 8; AltName: Full=S-adenosyl-L-methionine:S-adenosyl-L-methionine:S-adenosyl-methionine 3-amino-3-carboxypropyltransferase 8 && PF03059:Nicotianamine synthase protein
162	HORVU.MOREX.r2.7HG0603160.1	3.42976	0.0165613
163	HORVU.MOREX.r2.1HG0066760.1	3.42112	0.00556307	Q75KU4.1 RecName: Full=Calcineurin B-like protein 4 && PF13499:EF-hand domain pair
164	HORVU.MOREX.r2.3HG0261390.1	3.40716	0.000276274	Q5JK35.1 RecName: Full=Beta-glucosidase 5; Short=Os1bglu5; Flags: Precursor && PF00232:Glycosyl hydrolase family 1
165	HORVU.MOREX.r2.5HG0410590.1	3.37087	0.0303902
166	HORVU.MOREX.r2.5HG0437380.1	3.34844	0.0127188	Q681X4.1 RecName: Full=Zinc finger protein ZAT5 && PF13912:C2H2-type zinc finger
167	HORVU.MOREX.r2.7HG0542890.1	3.33731	0.00111241	Q9LYS2.2 RecName: Full=ABC transporter C family member 10; Short=ABC transporter ABCC.10; Short=AtABCC10; AltName: Full=ATP-energized glutathione S-conjugate pump 14; AltName: Full=Glutathione S-conjugate-transporting ATPase 14; AltName: Full=Multidr
168	HORVU.MOREX.r2.5HG0381530.1	3.33594	0.0448718	Q4V3D9.1 RecName: Full=Protein STRICTOSIDINE SYNTHASE-LIKE 10; Short=AtSSL10; AltName: Full=Strictosidine synthase 8; Short=AtSS8; Flags: Precursor && PF03088:Strictosidine synthase
169	HORVU.MOREX.r2.6HG0456660.1	3.31332	0.0172141	PF08263:Leucine rich repeat N-terminal domain|PF13855:Leucine rich repeat
170	HORVU.MOREX.r2.5HG0377600.1	3.30681	0.00857109	P05336.1 RecName: Full=Alcohol dehydrogenase 1 && PF08240:Alcohol dehydrogenase GroES-like domain
171	HORVU.MOREX.r2.6HG0448620.1	3.29314	0.0368177	Q9FZB8.1 RecName: Full=Probable LRR receptor-like serine/threonine-protein kinase At1g51810; Flags: Precursor && PF12819:Carbohydrate-binding protein of the ER|PF07714:Protein tyrosine kinase
172	HORVU.MOREX.r2.2HG0162550.1	3.25704	0.0103799	Q42202.2 RecName: Full=Ubiquitin-60S ribosomal protein L40-2; AltName: Full=Protein EARLY-RESPONSIVE TO DEHYDRATION 16; AltName: Full=Protein EMBRYO DEFECTIVE 2167; AltName: Full=Protein HAPLESS 4; Contains: RecName: Full=Ubiquitin; Contains: RecName
173	HORVU.MOREX.r2.3HG0186280.1	3.24656	2.1208e-06	P08894.1 RecName: Full=Chalcone synthase A; AltName: Full=Naringenin-chalcone synthase A && PF00195:Chalcone and stilbene synthases, N-terminal domain|PF02797:Chalcone and stilbene synthases, C-terminal domain
174	HORVU.MOREX.r2.1HG0074430.1	3.22244	0.00333917	Q8H0Y8.2 RecName: Full=Probable WRKY transcription factor 41; AltName: Full=WRKY DNA-binding protein 41 && PF03106:WRKY DNA -binding domain
175	HORVU.MOREX.r2.4HG0348200.1	3.21681	3.18464e-11	Q9ZQV8.1 RecName: Full=Probable nicotianamine synthase 3; AltName: Full=HvNAS3; AltName: Full=S-adenosyl-L-methionine:S-adenosyl-L-methionine:S-adenosyl-methionine 3-amino-3-carboxypropyltransferase 3 && PF03059:Nicotianamine synthase protein
176	HORVU.MOREX.r2.3HG0239980.1	3.20657	2.58359e-07
177	HORVU.MOREX.r2.6HG0521960.1	3.19934	2.20157e-13	Q9ZQV6.1 RecName: Full=Probable nicotianamine synthase 4; AltName: Full=HvNAS4; AltName: Full=S-adenosyl-L-methionine:S-adenosyl-L-methionine:S-adenosyl-methionine 3-amino-3-carboxypropyltransferase 4 && PF03059:Nicotianamine synthase protein
178	HORVU.MOREX.r2.2HG0172170.1	3.14807	0.00700694
179	HORVU.MOREX.r2.5HG0419150.1	3.14557	0.000738855	Q9SS01.1 RecName: Full=Benzoate--CoA ligase, peroxisomal; AltName: Full=Acyl-activating enzyme 20; AltName: Full=Protein BENZOYLOXYGLUCOSINOLATE 1 && PF00501:AMP-binding enzyme|PF13193:AMP-binding enzyme C-terminal domain
180	HORVU.MOREX.r2.7HG0623980.1	3.12622	0.00058557	Q7XBQ9.1 RecName: Full=Disease resistance protein RGA2; AltName: Full=Blight resistance protein RPI; AltName: Full=RGA2-blb && PF00931:NB-ARC domain|PF13359:DDE superfamily endonuclease
181	HORVU.MOREX.r2.5HG0355540.1	3.12015	0.0210138	Q1LZA0.1 RecName: Full=GPI mannosyltransferase 3; AltName: Full=GPI mannosyltransferase III; Short=GPI-MT-III; AltName: Full=Phosphatidylinositol-glycan biosynthesis class B protein; Short=PIG-B && PF03901:Alg9-like mannosyltransferase family
182	HORVU.MOREX.r2.5HG0409640.1	3.10644	0.00168672	P14133.1 RecName: Full=L-ascorbate oxidase; Short=ASO; Short=Ascorbase; Flags: Precursor && PF00394:Multicopper oxidase|PF07731:Multicopper oxidase|PF07732:Multicopper oxidase
183	HORVU.MOREX.r2.4HG0317450.1	3.10348	0.0215028
184	HORVU.MOREX.r2.3HG0268830.1	3.08471	0.00158441	Q6F4N5.1 RecName: Full=Aspartyl protease 25; AltName: Full=Protein RICE ANTHER DOWN-REGULATED BY CHILLING 1; Flags: Precursor && PF14543:Xylanase inhibitor N-terminal|PF14541:Xylanase inhibitor C-terminal
185	HORVU.MOREX.r2.2HG0150280.1	3.07826	2.1182e-06	Q8RXU4.1 RecName: Full=Probable low-specificity L-threonine aldolase 1; AltName: Full=Threonine aldolase 1 && PF01212:Beta-eliminating lyase
186	HORVU.MOREX.r2.2HG0080330.1	3.0703	0.00537309	Q7XXN5.1 RecName: Full=Putrescine hydroxycinnamoyltransferase 3; Short=OsPHT3 && PF02458:Transferase family
187	HORVU.MOREX.r2.7HG0623950.1	3.06962	3.63056e-11	Q40061.1 RecName: Full=Mugineic-acid 3-dioxygenase; AltName: Full=Protein iron deficiency-specific 2 && PF14226:non-haem dioxygenase in morphine synthesis N-terminal|PF03171:2OG-Fe(II) oxygenase superfamily
188	HORVU.MOREX.r2.6HG0522280.1	3.0683	7.69112e-19	Q53QK0.1 RecName: Full=Flavonoid O-methyltransferase-like protein Os11g0303600 && PF08100:Dimerisation domain
189	HORVU.MOREX.r2.5HG0355090.1	3.04934	0.000111219	Q5U9T2.1 RecName: Full=Horcolin; AltName: Full=Agglutinin; AltName: Full=Mannose-specific lectin >P82953.2 RecName: Full=Horcolin; AltName: Full=Agglutinin; AltName: Full=Mannose-specific lectin && PF01419:Jacalin-like lectin domain
190	HORVU.MOREX.r2.1HG0029030.1	3.04727	0.00292156
191	HORVU.MOREX.r2.4HG0341080.1	3.04436	1.51649e-12	Q40062.3 RecName: Full=2'-deoxymugineic-acid 2'-dioxygenase; AltName: Full=Protein iron deficiency-specific 3 && PF14226:non-haem dioxygenase in morphine synthesis N-terminal|PF03171:2OG-Fe(II) oxygenase superfamily
192	HORVU.MOREX.r2.3HG0261230.1	3.03883	0.00332115	Q5JK32.2 RecName: Full=Potassium transporter 5; AltName: Full=OsHAK5 && PF02705:K+ potassium transporter
193	HORVU.MOREX.r2.4HG0305440.1	3.03253	0.0210373
194	HORVU.MOREX.r2.7HG0599190.1	3.03108	3.01259e-07	Q6YW62.2 RecName: Full=ABC transporter G family member 44; Short=OsABCG44; AltName: Full=Pleiotropic drug resistance protein 17; Short=OsPDR17 && PF01061:ABC-2 type transporter|PF08370:Plant PDR ABC transporter associated|PF14510:ABC-transporter extr
195	HORVU.MOREX.r2.4HG0333440.1	3.02329	0.00801018
196	HORVU.MOREX.r2.5HG0430290.1	3.01033	1.46328e-05	Q96316.1 RecName: Full=Uclacyanin-3; Short=Uclacyanin-III; AltName: Full=Blue copper-binding protein III; Short=BCB III; AltName: Full=Phytocyanin 3; Flags: Precursor && PF02298:Plastocyanin-like domain
197	HORVU.MOREX.r2.1HG0009580.1	2.99708	0.000131597	Q38834.2 RecName: Full=Disease resistance RPP13-like protein 4; AltName: Full=Disease resistance protein ZAR1; AltName: Full=Protein HOPZ-ACTIVATED RESISTANCE 1 && PF00931:NB-ARC domain
198	HORVU.MOREX.r2.4HG0286870.1	2.99063	7.19641e-05	Q9STN5.1 RecName: Full=Uncharacterized protein At4g08330, chloroplastic; Flags: Precursor && -
199	HORVU.MOREX.r2.2HG0087540.1	2.98503	0.000130237	Q9LKJ3.1 RecName: Full=Alpha-glucan phosphorylase, H isozyme; AltName: Full=Starch phosphorylase H && PF00343:Carbohydrate phosphorylase
200	HORVU.MOREX.r2.1HG0063800.1	2.97066	0.0225694	P54769.1 RecName: Full=Tyrosine/DOPA decarboxylase 2; Includes: RecName: Full=DOPA decarboxylase; Short=DDC; Includes: RecName: Full=Tyrosine decarboxylase [Papaver somniferum] && PF00282:Pyridoxal-dependent decarboxylase conserved domain
201	HORVU.MOREX.r2.6HG0520400.1	2.96557	0.0339785	Q9FUA4.1 RecName: Full=Transcription factor SPATULA; AltName: Full=Basic helix-loop-helix protein 24; Short=AtbHLH24; Short=bHLH 24; AltName: Full=Transcription factor EN 99; AltName: Full=bHLH transcription factor bHLH024 && PF00010:Helix-loop-helix
202	HORVU.MOREX.r2.5HG0419010.1	2.9495	0.00791576	Q1MX30.1 RecName: Full=Receptor kinase-like protein Xa21; Contains: RecName: Full=Receptor kinase-like protein Xa21, processed; Flags: Precursor && PF08263:Leucine rich repeat N-terminal domain|PF07714:Protein tyrosine kinase|PF13855:Leucine rich rep
203	HORVU.MOREX.r2.UnG0625250.1	2.94449	0.000121826
204	HORVU.MOREX.r2.1HG0074080.1	2.94397	0.0395167
205	HORVU.MOREX.r2.4HG0345920.1	2.92549	1.3872e-07	Q00531.1 RecName: Full=60 kDa jasmonate-induced protein; AltName: Full=rRNA N-glycosidase && PF00161:Ribosome inactivating protein
206	HORVU.MOREX.r2.2HG0173000.1	2.92343	0.000123646	Q38956.1 RecName: Full=Protein DETOXIFICATION 29; Short=AtDTX29; AltName: Full=Multidrug and toxic compound extrusion protein 29; Short=MATE protein 29 && PF01554:MatE
207	HORVU.MOREX.r2.7HG0598700.1	2.91111	7.95994e-05	Q9LF79.1 RecName: Full=Calcium-transporting ATPase 8, plasma membrane-type; AltName: Full=Ca(2+)-ATPase isoform 8 && -
208	HORVU.MOREX.r2.2HG0146860.1	2.90867	0.00960239
209	HORVU.MOREX.r2.1HG0059950.1	2.89726	0.00421212	PF08571:Yos1-like
210	HORVU.MOREX.r2.2HG0100000.1	2.8712	0.0294137
211	HORVU.MOREX.r2.7HG0615930.1	2.86738	0.00603483	P78004.1 RecName: Full=Chaperone protein DnaJ && PF00226:DnaJ domain
212	HORVU.MOREX.r2.4HG0338020.1	2.85974	2.06344e-06	Q2R0K3.1 RecName: Full=Tryptamine benzoyltransferase 1; Short=OsTBT1 && PF02458:Transferase family
213	HORVU.MOREX.r2.2HG0084170.1	2.85837	2.83553e-08	Q53QK0.1 RecName: Full=Flavonoid O-methyltransferase-like protein Os11g0303600 && PF00891:O-methyltransferase|PF08100:Dimerisation domain
214	HORVU.MOREX.r2.1HG0011700.1	2.85829	2.47948e-06
215	HORVU.MOREX.r2.1HG0002490.1	2.83575	0.000323142	Q6EPG8.1 RecName: Full=Acetylserotonin O-methyltransferase 1; Short=OsASMT1 && PF00891:O-methyltransferase
216	HORVU.MOREX.r2.4HG0289060.1	2.82639	0.0487479	P20825.1 RecName: Full=Retrovirus-related Pol polyprotein from transposon 297; Includes: RecName: Full=Protease; Includes: RecName: Full=Reverse transcriptase; Includes: RecName: Full=Endonuclease && PF00078:Reverse transcriptase (RNA-dependent DNA p
217	HORVU.MOREX.r2.1HG0077690.1	2.79733	0.0444282	Q0DFG8.3 RecName: Full=Probable cytokinin riboside 5'-monophosphate phosphoribohydrolase LOGL8; AltName: Full=Protein LONELY GUY-like 8 && PF03641:Possible lysine decarboxylase
218	HORVU.MOREX.r2.4HG0343140.1	2.79197	3.72124e-11	Q9FMY1.1 RecName: Full=Cytochrome P450 86B1 && PF00067:Cytochrome P450
219	HORVU.MOREX.r2.4HG0279630.1	2.77541	4.6372e-13	P45851.1 RecName: Full=Oxalate oxidase 2; AltName: Full=Germin; Flags: Precursor && PF00190:Cupin
220	HORVU.MOREX.r2.4HG0302730.1	2.77313	0.025127	PF13975:gag-polyprotein putative aspartyl protease
221	HORVU.MOREX.r2.1HG0041670.1	2.76533	0.0268335	A2ZAI7.2 RecName: Full=Homeobox-leucine zipper protein ROC3; AltName: Full=GLABR 2-like homeobox protein 3; AltName: Full=HD-ZIP protein ROC3; AltName: Full=Homeodomain transcription factor ROC3; AltName: Full=Protein RICE OUTERMOST CELL-SPECIFIC 3 &
222	HORVU.MOREX.r2.3HG0215340.1	2.75661	0.030748	PF00078:Reverse transcriptase (RNA-dependent DNA polymerase)
223	HORVU.MOREX.r2.5HG0350040.1	2.75083	4.0304e-09
224	HORVU.MOREX.r2.2HG0080880.1	2.7485	0.00428171
225	HORVU.MOREX.r2.1HG0048930.1	2.74301	1.53114e-17	P26571.1 RecName: Full=Metallothionein-like protein 1; Short=MT-1 && PF01439:Metallothionein
226	HORVU.MOREX.r2.5HG0363370.1	2.7277	0.000607475
227	HORVU.MOREX.r2.5HG0363030.1	2.72428	4.49112e-09	Q7XHI9.1 RecName: Full=Transcription factor bHLH84; AltName: Full=Basic helix-loop-helix protein 84; Short=AtbHLH84; Short=bHLH 84; AltName: Full=bHLH transcription factor bHLH084 && PF00010:Helix-loop-helix DNA-binding domain
228	HORVU.MOREX.r2.7HG0621290.1	2.71916	0.000696416	P27626.1 RecName: Full=Senescence-associated protein DIN1 && PF00581:Rhodanese-like domain
229	HORVU.MOREX.r2.3HG0246580.1	2.71316	0.00045833
230	HORVU.MOREX.r2.2HG0114690.1	2.71246	0.0129759
231	HORVU.MOREX.r2.2HG0145580.1	2.70312	0.016142	Q6YUU5.1 RecName: Full=Putative multidrug resistance protein; AltName: Full=P-glycoprotein && PF00005:ABC transporter|PF00664:ABC transporter transmembrane region|PF07673:Protein of unknown function (DUF1602)
232	HORVU.MOREX.r2.7HG0529240.1	2.69739	0.00112245	Q4PR49.2 RecName: Full=Expansin-A17; AltName: Full=Alpha-expansin-17; AltName: Full=OsEXP17; AltName: Full=OsEXPA17; AltName: Full=OsaEXPa1.31; Flags: Precursor && PF01357:Pollen allergen|PF03330:Rare lipoprotein A (RlpA)-like double-psi beta-barrel
233	HORVU.MOREX.r2.2HG0144470.1	2.69556	0.00519419	Q9SJ81.1 RecName: Full=Fasciclin-like arabinogalactan protein 7; Flags: Precursor && PF02469:Fasciclin domain
234	HORVU.MOREX.r2.7HG0611730.1	2.68468	0.0489352
235	HORVU.MOREX.r2.4HG0285980.1	2.68099	0.00349751	Q6J9S1.1 RecName: Full=Ethylene-responsive transcription factor RAP2-11; AltName: Full=Protein RELATED TO APETALA2 11 && PF00847:AP2 domain
236	HORVU.MOREX.r2.1HG0069530.1	2.67134	6.33399e-10	Q9LRR5.1 RecName: Full=Putative disease resistance protein At3g14460 && PF00931:NB-ARC domain
237	HORVU.MOREX.r2.4HG0281980.1	2.65625	0.00340025	P93749.1 RecName: Full=Probable protein kinase At2g41970 && PF07714:Protein tyrosine kinase
238	HORVU.MOREX.r2.1HG0003790.1	2.64921	1.01151e-20	A2XQE8.1 RecName: Full=Senescence-specific cysteine protease SAG39; AltName: Full=Cysteine proteinase SAG39; AltName: Full=Protein SENESCENCE-ASSOCIATED GENE 39; Flags: Precursor && PF08246:Cathepsin propeptide inhibitor domain (I29)|PF00112:Papain f
239	HORVU.MOREX.r2.7HG0557980.1	2.6469	0.0211965	P04146.3 RecName: Full=Copia protein; AltName: Full=Gag-int-pol protein; Contains: RecName: Full=Copia VLP protein; Contains: RecName: Full=Copia protease && PF07727:Reverse transcriptase (RNA-dependent DNA polymerase)
240	HORVU.MOREX.r2.1HG0077560.1	2.64451	3.928e-06
241	HORVU.MOREX.r2.2HG0156320.1	2.62076	2.29777e-09	Q93XP7.1 RecName: Full=Cis-zeatin O-glucosyltransferase 1; Short=cisZOG1 && PF00201:UDP-glucoronosyl and UDP-glucosyl transferase
242	HORVU.MOREX.r2.4HG0345940.1	2.60906	4.08853e-14	Q00531.1 RecName: Full=60 kDa jasmonate-induced protein; AltName: Full=rRNA N-glycosidase && PF00161:Ribosome inactivating protein
243	HORVU.MOREX.r2.2HG0173010.1	2.56814	3.96833e-05
244	HORVU.MOREX.r2.3HG0238470.1	2.56689	0.00250029	Q4R1I9.1 RecName: Full=Anthocyanidin 5,3-O-glucosyltransferase; AltName: Full=UDP-glucose: anthocyanidin 5,3-O-glucosyltransferase && PF00201:UDP-glucoronosyl and UDP-glucosyl transferase
245	HORVU.MOREX.r2.1HG0042470.1	2.56679	0.020016	Q8W2X8.1 RecName: Full=Putative expansin-A30; AltName: Full=Alpha-expansin-30; AltName: Full=OsEXP30; AltName: Full=OsEXPA30; AltName: Full=OsaEXPa1.32; Flags: Precursor && PF03330:Rare lipoprotein A (RlpA)-like double-psi beta-barrel|PF01357:Pollen
246	HORVU.MOREX.r2.2HG0173660.1	2.55876	0.00487692	O23081.2 RecName: Full=Cysteine-rich receptor-like protein kinase 41; Short=Cysteine-rich RLK41; Flags: Precursor && PF00069:Protein kinase domain
247	HORVU.MOREX.r2.5HG0402660.1	2.55363	0.0175754	Q9FMU6.1 RecName: Full=Mitochondrial phosphate carrier protein 3, mitochondrial; AltName: Full=Mitochondrial phosphate transporter 3; Short=MPT3; AltName: Full=Phosphate transporter 3;1; Flags: Precursor && PF00153:Mitochondrial carrier protein
248	HORVU.MOREX.r2.2HG0152460.1	2.55219	3.34843e-08
249	HORVU.MOREX.r2.1HG0057230.1	2.54207	0.022559	Q9SG96.1 RecName: Full=RING-H2 finger protein ATL72; AltName: Full=RING-type E3 ubiquitin transferase ATL72 && PF13639:Ring finger domain
250	HORVU.MOREX.r2.2HG0166310.1	2.5294	0.000135564
251	HORVU.MOREX.r2.3HG0251920.1	2.52047	7.10913e-05
252	HORVU.MOREX.r2.2HG0099160.1	2.52047	0.00092936	Q9FEQ8.1 RecName: Full=Peroxidase 2; AltName: Full=Plasma membrane-bound peroxidase 2; Short=pmPOX2; Flags: Precursor && PF00141:Peroxidase
253	HORVU.MOREX.r2.4HG0314900.1	2.50958	0.000534704	PF13041:PPR repeat family
254	HORVU.MOREX.r2.2HG0100750.1	2.5028	0.000117943	Q9SJJ7.1 RecName: Full=RING-H2 finger protein ATL57; AltName: Full=RING-type E3 ubiquitin transferase ATL57 && PF13639:Ring finger domain
255	HORVU.MOREX.r2.1HG0070270.1	2.5007	1.80281e-06	Q6YU51.1 RecName: Full=Probable 1-deoxy-D-xylulose-5-phosphate synthase 2, chloroplastic; Short=1-deoxyxylulose-5-phosphate synthase; Short=DXP synthase; Short=DXPS; Flags: Precursor && PF13292:1-deoxy-D-xylulose-5-phosphate synthase|PF02780:Transket
256	HORVU.MOREX.r2.5HG0413930.1	2.48274	0.0223677
257	HORVU.MOREX.r2.5HG0418000.1	2.48144	0.0426986	PF12796:Ankyrin repeats (3 copies)
258	HORVU.MOREX.r2.2HG0173270.1	2.47566	0.000506987	Q9ZSA7.1 RecName: Full=Protein DMR6-LIKE OXYGENASE 2; AltName: Full=2-oxoglutarate (2OG)-Fe(II) oxygenase-like protein DLO2; AltName: Full=Salicylate 3-hydroxylase DLO2; Short=S3H DLO2; Short=SA 3-hydroxylase DLO2; Short=Salicylic acid 3-hydroxylase
259	HORVU.MOREX.r2.3HG0262960.1	2.47249	0.0026232	Q0JG89.2 RecName: Full=Putative glutaredoxin-C2 && PF00462:Glutaredoxin
260	HORVU.MOREX.r2.1HG0007110.1	2.47097	0.00201447
261	HORVU.MOREX.r2.2HG0176410.1	2.47058	0.043533	Q9FG37.1 RecName: Full=Gamma-tubulin complex component 3; Short=AtGCP3; Short=GCP-3; AltName: Full=Spindle pole body component 98; Short=AtSPC98 && PF04130:Spc97 / Spc98 family|PF00069:Protein kinase domain
262	HORVU.MOREX.r2.4HG0279610.1	2.46502	4.63286e-13	P15290.1 RecName: Full=Oxalate oxidase GF-2.8; AltName: Full=Germin GF-2.8; Flags: Precursor && PF00190:Cupin
263	HORVU.MOREX.r2.5HG0389140.1	2.45737	0.00380363
264	HORVU.MOREX.r2.5HG0442620.1	2.44099	0.0467884	Q75I75.2 RecName: Full=Expansin-A31; AltName: Full=Alpha-expansin-31; AltName: Full=OsEXP31; AltName: Full=OsEXPA31; AltName: Full=OsaEXPa1.5; Flags: Precursor && PF01357:Pollen allergen|PF03330:Rare lipoprotein A (RlpA)-like double-psi beta-barrel
265	HORVU.MOREX.r2.7HG0527880.1	2.43914	3.41113e-30	PF14624:VWA / Hh protein intein-like|PF00092:von Willebrand factor type A domain
266	HORVU.MOREX.r2.6HG0486180.1	2.43532	1.02342e-05
267	HORVU.MOREX.r2.2HG0095960.1	2.43233	0.006517
268	HORVU.MOREX.r2.6HG0476090.1	2.4238	0.0332836	PF14009:Domain of unknown function (DUF4228)
269	HORVU.MOREX.r2.2HG0169830.1	2.42257	0.0126964	Q8RY17.1 RecName: Full=Wall-associated receptor kinase-like 22; Flags: Precursor && PF07714:Protein tyrosine kinase
270	HORVU.MOREX.r2.5HG0392220.1	2.41801	0.00363686
271	HORVU.MOREX.r2.1HG0043950.1	2.4179	0.00054554	Q8GUH1.2 RecName: Full=U-box domain-containing protein 33; AltName: Full=Plant U-box protein 33; Includes: RecName: Full=E3 ubiquitin ligase; Includes: RecName: Full=Serine/threonine-protein kinase && PF07714:Protein tyrosine kinase|PF04564:U-box dom
272	HORVU.MOREX.r2.6HG0496920.1	2.40429	1.9469e-09	Q6H3Z3.1 RecName: Full=Iron-phytosiderophore transporter YSL15; AltName: Full=Protein YELLOW STRIPE LIKE 15; Short=OsYSL15 && PF03169:OPT oligopeptide transporter protein
273	HORVU.MOREX.r2.7HG0593020.1	2.40312	0.014034	F8WKW0.1 RecName: Full=Crocetin glucosyltransferase, chloroplastic; AltName: Full=UDP-glucose glucosyltransferase 1; Short=GjUGT1; AltName: Full=UDP-glycosyltransferase 75L6; Flags: Precursor && PF00201:UDP-glucoronosyl and UDP-glucosyl transferase
274	HORVU.MOREX.r2.4HG0345860.1	2.39683	3.90826e-07	Q9ZQV7.1 RecName: Full=Probable nicotianamine synthase 2; AltName: Full=HvNAS2; AltName: Full=S-adenosyl-L-methionine:S-adenosyl-L-methionine:S-adenosyl-methionine 3-amino-3-carboxypropyltransferase 2 && PF03059:Nicotianamine synthase protein
275	HORVU.MOREX.r2.2HG0086190.1	2.39631	7.37088e-07	Q39214.1 RecName: Full=Disease resistance protein RPM1; AltName: Full=Resistance to Pseudomonas syringae protein 3 && PF00931:NB-ARC domain
276	HORVU.MOREX.r2.7HG0538110.1	2.39561	1.89683e-09	A8QW51.1 RecName: Full=Probable O-methyltransferase 2; Short=SbOMT2 && PF00891:O-methyltransferase|PF08100:Dimerisation domain
277	HORVU.MOREX.r2.5HG0369720.1	2.39367	0.00266152	Q9FIA1.1 RecName: Full=GDSL esterase/lipase At5g55050; AltName: Full=Extracellular lipase At5g55050; Flags: Precursor && PF00657:GDSL-like Lipase/Acylhydrolase
278	HORVU.MOREX.r2.6HG0457710.1	2.37449	9.84774e-11	Q9FXJ1.1 RecName: Full=GDSL esterase/lipase At1g28570; AltName: Full=Extracellular lipase At1g28570; Flags: Precursor && PF00657:GDSL-like Lipase/Acylhydrolase
279	HORVU.MOREX.r2.3HG0195160.1	2.37076	0.0269327
280	HORVU.MOREX.r2.4HG0346340.1	2.36584	0.0499283	Q01595.1 RecName: Full=Cortical cell-delineating protein; AltName: Full=Root-specific protein ZRP3; Flags: Precursor && PF14547:Hydrophobic seed protein
281	HORVU.MOREX.r2.7HG0542820.1	2.35596	0.000469588	Q9ZSB0.1 RecName: Full=Subtilisin-like protease SBT3.9; AltName: Full=Subtilase subfamily 3 member 9; Short=AtSBT3.9; Flags: Precursor && PF05922:Peptidase inhibitor I9|PF00082:Subtilase family
282	HORVU.MOREX.r2.5HG0385850.1	2.35391	0.00115579
283	HORVU.MOREX.r2.4HG0313660.1	2.35028	0.00334097
284	HORVU.MOREX.r2.2HG0162290.1	2.34817	0.00520145
285	HORVU.MOREX.r2.1HG0063530.1	2.34657	0.0146455	PF08276:PAN-like domain|PF00954:S-locus glycoprotein domain
286	HORVU.MOREX.r2.6HG0472500.1	2.33926	0.00882057	O65451.1 RecName: Full=Probable F-box protein At4g22030 && PF14476:Petal formation-expressed
287	HORVU.MOREX.r2.2HG0082000.1	2.33675	0.000173431	Q6E7D7.1 RecName: Full=Syn-copalyl diphosphate synthase; Short=OsCPSsyn; Short=Syn-CPP synthase; AltName: Full=OsCPS4; AltName: Full=OsCyc1 && PF01397:Terpene synthase, N-terminal domain|PF03936:Terpene synthase family, metal binding domain
288	HORVU.MOREX.r2.5HG0355810.1	2.3313	5.8362e-06	PF00098:Zinc knuckle
289	HORVU.MOREX.r2.2HG0160580.1	2.33013	4.06989e-16	O23913.1 RecName: Full=Ubiquinol oxidase 1b, mitochondrial; AltName: Full=Alternative oxidase 1b; Flags: Precursor && PF01786:Alternative oxidase
290	HORVU.MOREX.r2.2HG0165820.1	2.32881	0.000456828	Q7XRV2.1 RecName: Full=Probable metal-nicotianamine transporter YSL6; AltName: Full=Protein YELLOW STRIPE LIKE 6; Short=OsYSL6 && PF03169:OPT oligopeptide transporter protein
291	HORVU.MOREX.r2.5HG0389190.1	2.32179	5.60794e-12	P49572.2 RecName: Full=Indole-3-glycerol phosphate synthase, chloroplastic; Short=IGPS; Flags: Precursor && PF00218:Indole-3-glycerol phosphate synthase
292	HORVU.MOREX.r2.7HG0527960.1	2.32085	0.0472061
293	HORVU.MOREX.r2.6HG0475160.1	2.31711	0.013088
294	HORVU.MOREX.r2.5HG0398000.1	2.3109	1.41799e-11	Q9SBQ9.1 RecName: Full=Flavonoid 3'-monooxygenase; AltName: Full=Cytochrome P450 75B2; AltName: Full=Flavonoid 3'-hydroxylase [Petunia x hybrida] && PF00067:Cytochrome P450
295	HORVU.MOREX.r2.3HG0186290.1	2.3099	1.02989e-20	Q7XXD4.2 RecName: Full=Probable inactive methyltransferase Os04g0175900 && PF08100:Dimerisation domain|PF00891:O-methyltransferase
296	HORVU.MOREX.r2.3HG0202130.1	2.30964	1.72146e-06	Q9ZSB0.1 RecName: Full=Subtilisin-like protease SBT3.9; AltName: Full=Subtilase subfamily 3 member 9; Short=AtSBT3.9; Flags: Precursor && PF05922:Peptidase inhibitor I9|PF00082:Subtilase family
297	HORVU.MOREX.r2.6HG0508040.1	2.30862	0.0231921	Q84MS3.1 RecName: Full=Probable potassium transporter 16; AltName: Full=OsHAK16 && PF02705:K+ potassium transporter
298	HORVU.MOREX.r2.3HG0258020.1	2.30832	0.0212517	Q9SIL5.1 RecName: Full=Pentatricopeptide repeat-containing protein At2g20540 && PF13041:PPR repeat family|PF12854:PPR repeat
299	HORVU.MOREX.r2.1HG0048910.1	2.30781	2.57742e-16	P26571.1 RecName: Full=Metallothionein-like protein 1; Short=MT-1 && PF01439:Metallothionein
300	HORVU.MOREX.r2.1HG0017110.1	2.30713	1.14608e-08	P24102.2 RecName: Full=Peroxidase 22; Short=Atperox P22; AltName: Full=ATPEa; AltName: Full=Basic peroxidase E; Flags: Precursor && PF00141:Peroxidase
301	HORVU.MOREX.r2.4HG0278880.1	2.30679	0.0194057
302	HORVU.MOREX.r2.5HG0388070.1	2.30148	0.0229471
303	HORVU.MOREX.r2.1HG0051720.1	2.30053	0.0329967	Q9FG13.1 RecName: Full=Probable carboxylesterase 15; AltName: Full=AtCXE15 && PF07859:alpha/beta hydrolase fold
304	HORVU.MOREX.r2.7HG0529340.1	2.29768	0.0323289
305	HORVU.MOREX.r2.1HG0014870.1	2.29358	5.28906e-07
306	HORVU.MOREX.r2.5HG0410370.1	2.27558	6.81791e-07	Q9S972.2 RecName: Full=Receptor-like serine/threonine-protein kinase SD1-6; AltName: Full=Arabidopsis thaliana receptor kinase 2; AltName: Full=S-domain-1 (SD1) receptor kinase 6; Short=SD1-6; Flags: Precursor && PF00069:Protein kinase domain
307	HORVU.MOREX.r2.5HG0407350.1	2.27227	0.0273185	PF14009:Domain of unknown function (DUF4228)
308	HORVU.MOREX.r2.5HG0419180.1	2.2718	0.000181833	Q9SS01.1 RecName: Full=Benzoate--CoA ligase, peroxisomal; AltName: Full=Acyl-activating enzyme 20; AltName: Full=Protein BENZOYLOXYGLUCOSINOLATE 1 && PF00501:AMP-binding enzyme|PF13193:AMP-binding enzyme C-terminal domain
309	HORVU.MOREX.r2.6HG0524430.1	2.26261	0.0259234
310	HORVU.MOREX.r2.2HG0082310.1	2.24542	6.9585e-18	Q08277.1 RecName: Full=Heat shock protein 82 && PF02518:Histidine kinase-, DNA gyrase B-, and HSP90-like ATPase|PF00183:Hsp90 protein
311	HORVU.MOREX.r2.2HG0162570.1	2.23702	0.0232602	Q42202.2 RecName: Full=Ubiquitin-60S ribosomal protein L40-2; AltName: Full=Protein EARLY-RESPONSIVE TO DEHYDRATION 16; AltName: Full=Protein EMBRYO DEFECTIVE 2167; AltName: Full=Protein HAPLESS 4; Contains: RecName: Full=Ubiquitin; Contains: RecName
312	HORVU.MOREX.r2.1HG0037110.1	2.23476	2.97785e-12
313	HORVU.MOREX.r2.5HG0439690.1	2.22989	2.40001e-14	D9HP26.1 RecName: Full=Cell number regulator 10; AltName: Full=ZmCNR10 && PF04749:PLAC8 family
314	HORVU.MOREX.r2.2HG0167970.1	2.22818	0.00521254	Q9ZVK1.1 RecName: Full=Probable xyloglucan endotransglucosylase/hydrolase protein 10; Short=At-XTH10; Short=XTH-10; Flags: Precursor && PF06955:Xyloglucan endo-transglycosylase (XET) C-terminus|PF00722:Glycosyl hydrolases family 16
315	HORVU.MOREX.r2.1HG0046000.1	2.22521	2.5684e-08	F4I116.1 RecName: Full=Leucine--tRNA ligase, cytoplasmic; AltName: Full=Leucyl-tRNA synthetase; Short=LeuRS && PF00133:tRNA synthetases class I (I, L, M and V)
316	HORVU.MOREX.r2.4HG0341110.1	2.21309	0.00792815
317	HORVU.MOREX.r2.6HG0516400.1	2.21016	0.0202603	Q9C5V5.2 RecName: Full=Glutamate receptor 2.8; AltName: Full=Ligand-gated ion channel 2.8; Flags: Precursor && PF00060:Ligand-gated ion channel|PF01094:Receptor family ligand binding region|PF00497:Bacterial extracellular solute-binding proteins, fam
318	HORVU.MOREX.r2.2HG0134760.1	2.20822	1.33429e-07	Q5K5B6.2 RecName: Full=DEAD-box ATP-dependent RNA helicase 57 && -
319	HORVU.MOREX.r2.3HG0186570.1	2.20679	8.04116e-12	PF14541:Xylanase inhibitor C-terminal|PF14543:Xylanase inhibitor N-terminal
320	HORVU.MOREX.r2.3HG0202570.1	2.20477	0.00635063
321	HORVU.MOREX.r2.6HG0491300.1	2.19845	0.000193989	PF00564:PB1 domain
322	HORVU.MOREX.r2.4HG0284720.1	2.19784	0.000151003	B4G072.1 RecName: Full=DIMBOA UDP-glucosyltransferase BX9; AltName: Full=2,4-dihydroxy-7-methoxy-2H-1,4-benzoxazin-3(4H)-one 2-D-glucosyltransferase BX9; AltName: Full=Protein BENZOXAZINLESS 9 && PF00201:UDP-glucoronosyl and UDP-glucosyl transferase
323	HORVU.MOREX.r2.3HG0218770.1	2.19768	0.0440188	O00370.1 RecName: Full=LINE-1 retrotransposable element ORF2 protein; Short=ORF2p; Includes: RecName: Full=Reverse transcriptase; Includes: RecName: Full=Endonuclease && PF00078:Reverse transcriptase (RNA-dependent DNA polymerase)
324	HORVU.MOREX.r2.6HG0520690.1	2.19601	1.94909e-15	Q39224.1 RecName: Full=Protein SRG1; Short=AtSRG1; AltName: Full=Protein SENESCENCE-RELATED GENE 1 && PF03171:2OG-Fe(II) oxygenase superfamily|PF14226:non-haem dioxygenase in morphine synthesis N-terminal
325	HORVU.MOREX.r2.6HG0481570.1	2.19207	0.000302408
326	HORVU.MOREX.r2.3HG0266280.1	2.19087	3.41576e-05	P15737.1 RecName: Full=Glucan endo-1,3-beta-glucosidase GII; AltName: Full=(1->3)-beta-glucan endohydrolase GII; AltName: Full=(1->3)-beta-glucanase isoenzyme GII; AltName: Full=Beta-1,3-endoglucanase GII; Flags: Precursor && PF00332:Glycosyl hydrola
327	HORVU.MOREX.r2.7HG0596100.1	2.18837	0.0159315	Q9FI25.1 RecName: Full=Berberine bridge enzyme-like 27; Short=AtBBE-like 27; Flags: Precursor && PF01565:FAD binding domain|PF08031:Berberine and berberine like
328	HORVU.MOREX.r2.3HG0194280.1	2.17853	1.42826e-15	P20027.3 RecName: Full=Myb-related protein Hv33 && PF00249:Myb-like DNA-binding domain
329	HORVU.MOREX.r2.3HG0234560.1	2.1733	0.00076403	O22042.1 RecName: Full=Mitogen-activated protein kinase kinase kinase 3; AltName: Full=Arabidopsis NPK1-related protein kinase 3 && PF00069:Protein kinase domain
330	HORVU.MOREX.r2.3HG0194580.1	2.16579	0.00038587
331	HORVU.MOREX.r2.2HG0166520.1	2.15558	1.11495e-49	A2YZ01.2 RecName: Full=Beta-fructofuranosidase, insoluble isoenzyme 7; AltName: Full=Cell wall beta-fructosidase 7; AltName: Full=Invertase 7; AltName: Full=OsCIN7; AltName: Full=Sucrose hydrolase 7; Flags: Precursor && PF00251:Glycosyl hydrolases fa
332	HORVU.MOREX.r2.1HG0061110.1	2.1465	3.74478e-05
333	HORVU.MOREX.r2.2HG0106210.1	2.14279	4.39163e-10	Q84ZL0.2 RecName: Full=Formin-like protein 5; AltName: Full=OsFH5 && PF10409:C2 domain of PTEN tumour-suppressor protein
334	HORVU.MOREX.r2.1HG0026860.1	2.14198	0.00938329	P10978.1 RecName: Full=Retrovirus-related Pol polyprotein from transposon TNT 1-94; Includes: RecName: Full=Protease; Includes: RecName: Full=Reverse transcriptase; Includes: RecName: Full=Endonuclease && PF07727:Reverse transcriptase (RNA-dependent
335	HORVU.MOREX.r2.5HG0421840.1	2.14048	0.000154203
336	HORVU.MOREX.r2.3HG0273390.1	2.1367	4.87598e-05	P11670.1 RecName: Full=Basic form of pathogenesis-related protein 1; Short=PRP 1; Flags: Precursor && PF00188:Cysteine-rich secretory protein family
337	HORVU.MOREX.r2.7HG0529160.1	2.13488	0.000268829	Q03662.1 RecName: Full=Probable glutathione S-transferase; AltName: Full=Auxin-induced protein PGNT1/PCNT110 && PF00043:Glutathione S-transferase, C-terminal domain|PF13417:Glutathione S-transferase, N-terminal domain
338	HORVU.MOREX.r2.2HG0081780.1	2.1326	8.54324e-08	Q7X7X4.2 RecName: Full=Cytochrome P450 99A2 && PF00067:Cytochrome P450
339	HORVU.MOREX.r2.2HG0177210.1	2.13024	3.51046e-10	O82081.1 RecName: Full=Uclacyanin 1; Flags: Precursor && PF02298:Plastocyanin-like domain
340	HORVU.MOREX.r2.4HG0339550.1	2.12211	0.000216229	B9DFU2.1 RecName: Full=Cytochrome P450 711A1; AltName: Full=Protein MORE AXILLARY BRANCHES 1 && PF00067:Cytochrome P450
341	HORVU.MOREX.r2.5HG0395660.1	2.12198	0.0133456	O80742.1 RecName: Full=U-box domain-containing protein 19; AltName: Full=Plant U-box protein 19 && PF04564:U-box domain
342	HORVU.MOREX.r2.5HG0407070.1	2.1128	0.011978	PF04398:Protein of unknown function, DUF538
343	HORVU.MOREX.r2.3HG0268840.1	2.11254	0.00451582	Q8RYK0.1 RecName: Full=Probable calcium-binding protein CML31; AltName: Full=Calmodulin-like protein 31 && PF13833:EF-hand domain pair
344	HORVU.MOREX.r2.2HG0107940.1	2.10851	0.00893843	Q7Y1W9.1 RecName: Full=Zinc finger A20 and AN1 domain-containing stress-associated protein 9; Short=OsSAP9 && PF01428:AN1-like Zinc finger|PF01754:A20-like zinc finger
345	HORVU.MOREX.r2.1HG0017390.1	2.1083	1.11612e-05	Q9FR99.1 RecName: Full=1-aminocyclopropane-1-carboxylate oxidase; Short=ACC oxidase; AltName: Full=Ethylene-forming enzyme; Short=EFE && PF14226:non-haem dioxygenase in morphine synthesis N-terminal|PF03171:2OG-Fe(II) oxygenase superfamily
346	HORVU.MOREX.r2.6HG0518840.1	2.10325	0.000417801	PF13962:Domain of unknown function
347	HORVU.MOREX.r2.1HG0013730.1	2.10084	0.000469463	Q10PI6.1 RecName: Full=Lecithin-cholesterol acyltransferase-like 1 && PF02450:Lecithin:cholesterol acyltransferase
348	HORVU.MOREX.r2.4HG0344450.1	2.0965	4.99019e-11	Q53QK0.1 RecName: Full=Flavonoid O-methyltransferase-like protein Os11g0303600 && PF08100:Dimerisation domain|PF00891:O-methyltransferase
349	HORVU.MOREX.r2.2HG0098700.1	2.09402	0.0153767
350	HORVU.MOREX.r2.3HG0234530.1	2.09216	0.00155734	O22040.2 RecName: Full=Mitogen-activated protein kinase kinase kinase ANP1; AltName: Full=Arabidopsis NPK1-related kinase 1 && PF00069:Protein kinase domain
351	HORVU.MOREX.r2.6HG0451590.1	2.09114	0.0444649	P08927.2 RecName: Full=RuBisCO large subunit-binding protein subunit beta, chloroplastic; AltName: Full=60 kDa chaperonin subunit beta; AltName: Full=CPN-60 beta; Flags: Precursor && PF00118:TCP-1/cpn60 chaperonin family
352	HORVU.MOREX.r2.UnG0628320.1	2.08996	1.15022e-16	Q6YZA6.1 RecName: Full=Germin-like protein 8-5; Flags: Precursor && PF00190:Cupin
353	HORVU.MOREX.r2.3HG0263830.1	2.08645	1.05959e-18	Q9AR07.3 RecName: Full=Jasmonate O-methyltransferase; AltName: Full=S-adenosyl-L-methionine:jasmonic acid carboxyl methyltransferase && PF03492:SAM dependent carboxyl methyltransferase
354	HORVU.MOREX.r2.1HG0063570.1	2.08526	3.38733e-05
355	HORVU.MOREX.r2.5HG0400360.1	2.0849	0.0350425	PF12874:Zinc-finger of C2H2 type
356	HORVU.MOREX.r2.7HG0529770.1	2.08484	7.7869e-07	Q9FZ80.1 RecName: Full=Cytosolic sulfotransferase 17; Short=AtSOT17; AltName: Full=Desulfoglucosinolate sulfotransferase C; Short=AtST5c && PF00685:Sulfotransferase domain
357	HORVU.MOREX.r2.6HG0520730.1	2.08273	3.15619e-05	A9ZPJ7.1 RecName: Full=Agmatine coumaroyltransferase-2 && PF02458:Transferase family
358	HORVU.MOREX.r2.2HG0100050.1	2.08214	9.807e-08	F4IK45.1 RecName: Full=Cytochrome P450 709B2 && PF00067:Cytochrome P450
359	HORVU.MOREX.r2.3HG0196880.1	2.08146	0.0465942	Q8VWQ5.1 RecName: Full=Probable WRKY transcription factor 50; AltName: Full=WRKY DNA-binding protein 50 && PF03106:WRKY DNA -binding domain
360	HORVU.MOREX.r2.1HG0006510.1	2.07819	2.01939e-05	Q0IP28.1 RecName: Full=Laccase-25; AltName: Full=Benzenediol:oxygen oxidoreductase 25; AltName: Full=Diphenol oxidase 25; AltName: Full=Urishiol oxidase 25; Flags: Precursor && PF07732:Multicopper oxidase|PF00394:Multicopper oxidase|PF07731:Multicopp
361	HORVU.MOREX.r2.6HG0499580.1	2.07574	0.00146362	A4IF94.1 RecName: Full=Hippocampus abundant transcript-like protein 1; AltName: Full=Major facilitator superfamily domain-containing 14B && PF07690:Major Facilitator Superfamily
362	HORVU.MOREX.r2.5HG0356770.1	2.0669	1.80684e-13	Q6ZCR3.1 RecName: Full=Germin-like protein 8-12; Flags: Precursor && PF00190:Cupin
363	HORVU.MOREX.r2.7HG0539310.1	2.06395	0.00616915	Q9FEQ8.1 RecName: Full=Peroxidase 2; AltName: Full=Plasma membrane-bound peroxidase 2; Short=pmPOX2; Flags: Precursor && PF00141:Peroxidase
364	HORVU.MOREX.r2.3HG0244620.1	2.05015	0.0175752	O81905.1 RecName: Full=Receptor-like serine/threonine-protein kinase SD1-8; AltName: Full=Arabidopsis thaliana receptor kinase 3; AltName: Full=S-domain-1 (SD1) receptor kinase 8; Short=SD1-8; Flags: Precursor && PF01453:D-mannose binding lectin|PF07
365	HORVU.MOREX.r2.UnG0632130.1	2.05012	2.67511e-09	P46032.1 RecName: Full=Protein NRT1/ PTR FAMILY 8.3; Short=AtNPF8.3; AltName: Full=Histidine-transporting protein; AltName: Full=Peptide transporter PTR2 && PF00854:POT family
366	HORVU.MOREX.r2.2HG0172430.1	2.04978	0.0381787	Q8VWZ7.1 RecName: Full=Geraniol 8-hydroxylase; AltName: Full=Cytochrome P450 76B6; AltName: Full=Geraniol 10-hydroxylase; Short=CrG10H && PF00067:Cytochrome P450
367	HORVU.MOREX.r2.1HG0015970.1	2.04286	0.000494152	O64705.2 RecName: Full=Pentatricopeptide repeat-containing protein At2g34400 && PF13041:PPR repeat family
368	HORVU.MOREX.r2.3HG0262590.1	2.04239	1.24407e-06	PF13855:Leucine rich repeat
369	HORVU.MOREX.r2.2HG0178450.1	2.04129	1.43398e-19	Q03666.1 RecName: Full=Probable glutathione S-transferase; AltName: Full=Auxin-induced protein PCNT107 && PF00043:Glutathione S-transferase, C-terminal domain|PF13417:Glutathione S-transferase, N-terminal domain
370	HORVU.MOREX.r2.2HG0162130.1	2.03752	0.0013845	Q84TE6.2 RecName: Full=NAC domain-containing protein 21/22; Short=ANAC021/ANAC022 && PF02365:No apical meristem (NAM) protein
371	HORVU.MOREX.r2.1HG0000210.1	2.02962	2.08922e-23
372	HORVU.MOREX.r2.3HG0192450.1	2.02616	0.000825631	Q9STE7.1 RecName: Full=Putative disease resistance RPP13-like protein 3 && PF00931:NB-ARC domain
373	HORVU.MOREX.r2.1HG0069520.1	2.01986	0.0474808
374	HORVU.MOREX.r2.4HG0302740.1	2.01848	0.00478798	Q8I7P9.1 RecName: Full=Retrovirus-related Pol polyprotein from transposon opus; Includes: RecName: Full=Protease; Includes: RecName: Full=Reverse transcriptase; Includes: RecName: Full=Endonuclease && PF00078:Reverse transcriptase (RNA-dependent DNA
375	HORVU.MOREX.r2.3HG0203300.1	2.01317	4.74961e-07
376	HORVU.MOREX.r2.2HG0163870.1	2.00559	2.2724e-06	Q4QTJ2.1 RecName: Full=S-norcoclaurine synthase 1; Short=PsNCS1; Flags: Precursor && PF00407:Pathogenesis-related protein Bet v I family
377	HORVU.MOREX.r2.2HG0085840.1	2.0055	0.0021418	PF08263:Leucine rich repeat N-terminal domain|PF13855:Leucine rich repeat
378	HORVU.MOREX.r2.4HG0277380.1	2.00072	6.60034e-16
379	HORVU.MOREX.r2.7HG0564720.1	1.99625	0.0236882	Q67IX6.1 RecName: Full=Protein disulfide isomerase-like 1-4; Short=OsPDIL1-4; AltName: Full=Protein disulfide isomerase-like 2-1; Short=OsPDIL2-1; Flags: Precursor && PF13848:Thioredoxin-like domain
380	HORVU.MOREX.r2.2HG0100030.1	1.99278	1.6648e-27	F4IK45.1 RecName: Full=Cytochrome P450 709B2 && PF00067:Cytochrome P450
381	HORVU.MOREX.r2.5HG0355490.1	1.98968	0.00116985	PF12854:PPR repeat|PF13041:PPR repeat family
382	HORVU.MOREX.r2.3HG0272180.1	1.98922	0.000195207	P28814.1 RecName: Full=Barwin && PF00967:Barwin family
383	HORVU.MOREX.r2.6HG0489450.1	1.98814	0.000143239	Q8LGS1.2 RecName: Full=Protein MARD1; AltName: Full=Mediator of ABA-regulated dormancy1; AltName: Full=Senescence-associated protein SAG102 && PF04570:zinc-finger of the FCS-type, C2-C2
384	HORVU.MOREX.r2.3HG0187850.1	1.98766	0.000702662	F4HQ22.1 RecName: Full=LEAF RUST 10 DISEASE-RESISTANCE LOCUS RECEPTOR-LIKE PROTEIN KINASE-like 2.4; AltName: Full=Probable receptor-like serine/threonine-protein kinase LRK10L-2.4; Flags: Precursor && PF00069:Protein kinase domain|PF13947:Wall-associ
385	HORVU.MOREX.r2.5HG0398720.1	1.98702	0.000188208	PF13365:Trypsin-like peptidase domain
386	HORVU.MOREX.r2.4HG0332690.1	1.98389	3.58359e-07	Q9MAX3.1 RecName: Full=Sulfate transporter 1.2 && PF01740:STAS domain|PF00916:Sulfate permease family
387	HORVU.MOREX.r2.7HG0532070.1	1.98347	0.022847	PF03760:Late embryogenesis abundant (LEA) group 1
388	HORVU.MOREX.r2.7HG0616260.1	1.98286	2.76739e-08	Q6QHD1.1 RecName: Full=WRKY transcription factor WRKY71; Short=OsWRKY71 && PF03106:WRKY DNA -binding domain
389	HORVU.MOREX.r2.6HG0494420.1	1.98166	1.37116e-08	A2X7F7.1 RecName: Full=Phenylalanine ammonia-lyase && PF00221:Aromatic amino acid lyase
390	HORVU.MOREX.r2.6HG0520700.1	1.97851	3.15768e-07	Q39224.1 RecName: Full=Protein SRG1; Short=AtSRG1; AltName: Full=Protein SENESCENCE-RELATED GENE 1 && PF14226:non-haem dioxygenase in morphine synthesis N-terminal|PF03171:2OG-Fe(II) oxygenase superfamily
391	HORVU.MOREX.r2.4HG0329990.1	1.97769	0.00149282
392	HORVU.MOREX.r2.1HG0018310.1	1.97495	8.01385e-62	P61871.1 RecName: Full=Lipase; AltName: Full=Lipase II; AltName: Full=RNL; AltName: Full=Triacylglycerol lipase; Flags: Precursor >P61872.1 RecName: Full=Lipase; AltName: Full=RDL; AltName: Full=Triacylglycerol lipase; Short=ROL; Flags: Precursor &&
393	HORVU.MOREX.r2.6HG0519420.1	1.97007	2.93238e-08	Q9FEQ8.1 RecName: Full=Peroxidase 2; AltName: Full=Plasma membrane-bound peroxidase 2; Short=pmPOX2; Flags: Precursor && PF00141:Peroxidase
394	HORVU.MOREX.r2.6HG0502750.1	1.967	4.21277e-05	P46032.1 RecName: Full=Protein NRT1/ PTR FAMILY 8.3; Short=AtNPF8.3; AltName: Full=Histidine-transporting protein; AltName: Full=Peptide transporter PTR2 && PF00854:POT family
395	HORVU.MOREX.r2.2HG0082280.1	1.96499	2.90796e-09	Q9ZQV4.1 RecName: Full=Nicotianamine synthase-like 5 protein; AltName: Full=HvNAS5 && PF03059:Nicotianamine synthase protein
396	HORVU.MOREX.r2.2HG0149480.1	1.95727	0.0358383	A7LFZ6.1 RecName: Full=Endoribonuclease Dicer homolog 4; AltName: Full=Dicer-like protein 4; Short=OsDCL4; AltName: Full=Protein SHOOT ORGANIZATION 1 && PF00270:DEAD/DEAH box helicase
397	HORVU.MOREX.r2.3HG0184650.1	1.95528	0.00321573
398	HORVU.MOREX.r2.6HG0449100.1	1.95316	3.76427e-116	PF00581:Rhodanese-like domain
399	HORVU.MOREX.r2.5HG0355070.1	1.95065	0.0381984	Q9LMP1.1 RecName: Full=Wall-associated receptor kinase 2; Flags: Precursor && PF07714:Protein tyrosine kinase|PF13947:Wall-associated receptor kinase galacturonan-binding
400	HORVU.MOREX.r2.1HG0046990.1	1.94978	1.46217e-26	Q6L4D4.1 RecName: Full=Probable calcium-binding protein CML15; AltName: Full=Calmodulin-like protein 15 && PF13499:EF-hand domain pair
401	HORVU.MOREX.r2.1HG0035490.1	1.94902	4.40462e-26
402	HORVU.MOREX.r2.1HG0048940.1	1.94753	2.40071e-18	P26571.1 RecName: Full=Metallothionein-like protein 1; Short=MT-1 && PF01439:Metallothionein
403	HORVU.MOREX.r2.4HG0289700.1	1.94645	1.49012e-09	Q9FR99.1 RecName: Full=1-aminocyclopropane-1-carboxylate oxidase; Short=ACC oxidase; AltName: Full=Ethylene-forming enzyme; Short=EFE && PF03171:2OG-Fe(II) oxygenase superfamily|PF14226:non-haem dioxygenase in morphine synthesis N-terminal
404	HORVU.MOREX.r2.7HG0565940.1	1.94618	1.29382e-06
405	HORVU.MOREX.r2.UnG0626650.1	1.94404	3.64391e-05	P32938.1 RecName: Full=Pathogenesis-related protein 1C; Flags: Precursor && PF00314:Thaumatin family
406	HORVU.MOREX.r2.4HG0297410.1	1.94095	2.83454e-06	PF00564:PB1 domain
407	HORVU.MOREX.r2.3HG0190130.1	1.94035	0.0122184	Q2R352.1 RecName: Full=Germin-like protein 11-1; Flags: Precursor && PF00190:Cupin
408	HORVU.MOREX.r2.2HG0129730.1	1.93965	0.000180213	P37834.2 RecName: Full=Peroxidase 1; Flags: Precursor && PF00141:Peroxidase
409	HORVU.MOREX.r2.1HG0042010.1	1.93797	3.04198e-05	Q8W3F9.1 RecName: Full=Cellulose synthase-like protein D1; AltName: Full=OsCslD1 >A2ZAK8.2 RecName: Full=Cellulose synthase-like protein D1; AltName: Full=OsCslD1 && PF14570:RING/Ubox like zinc-binding domain|PF03552:Cellulose synthase
410	HORVU.MOREX.r2.7HG0623220.1	1.93736	4.74138e-14	Q9LMA1.1 RecName: Full=Probable flavin-containing monooxygenase 1 && PF00743:Flavin-binding monooxygenase-like
411	HORVU.MOREX.r2.3HG0195110.1	1.93713	2.55604e-10	Q6DFQ5.1 RecName: Full=Transmembrane protein 97 && PF10914:Protein of unknown function (DUF2781)
412	HORVU.MOREX.r2.7HG0588050.1	1.93587	2.37627e-08	PF05678:VQ motif
413	HORVU.MOREX.r2.1HG0002910.1	1.9357	2.47586e-07	P54769.1 RecName: Full=Tyrosine/DOPA decarboxylase 2; Includes: RecName: Full=DOPA decarboxylase; Short=DDC; Includes: RecName: Full=Tyrosine decarboxylase [Papaver somniferum] && PF00282:Pyridoxal-dependent decarboxylase conserved domain
414	HORVU.MOREX.r2.4HG0347680.1	1.93554	0.0187125	Q40062.3 RecName: Full=2'-deoxymugineic-acid 2'-dioxygenase; AltName: Full=Protein iron deficiency-specific 3 && PF14226:non-haem dioxygenase in morphine synthesis N-terminal|PF03171:2OG-Fe(II) oxygenase superfamily
415	HORVU.MOREX.r2.2HG0162220.1	1.9282	1.19561e-12
416	HORVU.MOREX.r2.2HG0180250.1	1.92531	0.000553357	Q1MX30.1 RecName: Full=Receptor kinase-like protein Xa21; Contains: RecName: Full=Receptor kinase-like protein Xa21, processed; Flags: Precursor && PF08263:Leucine rich repeat N-terminal domain|PF13855:Leucine rich repeat|PF00069:Protein kinase domai
417	HORVU.MOREX.r2.3HG0237080.1	1.92098	0.000823431
418	HORVU.MOREX.r2.6HG0483620.1	1.92086	0.0398523
419	HORVU.MOREX.r2.7HG0616560.1	1.91847	1.21308e-05	Q6Z351.1 RecName: Full=Putative aldehyde oxidase-like protein && PF00941:FAD binding domain in molybdopterin dehydrogenase|PF01315:Aldehyde oxidase and xanthine dehydrogenase, a/b hammerhead domain|PF02738:Molybdopterin-binding domain of aldehyde deh
420	HORVU.MOREX.r2.7HG0620030.1	1.91659	6.06461e-50	A8QW51.1 RecName: Full=Probable O-methyltransferase 2; Short=SbOMT2 && PF00891:O-methyltransferase|PF08100:Dimerisation domain
421	HORVU.MOREX.r2.5HG0413910.1	1.91645	1.37578e-05	Q652K1.1 RecName: Full=Protein STAY-GREEN, chloroplastic; AltName: Full=Protein STAYGREEN; Flags: Precursor && PF12638:Staygreen protein
422	HORVU.MOREX.r2.2HG0160590.1	1.91514	6.12806e-08	O23913.1 RecName: Full=Ubiquinol oxidase 1b, mitochondrial; AltName: Full=Alternative oxidase 1b; Flags: Precursor && PF01786:Alternative oxidase
423	HORVU.MOREX.r2.7HG0543690.1	1.91285	2.1856e-28	A5H452.1 RecName: Full=Peroxidase 70; AltName: Full=Plasma membrane-bound peroxidase 2b; Short=pmPOX2b; Flags: Precursor && PF00141:Peroxidase
424	HORVU.MOREX.r2.2HG0163430.1	1.91273	0.0471612	P23472.2 RecName: Full=Hevamine-A; Includes: RecName: Full=Chitinase; Includes: RecName: Full=Lysozyme; Flags: Precursor && PF00704:Glycosyl hydrolases family 18
425	HORVU.MOREX.r2.4HG0285290.1	1.91236	2.47091e-13	A8QW51.1 RecName: Full=Probable O-methyltransferase 2; Short=SbOMT2 && PF00891:O-methyltransferase|PF08100:Dimerisation domain
426	HORVU.MOREX.r2.4HG0278410.1	1.90729	0.000459182	A3DH97.1 RecName: Full=Anti-sigma-I factor RsgI6; AltName: Full=Endo-1,4-beta-xylanase && PF00331:Glycosyl hydrolase family 10|PF02018:Carbohydrate binding domain
427	HORVU.MOREX.r2.7HG0572640.1	1.90725	0.00021661	P0CT34.1 RecName: Full=Transposon Tf2-1 polyprotein; AltName: Full=Retrotransposable element Tf2 155 kDa protein >P0CT35.1 RecName: Full=Transposon Tf2-2 polyprotein; AltName: Full=Retrotransposable element Tf2 155 kDa protein >P0CT37.1 RecName: Full
428	HORVU.MOREX.r2.7HG0621830.1	1.90597	0.00451032	Q9SJ54.1 RecName: Full=NDR1/HIN1-like protein 12 && PF03168:Late embryogenesis abundant protein
429	HORVU.MOREX.r2.2HG0159850.1	1.9056	2.02731e-31	PF06830:Root cap
430	HORVU.MOREX.r2.6HG0507810.1	1.90508	6.89422e-10
431	HORVU.MOREX.r2.7HG0555100.1	1.90016	0.0134795
432	HORVU.MOREX.r2.7HG0538400.1	1.89788	0.0207566	Q84MB3.1 RecName: Full=1-aminocyclopropane-1-carboxylate oxidase homolog 1 && PF03171:2OG-Fe(II) oxygenase superfamily
433	HORVU.MOREX.r2.2HG0166910.1	1.89554	6.23361e-18	O64637.1 RecName: Full=Cytochrome P450 76C2; AltName: Full=Protein YELLOW-LEAF-SPECIFIC GENE 6 && PF00067:Cytochrome P450
434	HORVU.MOREX.r2.7HG0556530.1	1.89536	4.96583e-07	Q9SBQ9.1 RecName: Full=Flavonoid 3'-monooxygenase; AltName: Full=Cytochrome P450 75B2; AltName: Full=Flavonoid 3'-hydroxylase [Petunia x hybrida] && PF00067:Cytochrome P450
435	HORVU.MOREX.r2.3HG0266640.1	1.89487	4.52323e-10	P34742.2 RecName: Full=Glucan endo-1,3-beta-glucosidase GI; AltName: Full=(1->3)-beta-glucan endohydrolase GI; AltName: Full=(1->3)-beta-glucanase isoenzyme GI; AltName: Full=Beta-1,3-endoglucanase GI && PF00332:Glycosyl hydrolases family 17
436	HORVU.MOREX.r2.1HG0035450.1	1.89455	0.0205381	P10978.1 RecName: Full=Retrovirus-related Pol polyprotein from transposon TNT 1-94; Includes: RecName: Full=Protease; Includes: RecName: Full=Reverse transcriptase; Includes: RecName: Full=Endonuclease && PF07727:Reverse transcriptase (RNA-dependent
437	HORVU.MOREX.r2.3HG0229630.1	1.89342	0.0010123	P51614.1 RecName: Full=Acidic endochitinase; Flags: Precursor && PF00704:Glycosyl hydrolases family 18
438	HORVU.MOREX.r2.5HG0364950.1	1.89202	0.0254936	Q42971.2 RecName: Full=Enolase; AltName: Full=2-phospho-D-glycerate hydro-lyase; AltName: Full=2-phosphoglycerate dehydratase; AltName: Full=OSE1 && PF00113:Enolase, C-terminal TIM barrel domain
439	HORVU.MOREX.r2.4HG0324230.1	1.88931	0.00122379	Q852M0.1 RecName: Full=Glutamate dehydrogenase 1, mitochondrial; Short=OsGDH1; Flags: Precursor >A2XMV1.2 RecName: Full=Glutamate dehydrogenase 1, mitochondrial; Short=OsGDH1; Flags: Precursor && PF02812:Glu/Leu/Phe/Val dehydrogenase, dimerisation do
440	HORVU.MOREX.r2.7HG0585910.1	1.88876	0.0149007
441	HORVU.MOREX.r2.UnG0630440.1	1.88766	0.000244908	Q6YZA6.1 RecName: Full=Germin-like protein 8-5; Flags: Precursor && PF00190:Cupin
442	HORVU.MOREX.r2.1HG0007880.1	1.88573	0.0248029	B8BKP4.1 RecName: Full=Bidirectional sugar transporter SWEET14; Short=OsSWEET14 && PF03083:Sugar efflux transporter for intercellular exchange
443	HORVU.MOREX.r2.1HG0014650.1	1.88385	1.55427e-11	Q8GT21.1 RecName: Full=Benzyl alcohol O-benzoyltransferase; AltName: Full=Benzoyl coenzyme A:benzyl alcohol benzoyl transferase && PF02458:Transferase family
444	HORVU.MOREX.r2.7HG0540630.1	1.88347	0.010304	O65451.1 RecName: Full=Probable F-box protein At4g22030 && PF14476:Petal formation-expressed
445	HORVU.MOREX.r2.2HG0170300.1	1.88264	0.0489011
446	HORVU.MOREX.r2.2HG0175050.1	1.88006	0.000371758	A2XYW8.2 RecName: Full=Endoglucanase 13; AltName: Full=Endo-1,4-beta glucanase 13; AltName: Full=OsGLU6; Flags: Precursor && PF09478:Carbohydrate binding domain CBM49|PF00759:Glycosyl hydrolase family 9
447	HORVU.MOREX.r2.4HG0341100.1	1.87935	2.49149e-09	Q40062.3 RecName: Full=2'-deoxymugineic-acid 2'-dioxygenase; AltName: Full=Protein iron deficiency-specific 3 && PF14226:non-haem dioxygenase in morphine synthesis N-terminal|PF03171:2OG-Fe(II) oxygenase superfamily
448	HORVU.MOREX.r2.3HG0244090.1	1.8769	5.61798e-06	Q9XHX0.1 RecName: Full=Expansin-A8; AltName: Full=Alpha-expansin-8; AltName: Full=OsEXP8; AltName: Full=OsEXPA8; AltName: Full=OsaEXPa1.17; Flags: Precursor && PF03330:Rare lipoprotein A (RlpA)-like double-psi beta-barrel|PF01357:Pollen allergen
449	HORVU.MOREX.r2.3HG0255210.1	1.87647	0.00861329
450	HORVU.MOREX.r2.2HG0158500.1	1.87635	0.0106182	Q00451.1 RecName: Full=36.4 kDa proline-rich protein && PF14547:Hydrophobic seed protein
451	HORVU.MOREX.r2.1HG0038230.1	1.87496	0.026062
452	HORVU.MOREX.r2.7HG0551480.1	1.87362	4.62034e-39	B8AQW7.1 RecName: Full=Patatin-like protein 1 && PF01734:Patatin-like phospholipase
453	HORVU.MOREX.r2.2HG0129770.1	1.87229	0.000407929	P37834.2 RecName: Full=Peroxidase 1; Flags: Precursor && PF00141:Peroxidase
454	HORVU.MOREX.r2.4HG0337540.1	1.87038	0.00186175	Q9LMA1.1 RecName: Full=Probable flavin-containing monooxygenase 1 && PF00743:Flavin-binding monooxygenase-like
455	HORVU.MOREX.r2.4HG0339540.1	1.86686	1.54502e-06	B9DFU2.1 RecName: Full=Cytochrome P450 711A1; AltName: Full=Protein MORE AXILLARY BRANCHES 1 && PF00067:Cytochrome P450
456	HORVU.MOREX.r2.4HG0337440.1	1.86672	0.0253379	Q42602.2 RecName: Full=Cytochrome P450 89A2; AltName: Full=ATH 6-1; AltName: Full=CYPLXXXIX && PF00067:Cytochrome P450
457	HORVU.MOREX.r2.1HG0058600.1	1.86417	8.54324e-08	Q9ST02.2 RecName: Full=Nicotianamine aminotransferase A; AltName: Full=Nicotianamine aminotransferase III; Short=NAAT-III && PF00155:Aminotransferase class I and II
458	HORVU.MOREX.r2.2HG0162730.1	1.86365	0.0317124
459	HORVU.MOREX.r2.5HG0442650.1	1.86325	0.000189118	Q75I75.2 RecName: Full=Expansin-A31; AltName: Full=Alpha-expansin-31; AltName: Full=OsEXP31; AltName: Full=OsEXPA31; AltName: Full=OsaEXPa1.5; Flags: Precursor && PF01357:Pollen allergen|PF03330:Rare lipoprotein A (RlpA)-like double-psi beta-barrel
460	HORVU.MOREX.r2.5HG0427100.1	1.85909	0.00302416	Q9LVE0.1 RecName: Full=Protein NRT1/ PTR FAMILY 6.4; Short=AtNPF6.4; AltName: Full=Nitrate transporter 1.3 && PF00854:POT family
461	HORVU.MOREX.r2.2HG0180170.1	1.85435	8.61643e-08	Q6YU51.1 RecName: Full=Probable 1-deoxy-D-xylulose-5-phosphate synthase 2, chloroplastic; Short=1-deoxyxylulose-5-phosphate synthase; Short=DXP synthase; Short=DXPS; Flags: Precursor && PF02780:Transketolase, C-terminal domain|PF13292:1-deoxy-D-xylul
462	HORVU.MOREX.r2.7HG0552230.1	1.85285	0.0353522
463	HORVU.MOREX.r2.6HG0486170.1	1.85212	5.10477e-06
464	HORVU.MOREX.r2.3HG0227610.1	1.85022	1.3987e-05	PF07816:Protein of unknown function (DUF1645)
465	HORVU.MOREX.r2.6HG0494240.1	1.84879	0.0205885	Q7XBH4.2 RecName: Full=Myb-related protein Myb4; AltName: Full=OsMyb4; AltName: Full=Transcription factor RLTR1 && PF00249:Myb-like DNA-binding domain
466	HORVU.MOREX.r2.3HG0248170.1	1.84526	3.86459e-27	Q0WPX7.1 RecName: Full=BAG family molecular chaperone regulator 2; AltName: Full=Bcl-2-associated athanogene 2 && PF00240:Ubiquitin family
467	HORVU.MOREX.r2.2HG0177710.1	1.84381	6.41523e-10	Q9SR44.1 RecName: Full=Lysine histidine transporter-like 2 && PF01490:Transmembrane amino acid transporter protein
468	HORVU.MOREX.r2.3HG0260270.1	1.83913	7.08954e-09	Q7XJE6.1 RecName: Full=Metacaspase-1; Short=AtMC1; AltName: Full=Metacaspase 1b; Short=AtMCP1b; AltName: Full=Protein LSD ONE LIKE 3 && PF00656:Caspase domain
469	HORVU.MOREX.r2.2HG0161220.1	1.8389	0.000291907	P46032.1 RecName: Full=Protein NRT1/ PTR FAMILY 8.3; Short=AtNPF8.3; AltName: Full=Histidine-transporting protein; AltName: Full=Peptide transporter PTR2 && PF00854:POT family
470	HORVU.MOREX.r2.UnG0631900.1	1.83882	0.00781999	Q5U9T2.1 RecName: Full=Horcolin; AltName: Full=Agglutinin; AltName: Full=Mannose-specific lectin >P82953.2 RecName: Full=Horcolin; AltName: Full=Agglutinin; AltName: Full=Mannose-specific lectin && PF01419:Jacalin-like lectin domain
471	HORVU.MOREX.r2.4HG0341060.1	1.83812	1.9197e-08	Q40062.3 RecName: Full=2'-deoxymugineic-acid 2'-dioxygenase; AltName: Full=Protein iron deficiency-specific 3 && PF14226:non-haem dioxygenase in morphine synthesis N-terminal|PF03171:2OG-Fe(II) oxygenase superfamily
472	HORVU.MOREX.r2.4HG0283930.1	1.83299	0.00825459	Q6DRC4.1 RecName: Full=Eukaryotic translation initiation factor 3 subunit G; Short=eIF3g; AltName: Full=Eukaryotic translation initiation factor 3 RNA-binding subunit; Short=eIF-3 RNA-binding subunit; AltName: Full=Eukaryotic translation initiation f
473	HORVU.MOREX.r2.7HG0553960.1	1.83286	6.28653e-07	P37834.2 RecName: Full=Peroxidase 1; Flags: Precursor && PF00141:Peroxidase
474	HORVU.MOREX.r2.5HG0367880.1	1.83265	7.38087e-13	PF00407:Pathogenesis-related protein Bet v I family
475	HORVU.MOREX.r2.7HG0544680.1	1.8324	5.93271e-06
476	HORVU.MOREX.r2.4HG0335470.1	1.83193	3.80552e-14	P49252.3 RecName: Full=Primary amine oxidase; AltName: Full=Amine oxidase [copper-containing]; Flags: Precursor && PF02727:Copper amine oxidase, N2 domain|PF02728:Copper amine oxidase, N3 domain|PF01179:Copper amine oxidase, enzyme domain
477	HORVU.MOREX.r2.7HG0606040.1	1.8313	7.26168e-13	PF05078:Protein of unknown function (DUF679)
478	HORVU.MOREX.r2.3HG0244520.1	1.83017	0.0483745
479	HORVU.MOREX.r2.3HG0272550.1	1.82953	6.38718e-05	P28814.1 RecName: Full=Barwin && PF00967:Barwin family
480	HORVU.MOREX.r2.5HG0401980.1	1.8283	1.80179e-05
481	HORVU.MOREX.r2.1HG0057280.1	1.82708	5.39671e-09	Q42641.1 RecName: Full=Non-specific lipid-transfer protein A; Short=LTP A; AltName: Full=Wax-associated protein 9A; Flags: Precursor && PF00234:Protease inhibitor/seed storage/LTP family
482	HORVU.MOREX.r2.6HG0494190.1	1.82461	0.00401061	Q7XBH4.2 RecName: Full=Myb-related protein Myb4; AltName: Full=OsMyb4; AltName: Full=Transcription factor RLTR1 && PF00249:Myb-like DNA-binding domain
483	HORVU.MOREX.r2.7HG0538220.1	1.82037	0.0106793	Q07423.1 RecName: Full=Hexose carrier protein HEX6 && PF00083:Sugar (and other) transporter
484	HORVU.MOREX.r2.3HG0253930.1	1.81789	0.00552789	Q9FGR9.1 RecName: Full=KDEL-tailed cysteine endopeptidase CEP1; AltName: Full=Cysteine proteinase CP56; Short=AtCP56; Flags: Precursor && PF08246:Cathepsin propeptide inhibitor domain (I29)|PF00112:Papain family cysteine protease
485	HORVU.MOREX.r2.5HG0384390.1	1.81724	1.90028e-06
486	HORVU.MOREX.r2.7HG0622160.1	1.8169	4.4901e-11
487	HORVU.MOREX.r2.5HG0404990.1	1.81549	0.0142474
488	HORVU.MOREX.r2.3HG0202530.1	1.81534	0.00911066	Q39127.1 RecName: Full=Ethylene-responsive transcription factor TINY && PF00847:AP2 domain
489	HORVU.MOREX.r2.5HG0357350.1	1.8142	0.0389205	Q9ZSA8.1 RecName: Full=Protein DMR6-LIKE OXYGENASE 1; AltName: Full=2-oxoglutarate (2OG)-Fe(II) oxygenase-like protein DLO1; AltName: Full=Protein SENESCENCE-ASSOCIATED GENE 108; AltName: Full=Salicylate 3-hydroxylase DLO1; Short=S3H DLO1; Short=SA 3
490	HORVU.MOREX.r2.2HG0153250.1	1.81416	2.62543e-09	Q01IK0.2 RecName: Full=Homeobox-leucine zipper protein HOX22; AltName: Full=HD-ZIP protein HOX22; AltName: Full=Homeodomain transcription factor HOX22; AltName: Full=OsHox22 >Q7XUJ5.2 RecName: Full=Homeobox-leucine zipper protein HOX22; AltName: Full
491	HORVU.MOREX.r2.4HG0315890.1	1.81261	5.05172e-24	Q10M18.1 RecName: Full=Thioredoxin-like 1-2, chloroplastic; AltName: Full=Lilium-type thioredoxin 1-2; Flags: Precursor && PF00085:Thioredoxin
492	HORVU.MOREX.r2.6HG0476760.1	1.80933	4.16024e-07	Q6YUU5.1 RecName: Full=Putative multidrug resistance protein; AltName: Full=P-glycoprotein && PF07673:Protein of unknown function (DUF1602)|PF00664:ABC transporter transmembrane region|PF00005:ABC transporter
493	HORVU.MOREX.r2.5HG0413670.1	1.80932	2.45226e-05	Q9SIV5.3 RecName: Full=Zinc finger CCCH domain-containing protein 19; Short=AtC3H19; AltName: Full=Protein Needed for RDR2-independent DNA methylation && -
494	HORVU.MOREX.r2.5HG0431600.1	1.80886	0.000914773	Q05968.1 RecName: Full=Pathogenesis-related protein 1; Flags: Precursor && PF00188:Cysteine-rich secretory protein family
495	HORVU.MOREX.r2.5HG0435670.1	1.80864	0.00757533
496	HORVU.MOREX.r2.3HG0266030.1	1.80747	0.00170927	P49237.1 RecName: Full=Glucan endo-1,3-beta-glucosidase, acidic isoform; AltName: Full=(1->3)-beta-glucan endohydrolase; Short=(1->3)-beta-glucanase; AltName: Full=Beta-1,3-endoglucanase; Flags: Precursor && PF00332:Glycosyl hydrolases family 17
497	HORVU.MOREX.r2.6HG0448800.1	1.80673	2.16684e-21	Q6WWW4.1 RecName: Full=E3 ubiquitin-protein ligase UPL3; Short=Ubiquitin-protein ligase 3; AltName: Full=HECT ubiquitin-protein ligase 3; AltName: Full=HECT-type E3 ubiquitin transferase UPL3; AltName: Full=Protein KAKTUS && PF00632:HECT-domain (ubiq
498	HORVU.MOREX.r2.7HG0531560.1	1.80463	2.16936e-06	Q9STE7.1 RecName: Full=Putative disease resistance RPP13-like protein 3 && PF00931:NB-ARC domain
499	HORVU.MOREX.r2.6HG0457730.1	1.80349	1.74802e-07	C0HJG8.1 RecName: Full=Basic secretory protease; AltName: Full=Boswellia basic secretory protease; Short=BBSP, partial [Boswellia serrata] && PF04450:Peptidase of plants and bacteria
500	HORVU.MOREX.r2.4HG0347760.1	1.80349	5.47534e-05	Q9FLV0.1 RecName: Full=Protein DOWNY MILDEW RESISTANCE 6; Short=AtDMR6; AltName: Full=2-oxoglutarate (2OG)-Fe(II) oxygenase-like protein DMR6; AltName: Full=Salicylate 3-hydroxylase DMR6; Short=S3H DMR6; Short=SA 3-hydroxylase DMR6; Short=Salicylic a
501	HORVU.MOREX.r2.2HG0100950.1	1.80194	0.0364117	Q4R1I9.1 RecName: Full=Anthocyanidin 5,3-O-glucosyltransferase; AltName: Full=UDP-glucose: anthocyanidin 5,3-O-glucosyltransferase && PF00201:UDP-glucoronosyl and UDP-glucosyl transferase
502	HORVU.MOREX.r2.5HG0425270.1	1.80157	0.0489114	Q39214.1 RecName: Full=Disease resistance protein RPM1; AltName: Full=Resistance to Pseudomonas syringae protein 3 && PF00931:NB-ARC domain
503	HORVU.MOREX.r2.2HG0152300.1	1.80125	5.91238e-13	A4UHT7.1 RecName: Full=Salutaridine reductase && PF00106:short chain dehydrogenase
504	HORVU.MOREX.r2.2HG0174330.1	1.80083	0.0337427
505	HORVU.MOREX.r2.5HG0355170.1	1.8003	2.95906e-09	Q5U9T2.1 RecName: Full=Horcolin; AltName: Full=Agglutinin; AltName: Full=Mannose-specific lectin >P82953.2 RecName: Full=Horcolin; AltName: Full=Agglutinin; AltName: Full=Mannose-specific lectin && PF01419:Jacalin-like lectin domain
506	HORVU.MOREX.r2.2HG0081670.1	1.79823	0.000249132	Q84MB3.1 RecName: Full=1-aminocyclopropane-1-carboxylate oxidase homolog 1 && PF03171:2OG-Fe(II) oxygenase superfamily|PF14226:non-haem dioxygenase in morphine synthesis N-terminal
507	HORVU.MOREX.r2.7HG0565180.1	1.7964	2.34078e-08	Q9FHG4.1 RecName: Full=Probable L-type lectin-domain containing receptor kinase S.7; Short=LecRK-S.7; Flags: Precursor && PF00139:Legume lectin domain|PF07714:Protein tyrosine kinase
508	HORVU.MOREX.r2.1HG0069390.1	1.79406	0.000693335	PF14009:Domain of unknown function (DUF4228)
509	HORVU.MOREX.r2.3HG0184790.1	1.79327	2.30833e-29	Q9M884.1 RecName: Full=Mannose-6-phosphate isomerase 1; AltName: Full=Phosphohexomutase 1; AltName: Full=Phosphomannose isomerase 1; Short=PMI1; AltName: Full=Protein MATERNAL EFFECT EMBRYO ARREST 31 && PF01238:Phosphomannose isomerase type I
510	HORVU.MOREX.r2.7HG0619360.1	1.79307	0.00675564	Q9FYB5.2 RecName: Full=Chaperone protein dnaJ 11, chloroplastic; Short=AtDjC11; Short=AtJ11; Flags: Precursor && PF00226:DnaJ domain
511	HORVU.MOREX.r2.6HG0526370.1	1.7909	0.0115644	D7UPN3.1 RecName: Full=Chitin elicitor receptor kinase 1; Short=OsCERK1; AltName: Full=LysM domain receptor-like kinase 1; Short=LysM RLK1; Short=LysM-containing receptor-like kinase 1; Flags: Precursor && PF07714:Protein tyrosine kinase
512	HORVU.MOREX.r2.1HG0043200.1	1.79003	1.33697e-22	Q7XCK6.1 RecName: Full=Chitinase 8; AltName: Full=Class II chitinase a; Short=OsChia2a; AltName: Full=Pathogenesis related (PR)-3 chitinase 8; Flags: Precursor && PF00182:Chitinase class I
513	HORVU.MOREX.r2.7HG0565250.1	1.78876	2.74054e-18	Q8L5A7.1 RecName: Full=Cytosolic sulfotransferase 15; Short=AtSOT15; AltName: Full=Sulfotransferase 2a; Short=AtST2a && PF00685:Sulfotransferase domain
514	HORVU.MOREX.r2.5HG0399880.1	1.78835	4.86272e-68
515	HORVU.MOREX.r2.5HG0350140.1	1.78603	0.000283213	Q9SYY4.1 RecName: Full=Elongation of fatty acids protein 3-like; Short=Protein ELO3-like; AltName: Full=Protein HIGH EXPRESSION OF OSMOTICALLY RESPONSIVE GENES 3; AltName: Full=Very long-chain fatty acid condensing enzyme HOS3; Short=VLCFA condensing
516	HORVU.MOREX.r2.3HG0242970.1	1.78465	0.00227869	Q9SSC7.1 RecName: Full=Protein LURP-one-related 5 && PF04525:LURP-one-related
517	HORVU.MOREX.r2.4HG0344640.1	1.78411	0.013394	Q9FPH3.1 RecName: Full=Probable low-specificity L-threonine aldolase 2; AltName: Full=Threonine aldolase 2 && PF01212:Beta-eliminating lyase
518	HORVU.MOREX.r2.4HG0332500.1	1.7832	9.79601e-05	Q8VZ80.2 RecName: Full=Polyol transporter 5; AltName: Full=Protein POLYOL TRANSPORTER 5; Short=AtPLT5; AltName: Full=Sugar-proton symporter PLT5 && PF00083:Sugar (and other) transporter
519	HORVU.MOREX.r2.2HG0098380.1	1.78035	0.00207754	P0A9Y6.2 RecName: Full=Cold shock-like protein CspC; Short=CSP-C >P0A9Y9.2 RecName: Full=Cold shock-like protein CspC; Short=CSP-C >P0A9Y8.2 RecName: Full=Cold shock-like protein CspC; Short=CSP-C >P0A9Y7.2 RecName: Full=Cold shock-like protein CspC;
520	HORVU.MOREX.r2.5HG0431460.1	1.77994	2.88927e-22	Q2R0D2.1 RecName: Full=CASP-like protein 1U3; Short=OsCASPL1U3 && PF04535:Domain of unknown function (DUF588)
521	HORVU.MOREX.r2.7HG0555570.1	1.77878	6.12806e-08	Q9CAB8.1 RecName: Full=Probable peroxygenase 5; Short=AtPXG5; AltName: Full=Caleosin-5 && PF05042:Caleosin related protein
522	HORVU.MOREX.r2.2HG0081840.1	1.77548	1.5843e-05	Q7X7X4.2 RecName: Full=Cytochrome P450 99A2 && PF00067:Cytochrome P450
523	HORVU.MOREX.r2.5HG0401200.1	1.77534	1.04325e-18	Q53QK0.1 RecName: Full=Flavonoid O-methyltransferase-like protein Os11g0303600 && PF00891:O-methyltransferase|PF08100:Dimerisation domain
524	HORVU.MOREX.r2.1HG0036740.1	1.77489	0.0122162	O31581.1 RecName: Full=AB hydrolase superfamily protein YfhM && PF00561:alpha/beta hydrolase fold
525	HORVU.MOREX.r2.1HG0059330.1	1.7744	3.55761e-05	Q9SLP4.1 RecName: Full=Chitinase 1; AltName: Full=Tulip bulb chitinase-1; Short=TBC-1; Flags: Precursor && PF00704:Glycosyl hydrolases family 18
526	HORVU.MOREX.r2.3HG0186300.1	1.77424	5.15928e-27	Q9LIN2.1 RecName: Full=GDSL esterase/lipase At3g26430; AltName: Full=Extracellular lipase At3g26430; Flags: Precursor && PF00657:GDSL-like Lipase/Acylhydrolase
527	HORVU.MOREX.r2.5HG0359100.1	1.77302	0.00044632	PF03810:Importin-beta N-terminal domain
528	HORVU.MOREX.r2.1HG0072130.1	1.77268	0.0036261	PF05078:Protein of unknown function (DUF679)
529	HORVU.MOREX.r2.5HG0423850.1	1.77018	1.04404e-08	Q9SS03.1 RecName: Full=Dirigent protein 21; Short=AtDIR21; Flags: Precursor && PF03018:Dirigent-like protein
530	HORVU.MOREX.r2.5HG0423830.1	1.76496	3.32818e-25	Q9C523.1 RecName: Full=Dirigent protein 19; Short=AtDIR19; Flags: Precursor && PF03018:Dirigent-like protein
531	HORVU.MOREX.r2.3HG0249820.1	1.76467	4.47555e-09	Q9FEQ8.1 RecName: Full=Peroxidase 2; AltName: Full=Plasma membrane-bound peroxidase 2; Short=pmPOX2; Flags: Precursor && PF00141:Peroxidase
532	HORVU.MOREX.r2.3HG0187160.1	1.7639	0.00119618	Q943E9.1 RecName: Full=17.9 kDa heat shock protein 2; Short=OsHsp17.9B && PF00011:Hsp20/alpha crystallin family
533	HORVU.MOREX.r2.5HG0374360.1	1.76276	0.000137165
534	HORVU.MOREX.r2.4HG0339470.1	1.76248	0.00577501	Q7XA39.1 RecName: Full=Putative disease resistance protein RGA4; AltName: Full=RGA4-blb && PF00931:NB-ARC domain
535	HORVU.MOREX.r2.1HG0023190.1	1.76224	0.000407052	Q8VWQ5.1 RecName: Full=Probable WRKY transcription factor 50; AltName: Full=WRKY DNA-binding protein 50 && PF03106:WRKY DNA -binding domain
536	HORVU.MOREX.r2.2HG0103230.1	1.76209	7.68861e-13	Q9M427.1 RecName: Full=Oligouridylate-binding protein 1; Short=NpUBP1; AltName: Full=Polyuridylate-binding protein UBP1; Short=Poly(U)-binding protein UBP1 && PF00076:RNA recognition motif. (a.k.a. RRM, RBD, or RNP domain)
537	HORVU.MOREX.r2.5HG0440960.1	1.75952	0.000157531	PF13968:Domain of unknown function (DUF4220)|PF04578:Protein of unknown function, DUF594
538	HORVU.MOREX.r2.2HG0147250.1	1.75943	7.80255e-10	O04138.2 RecName: Full=Chitinase 4; AltName: Full=OsChia2b; AltName: Full=Pathogenesis related (PR)-3 chitinase 4; Flags: Precursor && PF00182:Chitinase class I|PF00187:Chitin recognition protein
539	HORVU.MOREX.r2.1HG0067160.1	1.75325	7.21948e-06	P37834.2 RecName: Full=Peroxidase 1; Flags: Precursor && PF00141:Peroxidase
540	HORVU.MOREX.r2.2HG0099410.1	1.75078	4.16326e-21	Q9FEQ8.1 RecName: Full=Peroxidase 2; AltName: Full=Plasma membrane-bound peroxidase 2; Short=pmPOX2; Flags: Precursor && PF00141:Peroxidase
541	HORVU.MOREX.r2.2HG0153330.1	1.74692	6.36416e-29	Q7XUJ2.2 RecName: Full=Probable metal-nicotianamine transporter YSL9; AltName: Full=Protein YELLOW STRIPE LIKE 9; Short=OsYSL9 && PF03169:OPT oligopeptide transporter protein
542	HORVU.MOREX.r2.5HG0366010.1	1.74546	0.0199728
543	HORVU.MOREX.r2.6HG0505970.1	1.74478	8.60742e-10	PF04720:PDDEXK-like family of unknown function
544	HORVU.MOREX.r2.5HG0363420.1	1.74435	5.8595e-08	O22533.1 RecName: Full=Zinc finger protein ZAT6; AltName: Full=COLD INDUCED ZINC FINGER PROTEIN 2 && PF13912:C2H2-type zinc finger
545	HORVU.MOREX.r2.7HG0555120.1	1.74021	0.0384447	PF12854:PPR repeat|PF13041:PPR repeat family
546	HORVU.MOREX.r2.3HG0234550.1	1.73798	0.0162403	Q40541.1 RecName: Full=Mitogen-activated protein kinase kinase kinase NPK1; AltName: Full=Nicotiana protein kinase 1 && PF00069:Protein kinase domain
547	HORVU.MOREX.r2.4HG0284890.1	1.73786	0.00712028
548	HORVU.MOREX.r2.4HG0333980.1	1.73648	0.0133519	Q75I75.2 RecName: Full=Expansin-A31; AltName: Full=Alpha-expansin-31; AltName: Full=OsEXP31; AltName: Full=OsEXPA31; AltName: Full=OsaEXPa1.5; Flags: Precursor && PF01357:Pollen allergen|PF03330:Rare lipoprotein A (RlpA)-like double-psi beta-barrel
549	HORVU.MOREX.r2.6HG0511200.1	1.73463	8.46636e-19	Q9FG13.1 RecName: Full=Probable carboxylesterase 15; AltName: Full=AtCXE15 && PF07859:alpha/beta hydrolase fold
550	HORVU.MOREX.r2.4HG0333880.1	1.72906	9.33781e-05	O82081.1 RecName: Full=Uclacyanin 1; Flags: Precursor && PF02298:Plastocyanin-like domain
551	HORVU.MOREX.r2.5HG0425850.1	1.72831	0.0367817
552	HORVU.MOREX.r2.6HG0463690.1	1.72822	0.0107803	O65202.1 RecName: Full=Peroxisomal acyl-coenzyme A oxidase 1; Short=AOX 1; AltName: Full=Long-chain acyl-CoA oxidase; Short=AtCX1 && -
553	HORVU.MOREX.r2.1HG0064390.1	1.72748	1.10846e-10
554	HORVU.MOREX.r2.1HG0051770.1	1.72304	1.42677e-12	Q9FG13.1 RecName: Full=Probable carboxylesterase 15; AltName: Full=AtCXE15 && PF07859:alpha/beta hydrolase fold
555	HORVU.MOREX.r2.1HG0024380.1	1.72096	0.0459574	PF00078:Reverse transcriptase (RNA-dependent DNA polymerase)
556	HORVU.MOREX.r2.4HG0341890.1	1.72	0.0281599	O04609.1 RecName: Full=WRKY transcription factor 22; AltName: Full=WRKY DNA-binding protein 22 && PF03106:WRKY DNA -binding domain
557	HORVU.MOREX.r2.6HG0514820.1	1.71987	1.66987e-15	Q9LVJ1.1 RecName: Full=Subtilisin-like protease SBT1.4; AltName: Full=Subtilase subfamily 1 member 4; Short=AtSBT1.4; Flags: Precursor && PF05922:Peptidase inhibitor I9|PF02225:PA domain|PF00082:Subtilase family
558	HORVU.MOREX.r2.7HG0559290.1	1.71851	0.0309555
559	HORVU.MOREX.r2.3HG0193830.1	1.71583	0.0106809	PF03478:Protein of unknown function (DUF295)|PF12937:F-box-like
560	HORVU.MOREX.r2.1HG0032300.1	1.71388	3.11962e-13	Q8VZG8.3 RecName: Full=MDIS1-interacting receptor like kinase 2; Short=AtMIK2; AltName: Full=Probable LRR receptor-like serine/threonine-protein kinase At4g08850; Flags: Precursor && PF13855:Leucine rich repeat|PF08263:Leucine rich repeat N-terminal
561	HORVU.MOREX.r2.1HG0038110.1	1.71049	4.91486e-19	A2XBN5.2 RecName: Full=Non-specific lipid-transfer protein 2; Short=nsLTP2; AltName: Full=7 kDa lipid transfer protein; Flags: Precursor && PF14368:Probable lipid transfer
562	HORVU.MOREX.r2.6HG0454710.1	1.70451	0.00155868	Q7XA39.1 RecName: Full=Putative disease resistance protein RGA4; AltName: Full=RGA4-blb && PF00931:NB-ARC domain
563	HORVU.MOREX.r2.5HG0414500.1	1.70431	4.06526e-11	PF06830:Root cap
564	HORVU.MOREX.r2.3HG0259860.1	1.70129	2.70598e-09
565	HORVU.MOREX.r2.1HG0002880.1	1.70088	8.49121e-28	P54769.1 RecName: Full=Tyrosine/DOPA decarboxylase 2; Includes: RecName: Full=DOPA decarboxylase; Short=DDC; Includes: RecName: Full=Tyrosine decarboxylase [Papaver somniferum] && PF00282:Pyridoxal-dependent decarboxylase conserved domain
566	HORVU.MOREX.r2.5HG0414630.1	1.70084	7.95532e-07	PF07279:Protein of unknown function (DUF1442)
567	HORVU.MOREX.r2.6HG0519410.1	1.70071	8.11112e-19	Q9FEQ8.1 RecName: Full=Peroxidase 2; AltName: Full=Plasma membrane-bound peroxidase 2; Short=pmPOX2; Flags: Precursor && PF00141:Peroxidase
568	HORVU.MOREX.r2.5HG0383300.1	1.69933	0.00126813	PF10551:MULE transposase domain|PF03108:MuDR family transposase
569	HORVU.MOREX.r2.3HG0258400.1	1.69853	1.84133e-39
570	HORVU.MOREX.r2.4HG0344790.1	1.69554	0.0177756	Q9CAC7.2 RecName: Full=Cysteine-rich repeat secretory protein 4; Flags: Precursor && PF01657:Salt stress response/antifungal
571	HORVU.MOREX.r2.2HG0153890.1	1.6908	3.3236e-10	Q8LDC8.2 RecName: Full=Ethylene-responsive transcription factor 1B; Short=AtERF1B; AltName: Full=Ethylene-responsive element-binding factor 1B; Short=EREBP-1B && PF00847:AP2 domain
572	HORVU.MOREX.r2.5HG0404270.1	1.68901	3.96738e-15	Q9FZ96.1 RecName: Full=Purine permease 1; Short=AtPUP1 && PF16913:Purine nucleobase transmembrane transport
573	HORVU.MOREX.r2.6HG0484620.1	1.68738	0.000172324	PF08284:Retroviral aspartyl protease
574	HORVU.MOREX.r2.3HG0186170.1	1.68674	3.91853e-08
575	HORVU.MOREX.r2.7HG0542800.1	1.68655	1.67479e-05	Q9ZSB0.1 RecName: Full=Subtilisin-like protease SBT3.9; AltName: Full=Subtilase subfamily 3 member 9; Short=AtSBT3.9; Flags: Precursor && PF05922:Peptidase inhibitor I9|PF00082:Subtilase family
576	HORVU.MOREX.r2.7HG0604150.1	1.6863	3.06716e-23
577	HORVU.MOREX.r2.3HG0266210.1	1.68583	0.0370266	P15737.1 RecName: Full=Glucan endo-1,3-beta-glucosidase GII; AltName: Full=(1->3)-beta-glucan endohydrolase GII; AltName: Full=(1->3)-beta-glucanase isoenzyme GII; AltName: Full=Beta-1,3-endoglucanase GII; Flags: Precursor && PF00332:Glycosyl hydrola
578	HORVU.MOREX.r2.3HG0270520.1	1.68523	5.86344e-25	Q02438.2 RecName: Full=Glucan endo-1,3-beta-glucosidase GV; AltName: Full=(1->3)-beta-glucan endohydrolase GV; AltName: Full=(1->3)-beta-glucanase isoenzyme GV; AltName: Full=Beta-1,3-endoglucanase GV && PF00332:Glycosyl hydrolases family 17
579	HORVU.MOREX.r2.6HG0522270.1	1.68124	4.73883e-36	A8QW51.1 RecName: Full=Probable O-methyltransferase 2; Short=SbOMT2 && PF00891:O-methyltransferase
580	HORVU.MOREX.r2.6HG0468840.1	1.68068	0.0142108
581	HORVU.MOREX.r2.1HG0042810.1	1.67849	0.0153768	Q9C8E6.1 RecName: Full=Protein PLASTID MOVEMENT IMPAIRED 1 && PF10358:N-terminal C2 in EEIG1 and EHBP1 proteins
582	HORVU.MOREX.r2.7HG0624100.1	1.67677	4.5424e-35	Q9SRQ7.1 RecName: Full=Non-specific phospholipase C4 && PF04185:Phosphoesterase family
583	HORVU.MOREX.r2.3HG0265650.1	1.67547	0.00203867	Q9XIC7.1 RecName: Full=Somatic embryogenesis receptor kinase 2; Short=AtSERK2; AltName: Full=Somatic embryogenesis receptor-like kinase 2; Flags: Precursor && PF08263:Leucine rich repeat N-terminal domain|PF13855:Leucine rich repeat
584	HORVU.MOREX.r2.5HG0421230.1	1.675	1.61849e-15
585	HORVU.MOREX.r2.7HG0527920.1	1.67021	5.16189e-24	Q9FSV7.1 RecName: Full=Sucrose:sucrose 1-fructosyltransferase; AltName: Full=Sucrose 1(F)-fructosyltransferase; AltName: Full=Sucrose:sucrose 1(F)-beta-D-fructosyltransferase; Flags: Precursor && PF08244:Glycosyl hydrolases family 32 C terminal|PF002
586	HORVU.MOREX.r2.5HG0410900.1	1.6672	1.64493e-10	Q9LRR4.1 RecName: Full=Putative disease resistance RPP13-like protein 1 && PF00931:NB-ARC domain
587	HORVU.MOREX.r2.6HG0503830.1	1.66283	0.00615516
588	HORVU.MOREX.r2.3HG0192440.1	1.66062	0.00112118	Q9STE7.1 RecName: Full=Putative disease resistance RPP13-like protein 3 && PF00931:NB-ARC domain
589	HORVU.MOREX.r2.2HG0176170.1	1.65728	0.012807
590	HORVU.MOREX.r2.4HG0320910.1	1.65702	0.039827
591	HORVU.MOREX.r2.5HG0439860.1	1.65276	0.0142982	Q9LRZ3.1 RecName: Full=Pumilio homolog 24; Short=APUM-24; Short=AtPUM24 && -
592	HORVU.MOREX.r2.4HG0279500.1	1.65185	0.0269116	Q9FLD7.1 RecName: Full=Beta-glucuronosyltransferase GlcAT14A; AltName: Full=GT14 family glucuronic acid transferase 1; Short=AtGlcAT14A && PF02485:Core-2/I-Branching enzyme
593	HORVU.MOREX.r2.3HG0264270.1	1.64978	8.00852e-09	Q7XBQ9.1 RecName: Full=Disease resistance protein RGA2; AltName: Full=Blight resistance protein RPI; AltName: Full=RGA2-blb && PF00931:NB-ARC domain
594	HORVU.MOREX.r2.1HG0017950.1	1.64811	6.90113e-06	Q43257.1 RecName: Full=indole-2-monooxygenase; AltName: Full=Cytochrome P450 71C4; AltName: Full=Protein benzoxazineless 2 && PF00067:Cytochrome P450
595	HORVU.MOREX.r2.5HG0352930.1	1.64746	0.0329839	PF12442:Protein of unknown function (DUF3681)
596	HORVU.MOREX.r2.2HG0098620.1	1.64664	3.67442e-12	Q6ZAC1.1 RecName: Full=Probable 4-coumarate--CoA ligase 5; Short=4CL 5; Short=Os4CL5; AltName: Full=4-coumaroyl-CoA synthase 5 && PF13193:AMP-binding enzyme C-terminal domain|PF00501:AMP-binding enzyme
597	HORVU.MOREX.r2.5HG0425710.1	1.64644	0.00363921	P22196.1 RecName: Full=Cationic peroxidase 2; AltName: Full=PNPC2; Flags: Precursor [Arachis hypogaea] && PF00141:Peroxidase
598	HORVU.MOREX.r2.6HG0467970.1	1.64592	0.0022754	O80939.1 RecName: Full=L-type lectin-domain containing receptor kinase IV.1; Short=Arabidopsis thaliana lectin-receptor kinase e; Short=AthlecRK-e; Short=LecRK-IV.1; AltName: Full=Lectin Receptor Kinase 1; Flags: Precursor && PF00069:Protein kinase d
599	HORVU.MOREX.r2.2HG0170560.1	1.64433	3.39449e-08	Q9M1K1.1 RecName: Full=Transcription factor ORG2; AltName: Full=Basic helix-loop-helix protein 38; Short=AtbHLH38; Short=bHLH 38; AltName: Full=OBP3-responsive gene 2; AltName: Full=Transcription factor EN 8; AltName: Full=bHLH transcription factor b
600	HORVU.MOREX.r2.6HG0475670.1	1.64384	0.000310667	Q9LVY1.1 RecName: Full=Tyrosine aminotransferase; Short=TAT; AltName: Full=L-tyrosine:2-oxoglutarate aminotransferase && PF00155:Aminotransferase class I and II
601	HORVU.MOREX.r2.7HG0527410.1	1.63701	0.000227698	Q84M94.1 RecName: Full=F-box/kelch-repeat protein At1g26930 && PF00931:NB-ARC domain|PF01344:Kelch motif
602	HORVU.MOREX.r2.6HG0451690.1	1.63678	0.0111685	Q9LMN7.1 RecName: Full=Wall-associated receptor kinase 5; Flags: Precursor && PF13947:Wall-associated receptor kinase galacturonan-binding|PF07714:Protein tyrosine kinase
603	HORVU.MOREX.r2.3HG0190270.1	1.63653	2.17516e-05	Q8RWZ5.1 RecName: Full=G-type lectin S-receptor-like serine/threonine-protein kinase SD2-5; AltName: Full=S-domain-2 (SD2) receptor kinase 5; Short=SD2-5; Flags: Precursor && PF00069:Protein kinase domain|PF00314:Thaumatin family
604	HORVU.MOREX.r2.3HG0248050.1	1.63546	0.00939478	PF04859:Plant protein of unknown function (DUF641)
605	HORVU.MOREX.r2.5HG0394370.1	1.63419	0.00014095
606	HORVU.MOREX.r2.1HG0066410.1	1.63395	7.42243e-07	Q8H0Z6.1 RecName: Full=Type IV inositol polyphosphate 5-phosphatase 3; Short=At5PTase3 && PF03372:Endonuclease/Exonuclease/phosphatase family
607	HORVU.MOREX.r2.3HG0197470.1	1.6338	2.10731e-05	Q9FVS9.1 RecName: Full=Alkane hydroxylase MAH1; AltName: Full=Cytochrome P450 96A15; AltName: Full=Protein MID-CHAIN ALKANE HYDROXYLASE 1 && PF00067:Cytochrome P450
608	HORVU.MOREX.r2.3HG0261150.1	1.6305	2.46285e-06	P07519.4 RecName: Full=Serine carboxypeptidase 1; AltName: Full=CP-MI; AltName: Full=Carboxypeptidase C; AltName: Full=Serine carboxypeptidase I; Contains: RecName: Full=Serine carboxypeptidase 1 chain A; AltName: Full=Serine carboxypeptidase I chain
609	HORVU.MOREX.r2.3HG0257260.1	1.63033	3.28937e-20	Q94BN0.1 RecName: Full=BTB/POZ and TAZ domain-containing protein 2; AltName: Full=BTB and TAZ domain protein 2 && PF02135:TAZ zinc finger|PF00651:BTB/POZ domain
610	HORVU.MOREX.r2.3HG0245260.1	1.6293	5.00947e-07	Q9SZY3.1 RecName: Full=Subtilisin-like protease SBT3.8; AltName: Full=Subtilase subfamily 3 member 8; Short=AtSBT3.8; Flags: Precursor && PF00082:Subtilase family|PF05922:Peptidase inhibitor I9
611	HORVU.MOREX.r2.5HG0424850.1	1.6284	3.69951e-24	Q9FNU2.1 RecName: Full=ABC transporter B family member 25; Short=ABC transporter ABCB.25; Short=OsABCB25; AltName: Full=Protein ALS1 homolog && PF00664:ABC transporter transmembrane region|PF00005:ABC transporter|PF07673:Protein of unknown function (
612	HORVU.MOREX.r2.2HG0088520.1	1.62503	0.00102368	Q7XRV2.1 RecName: Full=Probable metal-nicotianamine transporter YSL6; AltName: Full=Protein YELLOW STRIPE LIKE 6; Short=OsYSL6 && PF03169:OPT oligopeptide transporter protein
613	HORVU.MOREX.r2.5HG0425050.1	1.62301	0.00380758	Q9SGA8.1 RecName: Full=UDP-glycosyltransferase 83A1 && PF00201:UDP-glucoronosyl and UDP-glucosyl transferase
614	HORVU.MOREX.r2.5HG0444680.1	1.61987	0.0122718
615	HORVU.MOREX.r2.7HG0585090.1	1.61969	0.000209102
616	HORVU.MOREX.r2.1HG0030100.1	1.6196	0.00316673	Q9SJZ3.1 RecName: Full=Pentatricopeptide repeat-containing protein At2g22410, mitochondrial; Flags: Precursor && PF13041:PPR repeat family
617	HORVU.MOREX.r2.6HG0464160.1	1.61848	6.18875e-06
618	HORVU.MOREX.r2.3HG0272440.1	1.61816	2.94635e-33	PF06830:Root cap
619	HORVU.MOREX.r2.2HG0135970.1	1.61797	0.000473131
620	HORVU.MOREX.r2.2HG0105530.1	1.61727	2.43918e-05
621	HORVU.MOREX.r2.1HG0043210.1	1.61678	9.01488e-07	Q7XCK6.1 RecName: Full=Chitinase 8; AltName: Full=Class II chitinase a; Short=OsChia2a; AltName: Full=Pathogenesis related (PR)-3 chitinase 8; Flags: Precursor && PF00182:Chitinase class I
622	HORVU.MOREX.r2.4HG0339220.1	1.61647	4.77353e-13	Q6VVA6.2 RecName: Full=Potassium transporter 1; AltName: Full=OsHAK1 && PF02705:K+ potassium transporter
623	HORVU.MOREX.r2.2HG0081080.1	1.61446	0.0474185
624	HORVU.MOREX.r2.6HG0448040.1	1.61271	0.00250016	Q9LV48.1 RecName: Full=Proline-rich receptor-like protein kinase PERK1; AltName: Full=Proline-rich extensin-like receptor kinase 1; Short=AtPERK1 && PF01476:LysM domain|PF00069:Protein kinase domain
625	HORVU.MOREX.r2.4HG0279190.1	1.61017	1.87661e-08
626	HORVU.MOREX.r2.7HG0554980.1	1.6085	4.27877e-11	P35792.1 RecName: Full=Pathogenesis-related protein PRB1-2; Flags: Precursor && PF00188:Cysteine-rich secretory protein family
627	HORVU.MOREX.r2.1HG0003400.1	1.6082	6.97384e-05	Q9M667.2 RecName: Full=Disease resistance protein RPP13; AltName: Full=Resistance to Peronospora parasitica protein 13 && PF00931:NB-ARC domain
628	HORVU.MOREX.r2.7HG0613890.1	1.60758	1.38075e-05	PF06813:Nodulin-like
629	HORVU.MOREX.r2.1HG0057550.1	1.60697	8.87767e-05
630	HORVU.MOREX.r2.2HG0112170.1	1.6052	0.0416757	P10978.1 RecName: Full=Retrovirus-related Pol polyprotein from transposon TNT 1-94; Includes: RecName: Full=Protease; Includes: RecName: Full=Reverse transcriptase; Includes: RecName: Full=Endonuclease && PF14227:gag-polypeptide of LTR copia-type|PF0
631	HORVU.MOREX.r2.6HG0513310.1	1.60493	4.83023e-06
632	HORVU.MOREX.r2.4HG0325190.1	1.60469	0.00321657	PF13962:Domain of unknown function
633	HORVU.MOREX.r2.4HG0323940.1	1.60092	0.0057243
634	HORVU.MOREX.r2.6HG0449080.1	1.59992	7.49652e-18	Q38J50.1 RecName: Full=Tricetin 3',4',5'-O-trimethyltransferase; Short=TaOMT2; AltName: Full=Caffeic acid 3-O-methyltransferase; Short=TaCM; AltName: Full=Flavone O-methyltransferase 2 && PF00891:O-methyltransferase|PF08100:Dimerisation domain
635	HORVU.MOREX.r2.1HG0059820.1	1.59875	4.21729e-19
636	HORVU.MOREX.r2.5HG0418420.1	1.598	0.00532069	O81905.1 RecName: Full=Receptor-like serine/threonine-protein kinase SD1-8; AltName: Full=Arabidopsis thaliana receptor kinase 3; AltName: Full=S-domain-1 (SD1) receptor kinase 8; Short=SD1-8; Flags: Precursor && PF08276:PAN-like domain|PF07714:Prote
637	HORVU.MOREX.r2.5HG0429830.1	1.5974	7.17171e-07	Q9FG13.1 RecName: Full=Probable carboxylesterase 15; AltName: Full=AtCXE15 && PF07859:alpha/beta hydrolase fold
638	HORVU.MOREX.r2.6HG0451570.1	1.59687	6.40623e-07	Q9ZSY9.1 RecName: Full=Linolenate hydroperoxide lyase, chloroplastic; AltName: Full=Cytochrome P450 74B2; AltName: Full=Hydroperoxide lyase 1; Flags: Precursor && PF00067:Cytochrome P450
639	HORVU.MOREX.r2.5HG0382980.1	1.59579	0.00104427	P17801.2 RecName: Full=Putative receptor protein kinase ZmPK1; Flags: Precursor && PF00954:S-locus glycoprotein domain|PF01453:D-mannose binding lectin|PF00069:Protein kinase domain
640	HORVU.MOREX.r2.2HG0156980.1	1.59547	2.61539e-09	Q7XT40.2 RecName: Full=Expansin-B15; AltName: Full=Beta-expansin-15; AltName: Full=OsEXPB15; AltName: Full=OsaEXPb1.16; Flags: Precursor && PF03330:Rare lipoprotein A (RlpA)-like double-psi beta-barrel|PF01357:Pollen allergen
641	HORVU.MOREX.r2.6HG0523520.1	1.59346	1.10316e-09	Q8VZJ9.1 RecName: Full=Calmodulin-binding receptor-like cytoplasmic kinase 2 && PF00069:Protein kinase domain
642	HORVU.MOREX.r2.1HG0062910.1	1.59125	1.07815e-15	Q6EPG8.1 RecName: Full=Acetylserotonin O-methyltransferase 1; Short=OsASMT1 && PF08100:Dimerisation domain|PF00891:O-methyltransferase
643	HORVU.MOREX.r2.3HG0265660.1	1.58729	6.56545e-09	Q9XIC7.1 RecName: Full=Somatic embryogenesis receptor kinase 2; Short=AtSERK2; AltName: Full=Somatic embryogenesis receptor-like kinase 2; Flags: Precursor && PF08263:Leucine rich repeat N-terminal domain
644	HORVU.MOREX.r2.3HG0246160.1	1.58717	0.00134577	Q7XA40.2 RecName: Full=Putative disease resistance protein RGA3; AltName: Full=Blight resistance protein B149; AltName: Full=RGA1-blb && PF00931:NB-ARC domain
645	HORVU.MOREX.r2.7HG0623630.1	1.58694	0.0241735	PF03087:Arabidopsis protein of unknown function
646	HORVU.MOREX.r2.5HG0444740.1	1.58643	0.000497862
647	HORVU.MOREX.r2.7HG0538250.1	1.58621	0.0035459	O80939.1 RecName: Full=L-type lectin-domain containing receptor kinase IV.1; Short=Arabidopsis thaliana lectin-receptor kinase e; Short=AthlecRK-e; Short=LecRK-IV.1; AltName: Full=Lectin Receptor Kinase 1; Flags: Precursor && PF00069:Protein kinase d
648	HORVU.MOREX.r2.6HG0449120.1	1.58474	3.8777e-85	PF00581:Rhodanese-like domain
649	HORVU.MOREX.r2.6HG0453400.1	1.58436	0.0271285
650	HORVU.MOREX.r2.1HG0032330.1	1.58387	1.83713e-09	Q8VZG8.3 RecName: Full=MDIS1-interacting receptor like kinase 2; Short=AtMIK2; AltName: Full=Probable LRR receptor-like serine/threonine-protein kinase At4g08850; Flags: Precursor && PF00069:Protein kinase domain|PF13855:Leucine rich repeat|PF08263:L
651	HORVU.MOREX.r2.6HG0507370.1	1.58381	6.84449e-06
652	HORVU.MOREX.r2.3HG0186980.1	1.58071	6.61198e-05
653	HORVU.MOREX.r2.7HG0583590.1	1.58065	2.43014e-05	Q9FKS8.1 RecName: Full=Lysine histidine transporter 1 && PF01490:Transmembrane amino acid transporter protein
654	HORVU.MOREX.r2.7HG0622930.1	1.58052	0.00383021
655	HORVU.MOREX.r2.3HG0190150.1	1.58048	1.42274e-18	Q6ZCR3.1 RecName: Full=Germin-like protein 8-12; Flags: Precursor && PF00190:Cupin
656	HORVU.MOREX.r2.3HG0182900.1	1.57943	0.0284372	Q9LY50.1 RecName: Full=Putative serine/threonine-protein kinase-like protein CCR3; AltName: Full=Protein CRINKLY 4 RELATED 3; Short=AtCRR3; Flags: Precursor && PF00069:Protein kinase domain
657	HORVU.MOREX.r2.5HG0404800.1	1.5787	0.0151358
658	HORVU.MOREX.r2.1HG0001470.1	1.5781	0.00132966	Q9STE7.1 RecName: Full=Putative disease resistance RPP13-like protein 3 && PF00931:NB-ARC domain
659	HORVU.MOREX.r2.3HG0270560.1	1.57742	0.00253867	Q9SR36.1 RecName: Full=Glutathione S-transferase U8; Short=AtGSTU8; AltName: Full=GST class-tau member 8 && PF00043:Glutathione S-transferase, C-terminal domain|PF13417:Glutathione S-transferase, N-terminal domain
660	HORVU.MOREX.r2.5HG0418370.1	1.57609	5.10836e-06	O81906.1 RecName: Full=G-type lectin S-receptor-like serine/threonine-protein kinase B120; Flags: Precursor && PF07714:Protein tyrosine kinase|PF08276:PAN-like domain|PF00954:S-locus glycoprotein domain|PF01453:D-mannose binding lectin
661	HORVU.MOREX.r2.5HG0407400.1	1.57588	0.00118173
662	HORVU.MOREX.r2.7HG0606180.1	1.57484	0.00210091	Q688L5.1 RecName: Full=Germin-like protein 5-1; Flags: Precursor && PF00190:Cupin
663	HORVU.MOREX.r2.6HG0460850.1	1.57371	0.00867625	O81970.1 RecName: Full=Cytochrome P450 71A9; AltName: Full=Cytochrome P450 CP1 && PF00067:Cytochrome P450
664	HORVU.MOREX.r2.6HG0461000.1	1.57365	4.16024e-28	P92942.1 RecName: Full=Chloride channel protein CLC-b; Short=AtCLC-b; AltName: Full=CBS domain-containing protein CBSCLC7 && PF00654:Voltage gated chloride channel
665	HORVU.MOREX.r2.7HG0574050.1	1.57317	0.000544159
666	HORVU.MOREX.r2.4HG0322690.1	1.57299	6.31971e-09	P09189.1 RecName: Full=Heat shock cognate 70 kDa protein && PF10712:NAD-specific glutamate dehydrogenase|PF00012:Hsp70 protein
667	HORVU.MOREX.r2.3HG0265850.1	1.57237	0.0425615	P49237.1 RecName: Full=Glucan endo-1,3-beta-glucosidase, acidic isoform; AltName: Full=(1->3)-beta-glucan endohydrolase; Short=(1->3)-beta-glucanase; AltName: Full=Beta-1,3-endoglucanase; Flags: Precursor && PF00332:Glycosyl hydrolases family 17
668	HORVU.MOREX.r2.7HG0543450.1	1.57217	0.0466403	Q9C7Z9.2 RecName: Full=Serine carboxypeptidase-like 18; Flags: Precursor && PF00450:Serine carboxypeptidase
669	HORVU.MOREX.r2.2HG0172020.1	1.57141	2.57399e-08
670	HORVU.MOREX.r2.5HG0352700.1	1.57031	0.000133731
671	HORVU.MOREX.r2.6HG0524150.1	1.56846	2.2573e-19	Q9SRQ1.1 RecName: Full=Cytochrome P450 89A9 && PF00067:Cytochrome P450
672	HORVU.MOREX.r2.5HG0418660.1	1.56774	3.37351e-08	PF00190:Cupin
673	HORVU.MOREX.r2.1HG0059580.1	1.56676	5.57883e-59
674	HORVU.MOREX.r2.3HG0259380.1	1.56513	9.773e-08	Q9M1V2.1 RecName: Full=Cytosolic sulfotransferase 5; Short=AtSOT5; AltName: Full=Flavonoid 7-sulfotransferase 3a; Short=AtST3a && PF00685:Sulfotransferase domain
675	HORVU.MOREX.r2.6HG0449400.1	1.56444	3.0565e-16
676	HORVU.MOREX.r2.4HG0290160.1	1.55906	0.0181741
677	HORVU.MOREX.r2.5HG0443380.1	1.55757	0.000370115	PF04578:Protein of unknown function, DUF594|PF13968:Domain of unknown function (DUF4220)
678	HORVU.MOREX.r2.7HG0601650.1	1.5558	2.25193e-10
679	HORVU.MOREX.r2.3HG0264040.1	1.55288	6.32472e-05	Q7XA40.2 RecName: Full=Putative disease resistance protein RGA3; AltName: Full=Blight resistance protein B149; AltName: Full=RGA1-blb && PF00931:NB-ARC domain
680	HORVU.MOREX.r2.2HG0154720.1	1.55279	6.00052e-05	Q50EK3.1 RecName: Full=Cytochrome P450 704C1; AltName: Full=Cytochrome P450 CYPD [Pinus taeda] && PF00067:Cytochrome P450
681	HORVU.MOREX.r2.7HG0547900.1	1.55222	1.12167e-10	PF12274:Protein of unknown function (DUF3615)
682	HORVU.MOREX.r2.7HG0542970.1	1.55098	8.8139e-11	Q9LYS2.2 RecName: Full=ABC transporter C family member 10; Short=ABC transporter ABCC.10; Short=AtABCC10; AltName: Full=ATP-energized glutathione S-conjugate pump 14; AltName: Full=Glutathione S-conjugate-transporting ATPase 14; AltName: Full=Multidr
683	HORVU.MOREX.r2.4HG0277370.1	1.54774	3.68279e-11
684	HORVU.MOREX.r2.3HG0261990.1	1.54676	7.25188e-05	Q2R0L2.1 RecName: Full=Laccase-19; AltName: Full=Benzenediol:oxygen oxidoreductase 19; AltName: Full=Diphenol oxidase 19; AltName: Full=Urishiol oxidase 19; Flags: Precursor && PF07732:Multicopper oxidase|PF07731:Multicopper oxidase|PF00394:Multicopp
685	HORVU.MOREX.r2.2HG0121580.1	1.54199	4.47376e-07	Q0D715.1 RecName: Full=Calcium-dependent protein kinase 18; Short=OsCDPK18; Short=OsCPK18; AltName: Full=OsCDPK5 && -
686	HORVU.MOREX.r2.5HG0422900.1	1.54177	8.26329e-28	P29250.2 RecName: Full=Linoleate 9S-lipoxygenase 2; AltName: Full=Lipoxygenase 2; AltName: Full=Lipoxygenase L-2 && PF01477:PLAT/LH2 domain|PF00305:Lipoxygenase
687	HORVU.MOREX.r2.5HG0367600.1	1.54146	1.84243e-13	Q9C9T2.1 RecName: Full=Protein SAR DEFICIENT 1 && PF07887:Calmodulin binding protein-like
688	HORVU.MOREX.r2.6HG0491140.1	1.54102	0.00470497	O80594.2 RecName: Full=Ergosterol biosynthetic protein 28 && PF03694:Erg28 like protein
689	HORVU.MOREX.r2.2HG0165780.1	1.54083	0.0124995	Q9LHQ6.1 RecName: Full=Organic cation/carnitine transporter 4; Short=AtOCT4 && PF00083:Sugar (and other) transporter
690	HORVU.MOREX.r2.6HG0504290.1	1.54075	0.0401051	PF14529:Endonuclease-reverse transcriptase
691	HORVU.MOREX.r2.5HG0352030.1	1.54068	0.000156399	P81370.2 RecName: Full=Thaumatin-like protein; AltName: Allergen=Act d 2; Flags: Precursor && PF00314:Thaumatin family
692	HORVU.MOREX.r2.5HG0392730.1	1.53773	0.000117603	Q8H0Y8.2 RecName: Full=Probable WRKY transcription factor 41; AltName: Full=WRKY DNA-binding protein 41 && PF03106:WRKY DNA -binding domain
693	HORVU.MOREX.r2.6HG0485640.1	1.53768	9.61526e-08
694	HORVU.MOREX.r2.4HG0284010.1	1.53471	4.76282e-06	Q94BZ1.1 RecName: Full=Protein ZINC INDUCED FACILITATOR-LIKE 1; AltName: Full=Protein ZIF-LIKE 1 && PF07690:Major Facilitator Superfamily
695	HORVU.MOREX.r2.2HG0166760.1	1.53471	5.05626e-10	A9ZPJ7.1 RecName: Full=Agmatine coumaroyltransferase-2 && PF02458:Transferase family
696	HORVU.MOREX.r2.4HG0308790.1	1.53415	0.00416462
697	HORVU.MOREX.r2.3HG0182380.1	1.53392	0.00708785
698	HORVU.MOREX.r2.4HG0281870.1	1.53055	0.000741861	Q01595.1 RecName: Full=Cortical cell-delineating protein; AltName: Full=Root-specific protein ZRP3; Flags: Precursor && PF14547:Hydrophobic seed protein
699	HORVU.MOREX.r2.3HG0186590.1	1.53028	8.08783e-08	PF14543:Xylanase inhibitor N-terminal|PF14541:Xylanase inhibitor C-terminal
700	HORVU.MOREX.r2.4HG0285530.1	1.52988	6.93683e-07	PF13041:PPR repeat family|PF12854:PPR repeat
701	HORVU.MOREX.r2.1HG0073140.1	1.52767	0.000798787	Q9M1H3.1 RecName: Full=ABC transporter F family member 4; Short=ABC transporter ABCF.4; Short=AtABCF4; AltName: Full=GCN20-type ATP-binding cassette protein GCN4 && PF00005:ABC transporter
702	HORVU.MOREX.r2.6HG0455750.1	1.52743	0.000361016	Q9LMN6.1 RecName: Full=Wall-associated receptor kinase 4; Flags: Precursor && PF13947:Wall-associated receptor kinase galacturonan-binding
703	HORVU.MOREX.r2.5HG0405670.1	1.52675	4.06071e-05	O64759.1 RecName: Full=Cationic amino acid transporter 5 && PF13906:C-terminus of AA_permease|PF13520:Amino acid permease
704	HORVU.MOREX.r2.3HG0242100.1	1.52545	5.92796e-13	P0C0M2.1 RecName: Full=Probable indole-3-acetic acid-amido synthetase GH3.2; AltName: Full=Auxin-responsive GH3-like protein 2; Short=OsGH3-2 && PF03321:GH3 auxin-responsive promoter
705	HORVU.MOREX.r2.4HG0347970.1	1.52539	8.28369e-10	Q01899.1 RecName: Full=Heat shock 70 kDa protein, mitochondrial; Flags: Precursor && PF00012:Hsp70 protein|PF10712:NAD-specific glutamate dehydrogenase
706	HORVU.MOREX.r2.7HG0616250.1	1.52457	1.14741e-06	Q0DAJ3.2 RecName: Full=WRKY transcription factor WRKY28; Short=OsWRKY28 && PF03106:WRKY DNA -binding domain
707	HORVU.MOREX.r2.3HG0206050.1	1.52438	1.37547e-09	P46518.1 RecName: Full=Late embryogenesis abundant protein Lea14-A && PF03168:Late embryogenesis abundant protein
708	HORVU.MOREX.r2.1HG0050040.1	1.52356	1.68967e-09	O81030.1 RecName: Full=L-gulonolactone oxidase 5; Short=AtGulLO5; Flags: Precursor && PF01565:FAD binding domain|PF04030:D-arabinono-1,4-lactone oxidase
709	HORVU.MOREX.r2.1HG0050020.1	1.52237	2.09312e-25	Q6AVA8.1 RecName: Full=Pyruvate, phosphate dikinase 1, chloroplastic; AltName: Full=OsPPDKB; AltName: Full=Pyruvate, orthophosphate dikinase 1; Flags: Precursor && PF00391:PEP-utilising enzyme, mobile domain|PF02896:PEP-utilising enzyme, TIM barrel d
710	HORVU.MOREX.r2.5HG0399930.1	1.52063	1.63647e-10	Q0JC10.1 RecName: Full=S-adenosylmethionine decarboxylase proenzyme; Short=AdoMetDC; Short=SAMDC; Contains: RecName: Full=S-adenosylmethionine decarboxylase alpha chain; Contains: RecName: Full=S-adenosylmethionine decarboxylase beta chain; Flags: Pr
711	HORVU.MOREX.r2.3HG0244100.1	1.52034	4.85905e-05	Q9XHX0.1 RecName: Full=Expansin-A8; AltName: Full=Alpha-expansin-8; AltName: Full=OsEXP8; AltName: Full=OsEXPA8; AltName: Full=OsaEXPa1.17; Flags: Precursor && PF03330:Rare lipoprotein A (RlpA)-like double-psi beta-barrel|PF01357:Pollen allergen
712	HORVU.MOREX.r2.7HG0553830.1	1.51823	0.000554874	Q9S9V9.1 RecName: Full=Putative F-box/LRR-repeat protein 23 && PF12937:F-box-like
713	HORVU.MOREX.r2.4HG0341120.1	1.51551	4.37131e-10	Q94BZ1.1 RecName: Full=Protein ZINC INDUCED FACILITATOR-LIKE 1; AltName: Full=Protein ZIF-LIKE 1 && PF07690:Major Facilitator Superfamily
714	HORVU.MOREX.r2.2HG0160720.1	1.51432	0.00278202	PF14368:Probable lipid transfer
715	HORVU.MOREX.r2.5HG0367850.1	1.51128	6.5396e-11	PF00407:Pathogenesis-related protein Bet v I family
716	HORVU.MOREX.r2.2HG0177900.1	1.51113	9.00373e-05	Q9FMS6.1 RecName: Full=Probable CCR4-associated factor 1 homolog 11 && PF04857:CAF1 family ribonuclease
717	HORVU.MOREX.r2.1HG0073230.1	1.51088	0.000251269	O65468.2 RecName: Full=Cysteine-rich receptor-like protein kinase 8; Short=Cysteine-rich RLK8; Flags: Precursor && PF01657:Salt stress response/antifungal|PF00069:Protein kinase domain
718	HORVU.MOREX.r2.1HG0018080.1	1.51067	7.61624e-05	Q9M8J9.1 RecName: Full=BTB/POZ and MATH domain-containing protein 2; AltName: Full=Protein BTB-POZ AND MATH DOMAIN 2; Short=AtBPM2 && PF00651:BTB/POZ domain
719	HORVU.MOREX.r2.2HG0150360.1	1.50908	0.00116986	Q9FRV4.1 RecName: Full=Protein CUP-SHAPED COTYLEDON 1; AltName: Full=NAC domain-containing protein 1; AltName: Full=NAC domain-containing protein 54; Short=ANAC054; AltName: Full=NAC domain-containing protein CUC1 && PF02365:No apical meristem (NAM)
720	HORVU.MOREX.r2.1HG0077060.1	1.50839	2.57129e-05	Q56YN8.1 RecName: Full=Structural maintenance of chromosomes protein 3; Short=SMC protein 3; Short=SMC-3; AltName: Full=Chromosome segregation protein SMC-3; AltName: Full=Cohesin complex subunit SMC-3; AltName: Full=Protein TITAN7 && PF02463:RecF/Re
721	HORVU.MOREX.r2.7HG0555000.1	1.50804	2.92708e-12	P35792.1 RecName: Full=Pathogenesis-related protein PRB1-2; Flags: Precursor && PF00188:Cysteine-rich secretory protein family
722	HORVU.MOREX.r2.3HG0204520.1	1.50783	0.0171651	PF12274:Protein of unknown function (DUF3615)
723	HORVU.MOREX.r2.1HG0039610.1	1.50725	0.00606316
724	HORVU.MOREX.r2.6HG0480710.1	1.50642	1.59466e-24	Q6Z6K9.1 RecName: Full=Allene oxide synthase 4; AltName: Full=Cytochrome P450 74A4; AltName: Full=Hydroperoxide dehydrase 4 && PF00067:Cytochrome P450
725	HORVU.MOREX.r2.3HG0238340.1	1.50158	0.00030421	Q4R1I9.1 RecName: Full=Anthocyanidin 5,3-O-glucosyltransferase; AltName: Full=UDP-glucose: anthocyanidin 5,3-O-glucosyltransferase && PF00201:UDP-glucoronosyl and UDP-glucosyl transferase
726	HORVU.MOREX.r2.6HG0453490.1	1.501	3.00888e-10	P55308.1 RecName: Full=Catalase isozyme 2 && PF00199:Catalase|PF06628:Catalase-related immune-responsive
727	HORVU.MOREX.r2.1HG0050270.1	1.50096	0.0148839	PF13968:Domain of unknown function (DUF4220)|PF04578:Protein of unknown function, DUF594
728	HORVU.MOREX.r2.7HG0607570.1	1.49818	1.8236e-20	Q9SRQ1.1 RecName: Full=Cytochrome P450 89A9 && PF00067:Cytochrome P450
729	HORVU.MOREX.r2.4HG0325030.1	1.49794	0.00556307	Q9LFR7.1 RecName: Full=Probable carboxylesterase 17; AltName: Full=AtCXE17 && PF07859:alpha/beta hydrolase fold
730	HORVU.MOREX.r2.6HG0512250.1	1.49339	0.00390656	Q70II3.2 RecName: Full=Ethylene-responsive transcription factor ERF110 && PF00847:AP2 domain
731	HORVU.MOREX.r2.1HG0055950.1	1.49308	0.00530758	Q7XA40.2 RecName: Full=Putative disease resistance protein RGA3; AltName: Full=Blight resistance protein B149; AltName: Full=RGA1-blb && PF00931:NB-ARC domain
732	HORVU.MOREX.r2.4HG0278670.1	1.49261	2.74538e-11	O82392.1 RecName: Full=Phosphomethylpyrimidine synthase, chloroplastic; AltName: Full=Hydroxymethylpyrimidine phosphate synthase; Short=HMP-P synthase; Short=HMP-phosphate synthase; Short=HMPP synthase; AltName: Full=Protein PYRIMIDINE REQUIRING; Alt
733	HORVU.MOREX.r2.7HG0597720.1	1.49192	3.82846e-07	Q9LY87.1 RecName: Full=E3 ubiquitin-protein ligase RGLG2; AltName: Full=RING domain ligase 2 && PF07002:Copine|PF13920:Zinc finger, C3HC4 type (RING finger)
734	HORVU.MOREX.r2.7HG0538260.1	1.49108	1.85897e-06	O80939.1 RecName: Full=L-type lectin-domain containing receptor kinase IV.1; Short=Arabidopsis thaliana lectin-receptor kinase e; Short=AthlecRK-e; Short=LecRK-IV.1; AltName: Full=Lectin Receptor Kinase 1; Flags: Precursor && PF00139:Legume lectin do
735	HORVU.MOREX.r2.7HG0591850.1	1.48988	0.0015923	PF14009:Domain of unknown function (DUF4228)
736	HORVU.MOREX.r2.1HG0013490.1	1.48915	1.86877e-14	A7QEU4.2 RecName: Full=Peroxidase 5; Flags: Precursor && PF00141:Peroxidase
737	HORVU.MOREX.r2.3HG0268040.1	1.4883	0.00254676
738	HORVU.MOREX.r2.2HG0106410.1	1.48704	0.00258505	Q39266.1 RecName: Full=Zinc finger protein 7 && -
739	HORVU.MOREX.r2.7HG0560540.1	1.48608	0.00622369	Q6L400.1 RecName: Full=Putative late blight resistance protein homolog R1B-16 && PF00931:NB-ARC domain
740	HORVU.MOREX.r2.7HG0588750.1	1.48547	0.000345372	P38456.1 RecName: Full=Uncharacterized mitochondrial protein ymf11; AltName: Full=ORF7323 && -
741	HORVU.MOREX.r2.2HG0170290.1	1.48476	5.36066e-11
742	HORVU.MOREX.r2.3HG0272530.1	1.48097	1.13789e-09	PF06830:Root cap
743	HORVU.MOREX.r2.3HG0263620.1	1.48051	0.000741794	Q6NQ66.1 RecName: Full=L-gulonolactone oxidase 2; Short=AtGulLO2; Flags: Precursor && PF01565:FAD binding domain|PF04030:D-arabinono-1,4-lactone oxidase
744	HORVU.MOREX.r2.7HG0623300.1	1.47837	6.91332e-14	Q7XA40.2 RecName: Full=Putative disease resistance protein RGA3; AltName: Full=Blight resistance protein B149; AltName: Full=RGA1-blb && PF00931:NB-ARC domain
745	HORVU.MOREX.r2.4HG0343130.1	1.47794	0.000770266	Q9FVS9.1 RecName: Full=Alkane hydroxylase MAH1; AltName: Full=Cytochrome P450 96A15; AltName: Full=Protein MID-CHAIN ALKANE HYDROXYLASE 1 && PF00067:Cytochrome P450
746	HORVU.MOREX.r2.5HG0442700.1	1.47659	3.13434e-24	Q6ZJD3.1 RecName: Full=Patatin-like protein 2; Short=OsPLP2 >A2YW91.1 RecName: Full=Patatin-like protein 2 && PF01734:Patatin-like phospholipase
747	HORVU.MOREX.r2.1HG0032380.1	1.47634	0.00509246	Q9FNL7.1 RecName: Full=Protein NRT1/ PTR FAMILY 5.2; Short=AtNPF5.2; AltName: Full=Peptide transporter PTR3-A; Short=AtPTR3 && PF00854:POT family
748	HORVU.MOREX.r2.4HG0289360.1	1.47309	0.0058394
749	HORVU.MOREX.r2.1HG0059220.1	1.47109	0.00913537	Q948T9.1 RecName: Full=Respiratory burst oxidase homolog protein B; AltName: Full=NADPH oxidase RBOHB; AltName: Full=StRBOHB && PF08414:Respiratory burst NADPH oxidase|PF08030:Ferric reductase NAD binding domain|PF01794:Ferric reductase like transmem
750	HORVU.MOREX.r2.7HG0592630.1	1.47088	5.92055e-07	O80494.2 RecName: Full=F-box protein PP2-B15; AltName: Full=Protein PHLOEM PROTEIN 2-LIKE B15; Short=AtPP2-B15 && PF14299:Phloem protein 2|PF00646:F-box domain
751	HORVU.MOREX.r2.4HG0346140.1	1.47059	2.29251e-18	Q9AR74.1 RecName: Full=Trans-cinnamate 4-monooxygenase; AltName: Full=Cinnamic acid 4-hydroxylase; Short=C4H; Short=CA4H; AltName: Full=Cytochrome P450 73; AltName: Full=Cytochrome P450C4H && PF00067:Cytochrome P450
752	HORVU.MOREX.r2.4HG0331460.1	1.4704	0.0262101
753	HORVU.MOREX.r2.1HG0068090.1	1.47039	4.72552e-61	P10848.1 RecName: Full=Alcohol dehydrogenase 3 && PF08240:Alcohol dehydrogenase GroES-like domain|PF00107:Zinc-binding dehydrogenase
754	HORVU.MOREX.r2.7HG0621810.1	1.47026	0.0209428	PF05078:Protein of unknown function (DUF679)
755	HORVU.MOREX.r2.7HG0593170.1	1.46929	0.0003921	Q7XQR9.2 RecName: Full=Double-strand break repair protein MRE11; Short=OsMre11 >Q25AA3.1 RecName: Full=Double-strand break repair protein MRE11; Short=OsMre11 && PF00149:Calcineurin-like phosphoesterase|PF04152:Mre11 DNA-binding presumed domain
756	HORVU.MOREX.r2.3HG0210300.1	1.46803	0.00219835	PF12937:F-box-like
757	HORVU.MOREX.r2.2HG0103170.1	1.46779	0.0114363	O65202.1 RecName: Full=Peroxisomal acyl-coenzyme A oxidase 1; Short=AOX 1; AltName: Full=Long-chain acyl-CoA oxidase; Short=AtCX1 && PF14749:Acyl-coenzyme A oxidase N-terminal
758	HORVU.MOREX.r2.2HG0132060.1	1.46706	0.00186116	A2XS65.2 RecName: Full=Cysteine proteinase inhibitor 10; AltName: Full=Oryzacystatin X; Short=OC-X; AltName: Full=Oryzacystatin-10; Flags: Precursor >P0C579.1 RecName: Full=Cysteine proteinase inhibitor 10; AltName: Full=Oryzacystatin X; Short=OC-X;
759	HORVU.MOREX.r2.2HG0134360.1	1.46696	1.05078e-08	PF06813:Nodulin-like
760	HORVU.MOREX.r2.6HG0470030.1	1.46659	0.0273056	PF00646:F-box domain
761	HORVU.MOREX.r2.6HG0449520.1	1.46441	1.01795e-09	B8BKP4.1 RecName: Full=Bidirectional sugar transporter SWEET14; Short=OsSWEET14 && PF03083:Sugar efflux transporter for intercellular exchange
762	HORVU.MOREX.r2.2HG0136320.1	1.46419	0.000114326	Q9SGD6.1 RecName: Full=Arogenate dehydratase/prephenate dehydratase 6, chloroplastic; Short=AtADT6; Short=AtPDT6; Flags: Precursor && PF00800:Prephenate dehydratase
763	HORVU.MOREX.r2.5HG0397870.1	1.46398	0.038561	Q8GXZ3.1 RecName: Full=Serine/threonine-protein kinase At5g01020 && PF07714:Protein tyrosine kinase
764	HORVU.MOREX.r2.7HG0549240.1	1.46386	0.00723449	O22533.1 RecName: Full=Zinc finger protein ZAT6; AltName: Full=COLD INDUCED ZINC FINGER PROTEIN 2 && PF13912:C2H2-type zinc finger
765	HORVU.MOREX.r2.7HG0540560.1	1.4631	6.07125e-41	Q05968.1 RecName: Full=Pathogenesis-related protein 1; Flags: Precursor && PF00188:Cysteine-rich secretory protein family
766	HORVU.MOREX.r2.1HG0017380.1	1.46215	4.188e-08	Q9FR99.1 RecName: Full=1-aminocyclopropane-1-carboxylate oxidase; Short=ACC oxidase; AltName: Full=Ethylene-forming enzyme; Short=EFE && PF14226:non-haem dioxygenase in morphine synthesis N-terminal|PF03171:2OG-Fe(II) oxygenase superfamily
767	HORVU.MOREX.r2.5HG0361330.1	1.46065	3.96591e-07
768	HORVU.MOREX.r2.6HG0476220.1	1.45966	3.0488e-09	O22808.1 RecName: Full=Protein LYK5; AltName: Full=LysM domain receptor-like kinase 5; AltName: Full=LysM-containing receptor-like kinase 5; Flags: Precursor && PF01476:LysM domain|PF07714:Protein tyrosine kinase
769	HORVU.MOREX.r2.7HG0591640.1	1.45899	3.46949e-08	A5H8G4.1 RecName: Full=Peroxidase 1; AltName: Full=Plasma membrane-bound peroxidase 1; Short=pmPOX1; Flags: Precursor && PF00141:Peroxidase
770	HORVU.MOREX.r2.1HG0005080.1	1.45852	1.06287e-05	Q7XBQ9.1 RecName: Full=Disease resistance protein RGA2; AltName: Full=Blight resistance protein RPI; AltName: Full=RGA2-blb && PF00931:NB-ARC domain
771	HORVU.MOREX.r2.2HG0079820.1	1.45751	5.8961e-09	Q9FYA2.1 RecName: Full=Probable WRKY transcription factor 75; AltName: Full=WRKY DNA-binding protein 75 && PF03106:WRKY DNA -binding domain
772	HORVU.MOREX.r2.6HG0485060.1	1.45426	0.00211187	F4I114.1 RecName: Full=Probable serine/threonine-protein kinase At1g09600 && PF00069:Protein kinase domain
773	HORVU.MOREX.r2.7HG0534210.1	1.45398	0.000140139	Q9LMN8.2 RecName: Full=Wall-associated receptor kinase 3; Flags: Precursor && PF00069:Protein kinase domain|PF13947:Wall-associated receptor kinase galacturonan-binding|PF07645:Calcium-binding EGF domain
774	HORVU.MOREX.r2.7HG0553910.1	1.45285	7.26709e-09	P37834.2 RecName: Full=Peroxidase 1; Flags: Precursor && PF00141:Peroxidase
775	HORVU.MOREX.r2.5HG0434670.1	1.45245	0.00149265	P35336.1 RecName: Full=Polygalacturonase; Short=PG; AltName: Full=Pectinase; Flags: Precursor [Actinidia deliciosa] && PF00295:Glycosyl hydrolases family 28
776	HORVU.MOREX.r2.7HG0567550.1	1.45204	4.06946e-07	Q9LIR0.1 RecName: Full=Putative F-box protein At3g23970 && -
777	HORVU.MOREX.r2.1HG0002620.1	1.45178	2.19032e-05
778	HORVU.MOREX.r2.3HG0267540.1	1.45028	8.59012e-05	PF04130:Spc97 / Spc98 family
779	HORVU.MOREX.r2.2HG0167800.1	1.44926	0.000810049	I4DST8.1 RecName: Full=Tuliposide A-converting enzyme 1, chloroplastic; Short=TgTCEA1; Flags: Precursor && PF07859:alpha/beta hydrolase fold
780	HORVU.MOREX.r2.3HG0263400.1	1.4472	4.18171e-06	PF06830:Root cap
781	HORVU.MOREX.r2.3HG0265860.1	1.44671	0.000987926	Q02126.1 RecName: Full=Glucan endo-1,3-beta-glucosidase GIII; AltName: Full=(1->3)-beta-glucan endohydrolase GIII; AltName: Full=(1->3)-beta-glucanase isoenzyme GIII; AltName: Full=Beta-1,3-endoglucanase GIII; Flags: Precursor && PF00332:Glycosyl hyd
782	HORVU.MOREX.r2.7HG0582000.1	1.44388	0.00539653	A8IPT0.1 RecName: Full=Chaperone protein DnaJ && PF00226:DnaJ domain
783	HORVU.MOREX.r2.3HG0268450.1	1.44162	4.60838e-21	Q9M1K0.1 RecName: Full=Transcription factor ORG3; AltName: Full=Basic helix-loop-helix protein 39; Short=AtbHLH39; Short=bHLH 39; AltName: Full=OBP3-responsive gene 3; AltName: Full=Transcription factor EN 9; AltName: Full=bHLH transcription factor b
784	HORVU.MOREX.r2.3HG0220810.1	1.44134	8.19102e-06	Q769E5.1 RecName: Full=Vacuolar cation/proton exchanger 1a; AltName: Full=Ca(2+)/H(+) exchanger 1a; AltName: Full=OsCAX1a && PF01699:Sodium/calcium exchanger protein
785	HORVU.MOREX.r2.3HG0235270.1	1.44083	0.00241473	Q9ZPY8.2 RecName: Full=Transcription factor ABA-INDUCIBLE bHLH-TYPE; Short=AtAIB; AltName: Full=Basic helix-loop-helix protein 17; Short=AtbHLH17; Short=bHLH 17; AltName: Full=Transcription factor EN 35; AltName: Full=bHLH transcription factor bHLH01
786	HORVU.MOREX.r2.1HG0057190.1	1.43828	0.000255782	Q9SKD9.1 RecName: Full=Probable WRKY transcription factor 46; AltName: Full=WRKY DNA-binding protein 46 && PF03106:WRKY DNA -binding domain
787	HORVU.MOREX.r2.2HG0169460.1	1.43772	2.98969e-15	F4JJL0.1 RecName: Full=Endonuclease 4; Short=AtENDO4; AltName: Full=Deoxyribonuclease ENDO4; AltName: Full=Single-stranded-nucleate endonuclease ENDO4; Flags: Precursor && PF02265:S1/P1 Nuclease
788	HORVU.MOREX.r2.5HG0423840.1	1.43743	3.27608e-14	Q9C523.1 RecName: Full=Dirigent protein 19; Short=AtDIR19; Flags: Precursor && PF03018:Dirigent-like protein
789	HORVU.MOREX.r2.5HG0425530.1	1.43725	0.0253428	Q680C0.1 RecName: Full=GDSL esterase/lipase At4g10955 && -
790	HORVU.MOREX.r2.7HG0563890.1	1.43706	0.00952843
791	HORVU.MOREX.r2.5HG0398340.1	1.43664	0.0044741
792	HORVU.MOREX.r2.4HG0280110.1	1.43558	1.65509e-39	PF13419:Haloacid dehalogenase-like hydrolase
793	HORVU.MOREX.r2.6HG0474480.1	1.43446	0.000627684
794	HORVU.MOREX.r2.6HG0525490.1	1.43342	2.65753e-11
795	HORVU.MOREX.r2.7HG0533270.1	1.43165	0.00729562	Q8S9J6.1 RecName: Full=Aspartyl protease family protein At5g10770; Flags: Precursor && PF14543:Xylanase inhibitor N-terminal|PF14541:Xylanase inhibitor C-terminal
796	HORVU.MOREX.r2.7HG0553920.1	1.43134	0.000256494	P37834.2 RecName: Full=Peroxidase 1; Flags: Precursor && PF00141:Peroxidase
797	HORVU.MOREX.r2.3HG0211770.1	1.43014	0.0115855	Q9LVD3.2 RecName: Full=Pentatricopeptide repeat-containing protein At5g57250, mitochondrial; Flags: Precursor && PF13041:PPR repeat family
798	HORVU.MOREX.r2.7HG0591950.1	1.42647	0.00345127	Q9SSA7.2 RecName: Full=GDSL esterase/lipase 5; AltName: Full=Extracellular lipase 5; Flags: Precursor && PF00657:GDSL-like Lipase/Acylhydrolase
799	HORVU.MOREX.r2.5HG0378190.1	1.42619	1.20622e-10	Q94JV5.1 RecName: Full=Nitrilase-like protein 2 && PF00795:Carbon-nitrogen hydrolase
800	HORVU.MOREX.r2.1HG0007740.1	1.42296	0.00197022	Q8H8V7.1 RecName: Full=ABC transporter G family member 5; Short=ABC transporter ABCG.5; Short=OsABCG5; AltName: Full=Protein REDUCED CULM NUMBER 1; AltName: Full=White-brown complex homolog protein 5; Short=OsWBC5 && PF01061:ABC-2 type transporter|PF
801	HORVU.MOREX.r2.5HG0374050.1	1.42225	0.000266796
802	HORVU.MOREX.r2.6HG0506650.1	1.42198	2.54139e-14	Q9LUA9.1 RecName: Full=Zinc finger protein CONSTANS-LIKE 10 && PF06203:CCT motif
803	HORVU.MOREX.r2.1HG0063410.1	1.41975	0.000528343	Q67Y83.2 RecName: Full=Serine carboxypeptidase-like 51; Flags: Precursor && PF00450:Serine carboxypeptidase
804	HORVU.MOREX.r2.1HG0049350.1	1.41966	1.3366e-12	Q0WNN7.2 RecName: Full=Pentatricopeptide repeat-containing protein At2g30100, chloroplastic; Flags: Precursor && -
805	HORVU.MOREX.r2.7HG0540750.1	1.41939	0.0139014	Q9AXH9.1 RecName: Full=Ent-kaurenoic acid oxidase 1; AltName: Full=gpr5 && PF00067:Cytochrome P450
806	HORVU.MOREX.r2.3HG0261850.1	1.41856	1.13208e-10
807	HORVU.MOREX.r2.4HG0349160.1	1.41851	2.98231e-19	Q6YZA6.1 RecName: Full=Germin-like protein 8-5; Flags: Precursor && PF00190:Cupin
808	HORVU.MOREX.r2.2HG0100990.1	1.41551	3.52267e-12	P08626.1 RecName: Full=Subtilisin-chymotrypsin inhibitor-2B; Short=CI-2B && PF00280:Potato inhibitor I family
809	HORVU.MOREX.r2.3HG0196660.1	1.41531	6.58618e-11	Q9T0N8.2 RecName: Full=Cytokinin dehydrogenase 1; AltName: Full=Cytokinin oxidase 1; Short=CKO 1; Short=COX 1; AltName: Full=ZmCKX1; Flags: Precursor && PF09265:Cytokinin dehydrogenase 1, FAD and cytokinin binding|PF01565:FAD binding domain
810	HORVU.MOREX.r2.7HG0599990.1	1.41425	0.000128814	Q9S9N9.1 RecName: Full=Cinnamoyl-CoA reductase 1; Short=AtCCR1; AltName: Full=Protein IRREGULAR XYLEM 4 && PF01370:NAD dependent epimerase/dehydratase family
811	HORVU.MOREX.r2.3HG0272540.1	1.41382	5.07309e-07	PF06830:Root cap
812	HORVU.MOREX.r2.7HG0576930.1	1.41344	5.46861e-10	Q6Q1P4.2 RecName: Full=Structural maintenance of chromosomes protein 1; Short=SMC protein 1; Short=SMC-1; AltName: Full=Chromosome segregation protein SMC-1; AltName: Full=Cohesin complex subunit SMC-1; AltName: Full=Protein TITAN8 && PF02463:RecF/Re
813	HORVU.MOREX.r2.7HG0622190.1	1.41307	6.27038e-08
814	HORVU.MOREX.r2.2HG0092550.1	1.41233	0.000151168	A5H452.1 RecName: Full=Peroxidase 70; AltName: Full=Plasma membrane-bound peroxidase 2b; Short=pmPOX2b; Flags: Precursor && PF00141:Peroxidase
815	HORVU.MOREX.r2.3HG0242870.1	1.41224	1.62709e-17	PF06830:Root cap
816	HORVU.MOREX.r2.6HG0516670.1	1.41201	3.7035e-06	P46526.1 RecName: Full=Cold shock protein CS66 && PF00257:Dehydrin
817	HORVU.MOREX.r2.3HG0272430.1	1.41179	0.000413447	PF06830:Root cap
818	HORVU.MOREX.r2.4HG0338350.1	1.41144	0.000107912	Q9FZ95.1 RecName: Full=Purine permease 3; Short=AtPUP3 && PF16913:Purine nucleobase transmembrane transport
819	HORVU.MOREX.r2.3HG0244430.1	1.40967	0.00910716	PF13041:PPR repeat family|PF12854:PPR repeat
820	HORVU.MOREX.r2.6HG0459020.1	1.40876	6.98706e-07	Q94AJ5.1 RecName: Full=Probable polygalacturonase At1g80170; Short=PG; AltName: Full=Pectinase At1g80170; Flags: Precursor && PF00295:Glycosyl hydrolases family 28
821	HORVU.MOREX.r2.4HG0345780.1	1.40737	1.66862e-27	Q2QYE1.2 RecName: Full=Probable apyrase 3; Short=OsAPY3; AltName: Full=ATP-diphosphatase; AltName: Full=ATP-diphosphohydrolase; AltName: Full=Adenosine diphosphatase; Short=ADPase; Flags: Precursor && PF01150:GDA1/CD39 (nucleoside phosphatase) family
822	HORVU.MOREX.r2.6HG0463250.1	1.4054	3.09934e-05	Q9SZY3.1 RecName: Full=Subtilisin-like protease SBT3.8; AltName: Full=Subtilase subfamily 3 member 8; Short=AtSBT3.8; Flags: Precursor && PF00082:Subtilase family|PF05922:Peptidase inhibitor I9
823	HORVU.MOREX.r2.7HG0609140.1	1.40512	0.0210512	O64477.1 RecName: Full=G-type lectin S-receptor-like serine/threonine-protein kinase At2g19130; Flags: Precursor && PF00954:S-locus glycoprotein domain|PF01453:D-mannose binding lectin|PF00069:Protein kinase domain|PF08276:PAN-like domain
824	HORVU.MOREX.r2.1HG0042390.1	1.40481	0.00211679	Q5W6M3.1 RecName: Full=CASP-like protein 4B4; Short=OsCASPL4B4 && PF04535:Domain of unknown function (DUF588)
825	HORVU.MOREX.r2.2HG0111520.1	1.40441	5.25769e-05	P23586.2 RecName: Full=Sugar transport protein 1; AltName: Full=Glucose transporter; AltName: Full=Hexose transporter 1 && PF00083:Sugar (and other) transporter
826	HORVU.MOREX.r2.6HG0514650.1	1.40142	9.20896e-09	Q9LVJ1.1 RecName: Full=Subtilisin-like protease SBT1.4; AltName: Full=Subtilase subfamily 1 member 4; Short=AtSBT1.4; Flags: Precursor && PF02225:PA domain|PF00082:Subtilase family|PF05922:Peptidase inhibitor I9
827	HORVU.MOREX.r2.3HG0256140.1	1.40139	0.025396
828	HORVU.MOREX.r2.3HG0268200.1	1.40046	0.0106277	Q940K0.2 RecName: Full=Probable disease resistance protein At1g61180 && PF00931:NB-ARC domain
829	HORVU.MOREX.r2.7HG0598660.1	1.39819	0.0263201	Q6ZCR3.1 RecName: Full=Germin-like protein 8-12; Flags: Precursor && PF00190:Cupin
830	HORVU.MOREX.r2.2HG0167030.1	1.39774	1.93704e-05
831	HORVU.MOREX.r2.5HG0414090.1	1.39771	1.65313e-07	Q9FMK9.1 RecName: Full=Probable inactive purple acid phosphatase 29; Flags: Precursor && PF00149:Calcineurin-like phosphoesterase
832	HORVU.MOREX.r2.4HG0293910.1	1.39688	1.59873e-26	Q2QYM3.1 RecName: Full=CBL-interacting protein kinase 14; AltName: Full=OsCIPK14 && PF03822:NAF domain|PF00069:Protein kinase domain
833	HORVU.MOREX.r2.3HG0194930.1	1.39658	8.23913e-05	Q42510.1 RecName: Full=ARF guanine-nucleotide exchange factor GNOM; AltName: Full=Pattern formation protein EMB30; AltName: Full=Protein EMBRYO DEFECTIVE 30; AltName: Full=Protein MIZU-KUSSEI2; AltName: Full=Protein VASCULAR NETWORK 7 && PF12783:Guan
834	HORVU.MOREX.r2.4HG0334620.1	1.39517	4.86082e-10	Q9SV13.1 RecName: Full=Sulfate transporter 3.1; AltName: Full=AST12; AltName: Full=AtST1 && PF01740:STAS domain|PF00916:Sulfate permease family
835	HORVU.MOREX.r2.2HG0162700.1	1.3951	3.33496e-06	Q9FG33.1 RecName: Full=Probable L-type lectin-domain containing receptor kinase S.5; Short=LecRK-S.5; Flags: Precursor && PF00139:Legume lectin domain|PF07714:Protein tyrosine kinase
836	HORVU.MOREX.r2.4HG0333850.1	1.39497	4.60838e-21	P00302.1 RecName: Full=Stellacyanin && PF02298:Plastocyanin-like domain
837	HORVU.MOREX.r2.6HG0456160.1	1.39428	2.62452e-15	Q9AS33.1 RecName: Full=NPL4-like protein && -
838	HORVU.MOREX.r2.5HG0417000.1	1.39367	6.15347e-05	Q0DK16.2 RecName: Full=Aquaporin NIP1-3; AltName: Full=NOD26-like intrinsic protein 1-3; AltName: Full=OsNIP1;3 && PF00230:Major intrinsic protein
839	HORVU.MOREX.r2.6HG0476600.1	1.39274	9.39745e-39	A8KBL5.2 RecName: Full=Putative sodium-coupled neutral amino acid transporter 11; AltName: Full=Solute carrier family 38 member 11 && PF01490:Transmembrane amino acid transporter protein
840	HORVU.MOREX.r2.5HG0439700.1	1.39226	0.000702028	D9HP26.1 RecName: Full=Cell number regulator 10; AltName: Full=ZmCNR10 && PF04749:PLAC8 family
841	HORVU.MOREX.r2.7HG0528510.1	1.39156	6.08558e-05	Q9LRR4.1 RecName: Full=Putative disease resistance RPP13-like protein 1 && PF00931:NB-ARC domain
842	HORVU.MOREX.r2.4HG0284400.1	1.39056	0.000895769	Q60525.1 RecName: Full=Telomerase Cajal body protein 1; AltName: Full=Guanine nucleotide-binding protein beta 5; AltName: Full=WD repeat-containing protein 79; AltName: Full=WD repeat-containing protein WRAP53; AltName: Full=WD40 repeat-containing pr
843	HORVU.MOREX.r2.7HG0557160.1	1.39039	0.0318911	Q9ZVX4.1 RecName: Full=UDP-glycosyltransferase 90A1 && PF00201:UDP-glucoronosyl and UDP-glucosyl transferase
844	HORVU.MOREX.r2.4HG0338300.1	1.39031	0.00174256	Q9FZ95.1 RecName: Full=Purine permease 3; Short=AtPUP3 && PF16913:Purine nucleobase transmembrane transport
845	HORVU.MOREX.r2.6HG0498280.1	1.39009	9.56745e-10	Q7XT40.2 RecName: Full=Expansin-B15; AltName: Full=Beta-expansin-15; AltName: Full=OsEXPB15; AltName: Full=OsaEXPb1.16; Flags: Precursor && PF03330:Rare lipoprotein A (RlpA)-like double-psi beta-barrel|PF01357:Pollen allergen
846	HORVU.MOREX.r2.4HG0280140.1	1.39008	1.28629e-31	PF13419:Haloacid dehalogenase-like hydrolase
847	HORVU.MOREX.r2.2HG0113990.1	1.38962	2.37627e-08	O82081.1 RecName: Full=Uclacyanin 1; Flags: Precursor && PF02298:Plastocyanin-like domain
848	HORVU.MOREX.r2.3HG0205260.1	1.38712	4.75102e-07
849	HORVU.MOREX.r2.5HG0352020.1	1.3868	2.43729e-15	P33679.2 RecName: Full=Zeamatin; Flags: Precursor && PF00314:Thaumatin family
850	HORVU.MOREX.r2.2HG0136540.1	1.38564	0.000505111
851	HORVU.MOREX.r2.3HG0199550.1	1.38442	0.0445528	O82380.1 RecName: Full=Pentatricopeptide repeat-containing protein At2g29760, chloroplastic; AltName: Full=Protein ORGANELLE TRANSCRIPT PROCESSING 81; Flags: Precursor && PF14432:DYW family of nucleic acid deaminases|PF13041:PPR repeat family
852	HORVU.MOREX.r2.7HG0587330.1	1.38414	2.1911e-05	Q9SL95.1 RecName: Full=Molybdate transporter 1; AltName: Full=Sulfate transporter like protein 5.2 && PF16983:Molybdate transporter of MFS superfamily
853	HORVU.MOREX.r2.7HG0559700.1	1.38386	8.52031e-26	Q5Z5C9.1 RecName: Full=BURP domain-containing protein 11; Short=OsBURP11 && PF03181:BURP domain
854	HORVU.MOREX.r2.7HG0584640.1	1.38083	1.57701e-22	Q6NQ66.1 RecName: Full=L-gulonolactone oxidase 2; Short=AtGulLO2; Flags: Precursor && PF01565:FAD binding domain|PF04030:D-arabinono-1,4-lactone oxidase
855	HORVU.MOREX.r2.3HG0251200.1	1.37977	4.19949e-27	Q9LY61.1 RecName: Full=Nematode resistance protein-like HSPRO1; AltName: Full=AKINbetagamma-interacting protein 1; AltName: Full=Ortholog of sugar beet HS1 PRO-1 protein 1; AltName: Full=Protein Hs1pro-1 && PF07014:Hs1pro-1 protein C-terminus|PF07231
856	HORVU.MOREX.r2.4HG0317950.1	1.37924	0.000645744	Q9ZQV3.1 RecName: Full=Probable nicotianamine synthase 6; AltName: Full=HvNAS6; AltName: Full=S-adenosyl-L-methionine:S-adenosyl-L-methionine:S-adenosyl-methionine 3-amino-3-carboxypropyltransferase 6 && PF03059:Nicotianamine synthase protein
857	HORVU.MOREX.r2.1HG0032950.1	1.37828	5.80753e-05	B5WWZ8.1 RecName: Full=Long-chain-alcohol oxidase FAO1; AltName: Full=Long-chain fatty alcohol oxidase 1 && PF05199:GMC oxidoreductase|PF00732:GMC oxidoreductase
858	HORVU.MOREX.r2.1HG0051260.1	1.37431	0.0301861
859	HORVU.MOREX.r2.2HG0109510.1	1.3728	1.36001e-10	Q43210.1 RecName: Full=Phenylalanine ammonia-lyase && PF00221:Aromatic amino acid lyase
860	HORVU.MOREX.r2.5HG0352810.1	1.37229	2.08731e-05	Q9FJ47.1 RecName: Full=Senescence-specific cysteine protease SAG12; AltName: Full=Cysteine proteinase SAG12; AltName: Full=Protein SENESCENCE-ASSOCIATED GENE 12; Flags: Precursor && PF08246:Cathepsin propeptide inhibitor domain (I29)|PF00112:Papain f
861	HORVU.MOREX.r2.2HG0106870.1	1.37061	0.000663654	Q42430.1 RecName: Full=Zinc finger protein 1; AltName: Full=WZF1 && PF13912:C2H2-type zinc finger
862	HORVU.MOREX.r2.1HG0066900.1	1.37003	0.00691349	Q9LRR4.1 RecName: Full=Putative disease resistance RPP13-like protein 1 && PF00931:NB-ARC domain
863	HORVU.MOREX.r2.1HG0070150.1	1.36914	9.22287e-12	PF03140:Plant protein of unknown function
864	HORVU.MOREX.r2.5HG0353210.1	1.36826	0.000233066	Q7XA42.2 RecName: Full=Putative disease resistance protein RGA1; AltName: Full=RGA3-blb && PF00931:NB-ARC domain
865	HORVU.MOREX.r2.3HG0187150.1	1.36689	7.31654e-11	Q943E9.1 RecName: Full=17.9 kDa heat shock protein 2; Short=OsHsp17.9B && PF00011:Hsp20/alpha crystallin family
866	HORVU.MOREX.r2.2HG0177050.1	1.36632	5.30476e-20	Q7XR61.1 RecName: Full=Methylthioribose kinase 1; Short=MTR kinase 1; Short=OsMTK1 && PF01636:Phosphotransferase enzyme family
867	HORVU.MOREX.r2.1HG0002070.1	1.36524	0.00482849	P84968.1 RecName: Full=Defensin Tk-AMP-D2 && PF00304:Gamma-thionin family
868	HORVU.MOREX.r2.6HG0448720.1	1.36515	0.0105341
869	HORVU.MOREX.r2.4HG0342960.1	1.36414	0.00536966	Q9FIA1.1 RecName: Full=GDSL esterase/lipase At5g55050; AltName: Full=Extracellular lipase At5g55050; Flags: Precursor && PF00657:GDSL-like Lipase/Acylhydrolase
870	HORVU.MOREX.r2.6HG0521720.1	1.36262	3.30474e-06	Q9SIB2.1 RecName: Full=3-ketoacyl-CoA synthase 12; Short=KCS-12; AltName: Full=Very long-chain fatty acid condensing enzyme 12; Short=VLCFA condensing enzyme 12; Flags: Precursor && PF08541:3-Oxoacyl-[acyl-carrier-protein (ACP)] synthase III C termin
871	HORVU.MOREX.r2.3HG0258980.1	1.36245	0.0144663	Q5JLM1.1 RecName: Full=Probable auxin efflux carrier component 5a; Short=OsPIN5a && PF03547:Membrane transport protein
872	HORVU.MOREX.r2.6HG0525570.1	1.36231	0.0375821	Q9FMX2.1 RecName: Full=Transcription factor TCP7 && PF03634:TCP family transcription factor
873	HORVU.MOREX.r2.7HG0606740.1	1.3609	2.32265e-10	Q84TC2.1 RecName: Full=DIBOA-glucoside dioxygenase BX6; AltName: Full=2,4-dihydroxy-1,4-benzoxazin-3-one-glucoside dioxygenase; AltName: Full=2-oxoglutarate-dependent dioxygenase BX6; AltName: Full=Protein BENZOXAZINONE SYNTHESIS 6 && PF14226:non-hae
874	HORVU.MOREX.r2.1HG0030160.1	1.35888	0.00760547	Q9FF46.1 RecName: Full=ABC transporter G family member 28; Short=ABC transporter ABCG.28; Short=AtABCG28; AltName: Full=Putative white-brown complex homolog protein 29; Short=AtWBC29 && PF00005:ABC transporter
875	HORVU.MOREX.r2.3HG0186320.1	1.35781	5.9917e-11	Q9LIN2.1 RecName: Full=GDSL esterase/lipase At3g26430; AltName: Full=Extracellular lipase At3g26430; Flags: Precursor && PF00657:GDSL-like Lipase/Acylhydrolase
876	HORVU.MOREX.r2.3HG0182520.1	1.35753	0.0307249	Q9LMP1.1 RecName: Full=Wall-associated receptor kinase 2; Flags: Precursor && PF00069:Protein kinase domain|PF13947:Wall-associated receptor kinase galacturonan-binding|PF07645:Calcium-binding EGF domain
877	HORVU.MOREX.r2.7HG0620620.1	1.35733	3.6367e-07	Q9STE5.1 RecName: Full=Putative disease resistance RPP13-like protein 2 && PF00931:NB-ARC domain
878	HORVU.MOREX.r2.3HG0218390.1	1.35679	1.14957e-07	Q9FWR5.1 RecName: Full=Gamma carbonic anhydrase 1, mitochondrial; Short=AtCA1; Short=GAMMA CA1; Flags: Precursor && -
879	HORVU.MOREX.r2.2HG0092530.1	1.3564	0.00199388	Q0D3N0.1 RecName: Full=Peroxidase 2; Flags: Precursor && PF00141:Peroxidase
880	HORVU.MOREX.r2.4HG0345910.1	1.35555	2.64302e-25	Q00531.1 RecName: Full=60 kDa jasmonate-induced protein; AltName: Full=rRNA N-glycosidase && -
881	HORVU.MOREX.r2.2HG0101040.1	1.35418	2.11118e-07	P08626.1 RecName: Full=Subtilisin-chymotrypsin inhibitor-2B; Short=CI-2B && PF00280:Potato inhibitor I family
882	HORVU.MOREX.r2.7HG0598650.1	1.35405	4.61009e-05	Q6ZCR3.1 RecName: Full=Germin-like protein 8-12; Flags: Precursor && PF00190:Cupin
883	HORVU.MOREX.r2.1HG0064310.1	1.35392	0.0241004	O65924.1 RecName: Full=Putative leucine-rich repeat receptor-like protein kinase At2g19210; Flags: Precursor && PF07714:Protein tyrosine kinase|PF12819:Carbohydrate-binding protein of the ER|PF13855:Leucine rich repeat
884	HORVU.MOREX.r2.2HG0179140.1	1.35223	1.75044e-14	Q96520.1 RecName: Full=Peroxidase 12; Short=Atperox P12; AltName: Full=ATP4a; AltName: Full=PRXR6; Flags: Precursor && PF00141:Peroxidase
885	HORVU.MOREX.r2.7HG0615760.1	1.35204	0.0151129	O22833.1 RecName: Full=L-type lectin-domain containing receptor kinase V.4; Short=Arabidopsis thaliana lectin-receptor kinase c1; Short=AthlecRK-c1; Short=LecRK-V.4; Flags: Precursor && PF00069:Protein kinase domain|PF00139:Legume lectin domain
886	HORVU.MOREX.r2.4HG0335340.1	1.35142	0.000590924	Q8L730.1 RecName: Full=Protein SULFUR DEFICIENCY-INDUCED 2 && -
887	HORVU.MOREX.r2.1HG0030370.1	1.3507	0.0199012	Q54GU0.1 RecName: Full=Putative transporter arsB && PF03600:Citrate transporter
888	HORVU.MOREX.r2.4HG0297760.1	1.35027	0.000489567	PF03168:Late embryogenesis abundant protein
889	HORVU.MOREX.r2.7HG0602010.1	1.34836	0.0102436	Q9STE7.1 RecName: Full=Putative disease resistance RPP13-like protein 3 && PF00931:NB-ARC domain
890	HORVU.MOREX.r2.5HG0428400.1	1.34798	0.0221957
891	HORVU.MOREX.r2.1HG0034310.1	1.34796	2.28225e-06	PF04784:Protein of unknown function, DUF547|PF00610:Domain found in Dishevelled, Egl-10, and Pleckstrin (DEP)|PF00462:Glutaredoxin
892	HORVU.MOREX.r2.4HG0315830.1	1.34769	5.49118e-40	PF14200:Ricin-type beta-trefoil lectin domain-like
893	HORVU.MOREX.r2.2HG0108200.1	1.34768	0.000138559	Q9XIH7.1 RecName: Full=Putative polyol transporter 1 && PF00083:Sugar (and other) transporter
894	HORVU.MOREX.r2.1HG0076230.1	1.34687	2.01425e-13	Q8VYE5.1 RecName: Full=Glucan endo-1,3-beta-glucosidase 12; AltName: Full=(1->3)-beta-glucan endohydrolase 12; Short=(1->3)-beta-glucanase 12; AltName: Full=Beta-1,3-endoglucanase 12; Short=Beta-1,3-glucanase 12; Flags: Precursor && PF07983:X8 domain
895	HORVU.MOREX.r2.1HG0043720.1	1.34681	0.000582844	PF01190:Pollen proteins Ole e I like
896	HORVU.MOREX.r2.1HG0074340.1	1.34462	3.15649e-14	Q9T014.2 RecName: Full=Protein SPA1-RELATED 2 && -
897	HORVU.MOREX.r2.2HG0168660.1	1.34279	0.000175902	Q8RWZ5.1 RecName: Full=G-type lectin S-receptor-like serine/threonine-protein kinase SD2-5; AltName: Full=S-domain-2 (SD2) receptor kinase 5; Short=SD2-5; Flags: Precursor && PF07714:Protein tyrosine kinase
898	HORVU.MOREX.r2.4HG0291870.1	1.34123	1.41849e-14
899	HORVU.MOREX.r2.3HG0185380.1	1.34061	0.00361232	Q4PR51.2 RecName: Full=Expansin-A14; AltName: Full=Alpha-expansin-14; AltName: Full=OsEXP14; AltName: Full=OsEXPA14; AltName: Full=OsaEXPa1.11; Flags: Precursor && PF03330:Rare lipoprotein A (RlpA)-like double-psi beta-barrel|PF01357:Pollen allergen
900	HORVU.MOREX.r2.3HG0234760.1	1.34024	0.00517365	Q9ZSP5.1 RecName: Full=Subtilisin-like protease SBT5.3; AltName: Full=Auxin-induced in root cultures protein 3; AltName: Full=Subtilase subfamily 5 member 3; Short=AtSBT5.3; AltName: Full=Subtilisin-like protease AIR3; Flags: Precursor && PF00082:Sub
901	HORVU.MOREX.r2.5HG0369670.1	1.34002	0.0145513
902	HORVU.MOREX.r2.1HG0049960.1	1.33998	9.59508e-08	O48786.1 RecName: Full=Cytochrome P450 734A1; AltName: Full=Protein PHYB ACTIVATION-TAGGED SUPPRESSOR 1 && PF00067:Cytochrome P450
903	HORVU.MOREX.r2.7HG0610580.1	1.3393	2.34745e-05	P69309.2 RecName: Full=Polyubiquitin; Contains: RecName: Full=Ubiquitin; Flags: Precursor && PF00240:Ubiquitin family
904	HORVU.MOREX.r2.1HG0068690.1	1.33866	0.0100043	A2X674.2 RecName: Full=Homeobox-leucine zipper protein HOX7; AltName: Full=HD-ZIP protein HOX7; AltName: Full=Homeodomain transcription factor HOX7; AltName: Full=OsHox7 && PF02183:Homeobox associated leucine zipper|PF00046:Homeobox domain
905	HORVU.MOREX.r2.4HG0296400.1	1.3379	0.000163194	Q9ZUX1.1 RecName: Full=Cytochrome P450 94C1 && PF00067:Cytochrome P450
906	HORVU.MOREX.r2.7HG0604570.1	1.3378	8.96502e-08	Q38857.1 RecName: Full=Xyloglucan endotransglucosylase/hydrolase protein 22; Short=At-XTH22; Short=XTH-22; AltName: Full=Touch protein 4; Flags: Precursor && PF00722:Glycosyl hydrolases family 16|PF06955:Xyloglucan endo-transglycosylase (XET) C-termi
907	HORVU.MOREX.r2.5HG0444570.1	1.33732	7.84426e-09
908	HORVU.MOREX.r2.1HG0021770.1	1.33469	0.00447671
909	HORVU.MOREX.r2.1HG0051620.1	1.3344	6.63888e-07	Q941F1.2 RecName: Full=Phospholipase A1-Igamma1, chloroplastic; Flags: Precursor && PF01764:Lipase (class 3)
910	HORVU.MOREX.r2.5HG0406510.1	1.333	9.07683e-05
911	HORVU.MOREX.r2.5HG0392230.1	1.33274	0.0350147	Q05968.1 RecName: Full=Pathogenesis-related protein 1; Flags: Precursor && PF00188:Cysteine-rich secretory protein family
912	HORVU.MOREX.r2.7HG0606560.1	1.3323	9.52902e-13	O23732.1 RecName: Full=Glutathione synthetase, chloroplastic; Short=GSH synthetase; Short=GSH-S; Short=Glutathione synthase; Flags: Precursor [Brassica juncea] && PF03199:Eukaryotic glutathione synthase|PF03917:Eukaryotic glutathione synthase, ATP bi
913	HORVU.MOREX.r2.2HG0164760.1	1.33147	0.00575092	Q94JV4.1 RecName: Full=Protein translation factor SUI1 homolog 2 && PF01253:Translation initiation factor SUI1
914	HORVU.MOREX.r2.2HG0097620.1	1.33023	8.36164e-07	Q9LUH2.1 RecName: Full=Protein DETOXIFICATION 19; Short=AtDTX19; AltName: Full=Multidrug and toxic compound extrusion protein 19; Short=MATE protein 19; AltName: Full=Protein ABERRANT LATERAL ROOT FORMATION 5 && PF01554:MatE
915	HORVU.MOREX.r2.3HG0262970.1	1.33017	0.0368177	Q0JG89.2 RecName: Full=Putative glutaredoxin-C2 && PF00462:Glutaredoxin
916	HORVU.MOREX.r2.5HG0401270.1	1.32953	6.35561e-08	P49044.1 RecName: Full=Vacuolar-processing enzyme; Short=VPE; AltName: Full=Proteinase B; Flags: Precursor && PF01650:Peptidase C13 family
917	HORVU.MOREX.r2.2HG0145740.1	1.32923	3.73957e-14	Q94BN0.1 RecName: Full=BTB/POZ and TAZ domain-containing protein 2; AltName: Full=BTB and TAZ domain protein 2 && PF00651:BTB/POZ domain|PF02135:TAZ zinc finger
918	HORVU.MOREX.r2.4HG0327010.1	1.32897	0.000342357	Q5PNY6.1 RecName: Full=U-box domain-containing protein 21; AltName: Full=Plant U-box protein 21 && PF04564:U-box domain
919	HORVU.MOREX.r2.2HG0101050.1	1.32847	4.15093e-20	P01053.2 RecName: Full=Subtilisin-chymotrypsin inhibitor-2A; Short=CI-2A && PF00280:Potato inhibitor I family
920	HORVU.MOREX.r2.2HG0157910.1	1.32721	0.00096383	PF12734:Cysteine-rich TM module stress tolerance
921	HORVU.MOREX.r2.3HG0260290.1	1.32378	1.13637e-08	Q06398.2 RecName: Full=Probable glutathione S-transferase GSTU6; AltName: Full=28 kDa cold-induced protein && PF13410:Glutathione S-transferase, C-terminal domain|PF13417:Glutathione S-transferase, N-terminal domain
922	HORVU.MOREX.r2.2HG0159860.1	1.32341	4.92978e-23	Q9FKL8.1 RecName: Full=Putative xyloglucan endotransglucosylase/hydrolase protein 13; Short=At-XTH13; Short=XTH-13; Flags: Precursor && PF00722:Glycosyl hydrolases family 16|PF06955:Xyloglucan endo-transglycosylase (XET) C-terminus
923	HORVU.MOREX.r2.1HG0016060.1	1.32321	0.000271224	Q8GXZ3.1 RecName: Full=Serine/threonine-protein kinase At5g01020 && PF07714:Protein tyrosine kinase
924	HORVU.MOREX.r2.2HG0083580.1	1.32262	0.000133897	Q43257.1 RecName: Full=indole-2-monooxygenase; AltName: Full=Cytochrome P450 71C4; AltName: Full=Protein benzoxazineless 2 && PF00067:Cytochrome P450
925	HORVU.MOREX.r2.2HG0178080.1	1.32192	1.42434e-07
926	HORVU.MOREX.r2.3HG0204260.1	1.32122	0.0219477	PF04398:Protein of unknown function, DUF538
927	HORVU.MOREX.r2.2HG0145130.1	1.32096	0.0011772	Q7XQ45.2 RecName: Full=Probable aldo-keto reductase 3 && PF00248:Aldo/keto reductase family
928	HORVU.MOREX.r2.7HG0539670.1	1.32085	0.000102306	Q9S7U9.2 RecName: Full=Mitogen-activated protein kinase kinase 2; Short=AtMAP2Kbeta; Short=AtMKK2; Short=MAP kinase kinase 2 && PF00069:Protein kinase domain
929	HORVU.MOREX.r2.3HG0212030.1	1.31907	6.41756e-05	Q9KG32.1 RecName: Full=Uncharacterized isomerase BH0283 && PF02567:Phenazine biosynthesis-like protein
930	HORVU.MOREX.r2.6HG0489990.1	1.31612	0.000676751	Q6ZI50.1 RecName: Full=High-affinity nitrate transporter-activating protein 2.1; Short=OsNAR2.1; Flags: Precursor && PF16974:High-affinity nitrate transporter accessory
931	HORVU.MOREX.r2.5HG0382360.1	1.31444	7.95217e-38	Q9FMV7.1 RecName: Full=Cytochrome P450 94B1 && PF00067:Cytochrome P450
932	HORVU.MOREX.r2.5HG0367890.1	1.31325	0.000214811	PF00407:Pathogenesis-related protein Bet v I family
933	HORVU.MOREX.r2.2HG0115650.1	1.31081	1.33474e-05
934	HORVU.MOREX.r2.5HG0417090.1	1.31064	5.36178e-06	Q0DJ94.2 RecName: Full=Probable calcium-binding protein CML21; AltName: Full=Calmodulin-like protein 21 && PF13405:EF-hand domain|PF13499:EF-hand domain pair
935	HORVU.MOREX.r2.7HG0600850.1	1.3105	3.83009e-07	O48522.1 RecName: Full=VQ motif-containing protein 17; Short=AtVQ17 && PF05678:VQ motif
936	HORVU.MOREX.r2.3HG0238030.1	1.31029	1.72342e-16	P16273.2 RecName: Full=Pathogen-related protein && -
937	HORVU.MOREX.r2.4HG0298240.1	1.30831	0.000265141	Q8RWZ3.1 RecName: Full=Probable acyl-CoA dehydrogenase IBR3; AltName: Full=Protein INDOLE-3-BUTYRIC ACID RESPONSE 3 && -
938	HORVU.MOREX.r2.2HG0147810.1	1.30673	3.19764e-05	PF00266:Aminotransferase class-V
939	HORVU.MOREX.r2.6HG0516800.1	1.30628	0.0472594
940	HORVU.MOREX.r2.4HG0295050.1	1.30596	2.39386e-13	P83304.1 RecName: Full=Mannose/glucose-specific lectin && PF01419:Jacalin-like lectin domain
941	HORVU.MOREX.r2.2HG0142610.1	1.29979	8.58431e-08	Q93Y91.1 RecName: Full=Sugar transport protein 5; AltName: Full=Hexose transporter 5 && PF00083:Sugar (and other) transporter
942	HORVU.MOREX.r2.5HG0444170.1	1.29944	0.000570266	Q9LRR5.1 RecName: Full=Putative disease resistance protein At3g14460 && PF00931:NB-ARC domain
943	HORVU.MOREX.r2.7HG0533390.1	1.29876	3.68271e-05	O82485.1 RecName: Full=Oligopeptide transporter 7; Short=AtOPT7 && PF03169:OPT oligopeptide transporter protein
944	HORVU.MOREX.r2.1HG0021980.1	1.29847	4.42512e-05	Q9XI29.2 RecName: Full=Uncharacterized protein At1g15400 && PF15697:Domain of unknown function (DUF4666)
945	HORVU.MOREX.r2.1HG0016190.1	1.2974	0.00200195
946	HORVU.MOREX.r2.6HG0526610.1	1.29711	0.0394531	Q7XBQ9.1 RecName: Full=Disease resistance protein RGA2; AltName: Full=Blight resistance protein RPI; AltName: Full=RGA2-blb && PF00931:NB-ARC domain
947	HORVU.MOREX.r2.7HG0611400.1	1.29693	0.000185331	O22286.1 RecName: Full=BTB/POZ and MATH domain-containing protein 3; AltName: Full=Protein BTB-POZ AND MATH DOMAIN 3; Short=AtBPM3 && PF00651:BTB/POZ domain
948	HORVU.MOREX.r2.2HG0142210.1	1.29643	0.0420071	A0A0D2YG06.1 RecName: Full=Hydrolase FUB4; AltName: Full=Fusaric acid biosynthesis protein 4 && PF03959:Serine hydrolase (FSH1)
949	HORVU.MOREX.r2.5HG0417130.1	1.29491	5.39671e-09	Q38834.2 RecName: Full=Disease resistance RPP13-like protein 4; AltName: Full=Disease resistance protein ZAR1; AltName: Full=Protein HOPZ-ACTIVATED RESISTANCE 1 && PF00931:NB-ARC domain
950	HORVU.MOREX.r2.4HG0334770.1	1.29466	3.08829e-22	Q10RE5.1 RecName: Full=1,2-dihydroxy-3-keto-5-methylthiopentene dioxygenase 2; AltName: Full=Acireductone dioxygenase (Fe(2+)-requiring) 2; Short=ARD 2; Short=Fe-ARD 2; AltName: Full=Submergence-induced protein 2A >A2XCT8.2 RecName: Full=1,2-dihydrox
951	HORVU.MOREX.r2.7HG0615490.1	1.29355	4.62106e-18	Q8L6J1.2 RecName: Full=DNA-directed RNA polymerase 3B, chloroplastic; AltName: Full=NictaRpoT3-tom; AltName: Full=T7 bacteriophage-type single subunit RNA polymerase 3B; Flags: Precursor && PF00940:DNA-dependent RNA polymerase|PF14700:DNA-directed RN
952	HORVU.MOREX.r2.2HG0168000.1	1.29324	1.15003e-07
953	HORVU.MOREX.r2.5HG0392580.1	1.29291	2.08806e-06	Q9ZVX4.1 RecName: Full=UDP-glycosyltransferase 90A1 && PF00201:UDP-glucoronosyl and UDP-glucosyl transferase
954	HORVU.MOREX.r2.7HG0619390.1	1.29244	0.0383779
955	HORVU.MOREX.r2.1HG0036100.1	1.29209	7.54499e-14	C0HJG8.1 RecName: Full=Basic secretory protease; AltName: Full=Boswellia basic secretory protease; Short=BBSP, partial [Boswellia serrata] && PF04450:Peptidase of plants and bacteria
956	HORVU.MOREX.r2.3HG0233290.1	1.29206	7.2831e-06	PF14368:Probable lipid transfer
957	HORVU.MOREX.r2.3HG0244730.1	1.29053	0.00161939	Q8LQM5.1 RecName: Full=Probable indole-3-acetic acid-amido synthetase GH3.1; AltName: Full=Auxin-responsive GH3-like protein 1; Short=OsGH3-1 && PF03321:GH3 auxin-responsive promoter
958	HORVU.MOREX.r2.2HG0098550.1	1.28998	2.54319e-06	Q3ZFI4.1 RecName: Full=Sinapine esterase; Short=BnSCE3; AltName: Full=Lipase 2; Short=BnLIP2; Flags: Precursor && PF00657:GDSL-like Lipase/Acylhydrolase
959	HORVU.MOREX.r2.4HG0343710.1	1.28925	1.12661e-18	Q9FLV0.1 RecName: Full=Protein DOWNY MILDEW RESISTANCE 6; Short=AtDMR6; AltName: Full=2-oxoglutarate (2OG)-Fe(II) oxygenase-like protein DMR6; AltName: Full=Salicylate 3-hydroxylase DMR6; Short=S3H DMR6; Short=SA 3-hydroxylase DMR6; Short=Salicylic a
960	HORVU.MOREX.r2.3HG0233210.1	1.28902	1.46471e-05	PF14380:Wall-associated receptor kinase C-terminal
961	HORVU.MOREX.r2.4HG0280010.1	1.28879	1.78392e-39	P29114.2 RecName: Full=Linoleate 9S-lipoxygenase 1; AltName: Full=Lipoxygenase 1 && PF01477:PLAT/LH2 domain|PF00305:Lipoxygenase
962	HORVU.MOREX.r2.5HG0417210.1	1.28822	0.0184491	B7F8P5.1 RecName: Full=Auxin-responsive protein SAUR36; AltName: Full=Protein SMALL AUXIN UP RNA 36 && PF02519:Auxin responsive protein|PF00931:NB-ARC domain
963	HORVU.MOREX.r2.5HG0383770.1	1.28724	1.09617e-13	Q9FQA3.1 RecName: Full=Glutathione transferase GST 23; AltName: Full=Glutathione transferase GST 36 && PF13417:Glutathione S-transferase, N-terminal domain|PF00043:Glutathione S-transferase, C-terminal domain
964	HORVU.MOREX.r2.6HG0472030.1	1.28624	8.22311e-11	F4INN2.1 RecName: Full=Gamma-glutamyl peptidase 4 && PF00117:Glutamine amidotransferase class-I
965	HORVU.MOREX.r2.7HG0588360.1	1.28246	8.17927e-14	Q5Z5F2.1 RecName: Full=E3 ubiquitin-protein ligase Os06g0535400; AltName: Full=RING-H2 finger protein Os06g0535400; AltName: Full=RING-type E3 ubiquitin transferase Os06g0535400 && PF13639:Ring finger domain
966	HORVU.MOREX.r2.6HG0521410.1	1.28172	3.59598e-15	Q6K9A2.1 RecName: Full=Cinnamoyl-CoA reductase 1; Short=OsCCR1 && PF01370:NAD dependent epimerase/dehydratase family
967	HORVU.MOREX.r2.5HG0406270.1	1.28069	4.67418e-05	Q9LMN8.2 RecName: Full=Wall-associated receptor kinase 3; Flags: Precursor && PF13947:Wall-associated receptor kinase galacturonan-binding|PF07714:Protein tyrosine kinase
968	HORVU.MOREX.r2.1HG0049810.1	1.28035	4.96583e-07	Q40153.1 RecName: Full=LEC14B protein && -
969	HORVU.MOREX.r2.1HG0019390.1	1.27939	0.00449796	Q9LMA1.1 RecName: Full=Probable flavin-containing monooxygenase 1 && PF00743:Flavin-binding monooxygenase-like
970	HORVU.MOREX.r2.2HG0158630.1	1.27879	0.000301711	Q8L7E3.2 RecName: Full=Vacuolar-sorting receptor 7; Short=AtVSR7; AltName: Full=BP80-like protein f; Short=AtBP80f; AltName: Full=Epidermal growth factor receptor-like protein 3; Short=AtELP3; Flags: Precursor && PF02225:PA domain|PF12662:Complement
971	HORVU.MOREX.r2.1HG0057680.1	1.27874	0.00181129	Q6IEQ7.1 RecName: Full=WRKY transcription factor WRKY24; Short=OsWRKY24 && PF03106:WRKY DNA -binding domain
972	HORVU.MOREX.r2.6HG0515280.1	1.27867	3.00029e-19
973	HORVU.MOREX.r2.6HG0514900.1	1.27762	2.88975e-06	P42813.1 RecName: Full=Ribonuclease 1; Flags: Precursor && PF00445:Ribonuclease T2 family
974	HORVU.MOREX.r2.2HG0114530.1	1.27712	0.0406163	Q766C3.1 RecName: Full=Aspartic proteinase nepenthesin-1; AltName: Full=Nepenthesin-I; Flags: Precursor && PF14541:Xylanase inhibitor C-terminal|PF14543:Xylanase inhibitor N-terminal
975	HORVU.MOREX.r2.3HG0250030.1	1.27617	2.63212e-16	P0C542.1 RecName: Full=Actin-7 >P0C540.1 RecName: Full=Actin-7 && PF00022:Actin
976	HORVU.MOREX.r2.3HG0249180.1	1.27603	1.13057e-08	Q0WP01.1 RecName: Full=Protein NRT1/ PTR FAMILY 5.10; Short=AtNPF5.10 && PF00854:POT family
977	HORVU.MOREX.r2.5HG0415320.1	1.27519	1.155e-08	Q9C614.1 RecName: Full=Probable L-gulonolactone oxidase 1; Short=AtGulLO1; Flags: Precursor && PF04030:D-arabinono-1,4-lactone oxidase|PF01565:FAD binding domain
978	HORVU.MOREX.r2.4HG0298250.1	1.27396	0.000508958
979	HORVU.MOREX.r2.1HG0025240.1	1.27138	0.0379945
980	HORVU.MOREX.r2.7HG0615850.1	1.27024	0.000214982	P78004.1 RecName: Full=Chaperone protein DnaJ && PF00226:DnaJ domain
981	HORVU.MOREX.r2.5HG0406350.1	1.26953	2.73802e-06	Q9FJB5.1 RecName: Full=Disease resistance RPP8-like protein 3 && PF00931:NB-ARC domain
982	HORVU.MOREX.r2.5HG0425940.1	1.26853	4.46935e-07	Q42430.1 RecName: Full=Zinc finger protein 1; AltName: Full=WZF1 && PF13912:C2H2-type zinc finger
983	HORVU.MOREX.r2.7HG0607560.1	1.26654	1.97311e-16	Q767C8.1 RecName: Full=Cyanidin 3-O-rutinoside 5-O-glucosyltransferase; Short=Ih5GT; AltName: Full=Anthocyanin 5-O-glucosyltransferase; AltName: Full=Cyanidin-3-rhamnosylglucoside 5-O-glucosyltransferase; AltName: Full=Uridine diphosphoglucose-cyanid
984	HORVU.MOREX.r2.4HG0315250.1	1.26601	2.49575e-07	Q14692.1 RecName: Full=Ribosome biogenesis protein BMS1 homolog; AltName: Full=Ribosome assembly protein BMS1 homolog && PF08142:AARP2CN (NUC121) domain
985	HORVU.MOREX.r2.1HG0065460.1	1.26518	7.77175e-29	B7KWT4.1 RecName: Full=Putative aminoacrylate hydrolase RutD; AltName: Full=Aminohydrolase && PF00561:alpha/beta hydrolase fold
986	HORVU.MOREX.r2.3HG0236840.1	1.26457	0.0496359	Q9C7Z9.2 RecName: Full=Serine carboxypeptidase-like 18; Flags: Precursor && PF00450:Serine carboxypeptidase
987	HORVU.MOREX.r2.6HG0523410.1	1.26361	0.00776964	Q10MI9.2 RecName: Full=Nicotianamine synthase 2; AltName: Full=S-adenosyl-L-methionine:S-adenosyl-L-methionine:S-adenosyl-methionine 3-amino-3-carboxypropyltransferase 2; Short=OsNAS2 && PF03059:Nicotianamine synthase protein
988	HORVU.MOREX.r2.1HG0036040.1	1.26205	0.00104216	C0HJG8.1 RecName: Full=Basic secretory protease; AltName: Full=Boswellia basic secretory protease; Short=BBSP, partial [Boswellia serrata] && PF04450:Peptidase of plants and bacteria
989	HORVU.MOREX.r2.6HG0524030.1	1.26116	4.47573e-16	Q54GU0.1 RecName: Full=Putative transporter arsB && PF03600:Citrate transporter
990	HORVU.MOREX.r2.3HG0242260.1	1.26068	0.030506
991	HORVU.MOREX.r2.2HG0102300.1	1.26049	8.71936e-17	Q8S8F8.1 RecName: Full=GLABRA2 expression modulator && PF02893:GRAM domain
992	HORVU.MOREX.r2.1HG0068480.1	1.25987	9.96097e-25	Q8RZX9.1 RecName: Full=AP2/ERF and B3 domain-containing protein Os01g0693400 && PF02362:B3 DNA binding domain|PF00847:AP2 domain
993	HORVU.MOREX.r2.2HG0091170.1	1.25973	6.03611e-05
994	HORVU.MOREX.r2.3HG0215960.1	1.25946	0.00757796	Q5QN13.1 RecName: Full=Metal transporter Nramp4 && PF01566:Natural resistance-associated macrophage protein
995	HORVU.MOREX.r2.7HG0590840.1	1.25681	1.59902e-07	Q5VN19.2 RecName: Full=Mitogen-activated protein kinase 11; Short=MAP kinase 11 && PF00069:Protein kinase domain
996	HORVU.MOREX.r2.7HG0531210.1	1.25491	0.000664447	P0CZ09.1 RecName: Full=Avenin-like a5; AltName: Full=LMW-gliadin 1111; Short=LMGli1111; Flags: Precursor && PF13016:Cys-rich Gliadin N-terminal
997	HORVU.MOREX.r2.1HG0007120.1	1.25463	0.00023359	O80939.1 RecName: Full=L-type lectin-domain containing receptor kinase IV.1; Short=Arabidopsis thaliana lectin-receptor kinase e; Short=AthlecRK-e; Short=LecRK-IV.1; AltName: Full=Lectin Receptor Kinase 1; Flags: Precursor && PF00139:Legume lectin do
998	HORVU.MOREX.r2.3HG0253000.1	1.25423	7.89387e-08	Q8VZC0.1 RecName: Full=UDP-glucuronic acid decarboxylase 1; AltName: Full=UDP-XYL synthase 1; AltName: Full=UDP-glucuronate decarboxylase 1; Short=UGD; Short=UXS-1 && PF16363:GDP-mannose 4,6 dehydratase
999	HORVU.MOREX.r2.2HG0165770.1	1.25267	0.00786866	Q9LHQ6.1 RecName: Full=Organic cation/carnitine transporter 4; Short=AtOCT4 && PF00083:Sugar (and other) transporter
1000	HORVU.MOREX.r2.2HG0128260.1	1.25226	0.000196541	Q9CAD5.1 RecName: Full=Mitogen-activated protein kinase kinase kinase YODA; AltName: Full=YODA MAPKK kinase && PF00069:Protein kinase domain
1001	HORVU.MOREX.r2.3HG0227720.1	1.25189	2.88459e-09	P40880.1 RecName: Full=Carbonic anhydrase, chloroplastic; AltName: Full=Carbonate dehydratase; Flags: Precursor && PF00484:Carbonic anhydrase
1002	HORVU.MOREX.r2.1HG0055410.1	1.25143	3.21903e-12	Q65X71.1 RecName: Full=Probable calcium-transporting ATPase 6, plasma membrane-type; AltName: Full=Ca(2+)-ATPase isoform 6 && PF00689:Cation transporting ATPase, C-terminus|PF00122:E1-E2 ATPase|PF00690:Cation transporter/ATPase, N-terminus|PF12515:Ca
1003	HORVU.MOREX.r2.5HG0436490.1	1.25138	0.00140365	PF13041:PPR repeat family
1004	HORVU.MOREX.r2.5HG0384670.1	1.25047	7.22853e-16	Q0IQN5.2 RecName: Full=Regulatory-associated protein of TOR 1; AltName: Full=Protein RAPTOR 1; Short=OsRAPTOR1 && PF14538:Raptor N-terminal CASPase like domain
1005	HORVU.MOREX.r2.7HG0540420.1	1.25036	0.00201325
1006	HORVU.MOREX.r2.5HG0410760.1	1.25025	1.88209e-17	B7F7K7.1 RecName: Full=Beta-glucosidase 31; Short=Os9bglu31; Flags: Precursor && PF00232:Glycosyl hydrolase family 1
1007	HORVU.MOREX.r2.7HG0565140.1	1.25002	0.00225841
1008	HORVU.MOREX.r2.4HG0338630.1	1.25001	0.0354017	Q9FH04.1 RecName: Full=Alcohol dehydrogenase-like 7 && PF08240:Alcohol dehydrogenase GroES-like domain|PF00107:Zinc-binding dehydrogenase
1009	HORVU.MOREX.r2.3HG0196220.1	1.24993	0.0107644	Q9STR4.1 RecName: Full=1-aminocyclopropane-1-carboxylate synthase 7; Short=ACC synthase 7; AltName: Full=S-adenosyl-L-methionine methylthioadenosine-lyase 7 && PF00155:Aminotransferase class I and II
1010	HORVU.MOREX.r2.7HG0544940.1	1.24907	8.4792e-21	Q8RX87.2 RecName: Full=Probable galactinol--sucrose galactosyltransferase 6; AltName: Full=Protein DARK INDUCIBLE 10; AltName: Full=Raffinose synthase 6 && PF05691:Raffinose synthase or seed imbibition protein Sip1
1011	HORVU.MOREX.r2.5HG0353320.1	1.24891	5.04711e-07	Q9ASS7.1 RecName: Full=Cationic amino acid transporter 2, vacuolar && PF13520:Amino acid permease|PF13906:C-terminus of AA_permease
1012	HORVU.MOREX.r2.2HG0157800.1	1.24889	1.20555e-12	Q7XTS4.2 RecName: Full=Protein argonaute 2; Short=OsAGO2 && PF16488:Argonaute linker 2 domain|PF16486:N-terminal domain of argonaute|PF08699:Argonaute linker 1 domain|PF02170:PAZ domain|PF02171:Piwi domain|PF16487:Mid domain of argonaute
1013	HORVU.MOREX.r2.7HG0536140.1	1.24853	3.37413e-05
1014	HORVU.MOREX.r2.1HG0053690.1	1.2478	1.83687e-39
1015	HORVU.MOREX.r2.2HG0154950.1	1.24614	2.13085e-14	Q9LEX0.1 RecName: Full=F-box protein PP2-A13; AltName: Full=Protein PHLOEM PROTEIN 2-LIKE A13; Short=AtPP2-A13; AltName: Full=SKP1-interacting partner 9 && PF14299:Phloem protein 2
1016	HORVU.MOREX.r2.5HG0426820.1	1.24575	0.0211087	Q94FM7.2 RecName: Full=5-epiaristolochene 1,3-dihydroxylase; Short=NtEAH; AltName: Full=Cytochrome P450 71D20 && PF00067:Cytochrome P450
1017	HORVU.MOREX.r2.2HG0156670.1	1.24543	2.9842e-10	Q9C7Z9.2 RecName: Full=Serine carboxypeptidase-like 18; Flags: Precursor && PF00450:Serine carboxypeptidase
1018	HORVU.MOREX.r2.7HG0553930.1	1.24472	1.32063e-14	P37834.2 RecName: Full=Peroxidase 1; Flags: Precursor && PF00141:Peroxidase
1019	HORVU.MOREX.r2.2HG0114130.1	1.2444	6.93002e-05	Q9M069.2 RecName: Full=Glucan endo-1,3-beta-glucosidase 7; AltName: Full=(1->3)-beta-glucan endohydrolase 7; Short=(1->3)-beta-glucanase 7; AltName: Full=Beta-1,3-endoglucanase 7; Short=Beta-1,3-glucanase 7; Flags: Precursor && PF00332:Glycosyl hydro
1020	HORVU.MOREX.r2.3HG0274640.1	1.24371	1.04793e-14	Q9LUC5.1 RecName: Full=Cytochrome P450 72A15 && PF00067:Cytochrome P450
1021	HORVU.MOREX.r2.1HG0074210.1	1.24257	0.0209394	Q8W3K0.1 RecName: Full=Probable disease resistance protein At1g58602 && PF00931:NB-ARC domain
1022	HORVU.MOREX.r2.2HG0143850.1	1.24235	7.04661e-08
1023	HORVU.MOREX.r2.7HG0550090.1	1.24229	0.0175713	P28041.2 RecName: Full=Alpha-amylase/trypsin inhibitor CMa; AltName: Full=Chloroform/methanol-soluble protein CMa; Flags: Precursor && PF00234:Protease inhibitor/seed storage/LTP family
1024	HORVU.MOREX.r2.7HG0610210.1	1.24214	1.35838e-13	Q84TE6.2 RecName: Full=NAC domain-containing protein 21/22; Short=ANAC021/ANAC022 && PF02365:No apical meristem (NAM) protein
1025	HORVU.MOREX.r2.3HG0222170.1	1.2421	0.00831221	Q8VWQ5.1 RecName: Full=Probable WRKY transcription factor 50; AltName: Full=WRKY DNA-binding protein 50 && PF03106:WRKY DNA -binding domain
1026	HORVU.MOREX.r2.6HG0521110.1	1.24148	0.000121745	Q9FLR3.1 RecName: Full=NAC domain-containing protein 79; Short=ANAC79; Short=ANAC80; Short=AtNAC79; Short=AtNAC80 && PF02365:No apical meristem (NAM) protein
1027	HORVU.MOREX.r2.3HG0233380.1	1.24129	1.05012e-10	Q38861.3 RecName: Full=DNA repair helicase XPB1; AltName: Full=ERCC3 homolog 1; AltName: Full=Protein araXPB; AltName: Full=RAD25 homolog 1; Short=AtXPB1; AltName: Full=XPB homolog 1 && PF04851:Type III restriction enzyme, res subunit|PF16203:ERCC3/R
1028	HORVU.MOREX.r2.6HG0477840.1	1.24083	0.0329383	B3CLY6.1 RecName: Full=tRNA(Ile)-lysidine synthase; AltName: Full=tRNA(Ile)-2-lysyl-cytidine synthase; AltName: Full=tRNA(Ile)-lysidine synthetase && PF01171:PP-loop family
1029	HORVU.MOREX.r2.2HG0125800.1	1.24071	3.90157e-05	Q9SHI2.2 RecName: Full=Leucine-rich repeat receptor-like serine/threonine-protein kinase At1g17230; Flags: Precursor && PF00069:Protein kinase domain|PF08263:Leucine rich repeat N-terminal domain|PF13855:Leucine rich repeat
1030	HORVU.MOREX.r2.5HG0398700.1	1.24044	8.1195e-05	PF02517:CAAX protease self-immunity
1031	HORVU.MOREX.r2.3HG0200380.1	1.24035	5.32641e-16	Q9XI29.2 RecName: Full=Uncharacterized protein At1g15400 && PF15697:Domain of unknown function (DUF4666)
1032	HORVU.MOREX.r2.1HG0047430.1	1.23972	0.000208953	Q39017.2 RecName: Full=Diacylglycerol kinase 1; Short=AtDGK1; Short=DAG kinase 1; AltName: Full=Diglyceride kinase 1; Short=DGK 1 && PF00781:Diacylglycerol kinase catalytic domain|PF00130:Phorbol esters/diacylglycerol binding domain (C1 domain)|PF006
1033	HORVU.MOREX.r2.2HG0173230.1	1.23778	0.0354899	Q7XZQ6.1 RecName: Full=Flavonol synthase/flavanone 3-hydroxylase && PF03171:2OG-Fe(II) oxygenase superfamily|PF14226:non-haem dioxygenase in morphine synthesis N-terminal
1034	HORVU.MOREX.r2.3HG0231270.1	1.23712	0.0110711
1035	HORVU.MOREX.r2.1HG0039150.1	1.23654	9.85789e-10	PF04043:Plant invertase/pectin methylesterase inhibitor
1036	HORVU.MOREX.r2.5HG0385590.1	1.23628	0.018911	Q2QYW1.1 RecName: Full=Probable calcium-binding protein CML25/26; AltName: Full=Calmodulin-like protein 25/26 && PF13833:EF-hand domain pair|PF13499:EF-hand domain pair
1037	HORVU.MOREX.r2.3HG0207090.1	1.23616	1.55278e-36	Q0JPA6.1 RecName: Full=Salt stress root protein RS1 >A2WMG6.1 RecName: Full=Salt stress root protein RS1 && PF05558:DREPP plasma membrane polypeptide
1038	HORVU.MOREX.r2.6HG0466350.1	1.23539	0.00924142	Q9C7S5.1 RecName: Full=Tyrosine-sulfated glycopeptide receptor 1; AltName: Full=PSY1 receptor && PF08263:Leucine rich repeat N-terminal domain|PF07714:Protein tyrosine kinase|PF13855:Leucine rich repeat
1039	HORVU.MOREX.r2.6HG0448470.1	1.23532	9.65405e-07	PF01490:Transmembrane amino acid transporter protein
1040	HORVU.MOREX.r2.4HG0312960.1	1.23424	7.72846e-15	Q8LD26.1 RecName: Full=Dormancy-associated protein homolog 3; AltName: Full=DRM1 homolog 3 && PF05564:Dormancy/auxin associated protein
1041	HORVU.MOREX.r2.7HG0595670.1	1.23413	5.54548e-07	Q0WN69.1 RecName: Full=Kinesin-like protein KIN-14P && PF00225:Kinesin motor domain
1042	HORVU.MOREX.r2.6HG0474220.1	1.23386	0.000206453	P0C897.1 RecName: Full=Putative UPF0481 protein At3g02645 && PF03140:Plant protein of unknown function
1043	HORVU.MOREX.r2.1HG0009190.1	1.23378	0.00407265	Q9XEC6.1 RecName: Full=Cysteine-rich receptor-like protein kinase 36; Short=Cysteine-rich RLK36; Flags: Precursor && PF00069:Protein kinase domain
1044	HORVU.MOREX.r2.6HG0466370.1	1.23312	0.000377208	Q9C7S5.1 RecName: Full=Tyrosine-sulfated glycopeptide receptor 1; AltName: Full=PSY1 receptor && PF00069:Protein kinase domain|PF13855:Leucine rich repeat|PF08263:Leucine rich repeat N-terminal domain
1045	HORVU.MOREX.r2.7HG0597410.1	1.23223	0.00891126
1046	HORVU.MOREX.r2.3HG0200070.1	1.23205	2.59296e-16
1047	HORVU.MOREX.r2.7HG0567670.1	1.23184	0.0214598	Q9LZD3.1 RecName: Full=Exocyst complex component EXO70A1; Short=AtExo70a1; AltName: Full=Exocyst subunit Exo70 family protein A1 && PF03081:Exo70 exocyst complex subunit
1048	HORVU.MOREX.r2.5HG0359010.1	1.23083	4.126e-17	Q2QMG2.2 RecName: Full=Methylcrotonoyl-CoA carboxylase subunit alpha, mitochondrial; Short=MCCase subunit alpha; AltName: Full=3-methylcrotonyl-CoA carboxylase 1; AltName: Full=3-methylcrotonyl-CoA:carbon dioxide ligase subunit alpha; Flags: Precurso
1049	HORVU.MOREX.r2.6HG0455270.1	1.23049	1.60341e-10	P46032.1 RecName: Full=Protein NRT1/ PTR FAMILY 8.3; Short=AtNPF8.3; AltName: Full=Histidine-transporting protein; AltName: Full=Peptide transporter PTR2 && PF00854:POT family
1050	HORVU.MOREX.r2.6HG0521170.1	1.22813	5.07985e-08	Q9LUC5.1 RecName: Full=Cytochrome P450 72A15 && PF00067:Cytochrome P450
1051	HORVU.MOREX.r2.2HG0180480.1	1.22698	1.0686e-08	F4IXE7.1 RecName: Full=Increased DNA methylation 1; AltName: Full=Histone H3 acetyltransferase IDM1; AltName: Full=Protein ROS4; AltName: Full=Repressor of silencing 4 && PF16135:TPL-binding domain in jasmonate signalling
1052	HORVU.MOREX.r2.5HG0398310.1	1.22634	2.41137e-23	Q69P94.1 RecName: Full=Protein TIFY 10c; Short=OsTIFY10c; AltName: Full=Jasmonate ZIM domain-containing protein 8; Short=OsJAZ8; AltName: Full=OsJAZ7 && PF06200:tify domain|PF09425:Divergent CCT motif
1053	HORVU.MOREX.r2.6HG0491480.1	1.22512	0.000110577	Q6K8R2.1 RecName: Full=Chitinase 6; AltName: Full=Pathogenesis related (PR)-3 chitinase 6; Flags: Precursor && PF00182:Chitinase class I|PF00187:Chitin recognition protein
1054	HORVU.MOREX.r2.4HG0311450.1	1.22455	0.000336065
1055	HORVU.MOREX.r2.2HG0137460.1	1.22258	0.0364064	Q9FHR3.1 RecName: Full=Putative pentatricopeptide repeat-containing protein At5g37570 && PF13041:PPR repeat family|PF01535:PPR repeat
1056	HORVU.MOREX.r2.1HG0013470.1	1.22183	4.00787e-09	A7QEU4.2 RecName: Full=Peroxidase 5; Flags: Precursor && PF00141:Peroxidase
1057	HORVU.MOREX.r2.1HG0055330.1	1.22155	1.07311e-20	Q02439.1 RecName: Full=Putative glucan endo-1,3-beta-glucosidase GVI; AltName: Full=(1->3)-beta-glucan endohydrolase GVI; AltName: Full=(1->3)-beta-glucanase isoenzyme GVI; AltName: Full=Beta-1,3-endoglucanase GVI; Flags: Precursor && PF00332:Glycosy
1058	HORVU.MOREX.r2.3HG0189330.1	1.22109	2.47066e-06	Q9FJ45.1 RecName: Full=GDSL esterase/lipase At5g45910; AltName: Full=Extracellular lipase At5g45910; Flags: Precursor && PF00657:GDSL-like Lipase/Acylhydrolase
1059	HORVU.MOREX.r2.5HG0447820.1	1.2208	6.09095e-05	Q8GU84.1 RecName: Full=ABC transporter G family member 48; Short=OsABCG48; AltName: Full=Pleiotropic drug resistance protein 3; Short=OsPDR3 && PF14510:ABC-transporter extracellular N-terminal|PF00005:ABC transporter|PF01061:ABC-2 type transporter|PF
1060	HORVU.MOREX.r2.7HG0549590.1	1.22034	7.81504e-19	Q05736.1 RecName: Full=Pathogenesis-related protein 1; Short=AOPR1 && PF00407:Pathogenesis-related protein Bet v I family
1061	HORVU.MOREX.r2.4HG0329560.1	1.21946	0.0057277	Q94AZ2.2 RecName: Full=Sugar transport protein 13; AltName: Full=Hexose transporter 13; AltName: Full=Multicopy suppressor of snf4 deficiency protein 1 && PF00083:Sugar (and other) transporter
1062	HORVU.MOREX.r2.2HG0133200.1	1.21916	1.08845e-06	Q9CAG8.1 RecName: Full=F-box/kelch-repeat protein At1g67480 && PF01344:Kelch motif
1063	HORVU.MOREX.r2.3HG0183360.1	1.21776	7.11996e-05	Q6YZA1.1 RecName: Full=Germin-like protein 8-8; Flags: Precursor && PF00190:Cupin
1064	HORVU.MOREX.r2.5HG0438290.1	1.21721	0.0106698	O80939.1 RecName: Full=L-type lectin-domain containing receptor kinase IV.1; Short=Arabidopsis thaliana lectin-receptor kinase e; Short=AthlecRK-e; Short=LecRK-IV.1; AltName: Full=Lectin Receptor Kinase 1; Flags: Precursor && PF00139:Legume lectin do
1065	HORVU.MOREX.r2.3HG0260940.1	1.21568	0.0119108	Q9LSE2.1 RecName: Full=Transcription factor ICE1; AltName: Full=Basic helix-loop-helix protein 116; Short=AtbHLH116; Short=bHLH 116; AltName: Full=Inducer of CBF expression 1; AltName: Full=Transcription factor EN 45; AltName: Full=Transcription fact
1066	HORVU.MOREX.r2.6HG0505360.1	1.21566	1.59742e-07	Q9LQL2.2 RecName: Full=Protein NRT1/ PTR FAMILY 7.3; Short=AtNPF7.3; AltName: Full=Nitrate transporter 1.5 && PF00854:POT family
1067	HORVU.MOREX.r2.1HG0001430.1	1.21536	9.78736e-05	Q39214.1 RecName: Full=Disease resistance protein RPM1; AltName: Full=Resistance to Pseudomonas syringae protein 3 && PF00931:NB-ARC domain
1068	HORVU.MOREX.r2.7HG0586400.1	1.21449	1.49799e-05
1069	HORVU.MOREX.r2.5HG0397780.1	1.21441	2.79968e-19
1070	HORVU.MOREX.r2.5HG0414210.1	1.21379	0.0132996	PF07762:Protein of unknown function (DUF1618)
1071	HORVU.MOREX.r2.2HG0178440.1	1.21372	2.83228e-05	Q03666.1 RecName: Full=Probable glutathione S-transferase; AltName: Full=Auxin-induced protein PCNT107 && PF13410:Glutathione S-transferase, C-terminal domain|PF13417:Glutathione S-transferase, N-terminal domain
1072	HORVU.MOREX.r2.7HG0545840.1	1.21335	8.38429e-11	Q39224.1 RecName: Full=Protein SRG1; Short=AtSRG1; AltName: Full=Protein SENESCENCE-RELATED GENE 1 && PF03171:2OG-Fe(II) oxygenase superfamily|PF14226:non-haem dioxygenase in morphine synthesis N-terminal
1073	HORVU.MOREX.r2.1HG0072330.1	1.21253	1.78133e-30	Q5QLR2.1 RecName: Full=Monothiol glutaredoxin-S5 && PF00462:Glutaredoxin
1074	HORVU.MOREX.r2.2HG0112480.1	1.21242	0.00134085	O64477.1 RecName: Full=G-type lectin S-receptor-like serine/threonine-protein kinase At2g19130; Flags: Precursor && PF00954:S-locus glycoprotein domain|PF00069:Protein kinase domain|PF01453:D-mannose binding lectin|PF08276:PAN-like domain
1075	HORVU.MOREX.r2.7HG0615670.1	1.2124	2.35068e-14	Q9FRV1.1 RecName: Full=Basic endochitinase A; AltName: Full=Rye seed chitinase-a; Short=RSC-a; Flags: Precursor && PF00182:Chitinase class I|PF00187:Chitin recognition protein
1076	HORVU.MOREX.r2.3HG0196310.1	1.21239	1.16805e-35	Q9FU27.1 RecName: Full=Zinc finger CCCH domain-containing protein 2; Short=OsC3H2; AltName: Full=Protein DELAY OF THE ONSET OF SENESCENCE; Short=OsDOS && PF00642:Zinc finger C-x8-C-x5-C-x3-H type (and similar)
1077	HORVU.MOREX.r2.6HG0516890.1	1.21223	2.14033e-18	Q9ZV48.1 RecName: Full=Probable alpha,alpha-trehalose-phosphate synthase [UDP-forming] 11; AltName: Full=Trehalose-6-phosphate synthase 11; Short=AtTPS11 && PF02358:Trehalose-phosphatase|PF00982:Glycosyltransferase family 20
1078	HORVU.MOREX.r2.5HG0384710.1	1.21066	0.000355241	Q6X1C0.1 RecName: Full=Crocetin glucosyltransferase 2 && PF00201:UDP-glucoronosyl and UDP-glucosyl transferase
1079	HORVU.MOREX.r2.3HG0204200.1	1.21029	3.25691e-24	O64697.1 RecName: Full=Cytochrome P450 710A1; AltName: Full=C-22 sterol desaturase && PF00067:Cytochrome P450
1080	HORVU.MOREX.r2.2HG0091260.1	1.21025	0.000184689	Q8VYZ3.1 RecName: Full=Probable pectinesterase 53; Short=PE 53; AltName: Full=Pectin methylesterase 53; Short=AtPME53; Flags: Precursor && PF01095:Pectinesterase
1081	HORVU.MOREX.r2.6HG0449140.1	1.20977	3.36398e-45	PF00581:Rhodanese-like domain
1082	HORVU.MOREX.r2.2HG0153500.1	1.20972	6.93452e-37	Q33E23.1 RecName: Full=Glutamate dehydrogenase 2, mitochondrial; Short=OsGDH2; Flags: Precursor >A2XW22.1 RecName: Full=Glutamate dehydrogenase 2, mitochondrial; Short=OsGDH2; Flags: Precursor && PF02812:Glu/Leu/Phe/Val dehydrogenase, dimerisation do
1083	HORVU.MOREX.r2.6HG0484640.1	1.20969	0.024651	Q80TM6.2 RecName: Full=R3H domain-containing protein 2 && PF01424:R3H domain
1084	HORVU.MOREX.r2.1HG0046280.1	1.20913	0.000126038
1085	HORVU.MOREX.r2.7HG0568990.1	1.20851	3.56225e-21	PF07712:Stress up-regulated Nod 19
1086	HORVU.MOREX.r2.5HG0395720.1	1.20746	3.65037e-06	Q9ZVX4.1 RecName: Full=UDP-glycosyltransferase 90A1 && PF00201:UDP-glucoronosyl and UDP-glucosyl transferase
1087	HORVU.MOREX.r2.3HG0197210.1	1.20733	2.2077e-18	P24631.1 RecName: Full=17.5 kDa class II heat shock protein && PF00011:Hsp20/alpha crystallin family
1088	HORVU.MOREX.r2.1HG0057020.1	1.20644	0.0349262	Q5VMI0.1 RecName: Full=UDP-glucose:2-hydroxyflavanone C-glucosyltransferase; Short=OsCGT && PF00201:UDP-glucoronosyl and UDP-glucosyl transferase
1089	HORVU.MOREX.r2.2HG0131040.1	1.20635	0.00150327	Q2HIV9.1 RecName: Full=Transcription factor bHLH35; AltName: Full=Basic helix-loop-helix protein 35; Short=AtbHLH35; Short=bHLH 35; AltName: Full=Transcription factor EN 41; AltName: Full=bHLH transcription factor bHLH035 && PF00010:Helix-loop-helix
1090	HORVU.MOREX.r2.6HG0520880.1	1.20603	1.03112e-06	Q93VK0.2 RecName: Full=Phosphoenolpyruvate carboxylase kinase 2; Short=AtPPCK2 && PF00069:Protein kinase domain
1091	HORVU.MOREX.r2.1HG0038570.1	1.2054	4.84256e-15	Q9C882.2 RecName: Full=Trihelix transcription factor GTL1; AltName: Full=GT2-LIKE protein 1; Short=AtGTL1; Short=Protein GT-2-LIKE1; AltName: Full=Trihelix DNA-binding protein GTL1 && PF13837:Myb/SANT-like DNA-binding domain
1092	HORVU.MOREX.r2.1HG0047170.1	1.20483	1.88494e-14	P12257.1 RecName: Full=Lichenase-2; AltName: Full=(1->3,1->4)-beta-glucanase isoenzyme EII; AltName: Full=Endo-beta-1,3-1,4 glucanase II; AltName: Full=Lichenase II; Flags: Precursor && PF00332:Glycosyl hydrolases family 17
1093	HORVU.MOREX.r2.5HG0350950.1	1.20468	4.03524e-07
1094	HORVU.MOREX.r2.2HG0105790.1	1.20402	8.27887e-20	Q5EA79.1 RecName: Full=Aldose 1-epimerase; AltName: Full=Galactose mutarotase && PF01263:Aldose 1-epimerase
1095	HORVU.MOREX.r2.7HG0526890.1	1.20322	0.000302513	Q9FJB5.1 RecName: Full=Disease resistance RPP8-like protein 3 && PF00931:NB-ARC domain
1096	HORVU.MOREX.r2.2HG0162270.1	1.20157	3.55922e-15	P23252.1 RecName: Full=Cold-regulated protein 2 && -
1097	HORVU.MOREX.r2.3HG0183040.1	1.2014	0.000215336	Q84WL6.1 RecName: Full=Protein WVD2-like 3; AltName: Full=Protein WAVE-DAMPENED 2-LIKE3 && PF06886:Targeting protein for Xklp2 (TPX2)
1098	HORVU.MOREX.r2.5HG0414650.1	1.20088	1.07315e-06	PF07279:Protein of unknown function (DUF1442)
1099	HORVU.MOREX.r2.4HG0287170.1	1.20007	8.49121e-28	O80582.2 RecName: Full=F-box/kelch-repeat protein At2g44130 && PF01344:Kelch motif|PF00646:F-box domain
1100	HORVU.MOREX.r2.1HG0028090.1	1.19908	0.00619266	O04200.1 RecName: Full=Peroxisomal nicotinamide adenine dinucleotide carrier; AltName: Full=Peroxisomal NAD carrier; AltName: Full=Peroxisomal membrane protein 38, (PMP36); Short=AtPMP38; AltName: Full=Protein ABERRANT PEROXISOME MORPHOLOGY 3; AltNam
1101	HORVU.MOREX.r2.4HG0296710.1	1.19904	0.0101323
1102	HORVU.MOREX.r2.7HG0559670.1	1.19891	0.00572566
1103	HORVU.MOREX.r2.4HG0339480.1	1.19886	0.000531318	PF13359:DDE superfamily endonuclease
1104	HORVU.MOREX.r2.6HG0501300.1	1.19824	0.00176879
1105	HORVU.MOREX.r2.5HG0406540.1	1.19714	8.93438e-11	Q8LG88.2 RecName: Full=Tonoplast dicarboxylate transporter; Short=AttDT; AltName: Full=Sodium-dicarboxylate cotransporter-like; Short=AtSDAT; AltName: Full=Vacuolar malate transporter && PF00939:Sodium:sulfate symporter transmembrane region
1106	HORVU.MOREX.r2.3HG0262820.1	1.19591	0.000223319
1107	HORVU.MOREX.r2.2HG0173150.1	1.19573	2.97785e-29	Q8L5A7.1 RecName: Full=Cytosolic sulfotransferase 15; Short=AtSOT15; AltName: Full=Sulfotransferase 2a; Short=AtST2a && PF00685:Sulfotransferase domain
1108	HORVU.MOREX.r2.4HG0276030.1	1.19448	5.01718e-15	Q0DJH7.1 RecName: Full=Acyl transferase 5; Short=OsAT5 && PF02458:Transferase family
1109	HORVU.MOREX.r2.4HG0284690.1	1.19434	6.74038e-68	P93017.1 RecName: Full=Dormancy-associated protein homolog 1; AltName: Full=Auxin-repressed protein 1; Short=AtARP1; AltName: Full=DRM1 homolog 1; AltName: Full=Dormancy-associated protein 2; Short=AtDRM2 && PF05564:Dormancy/auxin associated protein
1110	HORVU.MOREX.r2.2HG0100840.1	1.19431	2.55429e-16	P42813.1 RecName: Full=Ribonuclease 1; Flags: Precursor && PF00445:Ribonuclease T2 family
1111	HORVU.MOREX.r2.6HG0452140.1	1.1941	4.08342e-09	Q5NUF4.1 RecName: Full=2-hydroxyisoflavanone dehydratase; AltName: Full=Carboxylesterase HIDM && PF07859:alpha/beta hydrolase fold
1112	HORVU.MOREX.r2.5HG0398010.1	1.19354	4.04451e-12	Q9SBQ9.1 RecName: Full=Flavonoid 3'-monooxygenase; AltName: Full=Cytochrome P450 75B2; AltName: Full=Flavonoid 3'-hydroxylase [Petunia x hybrida] && PF00067:Cytochrome P450
1113	HORVU.MOREX.r2.5HG0356650.1	1.19345	5.53832e-05	Q9SZL8.1 RecName: Full=Protein FAR1-RELATED SEQUENCE 5 && PF10551:MULE transposase domain|PF03101:FAR1 DNA-binding domain
1114	HORVU.MOREX.r2.1HG0062920.1	1.19287	7.0029e-07	P47917.1 RecName: Full=O-methyltransferase ZRP4; Short=OMT && PF08100:Dimerisation domain|PF00891:O-methyltransferase
1115	HORVU.MOREX.r2.4HG0336200.1	1.19265	0.00989788	PF07762:Protein of unknown function (DUF1618)
1116	HORVU.MOREX.r2.4HG0329410.1	1.19264	3.14671e-06	Q9FUN0.1 RecName: Full=Homocysteine S-methyltransferase 1; AltName: Full=S-methylmethionine:homocysteine methyltransferase 1; Short=SMM:Hcy S-methyltransferase 1; AltName: Full=ZmHMT-1 && PF02574:Homocysteine S-methyltransferase
1117	HORVU.MOREX.r2.4HG0328780.1	1.19249	0.00574866	Q0WTP1.1 RecName: Full=AUGMIN subunit 7 && PF06694:Plant nuclear matrix protein 1 (NMP1)
1118	HORVU.MOREX.r2.7HG0531700.1	1.19081	0.0491902	PF07524:Bromodomain associated
1119	HORVU.MOREX.r2.2HG0151270.1	1.18978	4.02392e-10	Q5JQD7.2 RecName: Full=Probable metal-nicotianamine transporter YSL12; AltName: Full=Protein YELLOW STRIPE LIKE 12; Short=OsYSL12 && PF03169:OPT oligopeptide transporter protein
1120	HORVU.MOREX.r2.6HG0451760.1	1.1895	0.00102498	P34913.2 RecName: Full=Bifunctional epoxide hydrolase 2; Includes: RecName: Full=Cytosolic epoxide hydrolase 2; Short=CEH; AltName: Full=Epoxide hydratase; AltName: Full=Soluble epoxide hydrolase; Short=SEH; Includes: RecName: Full=Lipid-phosphate ph
1121	HORVU.MOREX.r2.3HG0235170.1	1.18934	8.51253e-07	P0C8Z7.1 RecName: Full=GDSL esterase/lipase At1g28640; AltName: Full=Extracellular lipase At1g28640; Flags: Precursor && PF00657:GDSL-like Lipase/Acylhydrolase
1122	HORVU.MOREX.r2.7HG0550760.1	1.18865	0.0119212	I4DST8.1 RecName: Full=Tuliposide A-converting enzyme 1, chloroplastic; Short=TgTCEA1; Flags: Precursor && PF07859:alpha/beta hydrolase fold
1123	HORVU.MOREX.r2.2HG0099200.1	1.18842	0.000652876	Q9FEQ8.1 RecName: Full=Peroxidase 2; AltName: Full=Plasma membrane-bound peroxidase 2; Short=pmPOX2; Flags: Precursor && PF00141:Peroxidase
1124	HORVU.MOREX.r2.5HG0352010.1	1.18837	4.80999e-15	P31110.1 RecName: Full=Thaumatin-like protein; Flags: Precursor && PF00314:Thaumatin family
[truncated: 410 more rows]

## Sheet: Tab S7d
Table S7d. List of genes down-regulated in the hvd14.d root in response to Zn treatment (log2FC ≥ 1, adjusted P value ≤ 0.01)
#	gene ID	log2FC	adjusted P value	description
[truncated: 776 more rows]

## Sheet: Tab S7e
Table S7e. List of common up-regulated genes in hvd14.d shoot and hvd14.d root in response to Zn treatment (log2FC ≥ 1, adjusted P value ≤ 0.01)
[truncated: 207 more rows]

[truncated: 1 more sheets: Tab S7f]
