# Supplementary material for: Dissecting the role of strigolactone perception in barley tolerance to cadmium or zinc stress based on the receptor mutant analysis
Source: BMC Plant Biol. 2025 Nov 21;25:1618. doi: 10.1186/s12870-025-07683-4 (PMC12639677; doi:10.1186/s12870-025-07683-4)
Supplement: Supplementary file 8 — Supplementary Material 8. Supplementary Table 8. Genotype-specific and shared DEGs in shoot and root of WT and hvd14.d barley in response to Zn treatment. [file 12870_2025_7683_MOESM8_ESM.xlsx]

## Sheet: read me
Supplementary Table 8
	Table S8a	List of up-regulated genes in both WT and hvd14.d shoot after Zn treatment (log2FC ≥ 1, adjusted P value ≤ 0.01)
	Table S8b	List of genes up-regulated only in WT shoot after Zn treatment (log2FC ≥ 1, adjusted P value ≤ 0.01).
	Table S8c	List of genes up-regulated only in hvd14.d shoot after Zn treatment (log2FC ≥ 1, adjusted P value ≤ 0.01).
	Table S8d	List of down-regulated genes in both WT and hvd14.d shoot after Zn treatment (log2FC ≥ 1, adjusted P value ≤ 0.01)
	Table S8e	List of genes down-regulated only in WT shoot after Zn treatment (log2FC ≥ 1, adjusted P value ≤ 0.01),
	Table S8f	List of genes down-regulated only in hvd14.d shoot after Zn treatment (log2FC ≥ 1, adjusted P value ≤ 0.01).
	Table S8g	List of up-regulated genes in both WT and hvd14.d root after Zn treatment (log2FC ≥ 1, adjusted P value ≤ 0.01).
	Table S8h	List of genes up-regulated only in WT root after Zn treatment (log2FC ≥ 1, adjusted P value ≤ 0.01).
	Table S8i	List of genes up-regulated only in hvd14.d root after Zn treatment (log2FC ≥ 1, adjusted P value ≤ 0.01),
	Table S8j	List of down-regulated genes in both WT and hvd14.d root after Zn treatment (log2FC ≥ 1, adjusted P value ≤ 0.01)
	Table S8k	List of genes down-regulated only in WT root after Zn treatment (log2FC ≥ 1, adjusted P value ≤ 0.01),
	Table S8l	List of genes down-regulated only in hvd14.d root after Zn treatment (log2FC ≥ 1, adjusted P value ≤ 0.01),

## Sheet: Tab S8a
Table S8a. List of up-regulated genes in both WT and hvd14.d shoot after Zn treatment (log2FC ≥ 1, adjusted P value ≤ 0.01)
#	gene ID	log2FC		description
		shoot	root
1	HORVU.MOREX.r2.3HG0186650.1	7.83568	2.91369	Q9LMP1.1 RecName: Full=Wall-associated receptor kinase 2; Flags: Precursor && PF07645:Calcium-binding EGF domain|PF07714:Protein tyrosine kinase|PF13947:Wall-associated receptor kinase galacturonan-binding
2	HORVU.MOREX.r2.7HG0531380.1	7.69212	2.20648	P04146.3 RecName: Full=Copia protein; AltName: Full=Gag-int-pol protein; Contains: RecName: Full=Copia VLP protein; Contains: RecName: Full=Copia protease && PF00665:Integrase core domain|PF07727:Reverse transcriptase (RNA-dependent DNA polymerase)
3	HORVU.MOREX.r2.6HG0511810.1	7.09259	2.69177	F8WKW1.1 RecName: Full=7-deoxyloganetin glucosyltransferase; AltName: Full=Genipin glucosyltransferase; AltName: Full=UDP-glucose glucosyltransferase 2; Short=GjUGT2; AltName: Full=UDP-glycosyltransferase 85A24 && PF00201:UDP-glucoronosyl and UDP-glu
4	HORVU.MOREX.r2.5HG0446810.1	6.83251	2.40006	Q8W4G6.2 RecName: Full=Cysteine-rich receptor-like protein kinase 15; Short=Cysteine-rich RLK15; Flags: Precursor && PF07714:Protein tyrosine kinase|PF01657:Salt stress response/antifungal
5	HORVU.MOREX.r2.7HG0531350.1	6.8157	3.7351	PF00098:Zinc knuckle
6	HORVU.MOREX.r2.3HG0266100.1	6.55021	3.21128	P15737.1 RecName: Full=Glucan endo-1,3-beta-glucosidase GII; AltName: Full=(1->3)-beta-glucan endohydrolase GII; AltName: Full=(1->3)-beta-glucanase isoenzyme GII; AltName: Full=Beta-1,3-endoglucanase GII; Flags: Precursor && PF00332:Glycosyl hydrola
7	HORVU.MOREX.r2.2HG0080620.1	6.46862	4.352	Q9LFH9.1 RecName: Full=L-type lectin-domain containing receptor kinase VIII.1; Short=LecRK-VIII.1; Flags: Precursor && PF00139:Legume lectin domain|PF00069:Protein kinase domain
8	HORVU.MOREX.r2.7HG0531370.1	6.42645	2.25715	PF14223:gag-polypeptide of LTR copia-type
9	HORVU.MOREX.r2.7HG0610930.1	6.31531	7.00005	Q9SGU2.1 RecName: Full=Auxin-responsive protein SAUR71; AltName: Full=Protein SMALL AUXIN UP RNA 71 && PF02519:Auxin responsive protein
10	HORVU.MOREX.r2.2HG0172120.1	6.10641	3.62629	PF01485:IBR domain, a half RING-finger domain
11	HORVU.MOREX.r2.5HG0404510.1	5.86274	2.58358	Q9LMP1.1 RecName: Full=Wall-associated receptor kinase 2; Flags: Precursor && PF07645:Calcium-binding EGF domain|PF13947:Wall-associated receptor kinase galacturonan-binding|PF00069:Protein kinase domain
12	HORVU.MOREX.r2.6HG0511800.1	5.79861	1.84588	F8WKW1.1 RecName: Full=7-deoxyloganetin glucosyltransferase; AltName: Full=Genipin glucosyltransferase; AltName: Full=UDP-glucose glucosyltransferase 2; Short=GjUGT2; AltName: Full=UDP-glycosyltransferase 85A24 && PF00201:UDP-glucoronosyl and UDP-glu
13	HORVU.MOREX.r2.5HG0356120.1	5.64598	2.46519	0
14	HORVU.MOREX.r2.1HG0073980.1	5.57171	3.54945	Q7XXD4.2 RecName: Full=Probable inactive methyltransferase Os04g0175900 && PF00891:O-methyltransferase|PF08100:Dimerisation domain
15	HORVU.MOREX.r2.7HG0531340.1	5.38609	3.31139	PF14227:gag-polypeptide of LTR copia-type
16	HORVU.MOREX.r2.1HG0001160.1	5.33463	3.20449	Q8W4G6.2 RecName: Full=Cysteine-rich receptor-like protein kinase 15; Short=Cysteine-rich RLK15; Flags: Precursor && PF01657:Salt stress response/antifungal|PF07714:Protein tyrosine kinase
17	HORVU.MOREX.r2.2HG0179580.1	5.28564	2.44644	0
18	HORVU.MOREX.r2.6HG0458780.1	5.26645	2.53033	Q8VZG8.3 RecName: Full=MDIS1-interacting receptor like kinase 2; Short=AtMIK2; AltName: Full=Probable LRR receptor-like serine/threonine-protein kinase At4g08850; Flags: Precursor && PF00069:Protein kinase domain|PF08263:Leucine rich repeat N-termina
19	HORVU.MOREX.r2.2HG0080580.1	5.25444	2.77534	O04534.1 RecName: Full=Putative L-type lectin-domain containing receptor kinase V.1; Short=Arabidopsis thaliana lectin-receptor kinase b2; Short=AthlecRK-b2; Short=LecRK-V.1; Flags: Precursor && PF00139:Legume lectin domain|PF00069:Protein kinase dom
20	HORVU.MOREX.r2.6HG0526360.1	5.18643	3.97798	D7UPN3.1 RecName: Full=Chitin elicitor receptor kinase 1; Short=OsCERK1; AltName: Full=LysM domain receptor-like kinase 1; Short=LysM RLK1; Short=LysM-containing receptor-like kinase 1; Flags: Precursor && -
21	HORVU.MOREX.r2.1HG0031350.1	5.15668	3.37915	Q8H038.1 RecName: Full=Xyloglucan galactosyltransferase KATAMARI1 homolog && PF03016:Exostosin family
22	HORVU.MOREX.r2.5HG0439680.1	5.14901	2.80852	D9HP26.1 RecName: Full=Cell number regulator 10; AltName: Full=ZmCNR10 && PF04749:PLAC8 family
23	HORVU.MOREX.r2.7HG0527910.1	5.12315	3.13204	0
24	HORVU.MOREX.r2.6HG0470280.1	5.1224	3.49684	Q9AV57.1 RecName: Full=Flotillin-like protein 1; AltName: Full=Nodulin-like protein 1 && PF01145:SPFH domain / Band 7 family
25	HORVU.MOREX.r2.6HG0448860.1	5.01935	3.17443	PF13855:Leucine rich repeat
26	HORVU.MOREX.r2.2HG0144090.1	4.87319	1.71497	0
27	HORVU.MOREX.r2.6HG0524260.1	4.86799	3.98386	Q9SZY3.1 RecName: Full=Subtilisin-like protease SBT3.8; AltName: Full=Subtilase subfamily 3 member 8; Short=AtSBT3.8; Flags: Precursor && PF02225:PA domain|PF00082:Subtilase family|PF05922:Peptidase inhibitor I9
28	HORVU.MOREX.r2.6HG0474180.1	4.8658	3.09325	Q9M896.2 RecName: Full=Protein trichome birefringence-like 20 && PF13839:GDSL/SGNH-like Acyl-Esterase family found in Pmr5 and Cas1p
29	HORVU.MOREX.r2.5HG0438020.1	4.86562	3.02912	PF13855:Leucine rich repeat|PF08263:Leucine rich repeat N-terminal domain
30	HORVU.MOREX.r2.2HG0079980.1	4.77648	2.69022	0
31	HORVU.MOREX.r2.7HG0558200.1	4.68479	2.77151	A3A871.1 RecName: Full=Ent-isokaurene C2-hydroxylase; AltName: Full=Cytochrome P450 71Z6 && PF00067:Cytochrome P450
32	HORVU.MOREX.r2.7HG0531330.1	4.64215	2.98305	Q9C9H7.2 RecName: Full=Receptor-like protein 12; Short=AtRLP12; Flags: Precursor && PF08263:Leucine rich repeat N-terminal domain|PF13855:Leucine rich repeat
33	HORVU.MOREX.r2.2HG0097390.1	4.62442	1.95979	0
34	HORVU.MOREX.r2.6HG0457980.1	4.60646	2.54443	Q9SHB5.1 RecName: Full=WRKY transcription factor 55; AltName: Full=WRKY DNA-binding protein 55 && PF03106:WRKY DNA -binding domain
35	HORVU.MOREX.r2.3HG0183210.1	4.59309	3.05755	0
36	HORVU.MOREX.r2.3HG0207730.1	4.59258	4.77666	E1U332.1 RecName: Full=Isoflavone reductase-like protein; AltName: Full=Pollen allergen Ole e 12.01; AltName: Allergen=Ole e 12.01 && PF05368:NmrA-like family
37	HORVU.MOREX.r2.5HG0446820.1	4.55957	3.17042	A2XQD3.1 RecName: Full=G-type lectin S-receptor-like serine/threonine-protein kinase LECRK2; Short=OsLecRK2; Flags: Precursor && PF01453:D-mannose binding lectin|PF00069:Protein kinase domain
38	HORVU.MOREX.r2.2HG0080600.1	4.48513	5.51704	O64477.1 RecName: Full=G-type lectin S-receptor-like serine/threonine-protein kinase At2g19130; Flags: Precursor && PF00954:S-locus glycoprotein domain|PF01453:D-mannose binding lectin|PF00069:Protein kinase domain|PF08276:PAN-like domain
39	HORVU.MOREX.r2.4HG0278920.1	4.46132	2.73052	PF06813:Nodulin-like
40	HORVU.MOREX.r2.3HG0229630.1	4.44497	2.80855	P51614.1 RecName: Full=Acidic endochitinase; Flags: Precursor && PF00704:Glycosyl hydrolases family 18
41	HORVU.MOREX.r2.2HG0176160.1	4.34231	3.76423	0
42	HORVU.MOREX.r2.2HG0154140.1	4.30984	3.01697	Q9FLV0.1 RecName: Full=Protein DOWNY MILDEW RESISTANCE 6; Short=AtDMR6; AltName: Full=2-oxoglutarate (2OG)-Fe(II) oxygenase-like protein DMR6; AltName: Full=Salicylate 3-hydroxylase DMR6; Short=S3H DMR6; Short=SA 3-hydroxylase DMR6; Short=Salicylic a
43	HORVU.MOREX.r2.2HG0147250.1	4.30915	2.64365	O04138.2 RecName: Full=Chitinase 4; AltName: Full=OsChia2b; AltName: Full=Pathogenesis related (PR)-3 chitinase 4; Flags: Precursor && PF00182:Chitinase class I|PF00187:Chitin recognition protein
44	HORVU.MOREX.r2.2HG0085870.1	4.27656	3.88767	Q9SD62.1 RecName: Full=Putative receptor-like protein kinase At3g47110; Flags: Precursor && PF00069:Protein kinase domain
45	HORVU.MOREX.r2.3HG0182560.1	4.21276	2.62195	Q9LMP1.1 RecName: Full=Wall-associated receptor kinase 2; Flags: Precursor && PF07714:Protein tyrosine kinase|PF07645:Calcium-binding EGF domain|PF13947:Wall-associated receptor kinase galacturonan-binding
46	HORVU.MOREX.r2.3HG0266030.1	4.13405	3.00192	P49237.1 RecName: Full=Glucan endo-1,3-beta-glucosidase, acidic isoform; AltName: Full=(1->3)-beta-glucan endohydrolase; Short=(1->3)-beta-glucanase; AltName: Full=Beta-1,3-endoglucanase; Flags: Precursor && PF00332:Glycosyl hydrolases family 17
47	HORVU.MOREX.r2.4HG0346420.1	4.13298	2.70994	Q94BV5.1 RecName: Full=Flavin-containing monooxygenase FMO GS-OX-like 4; AltName: Full=Flavin-monooxygenase glucosinolate S-oxygenase-like 4 && PF00743:Flavin-binding monooxygenase-like
48	HORVU.MOREX.r2.6HG0451270.1	4.05333	2.08993	Q9LMN7.1 RecName: Full=Wall-associated receptor kinase 5; Flags: Precursor && PF13947:Wall-associated receptor kinase galacturonan-binding|PF00069:Protein kinase domain
49	HORVU.MOREX.r2.5HG0438820.1	4.03569	3.09645	Q8W2B7.1 RecName: Full=DIMBOA UDP-glucosyltransferase BX8; AltName: Full=2,4-dihydroxy-7-methoxy-2H-1,4-benzoxazin-3(4H)-one 2-D-glucosyltransferase BX8; AltName: Full=Protein BENZOXAZINLESS 8 && PF00201:UDP-glucoronosyl and UDP-glucosyl transferase
50	HORVU.MOREX.r2.6HG0451220.1	4.00601	2.16946	Q9LMN7.1 RecName: Full=Wall-associated receptor kinase 5; Flags: Precursor && PF00069:Protein kinase domain|PF13947:Wall-associated receptor kinase galacturonan-binding
51	HORVU.MOREX.r2.5HG0349670.1	4.00186	2.32791	Q9FLD5.1 RecName: Full=AAA-ATPase ASD, mitochondrial; AltName: Full=AAA-ATPase 1; AltName: Full=Protein ATPASE-IN-SEED-DEVELOPMENT && PF14363:Domain associated at C-terminal with AAA|PF00004:ATPase family associated with various cellular activities (
52	HORVU.MOREX.r2.3HG0233570.1	3.994	6.05172	P11955.4 RecName: Full=26 kDa endochitinase 1; Flags: Precursor && PF00187:Chitin recognition protein|PF00182:Chitinase class I
53	HORVU.MOREX.r2.3HG0252360.1	3.97726	2.09274	Q9C983.1 RecName: Full=Probable WRKY transcription factor 57; AltName: Full=WRKY DNA-binding protein 57 && PF03106:WRKY DNA -binding domain
54	HORVU.MOREX.r2.2HG0144150.1	3.97683	1.71397	Q5PNZ7.1 RecName: Full=Heavy metal-associated isoprenylated plant protein 46; Short=AtHIP46; AltName: Full=Farnesylated protein 5; Short=AtFP5; Flags: Precursor && -
55	HORVU.MOREX.r2.7HG0532400.1	3.93233	3.14257	Q9LXA5.1 RecName: Full=L-type lectin-domain containing receptor kinase IX.1; Short=LecRK-IX.1; Flags: Precursor && PF00069:Protein kinase domain|PF00139:Legume lectin domain
56	HORVU.MOREX.r2.2HG0134640.1	3.89742	2.33961	P0DKC6.1 RecName: Full=11-beta-hydroxysteroid dehydrogenase 1B; AltName: Full=17-beta-hydroxysteroid dehydrogenase 1B; AltName: Full=Hydroxysteroid dehydrogenase 1; Short=AtHSD1 >P0DKC5.1 RecName: Full=11-beta-hydroxysteroid dehydrogenase 1A; AltName
57	HORVU.MOREX.r2.7HG0531360.1	3.89357	2.12869	PF13855:Leucine rich repeat
58	HORVU.MOREX.r2.5HG0414090.1	3.86696	2.42354	Q9FMK9.1 RecName: Full=Probable inactive purple acid phosphatase 29; Flags: Precursor && PF00149:Calcineurin-like phosphoesterase
59	HORVU.MOREX.r2.6HG0511060.1	3.848	3.75134	Q5PNY6.1 RecName: Full=U-box domain-containing protein 21; AltName: Full=Plant U-box protein 21 && PF04564:U-box domain
60	HORVU.MOREX.r2.7HG0531840.1	3.82657	1.97515	C0LGP4.1 RecName: Full=Probable LRR receptor-like serine/threonine-protein kinase At3g47570; Flags: Precursor && PF08263:Leucine rich repeat N-terminal domain|PF07714:Protein tyrosine kinase
61	HORVU.MOREX.r2.2HG0176170.1	3.82215	2.49024	0
62	HORVU.MOREX.r2.2HG0092490.1	3.80769	3.40329	P27337.1 RecName: Full=Peroxidase 1; Flags: Precursor && PF00141:Peroxidase
63	HORVU.MOREX.r2.6HG0457730.1	3.77971	2.41041	C0HJG8.1 RecName: Full=Basic secretory protease; AltName: Full=Boswellia basic secretory protease; Short=BBSP, partial [Boswellia serrata] && PF04450:Peptidase of plants and bacteria
64	HORVU.MOREX.r2.2HG0092440.1	3.77486	2.33638	P27337.1 RecName: Full=Peroxidase 1; Flags: Precursor && PF00141:Peroxidase
65	HORVU.MOREX.r2.7HG0619090.1	3.76923	2.53081	O65857.2 RecName: Full=Probable glutathione S-transferase GSTF1; AltName: Full=GST-I && PF02798:Glutathione S-transferase, N-terminal domain|PF00043:Glutathione S-transferase, C-terminal domain
66	HORVU.MOREX.r2.2HG0166010.1	3.76404	4.35257	O81906.1 RecName: Full=G-type lectin S-receptor-like serine/threonine-protein kinase B120; Flags: Precursor && PF07714:Protein tyrosine kinase|PF01453:D-mannose binding lectin|PF08276:PAN-like domain|PF00954:S-locus glycoprotein domain
67	HORVU.MOREX.r2.3HG0265650.1	3.74709	2.45528	Q9XIC7.1 RecName: Full=Somatic embryogenesis receptor kinase 2; Short=AtSERK2; AltName: Full=Somatic embryogenesis receptor-like kinase 2; Flags: Precursor && PF08263:Leucine rich repeat N-terminal domain|PF13855:Leucine rich repeat
68	HORVU.MOREX.r2.5HG0447310.1	3.72991	2.88503	0
69	HORVU.MOREX.r2.6HG0474930.1	3.71712	1.30516	PF12697:Alpha/beta hydrolase family
70	HORVU.MOREX.r2.4HG0280940.1	3.70326	3.73792	P00303.1 RecName: Full=Basic blue protein; AltName: Full=CBP; AltName: Full=Cusacyanin; AltName: Full=Plantacyanin && PF02298:Plastocyanin-like domain
71	HORVU.MOREX.r2.2HG0166910.1	3.70102	3.1396	O64637.1 RecName: Full=Cytochrome P450 76C2; AltName: Full=Protein YELLOW-LEAF-SPECIFIC GENE 6 && PF00067:Cytochrome P450
72	HORVU.MOREX.r2.1HG0068510.1	3.68218	2.24083	0
73	HORVU.MOREX.r2.6HG0526370.1	3.67568	3.01968	D7UPN3.1 RecName: Full=Chitin elicitor receptor kinase 1; Short=OsCERK1; AltName: Full=LysM domain receptor-like kinase 1; Short=LysM RLK1; Short=LysM-containing receptor-like kinase 1; Flags: Precursor && PF07714:Protein tyrosine kinase
74	HORVU.MOREX.r2.3HG0266280.1	3.66129	2.38754	P15737.1 RecName: Full=Glucan endo-1,3-beta-glucosidase GII; AltName: Full=(1->3)-beta-glucan endohydrolase GII; AltName: Full=(1->3)-beta-glucanase isoenzyme GII; AltName: Full=Beta-1,3-endoglucanase GII; Flags: Precursor && PF00332:Glycosyl hydrola
75	HORVU.MOREX.r2.2HG0163510.1	3.65524	2.23377	Q6RYA0.1 RecName: Full=Salicylic acid-binding protein 2; Short=NtSABP2; AltName: Full=Methyl salicylate esterase && PF00561:alpha/beta hydrolase fold
76	HORVU.MOREX.r2.5HG0441570.1	3.65211	2.50099	Q851M9.1 RecName: Full=Ammonium transporter 3 member 2; Short=OsAMT3;2 && PF00909:Ammonium Transporter Family
77	HORVU.MOREX.r2.6HG0455440.1	3.63904	2.87993	Q84W40.2 RecName: Full=RING-H2 finger protein ATL11; AltName: Full=RING-type E3 ubiquitin transferase ATL11; Flags: Precursor && PF13639:Ring finger domain
78	HORVU.MOREX.r2.3HG0266210.1	3.6385	1.91661	P15737.1 RecName: Full=Glucan endo-1,3-beta-glucosidase GII; AltName: Full=(1->3)-beta-glucan endohydrolase GII; AltName: Full=(1->3)-beta-glucanase isoenzyme GII; AltName: Full=Beta-1,3-endoglucanase GII; Flags: Precursor && PF00332:Glycosyl hydrola
79	HORVU.MOREX.r2.3HG0260290.1	3.61628	4.33936	Q06398.2 RecName: Full=Probable glutathione S-transferase GSTU6; AltName: Full=28 kDa cold-induced protein && PF13410:Glutathione S-transferase, C-terminal domain|PF13417:Glutathione S-transferase, N-terminal domain
80	HORVU.MOREX.r2.2HG0138100.1	3.59802	4.09355	0
81	HORVU.MOREX.r2.2HG0145130.1	3.59052	4.43183	Q7XQ45.2 RecName: Full=Probable aldo-keto reductase 3 && PF00248:Aldo/keto reductase family
82	HORVU.MOREX.r2.3HG0186920.1	3.54438	1.74797	O65479.2 RecName: Full=Putative cysteine-rich receptor-like protein kinase 20; Short=Cysteine-rich RLK20; Flags: Precursor && PF07714:Protein tyrosine kinase|PF01657:Salt stress response/antifungal
83	HORVU.MOREX.r2.2HG0159320.1	3.53105	2.9456	Q9SGU2.1 RecName: Full=Auxin-responsive protein SAUR71; AltName: Full=Protein SMALL AUXIN UP RNA 71 && PF02519:Auxin responsive protein
84	HORVU.MOREX.r2.5HG0436020.1	3.51324	3.48923	Q0DJ94.2 RecName: Full=Probable calcium-binding protein CML21; AltName: Full=Calmodulin-like protein 21 && PF13405:EF-hand domain
85	HORVU.MOREX.r2.5HG0444880.1	3.48857	1.82517	Q2R2D5.1 RecName: Full=Receptor kinase-like protein Xa21; Contains: RecName: Full=Receptor kinase-like protein Xa21, processed; Flags: Precursor && PF13855:Leucine rich repeat|PF00069:Protein kinase domain
86	HORVU.MOREX.r2.5HG0392950.1	3.48005	2.51421	C0LGR6.2 RecName: Full=Probable LRR receptor-like serine/threonine-protein kinase At4g29180; Flags: Precursor && PF07714:Protein tyrosine kinase|PF12819:Carbohydrate-binding protein of the ER|PF13855:Leucine rich repeat
87	HORVU.MOREX.r2.3HG0232090.1	3.47983	2.59295	0
88	HORVU.MOREX.r2.3HG0263370.1	3.46304	3.12515	Q8W2B7.1 RecName: Full=DIMBOA UDP-glucosyltransferase BX8; AltName: Full=2,4-dihydroxy-7-methoxy-2H-1,4-benzoxazin-3(4H)-one 2-D-glucosyltransferase BX8; AltName: Full=Protein BENZOXAZINLESS 8 && PF00201:UDP-glucoronosyl and UDP-glucosyl transferase
89	HORVU.MOREX.r2.5HG0356190.1	3.45775	2.23678	PF13966:zinc-binding in reverse transcriptase
90	HORVU.MOREX.r2.6HG0520700.1	3.44822	3.29368	Q39224.1 RecName: Full=Protein SRG1; Short=AtSRG1; AltName: Full=Protein SENESCENCE-RELATED GENE 1 && PF14226:non-haem dioxygenase in morphine synthesis N-terminal|PF03171:2OG-Fe(II) oxygenase superfamily
91	HORVU.MOREX.r2.7HG0587270.1	3.44026	2.35682	Q8T045.1 RecName: Full=O-glucosyltransferase rumi; Flags: Precursor && PF05686:Glycosyl transferase family 90
92	HORVU.MOREX.r2.2HG0112790.1	3.43828	2.29382	O81906.1 RecName: Full=G-type lectin S-receptor-like serine/threonine-protein kinase B120; Flags: Precursor && PF00954:S-locus glycoprotein domain|PF08276:PAN-like domain|PF07714:Protein tyrosine kinase|PF01453:D-mannose binding lectin
93	HORVU.MOREX.r2.5HG0447820.1	3.43589	2.72603	Q8GU84.1 RecName: Full=ABC transporter G family member 48; Short=OsABCG48; AltName: Full=Pleiotropic drug resistance protein 3; Short=OsPDR3 && PF14510:ABC-transporter extracellular N-terminal|PF00005:ABC transporter|PF01061:ABC-2 type transporter|PF
94	HORVU.MOREX.r2.3HG0186950.1	3.43477	1.58831	O65479.2 RecName: Full=Putative cysteine-rich receptor-like protein kinase 20; Short=Cysteine-rich RLK20; Flags: Precursor && PF07714:Protein tyrosine kinase|PF01657:Salt stress response/antifungal
95	HORVU.MOREX.r2.3HG0259290.1	3.4039	3.23332	P0C042.1 RecName: Full=Uncharacterized protein At4g15970 && PF03407:Nucleotide-diphospho-sugar transferase
96	HORVU.MOREX.r2.7HG0527370.1	3.39985	1.88922	Q9M345.1 RecName: Full=L-type lectin-domain containing receptor kinase IV.2; Short=Arabidopsis thaliana lectin-receptor kinase a4; Short=AthlecRK-a4; Short=LecRK-IV.2; AltName: Full=Protein SMALL, GLUED-TOGETHER, AND COLLAPSED POLLEN; Flags: Precurso
97	HORVU.MOREX.r2.2HG0147240.1	3.39938	3.14793	Q7Y1Z0.1 RecName: Full=Chitinase 5; AltName: Full=Class IV chitinase a; Short=OsChia4a; AltName: Full=Pathogenesis related (PR)-3 chitinase 5; Flags: Precursor && PF00187:Chitin recognition protein|PF00182:Chitinase class I
98	HORVU.MOREX.r2.2HG0165880.1	3.37897	2.17996	O81906.1 RecName: Full=G-type lectin S-receptor-like serine/threonine-protein kinase B120; Flags: Precursor && PF01453:D-mannose binding lectin|PF00954:S-locus glycoprotein domain|PF08276:PAN-like domain|PF00069:Protein kinase domain
99	HORVU.MOREX.r2.4HG0287960.1	3.36311	1.97884	Q9SXB8.3 RecName: Full=G-type lectin S-receptor-like serine/threonine-protein kinase At1g11330; Flags: Precursor && PF00069:Protein kinase domain
100	HORVU.MOREX.r2.2HG0079820.1	3.35944	3.00628	Q9FYA2.1 RecName: Full=Probable WRKY transcription factor 75; AltName: Full=WRKY DNA-binding protein 75 && PF03106:WRKY DNA -binding domain
101	HORVU.MOREX.r2.5HG0422250.1	3.3541	1.4984	Q84MA5.1 RecName: Full=Cationic amino acid transporter 1; AltName: Full=Amino acid transporter 1 && PF13906:C-terminus of AA_permease|PF13520:Amino acid permease
102	HORVU.MOREX.r2.5HG0404090.1	3.34959	2.53707	Q8S8F8.1 RecName: Full=GLABRA2 expression modulator && PF02893:GRAM domain
103	HORVU.MOREX.r2.7HG0618970.1	3.34154	3.41114	0
104	HORVU.MOREX.r2.5HG0408180.1	3.33473	2.22725	Q9LU41.2 RecName: Full=Calcium-transporting ATPase 9, plasma membrane-type; AltName: Full=Ca(2+)-ATPase isoform 9 && PF12515:Ca2+-ATPase N terminal autoinhibitory domain|PF00689:Cation transporting ATPase, C-terminus|PF00690:Cation transporter/ATPase
105	HORVU.MOREX.r2.5HG0446700.1	3.33054	2.0094	Q7XD66.1 RecName: Full=Putative ripening-related protein 6; Flags: Precursor && -
106	HORVU.MOREX.r2.7HG0539640.1	3.23509	4.35039	Q8VWV6.1 RecName: Full=Probable WRKY transcription factor 61; AltName: Full=WRKY DNA-binding protein 61 && PF03106:WRKY DNA -binding domain
107	HORVU.MOREX.r2.1HG0070100.1	3.22328	3.09337	0
108	HORVU.MOREX.r2.5HG0355940.1	3.21	2.96495	O24653.1 RecName: Full=Guanosine nucleotide diphosphate dissociation inhibitor 2; Short=AtGDI2 && PF00996:GDP dissociation inhibitor
109	HORVU.MOREX.r2.5HG0358060.1	3.14893	2.31091	Q9LXA5.1 RecName: Full=L-type lectin-domain containing receptor kinase IX.1; Short=LecRK-IX.1; Flags: Precursor && PF13947:Wall-associated receptor kinase galacturonan-binding|PF00069:Protein kinase domain
110	HORVU.MOREX.r2.6HG0451170.1	3.14227	2.10442	Q9LMN7.1 RecName: Full=Wall-associated receptor kinase 5; Flags: Precursor && PF00069:Protein kinase domain|PF13947:Wall-associated receptor kinase galacturonan-binding
111	HORVU.MOREX.r2.3HG0267820.1	3.13915	2.04883	O24592.2 RecName: Full=9-cis-epoxycarotenoid dioxygenase 1, chloroplastic; AltName: Full=Protein VIVIPAROUS14; Short=VP-14; Short=VP14; Flags: Precursor && PF03055:Retinal pigment epithelial membrane protein
112	HORVU.MOREX.r2.5HG0420200.1	3.1374	3.02667	Q9LMN6.1 RecName: Full=Wall-associated receptor kinase 4; Flags: Precursor && PF00069:Protein kinase domain|PF13947:Wall-associated receptor kinase galacturonan-binding
113	HORVU.MOREX.r2.1HG0011550.1	3.11481	2.56374	0
114	HORVU.MOREX.r2.1HG0055490.1	3.11417	1.72458	Q5B5X8.2 RecName: Full=Probable glucan 1,3-beta-glucosidase A; AltName: Full=Exo-1,3-beta-glucanase 1; AltName: Full=Exo-1,3-beta-glucanase A; Flags: Precursor && PF00150:Cellulase (glycosyl hydrolase family 5)|PF06268:Fascin domain
115	HORVU.MOREX.r2.7HG0544060.1	3.08835	2.18881	PF14368:Probable lipid transfer
116	HORVU.MOREX.r2.5HG0427280.1	3.07083	2.67778	0
117	HORVU.MOREX.r2.3HG0260840.1	3.05823	2.20805	Q0DKA5.1 RecName: Full=Acyl transferase 7; Short=OsAT7 && PF02458:Transferase family
118	HORVU.MOREX.r2.2HG0157880.1	3.05218	2.05505	PF12734:Cysteine-rich TM module stress tolerance
119	HORVU.MOREX.r2.5HG0444860.1	3.02967	1.91522	Q9LIG2.1 RecName: Full=Receptor-like protein kinase At3g21340; AltName: Full=Leucine-rich repeat receptor-like protein kinase At3g21340; Flags: Precursor && PF07714:Protein tyrosine kinase|PF12819:Carbohydrate-binding protein of the ER|PF13855:Leucin
120	HORVU.MOREX.r2.4HG0327010.1	3.02397	2.55636	Q5PNY6.1 RecName: Full=U-box domain-containing protein 21; AltName: Full=Plant U-box protein 21 && PF04564:U-box domain
121	HORVU.MOREX.r2.2HG0084440.1	3.0049	4.48491	O81905.1 RecName: Full=Receptor-like serine/threonine-protein kinase SD1-8; AltName: Full=Arabidopsis thaliana receptor kinase 3; AltName: Full=S-domain-1 (SD1) receptor kinase 8; Short=SD1-8; Flags: Precursor && PF07714:Protein tyrosine kinase|PF082
122	HORVU.MOREX.r2.3HG0265850.1	2.9944	1.37194	P49237.1 RecName: Full=Glucan endo-1,3-beta-glucosidase, acidic isoform; AltName: Full=(1->3)-beta-glucan endohydrolase; Short=(1->3)-beta-glucanase; AltName: Full=Beta-1,3-endoglucanase; Flags: Precursor && PF00332:Glycosyl hydrolases family 17
123	HORVU.MOREX.r2.6HG0451160.1	2.98631	2.00094	0
124	HORVU.MOREX.r2.4HG0279340.1	2.96753	1.44923	P22180.1 RecName: Full=Plasma membrane ATPase 1; AltName: Full=Proton pump 1 && PF00690:Cation transporter/ATPase, N-terminus|PF00122:E1-E2 ATPase|PF00702:haloacid dehalogenase-like hydrolase
125	HORVU.MOREX.r2.1HG0076230.1	2.94203	1.21279	Q8VYE5.1 RecName: Full=Glucan endo-1,3-beta-glucosidase 12; AltName: Full=(1->3)-beta-glucan endohydrolase 12; Short=(1->3)-beta-glucanase 12; AltName: Full=Beta-1,3-endoglucanase 12; Short=Beta-1,3-glucanase 12; Flags: Precursor && PF07983:X8 domain
126	HORVU.MOREX.r2.6HG0522480.1	2.92194	2.15913	O81906.1 RecName: Full=G-type lectin S-receptor-like serine/threonine-protein kinase B120; Flags: Precursor && PF07714:Protein tyrosine kinase|PF01453:D-mannose binding lectin|PF08276:PAN-like domain|PF00954:S-locus glycoprotein domain
127	HORVU.MOREX.r2.1HG0036040.1	2.89782	2.32276	C0HJG8.1 RecName: Full=Basic secretory protease; AltName: Full=Boswellia basic secretory protease; Short=BBSP, partial [Boswellia serrata] && PF04450:Peptidase of plants and bacteria
128	HORVU.MOREX.r2.7HG0558540.1	2.89237	1.20779	PF13962:Domain of unknown function
129	HORVU.MOREX.r2.1HG0042460.1	2.81326	2.47905	0
130	HORVU.MOREX.r2.6HG0451100.1	2.81211	1.49832	Q9LMN7.1 RecName: Full=Wall-associated receptor kinase 5; Flags: Precursor && PF13947:Wall-associated receptor kinase galacturonan-binding|PF00069:Protein kinase domain
131	HORVU.MOREX.r2.3HG0253010.1	2.81151	2.42291	Q9C942.1 RecName: Full=Caffeoylshikimate esterase; AltName: Full=Lysophospholipase 2; Short=LysoPL2 && PF12146:Serine aminopeptidase, S33
132	HORVU.MOREX.r2.1HG0040660.1	2.80465	1.25091	Q06398.2 RecName: Full=Probable glutathione S-transferase GSTU6; AltName: Full=28 kDa cold-induced protein && PF13417:Glutathione S-transferase, N-terminal domain|PF13410:Glutathione S-transferase, C-terminal domain
133	HORVU.MOREX.r2.3HG0263430.1	2.79854	2.23506	O81906.1 RecName: Full=G-type lectin S-receptor-like serine/threonine-protein kinase B120; Flags: Precursor && PF07714:Protein tyrosine kinase
134	HORVU.MOREX.r2.3HG0191390.1	2.78627	2.52691	O64483.1 RecName: Full=Senescence-induced receptor-like serine/threonine-protein kinase; AltName: Full=FLG22-induced receptor-like kinase 1; Flags: Precursor && PF00069:Protein kinase domain|PF13855:Leucine rich repeat|PF12819:Carbohydrate-binding pr
135	HORVU.MOREX.r2.4HG0342120.1	2.78624	3.97234	O49873.1 RecName: Full=MLO protein homolog 1 && PF03094:Mlo family
136	HORVU.MOREX.r2.UnG0627300.1	2.76338	1.36453	Q9LMN7.1 RecName: Full=Wall-associated receptor kinase 5; Flags: Precursor && PF00069:Protein kinase domain|PF13947:Wall-associated receptor kinase galacturonan-binding
137	HORVU.MOREX.r2.5HG0445920.1	2.75622	1.62072	O65479.2 RecName: Full=Putative cysteine-rich receptor-like protein kinase 20; Short=Cysteine-rich RLK20; Flags: Precursor && PF01657:Salt stress response/antifungal|PF07714:Protein tyrosine kinase
138	HORVU.MOREX.r2.2HG0114130.1	2.71939	1.86123	Q9M069.2 RecName: Full=Glucan endo-1,3-beta-glucosidase 7; AltName: Full=(1->3)-beta-glucan endohydrolase 7; Short=(1->3)-beta-glucanase 7; AltName: Full=Beta-1,3-endoglucanase 7; Short=Beta-1,3-glucanase 7; Flags: Precursor && PF00332:Glycosyl hydro
139	HORVU.MOREX.r2.6HG0516400.1	2.69372	2.89576	Q9C5V5.2 RecName: Full=Glutamate receptor 2.8; AltName: Full=Ligand-gated ion channel 2.8; Flags: Precursor && PF00060:Ligand-gated ion channel|PF01094:Receptor family ligand binding region|PF00497:Bacterial extracellular solute-binding proteins, fam
140	HORVU.MOREX.r2.1HG0050640.1	2.67799	1.90281	Q7DNA1.1 RecName: Full=Chitinase 2; AltName: Full=Class I chitinase b; Short=OsChia1b; AltName: Full=Pathogenesis related (PR)-3 chitinase 2; Flags: Precursor && PF00187:Chitin recognition protein|PF00182:Chitinase class I
141	HORVU.MOREX.r2.3HG0200100.1	2.65664	2.69276	Q9FF86.1 RecName: Full=BAHD acyltransferase DCR; AltName: Full=Protein DEFECTIVE IN CUTICULAR RIDGES; AltName: Full=Protein PERMEABLE LEAVES 3 && PF02458:Transferase family
142	HORVU.MOREX.r2.5HG0424170.1	2.64505	1.12045	C0LGP4.1 RecName: Full=Probable LRR receptor-like serine/threonine-protein kinase At3g47570; Flags: Precursor && PF13855:Leucine rich repeat|PF08263:Leucine rich repeat N-terminal domain|PF00069:Protein kinase domain
143	HORVU.MOREX.r2.4HG0329560.1	2.63729	1.97012	Q94AZ2.2 RecName: Full=Sugar transport protein 13; AltName: Full=Hexose transporter 13; AltName: Full=Multicopy suppressor of snf4 deficiency protein 1 && PF00083:Sugar (and other) transporter
144	HORVU.MOREX.r2.3HG0187860.1	2.62488	1.92176	Q9FF31.1 RecName: Full=LEAF RUST 10 DISEASE-RESISTANCE LOCUS RECEPTOR-LIKE PROTEIN KINASE-like 2.1; AltName: Full=Probable receptor-like serine/threonine-protein kinase LRK10L-2.1; Flags: Precursor && PF07714:Protein tyrosine kinase|PF13947:Wall-asso
145	HORVU.MOREX.r2.3HG0201020.1	2.61866	2.36856	Q9FG13.1 RecName: Full=Probable carboxylesterase 15; AltName: Full=AtCXE15 && PF07859:alpha/beta hydrolase fold
146	HORVU.MOREX.r2.7HG0532280.1	2.60594	3.49605	Q8VZG8.3 RecName: Full=MDIS1-interacting receptor like kinase 2; Short=AtMIK2; AltName: Full=Probable LRR receptor-like serine/threonine-protein kinase At4g08850; Flags: Precursor && PF13855:Leucine rich repeat|PF00069:Protein kinase domain|PF08263:L
147	HORVU.MOREX.r2.2HG0172670.1	2.59404	3.08061	Q9LZD3.1 RecName: Full=Exocyst complex component EXO70A1; Short=AtExo70a1; AltName: Full=Exocyst subunit Exo70 family protein A1 && PF03081:Exo70 exocyst complex subunit
148	HORVU.MOREX.r2.7HG0592630.1	2.57063	2.67102	O80494.2 RecName: Full=F-box protein PP2-B15; AltName: Full=Protein PHLOEM PROTEIN 2-LIKE B15; Short=AtPP2-B15 && PF14299:Phloem protein 2|PF00646:F-box domain
149	HORVU.MOREX.r2.3HG0268090.1	2.56473	1.09445	Q9LDN2.1 RecName: Full=Uridine 5'-monophosphate synthase; Short=UMP synthase; Includes: RecName: Full=Orotate phosphoribosyltransferase; Short=OPRTase; Includes: RecName: Full=Orotidine 5'-phosphate decarboxylase; AltName: Full=OMPdecase && PF00215:O
150	HORVU.MOREX.r2.2HG0097090.1	2.54142	1.13174	0
151	HORVU.MOREX.r2.5HG0424970.1	2.53617	2.49771	Q9SGA8.1 RecName: Full=UDP-glycosyltransferase 83A1 && PF00201:UDP-glucoronosyl and UDP-glucosyl transferase
152	HORVU.MOREX.r2.1HG0067870.1	2.53509	1.82872	PF03168:Late embryogenesis abundant protein
153	HORVU.MOREX.r2.3HG0183270.1	2.52404	1.88517	0
154	HORVU.MOREX.r2.6HG0463330.1	2.52105	2.3464	Q9LMP1.1 RecName: Full=Wall-associated receptor kinase 2; Flags: Precursor && PF13947:Wall-associated receptor kinase galacturonan-binding|PF07714:Protein tyrosine kinase
155	HORVU.MOREX.r2.1HG0062420.1	2.51574	2.16646	Q9LMP1.1 RecName: Full=Wall-associated receptor kinase 2; Flags: Precursor && PF07645:Calcium-binding EGF domain|PF13947:Wall-associated receptor kinase galacturonan-binding|PF07714:Protein tyrosine kinase
156	HORVU.MOREX.r2.4HG0335550.1	2.5154	2.86805	PF09366:Protein of unknown function (DUF1997)
157	HORVU.MOREX.r2.3HG0187910.1	2.51136	2.38095	F4HQ20.1 RecName: Full=LEAF RUST 10 DISEASE-RESISTANCE LOCUS RECEPTOR-LIKE PROTEIN KINASE-like 2.5; AltName: Full=Probable receptor-like serine/threonine-protein kinase LRK10L-2.5; Flags: Precursor && PF13947:Wall-associated receptor kinase galacturo
158	HORVU.MOREX.r2.4HG0326480.1	2.49505	1.39237	Q9FYB5.2 RecName: Full=Chaperone protein dnaJ 11, chloroplastic; Short=AtDjC11; Short=AtJ11; Flags: Precursor && PF00226:DnaJ domain
159	HORVU.MOREX.r2.1HG0043930.1	2.48811	1.35266	Q8GZ84.2 RecName: Full=U-box domain-containing protein 36; AltName: Full=Plant U-box protein 36 && -
160	HORVU.MOREX.r2.2HG0152280.1	2.48668	2.09419	0
161	HORVU.MOREX.r2.2HG0108210.1	2.47692	1.45572	Q8VZ80.2 RecName: Full=Polyol transporter 5; AltName: Full=Protein POLYOL TRANSPORTER 5; Short=AtPLT5; AltName: Full=Sugar-proton symporter PLT5 && PF00083:Sugar (and other) transporter
162	HORVU.MOREX.r2.1HG0071220.1	2.44618	1.85872	B6TYV8.1 RecName: Full=Cell number regulator 2; AltName: Full=ZmCNR02 && PF04749:PLAC8 family
163	HORVU.MOREX.r2.3HG0255980.1	2.44578	2.33555	O64477.1 RecName: Full=G-type lectin S-receptor-like serine/threonine-protein kinase At2g19130; Flags: Precursor && PF01453:D-mannose binding lectin|PF08276:PAN-like domain|PF00954:S-locus glycoprotein domain|PF00069:Protein kinase domain
164	HORVU.MOREX.r2.7HG0530190.1	2.44244	4.33232	O81906.1 RecName: Full=G-type lectin S-receptor-like serine/threonine-protein kinase B120; Flags: Precursor && PF07714:Protein tyrosine kinase|PF01657:Salt stress response/antifungal
165	HORVU.MOREX.r2.1HG0011940.1	2.44105	2.91564	Q9ST02.2 RecName: Full=Nicotianamine aminotransferase A; AltName: Full=Nicotianamine aminotransferase III; Short=NAAT-III && PF00155:Aminotransferase class I and II
166	HORVU.MOREX.r2.1HG0068450.1	2.43763	2.28895	Q8RZX9.1 RecName: Full=AP2/ERF and B3 domain-containing protein Os01g0693400 && PF00847:AP2 domain|PF02362:B3 DNA binding domain
167	HORVU.MOREX.r2.4HG0343490.1	2.43529	2.73969	A7PZL3.1 RecName: Full=Probable polygalacturonase; Short=PG; AltName: Full=Pectinase && PF00295:Glycosyl hydrolases family 28
168	HORVU.MOREX.r2.7HG0533470.1	2.43037	1.33781	Q2R2D5.1 RecName: Full=Receptor kinase-like protein Xa21; Contains: RecName: Full=Receptor kinase-like protein Xa21, processed; Flags: Precursor && PF08263:Leucine rich repeat N-terminal domain|PF00069:Protein kinase domain
169	HORVU.MOREX.r2.3HG0182590.1	2.42756	1.67674	0
170	HORVU.MOREX.r2.5HG0414080.1	2.42046	2.23191	Q9FMK9.1 RecName: Full=Probable inactive purple acid phosphatase 29; Flags: Precursor && PF00149:Calcineurin-like phosphoesterase
171	HORVU.MOREX.r2.5HG0445910.1	2.39247	1.30957	Q8GWJ7.2 RecName: Full=Cysteine-rich receptor-like protein kinase 19; Short=Cysteine-rich RLK19; Flags: Precursor && PF01657:Salt stress response/antifungal|PF07714:Protein tyrosine kinase
172	HORVU.MOREX.r2.2HG0089560.1	2.38915	2.16084	O80939.1 RecName: Full=L-type lectin-domain containing receptor kinase IV.1; Short=Arabidopsis thaliana lectin-receptor kinase e; Short=AthlecRK-e; Short=LecRK-IV.1; AltName: Full=Lectin Receptor Kinase 1; Flags: Precursor && PF07714:Protein tyrosine
173	HORVU.MOREX.r2.3HG0239750.1	2.37521	1.63813	Q8GU89.1 RecName: Full=ABC transporter G family member 37; Short=OsABCG37; AltName: Full=Pleiotropic drug resistance protein 8; Short=OsPDR8 && PF14510:ABC-transporter extracellular N-terminal|PF00005:ABC transporter|PF01061:ABC-2 type transporter|PF
174	HORVU.MOREX.r2.6HG0522210.1	2.34454	1.51622	Q38834.2 RecName: Full=Disease resistance RPP13-like protein 4; AltName: Full=Disease resistance protein ZAR1; AltName: Full=Protein HOPZ-ACTIVATED RESISTANCE 1 && PF00931:NB-ARC domain
175	HORVU.MOREX.r2.7HG0618620.1	2.34002	3.13784	A6YIH8.1 RecName: Full=Premnaspirodiene oxygenase; Short=HPO; AltName: Full=Cytochrome P450 71D55 && PF00067:Cytochrome P450
176	HORVU.MOREX.r2.2HG0158630.1	2.32718	1.08424	Q8L7E3.2 RecName: Full=Vacuolar-sorting receptor 7; Short=AtVSR7; AltName: Full=BP80-like protein f; Short=AtBP80f; AltName: Full=Epidermal growth factor receptor-like protein 3; Short=AtELP3; Flags: Precursor && PF02225:PA domain|PF12662:Complement
177	HORVU.MOREX.r2.3HG0183300.1	2.32367	2.49087	0
178	HORVU.MOREX.r2.2HG0152020.1	2.31264	2.73859	Q0WUU6.1 RecName: Full=Probable polyol transporter 4 && PF00083:Sugar (and other) transporter
179	HORVU.MOREX.r2.1HG0057280.1	2.30276	1.565	Q42641.1 RecName: Full=Non-specific lipid-transfer protein A; Short=LTP A; AltName: Full=Wax-associated protein 9A; Flags: Precursor && PF00234:Protease inhibitor/seed storage/LTP family
180	HORVU.MOREX.r2.4HG0277890.1	2.29897	2.33274	P33679.2 RecName: Full=Zeamatin; Flags: Precursor && PF00314:Thaumatin family
181	HORVU.MOREX.r2.7HG0612220.1	2.28955	1.31089	0
182	HORVU.MOREX.r2.5HG0352010.1	2.28297	1.39119	P31110.1 RecName: Full=Thaumatin-like protein; Flags: Precursor && PF00314:Thaumatin family
183	HORVU.MOREX.r2.7HG0588540.1	2.28015	3.59253	O04266.1 RecName: Full=GTP-binding protein SAR1A && PF00025:ADP-ribosylation factor family
184	HORVU.MOREX.r2.7HG0588870.1	2.26852	2.95521	F4IC29.1 RecName: Full=Heavy metal-associated isoprenylated plant protein 28; Short=AtHIP28; Flags: Precursor && PF00403:Heavy-metal-associated domain
185	HORVU.MOREX.r2.1HG0004250.1	2.26696	2.656	Q7XA42.2 RecName: Full=Putative disease resistance protein RGA1; AltName: Full=RGA3-blb && PF00931:NB-ARC domain
186	HORVU.MOREX.r2.3HG0231980.1	2.25854	2.06921	PF11145:Protein of unknown function (DUF2921)
187	HORVU.MOREX.r2.5HG0398400.1	2.2387	1.88517	Q9FM19.1 RecName: Full=Hypersensitive-induced response protein 1; Short=AtHIR1 && PF01145:SPFH domain / Band 7 family
188	HORVU.MOREX.r2.1HG0002490.1	2.23193	2.58167	Q6EPG8.1 RecName: Full=Acetylserotonin O-methyltransferase 1; Short=OsASMT1 && PF00891:O-methyltransferase
189	HORVU.MOREX.r2.1HG0012070.1	2.229	1.31275	Q8VZG8.3 RecName: Full=MDIS1-interacting receptor like kinase 2; Short=AtMIK2; AltName: Full=Probable LRR receptor-like serine/threonine-protein kinase At4g08850; Flags: Precursor && PF08263:Leucine rich repeat N-terminal domain|PF00069:Protein kinas
190	HORVU.MOREX.r2.7HG0555000.1	2.22654	2.67117	P35792.1 RecName: Full=Pathogenesis-related protein PRB1-2; Flags: Precursor && PF00188:Cysteine-rich secretory protein family
191	HORVU.MOREX.r2.7HG0545660.1	2.22159	2.09558	PF07734:F-box associated|PF00646:F-box domain
192	HORVU.MOREX.r2.7HG0558860.1	2.21329	1.68338	PF13962:Domain of unknown function
193	HORVU.MOREX.r2.5HG0383330.1	2.21298	3.02572	PF03168:Late embryogenesis abundant protein
194	HORVU.MOREX.r2.2HG0089430.1	2.20714	1.74583	Q9M345.1 RecName: Full=L-type lectin-domain containing receptor kinase IV.2; Short=Arabidopsis thaliana lectin-receptor kinase a4; Short=AthlecRK-a4; Short=LecRK-IV.2; AltName: Full=Protein SMALL, GLUED-TOGETHER, AND COLLAPSED POLLEN; Flags: Precurso
195	HORVU.MOREX.r2.7HG0593130.1	2.20618	1.2947	0
196	HORVU.MOREX.r2.6HG0504490.1	2.18244	1.95729	Q9LPZ3.3 RecName: Full=G-type lectin S-receptor-like serine/threonine-protein kinase At1g11410; Flags: Precursor && PF07714:Protein tyrosine kinase
197	HORVU.MOREX.r2.1HG0036100.1	2.1618	3.02444	C0HJG8.1 RecName: Full=Basic secretory protease; AltName: Full=Boswellia basic secretory protease; Short=BBSP, partial [Boswellia serrata] && PF04450:Peptidase of plants and bacteria
198	HORVU.MOREX.r2.2HG0102330.1	2.15806	3.35854	Q9LMN6.1 RecName: Full=Wall-associated receptor kinase 4; Flags: Precursor && PF00069:Protein kinase domain|PF13947:Wall-associated receptor kinase galacturonan-binding
199	HORVU.MOREX.r2.6HG0521180.1	2.1564	2.02333	Q8W4G6.2 RecName: Full=Cysteine-rich receptor-like protein kinase 15; Short=Cysteine-rich RLK15; Flags: Precursor && PF00069:Protein kinase domain|PF01657:Salt stress response/antifungal
200	HORVU.MOREX.r2.7HG0538290.1	2.15383	2.11708	Q07423.1 RecName: Full=Hexose carrier protein HEX6 && PF00083:Sugar (and other) transporter
201	HORVU.MOREX.r2.7HG0613890.1	2.13652	2.61604	PF06813:Nodulin-like
202	HORVU.MOREX.r2.3HG0266500.1	2.12848	1.81653	B9EXZ6.1 RecName: Full=Amino-acid permease BAT1 homolog && PF13520:Amino acid permease
203	HORVU.MOREX.r2.5HG0396590.1	2.11806	2.37064	Q6H3Z9.2 RecName: Full=Endoglucanase 22; AltName: Full=Endo-1,4-beta glucanase 22; AltName: Full=OsGLU11; Flags: Precursor && PF00759:Glycosyl hydrolase family 9
204	HORVU.MOREX.r2.3HG0250910.1	2.11601	1.42428	Q8W030.1 RecName: Full=Zinc finger protein WIP4; AltName: Full=WIP-domain protein 4; Short=AtWIP4 && -
205	HORVU.MOREX.r2.7HG0542400.1	2.11309	1.56639	Q9T0A0.1 RecName: Full=Long chain acyl-CoA synthetase 4 && PF00501:AMP-binding enzyme
206	HORVU.MOREX.r2.5HG0433970.1	2.11165	2.57127	Q10BU2.1 RecName: Full=Germin-like protein 3-7; AltName: Full=Germin-like protein 7; Short=OsGER7; Flags: Precursor && PF00190:Cupin
207	HORVU.MOREX.r2.2HG0160580.1	2.11107	3.44976	O23913.1 RecName: Full=Ubiquinol oxidase 1b, mitochondrial; AltName: Full=Alternative oxidase 1b; Flags: Precursor && PF01786:Alternative oxidase
208	HORVU.MOREX.r2.2HG0142180.1	2.1048	2.30579	0
209	HORVU.MOREX.r2.3HG0231590.1	2.10004	1.92586	0
210	HORVU.MOREX.r2.2HG0129010.1	2.0896	1.80744	Q9SY14.1 RecName: Full=CSC1-like protein At4g02900 && PF13967:Late exocytosis, associated with Golgi transport|PF02714:Calcium-dependent channel, 7TM region, putative phosphate|PF14703:Cytosolic domain of 10TM putative phosphate transporter
211	HORVU.MOREX.r2.3HG0203700.1	2.0893	1.95444	Q9FJ45.1 RecName: Full=GDSL esterase/lipase At5g45910; AltName: Full=Extracellular lipase At5g45910; Flags: Precursor && PF00657:GDSL-like Lipase/Acylhydrolase
212	HORVU.MOREX.r2.2HG0079040.1	2.08526	1.80391	Q7G764.1 RecName: Full=Probable NAD(P)H-dependent oxidoreductase 1 && PF00248:Aldo/keto reductase family
213	HORVU.MOREX.r2.6HG0453810.1	2.07706	1.57682	0
214	HORVU.MOREX.r2.1HG0036030.1	2.06951	2.5318	C0HJG8.1 RecName: Full=Basic secretory protease; AltName: Full=Boswellia basic secretory protease; Short=BBSP, partial [Boswellia serrata] && PF04450:Peptidase of plants and bacteria
215	HORVU.MOREX.r2.1HG0057270.1	2.06835	2.01469	0
216	HORVU.MOREX.r2.6HG0455100.1	2.05792	2.0909	PF13855:Leucine rich repeat
217	HORVU.MOREX.r2.3HG0183930.1	2.05419	1.88273	Q9CAL3.1 RecName: Full=Cysteine-rich receptor-like protein kinase 2; Short=Cysteine-rich RLK2; Flags: Precursor && PF01657:Salt stress response/antifungal|PF00069:Protein kinase domain
218	HORVU.MOREX.r2.1HG0007120.1	2.05099	1.23942	O80939.1 RecName: Full=L-type lectin-domain containing receptor kinase IV.1; Short=Arabidopsis thaliana lectin-receptor kinase e; Short=AthlecRK-e; Short=LecRK-IV.1; AltName: Full=Lectin Receptor Kinase 1; Flags: Precursor && PF00139:Legume lectin do
219	HORVU.MOREX.r2.2HG0114080.1	2.04339	1.51819	Q0D5R2.1 RecName: Full=Cysteine-rich receptor-like protein kinase 10; Short=Cysteine-rich RLK10; Flags: Precursor && PF01657:Salt stress response/antifungal|PF07714:Protein tyrosine kinase
220	HORVU.MOREX.r2.6HG0451290.1	2.04198	1.72875	Q9XF43.1 RecName: Full=3-ketoacyl-CoA synthase 6; Short=KCS-6; AltName: Full=Cuticular protein 1; AltName: Full=Eceriferum 6; AltName: Full=Very long-chain fatty acid condensing enzyme 6; Short=VLCFA condensing enzyme 6 && PF08392:FAE1/Type III polyk
221	HORVU.MOREX.r2.5HG0400860.1	2.04125	2.04997	Q39224.1 RecName: Full=Protein SRG1; Short=AtSRG1; AltName: Full=Protein SENESCENCE-RELATED GENE 1 && PF03171:2OG-Fe(II) oxygenase superfamily|PF14226:non-haem dioxygenase in morphine synthesis N-terminal
222	HORVU.MOREX.r2.1HG0040480.1	2.03022	2.14699	Q9FUS8.1 RecName: Full=Glutathione S-transferase U17; Short=AtGSTU17; AltName: Full=GST class-tau member 17; AltName: Full=Glutathione S-transferase 30; AltName: Full=Protein EARLY RESPONSIVE TO DEHYDRATION 9 && PF00043:Glutathione S-transferase, C-t
223	HORVU.MOREX.r2.7HG0547790.1	2.02607	2.83546	Q9C5V5.2 RecName: Full=Glutamate receptor 2.8; AltName: Full=Ligand-gated ion channel 2.8; Flags: Precursor && PF00060:Ligand-gated ion channel|PF00497:Bacterial extracellular solute-binding proteins, family 3
224	HORVU.MOREX.r2.4HG0325190.1	2.02305	2.20511	PF13962:Domain of unknown function
225	HORVU.MOREX.r2.4HG0276520.1	2.01542	1.51911	Q8VZG8.3 RecName: Full=MDIS1-interacting receptor like kinase 2; Short=AtMIK2; AltName: Full=Probable LRR receptor-like serine/threonine-protein kinase At4g08850; Flags: Precursor && PF00069:Protein kinase domain|PF12799:Leucine Rich repeats (2 copie
226	HORVU.MOREX.r2.3HG0182900.1	2.00331	1.72061	Q9LY50.1 RecName: Full=Putative serine/threonine-protein kinase-like protein CCR3; AltName: Full=Protein CRINKLY 4 RELATED 3; Short=AtCRR3; Flags: Precursor && PF00069:Protein kinase domain
227	HORVU.MOREX.r2.2HG0129530.1	1.99496	1.93974	P23586.2 RecName: Full=Sugar transport protein 1; AltName: Full=Glucose transporter; AltName: Full=Hexose transporter 1 && PF00083:Sugar (and other) transporter
228	HORVU.MOREX.r2.7HG0611950.1	1.99382	2.38723	Q9SD62.1 RecName: Full=Putative receptor-like protein kinase At3g47110; Flags: Precursor && PF08263:Leucine rich repeat N-terminal domain|PF07714:Protein tyrosine kinase|PF13855:Leucine rich repeat
229	HORVU.MOREX.r2.3HG0187780.1	1.9825	1.49513	P0C5E2.3 RecName: Full=LEAF RUST 10 DISEASE-RESISTANCE LOCUS RECEPTOR-LIKE PROTEIN KINASE-like 1.2; AltName: Full=Probable receptor-like serine/threonine-protein kinase LRK10L-1.2; Flags: Precursor && PF14380:Wall-associated receptor kinase C-termina
230	HORVU.MOREX.r2.7HG0533920.1	1.97814	1.38973	Q9FF86.1 RecName: Full=BAHD acyltransferase DCR; AltName: Full=Protein DEFECTIVE IN CUTICULAR RIDGES; AltName: Full=Protein PERMEABLE LEAVES 3 && PF02458:Transferase family
231	HORVU.MOREX.r2.6HG0516920.1	1.97554	1.98562	Q94AZ2.2 RecName: Full=Sugar transport protein 13; AltName: Full=Hexose transporter 13; AltName: Full=Multicopy suppressor of snf4 deficiency protein 1 && PF00083:Sugar (and other) transporter
232	HORVU.MOREX.r2.7HG0532610.1	1.97125	1.41459	PF12796:Ankyrin repeats (3 copies)
233	HORVU.MOREX.r2.5HG0418250.1	1.95922	1.58733	O81906.1 RecName: Full=G-type lectin S-receptor-like serine/threonine-protein kinase B120; Flags: Precursor && PF01453:D-mannose binding lectin|PF07714:Protein tyrosine kinase|PF00954:S-locus glycoprotein domain|PF08276:PAN-like domain
234	HORVU.MOREX.r2.2HG0173360.1	1.95702	1.8322	O03982.1 RecName: Full=Heavy metal-associated isoprenylated plant protein 39; Short=AtHIP39; Flags: Precursor && PF00403:Heavy-metal-associated domain
235	HORVU.MOREX.r2.2HG0103420.1	1.95681	1.35692	Q8BKU8.1 RecName: Full=Transmembrane protein 87B; Flags: Precursor && PF06814:Lung seven transmembrane receptor
236	HORVU.MOREX.r2.7HG0554710.1	1.94876	1.29584	Q9SYP1.1 RecName: Full=DExH-box ATP-dependent RNA helicase DExH12; AltName: Full=BRR2 homolog A; Short=AtBRR2A; AltName: Full=Pre-mRNA-splicing helicase BRR2A; AltName: Full=Protein EMBRYO DEFECTIVE 1507 && PF00270:DEAD/DEAH box helicase|PF00271:Heli
237	HORVU.MOREX.r2.1HG0007110.1	1.94036	2.65688	0
238	HORVU.MOREX.r2.6HG0526180.1	1.93789	1.30789	Q9SXD5.2 RecName: Full=Flavin-containing monooxygenase FMO GS-OX-like 3; AltName: Full=Flavin-monooxygenase glucosinolate S-oxygenase-like 3 && PF00743:Flavin-binding monooxygenase-like
239	HORVU.MOREX.r2.2HG0097430.1	1.93754	1.0965	0
240	HORVU.MOREX.r2.1HG0046900.1	1.93118	1.69865	O81117.2 RecName: Full=Cytochrome P450 94A1; AltName: Full=P450-dependent fatty acid omega-hydroxylase && PF00067:Cytochrome P450
241	HORVU.MOREX.r2.2HG0178520.1	1.91611	2.15548	Q9FMV7.1 RecName: Full=Cytochrome P450 94B1 && PF00067:Cytochrome P450
242	HORVU.MOREX.r2.1HG0077220.1	1.89607	1.48354	Q8VZG2.1 RecName: Full=Protein HYPER-SENSITIVITY-RELATED 4; Short=AtHSR4; AltName: Full=BCS1-like protein && PF00004:ATPase family associated with various cellular activities (AAA)|PF14363:Domain associated at C-terminal with AAA
243	HORVU.MOREX.r2.2HG0173500.1	1.88392	2.15277	O03982.1 RecName: Full=Heavy metal-associated isoprenylated plant protein 39; Short=AtHIP39; Flags: Precursor && PF00403:Heavy-metal-associated domain
244	HORVU.MOREX.r2.2HG0089450.1	1.87357	1.79197	O80939.1 RecName: Full=L-type lectin-domain containing receptor kinase IV.1; Short=Arabidopsis thaliana lectin-receptor kinase e; Short=AthlecRK-e; Short=LecRK-IV.1; AltName: Full=Lectin Receptor Kinase 1; Flags: Precursor && PF00139:Legume lectin do
245	HORVU.MOREX.r2.1HG0050270.1	1.86729	1.18003	PF13968:Domain of unknown function (DUF4220)|PF04578:Protein of unknown function, DUF594
246	HORVU.MOREX.r2.7HG0616110.1	1.85388	1.24435	PF08263:Leucine rich repeat N-terminal domain
247	HORVU.MOREX.r2.3HG0193470.1	1.82795	3.64522	Q9LZJ6.1 RecName: Full=RING-H2 finger protein ATL5; AltName: Full=RING-type E3 ubiquitin transferase ATL5 && PF13639:Ring finger domain
248	HORVU.MOREX.r2.5HG0434980.1	1.823	2.08782	Q4R1I9.1 RecName: Full=Anthocyanidin 5,3-O-glucosyltransferase; AltName: Full=UDP-glucose: anthocyanidin 5,3-O-glucosyltransferase && PF00201:UDP-glucoronosyl and UDP-glucosyl transferase
249	HORVU.MOREX.r2.3HG0249820.1	1.81799	1.07304	Q9FEQ8.1 RecName: Full=Peroxidase 2; AltName: Full=Plasma membrane-bound peroxidase 2; Short=pmPOX2; Flags: Precursor && PF00141:Peroxidase
250	HORVU.MOREX.r2.2HG0160590.1	1.81653	2.63704	O23913.1 RecName: Full=Ubiquinol oxidase 1b, mitochondrial; AltName: Full=Alternative oxidase 1b; Flags: Precursor && PF01786:Alternative oxidase
251	HORVU.MOREX.r2.5HG0409490.1	1.812	1.0681	Q5MAU8.1 RecName: Full=Probable inactive purple acid phosphatase 27; Flags: Precursor && PF00149:Calcineurin-like phosphoesterase|PF16656:Purple acid Phosphatase, N-terminal domain|PF14008:Iron/zinc purple acid phosphatase-like protein C
252	HORVU.MOREX.r2.UnG0632130.1	1.80142	3.69171	P46032.1 RecName: Full=Protein NRT1/ PTR FAMILY 8.3; Short=AtNPF8.3; AltName: Full=Histidine-transporting protein; AltName: Full=Peptide transporter PTR2 && PF00854:POT family
253	HORVU.MOREX.r2.5HG0426760.1	1.78226	1.36789	O80939.1 RecName: Full=L-type lectin-domain containing receptor kinase IV.1; Short=Arabidopsis thaliana lectin-receptor kinase e; Short=AthlecRK-e; Short=LecRK-IV.1; AltName: Full=Lectin Receptor Kinase 1; Flags: Precursor && PF00069:Protein kinase d
254	HORVU.MOREX.r2.1HG0066800.1	1.76866	1.36927	0
255	HORVU.MOREX.r2.6HG0464420.1	1.76735	2.4656	Q9FWX7.1 RecName: Full=ABC transporter B family member 11; Short=ABC transporter ABCB.11; Short=AtABCB11; AltName: Full=Multidrug resistance protein 8; AltName: Full=P-glycoprotein 11 && PF00664:ABC transporter transmembrane region|PF00005:ABC transp
256	HORVU.MOREX.r2.2HG0089500.1	1.76476	1.75193	Q9M2S4.1 RecName: Full=L-type lectin-domain containing receptor kinase S.4; Short=LecRK-S.4; Flags: Precursor && PF00069:Protein kinase domain
257	HORVU.MOREX.r2.3HG0232500.1	1.75758	2.09862	0
258	HORVU.MOREX.r2.3HG0186980.1	1.75722	2.33134	0
259	HORVU.MOREX.r2.5HG0398010.1	1.75126	2.72595	Q9SBQ9.1 RecName: Full=Flavonoid 3'-monooxygenase; AltName: Full=Cytochrome P450 75B2; AltName: Full=Flavonoid 3'-hydroxylase [Petunia x hybrida] && PF00067:Cytochrome P450
260	HORVU.MOREX.r2.4HG0332500.1	1.74699	1.61379	Q8VZ80.2 RecName: Full=Polyol transporter 5; AltName: Full=Protein POLYOL TRANSPORTER 5; Short=AtPLT5; AltName: Full=Sugar-proton symporter PLT5 && PF00083:Sugar (and other) transporter
261	HORVU.MOREX.r2.3HG0199680.1	1.74543	1.46984	Q9ZQ96.1 RecName: Full=UDP-glycosyltransferase 73C3 && PF00201:UDP-glucoronosyl and UDP-glucosyl transferase
262	HORVU.MOREX.r2.5HG0408540.1	1.73903	1.28005	Q06915.1 RecName: Full=Probable glucan endo-1,3-beta-glucosidase A6; AltName: Full=(1->3)-beta-glucan endohydrolase; Short=(1->3)-beta-glucanase; AltName: Full=Anther-specific protein A6; AltName: Full=Beta-1,3-endoglucanase; AltName: Full=Protein MA
263	HORVU.MOREX.r2.5HG0393010.1	1.73342	1.78511	C0LGG4.2 RecName: Full=Probable LRR receptor-like serine/threonine-protein kinase At1g51860; Flags: Precursor && PF12819:Carbohydrate-binding protein of the ER|PF07714:Protein tyrosine kinase
264	HORVU.MOREX.r2.6HG0449810.1	1.73227	1.06571	C0LGP4.1 RecName: Full=Probable LRR receptor-like serine/threonine-protein kinase At3g47570; Flags: Precursor && PF00069:Protein kinase domain
265	HORVU.MOREX.r2.7HG0583610.1	1.72601	1.1796	Q9FKS8.1 RecName: Full=Lysine histidine transporter 1 && PF01490:Transmembrane amino acid transporter protein
266	HORVU.MOREX.r2.1HG0077380.1	1.71724	1.26861	Q9LXA5.1 RecName: Full=L-type lectin-domain containing receptor kinase IX.1; Short=LecRK-IX.1; Flags: Precursor && PF00069:Protein kinase domain|PF00139:Legume lectin domain
267	HORVU.MOREX.r2.6HG0523890.1	1.70062	2.91322	Q7XBQ9.1 RecName: Full=Disease resistance protein RGA2; AltName: Full=Blight resistance protein RPI; AltName: Full=RGA2-blb && PF13855:Leucine rich repeat|PF00931:NB-ARC domain|PF12799:Leucine Rich repeats (2 copies)
268	HORVU.MOREX.r2.4HG0294660.1	1.69874	1.15639	Q8RWD5.1 RecName: Full=Coiled-coil domain-containing protein SCD2; AltName: Full=Protein STOMATAL CYTOKINESIS DEFECTIVE 2 && -
269	HORVU.MOREX.r2.6HG0525720.1	1.69538	1.64372	Q7XA39.1 RecName: Full=Putative disease resistance protein RGA4; AltName: Full=RGA4-blb && PF00931:NB-ARC domain
270	HORVU.MOREX.r2.6HG0508040.1	1.66598	2.01571	Q84MS3.1 RecName: Full=Probable potassium transporter 16; AltName: Full=OsHAK16 && PF02705:K+ potassium transporter
271	HORVU.MOREX.r2.5HG0394580.1	1.66487	1.71908	PF07690:Major Facilitator Superfamily
272	HORVU.MOREX.r2.4HG0297760.1	1.65898	1.87084	PF03168:Late embryogenesis abundant protein
273	HORVU.MOREX.r2.4HG0319270.1	1.65274	2.22944	PF06880:Protein of unknown function (DUF1262)
274	HORVU.MOREX.r2.2HG0088550.1	1.65192	1.62813	O49621.1 RecName: Full=MLO-like protein 1; Short=AtMlo1; AltName: Full=MLO protein homolog 1; Short=AtMlo-H1 && PF03094:Mlo family
275	HORVU.MOREX.r2.6HG0524700.1	1.64593	2.52716	Q9M345.1 RecName: Full=L-type lectin-domain containing receptor kinase IV.2; Short=Arabidopsis thaliana lectin-receptor kinase a4; Short=AthlecRK-a4; Short=LecRK-IV.2; AltName: Full=Protein SMALL, GLUED-TOGETHER, AND COLLAPSED POLLEN; Flags: Precurso
276	HORVU.MOREX.r2.7HG0604430.1	1.62278	1.27353	Q9LMN7.1 RecName: Full=Wall-associated receptor kinase 5; Flags: Precursor && PF00069:Protein kinase domain|PF13947:Wall-associated receptor kinase galacturonan-binding
277	HORVU.MOREX.r2.3HG0233240.1	1.6071	1.18265	PF14380:Wall-associated receptor kinase C-terminal|PF13947:Wall-associated receptor kinase galacturonan-binding
278	HORVU.MOREX.r2.3HG0262590.1	1.60604	1.34207	PF13855:Leucine rich repeat
279	HORVU.MOREX.r2.5HG0380540.1	1.59516	1.29748	0
280	HORVU.MOREX.r2.7HG0564280.1	1.59413	1.00616	Q84YK8.1 RecName: Full=Probable lipoxygenase 8, chloroplastic; Flags: Precursor && PF00305:Lipoxygenase
281	HORVU.MOREX.r2.5HG0399170.1	1.59208	2.67814	Q8GXG6.2 RecName: Full=Hydroxyproline O-galactosyltransferase GALT4; AltName: Full=Beta-1,3-galactosyltransferase 17 && PF01762:Galactosyltransferase
282	HORVU.MOREX.r2.1HG0073230.1	1.58086	2.69082	O65468.2 RecName: Full=Cysteine-rich receptor-like protein kinase 8; Short=Cysteine-rich RLK8; Flags: Precursor && PF01657:Salt stress response/antifungal|PF00069:Protein kinase domain
283	HORVU.MOREX.r2.5HG0398000.1	1.57747	2.66992	Q9SBQ9.1 RecName: Full=Flavonoid 3'-monooxygenase; AltName: Full=Cytochrome P450 75B2; AltName: Full=Flavonoid 3'-hydroxylase [Petunia x hybrida] && PF00067:Cytochrome P450
284	HORVU.MOREX.r2.5HG0368520.1	1.56662	1.91643	Q0WVV6.1 RecName: Full=Calmodulin-binding protein 60 D && PF07887:Calmodulin binding protein-like
285	HORVU.MOREX.r2.1HG0058150.1	1.56538	1.43446	O26373.1 RecName: Full=UPF0098 protein MTH_273 && PF01161:Phosphatidylethanolamine-binding protein
286	HORVU.MOREX.r2.1HG0055410.1	1.56512	1.0495	Q65X71.1 RecName: Full=Probable calcium-transporting ATPase 6, plasma membrane-type; AltName: Full=Ca(2+)-ATPase isoform 6 && PF00689:Cation transporting ATPase, C-terminus|PF00122:E1-E2 ATPase|PF00690:Cation transporter/ATPase, N-terminus|PF12515:Ca
287	HORVU.MOREX.r2.1HG0051720.1	1.56095	1.77147	Q9FG13.1 RecName: Full=Probable carboxylesterase 15; AltName: Full=AtCXE15 && PF07859:alpha/beta hydrolase fold
288	HORVU.MOREX.r2.3HG0244560.1	1.52626	1.61792	O81906.1 RecName: Full=G-type lectin S-receptor-like serine/threonine-protein kinase B120; Flags: Precursor && PF08276:PAN-like domain|PF01453:D-mannose binding lectin|PF07714:Protein tyrosine kinase|PF00954:S-locus glycoprotein domain
289	HORVU.MOREX.r2.UnG0624270.1	1.51719	1.64368	0
290	HORVU.MOREX.r2.7HG0545680.1	1.50578	1.101	O80939.1 RecName: Full=L-type lectin-domain containing receptor kinase IV.1; Short=Arabidopsis thaliana lectin-receptor kinase e; Short=AthlecRK-e; Short=LecRK-IV.1; AltName: Full=Lectin Receptor Kinase 1; Flags: Precursor && PF00139:Legume lectin do
291	HORVU.MOREX.r2.2HG0143070.1	1.50129	1.44224	Q66HG4.1 RecName: Full=Aldose 1-epimerase; AltName: Full=Galactose mutarotase && PF01263:Aldose 1-epimerase
292	HORVU.MOREX.r2.3HG0183290.1	1.49997	1.32306	0
293	HORVU.MOREX.r2.6HG0501820.1	1.49604	2.16112	Q8GXN2.2 RecName: Full=Protein NRT1/ PTR FAMILY 7.2; Short=AtNPF7.2; AltName: Full=Nitrate transporter 1.8 && PF00854:POT family
294	HORVU.MOREX.r2.5HG0350950.1	1.48283	1.48381	0
295	HORVU.MOREX.r2.3HG0260790.1	1.48189	2.45316	Q9UU99.1 RecName: Full=CRAL-TRIO domain-containing protein C23B6.04c && PF00650:CRAL/TRIO domain
296	HORVU.MOREX.r2.1HG0058090.1	1.47935	1.61926	Q9SRM0.1 RecName: Full=RING-H2 finger protein ATL66; AltName: Full=RING-type E3 ubiquitin transferase ATL66 && PF13639:Ring finger domain
297	HORVU.MOREX.r2.5HG0350340.1	1.47583	1.24351	0
298	HORVU.MOREX.r2.1HG0069320.1	1.45932	2.19512	Q9USX0.1 RecName: Full=Beta-1,3-galactosyltransferase pvg3; AltName: Full=Meiotically up-regulated gene 49 protein; AltName: Full=Pyruvylated Gal-beta-1,3-epitope synthesis protein 3; Short=PvGal synthesis protein 3 && -
299	HORVU.MOREX.r2.5HG0385340.1	1.45167	1.6233	P29036.2 RecName: Full=Ferritin-1, chloroplastic; AltName: Full=ZmFer1; Flags: Precursor && PF00210:Ferritin-like domain
300	HORVU.MOREX.r2.7HG0555290.1	1.43764	1.27067	Q8L612.1 RecName: Full=MACPF domain-containing protein At1g14780 && PF01823:MAC/Perforin domain
301	HORVU.MOREX.r2.1HG0019120.1	1.43069	1.31949	0
302	HORVU.MOREX.r2.3HG0187850.1	1.42074	1.03221	F4HQ22.1 RecName: Full=LEAF RUST 10 DISEASE-RESISTANCE LOCUS RECEPTOR-LIKE PROTEIN KINASE-like 2.4; AltName: Full=Probable receptor-like serine/threonine-protein kinase LRK10L-2.4; Flags: Precursor && PF00069:Protein kinase domain|PF13947:Wall-associ
303	HORVU.MOREX.r2.2HG0088540.1	1.4207	3.05665	O49621.1 RecName: Full=MLO-like protein 1; Short=AtMlo1; AltName: Full=MLO protein homolog 1; Short=AtMlo-H1 && PF03094:Mlo family
304	HORVU.MOREX.r2.6HG0508290.1	1.41968	1.60485	Q9C971.1 RecName: Full=Gibberellin 3-beta-dioxygenase 4; AltName: Full=GA 3-oxidase 4; Short=AtGA3ox3; Short=AtGA3ox4; AltName: Full=Gibberellin 3 beta-hydroxylase 4 && PF03171:2OG-Fe(II) oxygenase superfamily
305	HORVU.MOREX.r2.2HG0084430.1	1.41741	1.25226	O81905.1 RecName: Full=Receptor-like serine/threonine-protein kinase SD1-8; AltName: Full=Arabidopsis thaliana receptor kinase 3; AltName: Full=S-domain-1 (SD1) receptor kinase 8; Short=SD1-8; Flags: Precursor && PF00069:Protein kinase domain|PF01453
306	HORVU.MOREX.r2.3HG0195530.1	1.41232	1.48024	PF13855:Leucine rich repeat
307	HORVU.MOREX.r2.3HG0246450.1	1.41133	1.57471	O64483.1 RecName: Full=Senescence-induced receptor-like serine/threonine-protein kinase; AltName: Full=FLG22-induced receptor-like kinase 1; Flags: Precursor && PF07714:Protein tyrosine kinase|PF12819:Carbohydrate-binding protein of the ER
308	HORVU.MOREX.r2.5HG0410760.1	1.40707	1.44857	B7F7K7.1 RecName: Full=Beta-glucosidase 31; Short=Os9bglu31; Flags: Precursor && PF00232:Glycosyl hydrolase family 1
309	HORVU.MOREX.r2.2HG0168740.1	1.40606	1.59157	0
310	HORVU.MOREX.r2.3HG0245260.1	1.39494	1.27002	Q9SZY3.1 RecName: Full=Subtilisin-like protease SBT3.8; AltName: Full=Subtilase subfamily 3 member 8; Short=AtSBT3.8; Flags: Precursor && PF00082:Subtilase family|PF05922:Peptidase inhibitor I9
311	HORVU.MOREX.r2.7HG0565210.1	1.37548	1.43189	Q9FG33.1 RecName: Full=Probable L-type lectin-domain containing receptor kinase S.5; Short=LecRK-S.5; Flags: Precursor && PF00139:Legume lectin domain|PF07714:Protein tyrosine kinase
312	HORVU.MOREX.r2.2HG0164040.1	1.37542	1.03595	Q9LFD5.1 RecName: Full=Binding partner of ACD11 1 && -
313	HORVU.MOREX.r2.6HG0501710.1	1.36081	3.16874	Q9LY41.1 RecName: Full=E3 ubiquitin-protein ligase ATL4; AltName: Full=Protein ARABIDOPSIS TOXICOS EN LEVADURA 4; Short=Protein ATL4; AltName: Full=RING-H2 finger X1a; AltName: Full=RING-H2 zinc finger protein ATL4; AltName: Full=RING-H2 zinc finger
314	HORVU.MOREX.r2.3HG0200880.1	1.3602	2.25227	O81905.1 RecName: Full=Receptor-like serine/threonine-protein kinase SD1-8; AltName: Full=Arabidopsis thaliana receptor kinase 3; AltName: Full=S-domain-1 (SD1) receptor kinase 8; Short=SD1-8; Flags: Precursor && PF00954:S-locus glycoprotein domain|P
315	HORVU.MOREX.r2.5HG0397720.1	1.35071	1.57674	Q75IC7.1 RecName: Full=Secretory carrier-associated membrane protein 4; Short=Secretory carrier membrane protein 4 && PF04144:SCAMP family
316	HORVU.MOREX.r2.3HG0187140.1	1.34514	1.23769	Q08632.1 RecName: Full=Short-chain type dehydrogenase/reductase && PF00106:short chain dehydrogenase
317	HORVU.MOREX.r2.3HG0191180.1	1.34379	1.36908	O64477.1 RecName: Full=G-type lectin S-receptor-like serine/threonine-protein kinase At2g19130; Flags: Precursor && PF00954:S-locus glycoprotein domain|PF08276:PAN-like domain|PF00069:Protein kinase domain|PF01453:D-mannose binding lectin
318	HORVU.MOREX.r2.2HG0085900.1	1.3351	1.10852	C0LGP4.1 RecName: Full=Probable LRR receptor-like serine/threonine-protein kinase At3g47570; Flags: Precursor && PF13855:Leucine rich repeat|PF08263:Leucine rich repeat N-terminal domain|PF00069:Protein kinase domain
319	HORVU.MOREX.r2.6HG0451700.1	1.31773	2.07722	Q9LMP1.1 RecName: Full=Wall-associated receptor kinase 2; Flags: Precursor && PF00069:Protein kinase domain|PF13947:Wall-associated receptor kinase galacturonan-binding
320	HORVU.MOREX.r2.5HG0427610.1	1.30934	1.57227	Q9FKL6.1 RecName: Full=Calmodulin-binding protein 60 B && PF07887:Calmodulin binding protein-like
321	HORVU.MOREX.r2.2HG0108200.1	1.30624	1.46568	Q9XIH7.1 RecName: Full=Putative polyol transporter 1 && PF00083:Sugar (and other) transporter
322	HORVU.MOREX.r2.2HG0166390.1	1.30521	1.28616	A2YZ01.2 RecName: Full=Beta-fructofuranosidase, insoluble isoenzyme 7; AltName: Full=Cell wall beta-fructosidase 7; AltName: Full=Invertase 7; AltName: Full=OsCIN7; AltName: Full=Sucrose hydrolase 7; Flags: Precursor && PF08244:Glycosyl hydrolases fa
323	HORVU.MOREX.r2.7HG0588410.1	1.30059	1.1606	Q8W571.3 RecName: Full=RING-H2 finger protein ATL32; AltName: Full=RING-type E3 ubiquitin transferase ATL32; Flags: Precursor && PF13639:Ring finger domain
324	HORVU.MOREX.r2.1HG0060880.1	1.29909	2.50556	Q8W4G6.2 RecName: Full=Cysteine-rich receptor-like protein kinase 15; Short=Cysteine-rich RLK15; Flags: Precursor && PF01657:Salt stress response/antifungal|PF07714:Protein tyrosine kinase
325	HORVU.MOREX.r2.3HG0195540.1	1.29855	1.22757	PF13855:Leucine rich repeat|PF08263:Leucine rich repeat N-terminal domain
326	HORVU.MOREX.r2.7HG0620190.1	1.29093	1.40197	Q8VYV9.1 RecName: Full=Aspartyl protease family protein 1; Flags: Precursor && PF14543:Xylanase inhibitor N-terminal|PF14541:Xylanase inhibitor C-terminal
327	HORVU.MOREX.r2.7HG0611600.1	1.28798	2.39442	Q9LXA5.1 RecName: Full=L-type lectin-domain containing receptor kinase IX.1; Short=LecRK-IX.1; Flags: Precursor && PF07714:Protein tyrosine kinase|PF00139:Legume lectin domain
328	HORVU.MOREX.r2.5HG0399360.1	1.27624	1.17032	Q9C5V5.2 RecName: Full=Glutamate receptor 2.8; AltName: Full=Ligand-gated ion channel 2.8; Flags: Precursor && PF00060:Ligand-gated ion channel|PF01094:Receptor family ligand binding region|PF00497:Bacterial extracellular solute-binding proteins, fam
329	HORVU.MOREX.r2.3HG0195710.1	1.27314	1.70972	Q07423.1 RecName: Full=Hexose carrier protein HEX6 && PF00083:Sugar (and other) transporter
330	HORVU.MOREX.r2.2HG0164880.1	1.27132	1.33119	Q2R2D5.1 RecName: Full=Receptor kinase-like protein Xa21; Contains: RecName: Full=Receptor kinase-like protein Xa21, processed; Flags: Precursor && PF13855:Leucine rich repeat|PF08263:Leucine rich repeat N-terminal domain|PF00069:Protein kinase domai
331	HORVU.MOREX.r2.3HG0233940.1	1.26974	1.008	Q7FAZ3.1 RecName: Full=G-type lectin S-receptor-like serine/threonine-protein kinase LECRK1; Short=OsLecRK1; AltName: Full=OsRLCK134; Flags: Precursor && PF00069:Protein kinase domain|PF01453:D-mannose binding lectin
332	HORVU.MOREX.r2.1HG0040510.1	1.26326	1.79373	Q06398.2 RecName: Full=Probable glutathione S-transferase GSTU6; AltName: Full=28 kDa cold-induced protein && PF13417:Glutathione S-transferase, N-terminal domain|PF13410:Glutathione S-transferase, C-terminal domain
333	HORVU.MOREX.r2.1HG0045530.1	1.25826	2.12907	PF03208:PRA1 family protein
334	HORVU.MOREX.r2.5HG0425810.1	1.23724	1.03008	Q43731.1 RecName: Full=Peroxidase 50; Short=Atperox P50; AltName: Full=ATP9a; AltName: Full=PRXR2; Flags: Precursor && PF00141:Peroxidase
335	HORVU.MOREX.r2.7HG0556360.1	1.22712	1.15247	Q9SX20.1 RecName: Full=Protein NRT1/ PTR FAMILY 3.1; Short=AtNPF3.1 && PF00854:POT family
336	HORVU.MOREX.r2.7HG0533910.1	1.2242	1.29911	O81833.1 RecName: Full=G-type lectin S-receptor-like serine/threonine-protein kinase SD1-1; AltName: Full=S-domain-1 (SD1) receptor kinase 1; Short=SD1-1; Flags: Precursor && PF00069:Protein kinase domain
337	HORVU.MOREX.r2.6HG0511840.1	1.22361	2.06329	F8WKW1.1 RecName: Full=7-deoxyloganetin glucosyltransferase; AltName: Full=Genipin glucosyltransferase; AltName: Full=UDP-glucose glucosyltransferase 2; Short=GjUGT2; AltName: Full=UDP-glycosyltransferase 85A24 && PF00201:UDP-glucoronosyl and UDP-glu
338	HORVU.MOREX.r2.1HG0047130.1	1.22251	1.09446	P04399.1 RecName: Full=Protein synthesis inhibitor II; AltName: Full=Ribosome-inactivating protein II; AltName: Full=rRNA N-glycosidase && PF00161:Ribosome inactivating protein
339	HORVU.MOREX.r2.3HG0187790.1	1.2193	2.1966	F4KA51.2 RecName: Full=LEAF RUST 10 DISEASE-RESISTANCE LOCUS RECEPTOR-LIKE PROTEIN KINASE-like 2.3; AltName: Full=Probable receptor-like serine/threonine-protein kinase LRK10L-2.3; Flags: Precursor && PF07714:Protein tyrosine kinase
340	HORVU.MOREX.r2.4HG0318370.1	1.2184	1.12513	Q8VZF1.1 RecName: Full=Acetate/butyrate--CoA ligase AAE7, peroxisomal; AltName: Full=AMP-binding protein 7; Short=AtAMPBP7; AltName: Full=Acetyl-CoA synthetase; AltName: Full=Acyl-activating enzyme 7; AltName: Full=Butyryl-CoA synthetase; AltName: Fu
341	HORVU.MOREX.r2.7HG0554980.1	1.21232	1.61965	P35792.1 RecName: Full=Pathogenesis-related protein PRB1-2; Flags: Precursor && PF00188:Cysteine-rich secretory protein family
342	HORVU.MOREX.r2.6HG0521020.1	1.20501	1.69621	Q9LMN8.2 RecName: Full=Wall-associated receptor kinase 3; Flags: Precursor && PF07714:Protein tyrosine kinase
343	HORVU.MOREX.r2.5HG0399370.1	1.19698	1.85977	Q8LGN0.3 RecName: Full=Glutamate receptor 2.7; AltName: Full=Ligand-gated ion channel 2.7; Flags: Precursor && PF00497:Bacterial extracellular solute-binding proteins, family 3|PF00060:Ligand-gated ion channel|PF01094:Receptor family ligand binding r
344	HORVU.MOREX.r2.2HG0177480.1	1.18895	1.25183	Q25AG5.1 RecName: Full=Elicitor-responsive protein 3; AltName: Full=16 kDa phloem protein; AltName: Full=RPP16 >Q0JBH9.1 RecName: Full=Elicitor-responsive protein 3; Short=OsERG3; AltName: Full=16 kDa phloem protein; AltName: Full=RPP16 && PF00168:C2
345	HORVU.MOREX.r2.7HG0537810.1	1.18081	1.02543	C0LGX3.1 RecName: Full=LRR receptor-like serine/threonine-protein kinase HSL2; AltName: Full=Protein HAESA-LIKE2; Flags: Precursor && PF13855:Leucine rich repeat|PF00069:Protein kinase domain
346	HORVU.MOREX.r2.4HG0315710.1	1.17843	1.17828	PF04434:SWIM zinc finger|PF10551:MULE transposase domain
347	HORVU.MOREX.r2.4HG0343410.1	1.17523	1.19004	Q9NY47.2 RecName: Full=Voltage-dependent calcium channel subunit alpha-2/delta-2; AltName: Full=Voltage-gated calcium channel subunit alpha-2/delta-2; Contains: RecName: Full=Voltage-dependent calcium channel subunit alpha-2-2; Contains: RecName: Ful
348	HORVU.MOREX.r2.1HG0055640.1	1.15673	1.15636	Q949Z1.1 RecName: Full=Polygalacturonase At1g48100; Short=PG; AltName: Full=Pectinase At1g48100; Flags: Precursor && PF00295:Glycosyl hydrolases family 28
349	HORVU.MOREX.r2.1HG0014880.1	1.15044	1.01199	Q9MAA2.1 RecName: Full=Phosphoglycerate mutase-like protein AT74; Short=At-74 && PF00300:Histidine phosphatase superfamily (branch 1)
350	HORVU.MOREX.r2.2HG0114510.1	1.14547	1.3382	O65479.2 RecName: Full=Putative cysteine-rich receptor-like protein kinase 20; Short=Cysteine-rich RLK20; Flags: Precursor && PF07714:Protein tyrosine kinase|PF01657:Salt stress response/antifungal
351	HORVU.MOREX.r2.1HG0054060.1	1.128	1.3259	0
352	HORVU.MOREX.r2.5HG0410890.1	1.12663	1.13943	0
353	HORVU.MOREX.r2.7HG0540020.1	1.10605	1.2386	Q9LU14.1 RecName: Full=GDSL esterase/lipase APG; AltName: Full=Extracellular lipase APG; Flags: Precursor && PF00657:GDSL-like Lipase/Acylhydrolase
354	HORVU.MOREX.r2.7HG0618780.1	1.1006	1.46646	Q9LUC8.1 RecName: Full=Cytochrome P450 72A13 && PF00067:Cytochrome P450
355	HORVU.MOREX.r2.4HG0278450.1	1.08786	1.72483	0
356	HORVU.MOREX.r2.7HG0535520.1	1.08779	1.76395	Q9LPL3.1 RecName: Full=Probable indole-3-pyruvate monooxygenase YUCCA11; AltName: Full=Flavin-containing monooxygenase YUCCA11 && PF00743:Flavin-binding monooxygenase-like
357	HORVU.MOREX.r2.2HG0104380.1	1.08454	1.53988	Q5G8Z3.1 RecName: Full=Protein EGG APPARATUS-1; AltName: Full=ZmEA1 && -
358	HORVU.MOREX.r2.2HG0097170.1	1.08206	1.13648	0
359	HORVU.MOREX.r2.3HG0209060.1	1.07072	1.26376	Q9C519.1 RecName: Full=WRKY transcription factor 6; AltName: Full=WRKY DNA-binding protein 6; Short=AtWRKY6 && PF03106:WRKY DNA -binding domain
360	HORVU.MOREX.r2.1HG0058210.1	1.06393	1.07666	Q84KJ7.1 RecName: Full=Ammonium transporter 2 member 1; Short=OsAMT2;1 && PF00909:Ammonium Transporter Family
361	HORVU.MOREX.r2.3HG0186320.1	1.03545	1.37726	Q9LIN2.1 RecName: Full=GDSL esterase/lipase At3g26430; AltName: Full=Extracellular lipase At3g26430; Flags: Precursor && PF00657:GDSL-like Lipase/Acylhydrolase
362	HORVU.MOREX.r2.6HG0467970.1	1.02212	1.39057	O80939.1 RecName: Full=L-type lectin-domain containing receptor kinase IV.1; Short=Arabidopsis thaliana lectin-receptor kinase e; Short=AthlecRK-e; Short=LecRK-IV.1; AltName: Full=Lectin Receptor Kinase 1; Flags: Precursor && PF00069:Protein kinase d
363	HORVU.MOREX.r2.6HG0496060.1	1.01673	1.79395	Q9M2Z4.1 RecName: Full=Membrane steroid-binding protein 2; Short=AtMP2; AltName: Full=Membrane-associated progesterone-binding protein 3; Short=AtMAPR3 && PF00173:Cytochrome b5-like Heme/Steroid binding domain
364	HORVU.MOREX.r2.1HG0055950.1	1.00572	1.13427	Q7XA40.2 RecName: Full=Putative disease resistance protein RGA3; AltName: Full=Blight resistance protein B149; AltName: Full=RGA1-blb && PF00931:NB-ARC domain
365	HORVU.MOREX.r2.6HG0461220.1	1.0022	1.83323	Q852F6.1 RecName: Full=Zinc transporter 2; AltName: Full=ZRT/IRT-like protein 2; Short=OsZIP2; Flags: Precursor && PF02535:ZIP Zinc transporter

## Sheet: Tab S8b
Table S8b. List of genes up-regulated only in WT shoot after Zn treatment (log2FC ≥ 1, adjusted P value ≤ 0.01).
#	gene ID	log2FC	description
1	HORVU.MOREX.r2.7HG0556660.1	7.75747	0
2	HORVU.MOREX.r2.3HG0263870.1	6.78507	D9J0Z8.1 RecName: Full=Inactive anthranilate O-methyltransferase 1; AltName: Full=Anthranilic acid methyltransferase 1; AltName: Full=O-methyltransferase 1 PF03492:SAM dependent carboxyl methyltransferase
3	HORVU.MOREX.r2.3HG0197340.1	5.48908	P24631.1 RecName: Full=17.5 kDa class II heat shock protein PF00011:Hsp20/alpha crystallin family
4	HORVU.MOREX.r2.4HG0327190.1	5.3596	Q8GXZ3.1 RecName: Full=Serine/threonine-protein kinase At5g01020 PF07714:Protein tyrosine kinase
5	HORVU.MOREX.r2.4HG0328580.1	5.32576	Q42831.1 RecName: Full=Non-symbiotic hemoglobin; AltName: Full=HORvu GLB1; AltName: Full=Non-legume hemoglobin PF00042:Globin
6	HORVU.MOREX.r2.1HG0051960.1	5.29879	Q7F2L3.1 RecName: Full=NAC domain-containing protein 48; Short=ONAC048 PF02365:No apical meristem (NAM) protein
7	HORVU.MOREX.r2.7HG0547270.1	5.23864	Q5SMM6.1 RecName: Full=Hydroxycinnamoyltransferase 4; Short=OsHCT4; AltName: Full=BAHD-like hydroxycinnamoyl transferase HCT4; AltName: Full=Glycerol hydroxycinnamoyl transferase PF02458:Transferase family
8	HORVU.MOREX.r2.7HG0539390.1	5.08591	Q940Z5.1 RecName: Full=Phenolic glucoside malonyltransferase 1 PF02458:Transferase family
9	HORVU.MOREX.r2.1HG0010160.1	5.05043	Q9SK08.2 RecName: Full=LOB domain-containing protein 11; AltName: Full=ASYMMETRIC LEAVES 2-like protein 7; Short=AS2-like protein 7 PF03195:Protein of unknown function DUF260
10	HORVU.MOREX.r2.2HG0162260.1	5.03662	P26154.1 RecName: Full=Cold-regulated protein BLT14 -
11	HORVU.MOREX.r2.1HG0077590.1	4.97891	Q9MBG5.1 RecName: Full=Probable calcium-binding protein CML30; AltName: Full=Calmodulin-like protein 30 PF13499:EF-hand domain pair
12	HORVU.MOREX.r2.6HG0515330.1	4.90891	Q6K7E9.1 RecName: Full=18.6 kDa class III heat shock protein; AltName: Full=18.6 kDa heat shock protein; Short=OsHsp18.6 PF00011:Hsp20/alpha crystallin family
13	HORVU.MOREX.r2.7HG0622790.1	4.87009	0
14	HORVU.MOREX.r2.2HG0114210.1	4.86988	Q0D5R3.1 RecName: Full=Cysteine-rich receptor-like protein kinase 6; Short=Cysteine-rich RLK6; Flags: Precursor PF00069:Protein kinase domain
15	HORVU.MOREX.r2.2HG0129630.1	4.82264	PF13968:Domain of unknown function (DUF4220)|PF04578:Protein of unknown function, DUF594
16	HORVU.MOREX.r2.5HG0392490.1	4.81084	Q9LMA1.1 RecName: Full=Probable flavin-containing monooxygenase 1 PF00743:Flavin-binding monooxygenase-like
17	HORVU.MOREX.r2.3HG0207920.1	4.75367	0
18	HORVU.MOREX.r2.7HG0595040.1	4.66452	PF12854:PPR repeat|PF13041:PPR repeat family
19	HORVU.MOREX.r2.5HG0432290.1	4.57432	P04399.1 RecName: Full=Protein synthesis inhibitor II; AltName: Full=Ribosome-inactivating protein II; AltName: Full=rRNA N-glycosidase PF00161:Ribosome inactivating protein
20	HORVU.MOREX.r2.1HG0073880.1	4.48094	Q53QK0.1 RecName: Full=Flavonoid O-methyltransferase-like protein Os11g0303600 PF00891:O-methyltransferase|PF08100:Dimerisation domain
21	HORVU.MOREX.r2.2HG0168680.1	4.43215	Q39214.1 RecName: Full=Disease resistance protein RPM1; AltName: Full=Resistance to Pseudomonas syringae protein 3 PF00931:NB-ARC domain
22	HORVU.MOREX.r2.5HG0376070.1	4.41997	Q54LT8.1 RecName: Full=Serine-threonine kinase receptor-associated protein; AltName: Full=WD40 repeat-containing protein strap -
23	HORVU.MOREX.r2.6HG0448330.1	4.41	Q9LMN7.1 RecName: Full=Wall-associated receptor kinase 5; Flags: Precursor PF00069:Protein kinase domain
24	HORVU.MOREX.r2.1HG0071230.1	4.4098	Q9ZW04.1 RecName: Full=Tropinone reductase homolog At2g29170 PF00106:short chain dehydrogenase
25	HORVU.MOREX.r2.2HG0114500.1	4.39781	Q9M0X5.1 RecName: Full=Cysteine-rich receptor-like protein kinase 25; Short=Cysteine-rich RLK25; Flags: Precursor PF01657:Salt stress response/antifungal|PF07714:Protein tyrosine kinase
26	HORVU.MOREX.r2.1HG0044800.1	4.2963	PF08510:PIG-P
27	HORVU.MOREX.r2.7HG0539380.1	4.29063	0
28	HORVU.MOREX.r2.7HG0565970.1	4.24196	0
29	HORVU.MOREX.r2.UnG0630440.1	4.23983	Q6YZA6.1 RecName: Full=Germin-like protein 8-5; Flags: Precursor PF00190:Cupin
30	HORVU.MOREX.r2.5HG0411860.1	4.20738	PF02902:Ulp1 protease family, C-terminal catalytic domain
31	HORVU.MOREX.r2.3HG0228840.1	4.19545	Q8RZ40.1 RecName: Full=Phospholipase A1-II 3; Flags: Precursor PF01764:Lipase (class 3)
32	HORVU.MOREX.r2.3HG0201860.1	4.16876	O23299.1 RecName: Full=Enoyl-CoA delta isomerase 2, peroxisomal; AltName: Full=Delta(3),Delta(2)-enoyl CoA isomerase 2; Short=AtECI2; AltName: Full=Indole-3-butyric acid response 10 PF00378:Enoyl-CoA hydratase/isomerase
33	HORVU.MOREX.r2.7HG0593120.1	4.16103	0
34	HORVU.MOREX.r2.6HG0457940.1	4.1503	0
35	HORVU.MOREX.r2.5HG0429310.1	4.05019	Q10CE7.1 RecName: Full=Probable glutathione S-transferase GSTU1 PF13417:Glutathione S-transferase, N-terminal domain|PF13410:Glutathione S-transferase, C-terminal domain
36	HORVU.MOREX.r2.3HG0269260.1	3.93447	PF04577:Protein of unknown function (DUF563)
37	HORVU.MOREX.r2.4HG0344960.1	3.89586	Q20390.2 RecName: Full=Palmitoyl-protein thioesterase 1; Short=PPT-1; AltName: Full=Palmitoyl-protein hydrolase 1; Flags: Precursor PF02089:Palmitoyl protein thioesterase
38	HORVU.MOREX.r2.3HG0268210.1	3.83885	O22727.1 RecName: Full=Probable disease resistance protein At1g61190 PF00931:NB-ARC domain|PF13855:Leucine rich repeat
39	HORVU.MOREX.r2.UnG0626650.1	3.79602	P32938.1 RecName: Full=Pathogenesis-related protein 1C; Flags: Precursor PF00314:Thaumatin family
40	HORVU.MOREX.r2.2HG0150020.1	3.77245	F4I443.1 RecName: Full=BRCA1-associated RING domain protein 1; Short=AtBARD1; AltName: Full=Protein REPRESSOR OF WUSCHEL 1 PF00533:BRCA1 C Terminus (BRCT) domain|PF13771:PHD-like zinc-binding domain
41	HORVU.MOREX.r2.1HG0015680.1	3.7666	Q8LMI4.1 RecName: Full=Tryptamine hydroxycinnamoyltransferase 2; Short=OsTHT2 PF02458:Transferase family
42	HORVU.MOREX.r2.7HG0528740.1	3.74403	Q9FGY4.1 RecName: Full=F-box protein At5g49610 PF00646:F-box domain
43	HORVU.MOREX.r2.5HG0423840.1	3.73283	Q9C523.1 RecName: Full=Dirigent protein 19; Short=AtDIR19; Flags: Precursor PF03018:Dirigent-like protein
44	HORVU.MOREX.r2.5HG0359450.1	3.70359	PF13041:PPR repeat family
45	HORVU.MOREX.r2.5HG0356200.1	3.66525	Q01482.1 RecName: Full=Protein WIR1A -
46	HORVU.MOREX.r2.6HG0453480.1	3.63247	Q5NBM0.1 RecName: Full=Putative serpin-Z12; AltName: Full=OrysaZ12 PF00079:Serpin (serine protease inhibitor)
47	HORVU.MOREX.r2.2HG0165870.1	3.60979	Q9SXZ2.2 RecName: Full=Protein FLOWERING LOCUS T PF01161:Phosphatidylethanolamine-binding protein
48	HORVU.MOREX.r2.2HG0087340.1	3.57284	Q9FQ03.1 RecName: Full=5'-3' exoribonuclease 3; AltName: Full=Protein EXORIBONUCLEASE 3 -
49	HORVU.MOREX.r2.6HG0449800.1	3.56274	0
50	HORVU.MOREX.r2.1HG0004260.1	3.5595	0
51	HORVU.MOREX.r2.7HG0547720.1	3.49629	Q9C5V5.2 RecName: Full=Glutamate receptor 2.8; AltName: Full=Ligand-gated ion channel 2.8; Flags: Precursor PF00060:Ligand-gated ion channel
52	HORVU.MOREX.r2.7HG0591070.1	3.49399	D2WL32.1 RecName: Full=1,4-alpha-glucan-branching enzyme 3, chloroplastic/amyloplastic; Short=AtSBE III; AltName: Full=Branching enzyme 1; Short=AtBE1; AltName: Full=Protein EMBRYO DEFECTIVE 2729; AltName: Full=Starch-branching enzyme 3; Flags: Precu
53	HORVU.MOREX.r2.3HG0272550.1	3.47263	P28814.1 RecName: Full=Barwin PF00967:Barwin family
54	HORVU.MOREX.r2.4HG0322220.1	3.42228	0
55	HORVU.MOREX.r2.5HG0431600.1	3.40347	Q05968.1 RecName: Full=Pathogenesis-related protein 1; Flags: Precursor PF00188:Cysteine-rich secretory protein family
56	HORVU.MOREX.r2.7HG0539170.1	3.39415	Q9LMP1.1 RecName: Full=Wall-associated receptor kinase 2; Flags: Precursor PF07645:Calcium-binding EGF domain|PF07714:Protein tyrosine kinase|PF13947:Wall-associated receptor kinase galacturonan-binding
57	HORVU.MOREX.r2.5HG0357750.1	3.35231	Q9SY02.1 RecName: Full=Pentatricopeptide repeat-containing protein At4g02750 PF12854:PPR repeat|PF13041:PPR repeat family|PF01535:PPR repeat
58	HORVU.MOREX.r2.5HG0431460.1	3.33186	Q2R0D2.1 RecName: Full=CASP-like protein 1U3; Short=OsCASPL1U3 PF04535:Domain of unknown function (DUF588)
59	HORVU.MOREX.r2.1HG0004270.1	3.30728	0
60	HORVU.MOREX.r2.7HG0551470.1	3.24664	PF04791:LMBR1-like membrane protein
61	HORVU.MOREX.r2.6HG0467170.1	3.12059	Q9C7S5.1 RecName: Full=Tyrosine-sulfated glycopeptide receptor 1; AltName: Full=PSY1 receptor PF08263:Leucine rich repeat N-terminal domain|PF13855:Leucine rich repeat
62	HORVU.MOREX.r2.4HG0344600.1	3.10827	Q9LDX3.1 RecName: Full=UDP-galactose/UDP-glucose transporter 4; Short=AtUTr4 PF08449:UAA transporter family
63	HORVU.MOREX.r2.2HG0096490.1	3.09611	0
64	HORVU.MOREX.r2.5HG0435700.1	3.07669	Q0D5R3.1 RecName: Full=Cysteine-rich receptor-like protein kinase 6; Short=Cysteine-rich RLK6; Flags: Precursor PF00069:Protein kinase domain|PF01657:Salt stress response/antifungal
65	HORVU.MOREX.r2.5HG0366440.1	3.06938	0
66	HORVU.MOREX.r2.1HG0043460.1	3.04592	O82427.2 RecName: Full=24-methylenesterol C-methyltransferase 2; Short=24-sterol C-methyltransferase 2; Short=Sterol-C-methyltransferase 2 PF08498:Sterol methyltransferase C-terminal|PF08241:Methyltransferase domain
67	HORVU.MOREX.r2.4HG0280990.1	3.03278	P60496.1 RecName: Full=Chemocyanin; AltName: Full=Basic blue protein; AltName: Full=Plantacyanin; Flags: Precursor PF02298:Plastocyanin-like domain
68	HORVU.MOREX.r2.UnG0628320.1	3.00244	Q6YZA6.1 RecName: Full=Germin-like protein 8-5; Flags: Precursor PF00190:Cupin
69	HORVU.MOREX.r2.5HG0367890.1	2.96947	PF00407:Pathogenesis-related protein Bet v I family
70	HORVU.MOREX.r2.1HG0003840.1	2.96486	Q5U9T2.1 RecName: Full=Horcolin; AltName: Full=Agglutinin; AltName: Full=Mannose-specific lectin >P82953.2 RecName: Full=Horcolin; AltName: Full=Agglutinin; AltName: Full=Mannose-specific lectin PF01419:Jacalin-like lectin domain
71	HORVU.MOREX.r2.3HG0181440.1	2.95841	Q9LMP1.1 RecName: Full=Wall-associated receptor kinase 2; Flags: Precursor PF00069:Protein kinase domain|PF13947:Wall-associated receptor kinase galacturonan-binding
72	HORVU.MOREX.r2.3HG0273280.1	2.946	Q9STK5.1 RecName: Full=Pentatricopeptide repeat-containing protein At3g48250, chloroplastic; Flags: Precursor PF13041:PPR repeat family|PF12854:PPR repeat
73	HORVU.MOREX.r2.1HG0063370.1	2.93894	O64556.3 RecName: Full=Putative leucine-rich repeat receptor-like serine/threonine-protein kinase At2g19230; Flags: Precursor PF13855:Leucine rich repeat|PF12819:Carbohydrate-binding protein of the ER|PF07714:Protein tyrosine kinase
74	HORVU.MOREX.r2.4HG0344250.1	2.90467	0
75	HORVU.MOREX.r2.7HG0620620.1	2.90398	Q9STE5.1 RecName: Full=Putative disease resistance RPP13-like protein 2 PF00931:NB-ARC domain
76	HORVU.MOREX.r2.3HG0241380.1	2.90385	0
77	HORVU.MOREX.r2.5HG0356220.1	2.88416	PF07762:Protein of unknown function (DUF1618)
78	HORVU.MOREX.r2.7HG0583590.1	2.8647	Q9FKS8.1 RecName: Full=Lysine histidine transporter 1 PF01490:Transmembrane amino acid transporter protein
79	HORVU.MOREX.r2.2HG0092500.1	2.85276	Q05855.1 RecName: Full=Peroxidase; AltName: Full=WP2; Flags: Precursor PF00141:Peroxidase
80	HORVU.MOREX.r2.1HG0043210.1	2.85054	Q7XCK6.1 RecName: Full=Chitinase 8; AltName: Full=Class II chitinase a; Short=OsChia2a; AltName: Full=Pathogenesis related (PR)-3 chitinase 8; Flags: Precursor PF00182:Chitinase class I
81	HORVU.MOREX.r2.5HG0360910.1	2.80057	0
82	HORVU.MOREX.r2.2HG0109990.1	2.7627	Q8GT95.1 RecName: Full=Polygalacturonase inhibitor 1; AltName: Full=Floral organ regulator 1; AltName: Full=Polygalacturonase-inhibiting protein 1; Short=PGIP-1; Flags: Precursor PF08263:Leucine rich repeat N-terminal domain|PF13855:Leucine rich r
83	HORVU.MOREX.r2.7HG0593170.1	2.75001	Q7XQR9.2 RecName: Full=Double-strand break repair protein MRE11; Short=OsMre11 >Q25AA3.1 RecName: Full=Double-strand break repair protein MRE11; Short=OsMre11 PF00149:Calcineurin-like phosphoesterase|PF04152:Mre11 DNA-binding presumed domain
84	HORVU.MOREX.r2.5HG0367820.1	2.74413	Q08407.3 RecName: Full=Major pollen allergen Cor a 1 isoforms 5, 6, 11 and 16; AltName: Full=Allergen Cor a I; AltName: Allergen=Cor a 1 PF00407:Pathogenesis-related protein Bet v I family
85	HORVU.MOREX.r2.2HG0170670.1	2.74271	PF13855:Leucine rich repeat
86	HORVU.MOREX.r2.6HG0511640.1	2.72705	Q6Z7V2.1 RecName: Full=24.1 kDa heat shock protein, mitochondrial; Short=OsHsp24.1; Flags: Precursor PF00011:Hsp20/alpha crystallin family
87	HORVU.MOREX.r2.1HG0012930.1	2.69919	Q9M302.1 RecName: Full=Pentatricopeptide repeat-containing protein At3g48810 PF12854:PPR repeat|PF13041:PPR repeat family
88	HORVU.MOREX.r2.6HG0465610.1	2.65458	Q8RXX9.2 RecName: Full=E3 ubiquitin-protein ligase ATL6; AltName: Full=RING-H2 finger protein ATL6; AltName: Full=RING-type E3 ubiquitin transferase ATL6; Flags: Precursor PF13639:Ring finger domain
89	HORVU.MOREX.r2.2HG0082080.1	2.64227	F8WKW1.1 RecName: Full=7-deoxyloganetin glucosyltransferase; AltName: Full=Genipin glucosyltransferase; AltName: Full=UDP-glucose glucosyltransferase 2; Short=GjUGT2; AltName: Full=UDP-glycosyltransferase 85A24 PF00201:UDP-glucoronosyl and UDP-glu
90	HORVU.MOREX.r2.2HG0158510.1	2.64178	Q00451.1 RecName: Full=36.4 kDa proline-rich protein PF14547:Hydrophobic seed protein
91	HORVU.MOREX.r2.2HG0097180.1	2.63048	0
92	HORVU.MOREX.r2.1HG0063020.1	2.62468	O22967.1 RecName: Full=Cyclic dof factor 4; AltName: Full=Dof zinc finger protein DOF2.3; Short=AtDOF2.3 PF02701:Dof domain, zinc finger
93	HORVU.MOREX.r2.1HG0013470.1	2.6222	A7QEU4.2 RecName: Full=Peroxidase 5; Flags: Precursor PF00141:Peroxidase
94	HORVU.MOREX.r2.7HG0597720.1	2.61855	Q9LY87.1 RecName: Full=E3 ubiquitin-protein ligase RGLG2; AltName: Full=RING domain ligase 2 PF07002:Copine|PF13920:Zinc finger, C3HC4 type (RING finger)
95	HORVU.MOREX.r2.3HG0253490.1	2.61672	Q9ZSA7.1 RecName: Full=Protein DMR6-LIKE OXYGENASE 2; AltName: Full=2-oxoglutarate (2OG)-Fe(II) oxygenase-like protein DLO2; AltName: Full=Salicylate 3-hydroxylase DLO2; Short=S3H DLO2; Short=SA 3-hydroxylase DLO2; Short=Salicylic acid 3-hydroxylase
96	HORVU.MOREX.r2.5HG0355310.1	2.61583	P81898.2 RecName: Full=Peptide-N4-(N-acetyl-beta-glucosaminyl)asparagine amidase A; Short=PNGase A; AltName: Full=Glycopeptide N-glycosidase; AltName: Full=N-glycanase; Contains: RecName: Full=Peptide-N4-(N-acetyl-beta-glucosaminyl)asparagine amidase
97	HORVU.MOREX.r2.1HG0021720.1	2.58879	Q8VZ17.2 RecName: Full=Histone-lysine N-methyltransferase, H3 lysine-9 specific SUVH6; AltName: Full=Histone H3-K9 methyltransferase 6; Short=H3-K9-HMTase 6; AltName: Full=Protein SET DOMAIN GROUP 23; AltName: Full=Suppressor of variegation 3-9 homol
98	HORVU.MOREX.r2.5HG0388850.1	2.54493	0
99	HORVU.MOREX.r2.3HG0256180.1	2.52209	O49621.1 RecName: Full=MLO-like protein 1; Short=AtMlo1; AltName: Full=MLO protein homolog 1; Short=AtMlo-H1 PF03094:Mlo family
100	HORVU.MOREX.r2.5HG0442360.1	2.49213	0
101	HORVU.MOREX.r2.3HG0184900.1	2.46402	0
102	HORVU.MOREX.r2.4HG0338350.1	2.45747	Q9FZ95.1 RecName: Full=Purine permease 3; Short=AtPUP3 PF16913:Purine nucleobase transmembrane transport
103	HORVU.MOREX.r2.6HG0512690.1	2.44296	Q9FG35.1 RecName: Full=Protein trichome birefringence PF13839:GDSL/SGNH-like Acyl-Esterase family found in Pmr5 and Cas1p|PF14416:PMR5 N terminal Domain
104	HORVU.MOREX.r2.7HG0547290.1	2.43952	Q9ZQ74.1 RecName: Full=Pentatricopeptide repeat-containing protein At2g03380, mitochondrial; Flags: Precursor PF13041:PPR repeat family
105	HORVU.MOREX.r2.3HG0230480.1	2.43576	Q9XI60.1 RecName: Full=Lipid phosphate phosphatase 2; Short=AtLPP2; AltName: Full=Phosphatidic acid phosphatase 2; Short=AtPAP2; AltName: Full=Prenyl diphosphate phosphatase PF01569:PAP2 superfamily
106	HORVU.MOREX.r2.4HG0349160.1	2.43483	Q6YZA6.1 RecName: Full=Germin-like protein 8-5; Flags: Precursor PF00190:Cupin
107	HORVU.MOREX.r2.2HG0169870.1	2.43217	A3KPE8.1 RecName: Full=Small RNA degrading nuclease 1 PF00929:Exonuclease
108	HORVU.MOREX.r2.UnG0624460.1	2.41815	0
109	HORVU.MOREX.r2.1HG0043200.1	2.40799	Q7XCK6.1 RecName: Full=Chitinase 8; AltName: Full=Class II chitinase a; Short=OsChia2a; AltName: Full=Pathogenesis related (PR)-3 chitinase 8; Flags: Precursor PF00182:Chitinase class I
110	HORVU.MOREX.r2.2HG0084420.1	2.39641	O81905.1 RecName: Full=Receptor-like serine/threonine-protein kinase SD1-8; AltName: Full=Arabidopsis thaliana receptor kinase 3; AltName: Full=S-domain-1 (SD1) receptor kinase 8; Short=SD1-8; Flags: Precursor PF07714:Protein tyrosine kinase|PF082
111	HORVU.MOREX.r2.5HG0424850.1	2.38912	Q9FNU2.1 RecName: Full=ABC transporter B family member 25; Short=ABC transporter ABCB.25; Short=OsABCB25; AltName: Full=Protein ALS1 homolog PF00664:ABC transporter transmembrane region|PF00005:ABC transporter|PF07673:Protein of unknown function (
112	HORVU.MOREX.r2.5HG0438030.1	2.37244	PF08263:Leucine rich repeat N-terminal domain|PF13855:Leucine rich repeat
113	HORVU.MOREX.r2.2HG0145840.1	2.36723	A3A871.1 RecName: Full=Ent-isokaurene C2-hydroxylase; AltName: Full=Cytochrome P450 71Z6 PF00067:Cytochrome P450
114	HORVU.MOREX.r2.5HG0427560.1	2.34081	Q9LVQ7.1 RecName: Full=Protein indeterminate-domain 1; AltName: Full=Protein ENHYDROUS PF00931:NB-ARC domain
115	HORVU.MOREX.r2.2HG0129280.1	2.33964	Q9S7I6.1 RecName: Full=LRR receptor-like serine/threonine-protein kinase RPK2; AltName: Full=Protein TOADSTOOL 2; AltName: Full=Receptor-like protein kinase 2; Flags: Precursor PF08263:Leucine rich repeat N-terminal domain|PF13855:Leucine rich rep
116	HORVU.MOREX.r2.7HG0527110.1	2.31863	Q7XMJ2.2 RecName: Full=Kinesin-like protein KIN-10B PF00225:Kinesin motor domain
117	HORVU.MOREX.r2.5HG0415070.1	2.29136	P83332.1 RecName: Full=Thaumatin-like protein 1; AltName: Full=PpAZ44; Flags: Precursor [Prunus persica] PF00314:Thaumatin family
118	HORVU.MOREX.r2.5HG0412390.1	2.28692	Q9SJK9.1 RecName: Full=Pentatricopeptide repeat-containing protein At2g36980, mitochondrial; Flags: Precursor PF13041:PPR repeat family
119	HORVU.MOREX.r2.3HG0266530.1	2.28514	B9EXZ6.1 RecName: Full=Amino-acid permease BAT1 homolog PF13520:Amino acid permease
120	HORVU.MOREX.r2.6HG0451090.1	2.28011	PF13947:Wall-associated receptor kinase galacturonan-binding
121	HORVU.MOREX.r2.2HG0167210.1	2.25274	Q8W4S4.1 RecName: Full=V-type proton ATPase subunit a3; Short=V-ATPase subunit a3; AltName: Full=V-type proton ATPase 95 kDa subunit a isoform 3; Short=V-ATPase 95 kDa isoform a3; AltName: Full=Vacuolar H(+)-ATPase subunit a isoform 3; AltName: Full=
122	HORVU.MOREX.r2.3HG0243310.1	2.24694	Q9FJY9.1 RecName: Full=Pentatricopeptide repeat-containing protein At5g66500, mitochondrial; Flags: Precursor PF13041:PPR repeat family
123	HORVU.MOREX.r2.6HG0524400.1	2.2267	Q9LMP1.1 RecName: Full=Wall-associated receptor kinase 2; Flags: Precursor PF13947:Wall-associated receptor kinase galacturonan-binding
124	HORVU.MOREX.r2.2HG0175440.1	2.20389	Q0WN60.2 RecName: Full=Pentatricopeptide repeat-containing protein At1g18485 PF13041:PPR repeat family
125	HORVU.MOREX.r2.3HG0256950.1	2.20285	PF02892:BED zinc finger
126	HORVU.MOREX.r2.7HG0622800.1	2.19947	Q9STE5.1 RecName: Full=Putative disease resistance RPP13-like protein 2 PF00931:NB-ARC domain
127	HORVU.MOREX.r2.1HG0052970.1	2.19927	PF02536:mTERF
128	HORVU.MOREX.r2.5HG0444720.1	2.195	0
129	HORVU.MOREX.r2.2HG0138460.1	2.18864	O64477.1 RecName: Full=G-type lectin S-receptor-like serine/threonine-protein kinase At2g19130; Flags: Precursor PF08276:PAN-like domain|PF00954:S-locus glycoprotein domain|PF01453:D-mannose binding lectin|PF00069:Protein kinase domain
130	HORVU.MOREX.r2.5HG0439850.1	2.17483	Q9LRZ3.1 RecName: Full=Pumilio homolog 24; Short=APUM-24; Short=AtPUM24 -
131	HORVU.MOREX.r2.2HG0151240.1	2.172	Q7XKF4.2 RecName: Full=Probable metal-nicotianamine transporter YSL13; AltName: Full=Protein YELLOW STRIPE LIKE 13; Short=OsYSL13 PF03169:OPT oligopeptide transporter protein
132	HORVU.MOREX.r2.2HG0113190.1	2.16528	Q8VZU2.1 RecName: Full=Syntaxin-132; Short=AtSYP132 PF00804:Syntaxin
133	HORVU.MOREX.r2.4HG0288860.1	2.16484	O65657.1 RecName: Full=Heavy metal-associated isoprenylated plant protein 23; Short=AtHIP23; Flags: Precursor PF00403:Heavy-metal-associated domain
134	HORVU.MOREX.r2.3HG0233680.1	2.16261	Q54XK2.1 RecName: Full=Protein transport protein Sec61 subunit alpha; AltName: Full=Secretory 61 complex subunit alpha PF10559:Plug domain of Sec61p|PF00344:SecY translocase
135	HORVU.MOREX.r2.3HG0265830.1	2.14418	Q02126.1 RecName: Full=Glucan endo-1,3-beta-glucosidase GIII; AltName: Full=(1->3)-beta-glucan endohydrolase GIII; AltName: Full=(1->3)-beta-glucanase isoenzyme GIII; AltName: Full=Beta-1,3-endoglucanase GIII; Flags: Precursor PF00332:Glycosyl hyd
136	HORVU.MOREX.r2.3HG0209250.1	2.1407	0
137	HORVU.MOREX.r2.6HG0470050.1	2.13818	Q9SVH0.2 RecName: Full=Pentatricopeptide repeat-containing protein At4g20770 PF13041:PPR repeat family
138	HORVU.MOREX.r2.1HG0042010.1	2.13779	Q8W3F9.1 RecName: Full=Cellulose synthase-like protein D1; AltName: Full=OsCslD1 >A2ZAK8.2 RecName: Full=Cellulose synthase-like protein D1; AltName: Full=OsCslD1 PF14570:RING/Ubox like zinc-binding domain|PF03552:Cellulose synthase
139	HORVU.MOREX.r2.6HG0522070.1	2.12136	Q9FL59.1 RecName: Full=FT-interacting protein 1 PF08372:Plant phosphoribosyltransferase C-terminal|PF00168:C2 domain
140	HORVU.MOREX.r2.1HG0050790.1	2.1153	Q9S7T7.2 RecName: Full=Sister chromatid cohesion 1 protein 1; AltName: Full=Protein DETERMINATE INFERTILE 1; AltName: Full=SCC1 homolog 1 PF04825:N terminus of Rad21 / Rec8 like protein|PF04824:Conserved region of Rad21 / Rec8 like protein
141	HORVU.MOREX.r2.4HG0325040.1	2.11414	B9FGV7.1 RecName: Full=Solute carrier family 40 member 3, chloroplastic; Flags: Precursor PF06963:Ferroportin1 (FPN1)
142	HORVU.MOREX.r2.4HG0318960.1	2.10774	Q05736.1 RecName: Full=Pathogenesis-related protein 1; Short=AOPR1 PF00407:Pathogenesis-related protein Bet v I family
143	HORVU.MOREX.r2.5HG0367630.1	2.10083	Q6AV21.1 RecName: Full=B3 domain-containing protein Os03g0619800 PF02362:B3 DNA binding domain
144	HORVU.MOREX.r2.3HG0195320.1	2.09308	0
145	HORVU.MOREX.r2.7HG0563100.1	2.0899	Q9SZK1.1 RecName: Full=Pentatricopeptide repeat-containing protein At4g38010 PF13041:PPR repeat family|PF01535:PPR repeat
146	HORVU.MOREX.r2.6HG0525550.1	2.08771	Q7XA42.2 RecName: Full=Putative disease resistance protein RGA1; AltName: Full=RGA3-blb PF00931:NB-ARC domain
147	HORVU.MOREX.r2.4HG0282460.1	2.0667	A8Y5H7.1 RecName: Full=SEC14-like protein 1 PF03765:CRAL/TRIO, N-terminal domain|PF00650:CRAL/TRIO domain
148	HORVU.MOREX.r2.3HG0189800.1	2.06372	Q8W487.1 RecName: Full=Uncharacterized protein At2g39795, mitochondrial; Flags: Precursor PF02330:Mitochondrial glycoprotein
149	HORVU.MOREX.r2.7HG0565560.1	2.05318	Q9C975.1 RecName: Full=Glycosyltransferase family protein 64 C3; Short=GT64 C3; Flags: Precursor PF09258:Glycosyl transferase family 64 domain
150	HORVU.MOREX.r2.7HG0546260.1	2.05006	0
151	HORVU.MOREX.r2.2HG0140000.1	2.04154	Q9LRV2.1 RecName: Full=Pentatricopeptide repeat-containing protein At3g26540 PF13041:PPR repeat family
152	HORVU.MOREX.r2.2HG0126490.1	2.03851	Q40070.1 RecName: Full=Photosystem II 10 kDa polypeptide, chloroplastic; Flags: Precursor PF04725:Photosystem II 10 kDa polypeptide PsbR
153	HORVU.MOREX.r2.6HG0449830.1	2.03713	Q949R4.1 RecName: Full=Extradiol ring-cleavage dioxygenase; Short=AtLigB PF02900:Catalytic LigB subunit of aromatic ring-opening dioxygenase
154	HORVU.MOREX.r2.3HG0195400.1	2.0322	PF13855:Leucine rich repeat
155	HORVU.MOREX.r2.3HG0195410.1	2.03075	PF08263:Leucine rich repeat N-terminal domain
156	HORVU.MOREX.r2.5HG0438290.1	2.02616	O80939.1 RecName: Full=L-type lectin-domain containing receptor kinase IV.1; Short=Arabidopsis thaliana lectin-receptor kinase e; Short=AthlecRK-e; Short=LecRK-IV.1; AltName: Full=Lectin Receptor Kinase 1; Flags: Precursor PF00139:Legume lectin do
157	HORVU.MOREX.r2.5HG0353530.1	1.99739	0
158	HORVU.MOREX.r2.4HG0285270.1	1.98604	A2YUQ6.1 RecName: Full=Thioredoxin-like protein CITRX, chloroplastic; AltName: Full=Cf-9-interacting thioredoxin; Short=OsCiTrx; Flags: Precursor PF00085:Thioredoxin
159	HORVU.MOREX.r2.1HG0053260.1	1.98261	0
160	HORVU.MOREX.r2.2HG0145800.1	1.98003	F4JRP8.1 RecName: Full=Protein STICHEL-like 2 PF13177:DNA polymerase III, delta subunit
161	HORVU.MOREX.r2.6HG0453490.1	1.97277	P55308.1 RecName: Full=Catalase isozyme 2 PF00199:Catalase|PF06628:Catalase-related immune-responsive
162	HORVU.MOREX.r2.3HG0183280.1	1.95668	0
163	HORVU.MOREX.r2.4HG0292540.1	1.95633	Q9LZD3.1 RecName: Full=Exocyst complex component EXO70A1; Short=AtExo70a1; AltName: Full=Exocyst subunit Exo70 family protein A1 PF03081:Exo70 exocyst complex subunit
164	HORVU.MOREX.r2.7HG0554570.1	1.93914	0
165	HORVU.MOREX.r2.3HG0254770.1	1.93629	F4JF21.1 RecName: Full=Protein PLASTID TRANSCRIPTIONALLY ACTIVE 10; Short=pTAC10; AltName: Full=Plastid-encoded RNA polymerase-associated protein 3; Short=PEP-associated protein 3; AltName: Full=Protein PIGMENT DEFECTIVE 312; Flags: Precursor -
166	HORVU.MOREX.r2.7HG0566950.1	1.93445	0
167	HORVU.MOREX.r2.3HG0212540.1	1.93134	Q5NBJ3.1 RecName: Full=DNA gyrase subunit B, chloroplastic/mitochondrial; Flags: Precursor PF02518:Histidine kinase-, DNA gyrase B-, and HSP90-like ATPase|PF00986:DNA gyrase B subunit, carboxyl terminus|PF01751:Toprim domain|PF00204:DNA gyrase B
168	HORVU.MOREX.r2.6HG0500110.1	1.92147	Q9XIN0.1 RecName: Full=Transcription factor LHW; AltName: Full=BHLH transcription factor delta; Short=bHLH delta; AltName: Full=Basic helix-loop-helix protein 156; Short=AtbHLH156; Short=bHLH 156; AltName: Full=Protein LONESOME HIGHWAY; AltName: Full
169	HORVU.MOREX.r2.7HG0587980.1	1.9028	Q9LW63.1 RecName: Full=Putative pentatricopeptide repeat-containing protein At3g23330 PF01535:PPR repeat|PF14432:DYW family of nucleic acid deaminases|PF13041:PPR repeat family
170	HORVU.MOREX.r2.1HG0076220.1	1.90273	Q0D5R3.1 RecName: Full=Cysteine-rich receptor-like protein kinase 6; Short=Cysteine-rich RLK6; Flags: Precursor PF00069:Protein kinase domain|PF01657:Salt stress response/antifungal
171	HORVU.MOREX.r2.3HG0251760.1	1.88978	Q9M394.1 RecName: Full=Fructokinase-like 1, chloroplastic; AltName: Full=PEP-associated protein 6; AltName: Full=pfkB-type carbohydrate kinase family protein 2; Flags: Precursor PF00294:pfkB family carbohydrate kinase
172	HORVU.MOREX.r2.1HG0047370.1	1.88945	Q9LPV8.1 RecName: Full=Eukaryotic peptide chain release factor subunit 1-2; Short=Eukaryotic release factor 1-2; Short=eRF1-2; AltName: Full=Omnipotent suppressor protein 1 homolog 2; Short=SUP1 homolog 2 PF03465:eRF1 domain 3|PF03463:eRF1 domain
173	HORVU.MOREX.r2.3HG0257640.1	1.88801	0
174	HORVU.MOREX.r2.5HG0410360.1	1.88588	PF05003:Protein of unknown function (DUF668)|PF11961:Domain of unknown function (DUF3475)
175	HORVU.MOREX.r2.3HG0241200.1	1.87745	Q5JMF2.1 RecName: Full=Probable protein ABIL5; AltName: Full=Abl interactor-like protein 5 -
176	HORVU.MOREX.r2.2HG0099980.1	1.87333	Q9LD90.1 RecName: Full=H/ACA ribonucleoprotein complex subunit 4; AltName: Full=CBF5 homolog; AltName: Full=Dyskerin; AltName: Full=Nopp-140-associated protein of 57 kDa homolog; Short=AtNAP57; AltName: Full=Nucleolar protein NAP57 homolog PF16198
177	HORVU.MOREX.r2.4HG0281870.1	1.86763	Q01595.1 RecName: Full=Cortical cell-delineating protein; AltName: Full=Root-specific protein ZRP3; Flags: Precursor PF14547:Hydrophobic seed protein
178	HORVU.MOREX.r2.6HG0520080.1	1.86588	PF13041:PPR repeat family
179	HORVU.MOREX.r2.3HG0186910.1	1.86504	Q8GYA4.3 RecName: Full=Cysteine-rich receptor-like protein kinase 10; Short=Cysteine-rich RLK10; AltName: Full=Receptor-like protein kinase 4; Flags: Precursor PF01657:Salt stress response/antifungal|PF07714:Protein tyrosine kinase
180	HORVU.MOREX.r2.3HG0219510.1	1.85866	PF12776:Myb/SANT-like DNA-binding domain
181	HORVU.MOREX.r2.3HG0240120.1	1.85198	Q943F3.1 RecName: Full=60S ribosomal protein L18a -
182	HORVU.MOREX.r2.2HG0162240.1	1.85016	0
183	HORVU.MOREX.r2.5HG0435960.1	1.83345	Q7XZF7.2 RecName: Full=Probable DNA gyrase subunit A, chloroplastic/mitochondrial; Flags: Precursor PF03989:DNA gyrase C-terminal domain, beta-propeller|PF00521:DNA gyrase/topoisomerase IV, subunit A
184	HORVU.MOREX.r2.4HG0304460.1	1.83278	0
185	HORVU.MOREX.r2.7HG0545400.1	1.82772	F4HQ22.1 RecName: Full=LEAF RUST 10 DISEASE-RESISTANCE LOCUS RECEPTOR-LIKE PROTEIN KINASE-like 2.4; AltName: Full=Probable receptor-like serine/threonine-protein kinase LRK10L-2.4; Flags: Precursor PF07714:Protein tyrosine kinase
186	HORVU.MOREX.r2.6HG0480020.1	1.8222	Q1PFA6.2 RecName: Full=Pentatricopeptide repeat-containing protein At2g02750 PF13041:PPR repeat family
187	HORVU.MOREX.r2.1HG0076290.1	1.81754	Q8VYE5.1 RecName: Full=Glucan endo-1,3-beta-glucosidase 12; AltName: Full=(1->3)-beta-glucan endohydrolase 12; Short=(1->3)-beta-glucanase 12; AltName: Full=Beta-1,3-endoglucanase 12; Short=Beta-1,3-glucanase 12; Flags: Precursor PF00332:Glycosyl
188	HORVU.MOREX.r2.4HG0294410.1	1.81106	O04682.1 RecName: Full=Pathogenesis-related genes transcriptional activator PTI6; AltName: Full=PTO-interacting protein 6 PF00847:AP2 domain
189	HORVU.MOREX.r2.1HG0066880.1	1.80121	0
190	HORVU.MOREX.r2.1HG0053730.1	1.78627	0
191	HORVU.MOREX.r2.5HG0446500.1	1.78323	Q9LS25.1 RecName: Full=Pentatricopeptide repeat-containing protein At5g46580, chloroplastic; Flags: Precursor PF13041:PPR repeat family
192	HORVU.MOREX.r2.7HG0620410.1	1.78301	O65468.2 RecName: Full=Cysteine-rich receptor-like protein kinase 8; Short=Cysteine-rich RLK8; Flags: Precursor PF00069:Protein kinase domain
193	HORVU.MOREX.r2.5HG0355490.1	1.78231	PF12854:PPR repeat|PF13041:PPR repeat family
194	HORVU.MOREX.r2.2HG0109140.1	1.78014	Q9LDN1.1 RecName: Full=Putative cysteine-rich receptor-like protein kinase 33; Short=Cysteine-rich RLK33; Flags: Precursor PF00069:Protein kinase domain
195	HORVU.MOREX.r2.2HG0081090.1	1.77559	Q9SJW9.1 RecName: Full=CDT1-like protein a, chloroplastic; Short=AtCDT1a; Flags: Precursor PF16679:DNA replication factor Cdt1 C-terminal domain|PF08839:DNA replication factor CDT1 like
196	HORVU.MOREX.r2.3HG0253380.1	1.77478	PF02617:ATP-dependent Clp protease adaptor protein ClpS
197	HORVU.MOREX.r2.2HG0096240.1	1.76627	Q339M6.1 RecName: Full=CASP-like protein 5A2; Short=OsCASPL5A2 >A2Z669.1 RecName: Full=CASP-like protein 5A2; Short=OsCASPL5A2 PF04535:Domain of unknown function (DUF588)
198	HORVU.MOREX.r2.6HG0454160.1	1.76459	A5H452.1 RecName: Full=Peroxidase 70; AltName: Full=Plasma membrane-bound peroxidase 2b; Short=pmPOX2b; Flags: Precursor PF00141:Peroxidase
199	HORVU.MOREX.r2.4HG0309480.1	1.76222	0
200	HORVU.MOREX.r2.1HG0076790.1	1.7506	0
201	HORVU.MOREX.r2.1HG0047060.1	1.74214	Q54SN4.1 RecName: Full=DNA-directed RNA polymerases I and III subunit rpac1; Short=RNA polymerases I and III subunit AC1 PF01000:RNA polymerase Rpb3/RpoA insert domain|PF01193:RNA polymerase Rpb3/Rpb11 dimerisation domain
202	HORVU.MOREX.r2.3HG0184570.1	1.74147	Q9LDU0.1 RecName: Full=Metal tolerance protein 7; Short=OsMTP7 PF16916:Dimerisation domain of Zinc Transporter|PF01545:Cation efflux family
203	HORVU.MOREX.r2.2HG0079830.1	1.74133	O60784.2 RecName: Full=Target of Myb protein 1 PF00790:VHS domain|PF03127:GAT domain
204	HORVU.MOREX.r2.7HG0537970.1	1.73554	PF00646:F-box domain
205	HORVU.MOREX.r2.3HG0258210.1	1.73093	PF14368:Probable lipid transfer
206	HORVU.MOREX.r2.4HG0294380.1	1.7275	Q9SG92.1 RecName: Full=Methylesterase 17; Short=AtMES17; AltName: Full=Methyl indole-3-acetic acid esterase PF12697:Alpha/beta hydrolase family
207	HORVU.MOREX.r2.6HG0519820.1	1.72651	PF12049:Protein of unknown function (DUF3531)
208	HORVU.MOREX.r2.1HG0075600.1	1.72356	Q9URY4.1 RecName: Full=Putative amidase C869.01; Flags: Precursor PF01425:Amidase
209	HORVU.MOREX.r2.4HG0327180.1	1.72298	0
210	HORVU.MOREX.r2.4HG0280900.1	1.7108	PF00641:Zn-finger in Ran binding protein and others
211	HORVU.MOREX.r2.3HG0186200.1	1.69778	0
212	HORVU.MOREX.r2.1HG0051840.1	1.69321	Q05627.2 RecName: Full=Uncharacterized protein Cbei_0202; AltName: Full=ORF1 PF01494:FAD binding domain
213	HORVU.MOREX.r2.2HG0171660.1	1.69224	0
214	HORVU.MOREX.r2.4HG0283080.1	1.68551	A2XLM6.1 RecName: Full=Probable zinc metalloprotease EGY3, chloroplastic; AltName: Full=Protein ETHYLENE-DEPENDENT GRAVITROPISM-DEFICIENT AND YELLOW-GREEN 3; Flags: Precursor -
215	HORVU.MOREX.r2.5HG0349970.1	1.67798	Q8W4I6.1 RecName: Full=GTP-binding protein BRASSINAZOLE INSENSITIVE PALE GREEN 2, chloroplastic; Short=Protein BRZ-INSENSITIVE-PALE GREEN 2; Flags: Precursor PF01926:50S ribosome-binding GTPase
216	HORVU.MOREX.r2.3HG0273490.1	1.66845	P07728.2 RecName: Full=Glutelin type-A 1; AltName: Full=Glutelin type I; Contains: RecName: Full=Glutelin type-A 1 acidic chain; Contains: RecName: Full=Glutelin type-A 1 basic chain; Flags: Precursor PF00190:Cupin
217	HORVU.MOREX.r2.4HG0323040.1	1.66119	Q9SI06.2 RecName: Full=Putative leucine-rich repeat receptor-like serine/threonine-protein kinase At2g04300; Flags: Precursor PF07714:Protein tyrosine kinase
218	HORVU.MOREX.r2.2HG0171080.1	1.66068	PF07893:Protein of unknown function (DUF1668)
219	HORVU.MOREX.r2.5HG0374590.1	1.66018	0
220	HORVU.MOREX.r2.2HG0164790.1	1.65995	0
221	HORVU.MOREX.r2.2HG0094430.1	1.6596	Q9MAB3.1 RecName: Full=Probable nucleolar protein 5-2; AltName: Full=MAR-binding NOP56/58 homolog 2; AltName: Full=Nucleolar protein 58-2 PF08156:NOP5NT (NUC127) domain|PF01798:snoRNA binding domain, fibrillarin
222	HORVU.MOREX.r2.5HG0422360.1	1.65302	Q0INC5.2 RecName: Full=DEAD-box ATP-dependent RNA helicase 28 PF00270:DEAD/DEAH box helicase|PF00271:Helicase conserved C-terminal domain
223	HORVU.MOREX.r2.2HG0145610.1	1.65082	Q9FJ75.1 RecName: Full=Probable long-chain-alcohol O-fatty-acyltransferase 4; AltName: Full=Wax synthase 4 PF13813:Membrane bound O-acyl transferase family
224	HORVU.MOREX.r2.1HG0016790.1	1.64937	P46420.2 RecName: Full=Glutathione S-transferase 4; AltName: Full=GST class-phi member 4; AltName: Full=GST-27; AltName: Full=GST-IV PF00043:Glutathione S-transferase, C-terminal domain|PF02798:Glutathione S-transferase, N-terminal domain
225	HORVU.MOREX.r2.4HG0286890.1	1.64926	Q944L7.1 RecName: Full=Shewanella-like protein phosphatase 2; Short=AtSLP2 PF00149:Calcineurin-like phosphoesterase
226	HORVU.MOREX.r2.7HG0532570.1	1.64516	Q5VRL3.1 RecName: Full=Superoxide dismutase [Fe] 1, chloroplastic; Flags: Precursor PF00081:Iron/manganese superoxide dismutases, alpha-hairpin domain|PF02777:Iron/manganese superoxide dismutases, C-terminal domain
227	HORVU.MOREX.r2.1HG0071500.1	1.64034	Q9SEE4.1 RecName: Full=Pirin-like protein PF02678:Pirin|PF05726:Pirin C-terminal cupin domain
228	HORVU.MOREX.r2.1HG0071490.1	1.63564	PF08263:Leucine rich repeat N-terminal domain
229	HORVU.MOREX.r2.5HG0433990.1	1.62432	0
230	HORVU.MOREX.r2.3HG0211900.1	1.62046	Q9M024.1 RecName: Full=Thylakoid ADP,ATP carrier protein, chloroplastic; AltName: Full=Thylakoid ADP/ATP translocase; Flags: Precursor PF00153:Mitochondrial carrier protein
231	HORVU.MOREX.r2.2HG0153110.1	1.61479	Q9LQZ7.1 RecName: Full=B-box zinc finger protein 21; Short=AtBBX21; AltName: Full=Protein LONG HYPOCOTYL UNDER SHADE; AltName: Full=Protein SALT TOLERANCE HOMOLOG 2 PF00643:B-box zinc finger
232	HORVU.MOREX.r2.1HG0071380.1	1.61474	Q15269.2 RecName: Full=Periodic tryptophan protein 2 homolog PF04003:Dip2/Utp12 Family|PF00400:WD domain, G-beta repeat
233	HORVU.MOREX.r2.6HG0523400.1	1.61333	Q93VK5.1 RecName: Full=Protein LUTEIN DEFICIENT 5, chloroplastic; AltName: Full=Cytochrome P450 97A3; Flags: Precursor PF00067:Cytochrome P450
234	HORVU.MOREX.r2.2HG0164830.1	1.6133	Q2R2D5.1 RecName: Full=Receptor kinase-like protein Xa21; Contains: RecName: Full=Receptor kinase-like protein Xa21, processed; Flags: Precursor PF00069:Protein kinase domain|PF13855:Leucine rich repeat|PF08263:Leucine rich repeat N-terminal domai
235	HORVU.MOREX.r2.3HG0227990.1	1.61122	Q84J78.1 RecName: Full=Single-stranded DNA-binding protein, mitochondrial; Flags: Precursor PF00436:Single-strand binding protein family
236	HORVU.MOREX.r2.1HG0074890.1	1.61109	Q9M9E2.1 RecName: Full=Pentatricopeptide repeat-containing protein At1g15510, chloroplastic; Flags: Precursor PF14432:DYW family of nucleic acid deaminases|PF13041:PPR repeat family
237	HORVU.MOREX.r2.5HG0441710.1	1.60868	Q39214.1 RecName: Full=Disease resistance protein RPM1; AltName: Full=Resistance to Pseudomonas syringae protein 3 PF00069:Protein kinase domain|PF04570:zinc-finger of the FCS-type, C2-C2|PF00931:NB-ARC domain
238	HORVU.MOREX.r2.6HG0520100.1	1.60417	0
239	HORVU.MOREX.r2.2HG0132470.1	1.6018	Q9FJL3.1 RecName: Full=Peptidyl-prolyl cis-trans isomerase FKBP65; Short=PPIase FKBP65; AltName: Full=70 kDa peptidyl-prolyl isomerase; AltName: Full=FK506-binding protein 65; Short=AtFKBP65; AltName: Full=Immunophilin FKBP65; AltName: Full=Peptidyl-
240	HORVU.MOREX.r2.6HG0512580.1	1.6006	Q6YZ54.1 RecName: Full=Replication factor C subunit 3; Short=OsRFC3; AltName: Full=Activator 1 subunit 3 PF08542:Replication factor C C-terminal domain|PF00004:ATPase family associated with various cellular activities (AAA)
241	HORVU.MOREX.r2.3HG0244530.1	1.59939	O81906.1 RecName: Full=G-type lectin S-receptor-like serine/threonine-protein kinase B120; Flags: Precursor PF07714:Protein tyrosine kinase|PF08276:PAN-like domain|PF01453:D-mannose binding lectin|PF00954:S-locus glycoprotein domain
242	HORVU.MOREX.r2.1HG0040490.1	1.59849	Q06398.2 RecName: Full=Probable glutathione S-transferase GSTU6; AltName: Full=28 kDa cold-induced protein PF13417:Glutathione S-transferase, N-terminal domain|PF14497:Glutathione S-transferase, C-terminal domain
243	HORVU.MOREX.r2.1HG0047690.1	1.59352	Q9LNU6.2 RecName: Full=Pentatricopeptide repeat-containing protein At1g20230 PF13041:PPR repeat family|PF14432:DYW family of nucleic acid deaminases
244	HORVU.MOREX.r2.7HG0598120.1	1.5904	P00693.1 RecName: Full=Alpha-amylase type A isozyme; AltName: Full=1,4-alpha-D-glucan glucanohydrolase; AltName: Full=AMY1; AltName: Full=Low pI alpha-amylase; Flags: Precursor PF07821:Alpha-amylase C-terminal beta-sheet domain|PF00128:Alpha amyla
245	HORVU.MOREX.r2.3HG0197210.1	1.58884	P24631.1 RecName: Full=17.5 kDa class II heat shock protein PF00011:Hsp20/alpha crystallin family
246	HORVU.MOREX.r2.7HG0552260.1	1.58537	PF00462:Glutaredoxin|PF00610:Domain found in Dishevelled, Egl-10, and Pleckstrin (DEP)|PF04784:Protein of unknown function, DUF547
247	HORVU.MOREX.r2.5HG0383340.1	1.58364	PF07574:Nse1 non-SMC component of SMC5-6 complex|PF08746:RING-like domain
248	HORVU.MOREX.r2.5HG0439940.1	1.57937	PF14383:DUF761-associated sequence motif|PF14309:Domain of unknown function (DUF4378)
249	HORVU.MOREX.r2.4HG0288210.1	1.57732	0
250	HORVU.MOREX.r2.4HG0321180.1	1.57542	Q9ZUT5.1 RecName: Full=Pentatricopeptide repeat-containing protein At2g37310 PF12854:PPR repeat|PF13041:PPR repeat family
251	HORVU.MOREX.r2.2HG0166380.1	1.5753	Q42545.2 RecName: Full=Cell division protein FtsZ homolog 1, chloroplastic; Short=AtFtsZ1; Short=AtFtsZ1-1; Short=Chloroplast FtsZ; Short=CpFtsZ; AltName: Full=Protein ACCUMULATION AND REPLICATION OF CHLOROPLASTS 10; AltName: Full=Protein PLASTID MOV
252	HORVU.MOREX.r2.1HG0068480.1	1.57346	Q8RZX9.1 RecName: Full=AP2/ERF and B3 domain-containing protein Os01g0693400 PF02362:B3 DNA binding domain|PF00847:AP2 domain
253	HORVU.MOREX.r2.1HG0005440.1	1.57288	Q6AV21.1 RecName: Full=B3 domain-containing protein Os03g0619800 PF02362:B3 DNA binding domain
254	HORVU.MOREX.r2.4HG0291580.1	1.57166	PF01936:NYN domain
255	HORVU.MOREX.r2.5HG0432560.1	1.57151	Q851Q6.1 RecName: Full=Probable GTP-binding protein OBGC2 PF01018:GTP1/OBG|PF01926:50S ribosome-binding GTPase
256	HORVU.MOREX.r2.6HG0520980.1	1.56966	Q8L4E7.1 RecName: Full=SAP-like protein BP-73; AltName: Full=OsBP-73; AltName: Full=Riaa1 PF07498:Rho termination factor, N-terminal domain
257	HORVU.MOREX.r2.6HG0508620.1	1.56961	Q9LQV2.1 RecName: Full=RNA-dependent RNA polymerase 1; Short=AtRDRP1; AltName: Full=RNA-directed RNA polymerase 1 PF05183:RNA dependent RNA polymerase
258	HORVU.MOREX.r2.6HG0449050.1	1.56696	Q9C7Y2.1 RecName: Full=Multiple organellar RNA editing factor 5, mitochondrial; AltName: Full=RNA editing-interacting protein 5; Flags: Precursor -
259	HORVU.MOREX.r2.3HG0238620.1	1.56657	0
260	HORVU.MOREX.r2.7HG0620060.1	1.56457	A8QW51.1 RecName: Full=Probable O-methyltransferase 2; Short=SbOMT2 PF00891:O-methyltransferase|PF08100:Dimerisation domain
261	HORVU.MOREX.r2.5HG0370320.1	1.56278	0
262	HORVU.MOREX.r2.5HG0438080.1	1.56243	B9LSX2.1 RecName: Full=Ribosomal RNA large subunit methyltransferase E; AltName: Full=23S rRNA Um2552 methyltransferase; AltName: Full=rRNA (uridine-2'-O-)-methyltransferase PF01728:FtsJ-like methyltransferase
263	HORVU.MOREX.r2.3HG0193940.1	1.56207	Q9M886.1 RecName: Full=LOB domain-containing protein 41; AltName: Full=ASYMMETRIC LEAVES 2-like protein 38; Short=AS2-like protein 38 PF03195:Protein of unknown function DUF260
264	HORVU.MOREX.r2.1HG0031510.1	1.56071	P29185.2 RecName: Full=Chaperonin CPN60-1, mitochondrial; AltName: Full=HSP60-1; Flags: Precursor PF00118:TCP-1/cpn60 chaperonin family
265	HORVU.MOREX.r2.6HG0523600.1	1.56006	Q9FEF8.1 RecName: Full=Probable mediator of RNA polymerase II transcription subunit 36b; AltName: Full=Histone-glutamine methyltransferase; AltName: Full=SKP1-interacting partner 7; AltName: Full=rRNA 2'-O-methyltransferase fibrillarin 1 PF01269:F
266	HORVU.MOREX.r2.6HG0511210.1	1.55892	Q7K486.1 RecName: Full=Armadillo repeat-containing protein 6 homolog -
267	HORVU.MOREX.r2.7HG0539550.1	1.55292	0
268	HORVU.MOREX.r2.7HG0550720.1	1.55131	PF13202:EF hand
269	HORVU.MOREX.r2.5HG0406270.1	1.55015	Q9LMN8.2 RecName: Full=Wall-associated receptor kinase 3; Flags: Precursor PF13947:Wall-associated receptor kinase galacturonan-binding|PF07714:Protein tyrosine kinase
270	HORVU.MOREX.r2.3HG0261140.1	1.54636	0
271	HORVU.MOREX.r2.2HG0164860.1	1.54538	C0LGT6.1 RecName: Full=LRR receptor-like serine/threonine-protein kinase EFR; AltName: Full=Elongation factor Tu receptor; Short=EF-Tu receptor; Flags: Precursor PF13855:Leucine rich repeat|PF08263:Leucine rich repeat N-terminal domain
272	HORVU.MOREX.r2.3HG0274950.1	1.54511	0
273	HORVU.MOREX.r2.4HG0282330.1	1.54182	Q9SN85.1 RecName: Full=Pentatricopeptide repeat-containing protein At3g47530 PF13041:PPR repeat family|PF14432:DYW family of nucleic acid deaminases
274	HORVU.MOREX.r2.5HG0353260.1	1.54039	Q9M8J9.1 RecName: Full=BTB/POZ and MATH domain-containing protein 2; AltName: Full=Protein BTB-POZ AND MATH DOMAIN 2; Short=AtBPM2 PF00651:BTB/POZ domain
275	HORVU.MOREX.r2.2HG0111970.1	1.53906	Q9M0Y3.1 RecName: Full=Equilibrative nucleotide transporter 3; Short=AtENT3; AltName: Full=Nucleoside transporter ENT3; AltName: Full=Protein FLUOROURIDINE RESISTANT 1 PF01733:Nucleoside transporter
276	HORVU.MOREX.r2.5HG0403890.1	1.53812	PF07893:Protein of unknown function (DUF1668)
277	HORVU.MOREX.r2.7HG0534210.1	1.5368	Q9LMN8.2 RecName: Full=Wall-associated receptor kinase 3; Flags: Precursor PF00069:Protein kinase domain|PF13947:Wall-associated receptor kinase galacturonan-binding|PF07645:Calcium-binding EGF domain
278	HORVU.MOREX.r2.7HG0558490.1	1.535	PF13962:Domain of unknown function
279	HORVU.MOREX.r2.5HG0438360.1	1.53195	Q94AG6.1 RecName: Full=S-adenosylmethionine carrier 1, chloroplastic/mitochondrial; AltName: Full=S-adenosylmethionine transporter 1; Short=AtSAMT1; Flags: Precursor PF00153:Mitochondrial carrier protein
280	HORVU.MOREX.r2.6HG0524880.1	1.52828	Q9LXJ6.2 RecName: Full=F-box/FBD/LRR-repeat protein At3g52680 -
281	HORVU.MOREX.r2.5HG0356470.1	1.52812	Q75LV5.1 RecName: Full=U3 snoRNP-associated protein-like YAOH; AltName: Full=Protein YAO homolog -
282	HORVU.MOREX.r2.4HG0291590.1	1.52528	Q641I1.1 RecName: Full=Protein FAM135B PF12394:Protein of unknown function (DUF3657)|PF05057:Putative serine esterase (DUF676)
283	HORVU.MOREX.r2.6HG0496590.1	1.52355	Q6H658.1 RecName: Full=Vacuolar iron transporter homolog 1; AltName: Full=Protein NODULIN-LIKE 1 PF01988:VIT family
284	HORVU.MOREX.r2.6HG0524440.1	1.52062	Q7XBQ9.1 RecName: Full=Disease resistance protein RGA2; AltName: Full=Blight resistance protein RPI; AltName: Full=RGA2-blb PF00931:NB-ARC domain
285	HORVU.MOREX.r2.5HG0429660.1	1.51905	Q8L4D8.1 RecName: Full=Protein IQ-DOMAIN 31 -
286	HORVU.MOREX.r2.5HG0384660.1	1.51821	0
287	HORVU.MOREX.r2.6HG0492210.1	1.51789	Q9M5M1.1 RecName: Full=40S ribosomal protein S11 PF16205:Ribosomal_S17 N-terminal|PF00366:Ribosomal protein S17
288	HORVU.MOREX.r2.2HG0178030.1	1.5144	Q9SMT7.1 RecName: Full=Oxalate--CoA ligase; AltName: Full=4-coumarate--CoA ligase isoform 8; Short=At4CL8; AltName: Full=4-coumarate--CoA ligase-like 10; AltName: Full=Acyl-activating enzyme 3; AltName: Full=Adenosine monophosphate binding protein 3;
289	HORVU.MOREX.r2.7HG0526920.1	1.51094	Q9SND9.1 RecName: Full=Uncharacterized acetyltransferase At3g50280 PF02458:Transferase family
290	HORVU.MOREX.r2.3HG0187930.1	1.51074	F4HQ20.1 RecName: Full=LEAF RUST 10 DISEASE-RESISTANCE LOCUS RECEPTOR-LIKE PROTEIN KINASE-like 2.5; AltName: Full=Probable receptor-like serine/threonine-protein kinase LRK10L-2.5; Flags: Precursor PF00069:Protein kinase domain|PF13947:Wall-associ
291	HORVU.MOREX.r2.2HG0166680.1	1.50156	P32112.1 RecName: Full=Adenosylhomocysteinase; Short=AdoHcyase; AltName: Full=S-adenosyl-L-homocysteine hydrolase PF00670:S-adenosyl-L-homocysteine hydrolase, NAD binding domain|PF05221:S-adenosyl-L-homocysteine hydrolase
292	HORVU.MOREX.r2.1HG0070130.1	1.49936	Q9LMK0.1 RecName: Full=60S ribosomal protein L35a-1 PF01247:Ribosomal protein L35Ae
293	HORVU.MOREX.r2.3HG0192020.1	1.4976	A0SPJ6.1 RecName: Full=NAC transcription factor NAM-B2; Short=TtNAM-B2 PF02365:No apical meristem (NAM) protein
294	HORVU.MOREX.r2.2HG0083940.1	1.49513	0
295	HORVU.MOREX.r2.3HG0214490.1	1.49438	Q0JNK5.1 RecName: Full=Coatomer subunit beta-2; AltName: Full=Beta-coat protein 2; Short=Beta-COP 2 PF14806:Coatomer beta subunit appendage platform|PF01602:Adaptin N terminal region|PF07718:Coatomer beta C-terminal region
296	HORVU.MOREX.r2.5HG0415080.1	1.49393	O80327.1 RecName: Full=Thaumatin-like protein 1; Flags: Precursor PF00314:Thaumatin family
297	HORVU.MOREX.r2.1HG0061310.1	1.49176	PF06749:Protein of unknown function (DUF1218)
298	HORVU.MOREX.r2.3HG0183900.1	1.48765	Q0D5R3.1 RecName: Full=Cysteine-rich receptor-like protein kinase 6; Short=Cysteine-rich RLK6; Flags: Precursor PF00069:Protein kinase domain|PF01657:Salt stress response/antifungal
299	HORVU.MOREX.r2.7HG0591160.1	1.48678	PF00249:Myb-like DNA-binding domain
300	HORVU.MOREX.r2.5HG0404620.1	1.48402	PF11955:Plant organelle RNA recognition domain
301	HORVU.MOREX.r2.6HG0488970.1	1.48074	Q3SZZ0.1 RecName: Full=Ribosome biogenesis protein BRX1 homolog; AltName: Full=Brix domain-containing protein 2 PF04427:Brix domain
302	HORVU.MOREX.r2.3HG0183550.1	1.47428	Q9M667.2 RecName: Full=Disease resistance protein RPP13; AltName: Full=Resistance to Peronospora parasitica protein 13 PF00931:NB-ARC domain
303	HORVU.MOREX.r2.5HG0405880.1	1.47296	Q9XGP7.1 RecName: Full=Tricin synthase 1; AltName: Full=Caffeoyl-CoA 3-O-methyltransferase ROMT15 PF01596:O-methyltransferase
304	HORVU.MOREX.r2.5HG0393250.1	1.47192	A2RVM0.1 RecName: Full=Short-chain dehydrogenase TIC 32, chloroplastic; AltName: Full=Translocon at the inner envelope membrane of chloroplasts 32; Short=AtTIC32 PF00106:short chain dehydrogenase
305	HORVU.MOREX.r2.3HG0226550.1	1.47026	Q6NW58.2 RecName: Full=Spastin PF00004:ATPase family associated with various cellular activities (AAA)
306	HORVU.MOREX.r2.4HG0344040.1	1.46725	Q75GA5.1 RecName: Full=Probable aquaporin TIP4-1; AltName: Full=Tonoplast intrinsic protein 4-1; Short=OsTIP4;1 PF00230:Major intrinsic protein
307	HORVU.MOREX.r2.4HG0340570.1	1.46424	0
308	HORVU.MOREX.r2.1HG0044020.1	1.46071	Q65JY4.1 RecName: Full=UDP-N-acetylmuramoyl-L-alanyl-D-glutamate--2,6-diaminopimelate ligase; AltName: Full=Meso-A2pm-adding enzyme; AltName: Full=Meso-diaminopimelate-adding enzyme; AltName: Full=UDP-MurNAc-L-Ala-D-Glu:meso-diaminopimelate ligase; A
309	HORVU.MOREX.r2.5HG0384190.1	1.46054	Q0IQJ7.2 RecName: Full=Mannan endo-1,4-beta-mannosidase 8; AltName: Full=Beta-mannanase 8; AltName: Full=Endo-beta-1,4-mannanase 8; AltName: Full=OsMAN8 PF00150:Cellulase (glycosyl hydrolase family 5)
310	HORVU.MOREX.r2.5HG0403140.1	1.45695	Q2RQW1.1 RecName: Full=50S ribosomal protein L4 PF00573:Ribosomal protein L4/L1 family
311	HORVU.MOREX.r2.7HG0562850.1	1.4569	PF04577:Protein of unknown function (DUF563)
312	HORVU.MOREX.r2.5HG0379910.1	1.45531	0
313	HORVU.MOREX.r2.3HG0262060.1	1.45449	P04907.4 RecName: Full=Glutathione S-transferase 3; AltName: Full=GST class-phi member 3; AltName: Full=GST-III PF00043:Glutathione S-transferase, C-terminal domain|PF02798:Glutathione S-transferase, N-terminal domain
314	HORVU.MOREX.r2.3HG0254820.1	1.45441	Q9ZUP2.2 RecName: Full=DNA repair protein recA homolog 3, mitochondrial; AltName: Full=Recombinase A homolog 3; Flags: Precursor PF00154:recA bacterial DNA recombination protein
315	HORVU.MOREX.r2.4HG0287980.1	1.45091	Q8GYA4.3 RecName: Full=Cysteine-rich receptor-like protein kinase 10; Short=Cysteine-rich RLK10; AltName: Full=Receptor-like protein kinase 4; Flags: Precursor PF00069:Protein kinase domain
316	HORVU.MOREX.r2.4HG0296580.1	1.45072	Q54CD6.1 RecName: Full=Probable ATP-dependent RNA helicase ddx5; AltName: Full=DEAD box protein 5 PF00270:DEAD/DEAH box helicase
317	HORVU.MOREX.r2.3HG0269020.1	1.44845	Q0D5R3.1 RecName: Full=Cysteine-rich receptor-like protein kinase 6; Short=Cysteine-rich RLK6; Flags: Precursor PF01657:Salt stress response/antifungal|PF07714:Protein tyrosine kinase
318	HORVU.MOREX.r2.2HG0143270.1	1.4477	O27555.1 RecName: Full=Putative arsenical pump-driving ATPase; AltName: Full=Arsenical resistance ATPase; AltName: Full=Arsenite-translocating ATPase; AltName: Full=Arsenite-transporting ATPase PF02374:Anion-transporting ATPase
319	HORVU.MOREX.r2.6HG0486780.1	1.44738	Q15KI9.2 RecName: Full=Protein PHYLLO, chloroplastic; Includes: RecName: Full=Inactive isochorismate synthase; AltName: Full=MENF; Includes: RecName: Full=2-succinyl-5-enolpyruvyl-6-hydroxy-3-cyclohexene-1-carboxylate synthase; AltName: Full=MEND; In
320	HORVU.MOREX.r2.1HG0073220.1	1.44626	A5GI62.1 RecName: Full=Ribosome maturation factor RimM PF01782:RimM N-terminal domain
321	HORVU.MOREX.r2.7HG0597980.1	1.44524	O64477.1 RecName: Full=G-type lectin S-receptor-like serine/threonine-protein kinase At2g19130; Flags: Precursor PF00954:S-locus glycoprotein domain|PF01453:D-mannose binding lectin|PF08276:PAN-like domain|PF00069:Protein kinase domain
322	HORVU.MOREX.r2.6HG0489430.1	1.43747	Q7Y211.2 RecName: Full=Pentatricopeptide repeat-containing protein At3g57430, chloroplastic; AltName: Full=Protein ORGANELLE TRANSCRIPT PROCESSING 84; Flags: Precursor PF14432:DYW family of nucleic acid deaminases|PF13041:PPR repeat family
323	HORVU.MOREX.r2.1HG0015870.1	1.43641	Q67XL4.1 RecName: Full=Uncharacterized CRM domain-containing protein At3g25440, chloroplastic; Flags: Precursor PF01985:CRS1 / YhbY (CRM) domain
324	HORVU.MOREX.r2.1HG0028170.1	1.43506	Q40522.1 RecName: Full=Ras-related protein Rab11D PF00071:Ras family
325	HORVU.MOREX.r2.7HG0556630.1	1.43263	Q6NQK2.1 RecName: Full=NAC domain-containing protein 8; Short=ANAC008 PF02365:No apical meristem (NAM) protein
326	HORVU.MOREX.r2.2HG0091190.1	1.43135	Q9ZUH5.1 RecName: Full=Short-chain dehydrogenase/reductase 2b; Short=AtSDR2b PF00106:short chain dehydrogenase
327	HORVU.MOREX.r2.5HG0397300.1	1.43127	0
328	HORVU.MOREX.r2.2HG0105280.1	1.4308	Q8H594.1 RecName: Full=Ribosome biogenesis protein WDR12 homolog PF08154:NLE (NUC135) domain
329	HORVU.MOREX.r2.6HG0502300.1	1.42911	0
330	HORVU.MOREX.r2.2HG0145090.1	1.42725	Q6NQK2.1 RecName: Full=NAC domain-containing protein 8; Short=ANAC008 PF02365:No apical meristem (NAM) protein
331	HORVU.MOREX.r2.5HG0377310.1	1.42125	Q84N64.2 RecName: Full=Dynamin-like protein ARC5; AltName: Full=Dynamin-related protein 5B; AltName: Full=Protein ACCUMULATION AND REPLICATION OF CHLOROPLASTS 5 PF00350:Dynamin family
332	HORVU.MOREX.r2.7HG0558900.1	1.41632	PF13962:Domain of unknown function
333	HORVU.MOREX.r2.5HG0392010.1	1.4133	PF07893:Protein of unknown function (DUF1668)
334	HORVU.MOREX.r2.2HG0149690.1	1.41166	O64477.1 RecName: Full=G-type lectin S-receptor-like serine/threonine-protein kinase At2g19130; Flags: Precursor PF00069:Protein kinase domain|PF01453:D-mannose binding lectin|PF08276:PAN-like domain|PF00954:S-locus glycoprotein domain
335	HORVU.MOREX.r2.3HG0244750.1	1.41035	Q9LG23.1 RecName: Full=Pentatricopeptide repeat-containing protein At1g55890, mitochondrial; Flags: Precursor PF13041:PPR repeat family
336	HORVU.MOREX.r2.3HG0238930.1	1.41009	Q99J25.2 RecName: Full=rRNA methyltransferase 1, mitochondrial; AltName: Full=16S rRNA (guanosine(1145)-2'-O)-methyltransferase; AltName: Full=16S rRNA [Gm1145] 2'-O-methyltransferase; Flags: Precursor PF00588:SpoU rRNA Methylase family|PF08032:RN
337	HORVU.MOREX.r2.1HG0003300.1	1.40895	0
338	HORVU.MOREX.r2.2HG0097470.1	1.40819	Q5K5B6.2 RecName: Full=DEAD-box ATP-dependent RNA helicase 57 PF00270:DEAD/DEAH box helicase|PF00271:Helicase conserved C-terminal domain
339	HORVU.MOREX.r2.6HG0513130.1	1.40493	PF04504:Protein of unknown function, DUF573
340	HORVU.MOREX.r2.7HG0559880.1	1.40338	Q84TC2.1 RecName: Full=DIBOA-glucoside dioxygenase BX6; AltName: Full=2,4-dihydroxy-1,4-benzoxazin-3-one-glucoside dioxygenase; AltName: Full=2-oxoglutarate-dependent dioxygenase BX6; AltName: Full=Protein BENZOXAZINONE SYNTHESIS 6 PF14226:non-hae
341	HORVU.MOREX.r2.2HG0141640.1	1.40321	PF13041:PPR repeat family
342	HORVU.MOREX.r2.5HG0441020.1	1.40002	Q9SVY0.1 RecName: Full=DNA-directed RNA polymerase I subunit 1; AltName: Full=DNA-directed RNA polymerase I subunit RPA1; Short=DNA polymerase I subunit A1; AltName: Full=Nuclear RNA polymerase A1 PF00623:RNA polymerase Rpb1, domain 2|PF04997:RNA
343	HORVU.MOREX.r2.3HG0210860.1	1.39957	0
344	HORVU.MOREX.r2.5HG0438550.1	1.39724	Q9M331.2 RecName: Full=Protein NRT1/ PTR FAMILY 5.7; Short=AtNPF5.7 PF00854:POT family
345	HORVU.MOREX.r2.1HG0025160.1	1.39604	Q5NAZ9.2 RecName: Full=Bidirectional sugar transporter SWEET3b; Short=OsSWEET3b PF03083:Sugar efflux transporter for intercellular exchange
346	HORVU.MOREX.r2.4HG0290230.1	1.39473	O82656.1 RecName: Full=Protein-tyrosine-phosphatase PTP1; AltName: Full=Protein tyrosine phosphatase 1; Short=AtPTP1 PF00102:Protein-tyrosine phosphatase
347	HORVU.MOREX.r2.5HG0401730.1	1.39276	0
348	HORVU.MOREX.r2.4HG0290810.1	1.39274	PF01693:Caulimovirus viroplasmin
349	HORVU.MOREX.r2.2HG0163790.1	1.3906	Q5U2W5.1 RecName: Full=Transducin beta-like protein 3 PF08625:Utp13 specific WD40 associated domain|PF00400:WD domain, G-beta repeat
350	HORVU.MOREX.r2.2HG0176310.1	1.39038	Q9SKC3.1 RecName: Full=Probable E3 ubiquitin-protein ligase ARI9; AltName: Full=ARIADNE-like protein ARI9; AltName: Full=Protein ariadne homolog 9; AltName: Full=RING-type E3 ubiquitin transferase ARI9 PF01485:IBR domain, a half RING-finger domain
351	HORVU.MOREX.r2.6HG0494740.1	1.388	PF13041:PPR repeat family
352	HORVU.MOREX.r2.5HG0406250.1	1.38259	Q8L633.1 RecName: Full=Ribonuclease Z, chloroplastic; Short=RNase Z; AltName: Full=Zinc phosphodiesterase CPZ; AltName: Full=tRNA 3 endonuclease; AltName: Full=tRNase Z; Flags: Precursor PF12706:Beta-lactamase superfamily domain
353	HORVU.MOREX.r2.6HG0454770.1	1.3821	Q9LU94.2 RecName: Full=Putative pentatricopeptide repeat-containing protein At3g25970 PF13041:PPR repeat family
354	HORVU.MOREX.r2.2HG0099960.1	1.38196	Q9LD90.1 RecName: Full=H/ACA ribonucleoprotein complex subunit 4; AltName: Full=CBF5 homolog; AltName: Full=Dyskerin; AltName: Full=Nopp-140-associated protein of 57 kDa homolog; Short=AtNAP57; AltName: Full=Nucleolar protein NAP57 homolog PF16198
355	HORVU.MOREX.r2.7HG0541940.1	1.38165	PF03478:Protein of unknown function (DUF295)
356	HORVU.MOREX.r2.6HG0465910.1	1.38164	0
357	HORVU.MOREX.r2.5HG0441070.1	1.38081	P27788.1 RecName: Full=Ferredoxin-3, chloroplastic; AltName: Full=Ferredoxin III; Short=Fd III; Flags: Precursor PF00111:2Fe-2S iron-sulfur cluster binding domain
358	HORVU.MOREX.r2.4HG0285380.1	1.38048	Q2KHU3.1 RecName: Full=Exosome complex component RRP43; AltName: Full=Exosome component 8; AltName: Full=Ribosomal RNA-processing protein 43 PF03725:3' exoribonuclease family, domain 2|PF01138:3' exoribonuclease family, domain 1
359	HORVU.MOREX.r2.7HG0619910.1	1.37415	O82266.1 RecName: Full=Protein SLOW WALKER 1; AltName: Full=Protein EMBRYO SAC DEVELOPMENT ARREST 13; AltName: Full=Protein EMBRYO SAC DEVELOPMENT ARREST 19 PF09384:UTP15 C terminal
360	HORVU.MOREX.r2.4HG0299790.1	1.3725	Q9SVP7.2 RecName: Full=Pentatricopeptide repeat-containing protein At4g13650 PF13041:PPR repeat family|PF14432:DYW family of nucleic acid deaminases
361	HORVU.MOREX.r2.6HG0511770.1	1.37071	PF14368:Probable lipid transfer
362	HORVU.MOREX.r2.1HG0020800.1	1.37059	Q9SD81.1 RecName: Full=Glycerophosphodiester phosphodiesterase GDPD6; AltName: Full=Glycerophosphodiester phosphodiesterase 6; Short=ATGDPD6; Flags: Precursor PF03009:Glycerophosphoryl diester phosphodiesterase family
363	HORVU.MOREX.r2.6HG0516670.1	1.36769	P46526.1 RecName: Full=Cold shock protein CS66 PF00257:Dehydrin
364	HORVU.MOREX.r2.7HG0610580.1	1.36629	P69309.2 RecName: Full=Polyubiquitin; Contains: RecName: Full=Ubiquitin; Flags: Precursor PF00240:Ubiquitin family
365	HORVU.MOREX.r2.2HG0162190.1	1.36372	Q9FL28.1 RecName: Full=LRR receptor-like serine/threonine-protein kinase FLS2; AltName: Full=Protein FLAGELLIN-SENSING 2; AltName: Full=Protein FLAGELLIN-SENSITIVE 2; Flags: Precursor PF00069:Protein kinase domain|PF08263:Leucine rich repeat N-ter
366	HORVU.MOREX.r2.2HG0100910.1	1.3634	Q9ZVG8.1 RecName: Full=Pentatricopeptide repeat-containing protein At1g26900, mitochondrial; Flags: Precursor PF01535:PPR repeat|PF13041:PPR repeat family
367	HORVU.MOREX.r2.7HG0542800.1	1.35983	Q9ZSB0.1 RecName: Full=Subtilisin-like protease SBT3.9; AltName: Full=Subtilase subfamily 3 member 9; Short=AtSBT3.9; Flags: Precursor PF05922:Peptidase inhibitor I9|PF00082:Subtilase family
368	HORVU.MOREX.r2.4HG0342950.1	1.35471	0
369	HORVU.MOREX.r2.4HG0323030.1	1.35451	Q9FZB1.1 RecName: Full=Probable LRR receptor-like serine/threonine-protein kinase At1g51880; Flags: Precursor PF13855:Leucine rich repeat|PF12819:Carbohydrate-binding protein of the ER
370	HORVU.MOREX.r2.5HG0444090.1	1.35437	Q921L5.2 RecName: Full=Conserved oligomeric Golgi complex subunit 2; Short=COG complex subunit 2; AltName: Full=Component of oligomeric Golgi complex 2; AltName: Full=Low density lipoprotein receptor defect C-complementing protein PF06148:COG (con
371	HORVU.MOREX.r2.4HG0349150.1	1.35186	Q13395.1 RecName: Full=Probable methyltransferase TARBP1; AltName: Full=TAR RNA-binding protein 1; AltName: Full=TAR RNA-binding protein of 185 kDa; Short=TRP-185 PF00588:SpoU rRNA Methylase family
372	HORVU.MOREX.r2.6HG0462580.1	1.35062	0
373	HORVU.MOREX.r2.7HG0593190.1	1.35002	Q9M3B4.1 RecName: Full=Protein ROOT INITIATION DEFECTIVE 3; AltName: Full=Root initiation defective 3 protein; AltName: Full=WD-40 repeat-containing protein RID3 PF00400:WD domain, G-beta repeat
374	HORVU.MOREX.r2.4HG0280020.1	1.34897	Q53RB0.1 RecName: Full=Probable linoleate 9S-lipoxygenase 4; AltName: Full=Lipoxygenase 4 PF01477:PLAT/LH2 domain|PF00305:Lipoxygenase
375	HORVU.MOREX.r2.5HG0350760.1	1.34886	Q0JL46.1 RecName: Full=Neutral ceramidase; Short=N-CDase; Short=NCDase; Short=OsCDase; AltName: Full=Acylsphingosine deacylase; AltName: Full=N-acylsphingosine amidohydrolase; Flags: Precursor PF17048:Neutral/alkaline non-lysosomal ceramidase, C-t
376	HORVU.MOREX.r2.4HG0276040.1	1.34852	P21568.1 RecName: Full=Peptidyl-prolyl cis-trans isomerase; Short=PPIase; AltName: Full=Cyclophilin; AltName: Full=Cyclosporin A-binding protein; AltName: Full=Rotamase PF00160:Cyclophilin type peptidyl-prolyl cis-trans isomerase/CLD
377	HORVU.MOREX.r2.5HG0404450.1	1.34221	Q7SYK1.1 RecName: Full=Queuine tRNA-ribosyltransferase catalytic subunit 1; AltName: Full=Guanine insertion enzyme; AltName: Full=tRNA-guanine transglycosylase PF01702:Queuine tRNA-ribosyltransferase
378	HORVU.MOREX.r2.3HG0275320.1	1.34169	P30110.1 RecName: Full=Glutathione S-transferase 1; AltName: Full=GST class-phi PF02798:Glutathione S-transferase, N-terminal domain|PF00043:Glutathione S-transferase, C-terminal domain
379	HORVU.MOREX.r2.2HG0100920.1	1.34157	Q9FLF0.1 RecName: Full=40S ribosomal protein S9-2 PF00163:Ribosomal protein S4/S9 N-terminal domain|PF01479:S4 domain
380	HORVU.MOREX.r2.5HG0447700.1	1.34113	Q9FLX6.1 RecName: Full=Pentatricopeptide repeat-containing protein At5g52850, chloroplastic; Flags: Precursor PF13041:PPR repeat family
381	HORVU.MOREX.r2.1HG0011220.1	1.34101	F4J8K6.2 RecName: Full=rRNA biogenesis protein RRP5; AltName: Full=Ribosomal RNA-processing protein 5 PF00575:S1 RNA binding domain|PF05843:Suppressor of forked protein (Suf)
382	HORVU.MOREX.r2.5HG0406350.1	1.3408	Q9FJB5.1 RecName: Full=Disease resistance RPP8-like protein 3 PF00931:NB-ARC domain
383	HORVU.MOREX.r2.6HG0506030.1	1.34069	Q8RXR2.2 RecName: Full=Chloride channel protein CLC-f; Short=AtCLC-f; AltName: Full=CBS domain-containing protein CBSCLC1 PF00654:Voltage gated chloride channel
384	HORVU.MOREX.r2.7HG0605420.1	1.33783	O65479.2 RecName: Full=Putative cysteine-rich receptor-like protein kinase 20; Short=Cysteine-rich RLK20; Flags: Precursor PF00069:Protein kinase domain
385	HORVU.MOREX.r2.3HG0238740.1	1.33372	Q8VY07.1 RecName: Full=Clathrin interactor EPSIN 1; AltName: Full=EPSIN-related 1 PF01417:ENTH domain
386	HORVU.MOREX.r2.7HG0609860.1	1.33303	Q8VZR7.2 RecName: Full=Protein NRT1/ PTR FAMILY 5.1; Short=AtNPF5.1 PF00854:POT family
387	HORVU.MOREX.r2.5HG0418660.1	1.32874	PF00190:Cupin
388	HORVU.MOREX.r2.7HG0613690.1	1.3285	Q9STE7.1 RecName: Full=Putative disease resistance RPP13-like protein 3 PF00931:NB-ARC domain
389	HORVU.MOREX.r2.2HG0154440.1	1.32379	PF16594:Putative AtpZ or ATP-synthase-associated
390	HORVU.MOREX.r2.5HG0441130.1	1.32298	0
391	HORVU.MOREX.r2.3HG0222170.1	1.32175	Q8VWQ5.1 RecName: Full=Probable WRKY transcription factor 50; AltName: Full=WRKY DNA-binding protein 50 PF03106:WRKY DNA -binding domain
392	HORVU.MOREX.r2.2HG0134330.1	1.32132	Q9FYG2.1 RecName: Full=Calmodulin-binding transcription activator 4; AltName: Full=Ethylene-induced calmodulin-binding protein 4; Short=AtFIN21; Short=EICBP4; AltName: Full=Ethylene-induced calmodulin-binding protein d; Short=EICBP.d; AltName: Full=S
393	HORVU.MOREX.r2.6HG0509650.1	1.32042	Q9SV96.1 RecName: Full=Pentatricopeptide repeat-containing protein At4g39620, chloroplastic; AltName: Full=Protein EMBRYO DEFECTIVE 2453; Flags: Precursor PF13041:PPR repeat family
394	HORVU.MOREX.r2.7HG0620920.1	1.31977	A2YH41.2 RecName: Full=Serine/threonine-protein kinase ATR PF02260:FATC domain|PF08064:UME (NUC010) domain|PF00454:Phosphatidylinositol 3- and 4-kinase|PF02259:FAT domain
395	HORVU.MOREX.r2.5HG0406720.1	1.31699	PF14244:gag-polypeptide of LTR copia-type
396	HORVU.MOREX.r2.4HG0299930.1	1.31688	Q3EBQ3.1 RecName: Full=Protein FAR1-RELATED SEQUENCE 2 PF10551:MULE transposase domain
397	HORVU.MOREX.r2.7HG0607170.1	1.31331	PF14368:Probable lipid transfer
398	HORVU.MOREX.r2.5HG0404650.1	1.31201	Q9FI80.1 RecName: Full=Pentatricopeptide repeat-containing protein At5g48910 PF14432:DYW family of nucleic acid deaminases|PF13041:PPR repeat family
399	HORVU.MOREX.r2.5HG0441140.1	1.30919	Q9LIN3.1 RecName: Full=Glycine-rich RNA-binding protein RZ1A; Short=AtRZ-1a PF00076:RNA recognition motif. (a.k.a. RRM, RBD, or RNP domain)|PF00098:Zinc knuckle
400	HORVU.MOREX.r2.1HG0076300.1	1.3091	Q0D5R3.1 RecName: Full=Cysteine-rich receptor-like protein kinase 6; Short=Cysteine-rich RLK6; Flags: Precursor PF01657:Salt stress response/antifungal|PF07714:Protein tyrosine kinase
401	HORVU.MOREX.r2.1HG0035590.1	1.30824	F4I366.1 RecName: Full=DNA-directed RNA polymerase I subunit 2; AltName: Full=DNA-directed RNA polymerase I subunit RPA2; Short=DNA polymerase I subunit A2; AltName: Full=Nuclear RNA polymerase A2 PF04563:RNA polymerase beta subunit|PF00562:RNA po
402	HORVU.MOREX.r2.6HG0502440.1	1.30724	Q9C616.1 RecName: Full=Probable transcription factor KAN2; AltName: Full=Protein KANADI 2 PF00249:Myb-like DNA-binding domain
403	HORVU.MOREX.r2.7HG0529390.1	1.30627	PF13855:Leucine rich repeat|PF08263:Leucine rich repeat N-terminal domain
404	HORVU.MOREX.r2.2HG0174010.1	1.3046	Q94KB1.1 RecName: Full=MLO-like protein 14; Short=AtMlo14 PF03094:Mlo family
405	HORVU.MOREX.r2.4HG0337610.1	1.30291	A5BUU4.1 RecName: Full=40S ribosomal protein SA PF00318:Ribosomal protein S2
406	HORVU.MOREX.r2.2HG0080730.1	1.30147	0
407	HORVU.MOREX.r2.5HG0439890.1	1.30063	Q9LRZ3.1 RecName: Full=Pumilio homolog 24; Short=APUM-24; Short=AtPUM24 PF08144:CPL (NUC119) domain
408	HORVU.MOREX.r2.2HG0171010.1	1.30044	Q2QRX6.2 RecName: Full=Putative bifunctional dihydrofolate reductase-thymidylate synthase; Short=DHFR-TS; Includes: RecName: Full=Dihydrofolate reductase; Includes: RecName: Full=Thymidylate synthase PF00186:Dihydrofolate reductase|PF00303:Thymidy
409	HORVU.MOREX.r2.7HG0615490.1	1.29789	Q8L6J1.2 RecName: Full=DNA-directed RNA polymerase 3B, chloroplastic; AltName: Full=NictaRpoT3-tom; AltName: Full=T7 bacteriophage-type single subunit RNA polymerase 3B; Flags: Precursor PF00940:DNA-dependent RNA polymerase|PF14700:DNA-directed RN
410	HORVU.MOREX.r2.1HG0060980.1	1.29722	Q9QX60.3 RecName: Full=Deoxyguanosine kinase, mitochondrial; Short=dGK; Flags: Precursor PF01712:Deoxynucleoside kinase
411	HORVU.MOREX.r2.7HG0572580.1	1.29238	Q9LIR4.1 RecName: Full=Dihydroxy-acid dehydratase, chloroplastic; Short=AtDHAD; Short=DAD; Flags: Precursor PF00920:Dehydratase family
412	HORVU.MOREX.r2.1HG0069590.1	1.29151	Q95K50.1 RecName: Full=Nucleolar protein 56; AltName: Full=Nucleolar protein 5A PF01798:snoRNA binding domain, fibrillarin|PF08156:NOP5NT (NUC127) domain
413	HORVU.MOREX.r2.1HG0003740.1	1.28997	Q0DLB9.2 RecName: Full=DEAD-box ATP-dependent RNA helicase 17 PF00270:DEAD/DEAH box helicase|PF00271:Helicase conserved C-terminal domain|PF13959:Domain of unknown function (DUF4217)
414	HORVU.MOREX.r2.5HG0427460.1	1.2859	PF01501:Glycosyl transferase family 8
415	HORVU.MOREX.r2.3HG0246820.1	1.28207	PF10453:Nuclear fragile X mental retardation-interacting protein 1 (NUFIP1)
416	HORVU.MOREX.r2.6HG0463800.1	1.28129	PF00168:C2 domain
417	HORVU.MOREX.r2.4HG0276640.1	1.28071	P0CH35.1 RecName: Full=Ubiquitin-60S ribosomal protein L40-2; Contains: RecName: Full=Ubiquitin; Contains: RecName: Full=60S ribosomal protein L40-2; AltName: Full=CEP52; Flags: Precursor >P0CH34.1 RecName: Full=Ubiquitin-60S ribosomal protein L40-1;
418	HORVU.MOREX.r2.3HG0248510.1	1.27911	Q9FVV7.1 RecName: Full=DNA repair RAD52-like protein 1, mitochondrial; AltName: Full=Organellar DNA-binding protein 1; Flags: Precursor -
419	HORVU.MOREX.r2.4HG0318970.1	1.27883	PF13360:PQQ-like domain|PF04003:Dip2/Utp12 Family
420	HORVU.MOREX.r2.1HG0004220.1	1.27755	A3AZ89.2 RecName: Full=Putative protein phosphatase 2C 46; Short=OsPP2C46 PF00481:Protein phosphatase 2C
421	HORVU.MOREX.r2.4HG0339710.1	1.27677	Q6AZD4.1 RecName: Full=Mitochondrial inner membrane protease subunit 2; AltName: Full=IMP2-like protein PF00717:Peptidase S24-like
422	HORVU.MOREX.r2.2HG0146890.1	1.27626	Q39134.2 RecName: Full=Amino acid permease 3; AltName: Full=Amino acid transporter AAP3 PF01490:Transmembrane amino acid transporter protein
423	HORVU.MOREX.r2.7HG0578400.1	1.27027	Q7XTT4.2 RecName: Full=Nucleolin 2; AltName: Full=Protein NUCLEOLIN LIKE 2 PF00076:RNA recognition motif. (a.k.a. RRM, RBD, or RNP domain)
424	HORVU.MOREX.r2.6HG0507260.1	1.27025	Q9LEY9.1 RecName: Full=H/ACA ribonucleoprotein complex subunit 2-like protein; AltName: Full=Nhp2-like protein PF01248:Ribosomal protein L7Ae/L30e/S12e/Gadd45 family
425	HORVU.MOREX.r2.1HG0074360.1	1.26834	Q689D6.1 RecName: Full=Protein ROOT PRIMORDIUM DEFECTIVE 1 PF11955:Plant organelle RNA recognition domain
426	HORVU.MOREX.r2.5HG0401170.1	1.26807	P46297.1 RecName: Full=40S ribosomal protein S23; AltName: Full=S12 PF00164:Ribosomal protein S12/S23
427	HORVU.MOREX.r2.2HG0161430.1	1.26792	PF04578:Protein of unknown function, DUF594|PF13968:Domain of unknown function (DUF4220)
428	HORVU.MOREX.r2.1HG0031470.1	1.2661	PF02037:SAP domain
429	HORVU.MOREX.r2.1HG0070040.1	1.26599	Q93YV6.1 RecName: Full=Serine/threonine protein phosphatase 2A 57 kDa regulatory subunit B' iota isoform; Short=AtB' iota; Short=PP2A, B' subunit, iota isoform PF01603:Protein phosphatase 2A regulatory B subunit (B56 family)
430	HORVU.MOREX.r2.5HG0427930.1	1.26496	A2XMJ1.1 RecName: Full=Alpha N-terminal protein methyltransferase 1; AltName: Full=X-Pro-Lys N-terminal protein methyltransferase 1; Short=NTM1 PF05891:AdoMet dependent proline di-methyltransferase
431	HORVU.MOREX.r2.7HG0599320.1	1.26142	Q9I7W5.2 RecName: Full=Something about silencing protein 10 PF04000:Sas10/Utp3/C1D family|PF09368:Sas10 C-terminal domain
432	HORVU.MOREX.r2.2HG0095540.1	1.26126	Q95K50.1 RecName: Full=Nucleolar protein 56; AltName: Full=Nucleolar protein 5A PF01798:snoRNA binding domain, fibrillarin|PF08156:NOP5NT (NUC127) domain
433	HORVU.MOREX.r2.6HG0493900.1	1.26047	Q7LHG5.2 RecName: Full=Transposon Ty3-I Gag-Pol polyprotein; AltName: Full=Gag3-Pol3; AltName: Full=Transposon Ty3-2 TYA-TYB polyprotein; Contains: RecName: Full=Capsid protein; Short=CA; AltName: Full=p24; Contains: RecName: Full=Spacer peptide p3;
434	HORVU.MOREX.r2.3HG0250940.1	1.2576	0
435	HORVU.MOREX.r2.7HG0605490.1	1.25747	Q9LDQ3.3 RecName: Full=Putative cysteine-rich receptor-like protein kinase 35; Short=Cysteine-rich RLK35; Flags: Precursor PF00069:Protein kinase domain
436	HORVU.MOREX.r2.7HG0596350.1	1.25735	0
437	HORVU.MOREX.r2.6HG0513830.1	1.25141	PF03692:Putative zinc- or iron-chelating domain
438	HORVU.MOREX.r2.7HG0546990.1	1.25115	P93194.2 RecName: Full=Receptor-like protein kinase; Flags: Precursor PF08263:Leucine rich repeat N-terminal domain|PF00069:Protein kinase domain
439	HORVU.MOREX.r2.UnG0630830.1	1.24989	PF08263:Leucine rich repeat N-terminal domain
440	HORVU.MOREX.r2.1HG0076120.1	1.24714	Q43011.3 RecName: Full=Asparagine synthetase [glutamine-hydrolyzing] 2; AltName: Full=Glutamine-dependent asparagine synthetase 2 PF00733:Asparagine synthase|PF13537:Glutamine amidotransferase domain
441	HORVU.MOREX.r2.7HG0537230.1	1.24532	P36163.2 RecName: Full=Mitochondrial metalloendopeptidase OMA1 PF01435:Peptidase family M48
442	HORVU.MOREX.r2.7HG0617800.1	1.24395	O14053.1 RecName: Full=U3 small nucleolar RNA-associated protein 21 homolog; Short=U3 snoRNA-associated protein 21 PF04192:Utp21 specific WD40 associated putative domain|PF00400:WD domain, G-beta repeat
443	HORVU.MOREX.r2.7HG0596780.1	1.24252	Q2T9S3.1 RecName: Full=DNA-directed RNA polymerase III subunit RPC6; Short=RNA polymerase III subunit C6; AltName: Full=DNA-directed RNA polymerase III subunit F PF05158:RNA polymerase Rpc34 subunit
444	HORVU.MOREX.r2.2HG0159130.1	1.24215	Q940M4.1 RecName: Full=Organic cation/carnitine transporter 7; Short=AtOCT7 PF00083:Sugar (and other) transporter
445	HORVU.MOREX.r2.1HG0045610.1	1.24194	Q9P2S5.1 RecName: Full=WD repeat-containing protein WRAP73; AltName: Full=WD repeat-containing protein 8; AltName: Full=WD repeat-containing protein antisense to TP73 gene -
446	HORVU.MOREX.r2.2HG0143240.1	1.23918	P40590.1 RecName: Full=60S ribosomal protein L34 [Pisum sativum] PF01199:Ribosomal protein L34e
447	HORVU.MOREX.r2.3HG0263420.1	1.23379	0
448	HORVU.MOREX.r2.2HG0142420.1	1.23238	0
449	HORVU.MOREX.r2.3HG0252060.1	1.23102	Q9LK64.1 RecName: Full=ABC transporter C family member 3; Short=ABC transporter ABCC.3; Short=AtABCC3; AltName: Full=ATP-energized glutathione S-conjugate pump 3; AltName: Full=Glutathione S-conjugate-transporting ATPase 3; AltName: Full=Multidrug re
450	HORVU.MOREX.r2.2HG0165560.1	1.2275	A7S6A5.1 RecName: Full=Protein SDA1 homolog; AltName: Full=SDA1 domain-containing protein 1 homolog PF08158:NUC130/3NT domain|PF05285:SDA1
451	HORVU.MOREX.r2.5HG0433000.1	1.22648	Q9NW13.3 RecName: Full=RNA-binding protein 28; AltName: Full=RNA-binding motif protein 28 PF00076:RNA recognition motif. (a.k.a. RRM, RBD, or RNP domain)
452	HORVU.MOREX.r2.6HG0523770.1	1.22613	PF08263:Leucine rich repeat N-terminal domain|PF13855:Leucine rich repeat
453	HORVU.MOREX.r2.2HG0155780.1	1.22573	Q6ING2.1 RecName: Full=Putative tRNA pseudouridine synthase Pus10; AltName: Full=Coiled-coil domain-containing protein 139; AltName: Full=tRNA pseudouridine 55 synthase; Short=Psi55 synthase; AltName: Full=tRNA pseudouridylate synthase; AltName: Full
454	HORVU.MOREX.r2.1HG0036230.1	1.22234	Q9SJW9.1 RecName: Full=CDT1-like protein a, chloroplastic; Short=AtCDT1a; Flags: Precursor PF08839:DNA replication factor CDT1 like|PF16679:DNA replication factor Cdt1 C-terminal domain
455	HORVU.MOREX.r2.5HG0416440.1	1.22177	Q9LZI9.1 RecName: Full=Glutathione S-transferase F13; Short=AtGSTF13; AltName: Full=GST class-phi member 13 PF00043:Glutathione S-transferase, C-terminal domain
456	HORVU.MOREX.r2.4HG0280210.1	1.22067	PF08576:Eukaryotic protein of unknown function (DUF1764)
457	HORVU.MOREX.r2.1HG0056240.1	1.22026	Q09799.1 RecName: Full=Protein kri1 PF05178:KRI1-like family|PF12936:KRI1-like family C-terminal
458	HORVU.MOREX.r2.3HG0240130.1	1.22001	A2WNF5.1 RecName: Full=Glucosidase 2 subunit beta; AltName: Full=Glucosidase II subunit beta; Flags: Precursor PF12999:Glucosidase II beta subunit-like
459	HORVU.MOREX.r2.6HG0506760.1	1.2155	Q66JJ4.1 RecName: Full=tRNA methyltransferase 10 homolog A; AltName: Full=RNA (guanine-9-)-methyltransferase domain-containing protein 2 PF01746:tRNA (Guanine-1)-methyltransferase
460	HORVU.MOREX.r2.5HG0443120.1	1.21489	P17801.2 RecName: Full=Putative receptor protein kinase ZmPK1; Flags: Precursor PF00954:S-locus glycoprotein domain|PF00069:Protein kinase domain
461	HORVU.MOREX.r2.2HG0137370.1	1.21467	Q0JGY1.1 RecName: Full=60S ribosomal protein L5-1 PF00861:Ribosomal L18p/L5e family|PF14204:Ribosomal L18 C-terminal region
462	HORVU.MOREX.r2.2HG0155600.1	1.21425	O81791.1 RecName: Full=Protein RKD5; Short=AtRKD5; AltName: Full=RWP-RK domain-containing protein 5 PF02042:RWP-RK domain
463	HORVU.MOREX.r2.6HG0472140.1	1.21199	F4KD38.1 RecName: Full=DNA-directed RNA polymerase III subunit 2; AltName: Full=DNA-directed RNA polymerase III subunit RPC2; Short=DNA polymerase I subunit C2; AltName: Full=Nuclear RNA polymerase C2 PF00562:RNA polymerase Rpb2, domain 6|PF04560:
464	HORVU.MOREX.r2.7HG0618580.1	1.21141	Q66L33.1 RecName: Full=Protein MAK16 homolog A; AltName: Full=MAK16-like protein A [Xenopus laevis] PF01778:Ribosomal L28e protein family|PF04874:Mak16 protein C-terminal region
465	HORVU.MOREX.r2.5HG0404730.1	1.21098	Q9SIF2.1 RecName: Full=Heat shock protein 90-5, chloroplastic; Short=AtHSP90.5; Short=AtHsp90-5; AltName: Full=Heat shock protein 88-1; Short=Hsp88-1; AltName: Full=Hsp90C; AltName: Full=Protein EMBRYO DEFECTIVE 1956; AltName: Full=Protein chlorate-r
466	HORVU.MOREX.r2.5HG0367640.1	1.21088	Q9FKL6.1 RecName: Full=Calmodulin-binding protein 60 B PF07887:Calmodulin binding protein-like
467	HORVU.MOREX.r2.4HG0325850.1	1.20945	0
468	HORVU.MOREX.r2.5HG0393790.1	1.20871	P10847.1 RecName: Full=Alcohol dehydrogenase 2 PF00107:Zinc-binding dehydrogenase|PF08240:Alcohol dehydrogenase GroES-like domain
469	HORVU.MOREX.r2.5HG0422410.1	1.20451	Q39199.1 RecName: Full=DNA repair protein recA homolog 1, chloroplastic; AltName: Full=Recombinase A homolog 1; Flags: Precursor PF00154:recA bacterial DNA recombination protein
470	HORVU.MOREX.r2.3HG0225600.1	1.20318	Q5ZBH5.1 RecName: Full=DEAD-box ATP-dependent RNA helicase 25 PF00270:DEAD/DEAH box helicase|PF00271:Helicase conserved C-terminal domain
471	HORVU.MOREX.r2.7HG0569690.1	1.20269	Q6NPC9.1 RecName: Full=Probable RNA methyltransferase At5g51130 PF06859:Bicoid-interacting protein 3 (Bin3)
472	HORVU.MOREX.r2.1HG0071030.1	1.20234	Q9SP08.1 RecName: Full=Exosome complex component RRP41 homolog; AltName: Full=Ribosomal RNA-processing protein 41; Short=AtRRP41; Short=AtRrp41p PF03725:3' exoribonuclease family, domain 2|PF01138:3' exoribonuclease family, domain 1
473	HORVU.MOREX.r2.7HG0558560.1	1.20124	Q6H7S2.2 RecName: Full=DEAD-box ATP-dependent RNA helicase 8 PF00271:Helicase conserved C-terminal domain
474	HORVU.MOREX.r2.5HG0437010.1	1.20057	P46297.1 RecName: Full=40S ribosomal protein S23; AltName: Full=S12 PF00164:Ribosomal protein S12/S23
475	HORVU.MOREX.r2.6HG0452040.1	1.19783	PF02536:mTERF
476	HORVU.MOREX.r2.7HG0548100.1	1.19737	0
477	HORVU.MOREX.r2.4HG0296290.1	1.19608	P38389.1 RecName: Full=Protein transport protein Sec61 subunit beta PF03911:Sec61beta family
478	HORVU.MOREX.r2.3HG0249610.1	1.19519	O48653.2 RecName: Full=DNA polymerase alpha catalytic subunit PF12254:DNA polymerase alpha subunit p180 N terminal|PF08996:DNA Polymerase alpha zinc finger|PF03104:DNA polymerase family B, exonuclease domain|PF00136:DNA polymerase family B
479	HORVU.MOREX.r2.1HG0058460.1	1.195	Q6FRX4.1 RecName: Full=Mitochondrial import inner membrane translocase subunit TIM50; Flags: Precursor PF03031:NLI interacting factor-like phosphatase
480	HORVU.MOREX.r2.4HG0289260.1	1.19494	0
481	HORVU.MOREX.r2.3HG0229820.1	1.19319	Q7KWX9.1 RecName: Full=Putative exosome complex component rrp40; AltName: Full=Exosome component 3; AltName: Full=Ribosomal RNA-processing protein 40 PF15985:KH domain
482	HORVU.MOREX.r2.5HG0397320.1	1.19236	O04716.2 RecName: Full=DNA mismatch repair protein MSH6; Short=AtMSH6; AltName: Full=MutS protein homolog 6 PF00488:MutS domain V|PF05188:MutS domain II|PF01624:MutS domain I|PF05190:MutS family domain IV|PF05192:MutS domain III
483	HORVU.MOREX.r2.5HG0389190.1	1.19189	P49572.2 RecName: Full=Indole-3-glycerol phosphate synthase, chloroplastic; Short=IGPS; Flags: Precursor PF00218:Indole-3-glycerol phosphate synthase
484	HORVU.MOREX.r2.3HG0245010.1	1.19178	Q42484.1 RecName: Full=Disease resistance protein RPS2; AltName: Full=Resistance to Pseudomonas syringae protein 2 PF00931:NB-ARC domain|PF13855:Leucine rich repeat
485	HORVU.MOREX.r2.2HG0175310.1	1.19056	0
486	HORVU.MOREX.r2.4HG0339960.1	1.18917	Q9LII8.1 RecName: Full=Protein KINESIN LIGHT CHAIN-RELATED 2; AltName: Full=Kinesin light chain-like protein 1; Short=AtKLC1 PF13424:Tetratricopeptide repeat
487	HORVU.MOREX.r2.1HG0069340.1	1.18901	P49027.1 RecName: Full=Guanine nucleotide-binding protein subunit beta-like protein A; Short=GPB-LR; AltName: Full=RWD; AltName: Full=Receptor for activated C kinase 1A PF00400:WD domain, G-beta repeat
488	HORVU.MOREX.r2.7HG0528470.1	1.1885	Q9SJL0.1 RecName: Full=UDP-glycosyltransferase 86A1 PF00201:UDP-glucoronosyl and UDP-glucosyl transferase
489	HORVU.MOREX.r2.2HG0167690.1	1.18757	A7T0W1.1 RecName: Full=Protein UXT homolog PF02996:Prefoldin subunit
490	HORVU.MOREX.r2.5HG0357690.1	1.18578	O13878.3 RecName: Full=U3 small nucleolar RNA-associated protein 17; Short=U3 snoRNA-associated protein 17; AltName: Full=U3 protein 17 required for transcription -
491	HORVU.MOREX.r2.5HG0445840.1	1.18429	O64885.2 RecName: Full=Protein BCCIP homolog PF13862:p21-C-terminal region-binding protein
492	HORVU.MOREX.r2.7HG0610180.1	1.18389	Q9M667.2 RecName: Full=Disease resistance protein RPP13; AltName: Full=Resistance to Peronospora parasitica protein 13 PF00931:NB-ARC domain
493	HORVU.MOREX.r2.4HG0330780.1	1.18375	Q94CD8.1 RecName: Full=Glucan endo-1,3-beta-glucosidase 4; AltName: Full=(1->3)-beta-glucan endohydrolase 4; Short=(1->3)-beta-glucanase 4; AltName: Full=Beta-1,3-endoglucanase 4; Short=Beta-1,3-glucanase 4; Flags: Precursor PF00332:Glycosyl hydro
494	HORVU.MOREX.r2.4HG0330740.1	1.18324	PF03763:Remorin, C-terminal region
495	HORVU.MOREX.r2.3HG0257750.1	1.18297	0
496	HORVU.MOREX.r2.7HG0544650.1	1.18199	Q9SJ20.1 RecName: Full=Ribonucleoside-diphosphate reductase large subunit; AltName: Full=Protein DEFECTIVE IN POLLEN DNA DEGRADATION 2; AltName: Full=Ribonucleoside-diphosphate reductase R1 subunit; Short=AtRNR1 PF02867:Ribonucleotide reductase, b
497	HORVU.MOREX.r2.7HG0561080.1	1.18154	Q8W487.1 RecName: Full=Uncharacterized protein At2g39795, mitochondrial; Flags: Precursor PF02330:Mitochondrial glycoprotein
498	HORVU.MOREX.r2.6HG0494260.1	1.18091	Q8GWB7.1 RecName: Full=Inositol phosphorylceramide glucuronosyltransferase 1; AltName: Full=Glycogenin-like protein 6; AltName: Full=Plant glycogenin-like starch initiation protein 6 PF01501:Glycosyl transferase family 8
499	HORVU.MOREX.r2.7HG0584220.1	1.18037	Q69UI2.2 RecName: Full=40S ribosomal protein S13-1 PF00312:Ribosomal protein S15|PF08069:Ribosomal S13/S15 N-terminal domain
500	HORVU.MOREX.r2.3HG0200400.1	1.17987	Q9LK64.1 RecName: Full=ABC transporter C family member 3; Short=ABC transporter ABCC.3; Short=AtABCC3; AltName: Full=ATP-energized glutathione S-conjugate pump 3; AltName: Full=Glutathione S-conjugate-transporting ATPase 3; AltName: Full=Multidrug re
501	HORVU.MOREX.r2.3HG0190060.1	1.17865	Q43257.1 RecName: Full=indole-2-monooxygenase; AltName: Full=Cytochrome P450 71C4; AltName: Full=Protein benzoxazineless 2 PF00067:Cytochrome P450
502	HORVU.MOREX.r2.3HG0259300.1	1.17859	Q9FNR1.1 RecName: Full=Glycine-rich RNA-binding protein 3, mitochondrial; Short=AtGR-RBP3; AltName: Full=AtRBG3; AltName: Full=Mitochondrial RNA-binding protein 2a; Short=At-mRBP2a; Flags: Precursor PF00076:RNA recognition motif. (a.k.a. RRM, RBD,
503	HORVU.MOREX.r2.5HG0383170.1	1.17754	Q8VIK2.1 RecName: Full=Mpv17-like protein 2 PF04117:Mpv17 / PMP22 family
504	HORVU.MOREX.r2.5HG0416160.1	1.17726	Q9LN22.1 RecName: Full=Pentatricopeptide repeat-containing protein At1g20300, mitochondrial; Flags: Precursor PF13041:PPR repeat family
505	HORVU.MOREX.r2.7HG0593770.1	1.17536	Q1MX30.1 RecName: Full=Receptor kinase-like protein Xa21; Contains: RecName: Full=Receptor kinase-like protein Xa21, processed; Flags: Precursor PF13855:Leucine rich repeat|PF00069:Protein kinase domain
506	HORVU.MOREX.r2.6HG0482150.1	1.17482	0
507	HORVU.MOREX.r2.5HG0430940.1	1.17405	Q28DX0.1 RecName: Full=Queuine tRNA-ribosyltransferase accessory subunit 2; AltName: Full=Queuine tRNA-ribosyltransferase domain-containing protein 1 PF01702:Queuine tRNA-ribosyltransferase
508	HORVU.MOREX.r2.4HG0286160.1	1.17404	A5WHA5.1 RecName: Full=50S ribosomal protein L25; AltName: Full=General stress protein CTC PF14693:Ribosomal protein TL5, C-terminal domain|PF01386:Ribosomal L25p family
509	HORVU.MOREX.r2.5HG0421790.1	1.17211	Q0JGY1.1 RecName: Full=60S ribosomal protein L5-1 PF00861:Ribosomal L18p/L5e family|PF14204:Ribosomal L18 C-terminal region
510	HORVU.MOREX.r2.2HG0169770.1	1.17211	O49485.1 RecName: Full=D-3-phosphoglycerate dehydrogenase 1, chloroplastic; AltName: Full=Protein EMBRYO SAC DEVELOPMENT ARREST 9; Flags: Precursor PF01842:ACT domain|PF02826:D-isomer specific 2-hydroxyacid dehydrogenase, NAD binding domain|PF0038
511	HORVU.MOREX.r2.3HG0259580.1	1.17099	Q9XJ61.1 RecName: Full=MADS-box transcription factor 51; Short=OsMADS51; AltName: Full=OsMADS65 -
512	HORVU.MOREX.r2.1HG0020160.1	1.17058	Q8VYA5.1 RecName: Full=Serine/arginine-rich splicing factor RS2Z33; AltName: Full=RS-containing zinc finger protein 33; Short=At-RS2Z33; Short=At-RSZ33; Short=AtRSZ33 PF00076:RNA recognition motif. (a.k.a. RRM, RBD, or RNP domain)|PF00098:Zinc knu
513	HORVU.MOREX.r2.4HG0338630.1	1.16927	Q9FH04.1 RecName: Full=Alcohol dehydrogenase-like 7 PF08240:Alcohol dehydrogenase GroES-like domain|PF00107:Zinc-binding dehydrogenase
514	HORVU.MOREX.r2.5HG0352130.1	1.16865	Q9ZPV5.2 RecName: Full=Nucleolar complex protein 2 homolog; Short=Protein NOC2 homolog PF03715:Noc2p family
515	HORVU.MOREX.r2.7HG0608800.1	1.16798	Q8LC95.2 RecName: Full=Early nodulin-like protein 3; AltName: Full=Phytocyanin-like protein; Flags: Precursor PF02298:Plastocyanin-like domain
516	HORVU.MOREX.r2.6HG0496350.1	1.16687	PF05686:Glycosyl transferase family 90
517	HORVU.MOREX.r2.4HG0318700.1	1.16574	PF10536:Plant mobile domain
518	HORVU.MOREX.r2.2HG0181070.1	1.16517	C0LGP4.1 RecName: Full=Probable LRR receptor-like serine/threonine-protein kinase At3g47570; Flags: Precursor PF07714:Protein tyrosine kinase
519	HORVU.MOREX.r2.2HG0173950.1	1.16471	Q13895.3 RecName: Full=Bystin PF05291:Bystin
520	HORVU.MOREX.r2.4HG0326910.1	1.16407	0
521	HORVU.MOREX.r2.5HG0446210.1	1.16398	Q5JJV0.1 RecName: Full=Beta-fructofuranosidase, insoluble isoenzyme 4; AltName: Full=Cell wall beta-fructosidase 4; AltName: Full=Invertase 4; AltName: Full=OsCIN4; AltName: Full=Sucrose hydrolase 4; Flags: Precursor PF08244:Glycosyl hydrolases fa
522	HORVU.MOREX.r2.6HG0506700.1	1.16391	P46087.2 RecName: Full=Probable 28S rRNA (cytosine(4447)-C(5))-methyltransferase; AltName: Full=Nucleolar protein 1; AltName: Full=Nucleolar protein 2 homolog; AltName: Full=Proliferating-cell nucleolar antigen p120; AltName: Full=Proliferation-assoc
523	HORVU.MOREX.r2.5HG0444660.1	1.16383	Q9SMW7.1 RecName: Full=Basic transcription factor 3; Short=AtBTF3; AltName: Full=Nascent polypeptide-associated complex subunit beta PF01849:NAC domain
524	HORVU.MOREX.r2.6HG0522360.1	1.16349	Q7XKR9.2 RecName: Full=Kinesin-like protein KIN-12A; Short=OsKinesin-12A; AltName: Full=Phragmoplast-associated kinesin-related protein 1; Short=OsPAKRP1 PF06548:Kinesin-related|PF00225:Kinesin motor domain
525	HORVU.MOREX.r2.7HG0548160.1	1.16278	Q9LMK0.1 RecName: Full=60S ribosomal protein L35a-1 PF01247:Ribosomal protein L35Ae
526	HORVU.MOREX.r2.1HG0071060.1	1.16137	Q9SCU0.1 RecName: Full=Short-chain dehydrogenase reductase 2a; Short=AtSDR2a PF00106:short chain dehydrogenase
527	HORVU.MOREX.r2.2HG0096010.1	1.16073	Q9STE7.1 RecName: Full=Putative disease resistance RPP13-like protein 3 PF00931:NB-ARC domain
528	HORVU.MOREX.r2.4HG0319020.1	1.16039	Q10MQ2.1 RecName: Full=Probable LL-diaminopimelate aminotransferase, chloroplastic; Short=DAP-AT; Short=DAP-aminotransferase; Short=LL-DAP-aminotransferase; Flags: Precursor PF00155:Aminotransferase class I and II
529	HORVU.MOREX.r2.7HG0545420.1	1.15928	0
530	HORVU.MOREX.r2.3HG0195150.1	1.15928	Q761Z9.2 RecName: Full=DEAD-box ATP-dependent RNA helicase 18; AltName: Full=BRI1-KD-interacting protein 115; Short=BIP115 PF00270:DEAD/DEAH box helicase|PF13959:Domain of unknown function (DUF4217)|PF00271:Helicase conserved C-terminal domain
531	HORVU.MOREX.r2.7HG0574990.1	1.15793	F4IV66.1 RecName: Full=Ribonuclease E/G-like protein, chloroplastic; Short=RNase E/G-like protein; AltName: Full=RNase E; Flags: Precursor PF10150:Ribonuclease E/G family|PF00686:Starch binding domain
532	HORVU.MOREX.r2.2HG0151270.1	1.15776	Q5JQD7.2 RecName: Full=Probable metal-nicotianamine transporter YSL12; AltName: Full=Protein YELLOW STRIPE LIKE 12; Short=OsYSL12 PF03169:OPT oligopeptide transporter protein
533	HORVU.MOREX.r2.2HG0102270.1	1.15604	PF02176:TRAF-type zinc finger
534	HORVU.MOREX.r2.5HG0420580.1	1.15568	Q56XV8.1 RecName: Full=Chaperonin 60 subunit alpha 2, chloroplastic; Short=CPN-60 alpha 2; AltName: Full=Protein EMBRYO DEFECTIVE 3007; Flags: Precursor PF00118:TCP-1/cpn60 chaperonin family
535	HORVU.MOREX.r2.7HG0608550.1	1.15392	Q8GYE0.2 RecName: Full=SEC12-like protein 1; AltName: Full=Protein PHOSPHATE TRANSPORTER TRAFFIC FACILITATOR 1; Short=PHF-1 -
536	HORVU.MOREX.r2.3HG0212610.1	1.15379	0
537	HORVU.MOREX.r2.1HG0049960.1	1.15251	O48786.1 RecName: Full=Cytochrome P450 734A1; AltName: Full=Protein PHYB ACTIVATION-TAGGED SUPPRESSOR 1 PF00067:Cytochrome P450
538	HORVU.MOREX.r2.5HG0383990.1	1.15236	Q9ZVI6.1 RecName: Full=Protein LURP-one-related 8 PF04525:LURP-one-related
539	HORVU.MOREX.r2.2HG0181060.1	1.15078	Q67Z52.1 RecName: Full=Tubulin-folding cofactor B; Short=AtTFCB; AltName: Full=Protein EMBRYO DEFECTIVE 2804 PF14560:Ubiquitin-like domain|PF01302:CAP-Gly domain
540	HORVU.MOREX.r2.1HG0052130.1	1.1487	Q9SD34.3 RecName: Full=Zinc finger CCCH domain-containing protein 44; Short=AtC3H44 PF02213:GYF domain
541	HORVU.MOREX.r2.6HG0454520.1	1.14841	Q5XET4.1 RecName: Full=Pentatricopeptide repeat-containing protein At2g01860; AltName: Full=Protein EMBRYO DEFECTIVE 975 -
542	HORVU.MOREX.r2.5HG0403550.1	1.14743	Q9LEB3.1 RecName: Full=Polyadenylate-binding protein RBP47; Short=Poly(A)-binding protein RBP47; AltName: Full=RNA-binding protein 47; Short=NplRBP47 PF00076:RNA recognition motif. (a.k.a. RRM, RBD, or RNP domain)
543	HORVU.MOREX.r2.5HG0431560.1	1.14657	Q9FMU5.1 RecName: Full=U3 small nucleolar RNA-associated protein 18 homolog -
544	HORVU.MOREX.r2.5HG0394640.1	1.14588	Q9SSD2.1 RecName: Full=Pre-mRNA-processing-splicing factor 8A; AltName: Full=PRP8 homolog A; Short=AtPRP8A; AltName: Full=Protein ABNORMAL SUSPENSOR 2; AltName: Full=Protein EMBRYO DEFECTIVE 14; AltName: Full=Protein EMBRYO DEFECTIVE 177; AltName: Fu
545	HORVU.MOREX.r2.2HG0122860.1	1.14494	F4KE63.1 RecName: Full=Valine--tRNA ligase, chloroplastic/mitochondrial 2; AltName: Full=Protein EMBRYO DEFECTIVE 2247; AltName: Full=Valyl-tRNA synthetase; Short=ValRS; Flags: Precursor PF08264:Anticodon-binding domain of tRNA|PF10458:Valyl tRNA
546	HORVU.MOREX.r2.3HG0263410.1	1.143	0
547	HORVU.MOREX.r2.6HG0453980.1	1.14293	Q9FJT2.1 RecName: Full=Putative F-box/FBD/LRR-repeat protein At5g56810 -
548	HORVU.MOREX.r2.4HG0343460.1	1.14092	Q9FDZ9.1 RecName: Full=60S ribosomal protein L21-2 PF01157:Ribosomal protein L21e
549	HORVU.MOREX.r2.6HG0495490.1	1.14092	Q6H874.1 RecName: Full=DEAD-box ATP-dependent RNA helicase 47A PF00270:DEAD/DEAH box helicase|PF00271:Helicase conserved C-terminal domain
550	HORVU.MOREX.r2.6HG0518020.1	1.14004	Q0DWT8.1 RecName: Full=DEAD-box ATP-dependent RNA helicase 1 PF00270:DEAD/DEAH box helicase|PF00271:Helicase conserved C-terminal domain
551	HORVU.MOREX.r2.7HG0538970.1	1.13979	A2Y953.1 RecName: Full=Protein arginine N-methyltransferase PRMT10 PF06325:Ribosomal protein L11 methyltransferase (PrmA)
552	HORVU.MOREX.r2.2HG0146020.1	1.13972	Q921I2.2 RecName: Full=Kelch domain-containing protein 4 PF13418:Galactose oxidase, central domain|PF13422:Domain of unknown function (DUF4110)|PF13415:Galactose oxidase, central domain|PF13964:Kelch motif
553	HORVU.MOREX.r2.6HG0496490.1	1.13879	0
554	HORVU.MOREX.r2.7HG0564700.1	1.13825	0
555	HORVU.MOREX.r2.2HG0179650.1	1.13805	P53303.1 RecName: Full=Zinc finger protein ZPR1 PF03367:ZPR1 zinc-finger domain
556	HORVU.MOREX.r2.7HG0572270.1	1.13674	B8B9K6.1 RecName: Full=60S ribosomal protein L10a >B7F845.1 RecName: Full=60S ribosomal protein L10a PF00687:Ribosomal protein L1p/L10e family
557	HORVU.MOREX.r2.3HG0184430.1	1.13557	0
558	HORVU.MOREX.r2.5HG0419000.1	1.13553	Q6ZJW9.1 RecName: Full=Actin-related protein 4 >A2YR10.2 RecName: Full=Actin-related protein 4 PF00022:Actin
559	HORVU.MOREX.r2.6HG0455150.1	1.13516	Q5XQC7.1 RecName: Full=Protein BONZAI 3 PF00168:C2 domain|PF07002:Copine
560	HORVU.MOREX.r2.7HG0534140.1	1.13511	0
561	HORVU.MOREX.r2.6HG0513160.1	1.13422	P27968.1 RecName: Full=Nitrate reductase [NAD(P)H] PF00175:Oxidoreductase NAD-binding domain|PF00970:Oxidoreductase FAD-binding domain|PF03404:Mo-co oxidoreductase dimerisation domain|PF00174:Oxidoreductase molybdopterin binding domain|PF00173:Cyt
562	HORVU.MOREX.r2.1HG0033790.1	1.13412	Q9LMY5.3 RecName: Full=Putative pentatricopeptide repeat-containing protein At1g13630 PF12854:PPR repeat|PF13041:PPR repeat family
563	HORVU.MOREX.r2.2HG0161990.1	1.13347	PF09341:Transcription factor Pcc1
564	HORVU.MOREX.r2.1HG0004900.1	1.13302	Q7EYV7.1 RecName: Full=Poly [ADP-ribose] polymerase 1; Short=PARP-1; AltName: Full=NAD(+) ADP-ribosyltransferase 1; Short=ADPRT-1; AltName: Full=Poly[ADP-ribose] synthase 1 PF00645:Poly(ADP-ribose) polymerase and DNA-Ligase Zn-finger region|PF0053
565	HORVU.MOREX.r2.7HG0582010.1	1.13302	Q94BV7.1 RecName: Full=External alternative NAD(P)H-ubiquinone oxidoreductase B2, mitochondrial; AltName: Full=External alternative NADH dehydrogenase NDB2; AltName: Full=NADH:ubiquinone reductase (non-electrogenic) NDB2; Flags: Precursor PF07992:
566	HORVU.MOREX.r2.7HG0606690.1	1.1325	Q67XX3.1 RecName: Full=F-box protein At5g06550 PF12937:F-box-like|PF13621:Cupin-like domain
567	HORVU.MOREX.r2.5HG0357290.1	1.13203	0
568	HORVU.MOREX.r2.1HG0060470.1	1.13057	Q9ZQG9.2 RecName: Full=Glucan endo-1,3-beta-glucosidase 14; AltName: Full=(1->3)-beta-glucan endohydrolase 14; Short=(1->3)-beta-glucanase 14; AltName: Full=Beta-1,3-endoglucanase 14; Short=Beta-1,3-glucanase 14; Flags: Precursor PF00332:Glycosyl
569	HORVU.MOREX.r2.1HG0049030.1	1.13024	Q9FFF9.1 RecName: Full=Anaphase-promoting complex subunit 1; AltName: Full=Cyclosome subunit 1; AltName: Full=Protein EMBRYO DEFECTIVE 2771 PF12859:Anaphase-promoting complex subunit 1
570	HORVU.MOREX.r2.2HG0095940.1	1.1281	Q7Y183.1 RecName: Full=DEAD-box ATP-dependent RNA helicase 10 PF00270:DEAD/DEAH box helicase|PF00271:Helicase conserved C-terminal domain
571	HORVU.MOREX.r2.7HG0559560.1	1.12641	PF11788:39S mitochondrial ribosomal protein L46
572	HORVU.MOREX.r2.5HG0363580.1	1.12508	Q9CX11.1 RecName: Full=rRNA-processing protein UTP23 homolog PF04900:Fcf1
573	HORVU.MOREX.r2.3HG0242640.1	1.12218	F4IHY7.1 RecName: Full=Protein PLASTID TRANSCRIPTIONALLY ACTIVE 12; Short=pTAC12; AltName: Full=Plastid-encoded RNA polymerase-associated protein 5; Short=PEP-associated protein 5; AltName: Full=Protein HEMERA; Flags: Precursor -
574	HORVU.MOREX.r2.3HG0182650.1	1.1217	P49210.3 RecName: Full=60S ribosomal protein L9 PF00347:Ribosomal protein L6
575	HORVU.MOREX.r2.1HG0034310.1	1.12097	PF04784:Protein of unknown function, DUF547|PF00610:Domain found in Dishevelled, Egl-10, and Pleckstrin (DEP)|PF00462:Glutaredoxin
576	HORVU.MOREX.r2.3HG0257800.1	1.11897	Q5N7W3.1 RecName: Full=Dolichyl-diphosphooligosaccharide--protein glycosyltransferase subunit 2; AltName: Full=Ribophorin II; Short=RPN-II; AltName: Full=Ribophorin-2; Flags: Precursor PF05817:Oligosaccharyltransferase subunit Ribophorin II
577	HORVU.MOREX.r2.2HG0131710.1	1.11886	Q9ZW86.1 RecName: Full=Prolyl 4-hydroxylase 1; Short=AtP4H-1; Short=AtP4H1 PF13640:2OG-Fe(II) oxygenase superfamily
578	HORVU.MOREX.r2.4HG0326920.1	1.11491	Q6P8E9.1 RecName: Full=NHP2-like protein 1; AltName: Full=High mobility group-like nuclear protein 2 homolog 1; AltName: Full=U4/U6.U5 small nuclear ribonucleoprotein SNU13; AltName: Full=U4/U6.U5 tri-snRNP 15.5 kDa protein PF01248:Ribosomal prote
579	HORVU.MOREX.r2.7HG0545260.1	1.11431	O48958.1 RecName: Full=4-hydroxyphenylacetaldehyde oxime monooxygenase; AltName: Full=Cytochrome P450 71E1 PF00067:Cytochrome P450
580	HORVU.MOREX.r2.1HG0016770.1	1.11405	Q67W29.1 RecName: Full=Probable 4-hydroxy-tetrahydrodipicolinate reductase 1, chloroplastic; Short=HTPA reductase 1; Flags: Precursor PF05173:Dihydrodipicolinate reductase, C-terminus|PF01113:Dihydrodipicolinate reductase, N-terminus
581	HORVU.MOREX.r2.3HG0237170.1	1.11334	Q2KNB7.1 RecName: Full=Hexokinase-9; AltName: Full=Hexokinase-5 PF03727:Hexokinase|PF00349:Hexokinase
582	HORVU.MOREX.r2.5HG0431810.1	1.1129	Q9LRR5.1 RecName: Full=Putative disease resistance protein At3g14460 PF00931:NB-ARC domain
583	HORVU.MOREX.r2.4HG0277670.1	1.11275	Q18B61.1 RecName: Full=N utilization substance protein B homolog; Short=Protein NusB PF01029:NusB family
584	HORVU.MOREX.r2.7HG0577600.1	1.11067	P41127.1 RecName: Full=60S ribosomal protein L13-1; AltName: Full=Protein BBC1 homolog PF01294:Ribosomal protein L13e
585	HORVU.MOREX.r2.4HG0336330.1	1.10958	Q9SF40.1 RecName: Full=60S ribosomal protein L4-1; Short=L1 PF00573:Ribosomal protein L4/L1 family|PF14374:60S ribosomal protein L4 C-terminal domain
586	HORVU.MOREX.r2.5HG0354630.1	1.10904	P35686.2 RecName: Full=40S ribosomal protein S20 PF00338:Ribosomal protein S10p/S20e
587	HORVU.MOREX.r2.1HG0063890.1	1.10856	Q8RWK8.1 RecName: Full=Coilin; AltName: Full=Atcoilin PF15862:Coilin N-terminus
588	HORVU.MOREX.r2.3HG0240210.1	1.10839	O07631.1 RecName: Full=GTP-binding protein TypA/BipA homolog PF00009:Elongation factor Tu GTP binding domain|PF00679:Elongation factor G C-terminus
589	HORVU.MOREX.r2.7HG0597490.1	1.10803	Q9FNJ5.1 RecName: Full=F-box/FBD/LRR-repeat protein At5g22660 PF08387:FBD
590	HORVU.MOREX.r2.6HG0524390.1	1.10726	Q9LMN7.1 RecName: Full=Wall-associated receptor kinase 5; Flags: Precursor PF00069:Protein kinase domain
591	HORVU.MOREX.r2.5HG0376250.1	1.10678	Q9H6R4.2 RecName: Full=Nucleolar protein 6; AltName: Full=Nucleolar RNA-associated protein; Short=Nrap PF03813:Nrap protein
592	HORVU.MOREX.r2.2HG0096310.1	1.10669	Q57DW2.1 RecName: Full=30S ribosomal protein S9 >Q2YND9.1 RecName: Full=30S ribosomal protein S9 >B2S535.1 RecName: Full=30S ribosomal protein S9 PF00380:Ribosomal protein S9/S16
593	HORVU.MOREX.r2.1HG0062360.1	1.1066	P27527.2 RecName: Full=Ribosomal protein S19, mitochondrial (mitochondrion) [Petunia x hybrida] PF00203:Ribosomal protein S19
594	HORVU.MOREX.r2.6HG0513640.1	1.10622	O94481.2 RecName: Full=Transcription factor TFIIIB component B''; AltName: Full=Transcription factor TFIIIB complex subunit bdp1 PF15963:Myb DNA-binding like
595	HORVU.MOREX.r2.3HG0258600.1	1.10408	C0LGH3.2 RecName: Full=Probable LRR receptor-like serine/threonine-protein kinase At1g56140; Flags: Precursor PF07714:Protein tyrosine kinase|PF11721:Di-glucose binding within endoplasmic reticulum
596	HORVU.MOREX.r2.5HG0412120.1	1.10386	Q9R0X4.1 RecName: Full=Acyl-coenzyme A thioesterase 9, mitochondrial; Short=Acyl-CoA thioesterase 9; AltName: Full=Acyl coenzyme A thioester hydrolase 2; Short=MTE-2; AltName: Full=Acyl-CoA thioester hydrolase 9; AltName: Full=Mitochondrial 48 kDa ac
597	HORVU.MOREX.r2.1HG0064110.1	1.10351	Q96PZ0.2 RecName: Full=Pseudouridylate synthase 7 homolog PF01142:tRNA pseudouridine synthase D (TruD)
598	HORVU.MOREX.r2.3HG0183010.1	1.10322	P92812.2 RecName: Full=60S ribosomal protein L2, mitochondrial >P0C8K6.1 RecName: Full=60S ribosomal protein L2, mitochondrial >Q2F969.2 RecName: Full=60S ribosomal protein L2, mitochondrial PF03947:Ribosomal Proteins L2, C-terminal domain|PF00181
599	HORVU.MOREX.r2.2HG0090790.1	1.10255	Q9M8Z5.1 RecName: Full=Guanine nucleotide-binding protein-like NSN1; Short=Nucleolar GTP-binding protein NSN1; AltName: Full=DAR GTPase 4; AltName: Full=Protein nucleostemin-like 1 PF01926:50S ribosome-binding GTPase|PF08701:GNL3L/Grn1 putative GT
600	HORVU.MOREX.r2.2HG0144920.1	1.10182	0
601	HORVU.MOREX.r2.6HG0453590.1	1.10093	Q9SI53.1 RecName: Full=Pentatricopeptide repeat-containing protein At2g03880, mitochondrial; Flags: Precursor PF13041:PPR repeat family
602	HORVU.MOREX.r2.6HG0511490.1	1.10017	Q9LTX2.1 RecName: Full=Transport inhibitor response 1-like protein; Short=TIR1-like protein -
603	HORVU.MOREX.r2.5HG0446060.1	1.09944	Q84T68.2 RecName: Full=Exosome complex exonuclease RRP46 homolog; AltName: Full=Exosome component 5; AltName: Full=Ribosomal RNA-processing protein 46; Short=oRrp46 PF01138:3' exoribonuclease family, domain 1
604	HORVU.MOREX.r2.3HG0269630.1	1.0963	PF08161:NUC173 domain
605	HORVU.MOREX.r2.3HG0184500.1	1.09491	Q9ZV94.1 RecName: Full=Putative F-box/FBD/LRR-repeat protein At1g78760 -
606	HORVU.MOREX.r2.3HG0233210.1	1.09472	PF14380:Wall-associated receptor kinase C-terminal
607	HORVU.MOREX.r2.3HG0199610.1	1.09472	Q6NS23.1 RecName: Full=tRNA (guanine(10)-N2)-methyltransferase homolog; AltName: Full=tRNA guanosine-2'-O-methyltransferase TRM11 homolog [Xenopus laevis] PF01170:Putative RNA methylase family UPF0020
608	HORVU.MOREX.r2.7HG0595510.1	1.09362	Q9SGP2.1 RecName: Full=Receptor-like protein kinase HSL1; AltName: Full=Protein HAESA-LIKE1; Flags: Precursor PF07714:Protein tyrosine kinase|PF08263:Leucine rich repeat N-terminal domain|PF13855:Leucine rich repeat
609	HORVU.MOREX.r2.7HG0551940.1	1.09213	Q9XEE2.1 RecName: Full=Annexin D2; AltName: Full=AnnAt2 PF00191:Annexin
610	HORVU.MOREX.r2.4HG0317830.1	1.09114	Q9S834.1 RecName: Full=ATP-dependent Clp protease proteolytic subunit 5, chloroplastic; AltName: Full=Endopeptidase ClpP5; Short=nClpP5; AltName: Full=nClpP1; Flags: Precursor PF00574:Clp protease
611	HORVU.MOREX.r2.4HG0306760.1	1.09081	Q5I7K3.1 RecName: Full=40S ribosomal protein S29 PF00253:Ribosomal protein S14p/S29e
612	HORVU.MOREX.r2.5HG0404270.1	1.0881	Q9FZ96.1 RecName: Full=Purine permease 1; Short=AtPUP1 PF16913:Purine nucleobase transmembrane transport
613	HORVU.MOREX.r2.7HG0604970.1	1.08743	0
614	HORVU.MOREX.r2.4HG0338730.1	1.08713	Q9LUJ5.1 RecName: Full=Probable rRNA-processing protein EBP2 homolog PF05890:Eukaryotic rRNA processing protein EBP2
615	HORVU.MOREX.r2.6HG0513250.1	1.08483	Q9MA50.1 RecName: Full=Pentatricopeptide repeat-containing protein At1g05750, chloroplastic; AltName: Full=Protein PIGMENT DEFECTIVE 247; Flags: Precursor PF12854:PPR repeat|PF13041:PPR repeat family
616	HORVU.MOREX.r2.2HG0143210.1	1.08483	Q7X745.2 RecName: Full=ATP-dependent RNA helicase SUV3L, mitochondrial; Short=OsSUV3L; AltName: Full=Protein SUPPRESSOR OF VAR 3-like; Flags: Precursor >Q01IJ3.1 RecName: Full=ATP-dependent RNA helicase SUV3L, mitochondrial; Short=OsSUV3L; AltName: F
617	HORVU.MOREX.r2.2HG0100690.1	1.08291	Q08935.1 RecName: Full=29 kDa ribonucleoprotein A, chloroplastic; AltName: Full=CP29A; Flags: Precursor PF00076:RNA recognition motif. (a.k.a. RRM, RBD, or RNP domain)
618	HORVU.MOREX.r2.1HG0015950.1	1.08106	Q5C9Z4.1 RecName: Full=Nucleolar MIF4G domain-containing protein 1; AltName: Full=SGD1 homolog PF02847:MA3 domain|PF02854:MIF4G domain
619	HORVU.MOREX.r2.4HG0280910.1	1.08077	Q3T100.1 RecName: Full=Microsomal glutathione S-transferase 3; Short=Microsomal GST-3 PF01124:MAPEG family
620	HORVU.MOREX.r2.2HG0161120.1	1.08008	Q9FF52.1 RecName: Full=60S ribosomal protein L12-3 PF03946:Ribosomal protein L11, N-terminal domain|PF00298:Ribosomal protein L11, RNA binding domain
621	HORVU.MOREX.r2.3HG0266980.1	1.07964	Q8GXH3.2 RecName: Full=Protein OSB2, chloroplastic; AltName: Full=Organellar single-stranded DNA-binding protein 2; AltName: Full=Protein FLORAL ABSCISSION ASSOCIATED; AltName: Full=Protein PLASTID TRANSCRIPTIONALLY ACTIVE 9; Flags: Precursor -
622	HORVU.MOREX.r2.6HG0463750.1	1.07945	Q7XA42.2 RecName: Full=Putative disease resistance protein RGA1; AltName: Full=RGA3-blb PF13855:Leucine rich repeat|PF00931:NB-ARC domain
623	HORVU.MOREX.r2.5HG0383630.1	1.07917	Q0IQF7.1 RecName: Full=40S ribosomal protein S16 >A2ZB00.1 RecName: Full=40S ribosomal protein S16 PF00380:Ribosomal protein S9/S16
624	HORVU.MOREX.r2.6HG0494180.1	1.07838	Q9SIM4.1 RecName: Full=60S ribosomal protein L14-1 PF01929:Ribosomal protein L14
625	HORVU.MOREX.r2.UnG0625470.1	1.07807	PF12937:F-box-like
626	HORVU.MOREX.r2.2HG0115310.1	1.07703	0
627	HORVU.MOREX.r2.7HG0545310.1	1.07649	Q8W496.1 RecName: Full=Protochlorophyllide-dependent translocon component 52, chloroplastic; AltName: Full=ACD1-like protein; AltName: Full=Protein TIC 55-IV; AltName: Full=Translocon at the inner envelope membrane of chloroplasts 55-IV; Flags: Precu
628	HORVU.MOREX.r2.5HG0409860.1	1.076	P35685.1 RecName: Full=60S ribosomal protein L7a-1 >P0DKK7.1 RecName: Full=60S ribosomal protein L7a-2 PF01248:Ribosomal protein L7Ae/L30e/S12e/Gadd45 family
629	HORVU.MOREX.r2.5HG0383770.1	1.07597	Q9FQA3.1 RecName: Full=Glutathione transferase GST 23; AltName: Full=Glutathione transferase GST 36 PF13417:Glutathione S-transferase, N-terminal domain|PF00043:Glutathione S-transferase, C-terminal domain
630	HORVU.MOREX.r2.3HG0268810.1	1.07583	Q9ZR08.3 RecName: Full=G-type lectin S-receptor-like serine/threonine-protein kinase At4g03230; Flags: Precursor PF07714:Protein tyrosine kinase
631	HORVU.MOREX.r2.7HG0612250.1	1.07517	Q9FEF8.1 RecName: Full=Probable mediator of RNA polymerase II transcription subunit 36b; AltName: Full=Histone-glutamine methyltransferase; AltName: Full=SKP1-interacting partner 7; AltName: Full=rRNA 2'-O-methyltransferase fibrillarin 1 PF01269:F
632	HORVU.MOREX.r2.5HG0416200.1	1.07499	Q9C5Y0.2 RecName: Full=Phospholipase D delta; Short=AtPLDdelta; Short=PLD delta PF00614:Phospholipase D Active site motif|PF00168:C2 domain|PF12357:Phospholipase D C terminal
633	HORVU.MOREX.r2.7HG0552920.1	1.07491	Q9ZVT7.1 RecName: Full=Exosome complex component RRP4 homolog; AltName: Full=Ribosomal RNA-processing protein 4; Short=AtRRP4; Short=AtRrp4p PF15985:KH domain
634	HORVU.MOREX.r2.1HG0052750.1	1.07478	Q9FIV6.1 RecName: Full=Protease Do-like 10, mitochondrial; Flags: Precursor PF13180:PDZ domain|PF13365:Trypsin-like peptidase domain
635	HORVU.MOREX.r2.7HG0540470.1	1.0744	PF11595:Protein of unknown function (DUF3245)
636	HORVU.MOREX.r2.7HG0569890.1	1.07434	Q9SAI5.1 RecName: Full=60S ribosomal protein L7-1 PF00327:Ribosomal protein L30p/L7e|PF08079:Ribosomal L30 N-terminal domain
637	HORVU.MOREX.r2.3HG0182830.1	1.07362	0
638	HORVU.MOREX.r2.7HG0617640.1	1.07357	F4JLM5.1 RecName: Full=Isoleucine--tRNA ligase, cytoplasmic; AltName: Full=Isoleucyl-tRNA synthetase; Short=IleRS PF08264:Anticodon-binding domain of tRNA|PF00133:tRNA synthetases class I (I, L, M and V)
639	HORVU.MOREX.r2.2HG0165360.1	1.07283	Q5PP37.1 RecName: Full=Histone-lysine N-methyltransferase ATXR2; AltName: Full=Protein SET DOMAIN GROUP 36; AltName: Full=Trithorax-related protein 2; Short=TRX-related protein 2 PF00856:SET domain|PF01753:MYND finger
640	HORVU.MOREX.r2.4HG0323420.1	1.07277	Q84Q83.2 RecName: Full=Protein TOC75, chloroplastic; AltName: Full=75 kDa translocon at the outer-envelope-membrane of chloroplasts; Flags: Precursor PF01103:Surface antigen
641	HORVU.MOREX.r2.1HG0065180.1	1.07214	PF00931:NB-ARC domain
642	HORVU.MOREX.r2.2HG0144930.1	1.0721	PF09468:Ydr279p protein family (RNase H2 complex component)
643	HORVU.MOREX.r2.4HG0329140.1	1.07186	Q6NKX3.1 RecName: Full=F-box/FBD/LRR-repeat protein At2g04230 PF00646:F-box domain
644	HORVU.MOREX.r2.7HG0610630.1	1.0708	B5X582.1 RecName: Full=Twinkle homolog protein, chloroplastic/mitochondrial; AltName: Full=DNA helicase; AltName: Full=DNA primase; Flags: Precursor PF13481:AAA domain|PF13662:Toprim domain
645	HORVU.MOREX.r2.3HG0221270.1	1.07052	0
646	HORVU.MOREX.r2.5HG0410390.1	1.06854	Q8S9L6.1 RecName: Full=Cysteine-rich receptor-like protein kinase 29; Short=Cysteine-rich RLK29; Flags: Precursor PF05003:Protein of unknown function (DUF668)|PF00069:Protein kinase domain|PF11961:Domain of unknown function (DUF3475)
647	HORVU.MOREX.r2.3HG0266460.1	1.06854	Q8RY99.1 RecName: Full=DNA repair protein recA homolog 2, mitochondrial; AltName: Full=Recombinase A homolog 2; Flags: Precursor PF00154:recA bacterial DNA recombination protein
648	HORVU.MOREX.r2.4HG0282820.1	1.06659	Q9CR14.1 RecName: Full=E3 ubiquitin-protein ligase FANCL; AltName: Full=Fanconi anemia group L protein homolog; AltName: Full=Proliferation of germ cells protein PF09765:WD-repeat region|PF11793:FANCL C-terminal domain
649	HORVU.MOREX.r2.2HG0141730.1	1.06401	Q93ZG9.1 RecName: Full=Peptidyl-prolyl cis-trans isomerase FKBP53; Short=PPIase FKBP53; AltName: Full=FK506-binding protein 53; Short=AtFKBP53; AltName: Full=Immunophilin FKBP53; AltName: Full=Rotamase PF00254:FKBP-type peptidyl-prolyl cis-trans i
650	HORVU.MOREX.r2.4HG0344370.1	1.06357	Q9SFU6.2 RecName: Full=Callose synthase 9; AltName: Full=1,3-beta-glucan synthase; AltName: Full=Protein GLUCAN SYNTHASE-LIKE 10 PF02364:1,3-beta-glucan synthase component|PF14288:1,3-beta-glucan synthase subunit FKS1, domain-1
651	HORVU.MOREX.r2.1HG0070820.1	1.06343	Q8L9A0.1 RecName: Full=50S ribosomal protein L21, mitochondrial; AltName: Full=Protein NUCLEAR FUSION DEFECTIVE 1; Flags: Precursor PF00829:Ribosomal prokaryotic L21 protein
652	HORVU.MOREX.r2.2HG0157350.1	1.06327	Q9C8Z4.3 RecName: Full=Uncharacterized protein At3g06530 PF12397:U3 small nucleolar RNA-associated protein 10|PF08146:BP28CT (NUC211) domain
653	HORVU.MOREX.r2.1HG0005360.1	1.06325	P07909.1 RecName: Full=Heterogeneous nuclear ribonucleoprotein A1; Short=hnRNP A1; AltName: Full=PEN repeat clone P9; AltName: Full=hnRNP core protein A1-A PF00076:RNA recognition motif. (a.k.a. RRM, RBD, or RNP domain)
654	HORVU.MOREX.r2.4HG0323770.1	1.06318	Q54MZ4.1 RecName: Full=Mitochondrial substrate carrier family protein B PF00153:Mitochondrial carrier protein
655	HORVU.MOREX.r2.5HG0374990.1	1.06241	F4I114.1 RecName: Full=Probable serine/threonine-protein kinase At1g09600 PF00069:Protein kinase domain
656	HORVU.MOREX.r2.2HG0080150.1	1.0588	F4I0K2.2 RecName: Full=Fructokinase-like 2, chloroplastic; AltName: Full=pfkB-type carbohydrate kinase family protein 1; Flags: Precursor PF00294:pfkB family carbohydrate kinase
657	HORVU.MOREX.r2.7HG0560530.1	1.05841	0
658	HORVU.MOREX.r2.1HG0068840.1	1.05744	P0C5E2.3 RecName: Full=LEAF RUST 10 DISEASE-RESISTANCE LOCUS RECEPTOR-LIKE PROTEIN KINASE-like 1.2; AltName: Full=Probable receptor-like serine/threonine-protein kinase LRK10L-1.2; Flags: Precursor PF07714:Protein tyrosine kinase|PF14380:Wall-asso
659	HORVU.MOREX.r2.2HG0129250.1	1.05703	PF03031:NLI interacting factor-like phosphatase
660	HORVU.MOREX.r2.6HG0495100.1	1.05692	0
661	HORVU.MOREX.r2.3HG0259200.1	1.05642	Q6M9M7.1 RecName: Full=Uncharacterized RNA methyltransferase pc1998 -
662	HORVU.MOREX.r2.5HG0410910.1	1.05626	Q5M985.1 RecName: Full=Neuroguidin-B; AltName: Full=EIF4E-binding protein B PF04000:Sas10/Utp3/C1D family
663	HORVU.MOREX.r2.7HG0596710.1	1.05553	Q7TS68.2 RecName: Full=Putative methyltransferase NSUN6; AltName: Full=NOL1/NOP2/Sun domain family member 6 PF01189:16S rRNA methyltransferase RsmF
664	HORVU.MOREX.r2.4HG0279970.1	1.0553	Q851S7.1 RecName: Full=Pescadillo homolog PF16589:BRCT domain, a BRCA1 C-terminus domain|PF06732:Pescadillo N-terminus
665	HORVU.MOREX.r2.1HG0051880.1	1.05519	0
666	HORVU.MOREX.r2.2HG0157800.1	1.05341	Q7XTS4.2 RecName: Full=Protein argonaute 2; Short=OsAGO2 PF16488:Argonaute linker 2 domain|PF16486:N-terminal domain of argonaute|PF08699:Argonaute linker 1 domain|PF02170:PAZ domain|PF02171:Piwi domain|PF16487:Mid domain of argonaute
667	HORVU.MOREX.r2.2HG0135750.1	1.05284	Q6VVA6.2 RecName: Full=Potassium transporter 1; AltName: Full=OsHAK1 PF02705:K+ potassium transporter
668	HORVU.MOREX.r2.5HG0354830.1	1.05155	0
669	HORVU.MOREX.r2.2HG0114520.1	1.05134	Q0D5R3.1 RecName: Full=Cysteine-rich receptor-like protein kinase 6; Short=Cysteine-rich RLK6; Flags: Precursor PF01657:Salt stress response/antifungal|PF07714:Protein tyrosine kinase
670	HORVU.MOREX.r2.5HG0433840.1	1.04985	P60039.1 RecName: Full=60S ribosomal protein L7-3 PF08079:Ribosomal L30 N-terminal domain|PF00327:Ribosomal protein L30p/L7e
671	HORVU.MOREX.r2.3HG0238630.1	1.04931	PF05699:hAT family C-terminal dimerisation region
672	HORVU.MOREX.r2.2HG0147970.1	1.04915	PF00687:Ribosomal protein L1p/L10e family
673	HORVU.MOREX.r2.7HG0534880.1	1.04858	0
674	HORVU.MOREX.r2.7HG0574850.1	1.04829	O82653.2 RecName: Full=GTP-binding protein ERG PF07650:KH domain|PF01926:50S ribosome-binding GTPase
675	HORVU.MOREX.r2.2HG0086180.1	1.04812	Q9M3V8.1 RecName: Full=40S ribosomal protein S6 PF01092:Ribosomal protein S6e
676	HORVU.MOREX.r2.5HG0426360.1	1.04737	P0C7R1.1 RecName: Full=Pentatricopeptide repeat-containing protein DWY1, chloroplastic; AltName: Full=DYW-domain protein 1; Flags: Precursor PF14432:DYW family of nucleic acid deaminases
677	HORVU.MOREX.r2.7HG0552050.1	1.04687	0
678	HORVU.MOREX.r2.4HG0342620.1	1.045	Q8BHB4.1 RecName: Full=WD repeat-containing protein 3 PF04003:Dip2/Utp12 Family|PF00400:WD domain, G-beta repeat
679	HORVU.MOREX.r2.3HG0201910.1	1.0441	Q9SN39.1 RecName: Full=Pentatricopeptide repeat-containing protein DOT4, chloroplastic; AltName: Full=Protein DEFECTIVELY ORGANIZED TRIBUTARIES 4; AltName: Full=Protein FLAVODENTATA; Flags: Precursor PF13041:PPR repeat family|PF01535:PPR repeat|PF
680	HORVU.MOREX.r2.5HG0409080.1	1.04392	0
681	HORVU.MOREX.r2.2HG0147740.1	1.04253	0
682	HORVU.MOREX.r2.5HG0367380.1	1.04196	Q9LSQ2.1 RecName: Full=Putative pentatricopeptide repeat-containing protein At3g16890, mitochondrial; AltName: Full=Protein PENTATRICOPEPTIDE REPEAT 40; Flags: Precursor PF13041:PPR repeat family|PF12854:PPR repeat
683	HORVU.MOREX.r2.5HG0355840.1	1.04172	Q14978.2 RecName: Full=Nucleolar and coiled-body phosphoprotein 1; AltName: Full=140 kDa nucleolar phosphoprotein; Short=Nopp140; AltName: Full=Hepatitis C virus NS5A-transactivated protein 13; Short=HCV NS5A-transactivated protein 13; AltName: Full=
684	HORVU.MOREX.r2.6HG0514090.1	1.04154	Q39230.1 RecName: Full=Serine--tRNA ligase, cytoplasmic; AltName: Full=Seryl-tRNA synthetase; Short=SerRS; AltName: Full=Seryl-tRNA(Ser/Sec) synthetase PF02403:Seryl-tRNA synthetase N-terminal domain|PF00587:tRNA synthetase class II core domain (G
685	HORVU.MOREX.r2.5HG0402460.1	1.0415	Q8RWH9.1 RecName: Full=Nuclear pore complex protein NUP58; AltName: Full=Nucleoporin 58; AltName: Full=Protein TRANSCURVATA1 -
686	HORVU.MOREX.r2.1HG0066500.1	1.04129	Q05212.2 RecName: Full=DNA-damage-repair/toleration protein DRT102 PF07883:Cupin domain|PF02502:Ribose/Galactose Isomerase
687	HORVU.MOREX.r2.7HG0534490.1	1.04061	0
688	HORVU.MOREX.r2.4HG0338820.1	1.04061	Q9LFT9.1 RecName: Full=Ras-related protein RABH1e; Short=AtRABH1e PF00071:Ras family
689	HORVU.MOREX.r2.1HG0071110.1	1.04001	Q7XBQ9.1 RecName: Full=Disease resistance protein RGA2; AltName: Full=Blight resistance protein RPI; AltName: Full=RGA2-blb PF13855:Leucine rich repeat|PF00931:NB-ARC domain
690	HORVU.MOREX.r2.5HG0377810.1	1.03973	O22938.1 RecName: Full=Leucine-rich repeat receptor-like tyrosine-protein kinase PXC3; AltName: Full=Protein PXY/TDR-CORRELATED 3; Flags: Precursor PF00069:Protein kinase domain|PF13855:Leucine rich repeat
691	HORVU.MOREX.r2.5HG0399220.1	1.03968	Q8RY66.1 RecName: Full=AAA-ATPase At4g25835; Flags: Precursor PF14363:Domain associated at C-terminal with AAA|PF00004:ATPase family associated with various cellular activities (AAA)
692	HORVU.MOREX.r2.3HG0251020.1	1.03759	Q9C7V5.1 RecName: Full=Putative pentatricopeptide repeat-containing protein At1g64310 PF13041:PPR repeat family
693	HORVU.MOREX.r2.1HG0029270.1	1.03553	A9LLI7.1 RecName: Full=Protein RRP6-like 2; Short=AtRRP6L2 PF01612:3'-5' exonuclease|PF00570:HRDC domain|PF08066:PMC2NT (NUC016) domain
694	HORVU.MOREX.r2.7HG0580390.1	1.03464	P40590.1 RecName: Full=60S ribosomal protein L34 [Pisum sativum] PF01199:Ribosomal protein L34e
695	HORVU.MOREX.r2.3HG0197350.1	1.03449	Q8VYP6.1 RecName: Full=Polynucleotide 5'-hydroxyl-kinase NOL9; AltName: Full=Nucleolar protein 9 homolog PF16575:mRNA cleavage and polyadenylation factor CLP1 P-loop
696	HORVU.MOREX.r2.2HG0127470.1	1.03408	0
697	HORVU.MOREX.r2.3HG0258470.1	1.03391	Q9LIS2.1 RecName: Full=Glycine-rich RNA-binding protein 4, mitochondrial; Short=AtGR-RBP4; AltName: Full=AtRBG4; AltName: Full=Glycine-rich protein 4; Short=AtGRP4; AltName: Full=Mitochondrial RNA-binding protein 1b; Short=At-mRBP1b; Flags: Precursor
698	HORVU.MOREX.r2.4HG0286540.1	1.03343	Q96564.2 RecName: Full=40S ribosomal protein S27; AltName: Full=Manganese efficiency-related protein 1 PF01667:Ribosomal protein S27
699	HORVU.MOREX.r2.6HG0460520.1	1.0326	B6SFA4.1 RecName: Full=Probable helicase MAGATAMA 3; AltName: Full=SEN1-like protein PF13087:AAA domain|PF13086:AAA domain
700	HORVU.MOREX.r2.7HG0537260.1	1.03201	Q8AVP1.1 RecName: Full=Ribosome production factor 1; AltName: Full=Brix domain-containing protein 5; AltName: Full=Ribosome biogenesis protein RPF1 PF04427:Brix domain
701	HORVU.MOREX.r2.3HG0255360.1	1.03189	P0C896.1 RecName: Full=Pentatricopeptide repeat-containing protein At3g02650, mitochondrial; Flags: Precursor PF13041:PPR repeat family
702	HORVU.MOREX.r2.3HG0184280.1	1.02952	Q9LUM4.2 RecName: Full=Ethylene-responsive transcription factor RAP2-2; Short=AtRAP2.2; AltName: Full=Protein RELATED TO APETALA2 2 PF00847:AP2 domain
703	HORVU.MOREX.r2.7HG0547660.1	1.02925	0
704	HORVU.MOREX.r2.1HG0077630.1	1.02852	0
705	HORVU.MOREX.r2.7HG0544000.1	1.0284	Q9SZL8.1 RecName: Full=Protein FAR1-RELATED SEQUENCE 5 PF03101:FAR1 DNA-binding domain|PF10551:MULE transposase domain
706	HORVU.MOREX.r2.1HG0024100.1	1.02784	Q0DK10.1 RecName: Full=60S ribosomal protein L11 >A2YDY2.2 RecName: Full=60S ribosomal protein L11 PF00673:ribosomal L5P family C-terminus|PF00281:Ribosomal protein L5
707	HORVU.MOREX.r2.2HG0137690.1	1.02769	PF09133:SANTA (SANT Associated)
708	HORVU.MOREX.r2.7HG0568170.1	1.02708	P35685.1 RecName: Full=60S ribosomal protein L7a-1 >P0DKK7.1 RecName: Full=60S ribosomal protein L7a-2 PF01248:Ribosomal protein L7Ae/L30e/S12e/Gadd45 family
709	HORVU.MOREX.r2.3HG0207790.1	1.02609	Q7ZYQ6.1 RecName: Full=DDB1- and CUL4-associated factor 13; AltName: Full=WD repeat and SOF domain-containing protein 1 PF04158:Sof1-like domain|PF00400:WD domain, G-beta repeat
710	HORVU.MOREX.r2.2HG0095780.1	1.02538	A3BN26.1 RecName: Full=RNA pseudouridine synthase 6, chloroplastic; AltName: Full=RNA pseudouridylate synthase 6; AltName: Full=RNA-uridine isomerase 6; Flags: Precursor PF00849:RNA pseudouridylate synthase
711	HORVU.MOREX.r2.6HG0514900.1	1.02538	P42813.1 RecName: Full=Ribonuclease 1; Flags: Precursor PF00445:Ribonuclease T2 family
712	HORVU.MOREX.r2.6HG0507270.1	1.02511	Q9Y3A4.2 RecName: Full=Ribosomal RNA-processing protein 7 homolog A; AltName: Full=Gastric cancer antigen Zg14 PF12923:Ribosomal RNA-processing protein 7 (RRP7)
713	HORVU.MOREX.r2.4HG0347770.1	1.02502	0
714	HORVU.MOREX.r2.5HG0439900.1	1.02492	Q8LC59.2 RecName: Full=GATA transcription factor 23 PF00320:GATA zinc finger
715	HORVU.MOREX.r2.1HG0039850.1	1.02462	Q9SKD3.1 RecName: Full=Mitochondrial inner membrane protein OXA1-like; Flags: Precursor PF02096:60Kd inner membrane protein
716	HORVU.MOREX.r2.5HG0381520.1	1.02454	O04973.1 RecName: Full=2-isopropylmalate synthase A; AltName: Full=Alpha-IPM synthase A; AltName: Full=Alpha-isopropylmalate synthase A PF00682:HMGL-like|PF08502:LeuA allosteric (dimerisation) domain
717	HORVU.MOREX.r2.1HG0070950.1	1.02449	Q7RZS0.1 RecName: Full=60S ribosomal protein L10a; AltName: Full=Cytoplasmic ribosomal protein 74 PF00687:Ribosomal protein L1p/L10e family
718	HORVU.MOREX.r2.5HG0438680.1	1.02449	Q00531.1 RecName: Full=60 kDa jasmonate-induced protein; AltName: Full=rRNA N-glycosidase -
719	HORVU.MOREX.r2.4HG0304540.1	1.02288	0
720	HORVU.MOREX.r2.6HG0512020.1	1.02228	F4KCL7.1 RecName: Full=Outer envelope protein 64, mitochondrial; AltName: Full=Mitochondrial outer membrane protein 64; Short=mtOM64; AltName: Full=Translocon at the outer membrane of chloroplasts 64-V; Short=AtTOC64-V PF00515:Tetratricopeptide re
721	HORVU.MOREX.r2.5HG0382410.1	1.02214	O00566.2 RecName: Full=U3 small nucleolar ribonucleoprotein protein MPP10; AltName: Full=M phase phosphoprotein 10 PF04006:Mpp10 protein
722	HORVU.MOREX.r2.1HG0030900.1	1.02136	Q869L3.2 RecName: Full=Midasin; AltName: Full=MIDAS-containing protein PF07728:AAA domain (dynein-related subfamily)
723	HORVU.MOREX.r2.5HG0424010.1	1.02084	0
724	HORVU.MOREX.r2.6HG0462570.1	1.02077	PF08263:Leucine rich repeat N-terminal domain|PF13855:Leucine rich repeat
725	HORVU.MOREX.r2.5HG0421310.1	1.02008	Q8H5F8.1 RecName: Full=Manganese-dependent ADP-ribose/CDP-alcohol diphosphatase; AltName: Full=ADPRibase-Mn; AltName: Full=CDP-choline phosphohydrolase PF00149:Calcineurin-like phosphoesterase
726	HORVU.MOREX.r2.3HG0204940.1	1.01978	PF01250:Ribosomal protein S6
727	HORVU.MOREX.r2.7HG0552600.1	1.01782	B8YEK4.1 RecName: Full=Pentatricopeptide repeat-containing protein OGR1, mitochondrial; AltName: Full=Protein OPAQUE AND GROWTH RETARDATION 1; Flags: Precursor PF14432:DYW family of nucleic acid deaminases
728	HORVU.MOREX.r2.2HG0098980.1	1.01707	Q0WW55.1 RecName: Full=Thymidylate kinase; Short=AtTMPK; AltName: Full=Protein ZEUS1; Flags: Precursor PF02223:Thymidylate kinase
729	HORVU.MOREX.r2.4HG0331970.1	1.01685	P49397.2 RecName: Full=40S ribosomal protein S3a; AltName: Full=CYC07 protein PF01015:Ribosomal S3Ae family
730	HORVU.MOREX.r2.2HG0078910.1	1.01682	Q6AZD4.1 RecName: Full=Mitochondrial inner membrane protease subunit 2; AltName: Full=IMP2-like protein PF00717:Peptidase S24-like
731	HORVU.MOREX.r2.3HG0249690.1	1.0168	Q70II3.2 RecName: Full=Ethylene-responsive transcription factor ERF110 PF00847:AP2 domain
732	HORVU.MOREX.r2.1HG0009190.1	1.01524	Q9XEC6.1 RecName: Full=Cysteine-rich receptor-like protein kinase 36; Short=Cysteine-rich RLK36; Flags: Precursor PF00069:Protein kinase domain
733	HORVU.MOREX.r2.2HG0090830.1	1.01514	P62162.2 RecName: Full=Calmodulin; Short=CaM >P62163.2 RecName: Full=Calmodulin-2; Short=CaM-2 >A2WN93.2 RecName: Full=Calmodulin-1; Short=CaM-1 >Q0JNS6.2 RecName: Full=Calmodulin-1; Short=CaM-1 PF13499:EF-hand domain pair
734	HORVU.MOREX.r2.7HG0617100.1	1.01506	P49572.2 RecName: Full=Indole-3-glycerol phosphate synthase, chloroplastic; Short=IGPS; Flags: Precursor PF00218:Indole-3-glycerol phosphate synthase
735	HORVU.MOREX.r2.6HG0462730.1	1.01466	Q9LFA4.1 RecName: Full=IQ domain-containing protein IQM3; AltName: Full=IQ motif-containing protein 3 -
736	HORVU.MOREX.r2.2HG0110730.1	1.01365	Q8L731.1 RecName: Full=Protein DETOXIFICATION 12; Short=AtDTX12; AltName: Full=Multidrug and toxic compound extrusion protein 12; Short=MATE protein 12 PF01554:MatE
737	HORVU.MOREX.r2.3HG0273480.1	1.01213	Q8LDS4.1 RecName: Full=Protein SODIUM POTASSIUM ROOT DEFECTIVE 1; Short=NaKR1; AltName: Full=Heavy metal-associated plant protein 2; Short=AtHPP02; AltName: Full=Nuclear-enriched phloem companion cell gene 6; Short=NPCC6 PF00403:Heavy-metal-associ
738	HORVU.MOREX.r2.5HG0405080.1	1.01186	P94464.2 RecName: Full=Ribosomal RNA small subunit methyltransferase B; AltName: Full=rRNA (cytosine-C(5)-)-methyltransferase RsmB PF01189:16S rRNA methyltransferase RsmF|PF01029:NusB family
739	HORVU.MOREX.r2.2HG0113270.1	1.01179	O22860.1 RecName: Full=60S ribosomal protein L38 PF01781:Ribosomal L38e protein family
740	HORVU.MOREX.r2.4HG0291480.1	1.01103	P35684.2 RecName: Full=60S ribosomal protein L3 PF00297:Ribosomal protein L3
741	HORVU.MOREX.r2.7HG0590040.1	1.01039	P0DKK1.1 RecName: Full=60S ribosomal protein L37a-1 >P0DKK2.1 RecName: Full=60S ribosomal protein L37a-2 PF01780:Ribosomal L37ae protein family
742	HORVU.MOREX.r2.3HG0203410.1	1.01031	Q9MAH3.1 RecName: Full=Protein DJ-1 homolog B; Short=AtDJ1B; Flags: Precursor PF01965:DJ-1/PfpI family
743	HORVU.MOREX.r2.6HG0479930.1	1.00931	Q9STT5.2 RecName: Full=ABC transporter A family member 7; Short=ABC transporter ABCA.7; Short=AtABCA7; AltName: Full=Probable ABC2 homolog 6 PF12698:ABC-2 family transporter protein|PF00005:ABC transporter
744	HORVU.MOREX.r2.2HG0156090.1	1.00925	0
745	HORVU.MOREX.r2.5HG0384870.1	1.00906	Q9SR82.1 RecName: Full=Putative pentatricopeptide repeat-containing protein At3g08820 PF14432:DYW family of nucleic acid deaminases
746	HORVU.MOREX.r2.7HG0564940.1	1.00642	O22812.2 RecName: Full=AT-hook motif nuclear-localized protein 10; AltName: Full=AT-hook protein 1 PF03479:Domain of unknown function (DUF296)
747	HORVU.MOREX.r2.5HG0419110.1	1.00616	Q9Y3B2.1 RecName: Full=Exosome complex component CSL4; AltName: Full=Exosome component 1 PF14382:Exosome complex exonuclease RRP4 N-terminal region|PF10447:Exosome component EXOSC1/CSL4
748	HORVU.MOREX.r2.7HG0613110.1	1.00574	Q8S9J6.1 RecName: Full=Aspartyl protease family protein At5g10770; Flags: Precursor PF14543:Xylanase inhibitor N-terminal|PF14541:Xylanase inhibitor C-terminal
749	HORVU.MOREX.r2.6HG0510030.1	1.0047	Q9S7V4.1 RecName: Full=HVA22-like protein a; Short=AtHVA22a PF03134:TB2/DP1, HVA22 family
750	HORVU.MOREX.r2.5HG0397940.1	1.00452	Q9AWM9.1 RecName: Full=Ribosome production factor 2 homolog; AltName: Full=Brix domain-containing protein 1 homolog; AltName: Full=Ribosome biogenesis protein RPF2 homolog PF04427:Brix domain
751	HORVU.MOREX.r2.5HG0358010.1	1.00449	Q9LFM6.1 RecName: Full=Pentatricopeptide repeat-containing protein At5g11310, mitochondrial; Flags: Precursor PF13041:PPR repeat family
752	HORVU.MOREX.r2.5HG0382830.1	1.00399	PF13233:Complex1_LYR-like
753	HORVU.MOREX.r2.4HG0325660.1	1.00368	Q10P01.1 RecName: Full=Long chain base biosynthesis protein 1a PF00155:Aminotransferase class I and II
754	HORVU.MOREX.r2.7HG0583120.1	1.0028	PF05162:Ribosomal protein L41
755	HORVU.MOREX.r2.2HG0123080.1	1.00277	Q9PV94.1 RecName: Full=Small nuclear ribonucleoprotein-associated protein B'; Short=snRNP-B'; Short=snRPB'; AltName: Full=Sm protein B'; Short=Sm-B'; Short=SmB' PF01423:LSM domain
756	HORVU.MOREX.r2.1HG0027560.1	1.00248	0
757	HORVU.MOREX.r2.6HG0451860.1	1.00241	PF02536:mTERF
758	HORVU.MOREX.r2.2HG0093330.1	1.00221	Q54GN8.1 RecName: Full=Ribosome biogenesis protein NSA2 homolog PF01201:Ribosomal protein S8e
759	HORVU.MOREX.r2.2HG0089850.1	1.00214	0

## Sheet: Tab S8c
Table S8c. List of genes up-regulated only in hvd14.d shoot after Zn treatment (log2FC ≥ 1, adjusted P value ≤ 0.01).
#	gene ID	log2FC	description
1	HORVU.MOREX.r2.7HG0549240.1	7.54079	O22533.1 RecName: Full=Zinc finger protein ZAT6; AltName: Full=COLD INDUCED ZINC FINGER PROTEIN 2 && PF13912:C2H2-type zinc finger
2	HORVU.MOREX.r2.4HG0332490.1	6.7772	F4IQK5.1 RecName: Full=Vicilin-like seed storage protein At2g18540; AltName: Full=Globulin At2g18540; Flags: Precursor && PF00190:Cupin
3	HORVU.MOREX.r2.6HG0512820.1	6.68123	Q43735.1 RecName: Full=Peroxidase 27; Short=Atperox P27; AltName: Full=ATP12a; AltName: Full=PRXR7; Flags: Precursor && PF00141:Peroxidase
4	HORVU.MOREX.r2.4HG0299490.1	6.12091	Q41542.1 RecName: Full=Probable xyloglucan endotransglucosylase/hydrolase; Flags: Precursor && PF06955:Xyloglucan endo-transglycosylase (XET) C-terminus|PF00722:Glycosyl hydrolases family 16
5	HORVU.MOREX.r2.5HG0397880.1	5.99833	Q8GXZ3.1 RecName: Full=Serine/threonine-protein kinase At5g01020 && PF07714:Protein tyrosine kinase
6	HORVU.MOREX.r2.6HG0509110.1	5.87821	PF05678:VQ motif
7	HORVU.MOREX.r2.3HG0271750.1	5.71106	Q06398.2 RecName: Full=Probable glutathione S-transferase GSTU6; AltName: Full=28 kDa cold-induced protein && PF13417:Glutathione S-transferase, N-terminal domain
8	HORVU.MOREX.r2.2HG0108660.1	5.58733	PF02519:Auxin responsive protein
9	HORVU.MOREX.r2.1HG0060530.1	5.50469	Q9FMR3.1 RecName: Full=NAC domain-containing protein 90; Short=ANAC090 && PF02365:No apical meristem (NAM) protein
10	HORVU.MOREX.r2.5HG0371240.1	5.49251	0
11	HORVU.MOREX.r2.3HG0260190.1	5.44019	PF02519:Auxin responsive protein
12	HORVU.MOREX.r2.3HG0234550.1	5.35944	Q40541.1 RecName: Full=Mitogen-activated protein kinase kinase kinase NPK1; AltName: Full=Nicotiana protein kinase 1 && PF00069:Protein kinase domain
13	HORVU.MOREX.r2.7HG0527900.1	5.25562	PF00092:von Willebrand factor type A domain|PF14624:VWA / Hh protein intein-like
14	HORVU.MOREX.r2.3HG0196200.1	5.23655	Q39088.2 RecName: Full=Dof zinc finger protein DOF3.4; Short=AtDOF3.4; AltName: Full=OBF-binding protein 1 && PF02701:Dof domain, zinc finger
15	HORVU.MOREX.r2.3HG0234560.1	5.23131	O22042.1 RecName: Full=Mitogen-activated protein kinase kinase kinase 3; AltName: Full=Arabidopsis NPK1-related protein kinase 3 && PF00069:Protein kinase domain
16	HORVU.MOREX.r2.2HG0095300.1	5.20555	Q6NQE2.1 RecName: Full=Probable NAD(P)H dehydrogenase (quinone) FQR1-like 1 && PF03358:NADPH-dependent FMN reductase
17	HORVU.MOREX.r2.3HG0263380.1	5.16328	PF14543:Xylanase inhibitor N-terminal|PF14541:Xylanase inhibitor C-terminal
18	HORVU.MOREX.r2.1HG0039310.1	5.09847	Q9SGU9.1 RecName: Full=Methionine gamma-lyase; Short=AtMGL; AltName: Full=L-methioninase && PF01053:Cys/Met metabolism PLP-dependent enzyme
19	HORVU.MOREX.r2.5HG0441650.1	4.93573	Q943I6.1 RecName: Full=Zinc finger protein STOP1 homolog; AltName: Full=Protein STOP1 homolog && -
20	HORVU.MOREX.r2.2HG0140090.1	4.93029	Q9FXA4.1 RecName: Full=U-box domain-containing protein 26; AltName: Full=Plant U-box protein 26 && PF04564:U-box domain
21	HORVU.MOREX.r2.4HG0278650.1	4.90611	Q9LN68.1 RecName: Full=Probable galacturonosyltransferase-like 1; AltName: Full=Protein GAOLAOZHUANGREN 1; AltName: Full=Protein PARVUS && PF01501:Glycosyl transferase family 8
22	HORVU.MOREX.r2.4HG0280330.1	4.8427	Q66PF2.1 RecName: Full=Putative UDP-rhamnose:rhamnosyltransferase 1; Short=FaRT1; AltName: Full=Glycosyltransferase 4; Short=FaGT4 && -
23	HORVU.MOREX.r2.4HG0337100.1	4.78928	PF05678:VQ motif
24	HORVU.MOREX.r2.4HG0341050.1	4.78703	Q9ZVP8.2 RecName: Full=NAC domain-containing protein 35; Short=ANAC035; AltName: Full=Protein LONG VEGETATIVE PHASE 1; Short=AtLOV1 && PF02365:No apical meristem (NAM) protein
25	HORVU.MOREX.r2.2HG0144210.1	4.77558	0
26	HORVU.MOREX.r2.7HG0528520.1	4.76918	0
27	HORVU.MOREX.r2.1HG0068230.1	4.76165	Q9SZ06.1 RecName: Full=Ethylene-responsive transcription factor ERF109 && PF00847:AP2 domain
28	HORVU.MOREX.r2.1HG0054670.1	4.73012	O82081.1 RecName: Full=Uclacyanin 1; Flags: Precursor && PF02298:Plastocyanin-like domain
29	HORVU.MOREX.r2.4HG0332110.1	4.72297	0
30	HORVU.MOREX.r2.5HG0381350.1	4.71668	PF13962:Domain of unknown function
31	HORVU.MOREX.r2.5HG0438700.1	4.71178	O80731.1 RecName: Full=Pectin acetylesterase 3; Flags: Precursor && PF03283:Pectinacetylesterase
32	HORVU.MOREX.r2.6HG0448430.1	4.70989	0
33	HORVU.MOREX.r2.4HG0341040.1	4.68949	Q9ZVP8.2 RecName: Full=NAC domain-containing protein 35; Short=ANAC035; AltName: Full=Protein LONG VEGETATIVE PHASE 1; Short=AtLOV1 && PF02365:No apical meristem (NAM) protein
34	HORVU.MOREX.r2.2HG0158150.1	4.67451	Q9FLV4.1 RecName: Full=G-type lectin S-receptor-like serine/threonine-protein kinase At5g24080; Flags: Precursor && PF00069:Protein kinase domain
35	HORVU.MOREX.r2.4HG0293380.1	4.65464	Q9LYL9.1 RecName: Full=BTB/POZ domain-containing protein At3g56230 && PF00651:BTB/POZ domain
36	HORVU.MOREX.r2.6HG0494210.1	4.64036	Q7XBH4.2 RecName: Full=Myb-related protein Myb4; AltName: Full=OsMyb4; AltName: Full=Transcription factor RLTR1 && PF00249:Myb-like DNA-binding domain
37	HORVU.MOREX.r2.1HG0069390.1	4.63301	PF14009:Domain of unknown function (DUF4228)
38	HORVU.MOREX.r2.3HG0221460.1	4.53303	0
39	HORVU.MOREX.r2.7HG0545630.1	4.53196	Q39224.1 RecName: Full=Protein SRG1; Short=AtSRG1; AltName: Full=Protein SENESCENCE-RELATED GENE 1 && PF03171:2OG-Fe(II) oxygenase superfamily|PF14226:non-haem dioxygenase in morphine synthesis N-terminal
40	HORVU.MOREX.r2.5HG0412820.1	4.47632	Q0J090.1 RecName: Full=Dehydration-responsive element-binding protein 1H; Short=Protein DREB1H >A2Z388.1 RecName: Full=Dehydration-responsive element-binding protein 1H; Short=Protein DREB1H && PF00847:AP2 domain
41	HORVU.MOREX.r2.5HG0447750.1	4.43897	0
42	HORVU.MOREX.r2.2HG0114530.1	4.43761	Q766C3.1 RecName: Full=Aspartic proteinase nepenthesin-1; AltName: Full=Nepenthesin-I; Flags: Precursor && PF14541:Xylanase inhibitor C-terminal|PF14543:Xylanase inhibitor N-terminal
43	HORVU.MOREX.r2.3HG0270060.1	4.4303	0
44	HORVU.MOREX.r2.7HG0607850.1	4.35512	PF14368:Probable lipid transfer
45	HORVU.MOREX.r2.1HG0074460.1	4.32979	Q8H0Y8.2 RecName: Full=Probable WRKY transcription factor 41; AltName: Full=WRKY DNA-binding protein 41 && PF03106:WRKY DNA -binding domain
46	HORVU.MOREX.r2.7HG0538240.1	4.32628	Q66PF2.1 RecName: Full=Putative UDP-rhamnose:rhamnosyltransferase 1; Short=FaRT1; AltName: Full=Glycosyltransferase 4; Short=FaGT4 && PF00201:UDP-glucoronosyl and UDP-glucosyl transferase
47	HORVU.MOREX.r2.7HG0564490.1	4.31	0
48	HORVU.MOREX.r2.1HG0071940.1	4.30341	A6YIH8.1 RecName: Full=Premnaspirodiene oxygenase; Short=HPO; AltName: Full=Cytochrome P450 71D55 && PF00067:Cytochrome P450
49	HORVU.MOREX.r2.3HG0244500.1	4.25472	Q9LSQ6.1 RecName: Full=Calcium-binding protein PBP1; AltName: Full=KIC-related protein 2; AltName: Full=PINOID-binding protein 1 && PF13833:EF-hand domain pair
50	HORVU.MOREX.r2.6HG0494240.1	4.2505	Q7XBH4.2 RecName: Full=Myb-related protein Myb4; AltName: Full=OsMyb4; AltName: Full=Transcription factor RLTR1 && PF00249:Myb-like DNA-binding domain
51	HORVU.MOREX.r2.4HG0314970.1	4.23825	Q93WU8.2 RecName: Full=Probable WRKY transcription factor 54; AltName: Full=WRKY DNA-binding protein 54 && PF03106:WRKY DNA -binding domain
52	HORVU.MOREX.r2.5HG0359860.1	4.22532	Q948R0.1 RecName: Full=Calmodulin-like protein 5; AltName: Full=Calmodulin-2; AltName: Full=OsCAM-2 && PF13499:EF-hand domain pair
53	HORVU.MOREX.r2.5HG0444510.1	4.17057	P60496.1 RecName: Full=Chemocyanin; AltName: Full=Basic blue protein; AltName: Full=Plantacyanin; Flags: Precursor && PF02298:Plastocyanin-like domain
54	HORVU.MOREX.r2.1HG0068220.1	4.12633	Q9SZ06.1 RecName: Full=Ethylene-responsive transcription factor ERF109 && PF00847:AP2 domain
55	HORVU.MOREX.r2.2HG0149020.1	4.1024	Q8GT20.1 RecName: Full=Benzyl alcohol O-benzoyltransferase; AltName: Full=Benzoyl coenzyme A:benzyl alcohol benzoyl transferase && PF02458:Transferase family
56	HORVU.MOREX.r2.1HG0000210.1	4.07928	0
57	HORVU.MOREX.r2.7HG0616250.1	4.07601	Q0DAJ3.2 RecName: Full=WRKY transcription factor WRKY28; Short=OsWRKY28 && PF03106:WRKY DNA -binding domain
58	HORVU.MOREX.r2.5HG0387280.1	4.06219	Q94C77.1 RecName: Full=Receptor protein kinase-like protein At4g34220; Flags: Precursor && PF00069:Protein kinase domain|PF08263:Leucine rich repeat N-terminal domain
59	HORVU.MOREX.r2.7HG0534470.1	4.05785	0
60	HORVU.MOREX.r2.3HG0253260.1	4.03232	0
61	HORVU.MOREX.r2.2HG0169700.1	4.02429	Q9FN92.1 RecName: Full=Probable receptor-like protein kinase At5g59700; Flags: Precursor && PF12819:Carbohydrate-binding protein of the ER|PF07714:Protein tyrosine kinase
62	HORVU.MOREX.r2.2HG0116340.1	4.01631	Q0D673.1 RecName: Full=Probable protein phosphatase 2C 62; Short=OsPP2C62 && PF00481:Protein phosphatase 2C
63	HORVU.MOREX.r2.3HG0193480.1	4.0093	O22255.1 RecName: Full=RING-H2 finger protein ATL64; AltName: Full=RING-type E3 ubiquitin transferase ATL64 && PF13639:Ring finger domain
64	HORVU.MOREX.r2.4HG0344060.1	4.00112	0
65	HORVU.MOREX.r2.6HG0516720.1	3.98842	P12948.1 RecName: Full=Dehydrin DHN3; AltName: Full=B17 && PF00257:Dehydrin
66	HORVU.MOREX.r2.7HG0555330.1	3.97656	Q7XEZ6.1 RecName: Full=Protein TIFY 11e; Short=OsTIFY11e; AltName: Full=Jasmonate ZIM domain-containing protein 13; Short=OsJAZ13 >A2Z6V6.1 RecName: Full=Protein TIFY 11e && PF06200:tify domain|PF09425:Divergent CCT motif
67	HORVU.MOREX.r2.2HG0091890.1	3.94895	Q93WU8.2 RecName: Full=Probable WRKY transcription factor 54; AltName: Full=WRKY DNA-binding protein 54 && PF03106:WRKY DNA -binding domain
68	HORVU.MOREX.r2.2HG0101040.1	3.94291	P08626.1 RecName: Full=Subtilisin-chymotrypsin inhibitor-2B; Short=CI-2B && PF00280:Potato inhibitor I family
69	HORVU.MOREX.r2.4HG0287540.1	3.92862	Q53Q11.1 RecName: Full=Probable protein phosphatase 2C 74; Short=OsPP2C74 && PF00481:Protein phosphatase 2C
70	HORVU.MOREX.r2.7HG0530130.1	3.92548	0
71	HORVU.MOREX.r2.1HG0071870.1	3.91249	Q93Z27.1 RecName: Full=Probable calcium-binding protein CML45; AltName: Full=Calmodulin-like protein 45 && PF13499:EF-hand domain pair
72	HORVU.MOREX.r2.7HG0604280.1	3.90722	Q9FG34.1 RecName: Full=Peroxidase 54; Short=Atperox P54; AltName: Full=ATP29a; Flags: Precursor && PF00141:Peroxidase
73	HORVU.MOREX.r2.6HG0451730.1	3.85104	Q6ESF0.1 RecName: Full=Germin-like protein 2-4; Flags: Precursor && PF00190:Cupin
74	HORVU.MOREX.r2.1HG0017090.1	3.84651	Q42517.1 RecName: Full=Peroxidase N; AltName: Full=Neutral peroxidase; Flags: Precursor && PF00141:Peroxidase
75	HORVU.MOREX.r2.2HG0161220.1	3.80964	P46032.1 RecName: Full=Protein NRT1/ PTR FAMILY 8.3; Short=AtNPF8.3; AltName: Full=Histidine-transporting protein; AltName: Full=Peptide transporter PTR2 && PF00854:POT family
76	HORVU.MOREX.r2.2HG0173010.1	3.75477	0
77	HORVU.MOREX.r2.7HG0555400.1	3.75144	Q7XEZ6.1 RecName: Full=Protein TIFY 11e; Short=OsTIFY11e; AltName: Full=Jasmonate ZIM domain-containing protein 13; Short=OsJAZ13 >A2Z6V6.1 RecName: Full=Protein TIFY 11e && PF06200:tify domain|PF09425:Divergent CCT motif
78	HORVU.MOREX.r2.7HG0616260.1	3.74357	Q6QHD1.1 RecName: Full=WRKY transcription factor WRKY71; Short=OsWRKY71 && PF03106:WRKY DNA -binding domain
79	HORVU.MOREX.r2.4HG0283760.1	3.73885	0
80	HORVU.MOREX.r2.1HG0017040.1	3.72958	Q42517.1 RecName: Full=Peroxidase N; AltName: Full=Neutral peroxidase; Flags: Precursor && PF00141:Peroxidase
81	HORVU.MOREX.r2.4HG0280390.1	3.71439	Q9LSM0.1 RecName: Full=UDP-glycosyltransferase 91B1 && PF00201:UDP-glucoronosyl and UDP-glucosyl transferase
82	HORVU.MOREX.r2.6HG0476080.1	3.70079	0
83	HORVU.MOREX.r2.2HG0142330.1	3.62084	0
84	HORVU.MOREX.r2.6HG0510660.1	3.60784	0
85	HORVU.MOREX.r2.2HG0145300.1	3.60041	0
86	HORVU.MOREX.r2.3HG0187960.1	3.59939	F4HQ22.1 RecName: Full=LEAF RUST 10 DISEASE-RESISTANCE LOCUS RECEPTOR-LIKE PROTEIN KINASE-like 2.4; AltName: Full=Probable receptor-like serine/threonine-protein kinase LRK10L-2.4; Flags: Precursor && PF07714:Protein tyrosine kinase|PF14380:Wall-asso
87	HORVU.MOREX.r2.5HG0409640.1	3.58579	P14133.1 RecName: Full=L-ascorbate oxidase; Short=ASO; Short=Ascorbase; Flags: Precursor && PF00394:Multicopper oxidase|PF07731:Multicopper oxidase|PF07732:Multicopper oxidase
88	HORVU.MOREX.r2.5HG0427340.1	3.57232	Q9SK55.1 RecName: Full=Transcription factor JUNGBRUNNEN 1; AltName: Full=NAC domain-containing protein 42; Short=ANAC042 && PF02365:No apical meristem (NAM) protein
89	HORVU.MOREX.r2.1HG0031330.1	3.55055	Q8H038.1 RecName: Full=Xyloglucan galactosyltransferase KATAMARI1 homolog && PF03016:Exostosin family
90	HORVU.MOREX.r2.1HG0076450.1	3.54978	Q6VAA7.1 RecName: Full=UDP-glycosyltransferase 88B1 && PF00201:UDP-glucoronosyl and UDP-glucosyl transferase
91	HORVU.MOREX.r2.7HG0600630.1	3.5326	A2XQD3.1 RecName: Full=G-type lectin S-receptor-like serine/threonine-protein kinase LECRK2; Short=OsLecRK2; Flags: Precursor && PF00069:Protein kinase domain|PF01453:D-mannose binding lectin
92	HORVU.MOREX.r2.5HG0398760.1	3.51516	0
93	HORVU.MOREX.r2.2HG0100730.1	3.50738	0
94	HORVU.MOREX.r2.7HG0585930.1	3.50306	PF04043:Plant invertase/pectin methylesterase inhibitor
95	HORVU.MOREX.r2.7HG0596500.1	3.50125	Q9LRB7.1 RecName: Full=E3 ubiquitin-protein ligase EL5; AltName: Full=Protein ELICITOR 5 && PF13639:Ring finger domain
96	HORVU.MOREX.r2.1HG0070300.1	3.49769	O48780.1 RecName: Full=3-ketoacyl-CoA synthase 11; Short=KCS-11; AltName: Full=Very long-chain fatty acid condensing enzyme 11; Short=VLCFA condensing enzyme 11 && PF08541:3-Oxoacyl-[acyl-carrier-protein (ACP)] synthase III C terminal|PF08392:FAE1/Ty
97	HORVU.MOREX.r2.1HG0066270.1	3.49719	Q8VWQ5.1 RecName: Full=Probable WRKY transcription factor 50; AltName: Full=WRKY DNA-binding protein 50 && PF03106:WRKY DNA -binding domain
98	HORVU.MOREX.r2.2HG0080880.1	3.4841	0
99	HORVU.MOREX.r2.6HG0450830.1	3.47234	Q9FSV7.1 RecName: Full=Sucrose:sucrose 1-fructosyltransferase; AltName: Full=Sucrose 1(F)-fructosyltransferase; AltName: Full=Sucrose:sucrose 1(F)-beta-D-fructosyltransferase; Flags: Precursor && PF08244:Glycosyl hydrolases family 32 C terminal|PF002
100	HORVU.MOREX.r2.4HG0341030.1	3.45935	Q9ZVP8.2 RecName: Full=NAC domain-containing protein 35; Short=ANAC035; AltName: Full=Protein LONG VEGETATIVE PHASE 1; Short=AtLOV1 && PF02365:No apical meristem (NAM) protein
101	HORVU.MOREX.r2.5HG0401310.1	3.45933	Q9MBG5.1 RecName: Full=Probable calcium-binding protein CML30; AltName: Full=Calmodulin-like protein 30 && PF13499:EF-hand domain pair
102	HORVU.MOREX.r2.2HG0109210.1	3.44167	0
103	HORVU.MOREX.r2.3HG0259270.1	3.43003	P0C042.1 RecName: Full=Uncharacterized protein At4g15970 && PF03407:Nucleotide-diphospho-sugar transferase
104	HORVU.MOREX.r2.3HG0227130.1	3.42385	0
105	HORVU.MOREX.r2.2HG0085810.1	3.42312	Q9FKL2.1 RecName: Full=Transcription factor MYB36; AltName: Full=Myb-related protein 36; Short=AtMYB36 && PF00249:Myb-like DNA-binding domain
106	HORVU.MOREX.r2.1HG0069660.1	3.40599	Q9SJL7.1 RecName: Full=Transcription factor RAX2; AltName: Full=Myb-related protein 38; Short=AtMYB38; AltName: Full=Protein REGULATOR OF AXILLARY MERISTEMS 2 && PF00249:Myb-like DNA-binding domain
107	HORVU.MOREX.r2.2HG0126480.1	3.39131	Q40070.1 RecName: Full=Photosystem II 10 kDa polypeptide, chloroplastic; Flags: Precursor && PF04725:Photosystem II 10 kDa polypeptide PsbR
108	HORVU.MOREX.r2.3HG0268410.1	3.3611	PF14009:Domain of unknown function (DUF4228)
109	HORVU.MOREX.r2.6HG0516750.1	3.35746	P12948.1 RecName: Full=Dehydrin DHN3; AltName: Full=B17 && PF00257:Dehydrin
110	HORVU.MOREX.r2.2HG0177900.1	3.34951	Q9FMS6.1 RecName: Full=Probable CCR4-associated factor 1 homolog 11 && PF04857:CAF1 family ribonuclease
111	HORVU.MOREX.r2.5HG0398750.1	3.32903	PF01485:IBR domain, a half RING-finger domain
112	HORVU.MOREX.r2.7HG0603070.1	3.32596	0
113	HORVU.MOREX.r2.3HG0271290.1	3.32105	PF02496:ABA/WDS induced protein
114	HORVU.MOREX.r2.1HG0057680.1	3.31221	Q6IEQ7.1 RecName: Full=WRKY transcription factor WRKY24; Short=OsWRKY24 && PF03106:WRKY DNA -binding domain
115	HORVU.MOREX.r2.5HG0406510.1	3.29898	0
116	HORVU.MOREX.r2.5HG0437480.1	3.29751	PF13912:C2H2-type zinc finger
117	HORVU.MOREX.r2.3HG0268980.1	3.2729	Q9ZR08.3 RecName: Full=G-type lectin S-receptor-like serine/threonine-protein kinase At4g03230; Flags: Precursor && PF07714:Protein tyrosine kinase
118	HORVU.MOREX.r2.7HG0550810.1	3.27179	O80933.1 RecName: Full=Scarecrow-like protein 9; Short=AtSCL9; AltName: Full=GRAS family protein 13; Short=AtGRAS-13 && PF03514:GRAS domain family
119	HORVU.MOREX.r2.7HG0593040.1	3.26917	0
120	HORVU.MOREX.r2.4HG0326520.1	3.2669	Q9SGA8.1 RecName: Full=UDP-glycosyltransferase 83A1 && PF00201:UDP-glucoronosyl and UDP-glucosyl transferase
121	HORVU.MOREX.r2.1HG0011160.1	3.26436	P81898.2 RecName: Full=Peptide-N4-(N-acetyl-beta-glucosaminyl)asparagine amidase A; Short=PNGase A; AltName: Full=Glycopeptide N-glycosidase; AltName: Full=N-glycanase; Contains: RecName: Full=Peptide-N4-(N-acetyl-beta-glucosaminyl)asparagine amidase
122	HORVU.MOREX.r2.1HG0074410.1	3.25503	Q9SUP6.1 RecName: Full=Probable WRKY transcription factor 53; AltName: Full=WRKY DNA-binding protein 53 && PF03106:WRKY DNA -binding domain
123	HORVU.MOREX.r2.2HG0081850.1	3.24798	Q66QH3.1 RecName: Full=Syn-pimara-7,15-diene synthase; AltName: Full=9-beta-pimara-7,15-diene synthase; AltName: Full=Ent-kaurene synthase-like 4; Short=OsKS4; Short=OsKSL4; AltName: Full=OsDTS2 && PF01397:Terpene synthase, N-terminal domain|PF03936:
124	HORVU.MOREX.r2.7HG0548350.1	3.22641	P0C035.1 RecName: Full=RING-H2 finger protein ATL60; AltName: Full=RING-type E3 ubiquitin transferase ATL60 && PF13639:Ring finger domain
125	HORVU.MOREX.r2.6HG0450820.1	3.21644	Q9FSV7.1 RecName: Full=Sucrose:sucrose 1-fructosyltransferase; AltName: Full=Sucrose 1(F)-fructosyltransferase; AltName: Full=Sucrose:sucrose 1(F)-beta-D-fructosyltransferase; Flags: Precursor && PF00251:Glycosyl hydrolases family 32 N-terminal domai
126	HORVU.MOREX.r2.3HG0252460.1	3.20741	Q0JHU5.1 RecName: Full=Elicitor-responsive protein 1; Short=OsERG1; AltName: Full=17 kDa phloem protein; AltName: Full=Fungal elicitor immediate early-responsive gene 1 protein; Short=FIERG1; AltName: Full=RPP17 >A2WWV5.2 RecName: Full=Elicitor-respo
127	HORVU.MOREX.r2.5HG0380690.1	3.19965	Q9ZUX1.1 RecName: Full=Cytochrome P450 94C1 && PF00067:Cytochrome P450
128	HORVU.MOREX.r2.2HG0081840.1	3.19766	Q7X7X4.2 RecName: Full=Cytochrome P450 99A2 && PF00067:Cytochrome P450
129	HORVU.MOREX.r2.6HG0519280.1	3.19036	0
130	HORVU.MOREX.r2.2HG0081780.1	3.18656	Q7X7X4.2 RecName: Full=Cytochrome P450 99A2 && PF00067:Cytochrome P450
131	HORVU.MOREX.r2.3HG0228200.1	3.17072	0
132	HORVU.MOREX.r2.5HG0401800.1	3.1594	0
133	HORVU.MOREX.r2.5HG0366480.1	3.15347	Q9LXA5.1 RecName: Full=L-type lectin-domain containing receptor kinase IX.1; Short=LecRK-IX.1; Flags: Precursor && PF00139:Legume lectin domain|PF07714:Protein tyrosine kinase
134	HORVU.MOREX.r2.5HG0370040.1	3.14799	Q9ZV04.1 RecName: Full=Peroxidase 24; Short=Atperox P24; AltName: Full=ATP47; Flags: Precursor && PF00141:Peroxidase
135	HORVU.MOREX.r2.1HG0074860.1	3.14364	O48780.1 RecName: Full=3-ketoacyl-CoA synthase 11; Short=KCS-11; AltName: Full=Very long-chain fatty acid condensing enzyme 11; Short=VLCFA condensing enzyme 11 && PF08392:FAE1/Type III polyketide synthase-like protein|PF08541:3-Oxoacyl-[acyl-carrier
136	HORVU.MOREX.r2.4HG0277830.1	3.13863	Q9SGU2.1 RecName: Full=Auxin-responsive protein SAUR71; AltName: Full=Protein SMALL AUXIN UP RNA 71 && PF02519:Auxin responsive protein
137	HORVU.MOREX.r2.4HG0316810.1	3.13756	PF05678:VQ motif
138	HORVU.MOREX.r2.3HG0212040.1	3.12062	0
139	HORVU.MOREX.r2.3HG0265660.1	3.1182	Q9XIC7.1 RecName: Full=Somatic embryogenesis receptor kinase 2; Short=AtSERK2; AltName: Full=Somatic embryogenesis receptor-like kinase 2; Flags: Precursor && PF08263:Leucine rich repeat N-terminal domain
140	HORVU.MOREX.r2.7HG0538220.1	3.10807	Q07423.1 RecName: Full=Hexose carrier protein HEX6 && PF00083:Sugar (and other) transporter
141	HORVU.MOREX.r2.7HG0563280.1	3.09094	Q9LMN7.1 RecName: Full=Wall-associated receptor kinase 5; Flags: Precursor && PF13947:Wall-associated receptor kinase galacturonan-binding|PF07714:Protein tyrosine kinase
142	HORVU.MOREX.r2.2HG0105250.1	3.09025	P51105.1 RecName: Full=Dihydroflavonol 4-reductase; Short=DFR; AltName: Full=Dihydrokaempferol 4-reductase; AltName: Full=Flavanone 4-reductase; Short=FNR && PF01370:NAD dependent epimerase/dehydratase family
143	HORVU.MOREX.r2.1HG0023190.1	3.08964	Q8VWQ5.1 RecName: Full=Probable WRKY transcription factor 50; AltName: Full=WRKY DNA-binding protein 50 && PF03106:WRKY DNA -binding domain
144	HORVU.MOREX.r2.5HG0426430.1	3.08072	PF14009:Domain of unknown function (DUF4228)
145	HORVU.MOREX.r2.7HG0536140.1	3.07847	0
146	HORVU.MOREX.r2.5HG0367850.1	3.07323	PF00407:Pathogenesis-related protein Bet v I family
147	HORVU.MOREX.r2.4HG0283680.1	3.07264	0
148	HORVU.MOREX.r2.6HG0523690.1	3.05846	Q1MX30.1 RecName: Full=Receptor kinase-like protein Xa21; Contains: RecName: Full=Receptor kinase-like protein Xa21, processed; Flags: Precursor && PF13855:Leucine rich repeat
149	HORVU.MOREX.r2.2HG0168670.1	3.04877	Q8RWZ5.1 RecName: Full=G-type lectin S-receptor-like serine/threonine-protein kinase SD2-5; AltName: Full=S-domain-2 (SD2) receptor kinase 5; Short=SD2-5; Flags: Precursor && PF07714:Protein tyrosine kinase
150	HORVU.MOREX.r2.2HG0177950.1	3.04145	0
151	HORVU.MOREX.r2.6HG0502750.1	3.03492	P46032.1 RecName: Full=Protein NRT1/ PTR FAMILY 8.3; Short=AtNPF8.3; AltName: Full=Histidine-transporting protein; AltName: Full=Peptide transporter PTR2 && PF00854:POT family
152	HORVU.MOREX.r2.5HG0394350.1	3.02019	P14133.1 RecName: Full=L-ascorbate oxidase; Short=ASO; Short=Ascorbase; Flags: Precursor && PF07731:Multicopper oxidase|PF00394:Multicopper oxidase|PF07732:Multicopper oxidase
153	HORVU.MOREX.r2.2HG0142460.1	3.00398	F8WKW1.1 RecName: Full=7-deoxyloganetin glucosyltransferase; AltName: Full=Genipin glucosyltransferase; AltName: Full=UDP-glucose glucosyltransferase 2; Short=GjUGT2; AltName: Full=UDP-glycosyltransferase 85A24 && PF00201:UDP-glucoronosyl and UDP-glu
154	HORVU.MOREX.r2.1HG0018770.1	3.00008	Q6K669.1 RecName: Full=Leucine aminopeptidase 2, chloroplastic; AltName: Full=Leucyl aminopeptidase 2; Short=LAP 2; AltName: Full=Proline aminopeptidase 2; AltName: Full=Prolyl aminopeptidase 2; Flags: Precursor && PF02789:Cytosol aminopeptidase fami
155	HORVU.MOREX.r2.2HG0169050.1	2.9992	0
156	HORVU.MOREX.r2.2HG0100990.1	2.99473	P08626.1 RecName: Full=Subtilisin-chymotrypsin inhibitor-2B; Short=CI-2B && PF00280:Potato inhibitor I family
157	HORVU.MOREX.r2.3HG0252470.1	2.98243	Q0JHU5.1 RecName: Full=Elicitor-responsive protein 1; Short=OsERG1; AltName: Full=17 kDa phloem protein; AltName: Full=Fungal elicitor immediate early-responsive gene 1 protein; Short=FIERG1; AltName: Full=RPP17 >A2WWV5.2 RecName: Full=Elicitor-respo
158	HORVU.MOREX.r2.2HG0159940.1	2.96944	PF05678:VQ motif
159	HORVU.MOREX.r2.2HG0108680.1	2.96272	O80939.1 RecName: Full=L-type lectin-domain containing receptor kinase IV.1; Short=Arabidopsis thaliana lectin-receptor kinase e; Short=AthlecRK-e; Short=LecRK-IV.1; AltName: Full=Lectin Receptor Kinase 1; Flags: Precursor && PF00139:Legume lectin do
160	HORVU.MOREX.r2.2HG0128360.1	2.95368	P42815.1 RecName: Full=Ribonuclease 3; Flags: Precursor && PF00445:Ribonuclease T2 family
161	HORVU.MOREX.r2.5HG0421190.1	2.94807	Q9SS90.1 RecName: Full=E3 ubiquitin-protein ligase RGLG1; AltName: Full=RING domain ligase 1 && PF07002:Copine
162	HORVU.MOREX.r2.2HG0083800.1	2.94757	Q9LMP1.1 RecName: Full=Wall-associated receptor kinase 2; Flags: Precursor && PF07714:Protein tyrosine kinase|PF13947:Wall-associated receptor kinase galacturonan-binding
163	HORVU.MOREX.r2.6HG0494510.1	2.94253	PF04520:Senescence regulator
164	HORVU.MOREX.r2.6HG0476120.1	2.92884	PF14009:Domain of unknown function (DUF4228)
165	HORVU.MOREX.r2.1HG0016060.1	2.91872	Q8GXZ3.1 RecName: Full=Serine/threonine-protein kinase At5g01020 && PF07714:Protein tyrosine kinase
166	HORVU.MOREX.r2.7HG0551460.1	2.91801	0
167	HORVU.MOREX.r2.7HG0610830.1	2.91621	Q9SGU2.1 RecName: Full=Auxin-responsive protein SAUR71; AltName: Full=Protein SMALL AUXIN UP RNA 71 && PF02519:Auxin responsive protein
168	HORVU.MOREX.r2.4HG0282400.1	2.90579	Q9LXA5.1 RecName: Full=L-type lectin-domain containing receptor kinase IX.1; Short=LecRK-IX.1; Flags: Precursor && PF01657:Salt stress response/antifungal|PF00069:Protein kinase domain
169	HORVU.MOREX.r2.5HG0358160.1	2.90444	Q9LXA5.1 RecName: Full=L-type lectin-domain containing receptor kinase IX.1; Short=LecRK-IX.1; Flags: Precursor && PF00069:Protein kinase domain|PF01657:Salt stress response/antifungal
170	HORVU.MOREX.r2.2HG0159640.1	2.90341	Q9FZ45.1 RecName: Full=Uncharacterized membrane protein At1g16860 && -
171	HORVU.MOREX.r2.7HG0558340.1	2.90233	C3W7B0.1 RecName: Full=UDP-glucose:2-hydroxyflavanone C-glucosyltransferase; Short=OsCGT && PF00201:UDP-glucoronosyl and UDP-glucosyl transferase
172	HORVU.MOREX.r2.4HG0345310.1	2.90139	Q10SY2.1 RecName: Full=Cyclin-dependent protein kinase inhibitor EL2 && -
173	HORVU.MOREX.r2.6HG0473640.1	2.90061	PF08263:Leucine rich repeat N-terminal domain|PF13855:Leucine rich repeat
174	HORVU.MOREX.r2.2HG0090710.1	2.89809	PF12937:F-box-like|PF03478:Protein of unknown function (DUF295)
175	HORVU.MOREX.r2.7HG0542390.1	2.89532	Q9SUP6.1 RecName: Full=Probable WRKY transcription factor 53; AltName: Full=WRKY DNA-binding protein 53 && PF03106:WRKY DNA -binding domain
176	HORVU.MOREX.r2.4HG0333880.1	2.8932	O82081.1 RecName: Full=Uclacyanin 1; Flags: Precursor && PF02298:Plastocyanin-like domain
177	HORVU.MOREX.r2.6HG0508720.1	2.88848	0
178	HORVU.MOREX.r2.4HG0341550.1	2.88637	P46573.2 RecName: Full=Protein kinase APK1B, chloroplastic; Flags: Precursor && PF07714:Protein tyrosine kinase
179	HORVU.MOREX.r2.3HG0266050.1	2.88339	Q02126.1 RecName: Full=Glucan endo-1,3-beta-glucosidase GIII; AltName: Full=(1->3)-beta-glucan endohydrolase GIII; AltName: Full=(1->3)-beta-glucanase isoenzyme GIII; AltName: Full=Beta-1,3-endoglucanase GIII; Flags: Precursor && PF00332:Glycosyl hyd
180	HORVU.MOREX.r2.2HG0132080.1	2.87701	Q9FGH9.1 RecName: Full=Exocyst complex component EXO70B1; Short=AtExo70b1; AltName: Full=Exocyst subunit Exo70 family protein B1 && PF03081:Exo70 exocyst complex subunit
181	HORVU.MOREX.r2.3HG0256100.1	2.87015	0
182	HORVU.MOREX.r2.6HG0474380.1	2.86523	Q8GXZ3.1 RecName: Full=Serine/threonine-protein kinase At5g01020 && PF07714:Protein tyrosine kinase
183	HORVU.MOREX.r2.4HG0336220.1	2.85542	O80939.1 RecName: Full=L-type lectin-domain containing receptor kinase IV.1; Short=Arabidopsis thaliana lectin-receptor kinase e; Short=AthlecRK-e; Short=LecRK-IV.1; AltName: Full=Lectin Receptor Kinase 1; Flags: Precursor && PF00139:Legume lectin do
184	HORVU.MOREX.r2.1HG0067240.1	2.82912	Q93VB5.1 RecName: Full=Heat stress transcription factor A-4d; AltName: Full=Heat stress transcription factor 10; Short=rHsf10; AltName: Full=Heat stress transcription factor 15; Short=OsHsf-15; AltName: Full=Protein SPOTTED LEAF 7 && PF00447:HSF-type
185	HORVU.MOREX.r2.6HG0474760.1	2.82283	0
186	HORVU.MOREX.r2.4HG0283770.1	2.8202	0
187	HORVU.MOREX.r2.4HG0281590.1	2.81933	0
188	HORVU.MOREX.r2.6HG0481020.1	2.80664	Q9LTS4.1 RecName: Full=Putative transcription factor bHLH041; AltName: Full=Basic helix-loop-helix protein 41; Short=AtbHLH41; Short=bHLH 41; AltName: Full=Transcription factor EN 51; AltName: Full=bHLH transcription factor bHLH041 && PF00010:Helix-l
189	HORVU.MOREX.r2.1HG0041510.1	2.80429	0
190	HORVU.MOREX.r2.5HG0367300.1	2.80397	B8BMI1.1 RecName: Full=DNA replication licensing factor MCM7; AltName: Full=Minichromosome maintenance protein 7 && PF00493:MCM2/3/5 family|PF14551:MCM N-terminal domain
191	HORVU.MOREX.r2.1HG0051570.1	2.7882	0
192	HORVU.MOREX.r2.1HG0004860.1	2.74596	P02276.1 RecName: Full=Histone H2A.2.1 && PF00125:Core histone H2A/H2B/H3/H4|PF16211:C-terminus of histone H2A
193	HORVU.MOREX.r2.2HG0101740.1	2.7411	Q8H0Y8.2 RecName: Full=Probable WRKY transcription factor 41; AltName: Full=WRKY DNA-binding protein 41 && PF03106:WRKY DNA -binding domain
194	HORVU.MOREX.r2.2HG0100560.1	2.73648	Q9LHN9.1 RecName: Full=IQ domain-containing protein IQM2; AltName: Full=IQ motif-containing protein 2 && -
195	HORVU.MOREX.r2.4HG0336860.1	2.73072	Q6NQE2.1 RecName: Full=Probable NAD(P)H dehydrogenase (quinone) FQR1-like 1 && PF03358:NADPH-dependent FMN reductase
196	HORVU.MOREX.r2.3HG0270440.1	2.73053	P29421.2 RecName: Full=Alpha-amylase/subtilisin inhibitor; AltName: Full=RASI; Flags: Precursor && PF00197:Trypsin and protease inhibitor
197	HORVU.MOREX.r2.3HG0250280.1	2.72473	Q9SJ52.1 RecName: Full=Protein YLS9; AltName: Full=Protein NDR1/HIN1-LIKE 10; Short=AtNHL10; AltName: Full=Protein YELLOW-LEAF-SPECIFIC GENE 9 && PF03168:Late embryogenesis abundant protein
198	HORVU.MOREX.r2.5HG0352030.1	2.72352	P81370.2 RecName: Full=Thaumatin-like protein; AltName: Allergen=Act d 2; Flags: Precursor && PF00314:Thaumatin family
199	HORVU.MOREX.r2.2HG0109510.1	2.72345	Q43210.1 RecName: Full=Phenylalanine ammonia-lyase && PF00221:Aromatic amino acid lyase
200	HORVU.MOREX.r2.6HG0464870.1	2.70623	Q67UX6.1 RecName: Full=Putative homeobox-leucine zipper protein HOX26; AltName: Full=HD-ZIP protein HOX26; AltName: Full=Homeodomain transcription factor HOX26; AltName: Full=OsHox26 && PF00046:Homeobox domain|PF02183:Homeobox associated leucine zipp
201	HORVU.MOREX.r2.7HG0592280.1	2.69888	O48780.1 RecName: Full=3-ketoacyl-CoA synthase 11; Short=KCS-11; AltName: Full=Very long-chain fatty acid condensing enzyme 11; Short=VLCFA condensing enzyme 11 && PF08392:FAE1/Type III polyketide synthase-like protein|PF08541:3-Oxoacyl-[acyl-carrier
202	HORVU.MOREX.r2.2HG0169460.1	2.69246	F4JJL0.1 RecName: Full=Endonuclease 4; Short=AtENDO4; AltName: Full=Deoxyribonuclease ENDO4; AltName: Full=Single-stranded-nucleate endonuclease ENDO4; Flags: Precursor && PF02265:S1/P1 Nuclease
203	HORVU.MOREX.r2.7HG0605030.1	2.69198	O64477.1 RecName: Full=G-type lectin S-receptor-like serine/threonine-protein kinase At2g19130; Flags: Precursor && PF00954:S-locus glycoprotein domain|PF00069:Protein kinase domain|PF01453:D-mannose binding lectin|PF08276:PAN-like domain
204	HORVU.MOREX.r2.6HG0469780.1	2.69169	Q0E3M2.1 RecName: Full=Protein G1-like1 >B8AIK3.1 RecName: Full=Protein G1-like1 && PF04852:Protein of unknown function (DUF640)
205	HORVU.MOREX.r2.7HG0550760.1	2.68006	I4DST8.1 RecName: Full=Tuliposide A-converting enzyme 1, chloroplastic; Short=TgTCEA1; Flags: Precursor && PF07859:alpha/beta hydrolase fold
206	HORVU.MOREX.r2.7HG0538260.1	2.66574	O80939.1 RecName: Full=L-type lectin-domain containing receptor kinase IV.1; Short=Arabidopsis thaliana lectin-receptor kinase e; Short=AthlecRK-e; Short=LecRK-IV.1; AltName: Full=Lectin Receptor Kinase 1; Flags: Precursor && PF00139:Legume lectin do
207	HORVU.MOREX.r2.7HG0617050.1	2.66271	Q9LXA5.1 RecName: Full=L-type lectin-domain containing receptor kinase IX.1; Short=LecRK-IX.1; Flags: Precursor && PF00069:Protein kinase domain|PF01657:Salt stress response/antifungal
208	HORVU.MOREX.r2.5HG0354550.1	2.6584	Q9LUN4.1 RecName: Full=Cation/H(+) antiporter 19; AltName: Full=Protein CATION/H+ EXCHANGER 19; Short=AtCHX19 && PF00999:Sodium/hydrogen exchanger family
209	HORVU.MOREX.r2.5HG0380790.1	2.65568	Q2QXM3.1 RecName: Full=Sialyltransferase-like protein 2; Short=OsSTLP2 && PF00777:Glycosyltransferase family 29 (sialyltransferase)
210	HORVU.MOREX.r2.1HG0066900.1	2.65516	Q9LRR4.1 RecName: Full=Putative disease resistance RPP13-like protein 1 && PF00931:NB-ARC domain
211	HORVU.MOREX.r2.1HG0004830.1	2.65476	P02277.1 RecName: Full=Histone H2A.2.2 && PF00125:Core histone H2A/H2B/H3/H4|PF16211:C-terminus of histone H2A
212	HORVU.MOREX.r2.3HG0182520.1	2.64973	Q9LMP1.1 RecName: Full=Wall-associated receptor kinase 2; Flags: Precursor && PF00069:Protein kinase domain|PF13947:Wall-associated receptor kinase galacturonan-binding|PF07645:Calcium-binding EGF domain
213	HORVU.MOREX.r2.7HG0603250.1	2.63663	P32295.1 RecName: Full=Indole-3-acetic acid-induced protein ARG7 && PF02519:Auxin responsive protein
214	HORVU.MOREX.r2.3HG0249910.1	2.63211	0
215	HORVU.MOREX.r2.2HG0091770.1	2.63028	PF11331:Probable zinc-ribbon domain
216	HORVU.MOREX.r2.1HG0052830.1	2.62499	O64477.1 RecName: Full=G-type lectin S-receptor-like serine/threonine-protein kinase At2g19130; Flags: Precursor && PF00954:S-locus glycoprotein domain|PF01453:D-mannose binding lectin|PF08276:PAN-like domain|PF00069:Protein kinase domain
217	HORVU.MOREX.r2.1HG0044610.1	2.62103	Q7XCA7.1 RecName: Full=Expansin-B6; AltName: Full=Beta-expansin-6; AltName: Full=OsEXPB6; AltName: Full=OsaEXPb1.8; Flags: Precursor && PF01357:Pollen allergen|PF03330:Rare lipoprotein A (RlpA)-like double-psi beta-barrel
218	HORVU.MOREX.r2.3HG0268900.1	2.6143	Q8RYJ8.1 RecName: Full=Putative calcium-binding protein CML19; AltName: Full=Calmodulin-like protein 19 && PF13833:EF-hand domain pair|PF13499:EF-hand domain pair
219	HORVU.MOREX.r2.4HG0335860.1	2.61051	PF02519:Auxin responsive protein
220	HORVU.MOREX.r2.5HG0371630.1	2.60115	PF07839:Plant calmodulin-binding domain
221	HORVU.MOREX.r2.4HG0289280.1	2.59745	Q766C2.1 RecName: Full=Aspartic proteinase nepenthesin-2; AltName: Full=Nepenthesin-II; Flags: Precursor && PF14543:Xylanase inhibitor N-terminal|PF14541:Xylanase inhibitor C-terminal
222	HORVU.MOREX.r2.4HG0332840.1	2.57105	PF04526:Protein of unknown function (DUF568)
223	HORVU.MOREX.r2.UnG0626230.1	2.56924	0
224	HORVU.MOREX.r2.7HG0550960.1	2.56456	0
225	HORVU.MOREX.r2.3HG0187560.1	2.55247	Q9FKL6.1 RecName: Full=Calmodulin-binding protein 60 B && PF07887:Calmodulin binding protein-like
226	HORVU.MOREX.r2.3HG0235150.1	2.54741	Q9XI29.2 RecName: Full=Uncharacterized protein At1g15400 && PF15697:Domain of unknown function (DUF4666)
227	HORVU.MOREX.r2.2HG0150150.1	2.54682	O64973.2 RecName: Full=Disease resistance protein RPS5; AltName: Full=Resistance to Pseudomonas syringae protein 5; AltName: Full=pNd3/pNd10 && PF00931:NB-ARC domain|PF13855:Leucine rich repeat
228	HORVU.MOREX.r2.5HG0362840.1	2.54036	0
229	HORVU.MOREX.r2.5HG0367880.1	2.54023	PF00407:Pathogenesis-related protein Bet v I family
230	HORVU.MOREX.r2.5HG0404290.1	2.52749	Q8RXX9.2 RecName: Full=E3 ubiquitin-protein ligase ATL6; AltName: Full=RING-H2 finger protein ATL6; AltName: Full=RING-type E3 ubiquitin transferase ATL6; Flags: Precursor && PF13639:Ring finger domain
231	HORVU.MOREX.r2.5HG0381760.1	2.52137	Q9SS31.1 RecName: Full=Probable calcium-binding protein CML36; AltName: Full=Calmodulin-like protein 36 && PF13499:EF-hand domain pair
232	HORVU.MOREX.r2.1HG0074980.1	2.52121	Q945B6.1 RecName: Full=Probable 2-oxoglutarate-dependent dioxygenase AOP1.2 && PF03171:2OG-Fe(II) oxygenase superfamily
233	HORVU.MOREX.r2.3HG0236250.1	2.51999	Q93WU9.1 RecName: Full=Probable WRKY transcription factor 51; AltName: Full=WRKY DNA-binding protein 51 && PF03106:WRKY DNA -binding domain
234	HORVU.MOREX.r2.5HG0381170.1	2.5114	F8WKW0.1 RecName: Full=Crocetin glucosyltransferase, chloroplastic; AltName: Full=UDP-glucose glucosyltransferase 1; Short=GjUGT1; AltName: Full=UDP-glycosyltransferase 75L6; Flags: Precursor && PF00201:UDP-glucoronosyl and UDP-glucosyl transferase
235	HORVU.MOREX.r2.2HG0100370.1	2.50645	Q3EDL4.2 RecName: Full=Probable serine/threonine-protein kinase At1g01540 && PF00069:Protein kinase domain
236	HORVU.MOREX.r2.2HG0090920.1	2.50582	O49839.1 RecName: Full=Protein kinase 2A, chloroplastic; Flags: Precursor && PF07714:Protein tyrosine kinase
237	HORVU.MOREX.r2.3HG0199190.1	2.47647	Q9LZM4.1 RecName: Full=Wall-associated receptor kinase-like 20; Flags: Precursor && PF13947:Wall-associated receptor kinase galacturonan-binding|PF00069:Protein kinase domain
238	HORVU.MOREX.r2.2HG0080830.1	2.4683	PF13968:Domain of unknown function (DUF4220)|PF04578:Protein of unknown function, DUF594
239	HORVU.MOREX.r2.4HG0278540.1	2.46604	0
240	HORVU.MOREX.r2.4HG0332780.1	2.45738	Q6VMN7.1 RecName: Full=Aminotransferase ALD1 homolog && PF00155:Aminotransferase class I and II
241	HORVU.MOREX.r2.4HG0280340.1	2.45423	0
242	HORVU.MOREX.r2.7HG0618220.1	2.44927	PF02176:TRAF-type zinc finger
243	HORVU.MOREX.r2.2HG0154390.1	2.4439	P31531.1 RecName: Full=1-aminocyclopropane-1-carboxylate synthase; Short=ACC synthase; AltName: Full=S-adenosyl-L-methionine methylthioadenosine-lyase && PF00155:Aminotransferase class I and II
244	HORVU.MOREX.r2.5HG0412840.1	2.44209	A2Z389.1 RecName: Full=Dehydration-responsive element-binding protein 1A; Short=Protein DREB1A; AltName: Full=Protein C-repeat-binding factor 3; Short=rCBF3 && PF00847:AP2 domain
245	HORVU.MOREX.r2.5HG0359840.1	2.44099	Q948R0.1 RecName: Full=Calmodulin-like protein 5; AltName: Full=Calmodulin-2; AltName: Full=OsCAM-2 && PF13499:EF-hand domain pair
246	HORVU.MOREX.r2.3HG0244020.1	2.43391	0
247	HORVU.MOREX.r2.6HG0522950.1	2.42084	0
248	HORVU.MOREX.r2.7HG0619340.1	2.41591	Q9LNJ3.1 RecName: Full=Aspartyl protease family protein 2; Flags: Precursor && PF14541:Xylanase inhibitor C-terminal|PF14543:Xylanase inhibitor N-terminal
249	HORVU.MOREX.r2.5HG0409680.1	2.40784	P14133.1 RecName: Full=L-ascorbate oxidase; Short=ASO; Short=Ascorbase; Flags: Precursor && PF07732:Multicopper oxidase|PF07731:Multicopper oxidase|PF00394:Multicopper oxidase
250	HORVU.MOREX.r2.1HG0060870.1	2.3962	PF05056:Protein of unknown function (DUF674)
251	HORVU.MOREX.r2.6HG0526200.1	2.38923	0
252	HORVU.MOREX.r2.2HG0166760.1	2.38503	A9ZPJ7.1 RecName: Full=Agmatine coumaroyltransferase-2 && PF02458:Transferase family
253	HORVU.MOREX.r2.3HG0196440.1	2.37935	Q94AA4.1 RecName: Full=ATP-dependent 6-phosphofructokinase 3; Short=ATP-PFK 3; Short=Phosphofructokinase 3; AltName: Full=Phosphohexokinase 3 && PF00365:Phosphofructokinase
254	HORVU.MOREX.r2.1HG0072750.1	2.37401	PF08263:Leucine rich repeat N-terminal domain|PF13855:Leucine rich repeat
255	HORVU.MOREX.r2.7HG0597930.1	2.36834	Q8VYE5.1 RecName: Full=Glucan endo-1,3-beta-glucosidase 12; AltName: Full=(1->3)-beta-glucan endohydrolase 12; Short=(1->3)-beta-glucanase 12; AltName: Full=Beta-1,3-endoglucanase 12; Short=Beta-1,3-glucanase 12; Flags: Precursor && PF07983:X8 domain
256	HORVU.MOREX.r2.4HG0318360.1	2.36763	PF14009:Domain of unknown function (DUF4228)
257	HORVU.MOREX.r2.7HG0535230.1	2.362	O22977.1 RecName: Full=Probable lysophospholipase BODYGUARD 3; Short=AtBDG3; Flags: Precursor && -
258	HORVU.MOREX.r2.7HG0554510.1	2.35684	D9J100.1 RecName: Full=Anthranilate O-methyltransferase 3; AltName: Full=Anthranilic acid methyltransferase 3; AltName: Full=Benzoate O-methyltransferase; AltName: Full=O-methyltransferase 3; AltName: Full=Salicylate O-methyltransferas && PF03492:SAM
259	HORVU.MOREX.r2.5HG0430600.1	2.34972	PF13302:Acetyltransferase (GNAT) domain
260	HORVU.MOREX.r2.5HG0394280.1	2.34863	PF05553:Cotton fibre expressed protein
261	HORVU.MOREX.r2.5HG0398340.1	2.34342	0
262	HORVU.MOREX.r2.4HG0299180.1	2.33427	Q9SLD4.1 RecName: Full=Zinc finger protein ZAT11 && PF13912:C2H2-type zinc finger
263	HORVU.MOREX.r2.6HG0495510.1	2.32322	Q9FTA0.1 RecName: Full=GEM-like protein 4 && PF02893:GRAM domain
264	HORVU.MOREX.r2.7HG0623560.1	2.3082	Q9ZVP8.2 RecName: Full=NAC domain-containing protein 35; Short=ANAC035; AltName: Full=Protein LONG VEGETATIVE PHASE 1; Short=AtLOV1 && PF02365:No apical meristem (NAM) protein
265	HORVU.MOREX.r2.6HG0456130.1	2.30621	Q9ZPX9.2 RecName: Full=Calcium-binding protein KIC; AltName: Full=KCBP-interacting calcium-binding protein && PF13833:EF-hand domain pair
266	HORVU.MOREX.r2.6HG0505130.1	2.2981	0
267	HORVU.MOREX.r2.3HG0238970.1	2.28098	O49545.1 RecName: Full=Leucine-rich repeat receptor-like serine/threonine-protein kinase BAM1; AltName: Full=Protein BARELY ANY MERISTEM 1; Flags: Precursor && PF07714:Protein tyrosine kinase|PF13855:Leucine rich repeat
268	HORVU.MOREX.r2.3HG0237590.1	2.27948	PF04520:Senescence regulator
269	HORVU.MOREX.r2.6HG0476090.1	2.25842	PF14009:Domain of unknown function (DUF4228)
270	HORVU.MOREX.r2.3HG0188370.1	2.25712	0
271	HORVU.MOREX.r2.2HG0087270.1	2.25697	Q9M1V2.1 RecName: Full=Cytosolic sulfotransferase 5; Short=AtSOT5; AltName: Full=Flavonoid 7-sulfotransferase 3a; Short=AtST3a && PF00685:Sulfotransferase domain
272	HORVU.MOREX.r2.1HG0054750.1	2.23602	0
273	HORVU.MOREX.r2.5HG0433560.1	2.23527	Q8RX55.1 RecName: Full=Hydroxyproline O-galactosyltransferase GALT5; Short=AtGALT5; AltName: Full=Beta-1,3-galactosyltransferase 18 && PF00337:Galactoside-binding lectin|PF01762:Galactosyltransferase
274	HORVU.MOREX.r2.5HG0407400.1	2.23012	0
275	HORVU.MOREX.r2.1HG0020310.1	2.22988	Q8LEJ6.2 RecName: Full=Fasciclin-like arabinogalactan protein 11; Flags: Precursor && PF02469:Fasciclin domain
276	HORVU.MOREX.r2.3HG0254080.1	2.22764	Q6IEQ7.1 RecName: Full=WRKY transcription factor WRKY24; Short=OsWRKY24 && PF03106:WRKY DNA -binding domain
277	HORVU.MOREX.r2.5HG0363620.1	2.22672	Q6WNQ9.1 RecName: Full=Isoflavone 3'-hydroxylase; AltName: Full=Cytochrome P450 81E9, partial [Medicago truncatula] && PF00067:Cytochrome P450
278	HORVU.MOREX.r2.4HG0275980.1	2.22464	Q9LND1.1 RecName: Full=Ethylene-responsive transcription factor ERF094; AltName: Full=Protein OCTADECANOID-RESPONSIVE ARABIDOPSIS AP2/ERF 59 && PF00847:AP2 domain
279	HORVU.MOREX.r2.3HG0258140.1	2.21044	0
280	HORVU.MOREX.r2.2HG0171340.1	2.2102	Q9LJX0.1 RecName: Full=ABC transporter B family member 19; Short=ABC transporter ABCB.19; Short=AtABCB19; AltName: Full=Multidrug resistance protein 11; AltName: Full=P-glycoprotein 19 && PF00005:ABC transporter|PF00664:ABC transporter transmembrane
281	HORVU.MOREX.r2.2HG0090850.1	2.20987	A4II73.2 RecName: Full=Esterase OVCA2; AltName: Full=Ovarian cancer-associated gene 2 protein homolog && PF03959:Serine hydrolase (FSH1)
282	HORVU.MOREX.r2.5HG0439660.1	2.20913	D9HP26.1 RecName: Full=Cell number regulator 10; AltName: Full=ZmCNR10 && PF04749:PLAC8 family
283	HORVU.MOREX.r2.5HG0406540.1	2.19508	Q8LG88.2 RecName: Full=Tonoplast dicarboxylate transporter; Short=AttDT; AltName: Full=Sodium-dicarboxylate cotransporter-like; Short=AtSDAT; AltName: Full=Vacuolar malate transporter && PF00939:Sodium:sulfate symporter transmembrane region
284	HORVU.MOREX.r2.6HG0479630.1	2.19133	0
285	HORVU.MOREX.r2.6HG0512670.1	2.1859	0
286	HORVU.MOREX.r2.2HG0108690.1	2.18535	O80939.1 RecName: Full=L-type lectin-domain containing receptor kinase IV.1; Short=Arabidopsis thaliana lectin-receptor kinase e; Short=AthlecRK-e; Short=LecRK-IV.1; AltName: Full=Lectin Receptor Kinase 1; Flags: Precursor && PF00139:Legume lectin do
287	HORVU.MOREX.r2.6HG0476040.1	2.18014	PF14009:Domain of unknown function (DUF4228)
288	HORVU.MOREX.r2.4HG0282450.1	2.17864	0
289	HORVU.MOREX.r2.2HG0177810.1	2.17318	Q9SJ52.1 RecName: Full=Protein YLS9; AltName: Full=Protein NDR1/HIN1-LIKE 10; Short=AtNHL10; AltName: Full=Protein YELLOW-LEAF-SPECIFIC GENE 9 && PF03168:Late embryogenesis abundant protein
290	HORVU.MOREX.r2.7HG0602540.1	2.16643	Q10ST8.1 RecName: Full=Non-specific lipid-transfer protein 2; Short=nsLTP2; AltName: Full=7 kDa lipid transfer protein; Flags: Precursor && -
291	HORVU.MOREX.r2.5HG0392720.1	2.16553	Q8H0Y8.2 RecName: Full=Probable WRKY transcription factor 41; AltName: Full=WRKY DNA-binding protein 41 && PF03106:WRKY DNA -binding domain
292	HORVU.MOREX.r2.3HG0262580.1	2.15448	0
293	HORVU.MOREX.r2.7HG0536060.1	2.15289	0
294	HORVU.MOREX.r2.7HG0555030.1	2.14969	Q5PNY6.1 RecName: Full=U-box domain-containing protein 21; AltName: Full=Plant U-box protein 21 && PF04564:U-box domain
295	HORVU.MOREX.r2.4HG0338480.1	2.14586	0
296	HORVU.MOREX.r2.4HG0321620.1	2.14551	0
297	HORVU.MOREX.r2.4HG0318840.1	2.13756	Q8GZ17.2 RecName: Full=COBRA-like protein 7; Flags: Precursor && PF04833:COBRA-like protein
298	HORVU.MOREX.r2.1HG0004080.1	2.13041	PF04577:Protein of unknown function (DUF563)
299	HORVU.MOREX.r2.2HG0101050.1	2.12871	P01053.2 RecName: Full=Subtilisin-chymotrypsin inhibitor-2A; Short=CI-2A && PF00280:Potato inhibitor I family
300	HORVU.MOREX.r2.3HG0256940.1	2.12427	Q6AVI0.1 RecName: Full=Zinc finger BED domain-containing protein RICESLEEPER 2; AltName: Full=Transposase-like protein RICESLEEPER 2 && -
301	HORVU.MOREX.r2.1HG0061390.1	2.11389	Q70II3.2 RecName: Full=Ethylene-responsive transcription factor ERF110 && PF00847:AP2 domain
302	HORVU.MOREX.r2.1HG0044650.1	2.1086	Q336T5.2 RecName: Full=Expansin-B3; AltName: Full=Beta-expansin-3; AltName: Full=OsEXPB3; AltName: Full=OsaEXPb1.10; Flags: Precursor && PF01357:Pollen allergen|PF03330:Rare lipoprotein A (RlpA)-like double-psi beta-barrel
303	HORVU.MOREX.r2.1HG0062130.1	2.10806	Q9M0G7.1 RecName: Full=MDIS1-interacting receptor like kinase 1; Short=AtMIK1; AltName: Full=Leucine-rich repeat receptor-like protein kinase PXL2; AltName: Full=Protein PHLOEM INTERCALATED WITH XYLEM-LIKE 2; Flags: Precursor && PF08263:Leucine rich
304	HORVU.MOREX.r2.7HG0551400.1	2.10293	Q8LGA5.2 RecName: Full=E3 ubiquitin-protein ligase ATL31; AltName: Full=Protein CARBON/NITROGEN INSENSITIVE 1; AltName: Full=Protein SUPER SURVIVAL 1; AltName: Full=RING-H2 finger protein ATL31; AltName: Full=RING-type E3 ubiquitin transferase ATL31;
305	HORVU.MOREX.r2.4HG0331200.1	2.09826	Q8H063.1 RecName: Full=Probable protein phosphatase 2C 29; Short=OsPP2C29 && PF00481:Protein phosphatase 2C
306	HORVU.MOREX.r2.6HG0458640.1	2.09756	0
307	HORVU.MOREX.r2.4HG0332820.1	2.09221	Q9SV71.1 RecName: Full=Cytochrome b561 and DOMON domain-containing protein At4g12980; AltName: Full=Protein b561A.tha15; Flags: Precursor && PF03188:Eukaryotic cytochrome b561|PF04526:Protein of unknown function (DUF568)
308	HORVU.MOREX.r2.1HG0048520.1	2.08259	0
309	HORVU.MOREX.r2.2HG0104830.1	2.0795	Q9FW03.1 RecName: Full=Putative methylesterase 11, chloroplastic; Short=AtMES11; Flags: Precursor && PF00561:alpha/beta hydrolase fold
310	HORVU.MOREX.r2.5HG0396940.1	2.07484	Q50EX6.1 RecName: Full=Protein ODORANT1; AltName: Full=MYB-like protein ODO1 && PF00249:Myb-like DNA-binding domain
311	HORVU.MOREX.r2.7HG0602380.1	2.07058	Q9SBQ9.1 RecName: Full=Flavonoid 3'-monooxygenase; AltName: Full=Cytochrome P450 75B2; AltName: Full=Flavonoid 3'-hydroxylase [Petunia x hybrida] && PF00067:Cytochrome P450
312	HORVU.MOREX.r2.6HG0461040.1	2.06605	PF07816:Protein of unknown function (DUF1645)
313	HORVU.MOREX.r2.6HG0520660.1	2.04854	Q1MX30.1 RecName: Full=Receptor kinase-like protein Xa21; Contains: RecName: Full=Receptor kinase-like protein Xa21, processed; Flags: Precursor && PF00069:Protein kinase domain|PF13855:Leucine rich repeat
314	HORVU.MOREX.r2.3HG0253050.1	2.04633	A2CIR5.1 RecName: Full=Ankyrin repeat-containing protein NPR4; Short=OsNPR4 && PF13637:Ankyrin repeats (many copies)|PF12796:Ankyrin repeats (3 copies)|PF13962:Domain of unknown function
315	HORVU.MOREX.r2.6HG0498110.1	2.03519	Q9SCL7.1 RecName: Full=Acetylglutamate kinase, chloroplastic; AltName: Full=N-acetyl-L-glutamate 5-phosphotransferase; AltName: Full=NAG kinase; Short=AtNAGK; Flags: Precursor && PF00696:Amino acid kinase family
316	HORVU.MOREX.r2.3HG0250450.1	2.0243	Q9FMR3.1 RecName: Full=NAC domain-containing protein 90; Short=ANAC090 && PF02365:No apical meristem (NAM) protein
317	HORVU.MOREX.r2.5HG0352070.1	2.01314	0
318	HORVU.MOREX.r2.7HG0593920.1	2.00565	PF12734:Cysteine-rich TM module stress tolerance
319	HORVU.MOREX.r2.7HG0587680.1	1.99628	PF00139:Legume lectin domain
320	HORVU.MOREX.r2.7HG0611910.1	1.9939	Q9SD62.1 RecName: Full=Putative receptor-like protein kinase At3g47110; Flags: Precursor && PF13855:Leucine rich repeat|PF00069:Protein kinase domain|PF08263:Leucine rich repeat N-terminal domain
321	HORVU.MOREX.r2.7HG0554130.1	1.9929	O04529.1 RecName: Full=Metalloendoproteinase 2-MMP; Short=At2-MMP; Flags: Precursor && PF00413:Matrixin|PF01471:Putative peptidoglycan binding domain
322	HORVU.MOREX.r2.2HG0129090.1	1.99253	Q9LUH3.1 RecName: Full=Protein DETOXIFICATION 18; Short=AtDTX18; AltName: Full=Multidrug and toxic compound extrusion protein 18; Short=MATE protein 18; AltName: Full=Protein LIKE ALF5 && PF01554:MatE
323	HORVU.MOREX.r2.6HG0473430.1	1.99094	Q9LIE6.1 RecName: Full=VQ motif-containing protein 22; Short=AtVQ22 && PF05678:VQ motif
324	HORVU.MOREX.r2.3HG0203250.1	1.99032	Q93WI9.1 RecName: Full=Protein HEADING DATE 3A; AltName: Full=FT-like protein A && PF01161:Phosphatidylethanolamine-binding protein
325	HORVU.MOREX.r2.6HG0464190.1	1.98332	0
326	HORVU.MOREX.r2.3HG0194250.1	1.981	P01053.2 RecName: Full=Subtilisin-chymotrypsin inhibitor-2A; Short=CI-2A && PF00280:Potato inhibitor I family
327	HORVU.MOREX.r2.3HG0257700.1	1.98032	PF05910:Plant protein of unknown function (DUF868)
328	HORVU.MOREX.r2.3HG0248920.1	1.97734	P81395.1 RecName: Full=Myb-related protein 330 && PF00249:Myb-like DNA-binding domain
329	HORVU.MOREX.r2.2HG0166450.1	1.97481	Q2UXF7.1 RecName: Full=Fructan 6-exohydrolase; Flags: Precursor && PF00251:Glycosyl hydrolases family 32 N-terminal domain|PF08244:Glycosyl hydrolases family 32 C terminal
330	HORVU.MOREX.r2.3HG0203980.1	1.97252	Q67YI6.2 RecName: Full=RING-H2 finger protein ATL65; AltName: Full=RING-type E3 ubiquitin transferase ATL65 && PF13639:Ring finger domain
331	HORVU.MOREX.r2.2HG0167030.1	1.95634	0
332	HORVU.MOREX.r2.3HG0186170.1	1.95322	0
333	HORVU.MOREX.r2.3HG0266990.1	1.95127	Q5ZCK5.1 RecName: Full=Probable calcium-binding protein CML16; AltName: Full=Calmodulin-like protein 16 && PF13499:EF-hand domain pair
334	HORVU.MOREX.r2.6HG0494420.1	1.94914	A2X7F7.1 RecName: Full=Phenylalanine ammonia-lyase && PF00221:Aromatic amino acid lyase
335	HORVU.MOREX.r2.4HG0338020.1	1.94626	Q2R0K3.1 RecName: Full=Tryptamine benzoyltransferase 1; Short=OsTBT1 && PF02458:Transferase family
336	HORVU.MOREX.r2.6HG0507420.1	1.94151	PF13639:Ring finger domain
337	HORVU.MOREX.r2.6HG0465730.1	1.94102	PF03168:Late embryogenesis abundant protein
338	HORVU.MOREX.r2.1HG0050960.1	1.9406	Q6YT98.1 RecName: Full=CASP-like protein 1D1; Short=OsCASPL1D1 && PF04535:Domain of unknown function (DUF588)
339	HORVU.MOREX.r2.7HG0545750.1	1.93682	Q9MB94.1 RecName: Full=1-aminocyclopropane-1-carboxylate oxidase; Short=ACC oxidase; AltName: Full=Ethylene-forming enzyme; Short=EFE && PF03171:2OG-Fe(II) oxygenase superfamily|PF14226:non-haem dioxygenase in morphine synthesis N-terminal
340	HORVU.MOREX.r2.6HG0455130.1	1.93553	Q6YTF5.1 RecName: Full=Cytochrome P450 76M5 && PF00067:Cytochrome P450
341	HORVU.MOREX.r2.1HG0012100.1	1.93302	Q9LY50.1 RecName: Full=Putative serine/threonine-protein kinase-like protein CCR3; AltName: Full=Protein CRINKLY 4 RELATED 3; Short=AtCRR3; Flags: Precursor && PF00069:Protein kinase domain
342	HORVU.MOREX.r2.5HG0399860.1	1.93127	0
343	HORVU.MOREX.r2.7HG0615980.1	1.93095	Q9LXA5.1 RecName: Full=L-type lectin-domain containing receptor kinase IX.1; Short=LecRK-IX.1; Flags: Precursor && PF00139:Legume lectin domain|PF00069:Protein kinase domain
344	HORVU.MOREX.r2.2HG0081610.1	1.9242	P53415.1 RecName: Full=Chalcone synthase 2; AltName: Full=Naringenin-chalcone synthase 2 && PF00195:Chalcone and stilbene synthases, N-terminal domain|PF02797:Chalcone and stilbene synthases, C-terminal domain
345	HORVU.MOREX.r2.1HG0059580.1	1.9187	0
346	HORVU.MOREX.r2.2HG0178120.1	1.91579	Q6YV88.1 RecName: Full=Ent-cassadiene C2-hydroxylase; AltName: Full=Cytochrome P450 71Z7 && PF00067:Cytochrome P450
347	HORVU.MOREX.r2.4HG0315940.1	1.91108	P98204.1 RecName: Full=Phospholipid-transporting ATPase 1; Short=AtALA1; AltName: Full=Aminophospholipid flippase 1 && PF16209:Phospholipid-translocating ATPase N-terminal|PF12710:haloacid dehalogenase-like hydrolase|PF16212:Phospholipid-translocatin
348	HORVU.MOREX.r2.7HG0594010.1	1.90345	PF12734:Cysteine-rich TM module stress tolerance
349	HORVU.MOREX.r2.7HG0611850.1	1.89899	Q655V4.1 RecName: Full=MADS-box transcription factor 30; AltName: Full=OsMADS30 && PF01486:K-box region
350	HORVU.MOREX.r2.5HG0407390.1	1.88968	0
351	HORVU.MOREX.r2.2HG0132600.1	1.88551	0
352	HORVU.MOREX.r2.3HG0257380.1	1.88266	0
353	HORVU.MOREX.r2.2HG0113870.1	1.88096	Q7GCM7.1 RecName: Full=Xylanase inhibitor protein 1; AltName: Full=Class III chitinase homolog a; AltName: Full=RIXI protein; Flags: Precursor && PF00704:Glycosyl hydrolases family 18
354	HORVU.MOREX.r2.2HG0134680.1	1.87895	P81898.2 RecName: Full=Peptide-N4-(N-acetyl-beta-glucosaminyl)asparagine amidase A; Short=PNGase A; AltName: Full=Glycopeptide N-glycosidase; AltName: Full=N-glycanase; Contains: RecName: Full=Peptide-N4-(N-acetyl-beta-glucosaminyl)asparagine amidase
355	HORVU.MOREX.r2.3HG0221920.1	1.8715	PF13359:DDE superfamily endonuclease
356	HORVU.MOREX.r2.7HG0611150.1	1.86705	Q700D9.2 RecName: Full=Putative Myb family transcription factor At1g14600 && PF00249:Myb-like DNA-binding domain
357	HORVU.MOREX.r2.5HG0399410.1	1.86159	Q9C5V5.2 RecName: Full=Glutamate receptor 2.8; AltName: Full=Ligand-gated ion channel 2.8; Flags: Precursor && PF00497:Bacterial extracellular solute-binding proteins, family 3|PF01094:Receptor family ligand binding region|PF00060:Ligand-gated ion ch
358	HORVU.MOREX.r2.1HG0065200.1	1.8598	Q9XI29.2 RecName: Full=Uncharacterized protein At1g15400 && PF15697:Domain of unknown function (DUF4666)
359	HORVU.MOREX.r2.UnG0624710.1	1.85862	P46420.2 RecName: Full=Glutathione S-transferase 4; AltName: Full=GST class-phi member 4; AltName: Full=GST-27; AltName: Full=GST-IV && PF00043:Glutathione S-transferase, C-terminal domain|PF02798:Glutathione S-transferase, N-terminal domain
360	HORVU.MOREX.r2.4HG0286630.1	1.85854	Q6AV22.1 RecName: Full=B3 domain-containing protein Os03g0619600 && PF02362:B3 DNA binding domain
361	HORVU.MOREX.r2.4HG0278210.1	1.85101	Q10FF9.1 RecName: Full=Deoxyuridine 5'-triphosphate nucleotidohydrolase; Short=dUTPase; AltName: Full=dUTP pyrophosphatase && PF00692:dUTPase
362	HORVU.MOREX.r2.3HG0252590.1	1.84672	O22799.2 RecName: Full=Uncharacterized protein At2g33490 && PF16746:BAR domain of APPL family
363	HORVU.MOREX.r2.5HG0412080.1	1.83833	Q9M667.2 RecName: Full=Disease resistance protein RPP13; AltName: Full=Resistance to Peronospora parasitica protein 13 && PF00931:NB-ARC domain
364	HORVU.MOREX.r2.3HG0246960.1	1.83683	0
365	HORVU.MOREX.r2.3HG0233270.1	1.82981	Q3ECH2.2 RecName: Full=LEAF RUST 10 DISEASE-RESISTANCE LOCUS RECEPTOR-LIKE PROTEIN KINASE-like 2.8; AltName: Full=Probable receptor-like serine/threonine-protein kinase LRK10L-2.8; Flags: Precursor && PF07714:Protein tyrosine kinase|PF14380:Wall-asso
366	HORVU.MOREX.r2.6HG0516450.1	1.8226	Q9C5V5.2 RecName: Full=Glutamate receptor 2.8; AltName: Full=Ligand-gated ion channel 2.8; Flags: Precursor && PF00497:Bacterial extracellular solute-binding proteins, family 3|PF01094:Receptor family ligand binding region|PF00060:Ligand-gated ion ch
367	HORVU.MOREX.r2.6HG0500420.1	1.82134	Q9FXA4.1 RecName: Full=U-box domain-containing protein 26; AltName: Full=Plant U-box protein 26 && PF04564:U-box domain
368	HORVU.MOREX.r2.3HG0221260.1	1.81835	O82645.1 RecName: Full=IQ domain-containing protein IQM1; AltName: Full=IQ motif-containing protein 1 && -
369	HORVU.MOREX.r2.1HG0076620.1	1.81647	Q8L4X4.1 RecName: Full=Probable GABA transporter 2 && PF01490:Transmembrane amino acid transporter protein
370	HORVU.MOREX.r2.5HG0396920.1	1.81468	Q9LVI6.1 RecName: Full=Probable inactive receptor kinase RLK902; AltName: Full=Receptor-like kinase 902; Flags: Precursor && PF00069:Protein kinase domain|PF08263:Leucine rich repeat N-terminal domain
371	HORVU.MOREX.r2.6HG0508410.1	1.81087	Q41001.1 RecName: Full=Blue copper protein; Flags: Precursor && PF02298:Plastocyanin-like domain
372	HORVU.MOREX.r2.1HG0075300.1	1.80739	Q6L5F4.1 RecName: Full=Probable calcium-binding protein CML14; AltName: Full=Calmodulin-like protein 14 && PF13499:EF-hand domain pair
373	HORVU.MOREX.r2.3HG0199730.1	1.8063	Q9ZQ94.1 RecName: Full=UDP-glycosyltransferase 73C5; AltName: Full=Cytokinin-O-glucosyltransferase 3; AltName: Full=Deoxynivalenol-glucosyl-transferase 1; AltName: Full=Zeatin O-glucosyltransferase 3; Short=AtZOG3 && PF00201:UDP-glucoronosyl and UDP-
374	HORVU.MOREX.r2.5HG0413730.1	1.8046	Q8L7I2.1 RecName: Full=Subtilisin-like protease SBT3.6; AltName: Full=Subtilase subfamily 3 member 6; Short=AtSBT3.6; Flags: Precursor && PF02225:PA domain|PF00082:Subtilase family|PF05922:Peptidase inhibitor I9
375	HORVU.MOREX.r2.1HG0049610.1	1.80267	0
376	HORVU.MOREX.r2.3HG0249560.1	1.7975	Q8S1N1.1 RecName: Full=Magnesium transporter MRS2-E >A2WXD3.1 RecName: Full=Magnesium transporter MRS2-E && -
377	HORVU.MOREX.r2.2HG0166780.1	1.7963	Q42600.1 RecName: Full=Cytochrome P450 84A1; AltName: Full=Ferulate-5-hydroxylase; Short=F5H && PF00067:Cytochrome P450
378	HORVU.MOREX.r2.3HG0221550.1	1.79533	Q9LTS4.1 RecName: Full=Putative transcription factor bHLH041; AltName: Full=Basic helix-loop-helix protein 41; Short=AtbHLH41; Short=bHLH 41; AltName: Full=Transcription factor EN 51; AltName: Full=bHLH transcription factor bHLH041 && PF00010:Helix-l
379	HORVU.MOREX.r2.3HG0227140.1	1.79131	Q42456.2 RecName: Full=Aspartic proteinase oryzasin-1; Flags: Precursor && PF05184:Saposin-like type B, region 1|PF03489:Saposin-like type B, region 2|PF00026:Eukaryotic aspartyl protease
380	HORVU.MOREX.r2.2HG0177960.1	1.78463	Q9LMN6.1 RecName: Full=Wall-associated receptor kinase 4; Flags: Precursor && PF13947:Wall-associated receptor kinase galacturonan-binding|PF00069:Protein kinase domain
381	HORVU.MOREX.r2.4HG0338490.1	1.78458	0
382	HORVU.MOREX.r2.2HG0151140.1	1.78356	Q9SCP6.1 RecName: Full=UDP-glycosyltransferase 73D1 && PF00201:UDP-glucoronosyl and UDP-glucosyl transferase
383	HORVU.MOREX.r2.3HG0255630.1	1.7804	0
384	HORVU.MOREX.r2.6HG0485060.1	1.77504	F4I114.1 RecName: Full=Probable serine/threonine-protein kinase At1g09600 && PF00069:Protein kinase domain
385	HORVU.MOREX.r2.7HG0566840.1	1.75893	PF13639:Ring finger domain
386	HORVU.MOREX.r2.6HG0456060.1	1.75662	0
387	HORVU.MOREX.r2.7HG0602230.1	1.7553	Q9LSI9.1 RecName: Full=Inactive LRR receptor-like serine/threonine-protein kinase BIR2; AltName: Full=Protein BAK1-INTERACTING RECEPTOR-LIKE KINASE 2; Flags: Precursor && PF08263:Leucine rich repeat N-terminal domain
388	HORVU.MOREX.r2.3HG0204200.1	1.75302	O64697.1 RecName: Full=Cytochrome P450 710A1; AltName: Full=C-22 sterol desaturase && PF00067:Cytochrome P450
389	HORVU.MOREX.r2.1HG0040640.1	1.75207	Q06398.2 RecName: Full=Probable glutathione S-transferase GSTU6; AltName: Full=28 kDa cold-induced protein && PF13417:Glutathione S-transferase, N-terminal domain
390	HORVU.MOREX.r2.5HG0426270.1	1.7406	0
391	HORVU.MOREX.r2.3HG0219570.1	1.73543	0
392	HORVU.MOREX.r2.7HG0550380.1	1.734	0
393	HORVU.MOREX.r2.7HG0533680.1	1.73078	PF05056:Protein of unknown function (DUF674)
394	HORVU.MOREX.r2.6HG0501440.1	1.72956	Q8LC69.2 RecName: Full=RING-H2 finger protein ATL8; AltName: Full=RING-type E3 ubiquitin transferase ATL8 && PF13639:Ring finger domain
395	HORVU.MOREX.r2.2HG0156320.1	1.7264	Q93XP7.1 RecName: Full=Cis-zeatin O-glucosyltransferase 1; Short=cisZOG1 && PF00201:UDP-glucoronosyl and UDP-glucosyl transferase
396	HORVU.MOREX.r2.5HG0408070.1	1.72312	Q9SJA7.1 RecName: Full=Probable sarcosine oxidase && PF01266:FAD dependent oxidoreductase
397	HORVU.MOREX.r2.4HG0343650.1	1.72186	Q93Y91.1 RecName: Full=Sugar transport protein 5; AltName: Full=Hexose transporter 5 && PF00083:Sugar (and other) transporter
398	HORVU.MOREX.r2.3HG0198750.1	1.71825	Q0DKA5.1 RecName: Full=Acyl transferase 7; Short=OsAT7 && PF02458:Transferase family
399	HORVU.MOREX.r2.2HG0090840.1	1.71777	PF03959:Serine hydrolase (FSH1)
400	HORVU.MOREX.r2.3HG0247980.1	1.7092	Q40636.2 RecName: Full=Expansin-A2; AltName: Full=Alpha-expansin-2; AltName: Full=OsEXP2; AltName: Full=OsEXPA2; AltName: Full=OsaEXPa1.23; AltName: Full=RiExB; AltName: Full=RiExC; Flags: Precursor && PF03330:Rare lipoprotein A (RlpA)-like double-ps
401	HORVU.MOREX.r2.1HG0029940.1	1.70632	Q9SJL2.2 RecName: Full=Heavy metal-associated isoprenylated plant protein 5; Short=AtHIP05; AltName: Full=Farnesylated protein 2; Short=AtFP2; Flags: Precursor && PF00403:Heavy-metal-associated domain
402	HORVU.MOREX.r2.5HG0363560.1	1.70139	Q6J9S1.1 RecName: Full=Ethylene-responsive transcription factor RAP2-11; AltName: Full=Protein RELATED TO APETALA2 11 && PF00847:AP2 domain
403	HORVU.MOREX.r2.6HG0450840.1	1.69914	Q9FSV7.1 RecName: Full=Sucrose:sucrose 1-fructosyltransferase; AltName: Full=Sucrose 1(F)-fructosyltransferase; AltName: Full=Sucrose:sucrose 1(F)-beta-D-fructosyltransferase; Flags: Precursor && PF00251:Glycosyl hydrolases family 32 N-terminal domai
404	HORVU.MOREX.r2.7HG0601670.1	1.69893	0
405	HORVU.MOREX.r2.3HG0275770.1	1.69878	PF04749:PLAC8 family|PF11204:Protein of unknown function (DUF2985)
406	HORVU.MOREX.r2.4HG0281040.1	1.69502	PF03398:Regulator of Vps4 activity in the MVB pathway
407	HORVU.MOREX.r2.7HG0588050.1	1.69481	PF05678:VQ motif
408	HORVU.MOREX.r2.2HG0154910.1	1.69111	O82752.1 RecName: Full=Protein DETOXIFICATION 49; Short=AtDTX49; AltName: Full=Multidrug and toxic compound extrusion protein 49; Short=MATE protein 49; AltName: Full=Protein NOVEL ION CARRIER 1; Short=Protein NIC1 && PF01554:MatE
409	HORVU.MOREX.r2.5HG0416170.1	1.68866	Q9SGS5.1 RecName: Full=Uncharacterized protein At1g76070 && -
410	HORVU.MOREX.r2.3HG0206730.1	1.68581	PF03061:Thioesterase superfamily
411	HORVU.MOREX.r2.3HG0267000.1	1.68427	0
412	HORVU.MOREX.r2.5HG0399300.1	1.67257	Q9C5V5.2 RecName: Full=Glutamate receptor 2.8; AltName: Full=Ligand-gated ion channel 2.8; Flags: Precursor && PF00497:Bacterial extracellular solute-binding proteins, family 3|PF01094:Receptor family ligand binding region|PF00060:Ligand-gated ion ch
413	HORVU.MOREX.r2.7HG0620940.1	1.6702	Q84TH6.1 RecName: Full=Dirigent protein 23; Short=AtDIR23; Flags: Precursor && PF03018:Dirigent-like protein
414	HORVU.MOREX.r2.1HG0066230.1	1.66519	Q8VWQ5.1 RecName: Full=Probable WRKY transcription factor 50; AltName: Full=WRKY DNA-binding protein 50 && PF03106:WRKY DNA -binding domain
415	HORVU.MOREX.r2.3HG0187650.1	1.6649	Q5ZCK5.1 RecName: Full=Probable calcium-binding protein CML16; AltName: Full=Calmodulin-like protein 16 && PF13499:EF-hand domain pair
416	HORVU.MOREX.r2.2HG0173480.1	1.66069	O03982.1 RecName: Full=Heavy metal-associated isoprenylated plant protein 39; Short=AtHIP39; Flags: Precursor && PF00403:Heavy-metal-associated domain
417	HORVU.MOREX.r2.5HG0405100.1	1.6592	Q651X6.1 RecName: Full=Cellulose synthase-like protein E6; AltName: Full=OsCslE6 && PF03552:Cellulose synthase
418	HORVU.MOREX.r2.4HG0295050.1	1.65767	P83304.1 RecName: Full=Mannose/glucose-specific lectin && PF01419:Jacalin-like lectin domain
419	HORVU.MOREX.r2.1HG0015070.1	1.65186	P08818.2 RecName: Full=Serine carboxypeptidase 2; AltName: Full=CP-MII; AltName: Full=Carboxypeptidase D; AltName: Full=Serine carboxypeptidase II; Contains: RecName: Full=Serine carboxypeptidase 2 chain A; AltName: Full=Serine carboxypeptidase II ch
420	HORVU.MOREX.r2.6HG0499850.1	1.65052	PF03087:Arabidopsis protein of unknown function
421	HORVU.MOREX.r2.2HG0079990.1	1.64577	Q9SD62.1 RecName: Full=Putative receptor-like protein kinase At3g47110; Flags: Precursor && PF13855:Leucine rich repeat|PF00069:Protein kinase domain
422	HORVU.MOREX.r2.2HG0177100.1	1.64365	Q7XR62.1 RecName: Full=Probable inactive carboxylesterase Os04g0669700 && PF02230:Phospholipase/Carboxylesterase
423	HORVU.MOREX.r2.3HG0236510.1	1.64255	Q55EX9.2 RecName: Full=Putative methyltransferase DDB_G0268948 && PF08241:Methyltransferase domain
424	HORVU.MOREX.r2.4HG0325520.1	1.64025	0
425	HORVU.MOREX.r2.3HG0186310.1	1.63945	Q9LY84.1 RecName: Full=GDSL esterase/lipase At5g14450; AltName: Full=Extracellular lipase At5g14450; Flags: Precursor && PF00657:GDSL-like Lipase/Acylhydrolase
426	HORVU.MOREX.r2.6HG0511520.1	1.63497	Q8LGA5.2 RecName: Full=E3 ubiquitin-protein ligase ATL31; AltName: Full=Protein CARBON/NITROGEN INSENSITIVE 1; AltName: Full=Protein SUPER SURVIVAL 1; AltName: Full=RING-H2 finger protein ATL31; AltName: Full=RING-type E3 ubiquitin transferase ATL31;
427	HORVU.MOREX.r2.1HG0004550.1	1.63133	Q9LMN7.1 RecName: Full=Wall-associated receptor kinase 5; Flags: Precursor && PF07645:Calcium-binding EGF domain|PF00069:Protein kinase domain|PF13947:Wall-associated receptor kinase galacturonan-binding
428	HORVU.MOREX.r2.7HG0602770.1	1.63024	PF14389:Leucine-zipper of ternary complex factor MIP1|PF04784:Protein of unknown function, DUF547
429	HORVU.MOREX.r2.2HG0112800.1	1.62924	O81905.1 RecName: Full=Receptor-like serine/threonine-protein kinase SD1-8; AltName: Full=Arabidopsis thaliana receptor kinase 3; AltName: Full=S-domain-1 (SD1) receptor kinase 8; Short=SD1-8; Flags: Precursor && PF01453:D-mannose binding lectin|PF07
430	HORVU.MOREX.r2.7HG0591390.1	1.6219	Q9SKD9.1 RecName: Full=Probable WRKY transcription factor 46; AltName: Full=WRKY DNA-binding protein 46 && PF03106:WRKY DNA -binding domain
431	HORVU.MOREX.r2.7HG0567670.1	1.61914	Q9LZD3.1 RecName: Full=Exocyst complex component EXO70A1; Short=AtExo70a1; AltName: Full=Exocyst subunit Exo70 family protein A1 && PF03081:Exo70 exocyst complex subunit
432	HORVU.MOREX.r2.4HG0319980.1	1.60835	Q10MX1.1 RecName: Full=Probable protein phosphatase 2C 32; Short=OsPP2C32 && PF00481:Protein phosphatase 2C
433	HORVU.MOREX.r2.1HG0044730.1	1.59933	Q41238.1 RecName: Full=Linoleate 9S-lipoxygenase 6; AltName: Full=Lipoxygenase 1-5; Short=StLOX1; Short=lox1:St:3 && PF01477:PLAT/LH2 domain|PF00305:Lipoxygenase
434	HORVU.MOREX.r2.5HG0392730.1	1.59638	Q8H0Y8.2 RecName: Full=Probable WRKY transcription factor 41; AltName: Full=WRKY DNA-binding protein 41 && PF03106:WRKY DNA -binding domain
435	HORVU.MOREX.r2.6HG0451340.1	1.59015	PF05633:Protein of unknown function (DUF793)
436	HORVU.MOREX.r2.5HG0397440.1	1.58995	Q9ZT07.3 RecName: Full=G-type lectin S-receptor-like serine/threonine-protein kinase RKS1; AltName: Full=Receptor-like protein kinase 1; Flags: Precursor && PF07714:Protein tyrosine kinase
437	HORVU.MOREX.r2.7HG0597730.1	1.58642	Q9LY87.1 RecName: Full=E3 ubiquitin-protein ligase RGLG2; AltName: Full=RING domain ligase 2 && PF07002:Copine|PF13920:Zinc finger, C3HC4 type (RING finger)
438	HORVU.MOREX.r2.1HG0044540.1	1.58248	Q8VZP6.1 RecName: Full=Putative glucuronosyltransferase PGSIP8; AltName: Full=Glycogenin-like protein 8; AltName: Full=Plant glycogenin-like starch initiation protein 8 && -
439	HORVU.MOREX.r2.4HG0341130.1	1.57853	Q9LXA5.1 RecName: Full=L-type lectin-domain containing receptor kinase IX.1; Short=LecRK-IX.1; Flags: Precursor && PF00069:Protein kinase domain|PF00182:Chitinase class I
440	HORVU.MOREX.r2.2HG0150550.1	1.57662	Q43210.1 RecName: Full=Phenylalanine ammonia-lyase && PF00221:Aromatic amino acid lyase
441	HORVU.MOREX.r2.3HG0191270.1	1.57485	Q7XA39.1 RecName: Full=Putative disease resistance protein RGA4; AltName: Full=RGA4-blb && PF00931:NB-ARC domain|PF13855:Leucine rich repeat
442	HORVU.MOREX.r2.6HG0458320.1	1.56173	Q8VYJ2.1 RecName: Full=AT-hook motif nuclear-localized protein 1 && PF03479:Domain of unknown function (DUF296)
443	HORVU.MOREX.r2.3HG0203750.1	1.56172	0
444	HORVU.MOREX.r2.3HG0187160.1	1.55563	Q943E9.1 RecName: Full=17.9 kDa heat shock protein 2; Short=OsHsp17.9B && PF00011:Hsp20/alpha crystallin family
445	HORVU.MOREX.r2.6HG0518840.1	1.55025	PF13962:Domain of unknown function
446	HORVU.MOREX.r2.5HG0399850.1	1.53812	Q9SUD4.1 RecName: Full=Tetraspanin-7 && PF00335:Tetraspanin family
447	HORVU.MOREX.r2.7HG0545620.1	1.53534	0
448	HORVU.MOREX.r2.6HG0491480.1	1.53124	Q6K8R2.1 RecName: Full=Chitinase 6; AltName: Full=Pathogenesis related (PR)-3 chitinase 6; Flags: Precursor && PF00182:Chitinase class I|PF00187:Chitin recognition protein
449	HORVU.MOREX.r2.7HG0612100.1	1.52772	Q9LIE6.1 RecName: Full=VQ motif-containing protein 22; Short=AtVQ22 && PF05678:VQ motif
450	HORVU.MOREX.r2.6HG0513100.1	1.5256	0
451	HORVU.MOREX.r2.1HG0070680.1	1.52357	Q9SGN6.1 RecName: Full=MACPF domain-containing protein NSL1; AltName: Full=Protein NECROTIC SPOTTED LESIONS 1; Short=Protein NSL1 && PF01823:MAC/Perforin domain
452	HORVU.MOREX.r2.5HG0428930.1	1.52333	Q9LRJ9.1 RecName: Full=Cysteine-rich repeat secretory protein 38; Flags: Precursor && PF01657:Salt stress response/antifungal
453	HORVU.MOREX.r2.6HG0476220.1	1.52184	O22808.1 RecName: Full=Protein LYK5; AltName: Full=LysM domain receptor-like kinase 5; AltName: Full=LysM-containing receptor-like kinase 5; Flags: Precursor && PF01476:LysM domain|PF07714:Protein tyrosine kinase
454	HORVU.MOREX.r2.1HG0058220.1	1.51854	PF05553:Cotton fibre expressed protein
455	HORVU.MOREX.r2.7HG0596110.1	1.51416	Q9FI25.1 RecName: Full=Berberine bridge enzyme-like 27; Short=AtBBE-like 27; Flags: Precursor && PF08031:Berberine and berberine like|PF01565:FAD binding domain
456	HORVU.MOREX.r2.3HG0262900.1	1.51394	Q0JG89.2 RecName: Full=Putative glutaredoxin-C2 && PF00462:Glutaredoxin
457	HORVU.MOREX.r2.5HG0406490.1	1.51005	Q9LPS9.1 RecName: Full=Pirin-like protein At1g50590 && PF02678:Pirin|PF05726:Pirin C-terminal cupin domain
458	HORVU.MOREX.r2.2HG0085930.1	1.5038	0
459	HORVU.MOREX.r2.UnG0624720.1	1.50068	O65857.2 RecName: Full=Probable glutathione S-transferase GSTF1; AltName: Full=GST-I && PF02798:Glutathione S-transferase, N-terminal domain|PF00043:Glutathione S-transferase, C-terminal domain
460	HORVU.MOREX.r2.5HG0423640.1	1.49726	PF02458:Transferase family
461	HORVU.MOREX.r2.3HG0275710.1	1.49708	Q93ZS9.1 RecName: Full=Zinc finger CCCH domain-containing protein 47; Short=AtC3H47; AltName: Full=AtSZF1 && -
462	HORVU.MOREX.r2.6HG0463370.1	1.49552	Q9FNJ5.1 RecName: Full=F-box/FBD/LRR-repeat protein At5g22660 && PF08387:FBD|PF00646:F-box domain
463	HORVU.MOREX.r2.6HG0521170.1	1.49263	Q9LUC5.1 RecName: Full=Cytochrome P450 72A15 && PF00067:Cytochrome P450
464	HORVU.MOREX.r2.5HG0429640.1	1.49123	Q9ZSD4.1 RecName: Full=Syntaxin-121; Short=AtSYP121; AltName: Full=Syntaxin-related protein At-Syr1 && PF05739:SNARE domain|PF00804:Syntaxin
465	HORVU.MOREX.r2.3HG0199800.1	1.48959	Q9ZQ94.1 RecName: Full=UDP-glycosyltransferase 73C5; AltName: Full=Cytokinin-O-glucosyltransferase 3; AltName: Full=Deoxynivalenol-glucosyl-transferase 1; AltName: Full=Zeatin O-glucosyltransferase 3; Short=AtZOG3 && PF00201:UDP-glucoronosyl and UDP-
466	HORVU.MOREX.r2.6HG0476030.1	1.48093	PF14009:Domain of unknown function (DUF4228)
467	HORVU.MOREX.r2.6HG0498680.1	1.47825	Q9XEA8.1 RecName: Full=Cysteine synthase; Short=CSase; AltName: Full=O-acetylserine (thiol)-lyase; Short=OAS-TL; AltName: Full=O-acetylserine sulfhydrylase && PF00291:Pyridoxal-phosphate dependent enzyme
468	HORVU.MOREX.r2.7HG0568680.1	1.47791	F8WKW0.1 RecName: Full=Crocetin glucosyltransferase, chloroplastic; AltName: Full=UDP-glucose glucosyltransferase 1; Short=GjUGT1; AltName: Full=UDP-glycosyltransferase 75L6; Flags: Precursor && -
469	HORVU.MOREX.r2.3HG0233260.1	1.47299	PF14380:Wall-associated receptor kinase C-terminal
470	HORVU.MOREX.r2.5HG0425940.1	1.46514	Q42430.1 RecName: Full=Zinc finger protein 1; AltName: Full=WZF1 && PF13912:C2H2-type zinc finger
471	HORVU.MOREX.r2.2HG0173820.1	1.46448	P24805.1 RecName: Full=Stem-specific protein TSJT1 && PF12481:Aluminium induced protein
472	HORVU.MOREX.r2.4HG0333490.1	1.46443	Q9SJL2.2 RecName: Full=Heavy metal-associated isoprenylated plant protein 5; Short=AtHIP05; AltName: Full=Farnesylated protein 2; Short=AtFP2; Flags: Precursor && PF00403:Heavy-metal-associated domain
473	HORVU.MOREX.r2.3HG0184770.1	1.46097	O23081.2 RecName: Full=Cysteine-rich receptor-like protein kinase 41; Short=Cysteine-rich RLK41; Flags: Precursor && PF07714:Protein tyrosine kinase
474	HORVU.MOREX.r2.5HG0388880.1	1.46	PF13639:Ring finger domain
475	HORVU.MOREX.r2.4HG0340750.1	1.45728	Q9SDA8.1 RecName: Full=F-box/LRR-repeat protein 10 && -
476	HORVU.MOREX.r2.5HG0397950.1	1.45321	Q9ZQI3.1 RecName: Full=GDSL esterase/lipase At2g27360; AltName: Full=Extracellular lipase At2g27360; Flags: Precursor && PF00657:GDSL-like Lipase/Acylhydrolase
477	HORVU.MOREX.r2.7HG0547970.1	1.45239	Q9C5V5.2 RecName: Full=Glutamate receptor 2.8; AltName: Full=Ligand-gated ion channel 2.8; Flags: Precursor && PF00497:Bacterial extracellular solute-binding proteins, family 3|PF00060:Ligand-gated ion channel
478	HORVU.MOREX.r2.7HG0530810.1	1.45231	Q9LHZ7.1 RecName: Full=Cellulose synthase-like protein D2; AltName: Full=OsCslD2 && PF03552:Cellulose synthase|PF14570:RING/Ubox like zinc-binding domain
479	HORVU.MOREX.r2.5HG0425110.1	1.45048	Q9C983.1 RecName: Full=Probable WRKY transcription factor 57; AltName: Full=WRKY DNA-binding protein 57 && PF03106:WRKY DNA -binding domain
480	HORVU.MOREX.r2.2HG0163110.1	1.45029	Q9SCZ4.1 RecName: Full=Receptor-like protein kinase FERONIA; AltName: Full=Protein SIRENE; Flags: Precursor && PF12819:Carbohydrate-binding protein of the ER
481	HORVU.MOREX.r2.2HG0095190.1	1.4474	0
482	HORVU.MOREX.r2.2HG0115940.1	1.44573	Q9FN75.1 RecName: Full=AAA-ATPase At5g17760 && PF14363:Domain associated at C-terminal with AAA|PF00004:ATPase family associated with various cellular activities (AAA)
483	HORVU.MOREX.r2.3HG0232870.1	1.44426	PF14009:Domain of unknown function (DUF4228)
484	HORVU.MOREX.r2.6HG0471530.1	1.44373	Q9LYD8.1 RecName: Full=L-gulonolactone oxidase 3; Short=AtGulLO3; Flags: Precursor && PF01565:FAD binding domain|PF04030:D-arabinono-1,4-lactone oxidase
485	HORVU.MOREX.r2.3HG0262520.1	1.4387	Q39224.1 RecName: Full=Protein SRG1; Short=AtSRG1; AltName: Full=Protein SENESCENCE-RELATED GENE 1 && PF03171:2OG-Fe(II) oxygenase superfamily|PF14226:non-haem dioxygenase in morphine synthesis N-terminal
486	HORVU.MOREX.r2.2HG0155850.1	1.43586	0
487	HORVU.MOREX.r2.5HG0423440.1	1.43479	Q84MN0.1 RecName: Full=Calmodulin-like protein 4 && PF13499:EF-hand domain pair
488	HORVU.MOREX.r2.2HG0090050.1	1.43462	Q9FXB2.1 RecName: Full=Galactinol synthase 2; Short=AtGolS2; Short=GolS-2 && PF01501:Glycosyl transferase family 8
489	HORVU.MOREX.r2.3HG0203910.1	1.43347	Q9SLC3.1 RecName: Full=E3 ubiquitin-protein ligase ATL41; AltName: Full=RING-H2 finger protein ATL41; AltName: Full=RING-type E3 ubiquitin transferase ATL41 && PF13639:Ring finger domain
490	HORVU.MOREX.r2.1HG0041980.1	1.43287	Q336N8.1 RecName: Full=Lysine-specific demethylase JMJ706; AltName: Full=Jumonji domain-containing protein 706; AltName: Full=Lysine-specific histone demethylase JMJ706; AltName: Full=Protein JUMONJI 706 && PF02373:JmjC domain, hydroxylase|PF02928:C5
491	HORVU.MOREX.r2.7HG0540690.1	1.43212	Q9ZNU2.1 RecName: Full=NAC domain-containing protein 18; Short=ANAC018; AltName: Full=Protein NAC-REGULATED SEED MORPHOLOGY 2; AltName: Full=Protein NO APICAL MERISTEM; Short=AtNAM && PF02365:No apical meristem (NAM) protein
492	HORVU.MOREX.r2.1HG0064820.1	1.43123	Q40541.1 RecName: Full=Mitogen-activated protein kinase kinase kinase NPK1; AltName: Full=Nicotiana protein kinase 1 && PF00069:Protein kinase domain
493	HORVU.MOREX.r2.7HG0619230.1	1.42465	Q9C891.1 RecName: Full=Dirigent protein 20; Short=AtDIR20; Flags: Precursor && PF03018:Dirigent-like protein
494	HORVU.MOREX.r2.5HG0356530.1	1.42417	PF05678:VQ motif
495	HORVU.MOREX.r2.4HG0280660.1	1.42398	Q10E50.1 RecName: Full=Phospholipase A2 homolog 3; Flags: Precursor && -
496	HORVU.MOREX.r2.7HG0560950.1	1.42066	0
497	HORVU.MOREX.r2.2HG0159360.1	1.41511	Q7XPF7.2 RecName: Full=Probable cation transporter HKT7; Short=OsHKT7 && PF02386:Cation transport protein
498	HORVU.MOREX.r2.2HG0177180.1	1.41506	O80339.1 RecName: Full=Ethylene-responsive transcription factor 3; Short=AtERF3; AltName: Full=Ethylene-responsive element-binding factor 3; Short=EREBP-3 && PF00847:AP2 domain
499	HORVU.MOREX.r2.7HG0555650.1	1.41418	Q8VY81.1 RecName: Full=Nudix hydrolase 21, chloroplastic; Short=AtNUDT21; Flags: Precursor && PF00293:NUDIX domain
500	HORVU.MOREX.r2.1HG0058040.1	1.41298	C0LGU7.1 RecName: Full=Protein MALE DISCOVERER 1; Short=AtMDIS1; AltName: Full=Probable LRR receptor-like serine/threonine-protein kinase At5g45840; Flags: Precursor && PF07714:Protein tyrosine kinase|PF08263:Leucine rich repeat N-terminal domain|PF1
501	HORVU.MOREX.r2.5HG0364350.1	1.40634	Q9FLD5.1 RecName: Full=AAA-ATPase ASD, mitochondrial; AltName: Full=AAA-ATPase 1; AltName: Full=Protein ATPASE-IN-SEED-DEVELOPMENT && PF14363:Domain associated at C-terminal with AAA|PF00004:ATPase family associated with various cellular activities (
502	HORVU.MOREX.r2.1HG0066420.1	1.40386	Q8C5W4.2 RecName: Full=MORC family CW-type zinc finger protein 2B; AltName: Full=TCE6 && PF07496:CW-type Zinc Finger|PF13589:Histidine kinase-, DNA gyrase B-, and HSP90-like ATPase
503	HORVU.MOREX.r2.1HG0073300.1	1.40192	Q9SCZ4.1 RecName: Full=Receptor-like protein kinase FERONIA; AltName: Full=Protein SIRENE; Flags: Precursor && PF07714:Protein tyrosine kinase|PF12819:Carbohydrate-binding protein of the ER
504	HORVU.MOREX.r2.6HG0510550.1	1.40102	Q5NDE4.1 RecName: Full=Protein O-linked-mannose beta-1,4-N-acetylglucosaminyltransferase 2; Short=POMGnT2; AltName: Full=Extracellular O-linked N-acetylglucosamine transferase-like; AltName: Full=Glycosyltransferase-like domain-containing protein 2 &
505	HORVU.MOREX.r2.2HG0158950.1	1.40004	O80339.1 RecName: Full=Ethylene-responsive transcription factor 3; Short=AtERF3; AltName: Full=Ethylene-responsive element-binding factor 3; Short=EREBP-3 && PF00847:AP2 domain
506	HORVU.MOREX.r2.2HG0173490.1	1.39858	O03982.1 RecName: Full=Heavy metal-associated isoprenylated plant protein 39; Short=AtHIP39; Flags: Precursor && PF00403:Heavy-metal-associated domain
507	HORVU.MOREX.r2.2HG0114490.1	1.39708	O65479.2 RecName: Full=Putative cysteine-rich receptor-like protein kinase 20; Short=Cysteine-rich RLK20; Flags: Precursor && PF01657:Salt stress response/antifungal|PF07714:Protein tyrosine kinase
508	HORVU.MOREX.r2.5HG0408920.1	1.39701	PF13920:Zinc finger, C3HC4 type (RING finger)
509	HORVU.MOREX.r2.6HG0464770.1	1.39688	Q9STE7.1 RecName: Full=Putative disease resistance RPP13-like protein 3 && PF00931:NB-ARC domain
510	HORVU.MOREX.r2.3HG0185420.1	1.39585	0
511	HORVU.MOREX.r2.1HG0064230.1	1.38677	PF04578:Protein of unknown function, DUF594|PF13968:Domain of unknown function (DUF4220)
512	HORVU.MOREX.r2.5HG0430540.1	1.38439	Q8H0F2.1 RecName: Full=Anthocyanin 3'-O-beta-glucosyltransferase; Short=3'GT && PF00201:UDP-glucoronosyl and UDP-glucosyl transferase
513	HORVU.MOREX.r2.3HG0229370.1	1.38426	Q9SUP6.1 RecName: Full=Probable WRKY transcription factor 53; AltName: Full=WRKY DNA-binding protein 53 && PF03106:WRKY DNA -binding domain
514	HORVU.MOREX.r2.2HG0177210.1	1.38245	O82081.1 RecName: Full=Uclacyanin 1; Flags: Precursor && PF02298:Plastocyanin-like domain
515	HORVU.MOREX.r2.4HG0283110.1	1.38002	Q9XID3.1 RecName: Full=G-type lectin S-receptor-like serine/threonine-protein kinase At1g34300; Flags: Precursor && PF01453:D-mannose binding lectin|PF00069:Protein kinase domain
516	HORVU.MOREX.r2.5HG0429440.1	1.37724	Q00742.1 RecName: Full=Dehydrin Rab15 && PF00257:Dehydrin
517	HORVU.MOREX.r2.4HG0293410.1	1.3765	0
518	HORVU.MOREX.r2.2HG0098020.1	1.37388	PF00685:Sulfotransferase domain
519	HORVU.MOREX.r2.7HG0588320.1	1.37028	Q8W571.3 RecName: Full=RING-H2 finger protein ATL32; AltName: Full=RING-type E3 ubiquitin transferase ATL32; Flags: Precursor && PF13639:Ring finger domain
520	HORVU.MOREX.r2.2HG0103520.1	1.36602	Q9SD07.1 RecName: Full=Protein STRICTOSIDINE SYNTHASE-LIKE 4; Short=AtSSL4; Flags: Precursor && PF03088:Strictosidine synthase
521	HORVU.MOREX.r2.6HG0477300.1	1.36595	Q9FDW1.1 RecName: Full=Transcription factor MYB44; AltName: Full=Myb-related protein 44; Short=AtMYB44; AltName: Full=Myb-related protein R1; Short=AtMYBR1 && PF00249:Myb-like DNA-binding domain
522	HORVU.MOREX.r2.6HG0479090.1	1.36507	PF00641:Zn-finger in Ran binding protein and others
523	HORVU.MOREX.r2.7HG0615850.1	1.35473	P78004.1 RecName: Full=Chaperone protein DnaJ && PF00226:DnaJ domain
524	HORVU.MOREX.r2.3HG0205460.1	1.35195	O64477.1 RecName: Full=G-type lectin S-receptor-like serine/threonine-protein kinase At2g19130; Flags: Precursor && PF01453:D-mannose binding lectin|PF00954:S-locus glycoprotein domain|PF00069:Protein kinase domain|PF08276:PAN-like domain
525	HORVU.MOREX.r2.6HG0516650.1	1.35136	PF03168:Late embryogenesis abundant protein
526	HORVU.MOREX.r2.2HG0086080.1	1.35128	P26667.1 RecName: Full=Ribulose bisphosphate carboxylase small chain PW9, chloroplastic; Short=RuBisCO small subunit PW9; Flags: Precursor && PF00101:Ribulose bisphosphate carboxylase, small chain|PF12338:Ribulose-1,5-bisphosphate carboxylase small s
527	HORVU.MOREX.r2.2HG0164900.1	1.34957	O80742.1 RecName: Full=U-box domain-containing protein 19; AltName: Full=Plant U-box protein 19 && PF04564:U-box domain
528	HORVU.MOREX.r2.6HG0451690.1	1.34774	Q9LMN7.1 RecName: Full=Wall-associated receptor kinase 5; Flags: Precursor && PF13947:Wall-associated receptor kinase galacturonan-binding|PF07714:Protein tyrosine kinase
529	HORVU.MOREX.r2.5HG0396350.1	1.34673	Q9STT1.1 RecName: Full=U-box domain-containing protein 39; AltName: Full=Plant U-box protein 39 && PF04564:U-box domain
530	HORVU.MOREX.r2.3HG0246000.1	1.34474	O64732.1 RecName: Full=UDP-glycosyltransferase 87A1 && PF00201:UDP-glucoronosyl and UDP-glucosyl transferase
531	HORVU.MOREX.r2.6HG0467980.1	1.34333	O80939.1 RecName: Full=L-type lectin-domain containing receptor kinase IV.1; Short=Arabidopsis thaliana lectin-receptor kinase e; Short=AthlecRK-e; Short=LecRK-IV.1; AltName: Full=Lectin Receptor Kinase 1; Flags: Precursor && PF00139:Legume lectin do
532	HORVU.MOREX.r2.7HG0615930.1	1.34317	P78004.1 RecName: Full=Chaperone protein DnaJ && PF00226:DnaJ domain
533	HORVU.MOREX.r2.4HG0284690.1	1.34005	P93017.1 RecName: Full=Dormancy-associated protein homolog 1; AltName: Full=Auxin-repressed protein 1; Short=AtARP1; AltName: Full=DRM1 homolog 1; AltName: Full=Dormancy-associated protein 2; Short=AtDRM2 && PF05564:Dormancy/auxin associated protein
534	HORVU.MOREX.r2.6HG0473310.1	1.33931	Q9SLK2.1 RecName: Full=ALA-interacting subunit 3; Short=AtALIS3 && PF03381:LEM3 (ligand-effect modulator 3) family / CDC50 family
535	HORVU.MOREX.r2.1HG0002140.1	1.33924	O64477.1 RecName: Full=G-type lectin S-receptor-like serine/threonine-protein kinase At2g19130; Flags: Precursor && PF00069:Protein kinase domain|PF01453:D-mannose binding lectin|PF08276:PAN-like domain|PF00954:S-locus glycoprotein domain
536	HORVU.MOREX.r2.3HG0247070.1	1.33787	Q52QH4.1 RecName: Full=NAC domain-containing protein 68; Short=ONAC068 && PF02365:No apical meristem (NAM) protein
537	HORVU.MOREX.r2.3HG0238820.1	1.33276	Q9FJU9.1 RecName: Full=Glucan endo-1,3-beta-glucosidase 13; AltName: Full=(1->3)-beta-glucan endohydrolase 13; Short=(1->3)-beta-glucanase 13; AltName: Full=Beta-1,3-endoglucanase 13; Short=Beta-1,3-glucanase 13; Flags: Precursor && PF00332:Glycosyl
538	HORVU.MOREX.r2.2HG0087900.1	1.33027	A6YIH8.1 RecName: Full=Premnaspirodiene oxygenase; Short=HPO; AltName: Full=Cytochrome P450 71D55 && PF00067:Cytochrome P450
539	HORVU.MOREX.r2.2HG0155970.1	1.32607	Q9M401.1 RecName: Full=Branched-chain-amino-acid aminotransferase 3, chloroplastic; Short=Atbcat-3; Flags: Precursor && PF01063:Amino-transferase class IV
540	HORVU.MOREX.r2.2HG0112510.1	1.32503	O64477.1 RecName: Full=G-type lectin S-receptor-like serine/threonine-protein kinase At2g19130; Flags: Precursor && PF01453:D-mannose binding lectin|PF08276:PAN-like domain|PF00954:S-locus glycoprotein domain|PF00069:Protein kinase domain
541	HORVU.MOREX.r2.2HG0091680.1	1.32475	0
542	HORVU.MOREX.r2.4HG0319260.1	1.3216	Q9M015.1 RecName: Full=Uncharacterized protein At5g01610 && PF04398:Protein of unknown function, DUF538
543	HORVU.MOREX.r2.5HG0383650.1	1.31778	Q5CD17.2 RecName: Full=NAC domain-containing protein 77; Short=ONAC077; AltName: Full=NAC domain-containing protein 300; Short=ONAC300 && PF02365:No apical meristem (NAM) protein
544	HORVU.MOREX.r2.2HG0122330.1	1.31777	0
545	HORVU.MOREX.r2.5HG0411280.1	1.31359	Q2HXL0.2 RecName: Full=Respiratory burst oxidase homolog protein C; AltName: Full=NADPH oxidase RBOHC; AltName: Full=StRBOHC && PF01794:Ferric reductase like transmembrane component|PF08022:FAD-binding domain|PF08414:Respiratory burst NADPH oxidase|P
546	HORVU.MOREX.r2.1HG0059930.1	1.30779	Q54DA8.1 RecName: Full=Protein STIP1 homolog && PF12796:Ankyrin repeats (3 copies)|PF13414:TPR repeat
547	HORVU.MOREX.r2.2HG0113880.1	1.30762	Q8L5C6.2 RecName: Full=Xylanase inhibitor protein 1; Short=XIP-1; Short=XIP-I; AltName: Full=Class III chitinase homolog; Flags: Precursor && PF00704:Glycosyl hydrolases family 18
548	HORVU.MOREX.r2.2HG0163490.1	1.3061	Q84TG3.1 RecName: Full=E3 ubiquitin-protein ligase PUB23; AltName: Full=Plant U-box protein 23; AltName: Full=U-box domain-containing protein 23 && PF04564:U-box domain
549	HORVU.MOREX.r2.5HG0399310.1	1.30308	Q8LGN0.3 RecName: Full=Glutamate receptor 2.7; AltName: Full=Ligand-gated ion channel 2.7; Flags: Precursor && PF01094:Receptor family ligand binding region|PF00060:Ligand-gated ion channel|PF00497:Bacterial extracellular solute-binding proteins, fam
550	HORVU.MOREX.r2.7HG0566810.1	1.30248	Q8GYN5.1 RecName: Full=RPM1-interacting protein 4 && PF05627:Cleavage site for pathogenic type III effector avirulence factor Avr
551	HORVU.MOREX.r2.1HG0069180.1	1.3018	0
552	HORVU.MOREX.r2.4HG0342850.1	1.3011	Q9FNL7.1 RecName: Full=Protein NRT1/ PTR FAMILY 5.2; Short=AtNPF5.2; AltName: Full=Peptide transporter PTR3-A; Short=AtPTR3 && PF00854:POT family
553	HORVU.MOREX.r2.3HG0274980.1	1.30008	Q9LX14.1 RecName: Full=Protein UPSTREAM OF FLC && PF06136:Domain of unknown function (DUF966)
554	HORVU.MOREX.r2.3HG0257390.1	1.2991	Q9LY87.1 RecName: Full=E3 ubiquitin-protein ligase RGLG2; AltName: Full=RING domain ligase 2 && PF07002:Copine|PF13920:Zinc finger, C3HC4 type (RING finger)
555	HORVU.MOREX.r2.4HG0286060.1	1.29783	Q9SSW2.1 RecName: Full=Zinc finger protein AZF2; AltName: Full=Zinc-finger protein 2 && PF13912:C2H2-type zinc finger
556	HORVU.MOREX.r2.1HG0077330.1	1.29709	P16273.2 RecName: Full=Pathogen-related protein && -
557	HORVU.MOREX.r2.1HG0075200.1	1.29678	Q9M5Q1.1 RecName: Full=Galactoside 2-alpha-L-fucosyltransferase; AltName: Full=PsFT1; AltName: Full=Xyloglucan alpha-(1,2)-fucosyltransferase && PF03254:Xyloglucan fucosyltransferase
558	HORVU.MOREX.r2.4HG0322390.1	1.29672	Q6NQE2.1 RecName: Full=Probable NAD(P)H dehydrogenase (quinone) FQR1-like 1 && PF03358:NADPH-dependent FMN reductase
559	HORVU.MOREX.r2.1HG0065190.1	1.29475	Q94AJ5.1 RecName: Full=Probable polygalacturonase At1g80170; Short=PG; AltName: Full=Pectinase At1g80170; Flags: Precursor && PF00295:Glycosyl hydrolases family 28
560	HORVU.MOREX.r2.3HG0186300.1	1.2926	Q9LIN2.1 RecName: Full=GDSL esterase/lipase At3g26430; AltName: Full=Extracellular lipase At3g26430; Flags: Precursor && PF00657:GDSL-like Lipase/Acylhydrolase
561	HORVU.MOREX.r2.7HG0568930.1	1.29175	Q9SD53.1 RecName: Full=UPF0481 protein At3g47200 && PF03140:Plant protein of unknown function
562	HORVU.MOREX.r2.6HG0453860.1	1.29007	PF01657:Salt stress response/antifungal
563	HORVU.MOREX.r2.6HG0513330.1	1.28511	0
564	HORVU.MOREX.r2.6HG0500950.1	1.28285	Q9ZU51.2 RecName: Full=E3 ubiquitin-protein ligase RHA2B; AltName: Full=RING-H2 finger A2b; AltName: Full=RING-H2 zinc finger protein RHA2b && PF13639:Ring finger domain
565	HORVU.MOREX.r2.6HG0512370.1	1.27789	Q9SWH5.2 RecName: Full=Galactoside 2-alpha-L-fucosyltransferase; AltName: Full=Xyloglucan alpha-(1,2)-fucosyltransferase; Short=AtFUT1 && PF03254:Xyloglucan fucosyltransferase
566	HORVU.MOREX.r2.3HG0251200.1	1.27784	Q9LY61.1 RecName: Full=Nematode resistance protein-like HSPRO1; AltName: Full=AKINbetagamma-interacting protein 1; AltName: Full=Ortholog of sugar beet HS1 PRO-1 protein 1; AltName: Full=Protein Hs1pro-1 && PF07014:Hs1pro-1 protein C-terminus|PF07231
567	HORVU.MOREX.r2.6HG0454780.1	1.27647	P27450.2 RecName: Full=Probable serine/threonine-protein kinase Cx32, chloroplastic; Flags: Precursor && PF07714:Protein tyrosine kinase
568	HORVU.MOREX.r2.7HG0531870.1	1.27392	0
569	HORVU.MOREX.r2.6HG0464780.1	1.27266	Q9STE7.1 RecName: Full=Putative disease resistance RPP13-like protein 3 && PF00931:NB-ARC domain
570	HORVU.MOREX.r2.3HG0247700.1	1.2707	PF11331:Probable zinc-ribbon domain
571	HORVU.MOREX.r2.2HG0150130.1	1.27	Q7XSK2.2 RecName: Full=Beta-glucosidase 16; Short=Os4bglu16; Flags: Precursor && PF00232:Glycosyl hydrolase family 1
572	HORVU.MOREX.r2.1HG0038910.1	1.26864	Q9ZUZ2.1 RecName: Full=CDPK-related kinase 3; Short=AtCRK3; AltName: Full=Calcium/calmodulin-dependent protein kinase 4; Short=AtCK && PF00069:Protein kinase domain
573	HORVU.MOREX.r2.6HG0476190.1	1.26428	O22808.1 RecName: Full=Protein LYK5; AltName: Full=LysM domain receptor-like kinase 5; AltName: Full=LysM-containing receptor-like kinase 5; Flags: Precursor && PF07714:Protein tyrosine kinase
574	HORVU.MOREX.r2.3HG0182330.1	1.26287	O64477.1 RecName: Full=G-type lectin S-receptor-like serine/threonine-protein kinase At2g19130; Flags: Precursor && PF00069:Protein kinase domain|PF08276:PAN-like domain|PF01453:D-mannose binding lectin
575	HORVU.MOREX.r2.4HG0346590.1	1.26221	Q9LD07.1 RecName: Full=Expansin-B7; AltName: Full=Beta-expansin-7; AltName: Full=OsEXPB7; AltName: Full=OsaEXPb1.12; Flags: Precursor && PF03330:Rare lipoprotein A (RlpA)-like double-psi beta-barrel|PF01357:Pollen allergen
576	HORVU.MOREX.r2.3HG0253330.1	1.26106	P05100.1 RecName: Full=DNA-3-methyladenine glycosylase 1; AltName: Full=3-methyladenine-DNA glycosylase I, constitutive; Short=TAG I; AltName: Full=DNA-3-methyladenine glycosidase I; AltName: Full=DNA-3-methyladenine glycosylase I && PF03352:Methylad
577	HORVU.MOREX.r2.6HG0500460.1	1.26067	Q6EP77.1 RecName: Full=Dehydration-responsive element-binding protein 1G; Short=Protein DREB1G && PF00847:AP2 domain
578	HORVU.MOREX.r2.7HG0544810.1	1.25994	PF05553:Cotton fibre expressed protein
579	HORVU.MOREX.r2.2HG0081480.1	1.2591	Q9LY50.1 RecName: Full=Putative serine/threonine-protein kinase-like protein CCR3; AltName: Full=Protein CRINKLY 4 RELATED 3; Short=AtCRR3; Flags: Precursor && PF00069:Protein kinase domain
580	HORVU.MOREX.r2.5HG0445480.1	1.2565	Q9LSK9.1 RecName: Full=Uncharacterized protein At5g65660 && -
581	HORVU.MOREX.r2.4HG0337020.1	1.25648	Q8GXZ3.1 RecName: Full=Serine/threonine-protein kinase At5g01020 && PF07714:Protein tyrosine kinase
582	HORVU.MOREX.r2.7HG0547940.1	1.25268	Q8GXR2.2 RecName: Full=Probable polyol transporter 6 && PF00083:Sugar (and other) transporter
583	HORVU.MOREX.r2.4HG0326890.1	1.25144	Q8RXC8.1 RecName: Full=Receptor-like cytosolic serine/threonine-protein kinase RBK2; AltName: Full=Protein ROP BINDING PROTEIN KINASES 2 && PF00069:Protein kinase domain
584	HORVU.MOREX.r2.5HG0435400.1	1.25077	PF05743:UEV domain|PF09454:Vps23 core domain
585	HORVU.MOREX.r2.2HG0111330.1	1.24993	Q8GX77.1 RecName: Full=F-box protein At1g61340 && -
586	HORVU.MOREX.r2.6HG0469630.1	1.24939	C0LGN2.1 RecName: Full=Probable leucine-rich repeat receptor-like serine/threonine-protein kinase At3g14840; Flags: Precursor && PF00069:Protein kinase domain
587	HORVU.MOREX.r2.6HG0462980.1	1.24594	O65451.1 RecName: Full=Probable F-box protein At4g22030 && PF14476:Petal formation-expressed
588	HORVU.MOREX.r2.2HG0147320.1	1.23986	PF07893:Protein of unknown function (DUF1668)
589	HORVU.MOREX.r2.2HG0150540.1	1.23844	Q43210.1 RecName: Full=Phenylalanine ammonia-lyase && PF00221:Aromatic amino acid lyase
590	HORVU.MOREX.r2.6HG0517650.1	1.23833	Q9SDZ9.1 RecName: Full=Purple acid phosphatase 2; AltName: Full=Manganese(II) purple acid phosphatase 2; Flags: Precursor && PF14008:Iron/zinc purple acid phosphatase-like protein C|PF16656:Purple acid Phosphatase, N-terminal domain|PF00149:Calcineur
591	HORVU.MOREX.r2.6HG0471680.1	1.23472	PF03168:Late embryogenesis abundant protein
592	HORVU.MOREX.r2.3HG0192120.1	1.23154	Q9C7K0.1 RecName: Full=F-box protein VBF; AltName: Full=Protein PHLOEM PROTEIN 2-LIKE B14; Short=AtPP2-B14; AltName: Full=VIP1-binding F-box protein && PF14299:Phloem protein 2
593	HORVU.MOREX.r2.5HG0434020.1	1.22914	PF13499:EF-hand domain pair
594	HORVU.MOREX.r2.1HG0042840.1	1.2271	Q8LC69.2 RecName: Full=RING-H2 finger protein ATL8; AltName: Full=RING-type E3 ubiquitin transferase ATL8 && PF13639:Ring finger domain
595	HORVU.MOREX.r2.4HG0343580.1	1.22695	0
596	HORVU.MOREX.r2.2HG0139090.1	1.22695	PF03168:Late embryogenesis abundant protein
597	HORVU.MOREX.r2.3HG0268680.1	1.22198	Q941Z0.1 RecName: Full=Probable NADPH:quinone oxidoreductase 1 && PF03358:NADPH-dependent FMN reductase
598	HORVU.MOREX.r2.6HG0507000.1	1.21556	0
599	HORVU.MOREX.r2.7HG0591850.1	1.21155	PF14009:Domain of unknown function (DUF4228)
600	HORVU.MOREX.r2.5HG0357450.1	1.21057	C0LGG8.1 RecName: Full=Probable LRR receptor-like serine/threonine-protein kinase At1g53430; Flags: Precursor && PF07714:Protein tyrosine kinase
601	HORVU.MOREX.r2.6HG0510920.1	1.20612	A3AB67.1 RecName: Full=Formin-like protein 16; AltName: Full=OsFH16; Flags: Precursor && PF02181:Formin Homology 2 Domain
602	HORVU.MOREX.r2.4HG0312040.1	1.20228	0
603	HORVU.MOREX.r2.6HG0511890.1	1.2022	F8WKW1.1 RecName: Full=7-deoxyloganetin glucosyltransferase; AltName: Full=Genipin glucosyltransferase; AltName: Full=UDP-glucose glucosyltransferase 2; Short=GjUGT2; AltName: Full=UDP-glycosyltransferase 85A24 && PF00201:UDP-glucoronosyl and UDP-glu
604	HORVU.MOREX.r2.4HG0299540.1	1.20071	Q9LDE1.1 RecName: Full=Transcription factor MYB108; AltName: Full=Myb-related protein 108; Short=AtMYB108; AltName: Full=Protein BOTRYTIS-SUSCEPTIBLE 1 && PF00249:Myb-like DNA-binding domain
605	HORVU.MOREX.r2.6HG0458630.1	1.19786	Q6Z2M9.1 RecName: Full=Calcium-dependent protein kinase 4; Short=OsCDPK4; Short=OsCPK4; AltName: Full=Calcium-dependent protein kinase OsCDPK1 && PF13499:EF-hand domain pair|PF00069:Protein kinase domain
606	HORVU.MOREX.r2.4HG0324610.1	1.1978	PF03168:Late embryogenesis abundant protein
607	HORVU.MOREX.r2.1HG0012910.1	1.19764	0
608	HORVU.MOREX.r2.6HG0489340.1	1.19553	PF12734:Cysteine-rich TM module stress tolerance
609	HORVU.MOREX.r2.1HG0077460.1	1.19453	P0DH62.1 RecName: Full=Inactive protein kinase SELMODRAFT_444075 [Selaginella moellendorffii] && PF07714:Protein tyrosine kinase
610	HORVU.MOREX.r2.3HG0231830.1	1.19095	PF02365:No apical meristem (NAM) protein
611	HORVU.MOREX.r2.4HG0340420.1	1.18822	PF01641:SelR domain
612	HORVU.MOREX.r2.5HG0394620.1	1.18614	PF07690:Major Facilitator Superfamily
613	HORVU.MOREX.r2.2HG0147030.1	1.18612	Q2KIJ2.1 RecName: Full=Histidine protein methyltransferase 1 homolog; AltName: Full=Methyltransferase-like protein 18 && -
614	HORVU.MOREX.r2.3HG0272150.1	1.18414	Q5JJV0.1 RecName: Full=Beta-fructofuranosidase, insoluble isoenzyme 4; AltName: Full=Cell wall beta-fructosidase 4; AltName: Full=Invertase 4; AltName: Full=OsCIN4; AltName: Full=Sucrose hydrolase 4; Flags: Precursor && PF08244:Glycosyl hydrolases fa
615	HORVU.MOREX.r2.5HG0429750.1	1.18194	Q6F3A6.1 RecName: Full=Calcium-dependent protein kinase 10; Short=OsCDPK10; Short=OsCPK10 && PF00069:Protein kinase domain|PF13499:EF-hand domain pair
616	HORVU.MOREX.r2.7HG0615730.1	1.18165	Q40316.1 RecName: Full=Vestitone reductase && PF01370:NAD dependent epimerase/dehydratase family
617	HORVU.MOREX.r2.3HG0251910.1	1.18154	PF14368:Probable lipid transfer
618	HORVU.MOREX.r2.3HG0253620.1	1.17952	Q9LY46.1 RecName: Full=Protein ESKIMO 1; AltName: Full=Protein trichome birefringence-like 29 && PF14416:PMR5 N terminal Domain|PF13839:GDSL/SGNH-like Acyl-Esterase family found in Pmr5 and Cas1p
619	HORVU.MOREX.r2.7HG0566650.1	1.1786	PF13920:Zinc finger, C3HC4 type (RING finger)
620	HORVU.MOREX.r2.1HG0033820.1	1.17843	Q8RXL8.1 RecName: Full=Uncharacterized membrane protein At1g06890 && PF03151:Triose-phosphate Transporter family
621	HORVU.MOREX.r2.5HG0413330.1	1.17837	Q9LNK1.1 RecName: Full=Ras-related protein RABA3; Short=AtRABA3 && PF00071:Ras family
622	HORVU.MOREX.r2.7HG0532720.1	1.17723	Q9S7P9.1 RecName: Full=SNAP25 homologous protein SNAP33; Short=AtSNAP33; AltName: Full=Snap25a; AltName: Full=Synaptosomal-associated protein SNAP25-like 1; Short=SNAP-25-like protein 1 && -
623	HORVU.MOREX.r2.1HG0057820.1	1.17654	0
624	HORVU.MOREX.r2.1HG0014010.1	1.17594	Q5JNT2.1 RecName: Full=Acyl transferase 4; Short=OsAT4; AltName: Full=p-coumaroyl-CoA monolignol transferase; Short=OsPMT && PF02458:Transferase family
625	HORVU.MOREX.r2.3HG0259570.1	1.17496	0
626	HORVU.MOREX.r2.7HG0543340.1	1.1663	Q9M175.1 RecName: Full=Protein NRT1/ PTR FAMILY 2.3; Short=AtNPF2.3; AltName: Full=Probable nitrate excretion transporter 3; AltName: Full=Protein NAXT1-like 2 && PF00854:POT family
627	HORVU.MOREX.r2.1HG0040620.1	1.16512	Q06398.2 RecName: Full=Probable glutathione S-transferase GSTU6; AltName: Full=28 kDa cold-induced protein && PF13410:Glutathione S-transferase, C-terminal domain|PF13417:Glutathione S-transferase, N-terminal domain
628	HORVU.MOREX.r2.4HG0292820.1	1.16326	0
629	HORVU.MOREX.r2.3HG0252110.1	1.16271	PF11961:Domain of unknown function (DUF3475)|PF05003:Protein of unknown function (DUF668)
630	HORVU.MOREX.r2.5HG0364330.1	1.15792	Q9FF10.1 RecName: Full=Heparanase-like protein 1; Flags: Precursor && PF03662:Glycosyl hydrolase family 79, N-terminal domain
631	HORVU.MOREX.r2.5HG0384500.1	1.15459	0
632	HORVU.MOREX.r2.3HG0241610.1	1.15308	Q9LZA6.1 RecName: Full=Triacylglycerol lipase SDP1; AltName: Full=Protein SUGAR-DEPENDENT 1 && PF11815:Domain of unknown function (DUF3336)|PF01734:Patatin-like phospholipase
633	HORVU.MOREX.r2.2HG0165750.1	1.15164	Q9LHQ6.1 RecName: Full=Organic cation/carnitine transporter 4; Short=AtOCT4 && PF00083:Sugar (and other) transporter
634	HORVU.MOREX.r2.5HG0353930.1	1.14727	PF10358:N-terminal C2 in EEIG1 and EHBP1 proteins
635	HORVU.MOREX.r2.7HG0619320.1	1.14698	Q9LNJ3.1 RecName: Full=Aspartyl protease family protein 2; Flags: Precursor && PF14543:Xylanase inhibitor N-terminal|PF14541:Xylanase inhibitor C-terminal
636	HORVU.MOREX.r2.1HG0029960.1	1.14169	O80939.1 RecName: Full=L-type lectin-domain containing receptor kinase IV.1; Short=Arabidopsis thaliana lectin-receptor kinase e; Short=AthlecRK-e; Short=LecRK-IV.1; AltName: Full=Lectin Receptor Kinase 1; Flags: Precursor && PF00139:Legume lectin do
637	HORVU.MOREX.r2.1HG0025320.1	1.1384	Q9FLV9.1 RecName: Full=S-type anion channel SLAH3; AltName: Full=SLAC1-homolog protein 3 && PF03595:Voltage-dependent anion channel
638	HORVU.MOREX.r2.4HG0326060.1	1.13681	Q9LNA5.1 RecName: Full=ACT domain-containing protein ACR8; AltName: Full=Protein ACT DOMAIN REPEATS 8 && PF01842:ACT domain|PF13740:ACT domain
639	HORVU.MOREX.r2.6HG0513420.1	1.13515	Q9ZUZ3.1 RecName: Full=Auxin-responsive protein SAUR32; AltName: Full=Protein ABOLISHED APICAL HOOK MAINTENANCE 1; AltName: Full=Protein SMALL AUXIN UP RNA 32 && PF02519:Auxin responsive protein
640	HORVU.MOREX.r2.1HG0045700.1	1.12933	Q8VZ91.2 RecName: Full=Ethylene-responsive transcription factor 6; Short=AtERF6; AltName: Full=Ethylene-responsive element-binding factor 6; Short=EREBP-6 && PF00847:AP2 domain
641	HORVU.MOREX.r2.3HG0273950.1	1.12631	PF13419:Haloacid dehalogenase-like hydrolase
642	HORVU.MOREX.r2.7HG0549620.1	1.12558	Q8GXZ3.1 RecName: Full=Serine/threonine-protein kinase At5g01020 && PF07714:Protein tyrosine kinase
643	HORVU.MOREX.r2.4HG0333850.1	1.12391	P00302.1 RecName: Full=Stellacyanin && PF02298:Plastocyanin-like domain
644	HORVU.MOREX.r2.5HG0433730.1	1.1213	Q9LV16.2 RecName: Full=Hydroxyproline O-galactosyltransferase GALT6; AltName: Full=Beta-1,3-galactosyltransferase 19 && PF00337:Galactoside-binding lectin|PF01762:Galactosyltransferase
645	HORVU.MOREX.r2.7HG0571040.1	1.12061	Q8GT74.1 RecName: Full=NEP1-interacting protein 2; AltName: Full=RING-H2 finger protein ATL25 && PF13639:Ring finger domain
646	HORVU.MOREX.r2.2HG0106100.1	1.12055	C0LGJ1.1 RecName: Full=Probable LRR receptor-like serine/threonine-protein kinase At1g74360; Flags: Precursor && PF00069:Protein kinase domain|PF13855:Leucine rich repeat|PF08263:Leucine rich repeat N-terminal domain
647	HORVU.MOREX.r2.3HG0187020.1	1.11877	P0C5E2.3 RecName: Full=LEAF RUST 10 DISEASE-RESISTANCE LOCUS RECEPTOR-LIKE PROTEIN KINASE-like 1.2; AltName: Full=Probable receptor-like serine/threonine-protein kinase LRK10L-1.2; Flags: Precursor && PF00069:Protein kinase domain|PF14380:Wall-associ
648	HORVU.MOREX.r2.3HG0227920.1	1.114	Q147F9.1 RecName: Full=AAA-ATPase At3g50940; Flags: Precursor && PF14363:Domain associated at C-terminal with AAA|PF00004:ATPase family associated with various cellular activities (AAA)
649	HORVU.MOREX.r2.3HG0210360.1	1.11379	0
650	HORVU.MOREX.r2.7HG0585620.1	1.1083	Q9FIJ6.1 RecName: Full=Serine/threonine-protein kinase-like protein CCR4; AltName: Full=CRINKLY 4-related kinase 1; Short=AtCRK1; AltName: Full=Protein CRINKLY 4 RELATED 4; Short=AtCCR4; Flags: Precursor && PF00069:Protein kinase domain
651	HORVU.MOREX.r2.3HG0201110.1	1.10714	Q9LX66.1 RecName: Full=Receptor-like protein kinase HERK 1; AltName: Full=Protein HERCULES RECEPTOR KINASE 1; Flags: Precursor && PF07714:Protein tyrosine kinase|PF12819:Carbohydrate-binding protein of the ER
652	HORVU.MOREX.r2.7HG0589960.1	1.10561	Q5Z6F0.1 RecName: Full=Probable aquaporin TIP2-2; AltName: Full=Tonoplast intrinsic protein 2-2; Short=OsTIP2;2 && PF00230:Major intrinsic protein
653	HORVU.MOREX.r2.5HG0382980.1	1.10494	P17801.2 RecName: Full=Putative receptor protein kinase ZmPK1; Flags: Precursor && PF00954:S-locus glycoprotein domain|PF01453:D-mannose binding lectin|PF00069:Protein kinase domain
654	HORVU.MOREX.r2.3HG0219870.1	1.10129	PF12023:Domain of unknown function (DUF3511)
655	HORVU.MOREX.r2.7HG0593880.1	1.10081	PF12734:Cysteine-rich TM module stress tolerance
656	HORVU.MOREX.r2.5HG0429950.1	1.097	P80728.1 RecName: Full=Mavicyanin && PF02298:Plastocyanin-like domain
657	HORVU.MOREX.r2.6HG0451760.1	1.09361	P34913.2 RecName: Full=Bifunctional epoxide hydrolase 2; Includes: RecName: Full=Cytosolic epoxide hydrolase 2; Short=CEH; AltName: Full=Epoxide hydratase; AltName: Full=Soluble epoxide hydrolase; Short=SEH; Includes: RecName: Full=Lipid-phosphate ph
658	HORVU.MOREX.r2.7HG0587050.1	1.09256	0
659	HORVU.MOREX.r2.6HG0461650.1	1.09209	Q5NDE4.1 RecName: Full=Protein O-linked-mannose beta-1,4-N-acetylglucosaminyltransferase 2; Short=POMGnT2; AltName: Full=Extracellular O-linked N-acetylglucosamine transferase-like; AltName: Full=Glycosyltransferase-like domain-containing protein 2 &
660	HORVU.MOREX.r2.4HG0323270.1	1.08914	Q9LZL3.1 RecName: Full=Aspartic proteinase PCS1; AltName: Full=Aspartic protease 38; Short=AtASP38; AltName: Full=Protein EMBRYO DEFECTIVE 24; AltName: Full=Protein PROMOTION OF CELL SURVIVAL 1; Flags: Precursor && PF14541:Xylanase inhibitor C-termin
661	HORVU.MOREX.r2.2HG0178610.1	1.08893	Q7XTL7.3 RecName: Full=Vacuolar iron transporter homolog 5; AltName: Full=Protein NODULIN-LIKE 5 && PF01988:VIT family
662	HORVU.MOREX.r2.1HG0050390.1	1.08547	PF14543:Xylanase inhibitor N-terminal|PF14541:Xylanase inhibitor C-terminal
663	HORVU.MOREX.r2.5HG0417030.1	1.08434	B7F8P5.1 RecName: Full=Auxin-responsive protein SAUR36; AltName: Full=Protein SMALL AUXIN UP RNA 36 && PF02519:Auxin responsive protein
664	HORVU.MOREX.r2.7HG0537330.1	1.08372	D1MI46.1 RecName: Full=Geraniol 8-hydroxylase; AltName: Full=Cytochrome P450 76B10; AltName: Full=Geraniol 10-hydroxylase; Short=SmG10H && PF00067:Cytochrome P450
665	HORVU.MOREX.r2.5HG0403250.1	1.08231	0
666	HORVU.MOREX.r2.7HG0562410.1	1.08067	0
667	HORVU.MOREX.r2.5HG0396750.1	1.07856	Q94AH8.2 RecName: Full=Alpha,alpha-trehalose-phosphate synthase [UDP-forming] 6; AltName: Full=Trehalose-6-phosphate synthase 6; Short=AtTPS6 && PF00982:Glycosyltransferase family 20|PF02358:Trehalose-phosphatase
668	HORVU.MOREX.r2.4HG0280180.1	1.07854	0
669	HORVU.MOREX.r2.3HG0239960.1	1.07752	Q9LV48.1 RecName: Full=Proline-rich receptor-like protein kinase PERK1; AltName: Full=Proline-rich extensin-like receptor kinase 1; Short=AtPERK1 && PF07714:Protein tyrosine kinase
670	HORVU.MOREX.r2.2HG0084820.1	1.07613	Q6X1C0.1 RecName: Full=Crocetin glucosyltransferase 2 && PF00201:UDP-glucoronosyl and UDP-glucosyl transferase
671	HORVU.MOREX.r2.4HG0338570.1	1.07595	PF05340:Protein of unknown function (DUF740)
672	HORVU.MOREX.r2.5HG0433020.1	1.07117	PF04601:Domain of unknown function (DUF569)
673	HORVU.MOREX.r2.3HG0190250.1	1.06965	Q8RWZ5.1 RecName: Full=G-type lectin S-receptor-like serine/threonine-protein kinase SD2-5; AltName: Full=S-domain-2 (SD2) receptor kinase 5; Short=SD2-5; Flags: Precursor && PF00069:Protein kinase domain|PF00314:Thaumatin family
674	HORVU.MOREX.r2.5HG0370100.1	1.06793	PF03168:Late embryogenesis abundant protein
675	HORVU.MOREX.r2.6HG0460080.1	1.06234	Q9LUI1.1 RecName: Full=Leucine-rich repeat extensin-like protein 6; Short=AtLRX6; Short=LRR/EXTENSIN6; AltName: Full=Cell wall hydroxyproline-rich glycoprotein; Flags: Precursor && PF13855:Leucine rich repeat
676	HORVU.MOREX.r2.6HG0513110.1	1.05946	P31237.1 RecName: Full=1-aminocyclopropane-1-carboxylate oxidase; Short=ACC oxidase; AltName: Full=Ethylene-forming enzyme; Short=EFE && PF03171:2OG-Fe(II) oxygenase superfamily|PF14226:non-haem dioxygenase in morphine synthesis N-terminal
677	HORVU.MOREX.r2.6HG0472500.1	1.05641	O65451.1 RecName: Full=Probable F-box protein At4g22030 && PF14476:Petal formation-expressed
678	HORVU.MOREX.r2.6HG0501780.1	1.05626	PF05340:Protein of unknown function (DUF740)
679	HORVU.MOREX.r2.6HG0513090.1	1.05474	P31237.1 RecName: Full=1-aminocyclopropane-1-carboxylate oxidase; Short=ACC oxidase; AltName: Full=Ethylene-forming enzyme; Short=EFE && PF14226:non-haem dioxygenase in morphine synthesis N-terminal|PF03171:2OG-Fe(II) oxygenase superfamily
680	HORVU.MOREX.r2.6HG0487740.1	1.05187	0
681	HORVU.MOREX.r2.5HG0442260.1	1.05032	Q9LMN7.1 RecName: Full=Wall-associated receptor kinase 5; Flags: Precursor && PF00069:Protein kinase domain|PF13947:Wall-associated receptor kinase galacturonan-binding
682	HORVU.MOREX.r2.5HG0398480.1	1.04458	O81211.2 RecName: Full=Respiratory burst oxidase homolog protein E; AltName: Full=NADPH oxidase RBOHE; Short=AtRBOHE && PF08022:FAD-binding domain|PF08030:Ferric reductase NAD binding domain|PF08414:Respiratory burst NADPH oxidase|PF01794:Ferric redu
683	HORVU.MOREX.r2.6HG0455510.1	1.04434	P42620.1 RecName: Full=Glutathionyl-hydroquinone reductase YqjG; Short=GS-HQR && PF13410:Glutathione S-transferase, C-terminal domain|PF13409:Glutathione S-transferase, N-terminal domain
684	HORVU.MOREX.r2.6HG0489830.1	1.04403	PF04724:Glycosyltransferase family 17
685	HORVU.MOREX.r2.2HG0114190.1	1.04333	Q0D5R3.1 RecName: Full=Cysteine-rich receptor-like protein kinase 6; Short=Cysteine-rich RLK6; Flags: Precursor && PF00069:Protein kinase domain|PF01657:Salt stress response/antifungal
686	HORVU.MOREX.r2.2HG0092160.1	1.04239	PF06522:NADH-ubiquinone reductase complex 1 MLRQ subunit
687	HORVU.MOREX.r2.4HG0298170.1	1.04123	Q42450.1 RecName: Full=Ribulose bisphosphate carboxylase/oxygenase activase B, chloroplastic; Short=RA B; Short=RuBisCO activase B; Flags: Precursor && PF00004:ATPase family associated with various cellular activities (AAA)
688	HORVU.MOREX.r2.5HG0408110.1	1.03812	Q9SJA7.1 RecName: Full=Probable sarcosine oxidase && PF01266:FAD dependent oxidoreductase
689	HORVU.MOREX.r2.5HG0397780.1	1.03795	0
690	HORVU.MOREX.r2.3HG0260430.1	1.03317	Q9ZVM9.1 RecName: Full=Probable serine/threonine-protein kinase At1g54610 && PF00069:Protein kinase domain
691	HORVU.MOREX.r2.6HG0506020.1	1.02665	Q8S9J6.1 RecName: Full=Aspartyl protease family protein At5g10770; Flags: Precursor && PF14541:Xylanase inhibitor C-terminal|PF14543:Xylanase inhibitor N-terminal
692	HORVU.MOREX.r2.4HG0339840.1	1.02579	Q8VZJ9.1 RecName: Full=Calmodulin-binding receptor-like cytoplasmic kinase 2 && PF00069:Protein kinase domain
693	HORVU.MOREX.r2.2HG0175400.1	1.02501	0
694	HORVU.MOREX.r2.4HG0329890.1	1.02345	Q9S845.1 RecName: Full=GDP-mannose transporter GONST3; AltName: Full=Protein GOLGI NUCLEOTIDE SUGAR TRANSPORTER 3 && PF03151:Triose-phosphate Transporter family
695	HORVU.MOREX.r2.3HG0247910.1	1.02339	Q9FM85.1 RecName: Full=Probable receptor-like protein kinase At5g56460 && PF07714:Protein tyrosine kinase
696	HORVU.MOREX.r2.2HG0162060.1	1.02293	C0LGH3.2 RecName: Full=Probable LRR receptor-like serine/threonine-protein kinase At1g56140; Flags: Precursor && PF07714:Protein tyrosine kinase
697	HORVU.MOREX.r2.3HG0190270.1	1.02133	Q8RWZ5.1 RecName: Full=G-type lectin S-receptor-like serine/threonine-protein kinase SD2-5; AltName: Full=S-domain-2 (SD2) receptor kinase 5; Short=SD2-5; Flags: Precursor && PF00069:Protein kinase domain|PF00314:Thaumatin family
698	HORVU.MOREX.r2.4HG0342080.1	1.01971	P93766.1 RecName: Full=Protein MLO && PF03094:Mlo family
699	HORVU.MOREX.r2.6HG0457770.1	1.01937	O64477.1 RecName: Full=G-type lectin S-receptor-like serine/threonine-protein kinase At2g19130; Flags: Precursor && PF08276:PAN-like domain|PF00069:Protein kinase domain|PF00954:S-locus glycoprotein domain|PF01453:D-mannose binding lectin
700	HORVU.MOREX.r2.3HG0191350.1	1.01603	Q9SX65.1 RecName: Full=1,4-dihydroxy-2-naphthoyl-CoA thioesterase 1; Short=AtDHNAT1; Short=DHNA-CoA thioesterase 1 && PF03061:Thioesterase superfamily
701	HORVU.MOREX.r2.2HG0155180.1	1.01256	Q8VZ48.1 RecName: Full=RHOMBOID-like protein 6, mitochondrial; Short=AtRBL6; Flags: Precursor && PF01694:Rhomboid family
702	HORVU.MOREX.r2.4HG0333690.1	1.01208	Q6F6Y2.1 RecName: Full=FAD-dependent urate hydroxylase; AltName: Full=Flavoprotein urate hydroxylase && PF01494:FAD binding domain
703	HORVU.MOREX.r2.5HG0402900.1	1.01139	Q67TP9.1 RecName: Full=Heat stress transcription factor B-1; AltName: Full=Heat stress transcription factor 23; Short=OsHsf-23 && PF00447:HSF-type DNA-binding
704	HORVU.MOREX.r2.5HG0426960.1	1.01113	B9DFR3.1 RecName: Full=Pectin acetylesterase 9; Flags: Precursor && PF03283:Pectinacetylesterase
705	HORVU.MOREX.r2.2HG0100840.1	1.01094	P42813.1 RecName: Full=Ribonuclease 1; Flags: Precursor && PF00445:Ribonuclease T2 family
706	HORVU.MOREX.r2.4HG0342500.1	1.01012	0
707	HORVU.MOREX.r2.5HG0394230.1	1.00806	Q39214.1 RecName: Full=Disease resistance protein RPM1; AltName: Full=Resistance to Pseudomonas syringae protein 3 && PF00931:NB-ARC domain
708	HORVU.MOREX.r2.5HG0443090.1	1.00711	Q9LFI1.1 RecName: Full=Pentatricopeptide repeat-containing protein At3g53360, mitochondrial; Flags: Precursor && PF13041:PPR repeat family|PF14432:DYW family of nucleic acid deaminases
709	HORVU.MOREX.r2.4HG0323450.1	1.00709	0
710	HORVU.MOREX.r2.5HG0400830.1	1.00574	PF05910:Plant protein of unknown function (DUF868)
711	HORVU.MOREX.r2.6HG0451060.1	1.00129	P0DKI6.1 RecName: Full=Probable receptor-like protein kinase At1g33260 && PF07714:Protein tyrosine kinase
712	HORVU.MOREX.r2.3HG0237080.1	1.00037	0

## Sheet: Tab S8d
Table S8d. List of down-regulated genes in both WT and hvd14.d shoot after Zn treatment (log2FC ≥ 1, adjusted P value ≤ 0.01)
#	gene ID	log2FC		description
		shoot	root
1	HORVU.MOREX.r2.7HG0619500.1	-11.2143	-6.9663	Q949S5.1 RecName: Full=F-box protein PP2-B11; AltName: Full=Protein PHLOEM PROTEIN 2-LIKE B11; Short=AtPP2-B11; AltName: Full=SKP1-interacting partner 12 PF14299:Phloem protein 2
2	HORVU.MOREX.r2.7HG0619610.1	-10.5493	-4.9027	PF14299:Phloem protein 2
3	HORVU.MOREX.r2.3HG0268420.1	-10.3605	-4.74929	Q700C7.1 RecName: Full=Transcription factor SPEECHLESS; AltName: Full=Basic helix-loop-helix protein 98; Short=AtbHLH98; Short=bHLH 98; AltName: Full=Transcription factor EN 19; AltName: Full=bHLH transcription factor bHLH098 PF00010:Helix-loop-he
4	HORVU.MOREX.r2.6HG0491380.1	-9.32354	-8.44848	P49310.1 RecName: Full=Glycine-rich RNA-binding protein GRP1A PF00076:RNA recognition motif. (a.k.a. RRM, RBD, or RNP domain)
5	HORVU.MOREX.r2.7HG0619480.1	-9.03049	-5.41592	Q949S5.1 RecName: Full=F-box protein PP2-B11; AltName: Full=Protein PHLOEM PROTEIN 2-LIKE B11; Short=AtPP2-B11; AltName: Full=SKP1-interacting partner 12 -
6	HORVU.MOREX.r2.7HG0619490.1	-8.52925	-7.62021	0
7	HORVU.MOREX.r2.7HG0619740.1	-7.53381	-5.71621	0
8	HORVU.MOREX.r2.2HG0155830.1	-7.09312	-5.7447	P48147.2 RecName: Full=Prolyl endopeptidase; Short=PE; AltName: Full=Post-proline cleaving enzyme PF02897:Prolyl oligopeptidase, N-terminal beta-propeller domain|PF00326:Prolyl oligopeptidase family
9	HORVU.MOREX.r2.7HG0619530.1	-6.95438	-6.23545	0
10	HORVU.MOREX.r2.7HG0592170.1	-6.59254	-5.02877	Q9LVJ1.1 RecName: Full=Subtilisin-like protease SBT1.4; AltName: Full=Subtilase subfamily 1 member 4; Short=AtSBT1.4; Flags: Precursor PF00082:Subtilase family|PF05922:Peptidase inhibitor I9
11	HORVU.MOREX.r2.7HG0619630.1	-6.49996	-5.58247	Q8VY76.1 RecName: Full=Basic leucine zipper 19; Short=AtbZIP19; Short=bZIP protein 19 PF07716:Basic region leucine zipper
12	HORVU.MOREX.r2.1HG0057890.1	-6.47718	-4.67633	Q6L8G0.1 RecName: Full=Zinc transporter 5; AltName: Full=ZRT/IRT-like protein 5; Short=OsZIP5; Flags: Precursor PF02535:ZIP Zinc transporter
13	HORVU.MOREX.r2.3HG0227730.1	-6.30722	-2.8201	0
14	HORVU.MOREX.r2.7HG0619470.1	-5.96452	-3.86192	Q8VY76.1 RecName: Full=Basic leucine zipper 19; Short=AtbZIP19; Short=bZIP protein 19 PF07716:Basic region leucine zipper
15	HORVU.MOREX.r2.7HG0619780.1	-5.93482	-6.09311	Q9LPI5.1 RecName: Full=Polyadenylate-binding protein-interacting protein 11; Short=PABP-interacting protein 11; Short=Poly(A)-binding protein-interacting protein 11; AltName: Full=PAM2-containing protein CID11; AltName: Full=Protein CTC-INTERACTING D
16	HORVU.MOREX.r2.1HG0024240.1	-5.05235	-4.18181	Q6L8F7.1 RecName: Full=Zinc transporter 7; AltName: Full=ZRT/IRT-like protein 7; Short=OsZIP7; Flags: Precursor PF02535:ZIP Zinc transporter
17	HORVU.MOREX.r2.7HG0616160.1	-3.71174	-2.47745	Q39962.1 RecName: Full=Citrate-binding protein; Flags: Precursor PF08787:Alginate lyase
18	HORVU.MOREX.r2.7HG0594910.1	-3.52955	-3.26926	Q5Z653.2 RecName: Full=Zinc transporter 10; AltName: Full=ZRT/IRT-like protein 10; Short=OsZIP10; Flags: Precursor PF02535:ZIP Zinc transporter
19	HORVU.MOREX.r2.7HG0540030.1	-3.27097	-2.21133	Q9LU14.1 RecName: Full=GDSL esterase/lipase APG; AltName: Full=Extracellular lipase APG; Flags: Precursor PF00657:GDSL-like Lipase/Acylhydrolase
20	HORVU.MOREX.r2.6HG0491140.1	-3.20314	-1.32334	O80594.2 RecName: Full=Ergosterol biosynthetic protein 28 PF03694:Erg28 like protein
21	HORVU.MOREX.r2.7HG0619620.1	-2.86344	-5.27969	Q69S43.1 RecName: Full=Cyclin-D6-1; AltName: Full=G1/S-specific cyclin-D6-1; Short=CycD6;1 -
22	HORVU.MOREX.r2.1HG0057900.1	-2.42256	-1.89063	Q0DHE3.3 RecName: Full=Zinc transporter 9; AltName: Full=ZRT/IRT-like protein 9; Short=OsZIP9; Flags: Precursor PF02535:ZIP Zinc transporter
23	HORVU.MOREX.r2.7HG0540940.1	-1.87519	#N/A	PF13961:Domain of unknown function (DUF4219)|PF14223:gag-polypeptide of LTR copia-type
24	HORVU.MOREX.r2.1HG0047360.1	-1.85	-1.48188	Q75K78.1 RecName: Full=Cytokinin dehydrogenase 9; AltName: Full=Cytokinin oxidase 9; Short=OsCKX9; Flags: Precursor PF01565:FAD binding domain|PF09265:Cytokinin dehydrogenase 1, FAD and cytokinin binding
25	HORVU.MOREX.r2.3HG0259880.1	-1.76489	-1.49177	Q9XJ61.1 RecName: Full=MADS-box transcription factor 51; Short=OsMADS51; AltName: Full=OsMADS65 PF00319:SRF-type transcription factor (DNA-binding and dimerisation domain)
26	HORVU.MOREX.r2.3HG0245540.1	-1.70321	-1.72109	Q5MAU8.1 RecName: Full=Probable inactive purple acid phosphatase 27; Flags: Precursor PF16656:Purple acid Phosphatase, N-terminal domain|PF00149:Calcineurin-like phosphoesterase|PF14008:Iron/zinc purple acid phosphatase-like protein C
27	HORVU.MOREX.r2.2HG0158610.1	-1.4237	-1.66299	Q0JA81.2 RecName: Full=Ent-kaurene synthase-like 2; Short=OsKSL2 PF03936:Terpene synthase family, metal binding domain|PF01397:Terpene synthase, N-terminal domain
28	HORVU.MOREX.r2.7HG0560100.1	-1.30296	#N/A	D9J0Z7.1 RecName: Full=Anthranilate O-methyltransferase 1; AltName: Full=Anthranilic acid methyltransferase 1; AltName: Full=O-methyltransferase 1 PF03492:SAM dependent carboxyl methyltransferase
29	HORVU.MOREX.r2.7HG0527880.1	-1.2079	-1.51442	PF14624:VWA / Hh protein intein-like|PF00092:von Willebrand factor type A domain
30	HORVU.MOREX.r2.6HG0506890.1	-1.19078	-1.32107	Q8W486.1 RecName: Full=Uncharacterized protein At1g04910 PF10250:GDP-fucose protein O-fucosyltransferase
31	HORVU.MOREX.r2.7HG0560090.1	-1.18006	#N/A	D9J0Z7.1 RecName: Full=Anthranilate O-methyltransferase 1; AltName: Full=Anthranilic acid methyltransferase 1; AltName: Full=O-methyltransferase 1 PF03492:SAM dependent carboxyl methyltransferase
32	HORVU.MOREX.r2.3HG0184520.1	-1.12609	-1.04545	Q5EN53.1 RecName: Full=Protein NEGATIVE REGULATOR OF RESISTANCE; AltName: Full=NPR1-interactor PF15699:NPR1 interacting
33	HORVU.MOREX.r2.2HG0178870.1	-1.04322	-2.58332	Q9SIT6.1 RecName: Full=ABC transporter G family member 5; Short=ABC transporter ABCG.5; Short=AtABCG5; AltName: Full=White-brown complex homolog protein 5; Short=AtWBC5 PF01061:ABC-2 type transporter|PF00005:ABC transporter

## Sheet: Tab S8e
Table S8e. List of genes down-regulated only in WT shoot after Zn treatment (log2FC ≥ 1, adjusted P value ≤ 0.01),
#	gene ID	log2FC	description
1	HORVU.MOREX.r2.6HG0512820.1	-11.0582	Q43735.1 RecName: Full=Peroxidase 27; Short=Atperox P27; AltName: Full=ATP12a; AltName: Full=PRXR7; Flags: Precursor PF00141:Peroxidase
2	HORVU.MOREX.r2.5HG0428280.1	-11.0334	0
3	HORVU.MOREX.r2.3HG0268430.1	-10.8116	Q9M1K1.1 RecName: Full=Transcription factor ORG2; AltName: Full=Basic helix-loop-helix protein 38; Short=AtbHLH38; Short=bHLH 38; AltName: Full=OBP3-responsive gene 2; AltName: Full=Transcription factor EN 8; AltName: Full=bHLH transcription factor b
4	HORVU.MOREX.r2.1HG0000210.1	-10.1676	0
5	HORVU.MOREX.r2.4HG0326390.1	-9.34179	0
6	HORVU.MOREX.r2.UnG0624350.1	-9.26193	Q9FMY1.1 RecName: Full=Cytochrome P450 86B1 PF00067:Cytochrome P450
7	HORVU.MOREX.r2.7HG0540160.1	-8.54279	0
8	HORVU.MOREX.r2.2HG0135700.1	-7.85464	A2XT03.1 RecName: Full=Protein PYRICULARIA ORYZAE RESISTANCE 21; Short=Pi21 -
9	HORVU.MOREX.r2.1HG0073360.1	-7.59765	Q6F357.1 RecName: Full=Phospholipase A1-II 7 >A2Y7R2.1 RecName: Full=Phospholipase A1-II 7 PF01764:Lipase (class 3)
10	HORVU.MOREX.r2.7HG0607890.1	-7.59165	Q10MK2.1 RecName: Full=Probable glycosyltransferase 4; Short=OsGT4 >A2XFT5.1 RecName: Full=Probable glycosyltransferase 4 PF05637:galactosyl transferase GMA12/MNN10 family
11	HORVU.MOREX.r2.6HG0517090.1	-7.31391	0
12	HORVU.MOREX.r2.4HG0326410.1	-7.20864	0
13	HORVU.MOREX.r2.2HG0159170.1	-7.04125	Q5SMM6.1 RecName: Full=Hydroxycinnamoyltransferase 4; Short=OsHCT4; AltName: Full=BAHD-like hydroxycinnamoyl transferase HCT4; AltName: Full=Glycerol hydroxycinnamoyl transferase PF02458:Transferase family
14	HORVU.MOREX.r2.3HG0252410.1	-6.98316	Q5N9X2.1 RecName: Full=Laccase-4; AltName: Full=Benzenediol:oxygen oxidoreductase 4; AltName: Full=Diphenol oxidase 4; AltName: Full=Urishiol oxidase 4; Flags: Precursor PF07731:Multicopper oxidase|PF07732:Multicopper oxidase|PF00394:Multicopper o
15	HORVU.MOREX.r2.7HG0619770.1	-6.91963	0
16	HORVU.MOREX.r2.2HG0108660.1	-6.83637	PF02519:Auxin responsive protein
17	HORVU.MOREX.r2.2HG0153700.1	-6.76442	0
18	HORVU.MOREX.r2.2HG0090340.1	-6.63798	0
19	HORVU.MOREX.r2.4HG0293380.1	-6.61368	Q9LYL9.1 RecName: Full=BTB/POZ domain-containing protein At3g56230 PF00651:BTB/POZ domain
20	HORVU.MOREX.r2.5HG0401070.1	-6.53368	Q8RWS9.1 RecName: Full=Probable cyclic nucleotide-gated ion channel 5; Short=AtCNGC5; AltName: Full=Cyclic nucleotide- and calmodulin-regulated ion channel 5 PF00520:Ion transport protein
21	HORVU.MOREX.r2.3HG0190040.1	-6.52257	Q43257.1 RecName: Full=indole-2-monooxygenase; AltName: Full=Cytochrome P450 71C4; AltName: Full=Protein benzoxazineless 2 PF00067:Cytochrome P450
22	HORVU.MOREX.r2.2HG0143820.1	-6.51443	Q93VR4.1 RecName: Full=MLP-like protein 423 PF00407:Pathogenesis-related protein Bet v I family
23	HORVU.MOREX.r2.1HG0073470.1	-6.50353	P04784.1 RecName: Full=Chlorophyll a-b binding protein, chloroplastic; AltName: Full=LHCII type I CAB; Short=LHCP; Flags: Precursor PF00504:Chlorophyll A-B binding protein
24	HORVU.MOREX.r2.1HG0063030.1	-6.45671	PF05097:Protein of unknown function (DUF688)
25	HORVU.MOREX.r2.2HG0175130.1	-6.42151	Q9FFE6.1 RecName: Full=Probable acyl-activating enzyme 5, peroxisomal; AltName: Full=AMP-binding protein 5; Short=AtAMPBP5 PF00501:AMP-binding enzyme|PF13193:AMP-binding enzyme C-terminal domain
26	HORVU.MOREX.r2.5HG0403260.1	-6.39442	0
27	HORVU.MOREX.r2.4HG0299490.1	-6.35895	Q41542.1 RecName: Full=Probable xyloglucan endotransglucosylase/hydrolase; Flags: Precursor PF06955:Xyloglucan endo-transglycosylase (XET) C-terminus|PF00722:Glycosyl hydrolases family 16
28	HORVU.MOREX.r2.5HG0385220.1	-6.33041	Q8LBW3.2 RecName: Full=LOB domain-containing protein 12; AltName: Full=ASYMMETRIC LEAVES 2-like protein 5; Short=AS2-like protein 5 PF03195:Protein of unknown function DUF260
29	HORVU.MOREX.r2.3HG0202900.1	-6.25687	Q5QMN5.2 RecName: Full=Probable RNA-dependent RNA polymerase 3; Short=OsRDR3 PF05183:RNA dependent RNA polymerase
30	HORVU.MOREX.r2.3HG0267950.1	-6.23166	0
31	HORVU.MOREX.r2.6HG0496750.1	-6.14322	Q70E96.2 RecName: Full=Aldehyde dehydrogenase family 3 member F1 PF00171:Aldehyde dehydrogenase family
32	HORVU.MOREX.r2.4HG0293020.1	-6.11029	Q2TA14.1 RecName: Full=Lysosomal Pro-X carboxypeptidase; AltName: Full=Proline carboxypeptidase; AltName: Full=Prolylcarboxypeptidase; Short=PRCP; Flags: Precursor PF05577:Serine carboxypeptidase S28
33	HORVU.MOREX.r2.7HG0602540.1	-6.10986	Q10ST8.1 RecName: Full=Non-specific lipid-transfer protein 2; Short=nsLTP2; AltName: Full=7 kDa lipid transfer protein; Flags: Precursor -
34	HORVU.MOREX.r2.5HG0411140.1	-6.07981	0
35	HORVU.MOREX.r2.4HG0279500.1	-6.06653	Q9FLD7.1 RecName: Full=Beta-glucuronosyltransferase GlcAT14A; AltName: Full=GT14 family glucuronic acid transferase 1; Short=AtGlcAT14A PF02485:Core-2/I-Branching enzyme
36	HORVU.MOREX.r2.5HG0361490.1	-6.0461	PF03107:C1 domain
37	HORVU.MOREX.r2.6HG0497750.1	-5.99806	Q9LXD6.1 RecName: Full=Beta-D-xylosidase 3; Short=AtBXL3; AltName: Full=Alpha-L-arabinofuranosidase; Flags: Precursor PF01915:Glycosyl hydrolase family 3 C-terminal domain|PF14310:Fibronectin type III-like domain|PF00933:Glycosyl hydrolase family
38	HORVU.MOREX.r2.2HG0147790.1	-5.95604	Q9SZH2.2 RecName: Full=Peroxidase 43; Short=Atperox P43; Flags: Precursor PF00141:Peroxidase
39	HORVU.MOREX.r2.2HG0105530.1	-5.94966	0
40	HORVU.MOREX.r2.5HG0356750.1	-5.93896	O04886.1 RecName: Full=Pectinesterase 1; Short=PE 1; AltName: Full=Pectin methylesterase; Flags: Precursor PF04043:Plant invertase/pectin methylesterase inhibitor|PF01095:Pectinesterase
41	HORVU.MOREX.r2.2HG0080700.1	-5.9277	Q9M8Z8.1 RecName: Full=Probable pectate lyase 8; Flags: Precursor PF00544:Pectate lyase
42	HORVU.MOREX.r2.7HG0624030.1	-5.89892	Q9FZ80.1 RecName: Full=Cytosolic sulfotransferase 17; Short=AtSOT17; AltName: Full=Desulfoglucosinolate sulfotransferase C; Short=AtST5c PF00685:Sulfotransferase domain
43	HORVU.MOREX.r2.5HG0435470.1	-5.89039	Q9LSM0.1 RecName: Full=UDP-glycosyltransferase 91B1 PF00201:UDP-glucoronosyl and UDP-glucosyl transferase
44	HORVU.MOREX.r2.5HG0408760.1	-5.88109	0
45	HORVU.MOREX.r2.7HG0540200.1	-5.86814	Q9STE7.1 RecName: Full=Putative disease resistance RPP13-like protein 3 PF00931:NB-ARC domain
46	HORVU.MOREX.r2.1HG0001460.1	-5.83303	Q9LSM0.1 RecName: Full=UDP-glycosyltransferase 91B1 PF00201:UDP-glucoronosyl and UDP-glucosyl transferase
47	HORVU.MOREX.r2.1HG0002390.1	-5.80617	Q9FL59.1 RecName: Full=FT-interacting protein 1 PF08372:Plant phosphoribosyltransferase C-terminal|PF00168:C2 domain
48	HORVU.MOREX.r2.7HG0554650.1	-5.80577	P04784.1 RecName: Full=Chlorophyll a-b binding protein, chloroplastic; AltName: Full=LHCII type I CAB; Short=LHCP; Flags: Precursor PF00504:Chlorophyll A-B binding protein
49	HORVU.MOREX.r2.2HG0167450.1	-5.79215	O22150.1 RecName: Full=Auxin-responsive protein SAUR36; AltName: Full=Protein RESPONSE TO AUXINS AND GIBBERELLINS 1; AltName: Full=Protein SENESCENCE-ASSOCIATED GENE 201; AltName: Full=Protein SMALL AUXIN UP RNA 36 PF02519:Auxin responsive protein
50	HORVU.MOREX.r2.3HG0240800.1	-5.76487	Q9M9F9.2 RecName: Full=Interactor of constitutive active ROPs 4; AltName: Full=ROP-interactive partner 4 -
51	HORVU.MOREX.r2.1HG0003790.1	-5.75291	A2XQE8.1 RecName: Full=Senescence-specific cysteine protease SAG39; AltName: Full=Cysteine proteinase SAG39; AltName: Full=Protein SENESCENCE-ASSOCIATED GENE 39; Flags: Precursor PF08246:Cathepsin propeptide inhibitor domain (I29)|PF00112:Papain f
52	HORVU.MOREX.r2.4HG0340010.1	-5.72882	P93823.1 RecName: Full=RING-H2 finger protein ATL1; AltName: Full=RING-type E3 ubiquitin transferase ATL1 PF13639:Ring finger domain
53	HORVU.MOREX.r2.4HG0336620.1	-5.7216	Q53QK0.1 RecName: Full=Flavonoid O-methyltransferase-like protein Os11g0303600 PF08100:Dimerisation domain|PF00891:O-methyltransferase
54	HORVU.MOREX.r2.5HG0428970.1	-5.71351	Q8H5D4.1 RecName: Full=Patatin-like protein 3; Short=OsPLP3 >B8B7E7.1 RecName: Full=Patatin-like protein 3 PF01734:Patatin-like phospholipase
55	HORVU.MOREX.r2.3HG0228900.1	-5.64606	Q8VY22.1 RecName: Full=Protein trichome birefringence-like 38 PF14416:PMR5 N terminal Domain|PF13839:GDSL/SGNH-like Acyl-Esterase family found in Pmr5 and Cas1p
56	HORVU.MOREX.r2.7HG0554640.1	-5.64522	P04784.1 RecName: Full=Chlorophyll a-b binding protein, chloroplastic; AltName: Full=LHCII type I CAB; Short=LHCP; Flags: Precursor PF00504:Chlorophyll A-B binding protein
57	HORVU.MOREX.r2.3HG0268450.1	-5.62034	Q9M1K0.1 RecName: Full=Transcription factor ORG3; AltName: Full=Basic helix-loop-helix protein 39; Short=AtbHLH39; Short=bHLH 39; AltName: Full=OBP3-responsive gene 3; AltName: Full=Transcription factor EN 9; AltName: Full=bHLH transcription factor b
58	HORVU.MOREX.r2.2HG0133420.1	-5.59121	0
59	HORVU.MOREX.r2.6HG0497950.1	-5.58216	P33543.1 RecName: Full=Putative kinase-like protein TMKL1; Flags: Precursor PF07714:Protein tyrosine kinase
60	HORVU.MOREX.r2.4HG0290550.1	-5.54569	0
61	HORVU.MOREX.r2.2HG0085320.1	-5.53637	Q766C3.1 RecName: Full=Aspartic proteinase nepenthesin-1; AltName: Full=Nepenthesin-I; Flags: Precursor PF14543:Xylanase inhibitor N-terminal|PF14541:Xylanase inhibitor C-terminal
62	HORVU.MOREX.r2.5HG0378770.1	-5.51791	A2XSL4.1 RecName: Full=Stearoyl-[acyl-carrier-protein] 9-desaturase 5, chloroplastic; Short=Stearoyl-ACP desaturase 5; AltName: Full=Acyl-[acyl-carrier-protein] desaturase 5; Flags: Precursor PF03405:Fatty acid desaturase
63	HORVU.MOREX.r2.6HG0449390.1	-5.4886	Q66283.1 RecName: Full=Putative Polyprotein CP; Contains: RecName: Full=Capsid protein; AltName: Full=Coat protein; Short=CP; Contains: RecName: Full=Movement protein; Short=Mov; AltName: Full=Cell-to-cell transport protein -
64	HORVU.MOREX.r2.1HG0040950.1	-5.46997	0
65	HORVU.MOREX.r2.3HG0252810.1	-5.4662	Q9LX14.1 RecName: Full=Protein UPSTREAM OF FLC PF06136:Domain of unknown function (DUF966)
66	HORVU.MOREX.r2.5HG0389790.1	-5.3786	0
67	HORVU.MOREX.r2.3HG0187620.1	-5.36227	A3DH97.1 RecName: Full=Anti-sigma-I factor RsgI6; AltName: Full=Endo-1,4-beta-xylanase PF02018:Carbohydrate binding domain|PF00331:Glycosyl hydrolase family 10
68	HORVU.MOREX.r2.4HG0319590.1	-5.3169	P13284.3 RecName: Full=Gamma-interferon-inducible lysosomal thiol reductase; AltName: Full=Gamma-interferon-inducible protein IP-30; AltName: Full=Legumaturain; Flags: Precursor PF03227:Gamma interferon inducible lysosomal thiol reductase (GILT)
69	HORVU.MOREX.r2.6HG0509160.1	-5.29734	Q9MAH1.1 RecName: Full=TPR repeat-containing thioredoxin TTL1; AltName: Full=Tetratricopeptide repeat thioredoxin-like 1 PF13414:TPR repeat
70	HORVU.MOREX.r2.3HG0270750.1	-5.29343	0
71	HORVU.MOREX.r2.2HG0113950.1	-5.27905	P93594.1 RecName: Full=Beta-amylase; AltName: Full=1,4-alpha-D-glucan maltohydrolase PF01373:Glycosyl hydrolase family 14
72	HORVU.MOREX.r2.3HG0210890.1	-5.25613	Q9S746.1 RecName: Full=Protein HOTHEAD; AltName: Full=Protein ADHESION OF CALYX EDGES; Flags: Precursor PF00732:GMC oxidoreductase|PF05199:GMC oxidoreductase
73	HORVU.MOREX.r2.3HG0258640.1	-5.2427	PF13920:Zinc finger, C3HC4 type (RING finger)
74	HORVU.MOREX.r2.6HG0467940.1	-5.20742	Q9SNE5.1 RecName: Full=Protein IRREGULAR XYLEM 15; Short=AtIRX15 PF04669:Polysaccharide biosynthesis
75	HORVU.MOREX.r2.2HG0112600.1	-5.16137	Q84S11.1 RecName: Full=Mixed-linked glucan synthase 2; AltName: Full=1,3;1,4-beta-D-glucan synthase 2; AltName: Full=Cellulose synthase-like protein F2; AltName: Full=OsCslF2 PF03552:Cellulose synthase
76	HORVU.MOREX.r2.1HG0014470.1	-5.1278	Q8LPH6.1 RecName: Full=Transcription factor MYB86; AltName: Full=Myb homolog 4; Short=AtMyb4; AltName: Full=Myb-related protein 86; Short=AtMYB86 PF00249:Myb-like DNA-binding domain
77	HORVU.MOREX.r2.5HG0352340.1	-5.12524	0
78	HORVU.MOREX.r2.7HG0544240.1	-5.11018	Q9FH99.1 RecName: Full=F-box protein At5g67140 PF12937:F-box-like
79	HORVU.MOREX.r2.2HG0144480.1	-5.10474	Q9FJ62.1 RecName: Full=Glycerophosphodiester phosphodiesterase GDPDL4; AltName: Full=Glycerophosphodiester phosphodiesterase-like 4; Short=ATGDPDL4; AltName: Full=Glycerophosphodiesterase-like 1; AltName: Full=Protein SHV3-LIKE 1; Flags: Precursor &&
80	HORVU.MOREX.r2.1HG0057510.1	-5.09377	Q1PEY6.1 RecName: Full=EPIDERMAL PATTERNING FACTOR-like protein 6; Short=EPF-like protein 6; Contains: RecName: Full=CHALLAH; Flags: Precursor -
81	HORVU.MOREX.r2.5HG0359540.1	-5.0635	0
82	HORVU.MOREX.r2.5HG0416240.1	-5.04655	Q7XXN5.1 RecName: Full=Putrescine hydroxycinnamoyltransferase 3; Short=OsPHT3 PF02458:Transferase family
83	HORVU.MOREX.r2.1HG0044610.1	-5.04344	Q7XCA7.1 RecName: Full=Expansin-B6; AltName: Full=Beta-expansin-6; AltName: Full=OsEXPB6; AltName: Full=OsaEXPb1.8; Flags: Precursor PF01357:Pollen allergen|PF03330:Rare lipoprotein A (RlpA)-like double-psi beta-barrel
84	HORVU.MOREX.r2.7HG0565310.1	-5.04193	PF14389:Leucine-zipper of ternary complex factor MIP1|PF04784:Protein of unknown function, DUF547
85	HORVU.MOREX.r2.4HG0276750.1	-4.99443	Q38J50.1 RecName: Full=Tricetin 3',4',5'-O-trimethyltransferase; Short=TaOMT2; AltName: Full=Caffeic acid 3-O-methyltransferase; Short=TaCM; AltName: Full=Flavone O-methyltransferase 2 PF08100:Dimerisation domain|PF00891:O-methyltransferase
86	HORVU.MOREX.r2.7HG0613650.1	-4.96955	0
87	HORVU.MOREX.r2.6HG0449430.1	-4.95141	0
88	HORVU.MOREX.r2.5HG0371180.1	-4.928	Q9SZG0.1 RecName: Full=Heptahelical transmembrane protein 4; AltName: Full=PAQR family protein HHP4 PF03006:Haemolysin-III related
89	HORVU.MOREX.r2.1HG0073510.1	-4.91674	P04784.1 RecName: Full=Chlorophyll a-b binding protein, chloroplastic; AltName: Full=LHCII type I CAB; Short=LHCP; Flags: Precursor PF00504:Chlorophyll A-B binding protein
90	HORVU.MOREX.r2.2HG0121040.1	-4.89763	Q9SA52.1 RecName: Full=Chloroplast stem-loop binding protein of 41 kDa b, chloroplastic; Short=CSP41-b; AltName: Full=Heteroglycan-interacting protein 1.3; AltName: Full=Protein CHLOROPLAST RNA BINDING; AltName: Full=Protein Gb5f; Flags: Precursor &&
91	HORVU.MOREX.r2.2HG0170560.1	-4.89753	Q9M1K1.1 RecName: Full=Transcription factor ORG2; AltName: Full=Basic helix-loop-helix protein 38; Short=AtbHLH38; Short=bHLH 38; AltName: Full=OBP3-responsive gene 2; AltName: Full=Transcription factor EN 8; AltName: Full=bHLH transcription factor b
92	HORVU.MOREX.r2.7HG0604280.1	-4.88198	Q9FG34.1 RecName: Full=Peroxidase 54; Short=Atperox P54; AltName: Full=ATP29a; Flags: Precursor PF00141:Peroxidase
93	HORVU.MOREX.r2.3HG0213150.1	-4.87828	Q9FDW1.1 RecName: Full=Transcription factor MYB44; AltName: Full=Myb-related protein 44; Short=AtMYB44; AltName: Full=Myb-related protein R1; Short=AtMYBR1 PF00249:Myb-like DNA-binding domain
94	HORVU.MOREX.r2.2HG0148700.1	-4.86607	Q8W3M4.1 RecName: Full=Uncharacterized protein At4g06744; Flags: Precursor -
95	HORVU.MOREX.r2.5HG0399400.1	-4.86237	Q8LGN0.3 RecName: Full=Glutamate receptor 2.7; AltName: Full=Ligand-gated ion channel 2.7; Flags: Precursor PF00060:Ligand-gated ion channel|PF00497:Bacterial extracellular solute-binding proteins, family 3|PF01094:Receptor family ligand binding r
96	HORVU.MOREX.r2.2HG0151700.1	-4.8476	Q9FTA0.1 RecName: Full=GEM-like protein 4 PF02893:GRAM domain
97	HORVU.MOREX.r2.6HG0507760.1	-4.83337	0
98	HORVU.MOREX.r2.4HG0348520.1	-4.83282	0
99	HORVU.MOREX.r2.7HG0613780.1	-4.83106	Q8W2B7.1 RecName: Full=DIMBOA UDP-glucosyltransferase BX8; AltName: Full=2,4-dihydroxy-7-methoxy-2H-1,4-benzoxazin-3(4H)-one 2-D-glucosyltransferase BX8; AltName: Full=Protein BENZOXAZINLESS 8 -
100	HORVU.MOREX.r2.4HG0347990.1	-4.82286	Q9C614.1 RecName: Full=Probable L-gulonolactone oxidase 1; Short=AtGulLO1; Flags: Precursor PF04030:D-arabinono-1,4-lactone oxidase|PF01565:FAD binding domain
101	HORVU.MOREX.r2.2HG0088290.1	-4.80277	Q8W571.3 RecName: Full=RING-H2 finger protein ATL32; AltName: Full=RING-type E3 ubiquitin transferase ATL32; Flags: Precursor PF13639:Ring finger domain
102	HORVU.MOREX.r2.3HG0197130.1	-4.79309	PF07889:Protein of unknown function (DUF1664)
103	HORVU.MOREX.r2.2HG0088590.1	-4.79087	Q42580.1 RecName: Full=Peroxidase 21; Short=Atperox P21; AltName: Full=ATP2a/ATP2b; AltName: Full=PRXR5; Flags: Precursor PF00141:Peroxidase
104	HORVU.MOREX.r2.5HG0364740.1	-4.7811	0
105	HORVU.MOREX.r2.6HG0523360.1	-4.76114	P04784.1 RecName: Full=Chlorophyll a-b binding protein, chloroplastic; AltName: Full=LHCII type I CAB; Short=LHCP; Flags: Precursor PF00504:Chlorophyll A-B binding protein
106	HORVU.MOREX.r2.3HG0267980.1	-4.75383	O81117.2 RecName: Full=Cytochrome P450 94A1; AltName: Full=P450-dependent fatty acid omega-hydroxylase PF00067:Cytochrome P450
107	HORVU.MOREX.r2.2HG0105590.1	-4.75377	0
108	HORVU.MOREX.r2.3HG0228200.1	-4.752	0
109	HORVU.MOREX.r2.2HG0123110.1	-4.72804	P52839.2 RecName: Full=Cytosolic sulfotransferase 12; Short=AtSOT12; AltName: Full=Sulfotransferase 1; Short=AtST1 PF00685:Sulfotransferase domain
110	HORVU.MOREX.r2.1HG0020310.1	-4.67831	Q8LEJ6.2 RecName: Full=Fasciclin-like arabinogalactan protein 11; Flags: Precursor PF02469:Fasciclin domain
111	HORVU.MOREX.r2.3HG0246850.1	-4.6541	Q66GQ6.1 RecName: Full=Type I inositol polyphosphate 5-phosphatase 5; Short=At5PTase5; AltName: Full=Protein BRISTLED 1; AltName: Full=Protein DEFORMED ROOT HAIRS 4 PF03372:Endonuclease/Exonuclease/phosphatase family
112	HORVU.MOREX.r2.7HG0529110.1	-4.5727	Q8L9J9.2 RecName: Full=Probable carbohydrate esterase At4g34215 PF03629:Domain of unknown function (DUF303)
113	HORVU.MOREX.r2.7HG0582200.1	-4.55463	0
114	HORVU.MOREX.r2.5HG0423640.1	-4.54752	PF02458:Transferase family
115	HORVU.MOREX.r2.7HG0607850.1	-4.54003	PF14368:Probable lipid transfer
116	HORVU.MOREX.r2.7HG0593340.1	-4.53833	0
117	HORVU.MOREX.r2.7HG0533450.1	-4.53589	PF04578:Protein of unknown function, DUF594|PF13968:Domain of unknown function (DUF4220)
118	HORVU.MOREX.r2.3HG0245580.1	-4.53377	0
119	HORVU.MOREX.r2.2HG0169660.1	-4.47124	Q7G4G7.1 RecName: Full=Acyl transferase 1; Short=OsAT1; AltName: Full=Protein SPOTTED LEAF 18 PF02458:Transferase family
120	HORVU.MOREX.r2.2HG0143890.1	-4.43819	0
121	HORVU.MOREX.r2.3HG0204830.1	-4.42993	0
122	HORVU.MOREX.r2.5HG0406370.1	-4.42839	Q9SJ81.1 RecName: Full=Fasciclin-like arabinogalactan protein 7; Flags: Precursor PF02469:Fasciclin domain
123	HORVU.MOREX.r2.3HG0225980.1	-4.40276	P92520.1 RecName: Full=Uncharacterized mitochondrial protein AtMg00820; AltName: Full=ORF170 PF07727:Reverse transcriptase (RNA-dependent DNA polymerase)
124	HORVU.MOREX.r2.2HG0162270.1	-4.36964	P23252.1 RecName: Full=Cold-regulated protein 2 -
125	HORVU.MOREX.r2.7HG0546820.1	-4.34849	Q6K602.1 RecName: Full=Bidirectional sugar transporter SWEET15; Short=OsSWEET15 PF03083:Sugar efflux transporter for intercellular exchange
126	HORVU.MOREX.r2.2HG0092750.1	-4.3332	O04886.1 RecName: Full=Pectinesterase 1; Short=PE 1; AltName: Full=Pectin methylesterase; Flags: Precursor PF04043:Plant invertase/pectin methylesterase inhibitor|PF01095:Pectinesterase
127	HORVU.MOREX.r2.4HG0295580.1	-4.30817	Q9LI74.1 RecName: Full=Protein CHUP1, chloroplastic; AltName: Full=Protein CHLOROPLAST UNUSUAL POSITIONING 1 -
128	HORVU.MOREX.r2.4HG0326430.1	-4.30802	Q9T0I5.1 RecName: Full=Proline-rich protein 4; Short=AtPRP4; Flags: Precursor PF01190:Pollen proteins Ole e I like
129	HORVU.MOREX.r2.6HG0517550.1	-4.29709	P04323.1 RecName: Full=Retrovirus-related Pol polyprotein from transposon 17.6; Includes: RecName: Full=Protease; Includes: RecName: Full=Reverse transcriptase; Includes: RecName: Full=Endonuclease PF00078:Reverse transcriptase (RNA-dependent DNA
130	HORVU.MOREX.r2.1HG0073480.1	-4.27479	P04784.1 RecName: Full=Chlorophyll a-b binding protein, chloroplastic; AltName: Full=LHCII type I CAB; Short=LHCP; Flags: Precursor PF00504:Chlorophyll A-B binding protein
131	HORVU.MOREX.r2.3HG0208070.1	-4.26441	D2SMN4.1 RecName: Full=NAC transcription factor NAM-B1 PF02365:No apical meristem (NAM) protein
132	HORVU.MOREX.r2.5HG0356310.1	-4.23451	Q9S9Q9.2 RecName: Full=BTB/POZ domain-containing protein At1g30440 PF00651:BTB/POZ domain|PF03000:NPH3 family
133	HORVU.MOREX.r2.7HG0574560.1	-4.23409	PF00078:Reverse transcriptase (RNA-dependent DNA polymerase)
134	HORVU.MOREX.r2.2HG0096880.1	-4.2329	Q94F40.1 RecName: Full=GDSL esterase/lipase At1g28600; AltName: Full=Extracellular lipase At1g28600; Flags: Precursor PF00657:GDSL-like Lipase/Acylhydrolase
135	HORVU.MOREX.r2.5HG0403680.1	-4.21601	B4FFZ9.1 RecName: Full=Oil body-associated protein 1A PF06884:Protein of unknown function (DUF1264)
136	HORVU.MOREX.r2.5HG0446960.1	-4.2088	Q94CH6.1 RecName: Full=GDSL esterase/lipase EXL3; AltName: Full=Family II extracellular lipase 3; Short=Family II lipase EXL3; Flags: Precursor PF00657:GDSL-like Lipase/Acylhydrolase
137	HORVU.MOREX.r2.3HG0201410.1	-4.20384	0
138	HORVU.MOREX.r2.7HG0537760.1	-4.20315	Q9LV10.1 RecName: Full=Protein NRT1/ PTR FAMILY 2.11; Short=AtNPF2.11; AltName: Full=Nitrate transporter 1.10; AltName: Full=Protein GLUCOSINOLATE TRANSPORTER-2 PF00854:POT family
139	HORVU.MOREX.r2.7HG0535230.1	-4.19811	O22977.1 RecName: Full=Probable lysophospholipase BODYGUARD 3; Short=AtBDG3; Flags: Precursor -
140	HORVU.MOREX.r2.7HG0593080.1	-4.19642	Q56YU0.2 RecName: Full=Aldehyde dehydrogenase family 2 member C4; AltName: Full=ALDH1a; AltName: Full=Protein REDUCED EPIDERMAL FLUORESCENCE 1 PF00171:Aldehyde dehydrogenase family
141	HORVU.MOREX.r2.1HG0030070.1	-4.17774	0
142	HORVU.MOREX.r2.3HG0183950.1	-4.17265	PF04577:Protein of unknown function (DUF563)
143	HORVU.MOREX.r2.2HG0086080.1	-4.16844	P26667.1 RecName: Full=Ribulose bisphosphate carboxylase small chain PW9, chloroplastic; Short=RuBisCO small subunit PW9; Flags: Precursor PF00101:Ribulose bisphosphate carboxylase, small chain|PF12338:Ribulose-1,5-bisphosphate carboxylase small s
144	HORVU.MOREX.r2.5HG0355710.1	-4.13593	0
145	HORVU.MOREX.r2.3HG0182450.1	-4.13176	0
146	HORVU.MOREX.r2.3HG0239850.1	-4.13136	Q8VZN1.1 RecName: Full=Transcription repressor OFP5; AltName: Full=Ovate family protein 5; Short=AtOFP5 PF04844:Transcriptional repressor, ovate
147	HORVU.MOREX.r2.5HG0380050.1	-4.12837	Q9M8K5.1 RecName: Full=Heavy metal-associated isoprenylated plant protein 32; Short=AtHIP32; Flags: Precursor PF00403:Heavy-metal-associated domain
148	HORVU.MOREX.r2.7HG0563610.1	-4.12584	0
149	HORVU.MOREX.r2.7HG0581560.1	-4.11809	Q8LPH6.1 RecName: Full=Transcription factor MYB86; AltName: Full=Myb homolog 4; Short=AtMyb4; AltName: Full=Myb-related protein 86; Short=AtMYB86 PF00249:Myb-like DNA-binding domain
150	HORVU.MOREX.r2.5HG0409960.1	-4.11788	0
151	HORVU.MOREX.r2.6HG0450830.1	-4.0978	Q9FSV7.1 RecName: Full=Sucrose:sucrose 1-fructosyltransferase; AltName: Full=Sucrose 1(F)-fructosyltransferase; AltName: Full=Sucrose:sucrose 1(F)-beta-D-fructosyltransferase; Flags: Precursor PF08244:Glycosyl hydrolases family 32 C terminal|PF002
152	HORVU.MOREX.r2.6HG0485370.1	-4.09654	P92519.1 RecName: Full=Uncharacterized mitochondrial protein AtMg00810; AltName: Full=ORF240b PF07727:Reverse transcriptase (RNA-dependent DNA polymerase)
153	HORVU.MOREX.r2.2HG0136820.1	-4.05055	Q8S340.1 RecName: Full=Purple acid phosphatase 22; Flags: Precursor PF00149:Calcineurin-like phosphoesterase|PF16656:Purple acid Phosphatase, N-terminal domain|PF14008:Iron/zinc purple acid phosphatase-like protein C
154	HORVU.MOREX.r2.4HG0334940.1	-4.02246	O48780.1 RecName: Full=3-ketoacyl-CoA synthase 11; Short=KCS-11; AltName: Full=Very long-chain fatty acid condensing enzyme 11; Short=VLCFA condensing enzyme 11 PF08541:3-Oxoacyl-[acyl-carrier-protein (ACP)] synthase III C terminal|PF08392:FAE1/Ty
155	HORVU.MOREX.r2.4HG0324210.1	-4.01955	0
156	HORVU.MOREX.r2.2HG0154720.1	-4.00935	Q50EK3.1 RecName: Full=Cytochrome P450 704C1; AltName: Full=Cytochrome P450 CYPD [Pinus taeda] PF00067:Cytochrome P450
157	HORVU.MOREX.r2.7HG0560610.1	-4.00694	0
158	HORVU.MOREX.r2.7HG0623340.1	-4.00377	Q6ICL3.1 RecName: Full=Transport and Golgi organization protein 2 homolog PF05742:Transport and Golgi organisation 2
159	HORVU.MOREX.r2.3HG0244020.1	-4.00099	0
160	HORVU.MOREX.r2.2HG0154360.1	-3.98227	Q7XQ83.1 RecName: Full=Protein SPIRAL1-like 4 -
161	HORVU.MOREX.r2.2HG0101600.1	-3.9742	Q7XI41.1 RecName: Full=Probable trehalose-phosphate phosphatase 3; Short=OsTPP3; AltName: Full=Trehalose 6-phosphate phosphatase PF02358:Trehalose-phosphatase
162	HORVU.MOREX.r2.3HG0268720.1	-3.95894	0
163	HORVU.MOREX.r2.2HG0087410.1	-3.95422	Q1PFI4.2 RecName: Full=F-box protein At1g60400 -
164	HORVU.MOREX.r2.7HG0602380.1	-3.94139	Q9SBQ9.1 RecName: Full=Flavonoid 3'-monooxygenase; AltName: Full=Cytochrome P450 75B2; AltName: Full=Flavonoid 3'-hydroxylase [Petunia x hybrida] PF00067:Cytochrome P450
165	HORVU.MOREX.r2.6HG0453330.1	-3.92321	0
166	HORVU.MOREX.r2.4HG0344110.1	-3.90467	Q9LHN7.1 RecName: Full=Probable polyamine transporter At3g13620 PF13520:Amino acid permease
167	HORVU.MOREX.r2.3HG0234870.1	-3.90001	Q93Z92.1 RecName: Full=E3 ubiquitin-protein ligase At4g11680; AltName: Full=RING finger protein At4g11680 PF13639:Ring finger domain
168	HORVU.MOREX.r2.1HG0067320.1	-3.89219	P39101.1 RecName: Full=Protein CAJ1 PF00226:DnaJ domain|PF13370:4Fe-4S single cluster domain of Ferredoxin I
169	HORVU.MOREX.r2.3HG0247990.1	-3.88572	Q40636.2 RecName: Full=Expansin-A2; AltName: Full=Alpha-expansin-2; AltName: Full=OsEXP2; AltName: Full=OsEXPA2; AltName: Full=OsaEXPa1.23; AltName: Full=RiExB; AltName: Full=RiExC; Flags: Precursor PF03330:Rare lipoprotein A (RlpA)-like double-ps
170	HORVU.MOREX.r2.2HG0124400.1	-3.8796	O64864.1 RecName: Full=Protein YLS3; AltName: Full=Protein YELLOW-LEAF-SPECIFIC GENE 3; AltName: Full=Xylogen-like protein 9; Short=AtXYLP9; Flags: Precursor PF14368:Probable lipid transfer
171	HORVU.MOREX.r2.1HG0042000.1	-3.87099	0
172	HORVU.MOREX.r2.5HG0403420.1	-3.83909	Q9SX78.1 RecName: Full=Probable carboxylesterase 2; AltName: Full=AtCXE2 PF07859:alpha/beta hydrolase fold
173	HORVU.MOREX.r2.6HG0495020.1	-3.81918	Q9LHJ2.1 RecName: Full=UDP-glycosyltransferase 82A1 PF00201:UDP-glucoronosyl and UDP-glucosyl transferase
174	HORVU.MOREX.r2.5HG0424080.1	-3.81444	Q8H157.1 RecName: Full=Protein NRT1/ PTR FAMILY 4.6; Short=AtNPF4.6; AltName: Full=Nitrate transporter 1.2; AltName: Full=Nitrate transporter NTL1; AltName: Full=Protein ABA-IMPORTING TRANSPORTER 1 PF00854:POT family
175	HORVU.MOREX.r2.6HG0499580.1	-3.80269	A4IF94.1 RecName: Full=Hippocampus abundant transcript-like protein 1; AltName: Full=Major facilitator superfamily domain-containing 14B PF07690:Major Facilitator Superfamily
176	HORVU.MOREX.r2.1HG0013460.1	-3.80226	A7QEU4.2 RecName: Full=Peroxidase 5; Flags: Precursor PF00141:Peroxidase
177	HORVU.MOREX.r2.4HG0347900.1	-3.79959	P0DKI6.1 RecName: Full=Probable receptor-like protein kinase At1g33260 PF00069:Protein kinase domain
178	HORVU.MOREX.r2.2HG0088270.1	-3.7992	Q9SN74.1 RecName: Full=Transcription factor bHLH47; AltName: Full=Basic helix-loop-helix protein 47; Short=AtbHLH47; Short=bHLH 47; AltName: Full=Protein POPEYE; AltName: Full=Transcription factor EN 139; AltName: Full=bHLH transcription factor bHLH0
179	HORVU.MOREX.r2.7HG0614010.1	-3.79377	Q7XL73.1 RecName: Full=Protein PYRICULARIA ORYZAE RESISTANCE 21; Short=Pi21 -
180	HORVU.MOREX.r2.2HG0156750.1	-3.77616	Q9C7Z9.2 RecName: Full=Serine carboxypeptidase-like 18; Flags: Precursor PF00450:Serine carboxypeptidase
181	HORVU.MOREX.r2.3HG0274970.1	-3.76991	Q38J50.1 RecName: Full=Tricetin 3',4',5'-O-trimethyltransferase; Short=TaOMT2; AltName: Full=Caffeic acid 3-O-methyltransferase; Short=TaCM; AltName: Full=Flavone O-methyltransferase 2 PF00891:O-methyltransferase|PF08100:Dimerisation domain
182	HORVU.MOREX.r2.1HG0065580.1	-3.7685	Q8S3D2.1 RecName: Full=Transcription factor bHLH87; AltName: Full=Basic helix-loop-helix protein 87; Short=AtbHLH87; Short=bHLH 87; AltName: Full=Transcription factor EN 121; AltName: Full=bHLH transcription factor bHLH087 -
183	HORVU.MOREX.r2.3HG0248820.1	-3.76108	Q56Z59.2 RecName: Full=Patellin-3 PF03765:CRAL/TRIO, N-terminal domain|PF00650:CRAL/TRIO domain
184	HORVU.MOREX.r2.1HG0004870.1	-3.73375	Q9LFF9.1 RecName: Full=Soluble inorganic pyrophosphatase 4; AltName: Full=Pyrophosphate phospho-hydrolase 4; Short=PPase 4 PF00719:Inorganic pyrophosphatase
185	HORVU.MOREX.r2.3HG0253330.1	-3.70897	P05100.1 RecName: Full=DNA-3-methyladenine glycosylase 1; AltName: Full=3-methyladenine-DNA glycosylase I, constitutive; Short=TAG I; AltName: Full=DNA-3-methyladenine glycosidase I; AltName: Full=DNA-3-methyladenine glycosylase I PF03352:Methylad
186	HORVU.MOREX.r2.7HG0621880.1	-3.69685	Q39214.1 RecName: Full=Disease resistance protein RPM1; AltName: Full=Resistance to Pseudomonas syringae protein 3 PF00931:NB-ARC domain
187	HORVU.MOREX.r2.4HG0321230.1	-3.69289	PF05664:Plant family of unknown function (DUF810)
188	HORVU.MOREX.r2.5HG0423940.1	-3.68301	Q08632.1 RecName: Full=Short-chain type dehydrogenase/reductase PF00106:short chain dehydrogenase
189	HORVU.MOREX.r2.1HG0044650.1	-3.66154	Q336T5.2 RecName: Full=Expansin-B3; AltName: Full=Beta-expansin-3; AltName: Full=OsEXPB3; AltName: Full=OsaEXPb1.10; Flags: Precursor PF01357:Pollen allergen|PF03330:Rare lipoprotein A (RlpA)-like double-psi beta-barrel
190	HORVU.MOREX.r2.2HG0155090.1	-3.65054	Q7XU38.3 RecName: Full=Cytochrome P450 87A3 PF00067:Cytochrome P450
191	HORVU.MOREX.r2.2HG0135260.1	-3.58461	PF16207:RAWUL domain RING finger- and WD40-associated ubiquitin-like
192	HORVU.MOREX.r2.4HG0316490.1	-3.57346	Q0WR59.2 RecName: Full=Probable inactive receptor kinase At5g10020; Flags: Precursor PF07714:Protein tyrosine kinase
193	HORVU.MOREX.r2.3HG0198790.1	-3.56805	Q0DKA5.1 RecName: Full=Acyl transferase 7; Short=OsAT7 PF02458:Transferase family
194	HORVU.MOREX.r2.7HG0621290.1	-3.56001	P27626.1 RecName: Full=Senescence-associated protein DIN1 PF00581:Rhodanese-like domain
195	HORVU.MOREX.r2.4HG0341970.1	-3.55958	P10290.1 RecName: Full=Anthocyanin regulatory C1 protein PF00249:Myb-like DNA-binding domain
196	HORVU.MOREX.r2.3HG0225160.1	-3.55843	Q9MAH1.1 RecName: Full=TPR repeat-containing thioredoxin TTL1; AltName: Full=Tetratricopeptide repeat thioredoxin-like 1 PF00085:Thioredoxin|PF13414:TPR repeat
197	HORVU.MOREX.r2.3HG0256100.1	-3.5543	0
198	HORVU.MOREX.r2.2HG0154150.1	-3.54691	PF13639:Ring finger domain
199	HORVU.MOREX.r2.4HG0330300.1	-3.54215	Q8L7J2.1 RecName: Full=Beta-glucosidase 6; Short=Os3bglu6; Flags: Precursor PF00232:Glycosyl hydrolase family 1
200	HORVU.MOREX.r2.1HG0070360.1	-3.54098	Q9M363.1 RecName: Full=Cytochrome b561 and DOMON domain-containing protein At3g61750; AltName: Full=Protein b561A.tha9; Flags: Precursor -
201	HORVU.MOREX.r2.4HG0343610.1	-3.54093	Q94LW3.1 RecName: Full=Homeobox protein knotted-1-like 3; AltName: Full=Homeobox protein HOS66 PF03789:ELK domain|PF05920:Homeobox KN domain|PF03790:KNOX1 domain|PF03791:KNOX2 domain
202	HORVU.MOREX.r2.3HG0187470.1	-3.53704	Q9M9C5.1 RecName: Full=Probable leucine-rich repeat receptor-like protein kinase At1g68400; Flags: Precursor PF00069:Protein kinase domain|PF08263:Leucine rich repeat N-terminal domain
203	HORVU.MOREX.r2.7HG0609070.1	-3.5232	PF14383:DUF761-associated sequence motif|PF14309:Domain of unknown function (DUF4378)
204	HORVU.MOREX.r2.4HG0320050.1	-3.51833	Q9LY46.1 RecName: Full=Protein ESKIMO 1; AltName: Full=Protein trichome birefringence-like 29 PF14416:PMR5 N terminal Domain|PF13839:GDSL/SGNH-like Acyl-Esterase family found in Pmr5 and Cas1p
205	HORVU.MOREX.r2.2HG0143790.1	-3.49996	0
206	HORVU.MOREX.r2.7HG0619760.1	-3.4961	0
207	HORVU.MOREX.r2.7HG0591880.1	-3.48252	P50472.1 RecName: Full=Probable glutathione S-transferase BZ2; AltName: Full=Protein bronze-2 PF13410:Glutathione S-transferase, C-terminal domain|PF13417:Glutathione S-transferase, N-terminal domain
208	HORVU.MOREX.r2.5HG0442420.1	-3.481	Q9FHK7.1 RecName: Full=Probable leucine-rich repeat receptor-like protein kinase At5g05160; Flags: Precursor PF13855:Leucine rich repeat
209	HORVU.MOREX.r2.5HG0406800.1	-3.47916	Q9LXU9.1 RecName: Full=IRK-interacting protein -
210	HORVU.MOREX.r2.3HG0238210.1	-3.47077	Q942D4.1 RecName: Full=BURP domain-containing protein 3; Short=OsBURP03; Flags: Precursor PF03181:BURP domain
211	HORVU.MOREX.r2.4HG0336630.1	-3.4659	Q50EK1.1 RecName: Full=Cytochrome P450 716B1; AltName: Full=Cytochrome P450 CYPA1 PF00067:Cytochrome P450
212	HORVU.MOREX.r2.3HG0237550.1	-3.46062	Q8L4B0.1 RecName: Full=Probable galacturonosyltransferase 15 PF01501:Glycosyl transferase family 8
213	HORVU.MOREX.r2.4HG0346590.1	-3.44664	Q9LD07.1 RecName: Full=Expansin-B7; AltName: Full=Beta-expansin-7; AltName: Full=OsEXPB7; AltName: Full=OsaEXPb1.12; Flags: Precursor PF03330:Rare lipoprotein A (RlpA)-like double-psi beta-barrel|PF01357:Pollen allergen
214	HORVU.MOREX.r2.3HG0246840.1	-3.43846	Q9ZVC7.2 RecName: Full=Xylogen-like protein 11; Flags: Precursor PF14368:Probable lipid transfer
215	HORVU.MOREX.r2.1HG0077830.1	-3.42105	0
216	HORVU.MOREX.r2.2HG0090850.1	-3.40408	A4II73.2 RecName: Full=Esterase OVCA2; AltName: Full=Ovarian cancer-associated gene 2 protein homolog PF03959:Serine hydrolase (FSH1)
217	HORVU.MOREX.r2.3HG0197750.1	-3.39908	0
218	HORVU.MOREX.r2.4HG0343140.1	-3.3844	Q9FMY1.1 RecName: Full=Cytochrome P450 86B1 PF00067:Cytochrome P450
219	HORVU.MOREX.r2.1HG0067890.1	-3.37683	D3UAG0.1 RecName: Full=UDP-glycosyltransferase 71K1; AltName: Full=UDP-glucose:chalcone 2'-O-glucosyltransferase; AltName: Full=UDP-glucose:flavonol 2'-O-glucosyltransferase PF00201:UDP-glucoronosyl and UDP-glucosyl transferase
220	HORVU.MOREX.r2.4HG0296280.1	-3.37356	Q9FE20.1 RecName: Full=Serine/threonine-protein kinase PBS1; AltName: Full=AvrPphB susceptible protein 1 PF00069:Protein kinase domain
221	HORVU.MOREX.r2.6HG0507740.1	-3.36297	PF04195:Putative gypsy type transposon
222	HORVU.MOREX.r2.6HG0496770.1	-3.35925	PF13855:Leucine rich repeat
223	HORVU.MOREX.r2.2HG0174220.1	-3.35642	Q9FMY1.1 RecName: Full=Cytochrome P450 86B1 PF00067:Cytochrome P450
224	HORVU.MOREX.r2.3HG0238830.1	-3.35494	Q9FUD1.1 RecName: Full=Profilin-A PF00235:Profilin
225	HORVU.MOREX.r2.7HG0554600.1	-3.34991	Q9T041.2 RecName: Full=Microtubule-associated protein TORTIFOLIA1; AltName: Full=Microtubule-associated protein SPIRAL2; AltName: Full=Protein CONVOLUTA -
226	HORVU.MOREX.r2.2HG0156170.1	-3.34691	0
227	HORVU.MOREX.r2.3HG0195950.1	-3.33928	Q8RWW0.1 RecName: Full=Receptor-like serine/threonine-protein kinase ALE2; AltName: Full=Protein ABNORMAL LEAF SHAPE 2; Flags: Precursor PF07714:Protein tyrosine kinase
228	HORVU.MOREX.r2.6HG0467230.1	-3.33892	F4IPI4.1 RecName: Full=Rhodanese-like domain-containing protein 17; AltName: Full=Sulfurtransferase 17; Short=AtStr17 PF00581:Rhodanese-like domain
229	HORVU.MOREX.r2.3HG0203620.1	-3.33782	Q8VY22.1 RecName: Full=Protein trichome birefringence-like 38 PF14416:PMR5 N terminal Domain|PF13839:GDSL/SGNH-like Acyl-Esterase family found in Pmr5 and Cas1p
230	HORVU.MOREX.r2.7HG0556270.1	-3.33133	Q9XF43.1 RecName: Full=3-ketoacyl-CoA synthase 6; Short=KCS-6; AltName: Full=Cuticular protein 1; AltName: Full=Eceriferum 6; AltName: Full=Very long-chain fatty acid condensing enzyme 6; Short=VLCFA condensing enzyme 6 PF08392:FAE1/Type III polyk
231	HORVU.MOREX.r2.1HG0073490.1	-3.31891	P68539.1 RecName: Full=Cytochrome c oxidase subunit 1; AltName: Full=Cytochrome c oxidase polypeptide I >P68540.1 RecName: Full=Cytochrome c oxidase subunit 1; AltName: Full=Cytochrome c oxidase polypeptide I PF00115:Cytochrome C and Quinol oxidas
232	HORVU.MOREX.r2.2HG0087420.1	-3.30091	Q6ZBZ2.1 RecName: Full=Germin-like protein 8-14; AltName: Full=Germin-like protein 1; AltName: Full=Germin-like protein 5; Short=OsGER5; Flags: Precursor PF00190:Cupin
233	HORVU.MOREX.r2.1HG0064190.1	-3.28123	Q5ZBY9.1 RecName: Full=Photosystem II reaction center W protein, chloroplastic; AltName: Full=PSII 6.1 kDa protein; Flags: Precursor PF07123:Photosystem II reaction centre W protein (PsbW)
234	HORVU.MOREX.r2.2HG0090840.1	-3.27862	PF03959:Serine hydrolase (FSH1)
235	HORVU.MOREX.r2.7HG0564780.1	-3.27605	0
236	HORVU.MOREX.r2.2HG0136190.1	-3.26784	0
237	HORVU.MOREX.r2.6HG0508110.1	-3.26061	Q6FUJ0.1 RecName: Full=Dynein light chain 1, cytoplasmic PF01221:Dynein light chain type 1
238	HORVU.MOREX.r2.7HG0595870.1	-3.25611	Q9LYD3.1 RecName: Full=Dehydration-responsive element-binding protein 3; AltName: Full=Protein TINY 2 PF00847:AP2 domain
239	HORVU.MOREX.r2.1HG0078280.1	-3.25405	Q9SBQ9.1 RecName: Full=Flavonoid 3'-monooxygenase; AltName: Full=Cytochrome P450 75B2; AltName: Full=Flavonoid 3'-hydroxylase [Petunia x hybrida] PF00067:Cytochrome P450
240	HORVU.MOREX.r2.5HG0384320.1	-3.2466	Q8VZW3.1 RecName: Full=Probable chalcone--flavonone isomerase 3; Short=Chalcone isomerase 3; AltName: Full=Chalcone isomerase-like 1 PF02431:Chalcone-flavanone isomerase
241	HORVU.MOREX.r2.2HG0090880.1	-3.24567	Q9SG80.1 RecName: Full=Alpha-L-arabinofuranosidase 1; Short=AtASD1; AltName: Full=Beta-D-xylosidase; Flags: Precursor PF06964:Alpha-L-arabinofuranosidase C-terminus
242	HORVU.MOREX.r2.4HG0282590.1	-3.23483	0
243	HORVU.MOREX.r2.6HG0478960.1	-3.21294	Q6Z6D6.1 RecName: Full=Cytochrome P450 734A2 PF00067:Cytochrome P450
244	HORVU.MOREX.r2.6HG0458180.1	-3.20318	O81032.1 RecName: Full=Probable L-gulonolactone oxidase 6; Short=AtGulLO6; Flags: Precursor PF04030:D-arabinono-1,4-lactone oxidase|PF01565:FAD binding domain
245	HORVU.MOREX.r2.5HG0389930.1	-3.20193	PF03760:Late embryogenesis abundant (LEA) group 1
246	HORVU.MOREX.r2.1HG0052100.1	-3.19973	PF04398:Protein of unknown function, DUF538
247	HORVU.MOREX.r2.4HG0276350.1	-3.18711	Q84MB3.1 RecName: Full=1-aminocyclopropane-1-carboxylate oxidase homolog 1 PF14226:non-haem dioxygenase in morphine synthesis N-terminal|PF03171:2OG-Fe(II) oxygenase superfamily
248	HORVU.MOREX.r2.7HG0529470.1	-3.1855	PF13639:Ring finger domain
249	HORVU.MOREX.r2.2HG0086050.1	-3.18203	P00871.2 RecName: Full=Ribulose bisphosphate carboxylase small chain PWS4.3, chloroplastic; Short=RuBisCO small subunit PWS4.3; Flags: Precursor PF12338:Ribulose-1,5-bisphosphate carboxylase small subunit|PF00101:Ribulose bisphosphate carboxylase,
250	HORVU.MOREX.r2.7HG0591250.1	-3.17556	Q6Z8L2.1 RecName: Full=Putative laccase-9; AltName: Full=Benzenediol:oxygen oxidoreductase 9; AltName: Full=Diphenol oxidase 9; AltName: Full=Urishiol oxidase 9; Flags: Precursor PF00394:Multicopper oxidase|PF07731:Multicopper oxidase|PF07732:Mult
251	HORVU.MOREX.r2.5HG0366980.1	-3.17377	PF04398:Protein of unknown function, DUF538
252	HORVU.MOREX.r2.7HG0565770.1	-3.17334	0
253	HORVU.MOREX.r2.5HG0357790.1	-3.15448	PF02519:Auxin responsive protein
254	HORVU.MOREX.r2.5HG0437190.1	-3.15099	Q8S3X0.1 RecName: Full=Chalcone--flavonone isomerase; Short=Chalcone isomerase PF02431:Chalcone-flavanone isomerase
255	HORVU.MOREX.r2.1HG0054350.1	-3.14868	Q9SCP6.1 RecName: Full=UDP-glycosyltransferase 73D1 PF00201:UDP-glucoronosyl and UDP-glucosyl transferase
256	HORVU.MOREX.r2.7HG0579230.1	-3.1436	Q84UP7.1 RecName: Full=Probable mixed-linked glucan synthase 6; AltName: Full=1,3;1,4-beta-D-glucan synthase 6; AltName: Full=Cellulose synthase-like protein F6; AltName: Full=OsCslF6 PF03552:Cellulose synthase
257	HORVU.MOREX.r2.5HG0389250.1	-3.14032	0
258	HORVU.MOREX.r2.2HG0150970.1	-3.12357	O49561.2 RecName: Full=Gibberellin 2-beta-dioxygenase 8; AltName: Full=GA 2-oxidase 8; AltName: Full=Gibberellin 2-beta-hydroxylase 8; AltName: Full=Gibberellin 2-oxidase 8 PF03171:2OG-Fe(II) oxygenase superfamily|PF14226:non-haem dioxygenase in m
259	HORVU.MOREX.r2.3HG0253420.1	-3.12002	Q9SFB5.1 RecName: Full=Serine carboxypeptidase-like 27; Flags: Precursor PF00450:Serine carboxypeptidase
260	HORVU.MOREX.r2.2HG0179370.1	-3.11751	Q9SBQ9.1 RecName: Full=Flavonoid 3'-monooxygenase; AltName: Full=Cytochrome P450 75B2; AltName: Full=Flavonoid 3'-hydroxylase [Petunia x hybrida] PF00067:Cytochrome P450
261	HORVU.MOREX.r2.2HG0156590.1	-3.11676	Q84WW5.1 RecName: Full=Vesicle-associated protein 1-3; AltName: Full=Plant VAP homolog 13; Short=AtPVA13; AltName: Full=VAMP-associated protein 1-3; Contains: RecName: Full=Vesicle-associated protein 1-3, N-terminally processed PF00635:MSP (Major
262	HORVU.MOREX.r2.2HG0095020.1	-3.11513	Q9SCU0.1 RecName: Full=Short-chain dehydrogenase reductase 2a; Short=AtSDR2a PF00106:short chain dehydrogenase
263	HORVU.MOREX.r2.5HG0425320.1	-3.11407	Q9LIE5.1 RecName: Full=Protein FAR-RED ELONGATED HYPOCOTYL 3 PF03101:FAR1 DNA-binding domain|PF10551:MULE transposase domain
264	HORVU.MOREX.r2.3HG0238690.1	-3.11315	Q9SX31.1 RecName: Full=Proline-rich receptor-like protein kinase PERK9; AltName: Full=Proline-rich extensin-like receptor kinase 9; Short=AtPERK9 PF07714:Protein tyrosine kinase
265	HORVU.MOREX.r2.4HG0290970.1	-3.10974	Q53PH2.1 RecName: Full=Transcription factor PCF3 PF03634:TCP family transcription factor
266	HORVU.MOREX.r2.2HG0172230.1	-3.10231	P26018.1 RecName: Full=Chalcone synthase 1; AltName: Full=Naringenin-chalcone synthase 1 PF02797:Chalcone and stilbene synthases, C-terminal domain|PF00195:Chalcone and stilbene synthases, N-terminal domain
267	HORVU.MOREX.r2.7HG0553280.1	-3.08349	Q67UL3.1 RecName: Full=Probable auxin efflux carrier component 1c; Short=OsPIN1c; AltName: Full=OsPIN1a PF03547:Membrane transport protein
268	HORVU.MOREX.r2.2HG0158440.1	-3.08064	Q7XLD4.2 RecName: Full=Zinc transporter 3; AltName: Full=ZRT/IRT-like protein 3; Short=OsZIP3; Flags: Precursor PF02535:ZIP Zinc transporter
269	HORVU.MOREX.r2.6HG0517650.1	-3.08037	Q9SDZ9.1 RecName: Full=Purple acid phosphatase 2; AltName: Full=Manganese(II) purple acid phosphatase 2; Flags: Precursor PF14008:Iron/zinc purple acid phosphatase-like protein C|PF16656:Purple acid Phosphatase, N-terminal domain|PF00149:Calcineur
270	HORVU.MOREX.r2.1HG0014000.1	-3.06968	0
271	HORVU.MOREX.r2.3HG0240970.1	-3.06804	PF14009:Domain of unknown function (DUF4228)
272	HORVU.MOREX.r2.4HG0287430.1	-3.06334	Q9T0F7.1 RecName: Full=Glucuronoxylan 4-O-methyltransferase 2 PF04669:Polysaccharide biosynthesis
273	HORVU.MOREX.r2.2HG0153230.1	-3.0623	Q39117.1 RecName: Full=Trihelix transcription factor GT-2; AltName: Full=Trihelix DNA-binding protein GT-2 PF13837:Myb/SANT-like DNA-binding domain
274	HORVU.MOREX.r2.3HG0204700.1	-3.06086	P81898.2 RecName: Full=Peptide-N4-(N-acetyl-beta-glucosaminyl)asparagine amidase A; Short=PNGase A; AltName: Full=Glycopeptide N-glycosidase; AltName: Full=N-glycanase; Contains: RecName: Full=Peptide-N4-(N-acetyl-beta-glucosaminyl)asparagine amidase
275	HORVU.MOREX.r2.3HG0187630.1	-3.05692	A3DH97.1 RecName: Full=Anti-sigma-I factor RsgI6; AltName: Full=Endo-1,4-beta-xylanase PF00331:Glycosyl hydrolase family 10
276	HORVU.MOREX.r2.5HG0402060.1	-3.05025	PF13639:Ring finger domain
277	HORVU.MOREX.r2.1HG0032090.1	-3.04953	Q9AV71.1 RecName: Full=Cellulose synthase A catalytic subunit 7 [UDP-forming]; AltName: Full=OsCesA7 PF03552:Cellulose synthase|PF14569:Zinc-binding RING-finger
278	HORVU.MOREX.r2.1HG0005990.1	-3.04683	Q43250.1 RecName: Full=3-hydroxyindolin-2-one monooxygenase; AltName: Full=Cytochrome P450 71C1; AltName: Full=Protein benzoxazineless 4 PF00067:Cytochrome P450
279	HORVU.MOREX.r2.2HG0081610.1	-3.04284	P53415.1 RecName: Full=Chalcone synthase 2; AltName: Full=Naringenin-chalcone synthase 2 PF00195:Chalcone and stilbene synthases, N-terminal domain|PF02797:Chalcone and stilbene synthases, C-terminal domain
280	HORVU.MOREX.r2.1HG0073500.1	-3.03245	P04784.1 RecName: Full=Chlorophyll a-b binding protein, chloroplastic; AltName: Full=LHCII type I CAB; Short=LHCP; Flags: Precursor PF00504:Chlorophyll A-B binding protein
281	HORVU.MOREX.r2.5HG0412580.1	-3.03245	Q7XUR3.2 RecName: Full=Putative alpha-L-fucosidase 1; AltName: Full=Alpha-L-fucoside fucohydrolase; Flags: Precursor PF01120:Alpha-L-fucosidase
282	HORVU.MOREX.r2.3HG0256590.1	-3.03228	Q0JH50.1 RecName: Full=Gibberellin 20 oxidase 2; AltName: Full=GA 20-oxidase 2; AltName: Full=Gibberellin C-20 oxidase 2; AltName: Full=Os20ox2; AltName: Full=Protein semidwarf-1 >P0C5H5.1 RecName: Full=Gibberellin 20 oxidase 2; AltName: Full=GA 20-o
283	HORVU.MOREX.r2.2HG0129140.1	-3.02938	Q9LVH4.1 RecName: Full=Protein C2-DOMAIN ABA-RELATED 4; AltName: Full=C2 domain-containing protein; Short=AtC2; AltName: Full=GTPase activating protein 1; Short=AtGAP1 PF00168:C2 domain
284	HORVU.MOREX.r2.2HG0113870.1	-3.00898	Q7GCM7.1 RecName: Full=Xylanase inhibitor protein 1; AltName: Full=Class III chitinase homolog a; AltName: Full=RIXI protein; Flags: Precursor PF00704:Glycosyl hydrolases family 18
285	HORVU.MOREX.r2.7HG0558300.1	-3.00568	C3W7B0.1 RecName: Full=UDP-glucose:2-hydroxyflavanone C-glucosyltransferase; Short=OsCGT PF00201:UDP-glucoronosyl and UDP-glucosyl transferase
286	HORVU.MOREX.r2.1HG0053570.1	-2.99922	Q9LSB1.1 RecName: Full=UDP-glucuronate:xylan alpha-glucuronosyltransferase 1; Short=UDP-GlcA:xylan glucuronyltransferase 1; AltName: Full=Glycogenin-like protein 1; AltName: Full=Plant glycogenin-like starch initiation protein 1; AltName: Full=Protei
287	HORVU.MOREX.r2.6HG0498080.1	-2.99651	Q8LBQ7.2 RecName: Full=Ethylene-responsive transcription factor ERF034 PF00847:AP2 domain
288	HORVU.MOREX.r2.4HG0346300.1	-2.99054	Q9SU35.1 RecName: Full=pEARLI1-like lipid transfer protein 1; AltName: Full=Protein AZELAIC ACID INDUCED 1; Flags: Precursor PF14547:Hydrophobic seed protein
289	HORVU.MOREX.r2.6HG0451610.1	-2.98575	Q8VYY5.1 RecName: Full=Receptor-like serine/threonine-protein kinase NCRK; Flags: Precursor PF00069:Protein kinase domain
290	HORVU.MOREX.r2.4HG0334210.1	-2.98416	Q9XF43.1 RecName: Full=3-ketoacyl-CoA synthase 6; Short=KCS-6; AltName: Full=Cuticular protein 1; AltName: Full=Eceriferum 6; AltName: Full=Very long-chain fatty acid condensing enzyme 6; Short=VLCFA condensing enzyme 6 PF08392:FAE1/Type III polyk
291	HORVU.MOREX.r2.1HG0046030.1	-2.9816	Q9LYD3.1 RecName: Full=Dehydration-responsive element-binding protein 3; AltName: Full=Protein TINY 2 PF00847:AP2 domain
292	HORVU.MOREX.r2.2HG0171570.1	-2.98069	Q9FLG1.1 RecName: Full=Beta-D-xylosidase 4; Short=AtBXL4; Flags: Precursor PF14310:Fibronectin type III-like domain|PF01915:Glycosyl hydrolase family 3 C-terminal domain|PF00933:Glycosyl hydrolase family 3 N terminal domain
293	HORVU.MOREX.r2.2HG0118190.1	-2.97397	PF04195:Putative gypsy type transposon
294	HORVU.MOREX.r2.4HG0330890.1	-2.96814	Q9SGZ5.2 RecName: Full=Probable beta-D-xylosidase 7; Short=AtBXL7; Flags: Precursor PF14310:Fibronectin type III-like domain|PF00933:Glycosyl hydrolase family 3 N terminal domain|PF01915:Glycosyl hydrolase family 3 C-terminal domain
295	HORVU.MOREX.r2.1HG0064430.1	-2.95856	P04784.1 RecName: Full=Chlorophyll a-b binding protein, chloroplastic; AltName: Full=LHCII type I CAB; Short=LHCP; Flags: Precursor PF00504:Chlorophyll A-B binding protein
296	HORVU.MOREX.r2.5HG0447630.1	-2.94852	Q9FLU5.1 RecName: Full=Heavy metal-associated isoprenylated plant protein 9; Short=AtHIP09; Flags: Precursor PF00403:Heavy-metal-associated domain
297	HORVU.MOREX.r2.5HG0366940.1	-2.93085	Q9SYJ2.1 RecName: Full=Probable glycerol-3-phosphate acyltransferase 3; Short=AtGPAT3 PF01553:Acyltransferase
298	HORVU.MOREX.r2.2HG0171200.1	-2.92719	O23791.1 RecName: Full=Fruit bromelain; AltName: Allergen=Ana c 2; Flags: Precursor PF00112:Papain family cysteine protease|PF08246:Cathepsin propeptide inhibitor domain (I29)
299	HORVU.MOREX.r2.3HG0231300.1	-2.92492	O49459.1 RecName: Full=NAC domain-containing protein 73; Short=ANAC073; AltName: Full=Protein SECONDARY WALL-ASSOCIATED NAC DOMAIN PROTEIN 2 PF02365:No apical meristem (NAM) protein
300	HORVU.MOREX.r2.2HG0151710.1	-2.92272	Q9FMW4.1 RecName: Full=Putative GEM-like protein 8 PF02893:GRAM domain
301	HORVU.MOREX.r2.6HG0471060.1	-2.9201	Q0V7T5.1 RecName: Full=Probable receptor-like protein kinase At1g80640; Flags: Precursor PF00069:Protein kinase domain
302	HORVU.MOREX.r2.2HG0083480.1	-2.91282	Q42798.1 RecName: Full=3,9-dihydroxypterocarpan 6A-monooxygenase; AltName: Full=Cytochrome P450 93A1; AltName: Full=Dihydroxypterocarpan 6a-hydroxylase; Short=D6aH PF00067:Cytochrome P450
303	HORVU.MOREX.r2.2HG0130300.1	-2.8972	Q69L99.1 RecName: Full=Laccase-14; AltName: Full=Benzenediol:oxygen oxidoreductase 14; AltName: Full=Diphenol oxidase 14; AltName: Full=Urishiol oxidase 14; Flags: Precursor PF07731:Multicopper oxidase|PF00394:Multicopper oxidase|PF07732:Multicopp
304	HORVU.MOREX.r2.6HG0462450.1	-2.89205	O65375.1 RecName: Full=Leucine-rich repeat extensin-like protein 1; Short=AtLRX1; Short=LRR/EXTENSIN1; AltName: Full=Cell wall hydroxyproline-rich glycoprotein; Flags: Precursor PF13855:Leucine rich repeat
305	HORVU.MOREX.r2.2HG0158820.1	-2.88587	0
306	HORVU.MOREX.r2.6HG0507750.1	-2.88529	0
307	HORVU.MOREX.r2.1HG0016480.1	-2.88395	Q9ZT66.1 RecName: Full=Endo-1,3;1,4-beta-D-glucanase; Flags: Precursor PF01738:Dienelactone hydrolase family
308	HORVU.MOREX.r2.6HG0505200.1	-2.88046	Q9LXV0.1 RecName: Full=UDP-glycosyltransferase 92A1 PF00201:UDP-glucoronosyl and UDP-glucosyl transferase
309	HORVU.MOREX.r2.5HG0385190.1	-2.87143	O80919.2 RecName: Full=Protein trichome birefringence-like 34 PF14416:PMR5 N terminal Domain|PF13839:GDSL/SGNH-like Acyl-Esterase family found in Pmr5 and Cas1p
310	HORVU.MOREX.r2.1HG0035950.1	-2.86869	Q9SJQ1.1 RecName: Full=Leucine-rich repeat receptor-like protein kinase PXC1; AltName: Full=Protein PXY/TDR-CORRELATED 1; Flags: Precursor PF00069:Protein kinase domain
311	HORVU.MOREX.r2.4HG0305830.1	-2.85484	Q9LNG5.1 RecName: Full=Serine/threonine-protein phosphatase 7 long form homolog PF10536:Plant mobile domain
312	HORVU.MOREX.r2.3HG0213550.1	-2.85273	Q8LPN7.1 RecName: Full=E3 ubiquitin-protein ligase RING1-like; AltName: Full=RING finger protein 1 PF14369:zinc-ribbon|PF13639:Ring finger domain
313	HORVU.MOREX.r2.2HG0098070.1	-2.84109	Q9LT10.1 RecName: Full=Probable carboxylesterase 18; AltName: Full=AtCXE18 PF07859:alpha/beta hydrolase fold
314	HORVU.MOREX.r2.2HG0166150.1	-2.83971	PF12609:Wound-induced protein
315	HORVU.MOREX.r2.6HG0507430.1	-2.83866	P0C035.1 RecName: Full=RING-H2 finger protein ATL60; AltName: Full=RING-type E3 ubiquitin transferase ATL60 PF13639:Ring finger domain
316	HORVU.MOREX.r2.6HG0464140.1	-2.83474	Q8VYP6.1 RecName: Full=Polynucleotide 5'-hydroxyl-kinase NOL9; AltName: Full=Nucleolar protein 9 homolog PF16575:mRNA cleavage and polyadenylation factor CLP1 P-loop
317	HORVU.MOREX.r2.6HG0458370.1	-2.8342	Q7XC35.1 RecName: Full=Cyclin-P4-1; Short=CycP4;1 PF08613:Cyclin
318	HORVU.MOREX.r2.3HG0188660.1	-2.82686	Q43767.1 RecName: Full=Non-specific lipid-transfer protein 4.1; Short=LTP 4.1; AltName: Full=CW-21; Short=CW21; Flags: Precursor PF00234:Protease inhibitor/seed storage/LTP family
319	HORVU.MOREX.r2.5HG0395580.1	-2.81908	0
320	HORVU.MOREX.r2.5HG0410220.1	-2.81112	Q9LW26.1 RecName: Full=Acyltransferase-like protein At3g26840, chloroplastic; Flags: Precursor PF12146:Serine aminopeptidase, S33|PF03982:Diacylglycerol acyltransferase
321	HORVU.MOREX.r2.2HG0179350.1	-2.80677	Q9SS01.1 RecName: Full=Benzoate--CoA ligase, peroxisomal; AltName: Full=Acyl-activating enzyme 20; AltName: Full=Protein BENZOYLOXYGLUCOSINOLATE 1 PF00501:AMP-binding enzyme|PF13193:AMP-binding enzyme C-terminal domain
322	HORVU.MOREX.r2.5HG0397620.1	-2.80351	0
323	HORVU.MOREX.r2.2HG0137700.1	-2.80021	PF14368:Probable lipid transfer
324	HORVU.MOREX.r2.1HG0060720.1	-2.78485	Q9SVC5.1 RecName: Full=Dof zinc finger protein DOF3.5; Short=AtDOF3.5 PF02701:Dof domain, zinc finger
325	HORVU.MOREX.r2.4HG0305060.1	-2.78166	PF14223:gag-polypeptide of LTR copia-type
326	HORVU.MOREX.r2.6HG0501580.1	-2.7796	PF04570:zinc-finger of the FCS-type, C2-C2
327	HORVU.MOREX.r2.2HG0154730.1	-2.77332	Q9FLI4.1 RecName: Full=Subtilisin-like protease SBT1.3; AltName: Full=Subtilase subfamily 1 member 3; Short=AtSBT1.3; Flags: Precursor PF05922:Peptidase inhibitor I9|PF00082:Subtilase family|PF02225:PA domain
328	HORVU.MOREX.r2.5HG0434360.1	-2.77026	0
329	HORVU.MOREX.r2.5HG0400530.1	-2.76983	Q7VG78.1 RecName: Full=Probable GMP synthase [glutamine-hydrolyzing]; AltName: Full=GMP synthetase; AltName: Full=Glutamine amidotransferase PF03352:Methyladenine glycosylase
330	HORVU.MOREX.r2.2HG0118160.1	-2.76927	0
331	HORVU.MOREX.r2.6HG0486760.1	-2.75753	0
332	HORVU.MOREX.r2.5HG0406650.1	-2.75594	0
333	HORVU.MOREX.r2.5HG0424060.1	-2.75386	Q6VAA9.1 RecName: Full=UDP-glycosyltransferase 73E1 PF00201:UDP-glucoronosyl and UDP-glucosyl transferase
334	HORVU.MOREX.r2.4HG0331980.1	-2.74559	PF14009:Domain of unknown function (DUF4228)
335	HORVU.MOREX.r2.5HG0402040.1	-2.74503	Q9LI65.1 RecName: Full=WAT1-related protein At3g30340 PF00892:EamA-like transporter family
336	HORVU.MOREX.r2.5HG0384820.1	-2.745	PF04749:PLAC8 family|PF11204:Protein of unknown function (DUF2985)
337	HORVU.MOREX.r2.3HG0235980.1	-2.74055	0
338	HORVU.MOREX.r2.5HG0418960.1	-2.73834	Q8RV79.1 RecName: Full=Cytosolic sulfotransferase 11; Short=AtSOT11 PF00685:Sulfotransferase domain
339	HORVU.MOREX.r2.5HG0436260.1	-2.73659	0
340	HORVU.MOREX.r2.7HG0567160.1	-2.72816	Q9SRT2.1 RecName: Full=Transcription factor bHLH62; AltName: Full=Basic helix-loop-helix protein 62; Short=AtbHLH62; Short=bHLH 62; AltName: Full=Transcription factor EN 85; AltName: Full=bHLH transcription factor bHLH062 PF00010:Helix-loop-helix
341	HORVU.MOREX.r2.7HG0559490.1	-2.71997	Q8L9C4.1 RecName: Full=Very-long-chain 3-oxoacyl-CoA reductase 1; AltName: Full=Beta-ketoacyl reductase 1; Short=AtKCR1; AltName: Full=Protein GLOSSY 8; Short=gl8At PF00106:short chain dehydrogenase
342	HORVU.MOREX.r2.1HG0057020.1	-2.71536	Q5VMI0.1 RecName: Full=UDP-glucose:2-hydroxyflavanone C-glucosyltransferase; Short=OsCGT PF00201:UDP-glucoronosyl and UDP-glucosyl transferase
343	HORVU.MOREX.r2.6HG0497420.1	-2.71237	Q41001.1 RecName: Full=Blue copper protein; Flags: Precursor PF02298:Plastocyanin-like domain
344	HORVU.MOREX.r2.4HG0340730.1	-2.70113	Q8GU82.2 RecName: Full=ABC transporter G family member 45; Short=OsABCG45; AltName: Full=Pleiotropic drug resistance protein 1; Short=OsPDR1 PF01061:ABC-2 type transporter|PF14510:ABC-transporter extracellular N-terminal|PF08370:Plant PDR ABC tran
345	HORVU.MOREX.r2.7HG0533710.1	-2.69926	Q0WUQ1.1 RecName: Full=BAG family molecular chaperone regulator 1; AltName: Full=Bcl-2-associated athanogene 1 PF02179:BAG domain
346	HORVU.MOREX.r2.6HG0469330.1	-2.69284	P00434.3 RecName: Full=Peroxidase P7; AltName: Full=TP7 PF00141:Peroxidase
347	HORVU.MOREX.r2.4HG0291540.1	-2.67901	PF02496:ABA/WDS induced protein
348	HORVU.MOREX.r2.5HG0383480.1	-2.67869	Q8W488.1 RecName: Full=Protein DETOXIFICATION 21; Short=AtDTX21; AltName: Full=Multidrug and toxic compound extrusion protein 21; Short=MATE protein 21 PF01554:MatE
349	HORVU.MOREX.r2.7HG0570260.1	-2.67162	Q0WUQ1.1 RecName: Full=BAG family molecular chaperone regulator 1; AltName: Full=Bcl-2-associated athanogene 1 PF02179:BAG domain
350	HORVU.MOREX.r2.5HG0400090.1	-2.66841	Q69P51.1 RecName: Full=Cellulose synthase A catalytic subunit 9 [UDP-forming]; AltName: Full=OsCesA9 >A2Z1C8.1 RecName: Full=Cellulose synthase A catalytic subunit 9 [UDP-forming]; AltName: Full=OsCesA9 PF03552:Cellulose synthase|PF14569:Zinc-bind
351	HORVU.MOREX.r2.7HG0561760.1	-2.65332	Q8GW75.1 RecName: Full=Protein RADIALIS-like 5; Short=AtRL5; Short=Protein RAD-like 5; AltName: Full=Protein RADIALIS-LIKE SANT/MYB 4; Short=Protein RSM4 -
352	HORVU.MOREX.r2.7HG0604500.1	-2.65302	Q38910.1 RecName: Full=Probable xyloglucan endotransglucosylase/hydrolase protein 23; Short=At-XTH23; Short=XTH-23; Flags: Precursor PF00722:Glycosyl hydrolases family 16|PF06955:Xyloglucan endo-transglycosylase (XET) C-terminus
353	HORVU.MOREX.r2.4HG0340230.1	-2.6496	PF13301:Protein of unknown function (DUF4079)
354	HORVU.MOREX.r2.1HG0033520.1	-2.64654	Q7XDD0.1 RecName: Full=Protein G1-like5 PF04852:Protein of unknown function (DUF640)
355	HORVU.MOREX.r2.7HG0576690.1	-2.63848	0
356	HORVU.MOREX.r2.6HG0477800.1	-2.63666	O81211.2 RecName: Full=Respiratory burst oxidase homolog protein E; AltName: Full=NADPH oxidase RBOHE; Short=AtRBOHE PF08030:Ferric reductase NAD binding domain|PF01794:Ferric reductase like transmembrane component|PF08414:Respiratory burst NADPH
357	HORVU.MOREX.r2.3HG0247980.1	-2.63403	Q40636.2 RecName: Full=Expansin-A2; AltName: Full=Alpha-expansin-2; AltName: Full=OsEXP2; AltName: Full=OsEXPA2; AltName: Full=OsaEXPa1.23; AltName: Full=RiExB; AltName: Full=RiExC; Flags: Precursor PF03330:Rare lipoprotein A (RlpA)-like double-ps
358	HORVU.MOREX.r2.2HG0087270.1	-2.63059	Q9M1V2.1 RecName: Full=Cytosolic sulfotransferase 5; Short=AtSOT5; AltName: Full=Flavonoid 7-sulfotransferase 3a; Short=AtST3a PF00685:Sulfotransferase domain
359	HORVU.MOREX.r2.5HG0410020.1	-2.62711	B7E321.1 RecName: Full=Double-stranded RNA-binding protein 5; AltName: Full=dsRNA-binding protein 2; Short=OsDRB2; AltName: Full=dsRNA-binding protein 5 PF00035:Double-stranded RNA binding motif
360	HORVU.MOREX.r2.3HG0270740.1	-2.62354	Q5VP70.1 RecName: Full=Auxin efflux carrier component 3a; Short=OsPIN3a; AltName: Full=OSPIN10a; AltName: Full=OsPIN3t PF03547:Membrane transport protein
361	HORVU.MOREX.r2.4HG0342600.1	-2.61989	O49814.1 RecName: Full=Beta-carotene hydroxylase 2, chloroplastic; Flags: Precursor PF04116:Fatty acid hydroxylase superfamily
362	HORVU.MOREX.r2.7HG0534690.1	-2.61351	Q9FJ45.1 RecName: Full=GDSL esterase/lipase At5g45910; AltName: Full=Extracellular lipase At5g45910; Flags: Precursor PF00657:GDSL-like Lipase/Acylhydrolase
363	HORVU.MOREX.r2.4HG0336650.1	-2.61269	Q53QK0.1 RecName: Full=Flavonoid O-methyltransferase-like protein Os11g0303600 PF08100:Dimerisation domain|PF00891:O-methyltransferase
364	HORVU.MOREX.r2.7HG0609060.1	-2.60852	O48928.1 RecName: Full=Cytochrome P450 77A3 PF00067:Cytochrome P450
365	HORVU.MOREX.r2.3HG0228370.1	-2.60748	Q8W127.1 RecName: Full=DELLA protein SLN1; AltName: Full=Slender protein 1 PF03514:GRAS domain family
366	HORVU.MOREX.r2.2HG0129260.1	-2.60483	Q9LF24.1 RecName: Full=Protein LONGIFOLIA 1; AltName: Full=Protein TON1 RECRUITING MOTIF 2 PF14309:Domain of unknown function (DUF4378)|PF14383:DUF761-associated sequence motif
367	HORVU.MOREX.r2.6HG0450820.1	-2.60465	Q9FSV7.1 RecName: Full=Sucrose:sucrose 1-fructosyltransferase; AltName: Full=Sucrose 1(F)-fructosyltransferase; AltName: Full=Sucrose:sucrose 1(F)-beta-D-fructosyltransferase; Flags: Precursor PF00251:Glycosyl hydrolases family 32 N-terminal domai
368	HORVU.MOREX.r2.2HG0161890.1	-2.60145	PF03763:Remorin, C-terminal region
369	HORVU.MOREX.r2.7HG0545120.1	-2.59973	0
370	HORVU.MOREX.r2.3HG0183040.1	-2.59795	Q84WL6.1 RecName: Full=Protein WVD2-like 3; AltName: Full=Protein WAVE-DAMPENED 2-LIKE3 PF06886:Targeting protein for Xklp2 (TPX2)
371	HORVU.MOREX.r2.2HG0141870.1	-2.59668	Q42472.1 RecName: Full=Glutamate decarboxylase 2; Short=GAD 2 PF00282:Pyridoxal-dependent decarboxylase conserved domain
372	HORVU.MOREX.r2.4HG0328390.1	-2.58558	Q9C670.1 RecName: Full=Transcription factor bHLH76; AltName: Full=Basic helix-loop-helix protein 76; Short=AtbHLH76; Short=bHLH 76; AltName: Full=Protein CRYPTOCHROME INTERACTING BASIC-HELIX-LOOP-HELIX 5; AltName: Full=Transcription factor EN 83; Alt
373	HORVU.MOREX.r2.5HG0365330.1	-2.58295	PF08137:DVL family
374	HORVU.MOREX.r2.6HG0460210.1	-2.57707	P04784.1 RecName: Full=Chlorophyll a-b binding protein, chloroplastic; AltName: Full=LHCII type I CAB; Short=LHCP; Flags: Precursor PF00504:Chlorophyll A-B binding protein
375	HORVU.MOREX.r2.3HG0193230.1	-2.56717	Q9SU40.1 RecName: Full=Monocopper oxidase-like protein SKU5; AltName: Full=Skewed roots; Flags: Precursor PF07731:Multicopper oxidase|PF00394:Multicopper oxidase|PF07732:Multicopper oxidase
376	HORVU.MOREX.r2.5HG0349370.1	-2.5667	A1E9M9.1 RecName: Full=30S ribosomal protein S3, chloroplastic PF00189:Ribosomal protein S3, C-terminal domain
377	HORVU.MOREX.r2.7HG0545910.1	-2.56109	D4N502.1 RecName: Full=Codeine O-demethylase PF14226:non-haem dioxygenase in morphine synthesis N-terminal|PF03171:2OG-Fe(II) oxygenase superfamily
378	HORVU.MOREX.r2.3HG0221170.1	-2.56087	PF00641:Zn-finger in Ran binding protein and others
379	HORVU.MOREX.r2.1HG0032450.1	-2.55322	F4HVY0.1 RecName: Full=Protein ECERIFERUM 1 PF12076:WAX2 C-terminal domain|PF04116:Fatty acid hydroxylase superfamily
380	HORVU.MOREX.r2.1HG0065130.1	-2.55291	Q94AJ5.1 RecName: Full=Probable polygalacturonase At1g80170; Short=PG; AltName: Full=Pectinase At1g80170; Flags: Precursor PF00295:Glycosyl hydrolases family 28
381	HORVU.MOREX.r2.1HG0062080.1	-2.54894	O24650.1 RecName: Full=Profilin-2; AltName: Full=Allergen Phl p 11; AltName: Full=Pollen allergen Phl p 12; AltName: Full=Profilin 4; AltName: Allergen=Phl p 12 PF00235:Profilin
382	HORVU.MOREX.r2.2HG0174380.1	-2.54724	Q9XSC3.1 RecName: Full=WD repeat-containing protein 44; AltName: Full=Rab11-binding protein; AltName: Full=Rabphilin-11 -
383	HORVU.MOREX.r2.6HG0481210.1	-2.547	0
384	HORVU.MOREX.r2.7HG0599040.1	-2.54571	Q6R2J8.1 RecName: Full=Protein STRUBBELIG-RECEPTOR FAMILY 8; AltName: Full=Leucine-rich repeat receptor kinase-like protein SRF8; Flags: Precursor PF00069:Protein kinase domain|PF13855:Leucine rich repeat
385	HORVU.MOREX.r2.4HG0314310.1	-2.54091	0
386	HORVU.MOREX.r2.3HG0203270.1	-2.52879	Q9MAH1.1 RecName: Full=TPR repeat-containing thioredoxin TTL1; AltName: Full=Tetratricopeptide repeat thioredoxin-like 1 PF00085:Thioredoxin|PF13414:TPR repeat
387	HORVU.MOREX.r2.5HG0424030.1	-2.52307	0
388	HORVU.MOREX.r2.5HG0408560.1	-2.52276	Q9LQM1.2 RecName: Full=Probable FBD-associated F-box protein At1g32375 -
389	HORVU.MOREX.r2.3HG0238720.1	-2.52224	Q8GW43.2 RecName: Full=8-amino-7-oxononanoate synthase; Short=AONS; AltName: Full=7-keto-8-amino-pelargonic acid synthase; Short=7-KAP synthase; Short=KAPA synthase; AltName: Full=8-amino-7-ketopelargonate synthase; AltName: Full=Biotin synthase 4; A
390	HORVU.MOREX.r2.3HG0212720.1	-2.52097	O22199.1 RecName: Full=Phosphatidylinositol 4-kinase gamma 1; Short=AtPI4Kgamma1; Short=PI-4Kgamma1; Short=PI4K gamma 1 PF00454:Phosphatidylinositol 3- and 4-kinase
391	HORVU.MOREX.r2.3HG0260640.1	-2.51641	Q8S1X9.1 RecName: Full=Probable glucuronosyltransferase Os01g0926400; AltName: Full=OsGT47D PF03016:Exostosin family
392	HORVU.MOREX.r2.1HG0071820.1	-2.50886	0
393	HORVU.MOREX.r2.4HG0314880.1	-2.50589	Q6S4P4.2 RecName: Full=Transcription factor RF2b PF00170:bZIP transcription factor
394	HORVU.MOREX.r2.2HG0138300.1	-2.50519	O64477.1 RecName: Full=G-type lectin S-receptor-like serine/threonine-protein kinase At2g19130; Flags: Precursor PF00069:Protein kinase domain|PF00954:S-locus glycoprotein domain|PF08276:PAN-like domain|PF01453:D-mannose binding lectin
395	HORVU.MOREX.r2.4HG0276830.1	-2.50282	Q0WRB0.1 RecName: Full=Probable fatty acyl-CoA reductase 5 PF07993:Male sterility protein|PF03015:Male sterility protein
396	HORVU.MOREX.r2.2HG0157200.1	-2.49874	Q8LBQ7.2 RecName: Full=Ethylene-responsive transcription factor ERF034 PF00847:AP2 domain
397	HORVU.MOREX.r2.7HG0604620.1	-2.48643	Q38910.1 RecName: Full=Probable xyloglucan endotransglucosylase/hydrolase protein 23; Short=At-XTH23; Short=XTH-23; Flags: Precursor PF00722:Glycosyl hydrolases family 16|PF06955:Xyloglucan endo-transglycosylase (XET) C-terminus
398	HORVU.MOREX.r2.5HG0434050.1	-2.47354	P04784.1 RecName: Full=Chlorophyll a-b binding protein, chloroplastic; AltName: Full=LHCII type I CAB; Short=LHCP; Flags: Precursor PF00504:Chlorophyll A-B binding protein
399	HORVU.MOREX.r2.4HG0311120.1	-2.47326	0
400	HORVU.MOREX.r2.2HG0164740.1	-2.46563	Q2R9D2.1 RecName: Full=B3 domain-containing protein Os11g0197600 PF02362:B3 DNA binding domain
401	HORVU.MOREX.r2.3HG0239900.1	-2.4592	Q5JN63.1 RecName: Full=Cellulose synthase A catalytic subunit 4 [UDP-forming]; AltName: Full=OsCesA4 PF03552:Cellulose synthase
402	HORVU.MOREX.r2.5HG0419980.1	-2.45799	Q39152.1 RecName: Full=Fatty acyl-CoA reductase 1 PF03015:Male sterility protein|PF07993:Male sterility protein
403	HORVU.MOREX.r2.7HG0582380.1	-2.45234	PF02298:Plastocyanin-like domain
404	HORVU.MOREX.r2.3HG0237980.1	-2.45092	F4JRP0.1 RecName: Full=Protein STICHEL-like 3 PF13177:DNA polymerase III, delta subunit|PF12169:DNA polymerase III subunits gamma and tau domain III
405	HORVU.MOREX.r2.1HG0057310.1	-2.44947	Q0DHB7.1 RecName: Full=Expansin-A4; AltName: Full=Alpha-expansin-4; AltName: Full=OsEXP4; AltName: Full=OsEXPA4; AltName: Full=OsaEXPa1.22; Flags: Precursor >A2Y5R6.1 RecName: Full=Expansin-A4; AltName: Full=Alpha-expansin-4; AltName: Full=OsEXP4; Al
406	HORVU.MOREX.r2.4HG0329520.1	-2.44334	PF00650:CRAL/TRIO domain
407	HORVU.MOREX.r2.3HG0258620.1	-2.43368	Q9FFD5.1 RecName: Full=CRIB domain-containing protein RIC4; AltName: Full=ROP-interactive CRIB motif-containing protein 4; AltName: Full=Target of ROP protein RIC4 PF00786:P21-Rho-binding domain
408	HORVU.MOREX.r2.5HG0399940.1	-2.43335	Q94AN4.1 RecName: Full=AP2-like ethylene-responsive transcription factor At1g16060 PF00847:AP2 domain
409	HORVU.MOREX.r2.1HG0043500.1	-2.43296	Q8GT75.2 RecName: Full=NEP1-interacting protein 1; AltName: Full=RING-H2 finger protein ATL26 PF13639:Ring finger domain
410	HORVU.MOREX.r2.4HG0348650.1	-2.42454	P93046.2 RecName: Full=Xyloglucan endotransglucosylase/hydrolase protein 31; Short=At-XTH31; Short=AtXTR8; Short=XTH-31; Flags: Precursor PF06955:Xyloglucan endo-transglycosylase (XET) C-terminus|PF00722:Glycosyl hydrolases family 16
411	HORVU.MOREX.r2.4HG0342200.1	-2.42371	O22126.1 RecName: Full=Fasciclin-like arabinogalactan protein 8; Short=AtAGP8; Flags: Precursor PF02469:Fasciclin domain
412	HORVU.MOREX.r2.1HG0006010.1	-2.42305	F8WKW1.1 RecName: Full=7-deoxyloganetin glucosyltransferase; AltName: Full=Genipin glucosyltransferase; AltName: Full=UDP-glucose glucosyltransferase 2; Short=GjUGT2; AltName: Full=UDP-glycosyltransferase 85A24 PF00201:UDP-glucoronosyl and UDP-glu
413	HORVU.MOREX.r2.7HG0605630.1	-2.42217	Q5Z676.1 RecName: Full=Probable calcium-binding protein CML29; AltName: Full=Calmodulin-like protein 29 PF13499:EF-hand domain pair|PF13833:EF-hand domain pair
414	HORVU.MOREX.r2.2HG0104780.1	-2.40193	Q9LF24.1 RecName: Full=Protein LONGIFOLIA 1; AltName: Full=Protein TON1 RECRUITING MOTIF 2 PF14309:Domain of unknown function (DUF4378)
415	HORVU.MOREX.r2.2HG0097650.1	-2.3985	Q9M8J2.1 RecName: Full=Probable galacturonosyltransferase-like 4; AltName: Full=Galactinol synthase 9; Short=AtGolS9; Short=GolS-9 PF01501:Glycosyl transferase family 8
416	HORVU.MOREX.r2.4HG0302630.1	-2.39564	PF03732:Retrotransposon gag protein
417	HORVU.MOREX.r2.3HG0188180.1	-2.39413	Q9SUT9.1 RecName: Full=Reticulon-like protein B2; Short=AtRTNLB2; AltName: Full=VirB2-interacting protein 2 PF02453:Reticulon
418	HORVU.MOREX.r2.1HG0072320.1	-2.39295	Q8LEE9.2 RecName: Full=Fasciclin-like arabinogalactan protein 12; Flags: Precursor PF02469:Fasciclin domain
419	HORVU.MOREX.r2.5HG0441640.1	-2.39284	Q9SND9.1 RecName: Full=Uncharacterized acetyltransferase At3g50280 PF02458:Transferase family
420	HORVU.MOREX.r2.7HG0552840.1	-2.37881	Q9FWA4.1 RecName: Full=Probable galacturonosyltransferase 9 PF01501:Glycosyl transferase family 8
421	HORVU.MOREX.r2.5HG0368340.1	-2.37741	PF00582:Universal stress protein family
422	HORVU.MOREX.r2.3HG0254990.1	-2.37528	Q0WMN5.2 RecName: Full=Uncharacterized protein At3g49140 -
423	HORVU.MOREX.r2.3HG0235400.1	-2.37264	Q8S3D2.1 RecName: Full=Transcription factor bHLH87; AltName: Full=Basic helix-loop-helix protein 87; Short=AtbHLH87; Short=bHLH 87; AltName: Full=Transcription factor EN 121; AltName: Full=bHLH transcription factor bHLH087 -
424	HORVU.MOREX.r2.4HG0336640.1	-2.36585	Q9FIG6.1 RecName: Full=Dirigent protein 1; Short=AtDIR1; Flags: Precursor PF03018:Dirigent-like protein
425	HORVU.MOREX.r2.6HG0522030.1	-2.36433	0
426	HORVU.MOREX.r2.5HG0384490.1	-2.36376	Q2QYM3.1 RecName: Full=CBL-interacting protein kinase 14; AltName: Full=OsCIPK14 PF00069:Protein kinase domain|PF03822:NAF domain
427	HORVU.MOREX.r2.5HG0403070.1	-2.36318	Q9LE22.1 RecName: Full=Probable calcium-binding protein CML27; AltName: Full=Calmodulin-like protein 27 PF13499:EF-hand domain pair
428	HORVU.MOREX.r2.7HG0621180.1	-2.35348	Q8LB81.1 RecName: Full=GDSL esterase/lipase At5g33370; AltName: Full=Extracellular lipase At5g33370; Flags: Precursor PF00657:GDSL-like Lipase/Acylhydrolase
429	HORVU.MOREX.r2.6HG0473910.1	-2.34743	PF01464:Transglycosylase SLT domain
430	HORVU.MOREX.r2.3HG0204230.1	-2.34525	PF02298:Plastocyanin-like domain
431	HORVU.MOREX.r2.6HG0506950.1	-2.33553	Q40062.3 RecName: Full=2'-deoxymugineic-acid 2'-dioxygenase; AltName: Full=Protein iron deficiency-specific 3 PF14226:non-haem dioxygenase in morphine synthesis N-terminal|PF03171:2OG-Fe(II) oxygenase superfamily
432	HORVU.MOREX.r2.6HG0510840.1	-2.33169	Q9T041.2 RecName: Full=Microtubule-associated protein TORTIFOLIA1; AltName: Full=Microtubule-associated protein SPIRAL2; AltName: Full=Protein CONVOLUTA -
433	HORVU.MOREX.r2.4HG0320560.1	-2.32807	Q10N05.1 RecName: Full=Probable glucuronosyltransferase Os03g0287800 PF03360:Glycosyltransferase family 43
434	HORVU.MOREX.r2.7HG0544430.1	-2.32793	Q9FL07.1 RecName: Full=RING-H2 finger protein ATL46; AltName: Full=RING-type E3 ubiquitin transferase ATL46 PF13639:Ring finger domain
435	HORVU.MOREX.r2.6HG0497430.1	-2.32632	PF02458:Transferase family
436	HORVU.MOREX.r2.2HG0137890.1	-2.32353	Q6K471.1 RecName: Full=Ferredoxin-thioredoxin reductase catalytic chain, chloroplastic; Short=FTR-C; AltName: Full=Ferredoxin-thioredoxin reductase subunit B; Short=FTR-B; Flags: Precursor PF02943:Ferredoxin thioredoxin reductase catalytic beta ch
437	HORVU.MOREX.r2.1HG0050750.1	-2.32115	Q9FE20.1 RecName: Full=Serine/threonine-protein kinase PBS1; AltName: Full=AvrPphB susceptible protein 1 PF07714:Protein tyrosine kinase
438	HORVU.MOREX.r2.6HG0467720.1	-2.30851	0
439	HORVU.MOREX.r2.3HG0201420.1	-2.29464	0
440	HORVU.MOREX.r2.1HG0060630.1	-2.29449	PF04844:Transcriptional repressor, ovate
441	HORVU.MOREX.r2.2HG0162990.1	-2.29065	PF04570:zinc-finger of the FCS-type, C2-C2
442	HORVU.MOREX.r2.1HG0039200.1	-2.27983	PF04646:Protein of unknown function, DUF604
443	HORVU.MOREX.r2.3HG0230950.1	-2.26875	Q8LEJ6.2 RecName: Full=Fasciclin-like arabinogalactan protein 11; Flags: Precursor PF02469:Fasciclin domain
444	HORVU.MOREX.r2.2HG0166450.1	-2.26867	Q2UXF7.1 RecName: Full=Fructan 6-exohydrolase; Flags: Precursor PF00251:Glycosyl hydrolases family 32 N-terminal domain|PF08244:Glycosyl hydrolases family 32 C terminal
445	HORVU.MOREX.r2.5HG0434440.1	-2.26857	PF14365:Domain of unknown function (DUF4409)|PF03080:Domain of unknown function (DUF239)
446	HORVU.MOREX.r2.2HG0168200.1	-2.26807	0
447	HORVU.MOREX.r2.4HG0277870.1	-2.26494	Q43695.1 RecName: Full=Tubulin beta-3 chain; AltName: Full=Beta-3-tubulin PF03953:Tubulin C-terminal domain|PF00091:Tubulin/FtsZ family, GTPase domain
448	HORVU.MOREX.r2.2HG0100950.1	-2.26054	Q4R1I9.1 RecName: Full=Anthocyanidin 5,3-O-glucosyltransferase; AltName: Full=UDP-glucose: anthocyanidin 5,3-O-glucosyltransferase PF00201:UDP-glucoronosyl and UDP-glucosyl transferase
449	HORVU.MOREX.r2.6HG0502520.1	-2.26053	Q42982.2 RecName: Full=Probable 4-coumarate--CoA ligase 2; Short=4CL 2; Short=Os4CL2; AltName: Full=4-coumaroyl-CoA synthase 2 PF00501:AMP-binding enzyme|PF13193:AMP-binding enzyme C-terminal domain
450	HORVU.MOREX.r2.3HG0209320.1	-2.26048	Q6I544.1 RecName: Full=Germin-like protein 5-1; Flags: Precursor PF00190:Cupin
451	HORVU.MOREX.r2.6HG0468650.1	-2.25826	Q6H7U3.1 RecName: Full=Formin-like protein 10; AltName: Full=OsFH10; Flags: Precursor PF02181:Formin Homology 2 Domain
452	HORVU.MOREX.r2.7HG0568090.1	-2.23854	Q8LJW3.1 RecName: Full=ACT domain-containing protein ACR4; AltName: Full=Protein ACT DOMAIN REPEATS 4 PF01842:ACT domain
453	HORVU.MOREX.r2.7HG0617920.1	-2.23588	0
454	HORVU.MOREX.r2.6HG0469940.1	-2.21927	Q8RXN0.1 RecName: Full=ABC transporter G family member 11; Short=ABC transporter ABCG.11; Short=AtABCG11; AltName: Full=Protein CUTICULAR DEFECT AND ORGAN FUSION 1; AltName: Full=Protein DESPERADO; AltName: Full=Protein PERMEABLE LEAVES 1; AltName: F
455	HORVU.MOREX.r2.7HG0555570.1	-2.21742	Q9CAB8.1 RecName: Full=Probable peroxygenase 5; Short=AtPXG5; AltName: Full=Caleosin-5 PF05042:Caleosin related protein
456	HORVU.MOREX.r2.7HG0614880.1	-2.21624	0
457	HORVU.MOREX.r2.5HG0406490.1	-2.2107	Q9LPS9.1 RecName: Full=Pirin-like protein At1g50590 PF02678:Pirin|PF05726:Pirin C-terminal cupin domain
458	HORVU.MOREX.r2.5HG0386540.1	-2.21035	Q0IWL9.2 RecName: Full=Monothiol glutaredoxin-S11 -
459	HORVU.MOREX.r2.5HG0425220.1	-2.20497	PF02298:Plastocyanin-like domain
460	HORVU.MOREX.r2.2HG0163090.1	-2.19668	PF04570:zinc-finger of the FCS-type, C2-C2
461	HORVU.MOREX.r2.6HG0502380.1	-2.18532	Q336N8.1 RecName: Full=Lysine-specific demethylase JMJ706; AltName: Full=Jumonji domain-containing protein 706; AltName: Full=Lysine-specific histone demethylase JMJ706; AltName: Full=Protein JUMONJI 706 PF02375:jmjN domain|PF02928:C5HC2 zinc fing
462	HORVU.MOREX.r2.3HG0237270.1	-2.18295	Q5JNA1.1 RecName: Full=B3 domain-containing protein Os03g0120900 PF02362:B3 DNA binding domain
463	HORVU.MOREX.r2.2HG0151660.1	-2.17483	Q9FX56.1 RecName: Full=Cytosolic sulfotransferase 8; Short=AtSOT8; AltName: Full=Sulfotransferase 4b; Short=AtST4b PF00685:Sulfotransferase domain
464	HORVU.MOREX.r2.5HG0406630.1	-2.1676	Q9C7Z9.2 RecName: Full=Serine carboxypeptidase-like 18; Flags: Precursor PF00450:Serine carboxypeptidase
465	HORVU.MOREX.r2.3HG0225660.1	-2.16558	PF01764:Lipase (class 3)
466	HORVU.MOREX.r2.7HG0619230.1	-2.16405	Q9C891.1 RecName: Full=Dirigent protein 20; Short=AtDIR20; Flags: Precursor PF03018:Dirigent-like protein
467	HORVU.MOREX.r2.2HG0092860.1	-2.16231	Q8RXN0.1 RecName: Full=ABC transporter G family member 11; Short=ABC transporter ABCG.11; Short=AtABCG11; AltName: Full=Protein CUTICULAR DEFECT AND ORGAN FUSION 1; AltName: Full=Protein DESPERADO; AltName: Full=Protein PERMEABLE LEAVES 1; AltName: F
468	HORVU.MOREX.r2.1HG0068690.1	-2.15573	A2X674.2 RecName: Full=Homeobox-leucine zipper protein HOX7; AltName: Full=HD-ZIP protein HOX7; AltName: Full=Homeodomain transcription factor HOX7; AltName: Full=OsHox7 PF02183:Homeobox associated leucine zipper|PF00046:Homeobox domain
469	HORVU.MOREX.r2.4HG0332380.1	-2.15383	0
470	HORVU.MOREX.r2.2HG0079090.1	-2.15156	Q9FVS9.1 RecName: Full=Alkane hydroxylase MAH1; AltName: Full=Cytochrome P450 96A15; AltName: Full=Protein MID-CHAIN ALKANE HYDROXYLASE 1 PF00067:Cytochrome P450
471	HORVU.MOREX.r2.5HG0429760.1	-2.15072	Q66GR0.1 RecName: Full=Fasciclin-like arabinogalactan protein 17; Flags: Precursor PF02469:Fasciclin domain
472	HORVU.MOREX.r2.5HG0368510.1	-2.14982	F4IL57.1 RecName: Full=Kinesin-like protein KIN-14I PF00307:Calponin homology (CH) domain
473	HORVU.MOREX.r2.1HG0038700.1	-2.14064	Q0IWF3.2 RecName: Full=Aquaporin NIP3-1; AltName: Full=NOD26-like intrinsic protein 3-1; AltName: Full=OsNIP3;1 PF00230:Major intrinsic protein
474	HORVU.MOREX.r2.6HG0486210.1	-2.13612	P05698.2 RecName: Full=Ribulose bisphosphate carboxylase large chain; Short=RuBisCO large subunit; Flags: Precursor PF02788:Ribulose bisphosphate carboxylase large chain, N-terminal domain|PF00016:Ribulose bisphosphate carboxylase large chain, cat
475	HORVU.MOREX.r2.7HG0571590.1	-2.13605	P07370.1 RecName: Full=Chlorophyll a-b binding protein 1B, chloroplastic; AltName: Full=LHCII type I CAB-1B; Short=LHCP; Flags: Precursor PF00504:Chlorophyll A-B binding protein
476	HORVU.MOREX.r2.3HG0211840.1	-2.13543	Q9FYE2.1 RecName: Full=Protein PHYTOCHROME KINASE SUBSTRATE 4 -
477	HORVU.MOREX.r2.1HG0049380.1	-2.12622	C0LGQ4.1 RecName: Full=Protein MALE DISCOVERER 2; Short=AtMDIS2; AltName: Full=Probable LRR receptor-like serine/threonine-protein kinase MRH1; AltName: Full=Protein MORPHOGENESIS OF ROOT HAIR 1; Flags: Precursor PF07714:Protein tyrosine kinase
478	HORVU.MOREX.r2.1HG0064710.1	-2.12105	Q84MB3.1 RecName: Full=1-aminocyclopropane-1-carboxylate oxidase homolog 1 PF03171:2OG-Fe(II) oxygenase superfamily|PF14226:non-haem dioxygenase in morphine synthesis N-terminal
479	HORVU.MOREX.r2.2HG0173820.1	-2.11959	P24805.1 RecName: Full=Stem-specific protein TSJT1 PF12481:Aluminium induced protein
480	HORVU.MOREX.r2.6HG0494390.1	-2.11759	P14717.2 RecName: Full=Phenylalanine ammonia-lyase PF00221:Aromatic amino acid lyase
481	HORVU.MOREX.r2.4HG0338680.1	-2.11749	Q0WUA3.2 RecName: Full=2-carboxy-1,4-naphthoquinone phytyltransferase, chloroplastic; AltName: Full=1,4-dihydroxy-2-naphthoate phytyltransferase; AltName: Full=1,4-dihydroxy-2-naphthoate polyprenyltransferase; AltName: Full=Protein ABERRANT CHLOROPLA
482	HORVU.MOREX.r2.1HG0038360.1	-2.11742	0
483	HORVU.MOREX.r2.7HG0563900.1	-2.11005	0
484	HORVU.MOREX.r2.5HG0395630.1	-2.10624	Q9FL07.1 RecName: Full=RING-H2 finger protein ATL46; AltName: Full=RING-type E3 ubiquitin transferase ATL46 PF13639:Ring finger domain
485	HORVU.MOREX.r2.6HG0508020.1	-2.10447	Q50EX6.1 RecName: Full=Protein ODORANT1; AltName: Full=MYB-like protein ODO1 PF00249:Myb-like DNA-binding domain
486	HORVU.MOREX.r2.3HG0211130.1	-2.10281	F4I1T9.1 RecName: Full=Kinesin-like protein KIN-14T PF00225:Kinesin motor domain
487	HORVU.MOREX.r2.2HG0115650.1	-2.10183	0
488	HORVU.MOREX.r2.1HG0047170.1	-2.10095	P12257.1 RecName: Full=Lichenase-2; AltName: Full=(1->3,1->4)-beta-glucanase isoenzyme EII; AltName: Full=Endo-beta-1,3-1,4 glucanase II; AltName: Full=Lichenase II; Flags: Precursor PF00332:Glycosyl hydrolases family 17
489	HORVU.MOREX.r2.2HG0137070.1	-2.09767	P27788.1 RecName: Full=Ferredoxin-3, chloroplastic; AltName: Full=Ferredoxin III; Short=Fd III; Flags: Precursor PF00111:2Fe-2S iron-sulfur cluster binding domain
490	HORVU.MOREX.r2.3HG0192570.1	-2.09636	Q9SW33.1 RecName: Full=Thylakoid lumenal 17.9 kDa protein, chloroplastic; Flags: Precursor -
491	HORVU.MOREX.r2.2HG0097980.1	-2.09394	Q84MC0.1 RecName: Full=Uncharacterized GPI-anchored protein At3g06035; Flags: Precursor -
492	HORVU.MOREX.r2.2HG0157290.1	-2.09315	Q0JB92.1 RecName: Full=Homeobox-leucine zipper protein HOX17; AltName: Full=HD-ZIP protein HOX17; AltName: Full=Homeodomain transcription factor HOX17; AltName: Full=OsHox17 PF00046:Homeobox domain|PF02183:Homeobox associated leucine zipper
493	HORVU.MOREX.r2.7HG0609340.1	-2.08967	Q75IZ7.1 RecName: Full=Nuclear transcription factor Y subunit B-8; Short=OsNF-YB8; AltName: Full=Transcriptional activator HAP3I; Short=OsHAP3I PF00808:Histone-like transcription factor (CBF/NF-Y) and archaeal histone
494	HORVU.MOREX.r2.7HG0579710.1	-2.08154	PF07727:Reverse transcriptase (RNA-dependent DNA polymerase)
495	HORVU.MOREX.r2.3HG0237700.1	-2.07524	Q682H0.1 RecName: Full=HVA22-like protein f; Short=AtHVA22f PF03134:TB2/DP1, HVA22 family
496	HORVU.MOREX.r2.6HG0476810.1	-2.07082	PF05627:Cleavage site for pathogenic type III effector avirulence factor Avr
497	HORVU.MOREX.r2.4HG0284050.1	-2.06842	Q84R49.1 RecName: Full=Endoglucanase 10; AltName: Full=Endo-1,4-beta glucanase 10; AltName: Full=OsGLU2 PF00759:Glycosyl hydrolase family 9
498	HORVU.MOREX.r2.5HG0360220.1	-2.05878	Q94AY3.1 RecName: Full=E3 ubiquitin protein ligase DRIP2; AltName: Full=DREB2A-interacting protein 2 -
499	HORVU.MOREX.r2.4HG0326680.1	-2.05644	A3DH97.1 RecName: Full=Anti-sigma-I factor RsgI6; AltName: Full=Endo-1,4-beta-xylanase PF00331:Glycosyl hydrolase family 10
500	HORVU.MOREX.r2.4HG0326360.1	-2.05468	Q9MAM3.1 RecName: Full=3-ketoacyl-CoA synthase 1; Short=KCS-1; AltName: Full=Very long-chain fatty acid condensing enzyme 1; Short=VLCFA condensing enzyme 1 PF08541:3-Oxoacyl-[acyl-carrier-protein (ACP)] synthase III C terminal|PF08392:FAE1/Type I
501	HORVU.MOREX.r2.7HG0622460.1	-2.05299	P49085.1 RecName: Full=Phytoene synthase, chloroplastic; Flags: Precursor PF00494:Squalene/phytoene synthase
502	HORVU.MOREX.r2.7HG0563890.1	-2.05235	0
503	HORVU.MOREX.r2.5HG0422780.1	-2.04648	P0C133.1 RecName: Full=Auxin-responsive protein IAA31; AltName: Full=Indoleacetic acid-induced protein 31 PF02309:AUX/IAA family
504	HORVU.MOREX.r2.6HG0514650.1	-2.04646	Q9LVJ1.1 RecName: Full=Subtilisin-like protease SBT1.4; AltName: Full=Subtilase subfamily 1 member 4; Short=AtSBT1.4; Flags: Precursor PF02225:PA domain|PF00082:Subtilase family|PF05922:Peptidase inhibitor I9
505	HORVU.MOREX.r2.6HG0496810.1	-2.04158	Q9C882.2 RecName: Full=Trihelix transcription factor GTL1; AltName: Full=GT2-LIKE protein 1; Short=AtGTL1; Short=Protein GT-2-LIKE1; AltName: Full=Trihelix DNA-binding protein GTL1 PF13837:Myb/SANT-like DNA-binding domain
506	HORVU.MOREX.r2.5HG0382290.1	-2.03972	Q6NPN5.1 RecName: Full=F-box/kelch-repeat protein At5g26960 PF01344:Kelch motif
507	HORVU.MOREX.r2.1HG0077850.1	-2.0392	PF00011:Hsp20/alpha crystallin family
508	HORVU.MOREX.r2.5HG0403220.1	-2.03242	Q67J15.1 RecName: Full=Cyclin-dependent kinase inhibitor 6; AltName: Full=KIP-related protein 6 PF02234:Cyclin-dependent kinase inhibitor
509	HORVU.MOREX.r2.2HG0111460.1	-2.03054	0
510	HORVU.MOREX.r2.6HG0506280.1	-2.02313	Q8S9J6.1 RecName: Full=Aspartyl protease family protein At5g10770; Flags: Precursor PF14541:Xylanase inhibitor C-terminal|PF14543:Xylanase inhibitor N-terminal
511	HORVU.MOREX.r2.6HG0449910.1	-2.01762	Q39117.1 RecName: Full=Trihelix transcription factor GT-2; AltName: Full=Trihelix DNA-binding protein GT-2 PF13837:Myb/SANT-like DNA-binding domain
512	HORVU.MOREX.r2.2HG0156880.1	-2.01626	Q7FAT5.1 RecName: Full=Cyclin-P2-1; Short=CycP2;1 PF08613:Cyclin
513	HORVU.MOREX.r2.3HG0242810.1	-2.01455	P54769.1 RecName: Full=Tyrosine/DOPA decarboxylase 2; Includes: RecName: Full=DOPA decarboxylase; Short=DDC; Includes: RecName: Full=Tyrosine decarboxylase [Papaver somniferum] PF00282:Pyridoxal-dependent decarboxylase conserved domain
514	HORVU.MOREX.r2.5HG0446540.1	-2.01403	O04706.1 RecName: Full=Gibberellin 20 oxidase 1-B; AltName: Full=GA 20-oxidase 1-B; AltName: Full=Gibberellin C-20 oxidase 1-B; AltName: Full=TaGA20ox1-B; Short=Ta20ox1B PF03171:2OG-Fe(II) oxygenase superfamily|PF14226:non-haem dioxygenase in morp
515	HORVU.MOREX.r2.1HG0026820.1	-2.00991	0
516	HORVU.MOREX.r2.1HG0042050.1	-2.00837	Q9FVQ4.1 RecName: Full=Plastidal glycolate/glycerate translocator 1, chloroplastic; AltName: Full=Bacterial membrane protein LrgB-like protein; Short=AtLrgB; Flags: Precursor PF04172:LrgB-like family
517	HORVU.MOREX.r2.6HG0470210.1	-2.00076	C6L7U1.2 RecName: Full=Putative E3 ubiquitin-protein ligase LIN-1; AltName: Full=Protein cerberus -
518	HORVU.MOREX.r2.5HG0417910.1	-1.99995	Q9CAE4.1 RecName: Full=U11/U12 small nuclear ribonucleoprotein 31 kDa protein; Short=U11/U12 snRNP 31 kDa protein; Short=U11/U12-31K PF00076:RNA recognition motif. (a.k.a. RRM, RBD, or RNP domain)
519	HORVU.MOREX.r2.3HG0228770.1	-1.99666	Q94F40.1 RecName: Full=GDSL esterase/lipase At1g28600; AltName: Full=Extracellular lipase At1g28600; Flags: Precursor PF00657:GDSL-like Lipase/Acylhydrolase
520	HORVU.MOREX.r2.4HG0329100.1	-1.99322	Q9LP77.1 RecName: Full=Probable inactive receptor kinase At1g48480; Flags: Precursor PF00069:Protein kinase domain|PF08263:Leucine rich repeat N-terminal domain
521	HORVU.MOREX.r2.4HG0294830.1	-1.98626	P81392.1 RecName: Full=Myb-related protein 306 PF00249:Myb-like DNA-binding domain
522	HORVU.MOREX.r2.3HG0256400.1	-1.98583	Q0DI31.1 RecName: Full=Cytochrome c >A2Y4S9.1 RecName: Full=Cytochrome c PF00034:Cytochrome c
523	HORVU.MOREX.r2.6HG0507730.1	-1.98452	O04616.1 RecName: Full=Protein CURVATURE THYLAKOID 1A, chloroplastic; Flags: Precursor PF14159:CAAD domains of cyanobacterial aminoacyl-tRNA synthetase
524	HORVU.MOREX.r2.3HG0240820.1	-1.98058	0
525	HORVU.MOREX.r2.3HG0242320.1	-1.98046	Q8LIY0.1 RecName: Full=Probable xyloglucan glycosyltransferase 1; AltName: Full=Cellulose synthase-like protein C1; AltName: Full=OsCslC1 PF13641:Glycosyltransferase like family 2
526	HORVU.MOREX.r2.2HG0134510.1	-1.97309	Q9C5D3.1 RecName: Full=Heavy metal-associated isoprenylated plant protein 7; Short=AtHIP07; AltName: Full=Farnesylated protein 3; Short=AtFP3; Flags: Precursor PF00403:Heavy-metal-associated domain
527	HORVU.MOREX.r2.3HG0229280.1	-1.9715	Q9LV04.1 RecName: Full=Probable plastid-lipid-associated protein 14, chloroplastic; Short=AtPap14; AltName: Full=Fibrillin-11; AltName: Full=OBP3-responsive protein 1; Flags: Precursor PF00069:Protein kinase domain
528	HORVU.MOREX.r2.7HG0527870.1	-1.96815	0
529	HORVU.MOREX.r2.5HG0410450.1	-1.95929	Q93W88.1 RecName: Full=Transcription factor bHLH137; AltName: Full=Basic helix-loop-helix protein 137; Short=AtbHLH137; Short=bHLH 137; AltName: Full=Transcription factor EN 89; AltName: Full=bHLH transcription factor bHLH137 PF00010:Helix-loop-he
530	HORVU.MOREX.r2.5HG0385770.1	-1.95865	Q594P3.1 RecName: Full=Fatty acid desaturase DES3; Short=SbDES3 PF11960:Domain of unknown function (DUF3474)|PF00487:Fatty acid desaturase
531	HORVU.MOREX.r2.4HG0318850.1	-1.95652	Q8VYF4.1 RecName: Full=Probable galacturonosyltransferase-like 7 PF01501:Glycosyl transferase family 8
532	HORVU.MOREX.r2.5HG0424130.1	-1.95303	Q23892.2 RecName: Full=Lysosomal beta glucosidase; Flags: Precursor PF00933:Glycosyl hydrolase family 3 N terminal domain|PF01915:Glycosyl hydrolase family 3 C-terminal domain
533	HORVU.MOREX.r2.7HG0559730.1	-1.95261	Q8S9J6.1 RecName: Full=Aspartyl protease family protein At5g10770; Flags: Precursor PF14543:Xylanase inhibitor N-terminal|PF14541:Xylanase inhibitor C-terminal
534	HORVU.MOREX.r2.4HG0309280.1	-1.95038	0
[truncated: 746 more rows]

## Sheet: Tab S8f
Table S8f. List of genes down-regulated only in hvd14.d shoot after Zn treatment (log2FC ≥ 1, adjusted P value ≤ 0.01).
[truncated: 95 more rows]

[truncated: 6 more sheets: Tab S8g, Tab S8h, Tab S8i, Tab S8j, Tab S8k, Tab S8l]
