# Supplementary material for: Dissecting the role of strigolactone perception in barley tolerance to cadmium or zinc stress based on the receptor mutant analysis
Source: BMC Plant Biol. 2025 Nov 21;25:1618. doi: 10.1186/s12870-025-07683-4 (PMC12639677; doi:10.1186/s12870-025-07683-4)
Supplement: Supplementary file 9 — Supplementary Material 9. Supplementary Table 9. TFs and their binding site prediction in promoter regions of Zn-responsive genes in WT and hvd14.d barley [file 12870_2025_7683_MOESM9_ESM.xlsx]

## Sheet: read me
Supplementary Table 9
	Table S9a	Overrepresented TFs that may bind the promoter region of Zn-induced DEG in the WT shoot
	Table S9b	Overrepresented TFs that may bind the promoter region of Zn-induced DEG in the WT root
	Table S9c	Overrepresented TFs that may bind the promoter region of Zn-induced DEG in the hvd14.d shoot
	Table S9d	Overrepresented TFs that may bind the promoter region of Zn-induced DEG in the hvd14.d root
	Table S9e	All binding sites in the promoter region of Zn-induced DEG in the WT shoot
	Table S9f	All binding sites in the promoter region of Zn-induced DEG in the WT root
	Table S9g	All binding sites in the promoter region of Zn-induced DEG in the hvd14.d shoot
	Table S9h	All binding sites in the promoter region of Zn-induced DEG in the hvd14.d root

## Sheet: Tab S9a
Table S9a. Overrepresented TFs that may bind the promoter region of Zn-induced DEG in the WT shoot
#	TF	Background_all	Background_bind	Query_all	Query_bind	p_value	q_value
1	MLOC_58641	24306	5416	1819	710	9.007e-64	1.720e-61
2	MLOC_12223	24306	4007	1819	576	4.814e-63	4.597e-61
3	MLOC_66843	24306	3543	1819	524	1.941e-60	1.236e-58
4	MLOC_77405	24306	5289	1819	688	8.841e-60	4.221e-58
5	MLOC_55323	24306	4600	1819	624	1.357e-59	5.184e-58
6	MLOC_69987	24306	4754	1819	636	1.108e-58	3.526e-57
7	MLOC_3855	24306	6451	1819	776	1.544e-54	4.213e-53
8	MLOC_73522	24306	4933	1819	638	2.701e-53	6.448e-52
9	MLOC_63834	24306	4597	1819	604	3.563e-52	7.562e-51
10	MLOC_69438	24306	4369	1819	581	1.581e-51	3.019e-50
11	MLOC_69002	24306	4158	1819	541	2.747e-44	4.770e-43
12	MLOC_38561	24306	3703	1819	493	1.720e-42	2.738e-41
13	MLOC_24530	24306	3257	1819	449	4.106e-42	6.033e-41
14	MLOC_55144	24306	5369	1819	643	9.330e-42	1.273e-40
15	MLOC_72525	24306	3929	1819	501	5.431e-38	6.916e-37
16	MLOC_80197	24306	3634	1819	467	6.946e-36	8.292e-35
17	MLOC_70754	24306	9101	1819	929	3.686e-35	4.141e-34
18	MLOC_15776	24306	3999	1819	472	2.911e-27	3.089e-26
19	MLOC_56075	24306	2279	1819	309	8.330e-27	8.374e-26
20	MLOC_64636	24306	2194	1819	271	1.039e-17	9.921e-17
21	MLOC_17236	24306	8397	1819	788	3.132e-16	2.848e-15
22	MLOC_43806	24306	1526	1819	189	1.141e-12	9.903e-12
23	MLOC_66577	24306	1594	1819	189	5.309e-11	4.358e-10
24	MLOC_59663	24306	1320	1819	163	5.477e-11	4.358e-10
25	MLOC_53640	24306	1430	1819	173	7.341e-11	5.608e-10
26	MLOC_66348	24306	585	1819	87	2.382e-10	1.750e-09
27	MLOC_58439	24306	939	1819	112	3.232e-07	2.286e-06
28	MLOC_54674	24306	647	1819	83	5.146e-07	3.389e-06
29	MLOC_65033	24306	647	1819	83	5.146e-07	3.389e-06
30	MLOC_34679	24306	865	1819	103	9.982e-07	6.355e-06
31	MLOC_73724	24306	6610	1819	580	1.795e-06	1.106e-05
32	MLOC_67050	24306	499	1819	65	4.499e-06	2.685e-05
33	MLOC_65745	24306	1179	1819	129	4.738e-06	2.742e-05
34	MLOC_39554	24306	894	1819	102	7.508e-06	4.218e-05
35	MLOC_63066	24306	918	1819	101	3.701e-05	2.020e-04
36	MLOC_6711	24306	932	1819	101	6.710e-05	3.560e-04
37	MLOC_61947	24306	454	1819	56	8.552e-05	4.415e-04
38	MLOC_56753	24306	828	1819	90	1.410e-04	7.085e-04
39	MLOC_69727	24306	1055	1819	110	1.597e-04	7.821e-04
40	MLOC_23884	24306	2233	1819	207	4.582e-04	2.188e-03
41	MLOC_58026	24306	391	1819	47	4.965e-04	2.313e-03
42	MLOC_63184	24306	780	1819	82	7.376e-04	3.302e-03
43	MLOC_34885	24306	1181	1819	117	7.471e-04	3.302e-03
44	MLOC_13932	24306	636	1819	69	7.606e-04	3.302e-03
45	MLOC_6534	24306	819	1819	85	8.959e-04	3.803e-03
46	MLOC_68299	24306	545	1819	60	1.070e-03	4.442e-03
47	MLOC_77331	24306	718	1819	74	2.120e-03	8.616e-03
48	MLOC_57220	24306	330	1819	38	3.131e-03	1.246e-02
49	MLOC_66134	24306	531	1819	56	3.844e-03	1.498e-02
50	MLOC_44514	24306	3880	1819	330	4.219e-03	1.587e-02
51	MLOC_62522	24306	601	1819	62	4.238e-03	1.587e-02
52	MLOC_64795	24306	1983	1819	178	4.389e-03	1.612e-02
53	MLOC_3095	24306	927	1819	90	4.694e-03	1.692e-02
54	MLOC_1876	24306	1559	1819	142	6.082e-03	2.151e-02
55	MLOC_54829	24306	1520	1819	138	7.498e-03	2.604e-02
56	MLOC_54606	24306	959	1819	91	8.273e-03	2.822e-02
57	MLOC_12079	24306	1204	1819	111	9.590e-03	3.213e-02
58	MLOC_23250	24306	267	1819	30	9.957e-03	3.279e-02
59	MLOC_14363	24306	2067	1819	181	1.071e-02	3.468e-02
60	MLOC_36657	24306	642	1819	63	1.163e-02	3.642e-02
61	MLOC_62335	24306	642	1819	63	1.163e-02	3.642e-02
62	MLOC_63436	24306	965	1819	90	1.317e-02	4.057e-02
63	MLOC_66924	24306	497	1819	50	1.367e-02	4.144e-02
64	MLOC_81003	24306	802	1819	76	1.447e-02	4.283e-02
65	MLOC_74813	24306	2010	1819	175	1.458e-02	4.283e-02
66	MLOC_14821	24306	497	1819	49	2.023e-02	5.853e-02
67	MLOC_14305	24306	176	1819	20	2.285e-02	6.492e-02
68	MLOC_65286	24306	618	1819	59	2.311e-02	6.492e-02
69	MLOC_75886	24306	572	1819	55	2.379e-02	6.512e-02
70	MLOC_6062	24306	930	1819	85	2.416e-02	6.512e-02
71	MLOC_64612	24306	3128	1819	261	2.421e-02	6.512e-02
72	MLOC_69575	24306	932	1819	85	2.530e-02	6.712e-02
73	MLOC_56769	24306	635	1819	60	2.678e-02	7.006e-02
74	MLOC_3926	24306	312	1819	32	2.817e-02	7.271e-02
75	MLOC_23443	24306	523	1819	50	3.173e-02	8.079e-02
76	MLOC_62554	24306	621	1819	58	3.492e-02	8.775e-02
77	MLOC_56598	24306	1378	1819	120	3.572e-02	8.859e-02
78	MLOC_57142	24306	3308	1819	272	3.938e-02	9.607e-02
79	MLOC_67834	24306	746	1819	68	3.973e-02	9.607e-02
80	MLOC_61071	24306	1649	1819	141	4.173e-02	9.962e-02
81	MLOC_31575	24306	1865	1819	158	4.335e-02	1.022e-01
82	MLOC_57215	24306	347	1819	34	4.426e-02	1.031e-01
83	MLOC_60897	24306	1135	1819	99	4.873e-02	1.109e-01
84	MLOC_5372	24306	646	1819	59	4.875e-02	1.109e-01
85	MLOC_65463	24306	551	1819	51	4.993e-02	1.122e-01

## Sheet: Tab S9b
Table S9b. Overrepresented TFs that may bind the promoter region of Zn-induced DEG in the WT root
#	TF	Background_all	Background_bind	Query_all	Query_bind	p_value	q_value
1	MLOC_69002	24306	4158	5270	1689	8.188e-208	1.564e-205
2	MLOC_58641	24306	5416	5270	2006	1.533e-195	1.464e-193
3	MLOC_66843	24306	3543	5270	1487	7.138e-195	4.545e-193
4	MLOC_69987	24306	4754	5270	1826	3.042e-194	1.452e-192
5	MLOC_73522	24306	4933	5270	1870	3.329e-192	1.272e-190
6	MLOC_55323	24306	4600	5270	1759	1.151e-182	3.663e-181
7	MLOC_77405	24306	5289	5270	1928	6.604e-176	1.802e-174
8	MLOC_69438	24306	4369	5270	1680	1.947e-175	4.648e-174
9	MLOC_12223	24306	4007	5270	1574	8.928e-173	1.895e-171
10	MLOC_72525	24306	3929	5270	1552	1.067e-172	2.037e-171
11	MLOC_55144	24306	5369	5270	1906	6.153e-158	1.068e-156
12	MLOC_80197	24306	3634	5270	1432	1.304e-155	2.076e-154
13	MLOC_38561	24306	3703	5270	1449	1.629e-154	2.394e-153
14	MLOC_3855	24306	6451	5270	2170	1.449e-153	1.977e-152
15	MLOC_63834	24306	4597	5270	1684	2.646e-150	3.369e-149
16	MLOC_24530	24306	3257	5270	1302	3.699e-145	4.416e-144
17	MLOC_56075	24306	2279	5270	909	3.873e-96	4.352e-95
18	MLOC_15776	24306	3999	5270	1371	1.118e-91	1.187e-90
19	MLOC_70754	24306	9101	5270	2532	3.228e-71	3.245e-70
20	MLOC_64636	24306	2194	5270	750	4.271e-46	4.079e-45
21	MLOC_17236	24306	8397	5270	2193	6.194e-34	5.634e-33
22	MLOC_66577	24306	1594	5270	526	1.006e-27	8.735e-27
23	MLOC_62522	24306	601	5270	245	4.140e-27	3.438e-26
24	MLOC_58439	24306	939	5270	336	2.089e-24	1.662e-23
25	MLOC_59663	24306	1320	5270	437	2.037e-23	1.556e-22
26	MLOC_73724	24306	6610	5270	1705	2.570e-21	1.888e-20
27	MLOC_53640	24306	1430	5270	456	9.035e-21	6.391e-20
28	MLOC_43806	24306	1526	5270	474	4.327e-19	2.952e-18
29	MLOC_5372	24306	646	5270	232	1.730e-17	1.139e-16
30	MLOC_56753	24306	828	5270	280	9.595e-17	6.109e-16
31	MLOC_66348	24306	585	5270	206	1.072e-14	6.603e-14
32	MLOC_81003	24306	802	5270	255	5.137e-12	3.066e-11
33	MLOC_12078	24306	402	5270	145	1.012e-11	5.858e-11
34	MLOC_8220	24306	790	5270	247	7.178e-11	4.032e-10
35	MLOC_68299	24306	545	5270	176	2.398e-09	1.309e-08
36	MLOC_63066	24306	918	5270	270	8.752e-09	4.643e-08
37	MLOC_69575	24306	932	5270	273	1.108e-08	5.718e-08
38	MLOC_63436	24306	965	5270	281	1.267e-08	6.369e-08
39	MLOC_34679	24306	865	5270	255	1.773e-08	8.683e-08
40	MLOC_65745	24306	1179	5270	331	4.648e-08	2.219e-07
41	MLOC_51930	24306	820	5270	241	5.646e-08	2.630e-07
42	MLOC_67834	24306	746	5270	222	6.221e-08	2.806e-07
43	MLOC_67050	24306	499	5270	158	6.318e-08	2.806e-07
44	MLOC_58026	24306	391	5270	129	6.892e-08	2.992e-07
45	MLOC_61947	24306	454	5270	145	1.156e-07	4.908e-07
46	MLOC_52112	24306	891	5270	256	1.894e-07	7.863e-07
47	MLOC_6711	24306	932	5270	266	2.073e-07	8.425e-07
48	MLOC_1876	24306	1559	5270	415	7.413e-07	2.950e-06
49	MLOC_6679	24306	699	5270	203	1.439e-06	5.610e-06
50	MLOC_54606	24306	959	5270	266	2.612e-06	9.978e-06
51	MLOC_34885	24306	1181	5270	320	2.667e-06	9.987e-06
52	MLOC_71332	24306	526	5270	157	3.713e-06	1.364e-05
53	MLOC_6534	24306	819	5270	230	4.617e-06	1.664e-05
54	MLOC_6062	24306	930	5270	257	5.141e-06	1.818e-05
55	MLOC_67851	24306	749	5270	209	1.861e-05	6.462e-05
56	MLOC_62335	24306	642	5270	182	2.271e-05	7.744e-05
57	MLOC_44514	24306	3880	5270	937	2.564e-05	8.593e-05
58	MLOC_54829	24306	1520	5270	392	3.571e-05	1.176e-04
59	MLOC_59162	24306	554	5270	158	5.190e-05	1.680e-04
60	MLOC_69727	24306	1055	5270	280	5.506e-05	1.753e-04
61	MLOC_39554	24306	894	5270	241	5.951e-05	1.863e-04
62	MLOC_10556	24306	486	5270	140	7.752e-05	2.388e-04
63	MLOC_66134	24306	531	5270	151	8.614e-05	2.612e-04
64	MLOC_60045	24306	457	5270	132	1.046e-04	3.098e-04
65	MLOC_3926	24306	312	5270	95	1.054e-04	3.098e-04
66	MLOC_65101	24306	355	5270	106	1.099e-04	3.181e-04
67	MLOC_12079	24306	1204	5270	310	2.480e-04	7.069e-04
68	MLOC_54674	24306	647	5270	176	3.175e-04	8.788e-04
69	MLOC_65033	24306	647	5270	176	3.175e-04	8.788e-04
70	MLOC_36657	24306	642	5270	174	4.128e-04	1.126e-03
71	MLOC_77331	24306	718	5270	192	4.680e-04	1.259e-03
72	MLOC_63184	24306	780	5270	206	6.144e-04	1.625e-03
73	MLOC_52134	24306	1160	5270	296	6.211e-04	1.625e-03
74	MLOC_14821	24306	497	5270	137	7.204e-04	1.852e-03
75	MLOC_10221	24306	412	5270	116	7.272e-04	1.852e-03
76	MLOC_74813	24306	2010	5270	492	7.743e-04	1.946e-03
77	MLOC_14619	24306	955	5270	245	1.241e-03	3.078e-03
78	MLOC_6041	24306	640	5270	170	1.269e-03	3.106e-03
79	MLOC_58725	24306	675	5270	178	1.430e-03	3.456e-03
80	MLOC_24269	24306	921	5270	236	1.595e-03	3.808e-03
81	MLOC_64781	24306	333	5270	94	1.854e-03	4.372e-03
82	MLOC_66924	24306	497	5270	134	2.029e-03	4.716e-03
83	MLOC_10987	24306	493	5270	133	2.050e-03	4.716e-03
84	MLOC_57215	24306	347	5270	97	2.237e-03	5.086e-03
85	MLOC_60890	24306	1095	5270	274	3.047e-03	6.846e-03
86	MLOC_13932	24306	636	5270	166	3.112e-03	6.912e-03
87	MLOC_19022	24306	607	5270	159	3.188e-03	6.998e-03
88	MLOC_64612	24306	3128	5270	734	4.683e-03	1.017e-02
89	MLOC_65463	24306	551	5270	143	6.795e-03	1.458e-02
90	MLOC_15725	24306	3169	5270	740	7.088e-03	1.504e-02
91	MLOC_69710	24306	940	5270	234	7.261e-03	1.524e-02
92	MLOC_68285	24306	557	5270	144	7.646e-03	1.587e-02
93	MLOC_14118	24306	894	5270	222	9.656e-03	1.983e-02
94	MLOC_51353	24306	2737	5270	640	1.065e-02	2.165e-02
95	MLOC_60577	24306	919	5270	227	1.141e-02	2.295e-02
96	MLOC_23884	24306	2233	5270	526	1.175e-02	2.338e-02
97	MLOC_71198	24306	356	5270	94	1.389e-02	2.735e-02
98	MLOC_17128	24306	624	5270	157	1.559e-02	3.038e-02
99	MLOC_61530	24306	566	5270	143	1.725e-02	3.328e-02
100	MLOC_64795	24306	1983	5270	466	1.951e-02	3.726e-02
101	MLOC_43575	24306	302	5270	79	2.638e-02	4.989e-02
102	MLOC_13438	24306	736	5270	180	3.000e-02	5.617e-02
103	MLOC_14305	24306	176	5270	48	3.146e-02	5.834e-02
104	MLOC_65286	24306	618	5270	152	3.510e-02	6.446e-02
105	MLOC_72393	24306	909	5270	218	4.071e-02	7.405e-02
106	MLOC_56117	24306	683	5270	166	4.285e-02	7.720e-02

## Sheet: Tab S9c
Table S9c. Overrepresented TFs that may bind the promoter region of Zn-induced DEG in the hvd14.d shoot
#	TF	Background_all	Background_bind	Query_all	Query_bind	p_value	q_value
1	MLOC_69002	24306	4158	742	214	2.915e-16	5.568e-14
2	MLOC_55323	24306	4600	742	228	1.552e-15	1.482e-13
3	MLOC_15776	24306	3999	742	202	1.991e-14	1.268e-12
4	MLOC_55144	24306	5369	742	251	3.313e-14	1.403e-12
5	MLOC_77405	24306	5289	742	248	3.673e-14	1.403e-12
6	MLOC_12223	24306	4007	742	200	9.371e-14	2.983e-12
7	MLOC_3855	24306	6451	742	284	5.058e-13	1.380e-11
8	MLOC_72525	24306	3929	742	190	9.043e-12	2.159e-10
9	MLOC_58641	24306	5416	742	237	2.726e-10	5.786e-09
10	MLOC_56075	24306	2279	742	121	5.126e-10	9.790e-09
11	MLOC_73522	24306	4933	742	218	8.631e-10	1.499e-08
12	MLOC_69987	24306	4754	742	211	1.263e-09	2.010e-08
13	MLOC_66843	24306	3543	742	166	3.052e-09	4.484e-08
14	MLOC_24530	24306	3257	742	155	4.021e-09	5.486e-08
15	MLOC_80197	24306	3634	742	164	5.373e-08	6.593e-07
16	MLOC_69438	24306	4369	742	190	5.627e-08	6.593e-07
17	MLOC_53640	24306	1430	742	80	5.868e-08	6.593e-07
18	MLOC_70754	24306	9101	742	340	9.057e-07	9.611e-06
19	MLOC_14305	24306	176	742	18	2.015e-06	1.940e-05
20	MLOC_38561	24306	3703	742	159	2.031e-06	1.940e-05
21	MLOC_69710	24306	940	742	54	3.414e-06	3.105e-05
22	MLOC_63066	24306	918	742	53	3.595e-06	3.121e-05
23	MLOC_34679	24306	865	742	50	6.315e-06	5.244e-05
24	MLOC_63834	24306	4597	742	187	7.206e-06	5.735e-05
25	MLOC_59663	24306	1320	742	67	1.784e-05	1.363e-04
26	MLOC_66577	24306	1594	742	77	2.558e-05	1.879e-04
27	MLOC_81003	24306	802	742	45	3.541e-05	2.505e-04
28	MLOC_51930	24306	820	742	45	6.024e-05	4.109e-04
29	MLOC_6534	24306	819	742	44	1.163e-04	7.663e-04
30	MLOC_62522	24306	601	742	34	2.248e-04	1.432e-03
31	MLOC_6711	24306	932	742	47	3.127e-04	1.927e-03
32	MLOC_67050	24306	499	742	29	3.656e-04	2.182e-03
33	MLOC_12078	24306	402	742	24	6.774e-04	3.917e-03
34	MLOC_17236	24306	8397	742	297	6.973e-04	3.917e-03
35	MLOC_54674	24306	647	742	34	8.534e-04	4.528e-03
36	MLOC_65033	24306	647	742	34	8.534e-04	4.528e-03
37	MLOC_52112	24306	891	742	43	1.276e-03	6.585e-03
38	MLOC_63436	24306	965	742	45	2.012e-03	1.011e-02
39	MLOC_5372	24306	646	742	32	2.949e-03	1.444e-02
40	MLOC_65101	24306	355	742	20	3.187e-03	1.522e-02
41	MLOC_64636	24306	2194	742	88	3.460e-03	1.612e-02
42	MLOC_65745	24306	1179	742	51	5.188e-03	2.359e-02
43	MLOC_43575	24306	302	742	17	5.604e-03	2.489e-02
44	MLOC_52321	24306	257	742	15	5.823e-03	2.528e-02
45	MLOC_43806	24306	1526	742	63	6.281e-03	2.666e-02
46	MLOC_8220	24306	790	742	36	6.966e-03	2.855e-02
47	MLOC_19022	24306	607	742	29	7.027e-03	2.855e-02
48	MLOC_326	24306	1175	742	50	7.553e-03	2.980e-02
49	MLOC_66348	24306	585	742	28	7.645e-03	2.980e-02
50	MLOC_34885	24306	1181	742	49	1.257e-02	4.802e-02
51	MLOC_71198	24306	356	742	18	1.377e-02	5.141e-02
52	MLOC_6041	24306	640	742	29	1.400e-02	5.141e-02
53	MLOC_62335	24306	642	742	29	1.455e-02	5.245e-02
54	MLOC_10221	24306	412	742	20	1.598e-02	5.651e-02
55	MLOC_57215	24306	347	742	17	2.092e-02	7.264e-02
56	MLOC_69727	24306	1055	742	43	2.311e-02	7.881e-02
57	MLOC_6679	24306	699	742	30	2.515e-02	8.428e-02
58	MLOC_56753	24306	828	742	34	3.361e-02	1.082e-01
59	MLOC_15725	24306	3169	742	113	3.385e-02	1.082e-01
60	MLOC_71332	24306	526	742	23	3.399e-02	1.082e-01
61	MLOC_59162	24306	554	742	24	3.462e-02	1.084e-01
62	MLOC_22013	24306	221	742	11	3.945e-02	1.212e-01
63	MLOC_61947	24306	454	742	20	3.998e-02	1.212e-01
64	MLOC_6062	24306	930	742	37	4.277e-02	1.239e-01
65	MLOC_61530	24306	566	742	24	4.278e-02	1.239e-01
66	MLOC_52134	24306	1160	742	45	4.281e-02	1.239e-01

## Sheet: Tab S9d
Table S9d. Overrepresented TFs that may bind the promoter region of Zn-induced DEG in the hvd14.d root
#	TF	Background_all	Background_bind	Query_all	Query_bind	p_value	q_value
1	MLOC_12223	24306	4007	1612	395	5.114e-18	9.769e-16
2	MLOC_77405	24306	5289	1612	479	4.008e-15	3.828e-13
3	MLOC_66843	24306	3543	1612	345	8.194e-15	4.868e-13
4	MLOC_69002	24306	4158	1612	392	1.020e-14	4.868e-13
5	MLOC_80197	24306	3634	1612	351	1.426e-14	5.448e-13
6	MLOC_73522	24306	4933	1612	449	2.035e-14	5.692e-13
7	MLOC_55323	24306	4600	1612	424	2.086e-14	5.692e-13
8	MLOC_55144	24306	5369	1612	480	3.706e-14	8.849e-13
9	MLOC_72525	24306	3929	1612	370	9.055e-14	1.922e-12
10	MLOC_58641	24306	5416	1612	472	4.822e-12	9.210e-11
11	MLOC_3855	24306	6451	1612	543	2.070e-11	3.533e-10
12	MLOC_63834	24306	4597	1612	408	2.219e-11	3.533e-10
13	MLOC_15776	24306	3999	1612	361	5.950e-11	8.742e-10
14	MLOC_38561	24306	3703	1612	334	4.346e-10	5.929e-09
15	MLOC_24530	24306	3257	1612	297	1.687e-09	2.148e-08
16	MLOC_69987	24306	4754	1612	407	2.992e-09	3.572e-08
17	MLOC_69438	24306	4369	1612	373	2.460e-08	2.763e-07
18	MLOC_70754	24306	9101	1612	705	3.708e-08	3.934e-07
19	MLOC_62522	24306	601	1612	75	4.518e-08	4.541e-07
20	MLOC_67834	24306	746	1612	88	5.060e-08	4.833e-07
21	MLOC_81003	24306	802	1612	91	1.856e-07	1.688e-06
22	MLOC_15725	24306	3169	1612	275	6.879e-07	5.972e-06
23	MLOC_60890	24306	1095	1612	110	4.856e-06	4.033e-05
24	MLOC_5372	24306	646	1612	72	5.826e-06	4.637e-05
25	MLOC_56075	24306	2279	1612	201	9.263e-06	6.996e-05
26	MLOC_51930	24306	820	1612	86	9.523e-06	6.996e-05
27	MLOC_12078	24306	402	1612	49	1.392e-05	9.850e-05
28	MLOC_17236	24306	8397	1612	630	3.794e-05	2.588e-04
29	MLOC_63436	24306	965	1612	95	4.401e-05	2.898e-04
30	MLOC_6534	24306	819	1612	83	4.587e-05	2.920e-04
31	MLOC_59663	24306	1320	1612	123	4.937e-05	3.042e-04
32	MLOC_53640	24306	1430	1612	131	6.287e-05	3.753e-04
33	MLOC_43806	24306	1526	1612	138	7.455e-05	4.315e-04
34	MLOC_6711	24306	932	1612	91	8.370e-05	4.702e-04
35	MLOC_62335	24306	642	1612	67	9.199e-05	5.020e-04
36	MLOC_8220	24306	790	1612	79	1.053e-04	5.586e-04
37	MLOC_66577	24306	1594	1612	142	1.190e-04	6.141e-04
38	MLOC_65745	24306	1179	1612	109	1.710e-04	8.595e-04
39	MLOC_34679	24306	865	1612	84	1.791e-04	8.773e-04
40	MLOC_73724	24306	6610	1612	498	2.874e-04	1.373e-03
41	MLOC_78652	24306	2023	1612	171	3.728e-04	1.737e-03
42	MLOC_14363	24306	2067	1612	173	5.519e-04	2.510e-03
43	MLOC_52112	24306	891	1612	83	7.141e-04	3.172e-03
44	MLOC_72275	24306	859	1612	80	8.763e-04	3.804e-03
45	MLOC_63066	24306	918	1612	84	1.139e-03	4.836e-03
46	MLOC_12079	24306	1204	1612	106	1.167e-03	4.844e-03
47	MLOC_61530	24306	566	1612	55	1.831e-03	7.442e-03
48	MLOC_66348	24306	585	1612	56	2.359e-03	9.388e-03
49	MLOC_67050	24306	499	1612	49	2.411e-03	9.398e-03
50	MLOC_34885	24306	1181	1612	102	2.583e-03	9.867e-03
51	MLOC_61947	24306	454	1612	45	2.838e-03	1.063e-02
52	MLOC_66134	24306	531	1612	51	3.219e-03	1.169e-02
53	MLOC_64636	24306	2194	1612	176	3.245e-03	1.169e-02
54	MLOC_68299	24306	545	1612	52	3.414e-03	1.208e-02
55	MLOC_69575	24306	932	1612	82	3.763e-03	1.280e-02
56	MLOC_10221	24306	412	1612	41	3.776e-03	1.280e-02
57	MLOC_54606	24306	959	1612	84	3.852e-03	1.280e-02
58	MLOC_64057	24306	561	1612	53	3.886e-03	1.280e-02
59	MLOC_77331	24306	718	1612	65	4.545e-03	1.471e-02
60	MLOC_19022	24306	607	1612	56	5.172e-03	1.646e-02
61	MLOC_56753	24306	828	1612	73	5.512e-03	1.726e-02
62	MLOC_63184	24306	780	1612	69	6.202e-03	1.911e-02
63	MLOC_70659	24306	1615	1612	131	6.920e-03	2.098e-02
64	MLOC_6062	24306	930	1612	80	7.259e-03	2.142e-02
65	MLOC_58026	24306	391	1612	38	7.290e-03	2.142e-02
66	MLOC_57518	24306	1830	1612	145	1.051e-02	3.042e-02
67	MLOC_58439	24306	939	1612	79	1.268e-02	3.615e-02
68	MLOC_66924	24306	497	1612	45	1.414e-02	3.972e-02
69	MLOC_36657	24306	642	1612	56	1.533e-02	4.092e-02
70	MLOC_60074	24306	577	1612	51	1.539e-02	4.092e-02
71	MLOC_69727	24306	1055	1612	87	1.541e-02	4.092e-02
72	MLOC_39554	24306	894	1612	75	1.554e-02	4.092e-02
73	MLOC_60958	24306	2302	1612	177	1.579e-02	4.092e-02
74	MLOC_68284	24306	578	1612	51	1.585e-02	4.092e-02
75	MLOC_13438	24306	736	1612	63	1.618e-02	4.119e-02
76	MLOC_14619	24306	955	1612	79	1.841e-02	4.626e-02
77	MLOC_1876	24306	1559	1612	123	1.908e-02	4.732e-02
78	MLOC_60045	24306	457	1612	41	2.042e-02	5.000e-02
79	MLOC_6679	24306	699	1612	59	2.444e-02	5.910e-02
80	MLOC_13932	24306	636	1612	54	2.667e-02	6.364e-02
81	MLOC_10823	24306	959	1612	78	2.699e-02	6.364e-02
82	MLOC_44514	24306	3880	1612	284	2.905e-02	6.766e-02
83	MLOC_14821	24306	497	1612	43	3.137e-02	7.218e-02
84	MLOC_71198	24306	356	1612	32	3.283e-02	7.443e-02
85	MLOC_326	24306	1175	1612	93	3.319e-02	7.443e-02
86	MLOC_65400	24306	552	1612	47	3.351e-02	7.443e-02
87	MLOC_59162	24306	554	1612	47	3.536e-02	7.762e-02
88	MLOC_57215	24306	347	1612	31	3.733e-02	8.102e-02
89	MLOC_75886	24306	572	1612	48	3.998e-02	8.581e-02
90	MLOC_68986	24306	480	1612	41	4.077e-02	8.652e-02
91	MLOC_52134	24306	1160	1612	91	4.171e-02	8.754e-02
92	MLOC_67851	24306	749	1612	61	4.218e-02	8.757e-02
93	MLOC_54674	24306	647	1612	53	4.849e-02	9.853e-02
94	MLOC_65033	24306	647	1612	53	4.849e-02	9.853e-02

## Sheet: Tab S9e
Table S9e. All binding sites in the promoter region of Zn-induced DEG in the WT shoot
#	TF	Target	Start	Stop	Strand	p-value	Sequence
1	MLOC_10221	HORVU.MOREX.r2.1HG0028170	1115	1135	-	6.03e-06	GGACACAATTCCTGAAACGAT
2	MLOC_10221	HORVU.MOREX.r2.1HG0029020	280	300	-	9.58e-06	ATACACACACACCAATGAGAA
3	MLOC_10221	HORVU.MOREX.r2.1HG0054830	177	197	+	1.76e-06	TTGTACACATCCCAATGCAAG
4	MLOC_10221	HORVU.MOREX.r2.1HG0071110	742	762	-	4.64e-06	GCGCACGGACCCCTAGCCGCA
5	MLOC_10221	HORVU.MOREX.r2.2HG0079090	220	240	-	5.51e-06	CCACACGCTTCCCCATATTTC
6	MLOC_10221	HORVU.MOREX.r2.2HG0153530	1168	1188	+	7.9e-06	TTGCACAAGCTCCAATGTAGA
7	MLOC_10221	HORVU.MOREX.r2.2HG0179350	504	524	-	2.81e-06	CCGCGCATATCCCCATGTTCG
8	MLOC_10221	HORVU.MOREX.r2.3HG0203270	183	203	+	2.4e-06	TTACACACCTCCCAAAGCAAT
9	MLOC_10221	HORVU.MOREX.r2.3HG0204260	454	474	+	9.66e-06	GGGTACGTACCCCGAGGGCAG
10	MLOC_10221	HORVU.MOREX.r2.3HG0205450	1335	1355	+	4.91e-06	ACGCACACTTCCCCACCCCAA
11	MLOC_10221	HORVU.MOREX.r2.3HG0253330	1419	1439	+	8.89e-06	AGACACACATTCCAAAACCCT
12	MLOC_10221	HORVU.MOREX.r2.3HG0254280	145	165	-	7.11e-06	TCACACAAACACCAAGATAAA
13	MLOC_10221	HORVU.MOREX.r2.3HG0261350	107	127	-	5.46e-06	AAGCACAAGTCCTGAGGCAAA
14	MLOC_10221	HORVU.MOREX.r2.3HG0261350	405	425	-	5.46e-06	AAGCACAAGTCCTGAGGCAAA
15	MLOC_10221	HORVU.MOREX.r2.3HG0266510	1363	1383	+	4.71e-06	GCGCGCGCATCCCAAACCGAA
16	MLOC_10221	HORVU.MOREX.r2.3HG0267950	565	585	-	3.41e-06	GGGCACATTTACCAAATCCAA
17	MLOC_10221	HORVU.MOREX.r2.4HG0276640	864	884	+	2.22e-06	GTACACAGGCCCCGAGGCCAT
18	MLOC_10221	HORVU.MOREX.r2.4HG0320080	1140	1160	+	4.25e-06	ACGCACGAATTCCAAAACTCA
19	MLOC_10221	HORVU.MOREX.r2.4HG0343180	376	396	-	3.18e-06	ATGCACAGACTCCAATACGAA
20	MLOC_10221	HORVU.MOREX.r2.5HG0352070	1336	1356	+	6.55e-06	GCTCACGGACTCCAAAGCCAA
21	MLOC_10221	HORVU.MOREX.r2.5HG0383170	1453	1473	+	8.05e-07	TAGCACGATTCCCAAAACCCA
22	MLOC_10221	HORVU.MOREX.r2.5HG0399400	980	1000	+	5.62e-06	GTATACAGTTACCGAAGCACC
23	MLOC_10221	HORVU.MOREX.r2.5HG0426190	491	511	+	8.85e-06	ATGCATAGATCCCAAGGTCAT
24	MLOC_10221	HORVU.MOREX.r2.6HG0496350	1147	1167	+	6.45e-06	TAGCACAAATCCCAAATGGAG
25	MLOC_10221	HORVU.MOREX.r2.6HG0514900	1196	1216	+	7.43e-06	TTACACAGCTCCTCAGGTCCC
26	MLOC_10221	HORVU.MOREX.r2.7HG0527170	641	661	+	6.06e-06	ATGCACGTATACCTAGGTCGT
27	MLOC_10221	HORVU.MOREX.r2.7HG0538970	279	299	-	4.21e-06	CCTCACGAATCCCCAAGGTTA
28	MLOC_10221	HORVU.MOREX.r2.7HG0562850	985	1005	-	8.76e-06	AGGAACAAATCCCGATGCGAT
29	MLOC_10221	HORVU.MOREX.r2.7HG0581180	1132	1152	+	2.95e-06	TCGCACAGGTCCCGAATTTTA
30	MLOC_10221	HORVU.MOREX.r2.7HG0593170	645	665	+	1.91e-06	TCACACACATACCCATGAAAA
31	MLOC_10221	HORVU.MOREX.r2.7HG0604500	1140	1160	+	2.12e-06	TCGCACGGGTCCCAAGAGGTA
32	MLOC_10221	HORVU.MOREX.r2.7HG0607170	1312	1332	-	6.78e-06	GCTCGCGGTTTCCCATGTCGA
33	MLOC_10278	HORVU.MOREX.r2.1HG0013800	1098	1106	-	3.99e-06	TTTAGGTCG
34	MLOC_10278	HORVU.MOREX.r2.1HG0030900	1396	1404	-	3.99e-06	TTTAGGTCG
35	MLOC_10278	HORVU.MOREX.r2.1HG0060360	591	599	-	8.51e-06	TTTAGGTTG
36	MLOC_10278	HORVU.MOREX.r2.1HG0068840	237	245	+	3.99e-06	TTTAGGTCG
37	MLOC_10278	HORVU.MOREX.r2.2HG0081610	946	954	-	3.99e-06	TTTAGGTCG
38	MLOC_10278	HORVU.MOREX.r2.2HG0139610	156	164	-	8.51e-06	TTTAGGTTG
39	MLOC_10278	HORVU.MOREX.r2.2HG0144930	431	439	-	3.99e-06	TTTAGGTCG
40	MLOC_10278	HORVU.MOREX.r2.3HG0188690	1284	1292	-	8.51e-06	TTTAGGTTG
41	MLOC_10278	HORVU.MOREX.r2.3HG0188890	217	225	-	3.99e-06	TTTAGGTCG
42	MLOC_10278	HORVU.MOREX.r2.3HG0232630	1153	1161	-	3.99e-06	TTTAGGTCG
43	MLOC_10278	HORVU.MOREX.r2.3HG0238690	141	149	-	8.51e-06	TTTAGGTTG
44	MLOC_10278	HORVU.MOREX.r2.4HG0283310	98	106	-	8.51e-06	TTTAGGTTG
45	MLOC_10278	HORVU.MOREX.r2.4HG0286540	2	10	-	8.51e-06	TTTAGGTTG
46	MLOC_10278	HORVU.MOREX.r2.4HG0294410	290	298	-	3.99e-06	TTTAGGTCG
47	MLOC_10278	HORVU.MOREX.r2.4HG0320560	516	524	-	8.51e-06	TTTAGGTTG
48	MLOC_10278	HORVU.MOREX.r2.4HG0336630	585	593	-	8.51e-06	TTTAGGTTG
49	MLOC_10278	HORVU.MOREX.r2.4HG0337510	862	870	+	8.51e-06	TTTAGGTTG
50	MLOC_10278	HORVU.MOREX.r2.5HG0376060	372	380	+	3.99e-06	TTTAGGTCG
51	MLOC_10278	HORVU.MOREX.r2.5HG0376060	525	533	+	3.99e-06	TTTAGGTCG
52	MLOC_10278	HORVU.MOREX.r2.5HG0402380	991	999	+	8.51e-06	TTTAGGTTG
53	MLOC_10278	HORVU.MOREX.r2.5HG0406250	1261	1269	+	8.51e-06	TTTAGGTTG
54	MLOC_10278	HORVU.MOREX.r2.5HG0409860	740	748	-	8.51e-06	TTTAGGTTG
55	MLOC_10278	HORVU.MOREX.r2.5HG0412580	419	427	-	8.51e-06	TTTAGGTTG
56	MLOC_10278	HORVU.MOREX.r2.5HG0435470	1100	1108	-	3.99e-06	TTTAGGTCG
57	MLOC_10278	HORVU.MOREX.r2.6HG0467380	883	891	+	8.51e-06	TTTAGGTTG
58	MLOC_10278	HORVU.MOREX.r2.6HG0490720	507	515	+	3.99e-06	TTTAGGTCG
59	MLOC_10278	HORVU.MOREX.r2.6HG0503030	709	717	+	8.51e-06	TTTAGGTTG
60	MLOC_10278	HORVU.MOREX.r2.6HG0507270	643	651	-	8.51e-06	TTTAGGTTG
61	MLOC_10278	HORVU.MOREX.r2.6HG0520980	1344	1352	-	3.99e-06	TTTAGGTCG
62	MLOC_10278	HORVU.MOREX.r2.6HG0522360	1307	1315	+	8.51e-06	TTTAGGTTG
63	MLOC_10278	HORVU.MOREX.r2.7HG0528470	412	420	+	8.51e-06	TTTAGGTTG
64	MLOC_10278	HORVU.MOREX.r2.7HG0540470	1152	1160	+	8.51e-06	TTTAGGTTG
65	MLOC_10278	HORVU.MOREX.r2.7HG0540590	1346	1354	+	8.51e-06	TTTAGGTTG
66	MLOC_10278	HORVU.MOREX.r2.7HG0556630	412	420	+	8.51e-06	TTTAGGTTG
67	MLOC_10278	HORVU.MOREX.r2.7HG0562060	1076	1084	-	8.51e-06	TTTAGGTTG
68	MLOC_10278	HORVU.MOREX.r2.7HG0574560	1438	1446	-	3.99e-06	TTTAGGTCG
69	MLOC_10278	HORVU.MOREX.r2.7HG0591700	578	586	+	3.99e-06	TTTAGGTCG
70	MLOC_10278	HORVU.MOREX.r2.7HG0622110	400	408	-	8.51e-06	TTTAGGTTG
71	MLOC_10556	HORVU.MOREX.r2.1HG0015950	1134	1148	-	6.03e-06	CTATCTGACCGTTGC
72	MLOC_10556	HORVU.MOREX.r2.1HG0036230	125	139	+	6.93e-08	AAATGTAACCGTTGG
73	MLOC_10556	HORVU.MOREX.r2.1HG0042000	1243	1257	-	9.15e-06	TATAGTAGCCGTTGG
74	MLOC_10556	HORVU.MOREX.r2.1HG0042000	1283	1297	-	4.74e-06	TAACATGACCGTTGT
75	MLOC_10556	HORVU.MOREX.r2.1HG0053730	1053	1067	+	2.23e-06	TTTTTTAACCGTTAA
76	MLOC_10556	HORVU.MOREX.r2.1HG0055750	1007	1021	+	4.12e-06	AAATATGAACGTTGG
77	MLOC_10556	HORVU.MOREX.r2.2HG0093330	1357	1371	-	1.03e-06	TTTTTTGACCGTTAG
78	MLOC_10556	HORVU.MOREX.r2.2HG0126290	1042	1056	+	8.39e-06	AATTACTACCGTTAT
79	MLOC_10556	HORVU.MOREX.r2.2HG0131710	33	47	-	3.79e-07	AAATATAGCCGTTGG
80	MLOC_10556	HORVU.MOREX.r2.2HG0131710	49	63	-	7.19e-06	AAATATAGCCGTTTG
81	MLOC_10556	HORVU.MOREX.r2.2HG0132470	880	894	-	5.24e-06	AATATTAGCCGTTGA
82	MLOC_10556	HORVU.MOREX.r2.2HG0148700	160	174	-	8.83e-06	AAATGAGACCGTTGC
83	MLOC_10556	HORVU.MOREX.r2.3HG0195150	498	512	+	6.43e-06	AAATCCAACCGTTAC
84	MLOC_10556	HORVU.MOREX.r2.3HG0202900	1121	1135	+	1.45e-06	GATTGTGACCGTTGG
85	MLOC_10556	HORVU.MOREX.r2.3HG0205450	934	948	-	7.36e-06	TATTTTTGCCGTTGG
86	MLOC_10556	HORVU.MOREX.r2.3HG0228370	534	548	+	9.03e-06	TTAAATAGCCGTTGC
87	MLOC_10556	HORVU.MOREX.r2.3HG0270740	1436	1450	+	7.64e-06	AACTTTGACCGTTAT
88	MLOC_10556	HORVU.MOREX.r2.4HG0277510	1330	1344	-	4.19e-06	GGATGTGACCGTTGG
89	MLOC_10556	HORVU.MOREX.r2.4HG0277510	164	178	-	6.6e-06	TGAATTAACCGTTGA
90	MLOC_10556	HORVU.MOREX.r2.4HG0280910	922	936	+	9.15e-06	AAATGGTACCGTTAA
91	MLOC_10556	HORVU.MOREX.r2.4HG0343180	635	649	+	4.24e-06	TATTTTTACCGTTGT
92	MLOC_10556	HORVU.MOREX.r2.5HG0403280	1226	1240	+	5.11e-06	GAACGTGACCGTTAG
93	MLOC_10556	HORVU.MOREX.r2.5HG0406350	721	735	-	9.03e-06	ATCTTTGACCGTTAA
94	MLOC_10556	HORVU.MOREX.r2.5HG0431770	179	193	+	8.78e-07	TATTTTAACCGTTAA
95	MLOC_10556	HORVU.MOREX.r2.5HG0431770	195	209	-	5.39e-06	TGTAATAACCGTTAA
96	MLOC_10556	HORVU.MOREX.r2.5HG0432560	64	78	+	7.54e-06	ATAGGTGACCGTTGC
97	MLOC_10556	HORVU.MOREX.r2.5HG0433000	532	546	-	4.6e-06	TAAATTAGCCGTTGG
98	MLOC_10556	HORVU.MOREX.r2.5HG0441640	1323	1337	-	9.76e-06	CACTATGACCGTTGG
99	MLOC_10556	HORVU.MOREX.r2.6HG0449050	320	334	+	8.72e-06	GACTATGACCGTTGG
100	MLOC_10556	HORVU.MOREX.r2.6HG0496350	443	457	-	7.28e-06	AAAAATAACCGTTTT
101	MLOC_10556	HORVU.MOREX.r2.6HG0509880	328	342	-	5.11e-06	TTTTTTTACCGTTGA
102	MLOC_10556	HORVU.MOREX.r2.7HG0589820	68	82	-	1.93e-06	GAAAATAACCGTTAT
103	MLOC_10556	HORVU.MOREX.r2.7HG0593190	971	985	-	2.42e-07	ATATATTACCGTTGG
104	MLOC_10556	HORVU.MOREX.r2.7HG0595870	1247	1261	+	8.93e-06	AAATTTATCCGTTAT
105	MLOC_10556	HORVU.MOREX.r2.7HG0597170	903	917	+	8.29e-06	TATTACAACCGTTGA
106	MLOC_10556	HORVU.MOREX.r2.7HG0605420	430	444	-	5.11e-06	AAATTCGACCGTTGT
107	MLOC_10823	HORVU.MOREX.r2.1HG0001460	191	201	+	1.13e-06	GAATGTATCTA
108	MLOC_10823	HORVU.MOREX.r2.1HG0001460	218	228	-	6.41e-06	AAATGTATCTA
109	MLOC_10823	HORVU.MOREX.r2.1HG0001460	615	625	-	1.13e-06	GAATGTATCTA
110	MLOC_10823	HORVU.MOREX.r2.1HG0006010	802	812	-	1.66e-06	CAATGTATCTG
111	MLOC_10823	HORVU.MOREX.r2.1HG0030070	370	380	-	1.66e-06	CAATGTATCTG
112	MLOC_10823	HORVU.MOREX.r2.1HG0040490	4	14	-	1.66e-06	CAATGTATCTG
113	MLOC_10823	HORVU.MOREX.r2.1HG0051960	336	346	-	1.13e-06	GAATGTATCTA
114	MLOC_10823	HORVU.MOREX.r2.1HG0051960	506	516	+	1.13e-06	GAATGTATCTA
115	MLOC_10823	HORVU.MOREX.r2.1HG0051960	532	542	-	1.13e-06	GAATGTATCTA
116	MLOC_10823	HORVU.MOREX.r2.1HG0055260	486	496	-	6.41e-06	TAATGTATCTA
117	MLOC_10823	HORVU.MOREX.r2.1HG0060360	458	468	+	6.41e-06	AAATGTATCTA
118	MLOC_10823	HORVU.MOREX.r2.1HG0065130	214	224	-	2.75e-06	GAATGTATCTC
119	MLOC_10823	HORVU.MOREX.r2.1HG0065180	1133	1143	+	6.41e-06	AAATGTATCTA
120	MLOC_10823	HORVU.MOREX.r2.1HG0074360	1018	1028	-	1.13e-06	GAATGTATCTA
121	MLOC_10823	HORVU.MOREX.r2.1HG0074360	991	1001	+	7.19e-06	GGATGTATCTA
122	MLOC_10823	HORVU.MOREX.r2.2HG0083940	503	513	-	7.19e-06	GGATGTATCTA
123	MLOC_10823	HORVU.MOREX.r2.2HG0084420	280	290	-	6.41e-06	TAATGTATCTA
124	MLOC_10823	HORVU.MOREX.r2.2HG0085290	405	415	+	7.19e-06	GGATGTATCTA
125	MLOC_10823	HORVU.MOREX.r2.2HG0085290	431	441	-	7.19e-06	GGATGTATCTA
126	MLOC_10823	HORVU.MOREX.r2.2HG0089210	779	789	+	1.13e-06	GAATGTATCTA
127	MLOC_10823	HORVU.MOREX.r2.2HG0089210	806	816	-	1.13e-06	GAATGTATCTA
128	MLOC_10823	HORVU.MOREX.r2.2HG0090790	831	841	-	1.13e-06	GAATGTATCTA
129	MLOC_10823	HORVU.MOREX.r2.2HG0096340	264	274	+	1.13e-06	GAATGTATCTA
130	MLOC_10823	HORVU.MOREX.r2.2HG0105530	398	408	+	1.13e-06	GAATGTATCTA
131	MLOC_10823	HORVU.MOREX.r2.2HG0105530	425	435	-	7.19e-06	GGATGTATCTA
132	MLOC_10823	HORVU.MOREX.r2.2HG0127060	904	914	+	1.13e-06	GAATGTATCTA
133	MLOC_10823	HORVU.MOREX.r2.2HG0134330	1013	1023	-	9.49e-06	AAATGTATCTC
134	MLOC_10823	HORVU.MOREX.r2.2HG0134360	617	627	+	7.19e-06	GGATGTATCTA
135	MLOC_10823	HORVU.MOREX.r2.2HG0134360	793	803	-	3.99e-06	CAATGTATCTA
136	MLOC_10823	HORVU.MOREX.r2.2HG0134510	577	587	+	1.13e-06	GAATGTATCTA
137	MLOC_10823	HORVU.MOREX.r2.2HG0134510	604	614	-	7.19e-06	GGATGTATCTA
138	MLOC_10823	HORVU.MOREX.r2.2HG0153110	365	375	-	7.19e-06	GGATGTATCTA
139	MLOC_10823	HORVU.MOREX.r2.2HG0154720	288	298	+	1.13e-06	GAATGTATCTA
140	MLOC_10823	HORVU.MOREX.r2.2HG0158820	283	293	+	9.49e-06	CAATGTATCTT
141	MLOC_10823	HORVU.MOREX.r2.2HG0163260	1005	1015	-	7.19e-06	GGATGTATCTA
142	MLOC_10823	HORVU.MOREX.r2.2HG0163260	979	989	+	1.13e-06	GAATGTATCTA
143	MLOC_10823	HORVU.MOREX.r2.3HG0183950	1324	1334	+	1.13e-06	GAATGTATCTA
144	MLOC_10823	HORVU.MOREX.r2.3HG0205160	950	960	+	7.19e-06	GGATGTATCTA
145	MLOC_10823	HORVU.MOREX.r2.3HG0233160	717	727	+	7.19e-06	GGATGTATCTA
146	MLOC_10823	HORVU.MOREX.r2.3HG0233160	743	753	-	1.13e-06	GAATGTATCTA
147	MLOC_10823	HORVU.MOREX.r2.3HG0233160	772	782	-	1.13e-06	GAATGTATCTA
148	MLOC_10823	HORVU.MOREX.r2.3HG0238630	318	328	-	4.49e-06	GGATGTACCTG
149	MLOC_10823	HORVU.MOREX.r2.3HG0244750	1291	1301	-	6.41e-06	AAATGTATCTA
150	MLOC_10823	HORVU.MOREX.r2.3HG0253380	943	953	+	6.41e-06	AAATGTATCTA
151	MLOC_10823	HORVU.MOREX.r2.3HG0253460	1032	1042	+	1.13e-06	GAATGTATCTA
152	MLOC_10823	HORVU.MOREX.r2.3HG0253460	1059	1069	-	6.41e-06	AAATGTATCTA
153	MLOC_10823	HORVU.MOREX.r2.3HG0256740	218	228	-	6.91e-06	CAATGTACCTC
154	MLOC_10823	HORVU.MOREX.r2.3HG0273480	222	232	-	1.13e-06	GAATGTATCTA
155	MLOC_10823	HORVU.MOREX.r2.4HG0282330	348	358	+	6.41e-06	AAATGTATCTA
156	MLOC_10823	HORVU.MOREX.r2.4HG0282330	374	384	-	7.19e-06	GGATGTATCTA
157	MLOC_10823	HORVU.MOREX.r2.4HG0296580	531	541	-	3.99e-06	CAATGTATCTA
158	MLOC_10823	HORVU.MOREX.r2.4HG0323820	1272	1282	+	6.41e-06	TAATGTATCTA
159	MLOC_10823	HORVU.MOREX.r2.4HG0344660	23	33	+	7.19e-06	GGATGTATCTA
160	MLOC_10823	HORVU.MOREX.r2.4HG0348740	35	45	+	1.13e-06	GAATGTATCTA
161	MLOC_10823	HORVU.MOREX.r2.4HG0349150	1021	1031	+	1.13e-06	GAATGTATCTA
162	MLOC_10823	HORVU.MOREX.r2.4HG0349150	1048	1058	-	1.13e-06	GAATGTATCTA
163	MLOC_10823	HORVU.MOREX.r2.4HG0349150	943	953	-	6.41e-06	TAATGTATCTA
164	MLOC_10823	HORVU.MOREX.r2.5HG0360220	609	619	+	3.03e-06	CAATGTACCTA
165	MLOC_10823	HORVU.MOREX.r2.5HG0390790	1091	1101	+	6.41e-06	AAATGTATCTA
166	MLOC_10823	HORVU.MOREX.r2.5HG0395560	560	570	-	4.49e-06	GGATGTACCTG
167	MLOC_10823	HORVU.MOREX.r2.5HG0403860	695	705	-	7.19e-06	GGATGTATCTA
168	MLOC_10823	HORVU.MOREX.r2.5HG0405790	388	398	+	9.49e-06	AAATGTATCTC
169	MLOC_10823	HORVU.MOREX.r2.5HG0406370	453	463	+	7.19e-06	GGATGTATCTA
170	MLOC_10823	HORVU.MOREX.r2.5HG0408530	111	121	+	1.13e-06	GAATGTATCTA
171	MLOC_10823	HORVU.MOREX.r2.5HG0410210	1488	1498	-	8.31e-06	CAATGTACCTT
172	MLOC_10823	HORVU.MOREX.r2.5HG0429450	1083	1093	+	7.19e-06	GGATGTATCTA
173	MLOC_10823	HORVU.MOREX.r2.5HG0431810	1085	1095	-	3.67e-06	AAATGTATCTG
174	MLOC_10823	HORVU.MOREX.r2.5HG0445010	1020	1030	+	5.69e-06	AAATGTACCTA
175	MLOC_10823	HORVU.MOREX.r2.5HG0446210	983	993	-	1.13e-06	GAATGTATCTA
176	MLOC_10823	HORVU.MOREX.r2.6HG0495490	787	797	+	7.19e-06	GGATGTATCTA
177	MLOC_10823	HORVU.MOREX.r2.6HG0497950	621	631	-	7.19e-06	GGATGTATCTA
178	MLOC_10823	HORVU.MOREX.r2.6HG0522000	291	301	-	7.47e-06	CAATGTATCTC
179	MLOC_10823	HORVU.MOREX.r2.7HG0545910	1019	1029	+	7.19e-06	GGATGTATCTA
180	MLOC_10823	HORVU.MOREX.r2.7HG0550720	423	433	-	8.11e-07	GAATGTACCTA
181	MLOC_10823	HORVU.MOREX.r2.7HG0561080	1095	1105	-	1.13e-06	GAATGTATCTA
182	MLOC_10823	HORVU.MOREX.r2.7HG0581180	150	160	+	3.03e-06	CAATGTACCTA
183	MLOC_10823	HORVU.MOREX.r2.7HG0590040	586	596	+	1.13e-06	GAATGTATCTA
184	MLOC_10823	HORVU.MOREX.r2.7HG0616030	280	290	-	3.67e-06	TAATGTATCTG
185	MLOC_10823	HORVU.MOREX.r2.7HG0622110	671	681	-	8.31e-06	AAATGTACCTC
186	MLOC_10987	HORVU.MOREX.r2.1HG0003300	585	599	+	6.52e-06	GCCGTCCCCAGATCC
187	MLOC_10987	HORVU.MOREX.r2.1HG0013640	101	115	-	2.49e-06	GCCTTCACCAAATGA
188	MLOC_10987	HORVU.MOREX.r2.1HG0020160	1297	1311	+	5.39e-06	GCCTCCTCCAGATAT
189	MLOC_10987	HORVU.MOREX.r2.1HG0060650	830	844	+	7.66e-06	GCCTCCACCAAAAAA
190	MLOC_10987	HORVU.MOREX.r2.2HG0156880	10	24	+	6.35e-06	ACCTCCACCACATCA
191	MLOC_10987	HORVU.MOREX.r2.2HG0169770	1299	1313	+	7.96e-06	GCCTCAACCAGATGC
192	MLOC_10987	HORVU.MOREX.r2.2HG0170560	246	260	-	9.46e-06	ACCTTCTTCAGATGA
193	MLOC_10987	HORVU.MOREX.r2.3HG0203270	513	527	+	5.69e-07	ACCTTCCCTGGATAC
194	MLOC_10987	HORVU.MOREX.r2.3HG0234500	99	113	+	7.66e-06	ACCTCCCCTAGATTC
195	MLOC_10987	HORVU.MOREX.r2.3HG0250500	433	447	+	6.35e-06	GCCTTCACCAAATCA
196	MLOC_10987	HORVU.MOREX.r2.3HG0255450	641	655	-	9.46e-06	ACCTTCACCTGATGG
197	MLOC_10987	HORVU.MOREX.r2.3HG0261280	85	99	-	2.05e-06	CCCTCCACCAGATGT
198	MLOC_10987	HORVU.MOREX.r2.3HG0267830	250	264	+	6.26e-06	ACCCTCACCAGGTAT
199	MLOC_10987	HORVU.MOREX.r2.4HG0318550	750	764	-	9.46e-06	CCCTACCCTAGATAT
200	MLOC_10987	HORVU.MOREX.r2.4HG0328390	1427	1441	-	6.26e-06	GCCTACACCAGAAAG
201	MLOC_10987	HORVU.MOREX.r2.4HG0330300	1305	1319	-	7.86e-06	GCCTCCACTGGTTAA
202	MLOC_10987	HORVU.MOREX.r2.4HG0334940	132	146	+	3.19e-06	ACCTACACCGAATAC
203	MLOC_10987	HORVU.MOREX.r2.5HG0383170	326	340	+	2.21e-06	GCCTTCCCCAGGTAG
204	MLOC_10987	HORVU.MOREX.r2.5HG0411860	1008	1022	+	2.5e-07	ACCTTCACTAGATAT
205	MLOC_10987	HORVU.MOREX.r2.5HG0419110	572	586	+	6.61e-06	ACCTTCCCTAGATTT
206	MLOC_10987	HORVU.MOREX.r2.5HG0422360	496	510	+	8.9e-07	ACCTGCACCGGTTGC
207	MLOC_10987	HORVU.MOREX.r2.5HG0426960	720	734	+	4.63e-06	ACCTAGCCCAGATAT
208	MLOC_10987	HORVU.MOREX.r2.5HG0428610	1400	1414	+	6.61e-06	ACCTCCACTAGATTA
209	MLOC_10987	HORVU.MOREX.r2.5HG0428620	605	619	+	6.61e-06	ACCTCCACTAGATTA
210	MLOC_10987	HORVU.MOREX.r2.5HG0443120	263	277	+	9.2e-06	ACCTGCTCTAGATAT
211	MLOC_10987	HORVU.MOREX.r2.6HG0465910	182	196	-	9.97e-06	ACCTCTACCAGATCT
212	MLOC_10987	HORVU.MOREX.r2.6HG0489780	1289	1303	-	7.46e-06	ACCTTCCTCAGATTC
213	MLOC_10987	HORVU.MOREX.r2.6HG0496040	773	787	+	7.06e-06	ACCTTATCCAGATAA
214	MLOC_10987	HORVU.MOREX.r2.6HG0519350	1279	1293	+	7.16e-06	TCCTTCCCCATATAA
215	MLOC_10987	HORVU.MOREX.r2.7HG0538970	60	74	-	5.68e-06	CCCTTCACCAAATAC
216	MLOC_10987	HORVU.MOREX.r2.7HG0610630	529	543	-	4.69e-06	ACCGACACCAGAAAC
217	MLOC_12078	HORVU.MOREX.r2.1HG0040170	618	627	+	7.3e-07	CCGTTGACCG
218	MLOC_12078	HORVU.MOREX.r2.1HG0052970	968	977	+	7.37e-06	ACGTTGACCT
219	MLOC_12078	HORVU.MOREX.r2.2HG0096240	552	561	-	9.02e-06	TCGTTGACCC
220	MLOC_12078	HORVU.MOREX.r2.2HG0096240	81	90	-	9.02e-06	TCGTTGACCC
221	MLOC_12078	HORVU.MOREX.r2.2HG0100880	114	123	+	6.43e-06	TCGTTGACCT
222	MLOC_12078	HORVU.MOREX.r2.2HG0147970	49	58	-	5.49e-06	GCGTTGACCG
223	MLOC_12078	HORVU.MOREX.r2.2HG0159130	912	921	+	5.49e-06	GCGTTGACCG
224	MLOC_12078	HORVU.MOREX.r2.2HG0167210	1383	1392	+	5.49e-06	GCGTTGACCG
225	MLOC_12078	HORVU.MOREX.r2.2HG0169870	112	121	+	7.37e-06	ACGTTGACCT
226	MLOC_12078	HORVU.MOREX.r2.2HG0179650	1065	1074	+	5.49e-06	GCGTTGACCG
227	MLOC_12078	HORVU.MOREX.r2.3HG0199050	1317	1326	+	7.3e-07	CCGTTGACCG
228	MLOC_12078	HORVU.MOREX.r2.3HG0202900	787	796	+	2.38e-06	TCGTTGACCG
229	MLOC_12078	HORVU.MOREX.r2.3HG0221270	1410	1419	+	5.49e-06	GCGTTGACCG
230	MLOC_12078	HORVU.MOREX.r2.3HG0224400	1043	1052	+	1.56e-06	CCGTTGACCT
231	MLOC_12078	HORVU.MOREX.r2.4HG0276830	355	364	+	6.43e-06	TCGTTGACCT
232	MLOC_12078	HORVU.MOREX.r2.4HG0314430	215	224	-	2.38e-06	TCGTTGACCG
233	MLOC_12078	HORVU.MOREX.r2.4HG0325820	484	493	+	3.11e-06	CCGTTGACCC
234	MLOC_12078	HORVU.MOREX.r2.4HG0326410	40	49	+	6.43e-06	TCGTTGACCT
235	MLOC_12078	HORVU.MOREX.r2.5HG0359450	416	425	-	7.37e-06	ACGTTGACCT
236	MLOC_12078	HORVU.MOREX.r2.5HG0383480	85	94	+	1.56e-06	CCGTTGACCT
237	MLOC_12078	HORVU.MOREX.r2.5HG0401170	597	606	-	1.56e-06	CCGTTGACCT
238	MLOC_12078	HORVU.MOREX.r2.5HG0403260	300	309	+	6.43e-06	TCGTTGACCT
239	MLOC_12078	HORVU.MOREX.r2.5HG0404650	1105	1114	-	2.38e-06	TCGTTGACCG
240	MLOC_12078	HORVU.MOREX.r2.5HG0427460	747	756	+	2.38e-06	TCGTTGACCG
241	MLOC_12078	HORVU.MOREX.r2.5HG0437140	161	170	+	6.43e-06	TCGTTGACCT
242	MLOC_12078	HORVU.MOREX.r2.5HG0441710	944	953	+	1.56e-06	CCGTTGACCT
243	MLOC_12078	HORVU.MOREX.r2.6HG0508620	1008	1017	+	1.56e-06	CCGTTGACCT
244	MLOC_12078	HORVU.MOREX.r2.7HG0553600	449	458	-	3.11e-06	CCGTTGACCC
245	MLOC_12078	HORVU.MOREX.r2.7HG0607850	221	230	-	2.38e-06	TCGTTGACCG
246	MLOC_12078	HORVU.MOREX.r2.7HG0619460	1226	1235	-	7.3e-07	CCGTTGACCG
247	MLOC_12079	HORVU.MOREX.r2.1HG0011180	126	138	+	2.72e-06	AGTTGACTTTTCC
248	MLOC_12079	HORVU.MOREX.r2.1HG0015680	328	340	-	1e-05	TTTTGACTTTGAA
249	MLOC_12079	HORVU.MOREX.r2.1HG0024100	524	536	+	1.45e-06	CTTTGACTTTCTT
250	MLOC_12079	HORVU.MOREX.r2.1HG0034310	265	277	+	3.09e-06	CGTTGACTTTGTA
251	MLOC_12079	HORVU.MOREX.r2.1HG0042230	1325	1337	+	5.75e-06	GCTTGACTTTTAT
252	MLOC_12079	HORVU.MOREX.r2.1HG0046210	477	489	-	3.93e-06	ATTTGACTTTTCG
253	MLOC_12079	HORVU.MOREX.r2.1HG0047690	192	204	+	1.45e-06	CTTTGACTTTCTT
254	MLOC_12079	HORVU.MOREX.r2.1HG0053730	863	875	+	1.71e-06	TTTTGACTTTTGC
255	MLOC_12079	HORVU.MOREX.r2.1HG0053730	977	989	+	2.94e-06	GTTTGACTTTTGC
256	MLOC_12079	HORVU.MOREX.r2.1HG0055750	814	826	-	2.94e-06	GTTTGACTTTTGC
257	MLOC_12079	HORVU.MOREX.r2.1HG0065180	545	557	+	6.34e-06	GCTTGACTTTTGT
258	MLOC_12079	HORVU.MOREX.r2.1HG0070130	956	968	-	5.39e-06	CGTTGACTTTGCT
259	MLOC_12079	HORVU.MOREX.r2.1HG0075600	1444	1456	-	8.04e-06	CGTTGACTTTGCA
260	MLOC_12079	HORVU.MOREX.r2.1HG0077550	1014	1026	+	3.01e-06	GTTTGACTTTTCC
261	MLOC_12079	HORVU.MOREX.r2.2HG0087410	120	132	-	4.05e-06	AATTGACTTTTTA
262	MLOC_12079	HORVU.MOREX.r2.2HG0096880	706	718	+	1.02e-06	TTTTGACTTTTCT
263	MLOC_12079	HORVU.MOREX.r2.2HG0100880	81	93	+	6.47e-08	TGTTGACTTTTTT
264	MLOC_12079	HORVU.MOREX.r2.2HG0109990	525	537	-	2.84e-06	AATTGACTTTTTT
265	MLOC_12079	HORVU.MOREX.r2.2HG0113190	667	679	+	5.26e-06	CCTTGACTTTTAG
266	MLOC_12079	HORVU.MOREX.r2.2HG0131710	1282	1294	+	2.25e-06	TTTTGACTTTCTT
267	MLOC_12079	HORVU.MOREX.r2.2HG0136820	958	970	-	5.91e-07	AGTTGACTTTTTA
268	MLOC_12079	HORVU.MOREX.r2.2HG0137370	1108	1120	-	6.28e-06	ACTTGACTTTTCT
269	MLOC_12079	HORVU.MOREX.r2.2HG0137700	204	216	-	1.97e-06	CGTTGACTTTGTT
270	MLOC_12079	HORVU.MOREX.r2.2HG0137960	797	809	-	6.81e-06	CGTTGACTTTGAA
271	MLOC_12079	HORVU.MOREX.r2.2HG0140000	58	70	-	9.63e-06	TGTTGACTATTTG
272	MLOC_12079	HORVU.MOREX.r2.2HG0143170	48	60	+	4.63e-06	ATTTGACTTTGTT
273	MLOC_12079	HORVU.MOREX.r2.2HG0143270	1314	1326	+	3.45e-06	TCTTGACTTTTTG
274	MLOC_12079	HORVU.MOREX.r2.2HG0145610	435	447	+	8.26e-06	CATTGACTTTGTT
275	MLOC_12079	HORVU.MOREX.r2.2HG0149690	941	953	-	6.38e-06	CATTGACTTTTGG
276	MLOC_12079	HORVU.MOREX.r2.2HG0152670	3	15	-	4.94e-06	TTTTGACTTTATA
277	MLOC_12079	HORVU.MOREX.r2.2HG0153530	879	891	-	9.3e-06	ACTTGACTTTTCA
278	MLOC_12079	HORVU.MOREX.r2.2HG0164790	437	449	+	4.63e-06	CGTTGACTTTGAT
279	MLOC_12079	HORVU.MOREX.r2.2HG0169870	113	125	+	5.7e-06	CGTTGACCTTTTT
280	MLOC_12079	HORVU.MOREX.r2.2HG0181070	721	733	+	1.94e-06	GGTTGACTTTTCT
281	MLOC_12079	HORVU.MOREX.r2.3HG0182170	882	894	+	2.94e-06	GTTTGACTTTTGC
282	MLOC_12079	HORVU.MOREX.r2.3HG0182440	238	250	-	4.07e-07	GGTTGACTTTTTT
283	MLOC_12079	HORVU.MOREX.r2.3HG0193230	1116	1128	+	2.78e-06	TATTGACTTTTTC
284	MLOC_12079	HORVU.MOREX.r2.3HG0194990	52	64	+	6.56e-06	TGTTGACTTTGAT
285	MLOC_12079	HORVU.MOREX.r2.3HG0195150	941	953	+	4.63e-06	TATTGACTTTTCT
286	MLOC_12079	HORVU.MOREX.r2.3HG0200400	610	622	+	1.71e-06	TTTTGACTTTTGC
287	MLOC_12079	HORVU.MOREX.r2.3HG0200400	724	736	+	2.94e-06	GTTTGACTTTTGC
288	MLOC_12079	HORVU.MOREX.r2.3HG0205450	719	731	+	4.47e-06	TTTTGACTTTGTA
289	MLOC_12079	HORVU.MOREX.r2.3HG0207660	256	268	-	6.47e-08	TGTTGACTTTTTT
290	MLOC_12079	HORVU.MOREX.r2.3HG0207660	355	367	-	5.19e-06	CTTTGACTTCTTT
291	MLOC_12079	HORVU.MOREX.r2.3HG0227330	1160	1172	-	3.93e-06	ATTTGACTTTTCG
292	MLOC_12079	HORVU.MOREX.r2.3HG0235980	1231	1243	+	7.64e-07	GGTTGACTTTTTA
293	MLOC_12079	HORVU.MOREX.r2.3HG0238410	1073	1085	+	9.89e-06	GTTTGACTTTGTG
294	MLOC_12079	HORVU.MOREX.r2.3HG0239850	415	427	-	7.2e-06	ATTTGACTATTTT
295	MLOC_12079	HORVU.MOREX.r2.3HG0246820	518	530	-	2.97e-07	TTTTGACTTTTTA
296	MLOC_12079	HORVU.MOREX.r2.3HG0250940	1184	1196	-	3.67e-06	TCTTGACTTTTAT
297	MLOC_12079	HORVU.MOREX.r2.3HG0251020	758	770	+	2.94e-06	GTTTGACTTTTGC
298	MLOC_12079	HORVU.MOREX.r2.3HG0258640	777	789	+	7.4e-06	GATTGACTTTTCT
299	MLOC_12079	HORVU.MOREX.r2.3HG0259300	700	712	+	2.84e-06	AATTGACTTTTTT
300	MLOC_12079	HORVU.MOREX.r2.3HG0270090	980	992	-	9.81e-06	AGTTGACTTATTT
301	MLOC_12079	HORVU.MOREX.r2.3HG0274800	936	948	+	8.61e-06	TTTTGACCTTTTT
302	MLOC_12079	HORVU.MOREX.r2.4HG0279970	1033	1045	+	2.94e-06	GTTTGACTTTTGC
303	MLOC_12079	HORVU.MOREX.r2.4HG0283080	976	988	+	2.94e-06	GTTTGACTTTTGC
304	MLOC_12079	HORVU.MOREX.r2.4HG0319000	121	133	+	1.7e-07	CTTTGACTTTTTC
305	MLOC_12079	HORVU.MOREX.r2.4HG0322120	111	123	+	4.63e-06	TGTTGACTATTTT
306	MLOC_12079	HORVU.MOREX.r2.4HG0328390	159	171	-	9.63e-06	GCTTGACTTTTCA
307	MLOC_12079	HORVU.MOREX.r2.4HG0339960	366	378	-	2.18e-06	ATTTGACTTTTAA
308	MLOC_12079	HORVU.MOREX.r2.4HG0341970	11	23	+	9.39e-06	CATTGACTTTCTC
309	MLOC_12079	HORVU.MOREX.r2.4HG0341970	794	806	-	1.97e-06	CGTTGACTTTGTT
310	MLOC_12079	HORVU.MOREX.r2.4HG0345790	643	655	+	8.11e-06	CGTTGACTTGTTT
311	MLOC_12079	HORVU.MOREX.r2.4HG0347650	34	46	-	3.31e-06	TTTTGACTTTATT
312	MLOC_12079	HORVU.MOREX.r2.4HG0347900	1218	1230	+	5.7e-06	CTTTGACTTTAGT
313	MLOC_12079	HORVU.MOREX.r2.5HG0353260	1058	1070	+	3.5e-06	GTTTGACTTTTAG
314	MLOC_12079	HORVU.MOREX.r2.5HG0353260	886	898	-	3.65e-07	ATTTGACTTTTTT
315	MLOC_12079	HORVU.MOREX.r2.5HG0354630	622	634	-	6.56e-06	TTTTGACTTATTT
316	MLOC_12079	HORVU.MOREX.r2.5HG0358010	661	673	+	1.37e-06	ATTTGACTTTTAT
317	MLOC_12079	HORVU.MOREX.r2.5HG0363580	499	511	+	1.94e-06	CATTGACTTTTTC
318	MLOC_12079	HORVU.MOREX.r2.5HG0382410	90	102	+	1.49e-06	CCTTGACTTTTTA
319	MLOC_12079	HORVU.MOREX.r2.5HG0385220	305	317	+	7.01e-06	CTTTGACTTTGAA
320	MLOC_12079	HORVU.MOREX.r2.5HG0397320	482	494	-	7.4e-06	CGTTGACTTTAAA
321	MLOC_12079	HORVU.MOREX.r2.5HG0399940	59	71	+	3.84e-06	GTTTGACTTTCTT
322	MLOC_12079	HORVU.MOREX.r2.5HG0401170	593	605	-	5.7e-06	CGTTGACCTTTTT
323	MLOC_12079	HORVU.MOREX.r2.5HG0406630	1023	1035	+	2.94e-06	GTTTGACTTTTGC
324	MLOC_12079	HORVU.MOREX.r2.5HG0410910	993	1005	+	1.1e-07	CGTTGACTTTTTA
325	MLOC_12079	HORVU.MOREX.r2.5HG0416240	1125	1137	-	1.37e-06	ATTTGACTTTTAT
326	MLOC_12079	HORVU.MOREX.r2.5HG0424850	1181	1193	-	3.76e-06	CCTTGACTTTTAA
327	MLOC_12079	HORVU.MOREX.r2.5HG0429660	1388	1400	+	1.02e-06	TTTTGACTTTTCT
328	MLOC_12079	HORVU.MOREX.r2.5HG0431810	1048	1060	+	4.79e-06	CATTGACTTTTCA
329	MLOC_12079	HORVU.MOREX.r2.5HG0431810	1250	1262	+	1.77e-06	AGTTGACTTTTCT
330	MLOC_12079	HORVU.MOREX.r2.5HG0437190	599	611	+	2.94e-06	GTTTGACTTTTGC
331	MLOC_12079	HORVU.MOREX.r2.5HG0438360	1064	1076	-	2.88e-06	GGTTGACTTTTCA
332	MLOC_12079	HORVU.MOREX.r2.5HG0439900	542	554	+	2.94e-06	GTTTGACTTTTGC
333	MLOC_12079	HORVU.MOREX.r2.5HG0442360	1001	1013	-	9.43e-07	TGTTGACTTTTCT
334	MLOC_12079	HORVU.MOREX.r2.5HG0442420	282	294	+	4.07e-07	CTTTGACTTTTAT
335	MLOC_12079	HORVU.MOREX.r2.6HG0458370	317	329	+	1.38e-06	CGTTGACTTTCTT
336	MLOC_12079	HORVU.MOREX.r2.6HG0458370	883	895	-	1.97e-06	CGTTGACTTTGTT
337	MLOC_12079	HORVU.MOREX.r2.6HG0462730	1191	1203	-	8.61e-06	TTTTGACCTTTTT
338	MLOC_12079	HORVU.MOREX.r2.6HG0463500	232	244	+	2.94e-06	GTTTGACTTTTGC
339	MLOC_12079	HORVU.MOREX.r2.6HG0463750	1376	1388	+	6.28e-06	ACTTGACTTTTCT
340	MLOC_12079	HORVU.MOREX.r2.6HG0467230	1182	1194	-	1.94e-06	GGTTGACTTTTCT
341	MLOC_12079	HORVU.MOREX.r2.6HG0502380	1101	1113	+	4.3e-07	GTTTGACTTTTTT
342	MLOC_12079	HORVU.MOREX.r2.6HG0506700	309	321	+	9.39e-06	CATTGACTTTCTC
343	MLOC_12079	HORVU.MOREX.r2.6HG0506700	898	910	-	8.26e-06	CATTGACTTTGTT
344	MLOC_12079	HORVU.MOREX.r2.6HG0506950	1386	1398	-	2.66e-06	ATTTGACTTTTGA
345	MLOC_12079	HORVU.MOREX.r2.6HG0509160	240	252	-	8.61e-06	CTTTGACTTTAGA
346	MLOC_12079	HORVU.MOREX.r2.6HG0515620	990	1002	+	2.94e-06	GTTTGACTTTTGC
347	MLOC_12079	HORVU.MOREX.r2.6HG0525590	205	217	+	1.97e-06	CGTTGACTTTGTT
348	MLOC_12079	HORVU.MOREX.r2.6HG0525590	824	836	-	2.44e-06	CTTTGACTTTCTC
349	MLOC_12079	HORVU.MOREX.r2.7HG0527870	809	821	+	3.23e-06	TGTTGACTTTATT
350	MLOC_12079	HORVU.MOREX.r2.7HG0534490	145	157	-	6.01e-06	TATTGACTTTTAC
351	MLOC_12079	HORVU.MOREX.r2.7HG0537260	1009	1021	+	6.34e-06	GCTTGACTTTTGT
352	MLOC_12079	HORVU.MOREX.r2.7HG0544880	1172	1184	-	3.56e-06	TTTTGACTTTCTA
353	MLOC_12079	HORVU.MOREX.r2.7HG0545910	152	164	+	6.82e-07	ATTTGACTTTTTA
354	MLOC_12079	HORVU.MOREX.r2.7HG0547270	103	115	+	3.23e-06	TGTTGACTTTATT
355	MLOC_12079	HORVU.MOREX.r2.7HG0558490	67	79	+	2.72e-06	ATTTGACTTTTGC
356	MLOC_12079	HORVU.MOREX.r2.7HG0559730	253	265	-	1.71e-06	TTTTGACTTTTGC
357	MLOC_12079	HORVU.MOREX.r2.7HG0568090	884	896	+	9.48e-06	GATTGACTTTTAC
358	MLOC_12079	HORVU.MOREX.r2.7HG0581940	389	401	-	5.19e-06	GTTTGACTTTATT
359	MLOC_12079	HORVU.MOREX.r2.7HG0589820	1356	1368	-	9.63e-06	TGTTGACTATTTG
360	MLOC_12079	HORVU.MOREX.r2.7HG0591880	245	257	-	7.23e-06	GTTTGACTTTGTC
361	MLOC_12079	HORVU.MOREX.r2.7HG0593770	472	484	-	2.78e-06	TATTGACTTTTTC
362	MLOC_12079	HORVU.MOREX.r2.7HG0607890	351	363	+	2.78e-06	GGTTGACTTTTGA
363	MLOC_12079	HORVU.MOREX.r2.7HG0614080	267	279	+	2.94e-06	GTTTGACTTTTGC
364	MLOC_12079	HORVU.MOREX.r2.7HG0614080	899	911	+	2.94e-06	GTTTGACTTTTGC
365	MLOC_12079	HORVU.MOREX.r2.7HG0617860	304	316	-	6.1e-06	TTTTGACTTTCCT
366	MLOC_12079	HORVU.MOREX.r2.7HG0617860	697	709	-	5.95e-06	TTTTGACTTTCGT
367	MLOC_12079	HORVU.MOREX.r2.7HG0617930	485	497	+	2.94e-06	GTTTGACTTTTGC
368	MLOC_12079	HORVU.MOREX.r2.7HG0617930	600	612	+	2.94e-06	GTTTGACTTTTGC
369	MLOC_12079	HORVU.MOREX.r2.7HG0618580	474	486	-	6.47e-08	TGTTGACTTTTTT
370	MLOC_12223	HORVU.MOREX.r2.1HG0001480	468	482	+	7.93e-06	GGGCGAGGTGGTGGC
371	MLOC_12223	HORVU.MOREX.r2.1HG0002390	1000	1014	+	3.6e-07	GGCGGCGGCGGCGGG
372	MLOC_12223	HORVU.MOREX.r2.1HG0002390	970	984	+	2.08e-09	GGCGGAGGCGGTGGC
373	MLOC_12223	HORVU.MOREX.r2.1HG0002390	973	987	+	2.67e-06	GGAGGCGGTGGCGGC
374	MLOC_12223	HORVU.MOREX.r2.1HG0002390	976	990	+	6.86e-08	GGCGGTGGCGGCGGC
375	MLOC_12223	HORVU.MOREX.r2.1HG0002390	979	993	+	1.62e-06	GGTGGCGGCGGCGAC
376	MLOC_12223	HORVU.MOREX.r2.1HG0002390	994	1008	+	2.63e-07	GGCTGCGGCGGCGGC
377	MLOC_12223	HORVU.MOREX.r2.1HG0002390	997	1011	+	5.73e-07	TGCGGCGGCGGCGGC
378	MLOC_12223	HORVU.MOREX.r2.1HG0003300	1477	1491	+	7.24e-06	CGTGGAGACGGTGGT
379	MLOC_12223	HORVU.MOREX.r2.1HG0005360	1203	1217	-	5.93e-06	GGCGGCGGCGGCGAG
380	MLOC_12223	HORVU.MOREX.r2.1HG0005360	1206	1220	-	5.8e-08	GGCGGCGGCGGCGGC
381	MLOC_12223	HORVU.MOREX.r2.1HG0005360	1209	1223	-	5.8e-08	GGCGGCGGCGGCGGC
382	MLOC_12223	HORVU.MOREX.r2.1HG0005360	1212	1226	-	8.21e-07	GTCGGCGGCGGCGGC
383	MLOC_12223	HORVU.MOREX.r2.1HG0005360	1215	1229	-	5.93e-06	GATGTCGGCGGCGGC
384	MLOC_12223	HORVU.MOREX.r2.1HG0005360	1468	1482	-	1.77e-06	GGAGTCGGCGGCGGC
385	MLOC_12223	HORVU.MOREX.r2.1HG0005360	1471	1485	-	3.63e-06	GGAGGAGTCGGCGGC
386	MLOC_12223	HORVU.MOREX.r2.1HG0005360	1483	1497	-	9.93e-06	TGCGGCAGCGGAGGA
387	MLOC_12223	HORVU.MOREX.r2.1HG0005990	971	985	+	3.43e-06	AGCGACGGCGGCGGC
388	MLOC_12223	HORVU.MOREX.r2.1HG0006180	1277	1291	-	5.17e-06	AGAGGAGGAGGTGGA
389	MLOC_12223	HORVU.MOREX.r2.1HG0009050	398	412	+	5.63e-06	GCCGACGGCGGCGGC
390	MLOC_12223	HORVU.MOREX.r2.1HG0009190	1084	1098	-	4.11e-06	GGCCTAGGCGGCGGC
391	MLOC_12223	HORVU.MOREX.r2.1HG0013460	114	128	-	5.75e-06	AGTGGCGGCGGCGAA
392	MLOC_12223	HORVU.MOREX.r2.1HG0013460	189	203	-	7.45e-07	GGTGGCGGCGGTGAT
393	MLOC_12223	HORVU.MOREX.r2.1HG0013460	192	206	-	7.4e-06	TCCGGTGGCGGCGGT
394	MLOC_12223	HORVU.MOREX.r2.1HG0014470	1152	1166	-	2.78e-06	GGTGGTGGAGGTGGT
395	MLOC_12223	HORVU.MOREX.r2.1HG0014470	1158	1172	-	4.21e-07	GGTGGTGGTGGTGGA
396	MLOC_12223	HORVU.MOREX.r2.1HG0015950	1251	1265	-	5.26e-09	GGCGGCGGCGGTGGA
397	MLOC_12223	HORVU.MOREX.r2.1HG0015950	1254	1268	-	8.55e-07	GACGGCGGCGGCGGT
398	MLOC_12223	HORVU.MOREX.r2.1HG0016480	106	120	-	4.41e-07	GGAGGCAGCGGCGGC
399	MLOC_12223	HORVU.MOREX.r2.1HG0016480	632	646	+	5.81e-06	GGAGGAGGTGGTGCA
400	MLOC_12223	HORVU.MOREX.r2.1HG0020160	340	354	-	9.75e-06	GGCGGCGGTGGAGGA
401	MLOC_12223	HORVU.MOREX.r2.1HG0020160	343	357	-	1.24e-06	ATCGGCGGCGGTGGA
402	MLOC_12223	HORVU.MOREX.r2.1HG0021720	1300	1314	-	6.49e-07	GGGGGAGGCGGCGGG
403	MLOC_12223	HORVU.MOREX.r2.1HG0021990	1323	1337	+	8.01e-06	AGCAGCAGCGGCGGC
404	MLOC_12223	HORVU.MOREX.r2.1HG0022240	1116	1130	-	3.6e-07	GGCGGCGGCGGCGGG
405	MLOC_12223	HORVU.MOREX.r2.1HG0022240	1119	1133	-	3.55e-07	GGGGGCGGCGGCGGC
406	MLOC_12223	HORVU.MOREX.r2.1HG0022240	196	210	-	3.6e-07	GGCGGCGGCGGCGGG
407	MLOC_12223	HORVU.MOREX.r2.1HG0022240	199	213	-	3.55e-07	GGGGGCGGCGGCGGC
408	MLOC_12223	HORVU.MOREX.r2.1HG0022240	380	394	-	3.6e-07	GGCGGCGGCGGCGGG
409	MLOC_12223	HORVU.MOREX.r2.1HG0022240	383	397	-	3.55e-07	GGGGGCGGCGGCGGC
410	MLOC_12223	HORVU.MOREX.r2.1HG0022240	564	578	-	3.6e-07	GGCGGCGGCGGCGGG
411	MLOC_12223	HORVU.MOREX.r2.1HG0022240	567	581	-	3.55e-07	GGGGGCGGCGGCGGC
412	MLOC_12223	HORVU.MOREX.r2.1HG0022240	748	762	-	3.6e-07	GGCGGCGGCGGCGGG
413	MLOC_12223	HORVU.MOREX.r2.1HG0022240	751	765	-	3.55e-07	GGGGGCGGCGGCGGC
414	MLOC_12223	HORVU.MOREX.r2.1HG0022240	932	946	-	3.6e-07	GGCGGCGGCGGCGGG
415	MLOC_12223	HORVU.MOREX.r2.1HG0022240	935	949	-	3.55e-07	GGGGGCGGCGGCGGC
416	MLOC_12223	HORVU.MOREX.r2.1HG0024100	1418	1432	-	1.67e-07	GGCTGCGGCGGCGGA
417	MLOC_12223	HORVU.MOREX.r2.1HG0028170	1189	1203	+	7.85e-06	TGTCGAGGTGGTGGA
418	MLOC_12223	HORVU.MOREX.r2.1HG0028170	1463	1477	-	1.24e-06	GGCGTTGGCGGCGGC
419	MLOC_12223	HORVU.MOREX.r2.1HG0028170	664	678	+	2.35e-06	CGTGGAGGTGGTGGA
420	MLOC_12223	HORVU.MOREX.r2.1HG0028170	694	708	+	2.19e-06	GGCGGCAGCGGAGGA
421	MLOC_12223	HORVU.MOREX.r2.1HG0028170	727	741	+	4.2e-06	GGAGAAGGCGGAGGC
422	MLOC_12223	HORVU.MOREX.r2.1HG0028170	733	747	+	4.28e-07	GGCGGAGGCGGAGGC
423	MLOC_12223	HORVU.MOREX.r2.1HG0029010	347	361	-	3.79e-06	TGCTACGGCGGTGGC
424	MLOC_12223	HORVU.MOREX.r2.1HG0035590	1374	1388	-	2.29e-07	GGAGGAGGCGGCGGG
425	MLOC_12223	HORVU.MOREX.r2.1HG0036230	233	247	-	3.88e-06	GCCGGCGGCGGCGGG
426	MLOC_12223	HORVU.MOREX.r2.1HG0036230	969	983	-	7.77e-06	AACAGAGGCGGCGGC
427	MLOC_12223	HORVU.MOREX.r2.1HG0037430	1470	1484	-	5.59e-07	GGCAGCGGCGGCGGC
428	MLOC_12223	HORVU.MOREX.r2.1HG0038640	347	361	+	4.69e-06	ATCGGCAGCGGTGGC
429	MLOC_12223	HORVU.MOREX.r2.1HG0038640	350	364	+	9.66e-06	GGCAGCGGTGGCGGT
430	MLOC_12223	HORVU.MOREX.r2.1HG0038650	206	220	+	7.7e-06	AGTGGCGGCGGCGAC
431	MLOC_12223	HORVU.MOREX.r2.1HG0038700	1421	1435	-	8.21e-07	GAATGCGGCGGTGGA
432	MLOC_12223	HORVU.MOREX.r2.1HG0040170	263	277	+	5.99e-06	TGCGGCAGCGGCGGG
433	MLOC_12223	HORVU.MOREX.r2.1HG0042050	957	971	+	1.18e-06	GCCGGTGGCGGCGGC
434	MLOC_12223	HORVU.MOREX.r2.1HG0042170	922	936	+	5.63e-06	AATGATGGCGGTGGA
435	MLOC_12223	HORVU.MOREX.r2.1HG0042580	1454	1468	+	3.59e-06	AGTGGTGGTGGTGGC
436	MLOC_12223	HORVU.MOREX.r2.1HG0043500	810	824	+	9.39e-08	GGAAGAGGCGGTGGC
437	MLOC_12223	HORVU.MOREX.r2.1HG0044650	374	388	+	1.71e-06	GGCGGCGGTGGCGGC
438	MLOC_12223	HORVU.MOREX.r2.1HG0044650	377	391	+	9.65e-08	GGCGGTGGCGGCGGT
439	MLOC_12223	HORVU.MOREX.r2.1HG0047060	1338	1352	-	1.73e-06	GGCGGCGGCGGCGAC
440	MLOC_12223	HORVU.MOREX.r2.1HG0047060	1341	1355	-	5.8e-08	GGCGGCGGCGGCGGC
441	MLOC_12223	HORVU.MOREX.r2.1HG0047060	1344	1358	-	1.4e-06	CGCGGCGGCGGCGGC
442	MLOC_12223	HORVU.MOREX.r2.1HG0047060	1347	1361	-	3.55e-06	GGGCGCGGCGGCGGC
443	MLOC_12223	HORVU.MOREX.r2.1HG0047060	1460	1474	-	3.67e-06	GGAGGGGGCGGCGGT
444	MLOC_12223	HORVU.MOREX.r2.1HG0047370	1294	1308	-	3.97e-06	TGGGGAGGTGGTGGA
445	MLOC_12223	HORVU.MOREX.r2.1HG0047370	761	775	-	7.24e-06	CATGGCGGCGGCGGC
446	MLOC_12223	HORVU.MOREX.r2.1HG0051440	1384	1398	+	7.54e-06	AGGGGCGGCGGCGGG
447	MLOC_12223	HORVU.MOREX.r2.1HG0051960	1097	1111	-	7.54e-06	GGTGGCAACGGCGGC
448	MLOC_12223	HORVU.MOREX.r2.1HG0053260	776	790	-	1.75e-07	AGTGGTGGCGGTGGC
449	MLOC_12223	HORVU.MOREX.r2.1HG0053260	782	796	-	5.17e-06	GGTTGTAGTGGTGGC
450	MLOC_12223	HORVU.MOREX.r2.1HG0056240	1062	1076	+	8.34e-06	AGGAGTGGCGGCGGA
451	MLOC_12223	HORVU.MOREX.r2.1HG0056240	1168	1182	+	1.21e-07	GGGGGAGGCGGCGGC
452	MLOC_12223	HORVU.MOREX.r2.1HG0056240	1171	1185	+	2.51e-06	GGAGGCGGCGGCGCA
453	MLOC_12223	HORVU.MOREX.r2.1HG0056240	1449	1463	-	2.88e-06	GGCGGCGGCGGCGCT
454	MLOC_12223	HORVU.MOREX.r2.1HG0056240	1452	1466	-	5.34e-07	TGTGGCGGCGGCGGC
455	MLOC_12223	HORVU.MOREX.r2.1HG0058460	1426	1440	-	6.66e-06	GGCGGAGGCGGAGAC
456	MLOC_12223	HORVU.MOREX.r2.1HG0058460	1429	1443	-	5.63e-06	GGAGGCGGAGGCGGA
457	MLOC_12223	HORVU.MOREX.r2.1HG0060360	728	742	-	7.7e-06	GGTGGAGGTGGAGGT
458	MLOC_12223	HORVU.MOREX.r2.1HG0060360	746	760	-	8.29e-07	GGTGGTGGTGGTGGT
459	MLOC_12223	HORVU.MOREX.r2.1HG0060360	749	763	-	8.29e-07	GGTGGTGGTGGTGGT
460	MLOC_12223	HORVU.MOREX.r2.1HG0060360	752	766	-	5e-06	GATGGTGGTGGTGGT
461	MLOC_12223	HORVU.MOREX.r2.1HG0060720	1001	1015	+	1.4e-06	GGTGCCGGCGGCGGC
462	MLOC_12223	HORVU.MOREX.r2.1HG0060720	1004	1018	+	1.05e-06	GCCGGCGGCGGCGGC
463	MLOC_12223	HORVU.MOREX.r2.1HG0060720	1007	1021	+	2.19e-06	GGCGGCGGCGGCGAT
464	MLOC_12223	HORVU.MOREX.r2.1HG0060980	1476	1490	-	8.37e-08	GGCGGCGGCGGCGGT
465	MLOC_12223	HORVU.MOREX.r2.1HG0060980	1479	1493	-	5.8e-08	GGCGGCGGCGGCGGC
466	MLOC_12223	HORVU.MOREX.r2.1HG0060980	1482	1496	-	5.8e-08	GGCGGCGGCGGCGGC
467	MLOC_12223	HORVU.MOREX.r2.1HG0060980	1485	1499	-	3.71e-06	TACGGCGGCGGCGGC
468	MLOC_12223	HORVU.MOREX.r2.1HG0062360	1466	1480	-	4.25e-06	GCGGGTGGCGGCGGC
469	MLOC_12223	HORVU.MOREX.r2.1HG0063120	1418	1432	+	9.84e-06	CGCGGTGGCGGTGCC
470	MLOC_12223	HORVU.MOREX.r2.1HG0064430	10	24	-	2.66e-09	GGAGGAGGCGGTGGA
471	MLOC_12223	HORVU.MOREX.r2.1HG0064430	178	192	-	5.6e-08	GGAGGAGGCGGTGGG
472	MLOC_12223	HORVU.MOREX.r2.1HG0064430	757	771	+	5.99e-06	GGCCGAGGCGGCGAC
473	MLOC_12223	HORVU.MOREX.r2.1HG0065580	1476	1490	+	6.38e-06	GGAGGCAGCGGCGCA
474	MLOC_12223	HORVU.MOREX.r2.1HG0065960	1003	1017	+	6.72e-06	TGGTGTGGCGGCGGC
475	MLOC_12223	HORVU.MOREX.r2.1HG0065960	963	977	+	5.17e-06	ATCGGTAGCGGTGGC
476	MLOC_12223	HORVU.MOREX.r2.1HG0065960	966	980	+	9.22e-06	GGTAGCGGTGGCGGT
477	MLOC_12223	HORVU.MOREX.r2.1HG0067320	231	245	+	5.21e-07	GTTGGCGGCGGCGGA
478	MLOC_12223	HORVU.MOREX.r2.1HG0067890	385	399	-	3.4e-06	TTTTGCGGCGGTGGA
479	MLOC_12223	HORVU.MOREX.r2.1HG0067890	431	445	-	8.77e-06	GCACGCGGCGGCGGA
480	MLOC_12223	HORVU.MOREX.r2.1HG0067890	575	589	-	3.43e-06	AGCGACGGCGGCGGC
481	MLOC_12223	HORVU.MOREX.r2.1HG0068840	1133	1147	-	2.86e-07	GGAGGCAGCGGCGGA
482	MLOC_12223	HORVU.MOREX.r2.1HG0069340	1427	1441	-	1.21e-06	GGCGGCGGCGGCGAA
483	MLOC_12223	HORVU.MOREX.r2.1HG0069340	1430	1444	-	5.8e-08	GGCGGCGGCGGCGGC
484	MLOC_12223	HORVU.MOREX.r2.1HG0069340	1433	1447	-	5.8e-08	GGCGGCGGCGGCGGC
485	MLOC_12223	HORVU.MOREX.r2.1HG0069340	1436	1450	-	5.25e-08	GGTGGCGGCGGCGGC
486	MLOC_12223	HORVU.MOREX.r2.1HG0069340	1439	1453	-	1.36e-07	GGAGGTGGCGGCGGC
487	MLOC_12223	HORVU.MOREX.r2.1HG0069340	1442	1456	-	6.57e-07	GGTGGAGGTGGCGGC
488	MLOC_12223	HORVU.MOREX.r2.1HG0070130	1460	1474	-	6.12e-06	GGTGGTGGTGGCGGG
489	MLOC_12223	HORVU.MOREX.r2.1HG0070130	1463	1477	-	6.32e-06	GAAGGTGGTGGTGGC
490	MLOC_12223	HORVU.MOREX.r2.1HG0070360	986	1000	-	8.77e-06	TGTGGGAGCGGTGGC
491	MLOC_12223	HORVU.MOREX.r2.1HG0070820	1468	1482	-	4.01e-06	GGCGGCGGCGGAGGG
492	MLOC_12223	HORVU.MOREX.r2.1HG0070820	1471	1485	-	3.43e-08	GGCGGCGGCGGCGGA
493	MLOC_12223	HORVU.MOREX.r2.1HG0070820	1474	1488	-	5.8e-08	GGCGGCGGCGGCGGC
494	MLOC_12223	HORVU.MOREX.r2.1HG0070820	1477	1491	-	5.8e-08	GGCGGCGGCGGCGGC
495	MLOC_12223	HORVU.MOREX.r2.1HG0070820	1480	1494	-	5.8e-08	GGCGGCGGCGGCGGC
496	MLOC_12223	HORVU.MOREX.r2.1HG0070820	1483	1497	-	3.71e-06	TACGGCGGCGGCGGC
497	MLOC_12223	HORVU.MOREX.r2.1HG0070820	1486	1500	-	1.88e-06	GGCTACGGCGGCGGC
498	MLOC_12223	HORVU.MOREX.r2.1HG0070950	1462	1476	-	5.8e-08	GGCGGCGGCGGCGGC
499	MLOC_12223	HORVU.MOREX.r2.1HG0070950	1465	1479	-	5.8e-08	GGCGGCGGCGGCGGC
500	MLOC_12223	HORVU.MOREX.r2.1HG0070950	1468	1482	-	5.8e-08	GGCGGCGGCGGCGGC
501	MLOC_12223	HORVU.MOREX.r2.1HG0070950	1471	1485	-	5.8e-08	GGCGGCGGCGGCGGC
502	MLOC_12223	HORVU.MOREX.r2.1HG0070950	1474	1488	-	8.21e-07	GTCGGCGGCGGCGGC
503	MLOC_12223	HORVU.MOREX.r2.1HG0070950	1477	1491	-	5.69e-06	TGCGTCGGCGGCGGC
504	MLOC_12223	HORVU.MOREX.r2.1HG0071030	1431	1445	-	5.93e-06	GGCGGCGGCGGCGAG
505	MLOC_12223	HORVU.MOREX.r2.1HG0071030	1434	1448	-	5.8e-08	GGCGGCGGCGGCGGC
506	MLOC_12223	HORVU.MOREX.r2.1HG0071030	1437	1451	-	5.8e-08	GGCGGCGGCGGCGGC
507	MLOC_12223	HORVU.MOREX.r2.1HG0071030	1440	1454	-	5.8e-08	GGCGGCGGCGGCGGC
508	MLOC_12223	HORVU.MOREX.r2.1HG0071030	1443	1457	-	4.49e-06	TTCGGCGGCGGCGGC
509	MLOC_12223	HORVU.MOREX.r2.1HG0071380	659	673	+	2.57e-06	GAGGGCGGCGGCGGC
510	MLOC_12223	HORVU.MOREX.r2.1HG0071380	662	676	+	5.93e-06	GGCGGCGGCGGCGAG
511	MLOC_12223	HORVU.MOREX.r2.1HG0071490	461	475	+	2.57e-06	GAGGGCGGCGGCGGC
512	MLOC_12223	HORVU.MOREX.r2.1HG0071490	464	478	+	5.93e-06	GGCGGCGGCGGCGAG
513	MLOC_12223	HORVU.MOREX.r2.1HG0071490	501	515	+	2.57e-06	GAGGGCGGCGGCGGC
514	MLOC_12223	HORVU.MOREX.r2.1HG0071500	1374	1388	+	8.42e-06	AGCGACAGCGGCGGC
515	MLOC_12223	HORVU.MOREX.r2.1HG0073180	1392	1406	-	5.21e-07	GGAAGAAGCGGTGGT
516	MLOC_12223	HORVU.MOREX.r2.1HG0073880	92	106	-	6.87e-06	GGCGATGGTGGCGGA
517	MLOC_12223	HORVU.MOREX.r2.1HG0074290	357	371	-	7.33e-06	GGAGATGGTGGTGGT
518	MLOC_12223	HORVU.MOREX.r2.1HG0074890	1476	1490	-	3.94e-07	GGCGGCGGTGGTGGA
519	MLOC_12223	HORVU.MOREX.r2.1HG0074890	1479	1493	-	1.79e-08	GGCGGCGGCGGTGGT
520	MLOC_12223	HORVU.MOREX.r2.1HG0074890	1482	1496	-	1.63e-07	GGAGGCGGCGGCGGT
521	MLOC_12223	HORVU.MOREX.r2.1HG0074890	1485	1499	-	6.87e-06	TTGGGAGGCGGCGGC
522	MLOC_12223	HORVU.MOREX.r2.1HG0074900	1309	1323	-	4.15e-06	GGGGGAGGAGGTGGT
523	MLOC_12223	HORVU.MOREX.r2.1HG0075600	15	29	-	2.51e-07	GGCGGCAGCGGCGGC
524	MLOC_12223	HORVU.MOREX.r2.1HG0075600	24	38	-	2.95e-06	GGAGGGGGCGGCGGC
525	MLOC_12223	HORVU.MOREX.r2.1HG0075600	371	385	-	1.62e-06	GAGGGAGGCGGTGGG
526	MLOC_12223	HORVU.MOREX.r2.1HG0075600	434	448	-	2.19e-06	GGCGGCGGCGGCGAT
527	MLOC_12223	HORVU.MOREX.r2.1HG0075600	437	451	-	3.15e-06	GTGGGCGGCGGCGGC
528	MLOC_12223	HORVU.MOREX.r2.1HG0076120	1307	1321	-	8.42e-06	GGCGACGGCGGCGAC
529	MLOC_12223	HORVU.MOREX.r2.1HG0076290	105	119	-	4.25e-06	GTACGCGGCGGTGGC
530	MLOC_12223	HORVU.MOREX.r2.1HG0076600	1302	1316	-	1.23e-06	AGAGGCGGCGGCGGT
531	MLOC_12223	HORVU.MOREX.r2.1HG0076600	1305	1319	-	9.68e-07	GGGAGAGGCGGCGGC
532	MLOC_12223	HORVU.MOREX.r2.1HG0076600	306	320	-	2.51e-06	ATCGGTGGCGGTGGT
533	MLOC_12223	HORVU.MOREX.r2.1HG0076940	1338	1352	-	1.15e-07	GGCGGTGGCGGTGGG
534	MLOC_12223	HORVU.MOREX.r2.1HG0076940	1341	1355	-	2.05e-06	GGTGGCGGTGGCGGT
535	MLOC_12223	HORVU.MOREX.r2.1HG0076940	1344	1358	-	1.32e-08	GGCGGTGGCGGTGGC
536	MLOC_12223	HORVU.MOREX.r2.1HG0076940	1347	1361	-	2.05e-06	GGTGGCGGTGGCGGT
537	MLOC_12223	HORVU.MOREX.r2.1HG0076940	1350	1364	-	5.12e-07	CGTGGTGGCGGTGGC
538	MLOC_12223	HORVU.MOREX.r2.1HG0077830	88	102	+	7.85e-06	AGCTCCGGCGGTGGC
539	MLOC_12223	HORVU.MOREX.r2.1HG0077830	94	108	+	4.14e-07	GGCGGTGGCGGCGGG
540	MLOC_12223	HORVU.MOREX.r2.2HG0078910	1401	1415	-	3.6e-07	GGCGGCGGCGGCGGG
541	MLOC_12223	HORVU.MOREX.r2.2HG0078910	1404	1418	-	5.8e-08	GGCGGCGGCGGCGGC
542	MLOC_12223	HORVU.MOREX.r2.2HG0078910	1407	1421	-	5.8e-08	GGCGGCGGCGGCGGC
543	MLOC_12223	HORVU.MOREX.r2.2HG0078910	1410	1424	-	5.8e-08	GGCGGCGGCGGCGGC
544	MLOC_12223	HORVU.MOREX.r2.2HG0078910	1413	1427	-	5.8e-08	GGCGGCGGCGGCGGC
545	MLOC_12223	HORVU.MOREX.r2.2HG0078910	1416	1430	-	5.8e-08	GGCGGCGGCGGCGGC
546	MLOC_12223	HORVU.MOREX.r2.2HG0078910	1419	1433	-	6.49e-07	GACGGCGGCGGCGGC
547	MLOC_12223	HORVU.MOREX.r2.2HG0078910	1422	1436	-	9.99e-07	GGAGACGGCGGCGGC
548	MLOC_12223	HORVU.MOREX.r2.2HG0078910	66	80	+	7.97e-07	AGCGGCAGCGGTGGT
549	MLOC_12223	HORVU.MOREX.r2.2HG0078910	69	83	+	2.45e-06	GGCAGCGGTGGTGGA
550	MLOC_12223	HORVU.MOREX.r2.2HG0079830	1144	1158	-	2.81e-06	GCGGGCGGCGGCGGA
551	MLOC_12223	HORVU.MOREX.r2.2HG0079830	1258	1272	-	5.8e-08	GGCGGCGGCGGCGGC
552	MLOC_12223	HORVU.MOREX.r2.2HG0079830	1261	1275	-	1.4e-06	CGCGGCGGCGGCGGC
553	MLOC_12223	HORVU.MOREX.r2.2HG0080150	55	69	+	5e-06	GATGGTGGTGGTGGT
554	MLOC_12223	HORVU.MOREX.r2.2HG0080700	566	580	+	5.06e-06	ATTTGTGGCGGTGGC
555	MLOC_12223	HORVU.MOREX.r2.2HG0086180	1429	1443	-	5.93e-06	GGCGGCGGCGGCGAG
556	MLOC_12223	HORVU.MOREX.r2.2HG0086180	1432	1446	-	5.8e-08	GGCGGCGGCGGCGGC
557	MLOC_12223	HORVU.MOREX.r2.2HG0086180	1435	1449	-	5.8e-08	GGCGGCGGCGGCGGC
558	MLOC_12223	HORVU.MOREX.r2.2HG0086180	1438	1452	-	3.55e-07	GGGGGCGGCGGCGGC
559	MLOC_12223	HORVU.MOREX.r2.2HG0088270	525	539	-	5.23e-06	GTTGGCGGCGGAGGA
560	MLOC_12223	HORVU.MOREX.r2.2HG0088270	528	542	-	7.54e-06	GAAGTTGGCGGCGGA
561	MLOC_12223	HORVU.MOREX.r2.2HG0088590	1164	1178	+	4.25e-06	TGAGGTGGTGGTGGA
562	MLOC_12223	HORVU.MOREX.r2.2HG0089850	983	997	+	4.94e-07	GGCGGAGACGGTGGC
563	MLOC_12223	HORVU.MOREX.r2.2HG0090790	1451	1465	-	9.84e-06	TGAGGTGACGGTGGC
564	MLOC_12223	HORVU.MOREX.r2.2HG0090880	870	884	-	1.47e-08	GGCGGAGGCGGCGGC
565	MLOC_12223	HORVU.MOREX.r2.2HG0091530	1212	1226	-	8.77e-06	GGGTGAGGTGGCGGT
566	MLOC_12223	HORVU.MOREX.r2.2HG0091610	466	480	-	5.87e-06	GGTGGCAGTGGTGGG
567	MLOC_12223	HORVU.MOREX.r2.2HG0092500	70	84	+	4.74e-06	GATAGCGGCGGTGGG
568	MLOC_12223	HORVU.MOREX.r2.2HG0093330	1452	1466	-	6.77e-07	TGGGGAGGCGGCGGA
569	MLOC_12223	HORVU.MOREX.r2.2HG0094430	1326	1340	-	5.93e-06	GGCGGCGGCGGCGAG
570	MLOC_12223	HORVU.MOREX.r2.2HG0094430	1329	1343	-	5.8e-08	GGCGGCGGCGGCGGC
571	MLOC_12223	HORVU.MOREX.r2.2HG0094430	1332	1346	-	5.8e-08	GGCGGCGGCGGCGGC
572	MLOC_12223	HORVU.MOREX.r2.2HG0094430	1335	1349	-	5.8e-08	GGCGGCGGCGGCGGC
573	MLOC_12223	HORVU.MOREX.r2.2HG0094430	1338	1352	-	9.83e-07	GCTGGCGGCGGCGGC
574	MLOC_12223	HORVU.MOREX.r2.2HG0095780	1482	1496	-	4.25e-06	GCGGGTGGCGGCGGC
575	MLOC_12223	HORVU.MOREX.r2.2HG0095940	1427	1441	-	3.15e-06	GAATGCGGCGGCGGC
576	MLOC_12223	HORVU.MOREX.r2.2HG0096340	1219	1233	-	4.94e-07	GGAGGAGGCGGAGGA
577	MLOC_12223	HORVU.MOREX.r2.2HG0096340	1222	1236	-	2.67e-06	GGAGGAGGAGGCGGA
578	MLOC_12223	HORVU.MOREX.r2.2HG0096340	1265	1279	-	1.32e-06	GGTTGAGGCGGAGGC
579	MLOC_12223	HORVU.MOREX.r2.2HG0096340	1440	1454	+	4.9e-06	CGCCGTGGCGGTGGC
580	MLOC_12223	HORVU.MOREX.r2.2HG0096340	1446	1460	+	6.86e-08	GGCGGTGGCGGCGGC
581	MLOC_12223	HORVU.MOREX.r2.2HG0096340	1449	1463	+	7.09e-06	GGTGGCGGCGGCGCG
582	MLOC_12223	HORVU.MOREX.r2.2HG0096630	255	269	+	2.22e-06	GATGAAAGCGGTGGT
583	MLOC_12223	HORVU.MOREX.r2.2HG0097470	1472	1486	+	1.21e-06	GGCGGCGGCGGCGAA
584	MLOC_12223	HORVU.MOREX.r2.2HG0097650	467	481	-	8.29e-07	GGTGGTGGTGGTGGT
585	MLOC_12223	HORVU.MOREX.r2.2HG0097980	244	258	-	1.24e-06	GGCGTTGGCGGCGGC
586	MLOC_12223	HORVU.MOREX.r2.2HG0098980	1334	1348	-	2.25e-06	GGCGGCGGCGGCGCC
587	MLOC_12223	HORVU.MOREX.r2.2HG0098980	1337	1351	-	6.04e-07	GATGGCGGCGGCGGC
588	MLOC_12223	HORVU.MOREX.r2.2HG0098980	937	951	-	3.55e-07	GGGGGCGGCGGCGGC
589	MLOC_12223	HORVU.MOREX.r2.2HG0100120	892	906	+	8.29e-07	GGTGGTGGTGGTGGT
590	MLOC_12223	HORVU.MOREX.r2.2HG0100120	895	909	+	8.29e-07	GGTGGTGGTGGTGGT
591	MLOC_12223	HORVU.MOREX.r2.2HG0100120	898	912	+	8.29e-07	GGTGGTGGTGGTGGT
592	MLOC_12223	HORVU.MOREX.r2.2HG0100120	901	915	+	8.29e-07	GGTGGTGGTGGTGGT
593	MLOC_12223	HORVU.MOREX.r2.2HG0100120	904	918	+	8.29e-07	GGTGGTGGTGGTGGT
594	MLOC_12223	HORVU.MOREX.r2.2HG0100120	907	921	+	4.21e-07	GGTGGTGGTGGTGGA
595	MLOC_12223	HORVU.MOREX.r2.2HG0100920	517	531	-	1.73e-06	TGCGACGGCGGTGGT
596	MLOC_12223	HORVU.MOREX.r2.2HG0101600	104	118	-	6.59e-06	GGTGGTGGTGGTGAA
597	MLOC_12223	HORVU.MOREX.r2.2HG0101600	107	121	-	8.29e-07	GGTGGTGGTGGTGGT
598	MLOC_12223	HORVU.MOREX.r2.2HG0101600	110	124	-	4.54e-06	TGTGGTGGTGGTGGT
599	MLOC_12223	HORVU.MOREX.r2.2HG0101600	1333	1347	-	1.37e-06	GGTTGGGGCGGTGGA
600	MLOC_12223	HORVU.MOREX.r2.2HG0104170	217	231	+	2.29e-07	GACGGTGGCGGTGGC
601	MLOC_12223	HORVU.MOREX.r2.2HG0105280	1445	1459	-	4.4e-06	GGGTGCGGCGGCGGG
602	MLOC_12223	HORVU.MOREX.r2.2HG0105280	1468	1482	-	1.81e-07	GGCGGTAGCGGCGGA
603	MLOC_12223	HORVU.MOREX.r2.2HG0105280	1477	1491	-	3.88e-07	GGCGGTAGCGGCGGT
604	MLOC_12223	HORVU.MOREX.r2.2HG0105280	1486	1500	-	7.65e-08	GGTGGCGGCGGCGGT
605	MLOC_12223	HORVU.MOREX.r2.2HG0105590	504	518	+	2.3e-06	TGGGGCGGCGGCGGC
606	MLOC_12223	HORVU.MOREX.r2.2HG0105590	507	521	+	7.48e-06	GGCGGCGGCGGCGCG
607	MLOC_12223	HORVU.MOREX.r2.2HG0105590	577	591	+	3.59e-06	GGGGGAGGCGGCGCC
608	MLOC_12223	HORVU.MOREX.r2.2HG0111460	1396	1410	-	1.52e-06	AGAGCAGGCGGTGGA
609	MLOC_12223	HORVU.MOREX.r2.2HG0113190	101	115	+	2.91e-06	AGGGGCGGCGGCGGT
610	MLOC_12223	HORVU.MOREX.r2.2HG0113270	1454	1468	-	5.63e-06	GGTGGCGGCGGCGAG
611	MLOC_12223	HORVU.MOREX.r2.2HG0113270	1457	1471	-	1.36e-07	GGAGGTGGCGGCGGC
612	MLOC_12223	HORVU.MOREX.r2.2HG0113270	1460	1474	-	4.4e-06	GACGGAGGTGGCGGC
613	MLOC_12223	HORVU.MOREX.r2.2HG0113870	1058	1072	+	6.79e-06	GACGGCGACGGTGGC
614	MLOC_12223	HORVU.MOREX.r2.2HG0113870	374	388	+	1.5e-06	GCGGGCGGCGGTGGC
615	MLOC_12223	HORVU.MOREX.r2.2HG0116510	1436	1450	-	4.95e-06	GGCGGAGGCGGAGAA
616	MLOC_12223	HORVU.MOREX.r2.2HG0116510	1439	1453	-	5.63e-06	GGAGGCGGAGGCGGA
617	MLOC_12223	HORVU.MOREX.r2.2HG0116510	1442	1456	-	4.28e-07	GGCGGAGGCGGAGGC
618	MLOC_12223	HORVU.MOREX.r2.2HG0116510	1445	1459	-	5.63e-06	GGAGGCGGAGGCGGA
619	MLOC_12223	HORVU.MOREX.r2.2HG0116510	1448	1462	-	4.28e-07	GGCGGAGGCGGAGGC
620	MLOC_12223	HORVU.MOREX.r2.2HG0118030	581	595	+	8.95e-06	TGCTCAGGCGGCGGC
621	MLOC_12223	HORVU.MOREX.r2.2HG0122860	1366	1380	-	6.79e-06	CGTGGCGGTGGTGGC
622	MLOC_12223	HORVU.MOREX.r2.2HG0122860	1369	1383	-	9.93e-06	GAGCGTGGCGGTGGT
623	MLOC_12223	HORVU.MOREX.r2.2HG0123080	1468	1482	-	1.73e-06	GGCGGCGGCGGCGAC
624	MLOC_12223	HORVU.MOREX.r2.2HG0123080	1471	1485	-	5.8e-08	GGCGGCGGCGGCGGC
625	MLOC_12223	HORVU.MOREX.r2.2HG0123080	1474	1488	-	5.8e-08	GGCGGCGGCGGCGGC
626	MLOC_12223	HORVU.MOREX.r2.2HG0123080	1477	1491	-	5.8e-08	GGCGGCGGCGGCGGC
627	MLOC_12223	HORVU.MOREX.r2.2HG0123080	1480	1494	-	2.3e-06	TGGGGCGGCGGCGGC
628	MLOC_12223	HORVU.MOREX.r2.2HG0123080	1483	1497	-	5.11e-06	GGCTGGGGCGGCGGC
629	MLOC_12223	HORVU.MOREX.r2.2HG0123080	159	173	+	1.77e-06	CGAGGTGGCGGCGGA
630	MLOC_12223	HORVU.MOREX.r2.2HG0123080	162	176	+	6.95e-07	GGTGGCGGCGGAGGA
631	MLOC_12223	HORVU.MOREX.r2.2HG0125390	1173	1187	-	3.07e-07	CGAGGAGGCGGTGGC
632	MLOC_12223	HORVU.MOREX.r2.2HG0127060	75	89	+	4.85e-06	CGATGTGGCGGCGGA
633	MLOC_12223	HORVU.MOREX.r2.2HG0129250	1413	1427	-	5.59e-07	GGCAGCGGCGGCGGC
634	MLOC_12223	HORVU.MOREX.r2.2HG0130570	10	24	+	2.67e-06	GGCTATGGCGGCGGT
635	MLOC_12223	HORVU.MOREX.r2.2HG0130730	650	664	-	3.59e-06	TCCGGAGGCGGTGGG
636	MLOC_12223	HORVU.MOREX.r2.2HG0131710	1173	1187	-	6.49e-07	GAGGGCGGCGGTGGA
637	MLOC_12223	HORVU.MOREX.r2.2HG0131710	754	768	-	7.48e-06	GGCGGCGGCGGCGCG
638	MLOC_12223	HORVU.MOREX.r2.2HG0131710	757	771	-	5.17e-06	TCTGGCGGCGGCGGC
639	MLOC_12223	HORVU.MOREX.r2.2HG0134330	139	153	+	5e-06	AGCCGCGGCGGCGGC
640	MLOC_12223	HORVU.MOREX.r2.2HG0134330	241	255	+	2.1e-06	GGATGCGGTGGTGGA
641	MLOC_12223	HORVU.MOREX.r2.2HG0134330	247	261	+	3.93e-06	GGTGGTGGAGGCGGA
642	MLOC_12223	HORVU.MOREX.r2.2HG0134330	250	264	+	5.93e-06	GGTGGAGGCGGAGCA
643	MLOC_12223	HORVU.MOREX.r2.2HG0134330	259	273	+	6.95e-07	GGAGCAGGCGGCGGA
644	MLOC_12223	HORVU.MOREX.r2.2HG0134330	262	276	+	9.66e-06	GCAGGCGGCGGAGGA
645	MLOC_12223	HORVU.MOREX.r2.2HG0134330	387	401	-	1.84e-08	GGAGGAGGCGGCGGA
646	MLOC_12223	HORVU.MOREX.r2.2HG0134330	390	404	-	2.38e-06	GGCGGAGGAGGCGGC
647	MLOC_12223	HORVU.MOREX.r2.2HG0134330	571	585	+	3.51e-06	AGCGCAGGCGGCGGC
648	MLOC_12223	HORVU.MOREX.r2.2HG0134330	574	588	+	1.68e-06	GCAGGCGGCGGCGGC
649	MLOC_12223	HORVU.MOREX.r2.2HG0134330	577	591	+	3.6e-07	GGCGGCGGCGGCGGG
650	MLOC_12223	HORVU.MOREX.r2.2HG0134510	1432	1446	-	6.3e-07	GGTGGTGGTGGTGGC
651	MLOC_12223	HORVU.MOREX.r2.2HG0135610	98	112	+	2.57e-06	AGTTACGGCGGTGGA
652	MLOC_12223	HORVU.MOREX.r2.2HG0135700	1323	1337	-	4.59e-06	AGAGGAAGTGGTGGA
653	MLOC_12223	HORVU.MOREX.r2.2HG0136190	712	726	+	6.79e-06	GACGGCGACGGTGGC
654	MLOC_12223	HORVU.MOREX.r2.2HG0137370	1437	1451	-	5.93e-06	GGCGGCGGCGGCGAG
655	MLOC_12223	HORVU.MOREX.r2.2HG0137370	1440	1454	-	5.8e-08	GGCGGCGGCGGCGGC
656	MLOC_12223	HORVU.MOREX.r2.2HG0137370	1443	1457	-	5.8e-08	GGCGGCGGCGGCGGC
657	MLOC_12223	HORVU.MOREX.r2.2HG0137370	1446	1460	-	5.8e-08	GGCGGCGGCGGCGGC
658	MLOC_12223	HORVU.MOREX.r2.2HG0137370	1449	1463	-	5.8e-08	GGCGGCGGCGGCGGC
659	MLOC_12223	HORVU.MOREX.r2.2HG0137370	1452	1466	-	5.25e-08	GGTGGCGGCGGCGGC
660	MLOC_12223	HORVU.MOREX.r2.2HG0137370	1455	1469	-	6.49e-07	TGCGGTGGCGGCGGC
661	MLOC_12223	HORVU.MOREX.r2.2HG0137370	1458	1472	-	4.69e-06	GGCTGCGGTGGCGGC
662	MLOC_12223	HORVU.MOREX.r2.2HG0137450	288	302	-	7.45e-07	GGCGGCGGCGGAGGA
663	MLOC_12223	HORVU.MOREX.r2.2HG0137450	291	305	-	7.37e-07	GAAGGCGGCGGCGGA
664	MLOC_12223	HORVU.MOREX.r2.2HG0137450	294	308	-	1.75e-06	GACGAAGGCGGCGGC
665	MLOC_12223	HORVU.MOREX.r2.2HG0137450	766	780	-	7.24e-06	GGAGGAGGTGGAGGA
666	MLOC_12223	HORVU.MOREX.r2.2HG0137450	769	783	-	5.59e-07	GGTGGAGGAGGTGGA
667	MLOC_12223	HORVU.MOREX.r2.2HG0137700	946	960	-	7.24e-06	GGCGTCGGTGGTGGT
668	MLOC_12223	HORVU.MOREX.r2.2HG0137700	949	963	-	3.97e-06	GGAGGCGTCGGTGGT
669	MLOC_12223	HORVU.MOREX.r2.2HG0141640	1479	1493	-	4.01e-06	GGCGGCGGCGGAGGG
670	MLOC_12223	HORVU.MOREX.r2.2HG0141640	1482	1496	-	7.37e-07	GAAGGCGGCGGCGGA
671	MLOC_12223	HORVU.MOREX.r2.2HG0141640	1485	1499	-	3.81e-07	GGAGAAGGCGGCGGC
672	MLOC_12223	HORVU.MOREX.r2.2HG0142420	798	812	-	9.83e-07	TGCAGTGGCGGTGGA
673	MLOC_12223	HORVU.MOREX.r2.2HG0143240	1433	1447	-	5.8e-08	GGCGGCGGCGGCGGC
674	MLOC_12223	HORVU.MOREX.r2.2HG0143240	1436	1450	-	5.8e-08	GGCGGCGGCGGCGGC
675	MLOC_12223	HORVU.MOREX.r2.2HG0143240	1439	1453	-	5.8e-08	GGCGGCGGCGGCGGC
676	MLOC_12223	HORVU.MOREX.r2.2HG0143240	1442	1456	-	5.8e-08	GGCGGCGGCGGCGGC
677	MLOC_12223	HORVU.MOREX.r2.2HG0143240	1445	1459	-	3.55e-07	GGGGGCGGCGGCGGC
678	MLOC_12223	HORVU.MOREX.r2.2HG0143240	1448	1462	-	1.88e-06	GGCGGGGGCGGCGGC
679	MLOC_12223	HORVU.MOREX.r2.2HG0143790	1077	1091	-	9.66e-06	GAAGGCGGTGGCGGA
680	MLOC_12223	HORVU.MOREX.r2.2HG0143790	1080	1094	-	2.45e-06	GAGGAAGGCGGTGGC
681	MLOC_12223	HORVU.MOREX.r2.2HG0143890	514	528	+	3.29e-07	GTTTGAGGCGGTGGC
682	MLOC_12223	HORVU.MOREX.r2.2HG0144480	1174	1188	-	8.29e-07	GGTGGTGGTGGTGGT
683	MLOC_12223	HORVU.MOREX.r2.2HG0144480	1177	1191	-	7.77e-06	GAAGGTGGTGGTGGT
684	MLOC_12223	HORVU.MOREX.r2.2HG0145800	296	310	-	6.04e-07	GGCGGCGGCGGTGAC
685	MLOC_12223	HORVU.MOREX.r2.2HG0145800	299	313	-	8.37e-08	GGCGGCGGCGGCGGT
686	MLOC_12223	HORVU.MOREX.r2.2HG0145800	302	316	-	5.8e-08	GGCGGCGGCGGCGGC
687	MLOC_12223	HORVU.MOREX.r2.2HG0145800	305	319	-	5.8e-08	GGCGGCGGCGGCGGC
688	MLOC_12223	HORVU.MOREX.r2.2HG0145800	308	322	-	5.65e-07	AGCGGCGGCGGCGGC
689	MLOC_12223	HORVU.MOREX.r2.2HG0145800	311	325	-	3.63e-06	GACAGCGGCGGCGGC
690	MLOC_12223	HORVU.MOREX.r2.2HG0146020	1422	1436	-	5.93e-06	GGCGGCGGCGGCGAG
691	MLOC_12223	HORVU.MOREX.r2.2HG0146020	1425	1439	-	5.8e-08	GGCGGCGGCGGCGGC
692	MLOC_12223	HORVU.MOREX.r2.2HG0146020	1428	1442	-	3.55e-07	GGGGGCGGCGGCGGC
693	MLOC_12223	HORVU.MOREX.r2.2HG0146020	1467	1481	-	3.75e-06	GGCGGCGGAGGCGGA
694	MLOC_12223	HORVU.MOREX.r2.2HG0147740	1094	1108	-	3.75e-06	GGCGGCTGCGGTGGA
695	MLOC_12223	HORVU.MOREX.r2.2HG0147740	1121	1135	-	4.8e-09	GGAGGAGGCGGTGGC
696	MLOC_12223	HORVU.MOREX.r2.2HG0147740	1138	1152	-	3.32e-06	GGGGGAGGAGGTGGC
697	MLOC_12223	HORVU.MOREX.r2.2HG0147970	1485	1499	-	3.67e-06	GCTGGCGGCGGCGGG
698	MLOC_12223	HORVU.MOREX.r2.2HG0148700	1303	1317	+	2.88e-06	GGTACCGGCGGTGGC
699	MLOC_12223	HORVU.MOREX.r2.2HG0149690	581	595	+	7.62e-06	CACGGCGGCGGCGGC
700	MLOC_12223	HORVU.MOREX.r2.2HG0150020	1485	1499	+	9.93e-06	GTGAGCGGCGGCGGA
701	MLOC_12223	HORVU.MOREX.r2.2HG0151710	718	732	-	2.04e-07	GGCGATGGCGGTGGC
702	MLOC_12223	HORVU.MOREX.r2.2HG0152170	1334	1348	-	9.99e-07	GGCGGAGACGGCGGA
703	MLOC_12223	HORVU.MOREX.r2.2HG0152170	59	73	-	7.02e-06	AGAGATGGCGGCGGT
704	MLOC_12223	HORVU.MOREX.r2.2HG0152870	594	608	+	5e-06	GGTGGAGGTGGTGCC
705	MLOC_12223	HORVU.MOREX.r2.2HG0153230	567	581	-	1.29e-06	GGCGGCAGCGGTGAA
706	MLOC_12223	HORVU.MOREX.r2.2HG0154990	1277	1291	-	4.15e-06	CGCGGAGGCGGAGGA
707	MLOC_12223	HORVU.MOREX.r2.2HG0154990	1351	1365	-	3.94e-07	GGTGGAGGCGGAGGC
708	MLOC_12223	HORVU.MOREX.r2.2HG0156090	10	24	+	3.25e-06	GGGGTTGGCGGCGGA
709	MLOC_12223	HORVU.MOREX.r2.2HG0156090	1090	1104	+	3.25e-06	GGGGTTGGCGGCGGA
710	MLOC_12223	HORVU.MOREX.r2.2HG0156090	190	204	+	3.25e-06	GGGGTTGGCGGCGGA
711	MLOC_12223	HORVU.MOREX.r2.2HG0156090	370	384	+	3.25e-06	GGGGTTGGCGGCGGA
712	MLOC_12223	HORVU.MOREX.r2.2HG0156090	550	564	+	3.25e-06	GGGGTTGGCGGCGGA
713	MLOC_12223	HORVU.MOREX.r2.2HG0156090	730	744	+	3.25e-06	GGGGTTGGCGGCGGA
714	MLOC_12223	HORVU.MOREX.r2.2HG0156090	910	924	+	3.25e-06	GGGGTTGGCGGCGGA
715	MLOC_12223	HORVU.MOREX.r2.2HG0157350	1459	1473	+	8.09e-06	AGCGGCGGCGGCGAC
716	MLOC_12223	HORVU.MOREX.r2.2HG0159170	803	817	+	3.75e-06	AGTGGAGGCGGCGAC
717	MLOC_12223	HORVU.MOREX.r2.2HG0159340	1426	1440	-	6.3e-07	GGTGGTGGTGGTGGC
718	MLOC_12223	HORVU.MOREX.r2.2HG0159340	1471	1485	+	4.4e-06	GTCAGCGGCGGCGGC
719	MLOC_12223	HORVU.MOREX.r2.2HG0159340	1474	1488	+	5.65e-07	AGCGGCGGCGGCGGC
720	MLOC_12223	HORVU.MOREX.r2.2HG0159340	1477	1491	+	5.8e-08	GGCGGCGGCGGCGGC
721	MLOC_12223	HORVU.MOREX.r2.2HG0159340	1480	1494	+	5.8e-08	GGCGGCGGCGGCGGC
722	MLOC_12223	HORVU.MOREX.r2.2HG0159340	1483	1497	+	3.43e-08	GGCGGCGGCGGCGGA
723	MLOC_12223	HORVU.MOREX.r2.2HG0159340	1486	1500	+	7.45e-07	GGCGGCGGCGGAGGA
724	MLOC_12223	HORVU.MOREX.r2.2HG0160340	1331	1345	+	1.23e-07	TGCGGTGGCGGTGGA
725	MLOC_12223	HORVU.MOREX.r2.2HG0161120	1453	1467	-	3.6e-07	GGCGGCGGCGGCGGG
726	MLOC_12223	HORVU.MOREX.r2.2HG0161120	1456	1470	-	5.8e-08	GGCGGCGGCGGCGGC
727	MLOC_12223	HORVU.MOREX.r2.2HG0161120	1459	1473	-	5.8e-08	GGCGGCGGCGGCGGC
728	MLOC_12223	HORVU.MOREX.r2.2HG0161120	1462	1476	-	5.8e-08	GGCGGCGGCGGCGGC
729	MLOC_12223	HORVU.MOREX.r2.2HG0161120	1465	1479	-	5.8e-08	GGCGGCGGCGGCGGC
730	MLOC_12223	HORVU.MOREX.r2.2HG0161120	1468	1482	-	5.8e-08	GGCGGCGGCGGCGGC
731	MLOC_12223	HORVU.MOREX.r2.2HG0161120	1471	1485	-	3.84e-06	GCGGGCGGCGGCGGC
732	MLOC_12223	HORVU.MOREX.r2.2HG0161120	545	559	+	2.78e-06	GGTGGTGGAGGTGGT
733	MLOC_12223	HORVU.MOREX.r2.2HG0161120	548	562	+	2.74e-07	GGTGGAGGTGGTGGT
734	MLOC_12223	HORVU.MOREX.r2.2HG0161120	605	619	+	7.7e-06	GGTGGAGGTGGAGGT
735	MLOC_12223	HORVU.MOREX.r2.2HG0161120	608	622	+	4.44e-06	GGAGGTGGAGGTGGT
736	MLOC_12223	HORVU.MOREX.r2.2HG0161120	611	625	+	2.88e-06	GGTGGAGGTGGTGAA
737	MLOC_12223	HORVU.MOREX.r2.2HG0161520	1413	1427	-	2.54e-06	GGTGGTGGTGGTGGG
738	MLOC_12223	HORVU.MOREX.r2.2HG0161890	716	730	-	8.29e-07	GGTGGTGGTGGTGGT
739	MLOC_12223	HORVU.MOREX.r2.2HG0161890	719	733	-	4.49e-06	AGTGGTGGTGGTGGT
740	MLOC_12223	HORVU.MOREX.r2.2HG0162240	1008	1022	-	4.59e-06	ATTTGCGGCGGTGGC
741	MLOC_12223	HORVU.MOREX.r2.2HG0163790	1441	1455	-	7.48e-06	GGCGGCGGCGGCGCG
742	MLOC_12223	HORVU.MOREX.r2.2HG0163790	1444	1458	-	5.73e-07	TGCGGCGGCGGCGGC
743	MLOC_12223	HORVU.MOREX.r2.2HG0165450	1106	1120	-	2.31e-07	GGGGGCGGCGGCGGA
744	MLOC_12223	HORVU.MOREX.r2.2HG0165450	1380	1394	-	7.7e-06	GGTGGAGGTGGAGGT
745	MLOC_12223	HORVU.MOREX.r2.2HG0165450	1383	1397	-	7.77e-06	AGCGGTGGAGGTGGA
746	MLOC_12223	HORVU.MOREX.r2.2HG0165560	821	835	+	5.73e-07	CGGGGAGGCGGTGGA
747	MLOC_12223	HORVU.MOREX.r2.2HG0166360	1463	1477	-	5.65e-07	AGCGGCGGCGGCGGC
748	MLOC_12223	HORVU.MOREX.r2.2HG0166360	1466	1480	-	3.25e-06	AGCAGCGGCGGCGGC
749	MLOC_12223	HORVU.MOREX.r2.2HG0166360	1469	1483	-	8.01e-06	AGCAGCAGCGGCGGC
750	MLOC_12223	HORVU.MOREX.r2.2HG0166380	132	146	-	9.13e-06	CGTGGTGGTGGTGGT
751	MLOC_12223	HORVU.MOREX.r2.2HG0166680	1444	1458	-	7.33e-06	AGAGGAGGCGGCGAT
752	MLOC_12223	HORVU.MOREX.r2.2HG0167690	529	543	-	5.8e-08	GGCGGCGGCGGCGGC
753	MLOC_12223	HORVU.MOREX.r2.2HG0167690	532	546	-	5.8e-08	GGCGGCGGCGGCGGC
754	MLOC_12223	HORVU.MOREX.r2.2HG0167690	535	549	-	5.8e-08	GGCGGCGGCGGCGGC
755	MLOC_12223	HORVU.MOREX.r2.2HG0167690	538	552	-	5.25e-08	GGTGGCGGCGGCGGC
756	MLOC_12223	HORVU.MOREX.r2.2HG0167690	541	555	-	1.18e-06	GCCGGTGGCGGCGGC
757	MLOC_12223	HORVU.MOREX.r2.2HG0167690	597	611	-	9.48e-06	CTCGGCAGCGGTGGC
758	MLOC_12223	HORVU.MOREX.r2.2HG0169870	1354	1368	-	3.93e-06	GTGGGCGGCGGCGGT
759	MLOC_12223	HORVU.MOREX.r2.2HG0171010	935	949	-	1.23e-07	GGCGGAGGCGGCGGG
760	MLOC_12223	HORVU.MOREX.r2.2HG0171010	977	991	-	6.05e-06	GGAGTCGGCGGCGGG
761	MLOC_12223	HORVU.MOREX.r2.2HG0171080	1198	1212	-	1.14e-07	GGAGGCGGCGGCGGC
762	MLOC_12223	HORVU.MOREX.r2.2HG0171080	1201	1215	-	2.04e-07	TGCGGAGGCGGCGGC
763	MLOC_12223	HORVU.MOREX.r2.2HG0171080	211	225	-	7.02e-06	CCTGGAGGCGGTGGG
764	MLOC_12223	HORVU.MOREX.r2.2HG0171610	784	798	+	1.14e-06	TGCCGAGGCGGTGGT
765	MLOC_12223	HORVU.MOREX.r2.2HG0173950	1460	1474	-	1.32e-06	GTTGGAGGCGGCGGG
766	MLOC_12223	HORVU.MOREX.r2.2HG0174380	1132	1146	+	5.21e-07	GGTGTTGGCGGTGGT
767	MLOC_12223	HORVU.MOREX.r2.2HG0174380	1135	1149	+	4.4e-06	GTTGGCGGTGGTGGC
768	MLOC_12223	HORVU.MOREX.r2.2HG0174380	1322	1336	-	8.29e-07	GGTGGTGGTGGTGGT
769	MLOC_12223	HORVU.MOREX.r2.2HG0175310	189	203	+	3.36e-06	GCCGGAGGTGGTGGT
770	MLOC_12223	HORVU.MOREX.r2.2HG0175310	192	206	+	7.64e-07	GGAGGTGGTGGTGGA
771	MLOC_12223	HORVU.MOREX.r2.2HG0175310	887	901	+	3.93e-06	GTTGCCGGCGGTGGC
772	MLOC_12223	HORVU.MOREX.r2.2HG0176310	612	626	-	1.09e-06	GGCGGCGGCGGTGCT
773	MLOC_12223	HORVU.MOREX.r2.2HG0176310	615	629	-	4.85e-07	GGGGGCGGCGGCGGT
774	MLOC_12223	HORVU.MOREX.r2.2HG0176310	834	848	+	3.88e-06	GCCGGCGGCGGCGGG
775	MLOC_12223	HORVU.MOREX.r2.2HG0179650	1387	1401	-	8.17e-06	GGCGGTGGCGGCGCG
776	MLOC_12223	HORVU.MOREX.r2.2HG0179650	1390	1404	-	1.71e-06	GGCGGCGGTGGCGGC
777	MLOC_12223	HORVU.MOREX.r2.2HG0179650	1393	1407	-	1.13e-08	GGCGGCGGCGGTGGC
778	MLOC_12223	HORVU.MOREX.r2.2HG0179650	1396	1410	-	8.37e-08	GGCGGCGGCGGCGGT
779	MLOC_12223	HORVU.MOREX.r2.2HG0179650	1399	1413	-	5.73e-07	TGCGGCGGCGGCGGC
780	MLOC_12223	HORVU.MOREX.r2.2HG0180960	506	520	-	8.95e-06	TGGGGTGGCGGTGAA
781	MLOC_12223	HORVU.MOREX.r2.2HG0181060	1451	1465	-	1.42e-06	GCTGGTGGCGGCGGT
782	MLOC_12223	HORVU.MOREX.r2.2HG0181060	691	705	+	4.25e-06	CTTGGAGGCGGCGGC
783	MLOC_12223	HORVU.MOREX.r2.2HG0181060	694	708	+	3.4e-06	GGAGGCGGCGGCGAT
784	MLOC_12223	HORVU.MOREX.r2.3HG0182440	1051	1065	-	9.66e-06	GGCAGCGGTGGCGGT
785	MLOC_12223	HORVU.MOREX.r2.3HG0182440	1054	1068	-	4.69e-06	ATCGGCAGCGGTGGC
786	MLOC_12223	HORVU.MOREX.r2.3HG0182650	1436	1450	-	6.12e-06	TGGTGCGGCGGCGGC
787	MLOC_12223	HORVU.MOREX.r2.3HG0182650	916	930	-	6.12e-06	TGGTGCGGCGGCGGC
788	MLOC_12223	HORVU.MOREX.r2.3HG0188660	1151	1165	+	3.67e-06	GGAGGAGGAGGCGGC
789	MLOC_12223	HORVU.MOREX.r2.3HG0190040	535	549	-	7.65e-08	GGTGGCGGCGGCGGT
790	MLOC_12223	HORVU.MOREX.r2.3HG0190040	538	552	-	7.37e-07	GACGGTGGCGGCGGC
791	MLOC_12223	HORVU.MOREX.r2.3HG0191350	471	485	-	1.92e-07	GACGGCGGCGGTGGC
792	MLOC_12223	HORVU.MOREX.r2.3HG0192570	190	204	+	5.23e-06	GGGGCCGGCGGCGGC
793	MLOC_12223	HORVU.MOREX.r2.3HG0192570	193	207	+	3.88e-06	GCCGGCGGCGGCGGG
794	MLOC_12223	HORVU.MOREX.r2.3HG0192600	177	191	+	2.67e-06	GGAGGAGGAGGCGGA
795	MLOC_12223	HORVU.MOREX.r2.3HG0192600	180	194	+	7.26e-07	GGAGGAGGCGGAGGC
796	MLOC_12223	HORVU.MOREX.r2.3HG0192600	183	197	+	5.63e-06	GGAGGCGGAGGCGGA
797	MLOC_12223	HORVU.MOREX.r2.3HG0193230	816	830	+	5.46e-06	GGTGACGGCGGTGCT
798	MLOC_12223	HORVU.MOREX.r2.3HG0197210	1001	1015	-	5.41e-07	GAAGGTGGCGGTGGT
799	MLOC_12223	HORVU.MOREX.r2.3HG0197350	1384	1398	-	5.26e-09	GGCGGCGGCGGTGGA
800	MLOC_12223	HORVU.MOREX.r2.3HG0197350	1387	1401	-	1.73e-06	GTAGGCGGCGGCGGT
801	MLOC_12223	HORVU.MOREX.r2.3HG0197350	1390	1404	-	7.37e-07	GGAGTAGGCGGCGGC
802	MLOC_12223	HORVU.MOREX.r2.3HG0199610	1425	1439	-	5.46e-06	TCCGGCGGCGGCGGC
803	MLOC_12223	HORVU.MOREX.r2.3HG0200400	1182	1196	-	8.65e-07	GGTGGTGGCGGTGCC
804	MLOC_12223	HORVU.MOREX.r2.3HG0201670	1205	1219	-	5.87e-06	GGTGGCAGTGGTGGG
805	MLOC_12223	HORVU.MOREX.r2.3HG0203410	100	114	+	4.59e-06	GGAGGAGGAGGCGGT
806	MLOC_12223	HORVU.MOREX.r2.3HG0203410	103	117	+	6.05e-06	GGAGGAGGCGGTGTA
807	MLOC_12223	HORVU.MOREX.r2.3HG0203410	61	75	-	3.22e-06	AGGGGTGGCGGCGGT
808	MLOC_12223	HORVU.MOREX.r2.3HG0203990	1276	1290	-	4.21e-07	GGTGGTGGTGGTGGA
809	MLOC_12223	HORVU.MOREX.r2.3HG0203990	1279	1293	-	4.49e-06	AGTGGTGGTGGTGGT
810	MLOC_12223	HORVU.MOREX.r2.3HG0203990	1282	1296	-	4.44e-06	GGTAGTGGTGGTGGT
811	MLOC_12223	HORVU.MOREX.r2.3HG0204260	593	607	-	5.8e-08	GGCGGCGGCGGCGGC
812	MLOC_12223	HORVU.MOREX.r2.3HG0204260	596	610	-	5.65e-07	AGCGGCGGCGGCGGC
813	MLOC_12223	HORVU.MOREX.r2.3HG0204260	599	613	-	6.79e-06	CGCAGCGGCGGCGGC
814	MLOC_12223	HORVU.MOREX.r2.3HG0204260	602	616	-	4.15e-06	GGACGCAGCGGCGGC
815	MLOC_12223	HORVU.MOREX.r2.3HG0204260	760	774	+	4.69e-06	ATCGGCAGCGGTGGC
816	MLOC_12223	HORVU.MOREX.r2.3HG0207790	1351	1365	+	6.49e-07	GACGGCGGCGGCGGC
817	MLOC_12223	HORVU.MOREX.r2.3HG0207790	1354	1368	+	5.8e-08	GGCGGCGGCGGCGGC
818	MLOC_12223	HORVU.MOREX.r2.3HG0207790	1357	1371	+	5.8e-08	GGCGGCGGCGGCGGC
819	MLOC_12223	HORVU.MOREX.r2.3HG0207790	813	827	+	4.44e-06	CGCCGCGGCGGTGGC
820	MLOC_12223	HORVU.MOREX.r2.3HG0212720	1061	1075	+	6.3e-07	GGTGGTGGTGGTGGC
821	MLOC_12223	HORVU.MOREX.r2.3HG0212720	110	124	+	1.97e-07	GGCAGAGGCGGCGGC
822	MLOC_12223	HORVU.MOREX.r2.3HG0212720	1484	1498	-	3.75e-06	GGTGATGGTGGTGGC
823	MLOC_12223	HORVU.MOREX.r2.3HG0212720	751	765	-	1.55e-06	GGACGCGGCGGCGGC
824	MLOC_12223	HORVU.MOREX.r2.3HG0214890	550	564	-	8.09e-06	GGCGGAGGTGGAGGT
825	MLOC_12223	HORVU.MOREX.r2.3HG0214890	651	665	+	3.55e-06	GGAGGTGGAGGTGGC
826	MLOC_12223	HORVU.MOREX.r2.3HG0226290	593	607	-	6.79e-06	ATGGGAGGCGGCGGC
827	MLOC_12223	HORVU.MOREX.r2.3HG0226550	1453	1467	+	4.8e-06	GCGTGAGGCGGCGGC
828	MLOC_12223	HORVU.MOREX.r2.3HG0228370	1460	1474	-	9.99e-07	AGTGGAAGCGGTGGG
829	MLOC_12223	HORVU.MOREX.r2.3HG0228460	1305	1319	-	1.52e-06	GGAGGAAGCGGAGGA
830	MLOC_12223	HORVU.MOREX.r2.3HG0228460	1378	1392	+	8.01e-06	AGCAGCAGCGGCGGC
831	MLOC_12223	HORVU.MOREX.r2.3HG0228460	1381	1395	+	3.25e-06	AGCAGCGGCGGCGGC
832	MLOC_12223	HORVU.MOREX.r2.3HG0228460	1384	1398	+	5.65e-07	AGCGGCGGCGGCGGC
833	MLOC_12223	HORVU.MOREX.r2.3HG0228460	1387	1401	+	7.48e-06	GGCGGCGGCGGCGCG
834	MLOC_12223	HORVU.MOREX.r2.3HG0230480	268	282	+	3.79e-06	GAAGAAGGCGGTGGG
835	MLOC_12223	HORVU.MOREX.r2.3HG0233680	585	599	+	1.4e-06	CGCGGCGGCGGCGGC
836	MLOC_12223	HORVU.MOREX.r2.3HG0233680	588	602	+	5.8e-08	GGCGGCGGCGGCGGC
837	MLOC_12223	HORVU.MOREX.r2.3HG0233680	591	605	+	3.43e-08	GGCGGCGGCGGCGGA
838	MLOC_12223	HORVU.MOREX.r2.3HG0236630	1254	1268	-	7.54e-06	GGGGGCAGTGGTGGT
839	MLOC_12223	HORVU.MOREX.r2.3HG0236630	1370	1384	-	2.54e-06	GGTGGTGGTGGTGGG
840	MLOC_12223	HORVU.MOREX.r2.3HG0236630	1373	1387	-	8.29e-07	GGTGGTGGTGGTGGT
841	MLOC_12223	HORVU.MOREX.r2.3HG0236630	1376	1390	-	5e-06	GATGGTGGTGGTGGT
842	MLOC_12223	HORVU.MOREX.r2.3HG0237270	469	483	-	4.35e-06	GGAGGCGGCGGCGCT
843	MLOC_12223	HORVU.MOREX.r2.3HG0237270	472	486	-	3.33e-08	GGAGGAGGCGGCGGC
844	MLOC_12223	HORVU.MOREX.r2.3HG0237270	475	489	-	3.67e-06	GGAGGAGGAGGCGGC
845	MLOC_12223	HORVU.MOREX.r2.3HG0237270	851	865	+	1.42e-06	GGAGGAGGAGGTGGC
846	MLOC_12223	HORVU.MOREX.r2.3HG0237270	962	976	-	1.71e-06	GGTGACAGCGGCGGC
847	MLOC_12223	HORVU.MOREX.r2.3HG0237970	1481	1495	-	4.95e-06	CGGGGCGGCGGCGGC
848	MLOC_12223	HORVU.MOREX.r2.3HG0238690	1431	1445	-	7.09e-06	CGCGCTGGCGGTGGC
849	MLOC_12223	HORVU.MOREX.r2.3HG0238690	1479	1493	+	1.24e-06	GAGGGCGGCGGTGGT
850	MLOC_12223	HORVU.MOREX.r2.3HG0238690	1482	1496	+	7.87e-07	GGCGGCGGTGGTGGT
851	MLOC_12223	HORVU.MOREX.r2.3HG0238690	1485	1499	+	2.7e-06	GGCGGTGGTGGTGGG
852	MLOC_12223	HORVU.MOREX.r2.3HG0238740	892	906	-	1.32e-08	GGCGGTGGCGGTGGC
853	MLOC_12223	HORVU.MOREX.r2.3HG0238740	898	912	-	1.48e-06	AGCGATGGCGGTGGC
854	MLOC_12223	HORVU.MOREX.r2.3HG0238820	1297	1311	-	8.77e-06	GGCTCAGGCGGTGCA
855	MLOC_12223	HORVU.MOREX.r2.3HG0238830	1426	1440	-	1.82e-06	TGCTGCGGCGGCGGC
856	MLOC_12223	HORVU.MOREX.r2.3HG0238930	1472	1486	-	4.28e-07	GGCGGAGGCGGAGGC
857	MLOC_12223	HORVU.MOREX.r2.3HG0238930	1475	1489	-	5.63e-06	GGAGGCGGAGGCGGA
858	MLOC_12223	HORVU.MOREX.r2.3HG0238930	1478	1492	-	4.28e-07	GGCGGAGGCGGAGGC
859	MLOC_12223	HORVU.MOREX.r2.3HG0238930	1481	1495	-	3.75e-06	GGCGGCGGAGGCGGA
860	MLOC_12223	HORVU.MOREX.r2.3HG0238930	211	225	-	3.35e-07	CGTGGTGGCGGTGGA
861	MLOC_12223	HORVU.MOREX.r2.3HG0238930	29	43	-	2.27e-06	AGGGGCGGCGGCGGC
862	MLOC_12223	HORVU.MOREX.r2.3HG0240120	607	621	-	7.48e-06	GGCGGCGGCGGCGCG
863	MLOC_12223	HORVU.MOREX.r2.3HG0240120	610	624	-	5.8e-08	GGCGGCGGCGGCGGC
864	MLOC_12223	HORVU.MOREX.r2.3HG0240120	613	627	-	5.8e-08	GGCGGCGGCGGCGGC
865	MLOC_12223	HORVU.MOREX.r2.3HG0240120	616	630	-	2.22e-06	CGAGGCGGCGGCGGC
866	MLOC_12223	HORVU.MOREX.r2.3HG0240210	1477	1491	-	3.6e-07	GGCGGCGGCGGCGGG
867	MLOC_12223	HORVU.MOREX.r2.3HG0240210	1480	1494	-	1.32e-06	CGTGGCGGCGGCGGC
868	MLOC_12223	HORVU.MOREX.r2.3HG0240210	1483	1497	-	6.95e-06	GTTCGTGGCGGCGGC
869	MLOC_12223	HORVU.MOREX.r2.3HG0240830	1471	1485	+	1.75e-06	GCGGGAGGCGGCGGC
870	MLOC_12223	HORVU.MOREX.r2.3HG0240830	1474	1488	+	6.21e-07	GGAGGCGGCGGCGGG
871	MLOC_12223	HORVU.MOREX.r2.3HG0242230	1110	1124	-	2.33e-06	TGTGGCAGCGGTGGG
872	MLOC_12223	HORVU.MOREX.r2.3HG0242320	830	844	-	9.66e-06	GAAAGCAGCGGCGGA
873	MLOC_12223	HORVU.MOREX.r2.3HG0243310	1341	1355	-	6.79e-06	GGCAGGAGCGGTGGA
874	MLOC_12223	HORVU.MOREX.r2.3HG0243310	206	220	+	5.65e-07	AGCGGCGGCGGCGGC
875	MLOC_12223	HORVU.MOREX.r2.3HG0243310	209	223	+	3.6e-07	GGCGGCGGCGGCGGG
876	MLOC_12223	HORVU.MOREX.r2.3HG0244010	519	533	+	6.72e-06	GGTCGTGGTGGTGGT
877	MLOC_12223	HORVU.MOREX.r2.3HG0244020	1406	1420	-	8.29e-07	GGTGGTGGTGGTGGT
878	MLOC_12223	HORVU.MOREX.r2.3HG0244020	1409	1423	-	9.13e-06	CGTGGTGGTGGTGGT
879	MLOC_12223	HORVU.MOREX.r2.3HG0244200	621	635	-	1.73e-06	GGCGGCGGCGGCGAC
880	MLOC_12223	HORVU.MOREX.r2.3HG0244200	624	638	-	3.55e-07	GGGGGCGGCGGCGGC
881	MLOC_12223	HORVU.MOREX.r2.3HG0244530	210	224	+	1.88e-06	GTTCGCGGCGGTGGA
882	MLOC_12223	HORVU.MOREX.r2.3HG0244870	282	296	-	4.57e-07	GGCGATGGCGGCGGA
883	MLOC_12223	HORVU.MOREX.r2.3HG0246100	1422	1436	-	3.84e-06	TGCGGTGGTGGTGGC
884	MLOC_12223	HORVU.MOREX.r2.3HG0246820	1469	1483	-	1.82e-06	GGGGGAGGCGGAGGC
885	MLOC_12223	HORVU.MOREX.r2.3HG0246840	1312	1326	-	7.77e-06	GAAGGTGGTGGTGGT
886	MLOC_12223	HORVU.MOREX.r2.3HG0246840	1404	1418	+	3.18e-07	GCTGGCGGCGGTGGC
887	MLOC_12223	HORVU.MOREX.r2.3HG0246840	1422	1436	+	5.81e-06	GGCGCTGGCGGCGGG
888	MLOC_12223	HORVU.MOREX.r2.3HG0246840	41	55	+	5.34e-06	GGAAGTGGCGGTGCA
889	MLOC_12223	HORVU.MOREX.r2.3HG0246840	674	688	+	6.52e-06	TCCTGTGGCGGTGGC
890	MLOC_12223	HORVU.MOREX.r2.3HG0246840	677	691	+	9.39e-06	TGTGGCGGTGGCGGT
891	MLOC_12223	HORVU.MOREX.r2.3HG0246850	598	612	-	8.59e-06	GGGGGTGGTGGTGGG
892	MLOC_12223	HORVU.MOREX.r2.3HG0246850	830	844	-	5.29e-06	CGCGGCAGCGGTGGG
893	MLOC_12223	HORVU.MOREX.r2.3HG0247320	704	718	+	1.1e-06	TGCGGAGGTGGTGGA
894	MLOC_12223	HORVU.MOREX.r2.3HG0247980	1228	1242	+	9.84e-06	GTGGTCGGCGGTGGC
895	MLOC_12223	HORVU.MOREX.r2.3HG0248820	1323	1337	-	6.25e-06	GGCGGAGGCGGAGCA
896	MLOC_12223	HORVU.MOREX.r2.3HG0250130	755	769	-	3.43e-08	GGCGGCGGCGGCGGA
897	MLOC_12223	HORVU.MOREX.r2.3HG0250130	758	772	-	9.41e-07	AGAGGCGGCGGCGGC
898	MLOC_12223	HORVU.MOREX.r2.3HG0250130	761	775	-	2.35e-06	GCTAGAGGCGGCGGC
899	MLOC_12223	HORVU.MOREX.r2.3HG0250160	664	678	-	5e-06	GATGGTGGTGGTGGT
900	MLOC_12223	HORVU.MOREX.r2.3HG0250160	928	942	+	8.59e-06	CAGGGAGGCGGCGGA
901	MLOC_12223	HORVU.MOREX.r2.3HG0250500	865	879	+	6.13e-07	GACGAAGGCGGTGGC
902	MLOC_12223	HORVU.MOREX.r2.3HG0250500	871	885	+	1.15e-07	GGCGGTGGCGGTGGG
903	MLOC_12223	HORVU.MOREX.r2.3HG0251910	589	603	-	1.32e-06	CGTGGCGGCGGCGGC
904	MLOC_12223	HORVU.MOREX.r2.3HG0252430	1457	1471	+	5.73e-07	TGCGGCGGCGGCGGC
905	MLOC_12223	HORVU.MOREX.r2.3HG0252430	1460	1474	+	8.37e-08	GGCGGCGGCGGCGGT
906	MLOC_12223	HORVU.MOREX.r2.3HG0252430	1463	1477	+	8.26e-06	GGCGGCGGCGGTGTA
907	MLOC_12223	HORVU.MOREX.r2.3HG0252810	1356	1370	-	6.79e-06	CGCAGCGGCGGCGGC
908	MLOC_12223	HORVU.MOREX.r2.3HG0253420	868	882	-	3.59e-06	AGCAGTGGCGGCGGC
909	MLOC_12223	HORVU.MOREX.r2.3HG0253490	1284	1298	-	1.73e-06	AGAGGAGGTGGTGGA
910	MLOC_12223	HORVU.MOREX.r2.3HG0253490	692	706	-	2.17e-06	GGCCGTAGCGGCGGA
911	MLOC_12223	HORVU.MOREX.r2.3HG0254820	1356	1370	+	3.67e-06	GGAGGAGGAGGCGGC
912	MLOC_12223	HORVU.MOREX.r2.3HG0254990	598	612	+	4.35e-07	GGAGACGGCGGTGGT
913	MLOC_12223	HORVU.MOREX.r2.3HG0255340	1289	1303	-	4.64e-06	GGTGGAGGTGGAGGA
914	MLOC_12223	HORVU.MOREX.r2.3HG0255340	1292	1306	-	2.57e-06	GGAGGTGGAGGTGGA
915	MLOC_12223	HORVU.MOREX.r2.3HG0255340	1295	1309	-	7.7e-06	GGTGGAGGTGGAGGT
916	MLOC_12223	HORVU.MOREX.r2.3HG0255340	1298	1312	-	2.57e-06	GGAGGTGGAGGTGGA
917	MLOC_12223	HORVU.MOREX.r2.3HG0255340	1301	1315	-	7.7e-06	GGTGGAGGTGGAGGT
918	MLOC_12223	HORVU.MOREX.r2.3HG0255340	1304	1318	-	2.57e-06	GGAGGTGGAGGTGGA
919	MLOC_12223	HORVU.MOREX.r2.3HG0255340	1348	1362	-	5.29e-06	GACGGTGGTGGTGGT
920	MLOC_12223	HORVU.MOREX.r2.3HG0255340	1351	1365	-	4.25e-06	GGTGACGGTGGTGGT
921	MLOC_12223	HORVU.MOREX.r2.3HG0255340	1354	1368	-	1.66e-06	GGTGGTGACGGTGGT
922	MLOC_12223	HORVU.MOREX.r2.3HG0255360	1467	1481	-	5.93e-06	GGCGGCGGCGGCGAG
923	MLOC_12223	HORVU.MOREX.r2.3HG0255360	1470	1484	-	5.8e-08	GGCGGCGGCGGCGGC
924	MLOC_12223	HORVU.MOREX.r2.3HG0255360	1473	1487	-	5.8e-08	GGCGGCGGCGGCGGC
925	MLOC_12223	HORVU.MOREX.r2.3HG0255360	1476	1490	-	5.8e-08	GGCGGCGGCGGCGGC
926	MLOC_12223	HORVU.MOREX.r2.3HG0255360	1479	1493	-	6.49e-07	GACGGCGGCGGCGGC
927	MLOC_12223	HORVU.MOREX.r2.3HG0255360	1482	1496	-	4.64e-06	GTCGACGGCGGCGGC
928	MLOC_12223	HORVU.MOREX.r2.3HG0256030	1058	1072	-	3.71e-06	GCCGCCGGCGGTGGA
929	MLOC_12223	HORVU.MOREX.r2.3HG0256030	972	986	+	3.84e-06	GCAAGAGGCGGCGGC
930	MLOC_12223	HORVU.MOREX.r2.3HG0256030	975	989	+	9.41e-07	AGAGGCGGCGGCGGC
931	MLOC_12223	HORVU.MOREX.r2.3HG0256030	978	992	+	7.48e-06	GGCGGCGGCGGCGCG
932	MLOC_12223	HORVU.MOREX.r2.3HG0256740	493	507	-	2.35e-06	AGTGGCGGCGGTGAA
933	MLOC_12223	HORVU.MOREX.r2.3HG0256740	569	583	-	4.3e-06	GGCAGCGGCGGTGAT
934	MLOC_12223	HORVU.MOREX.r2.3HG0256740	572	586	-	5.89e-07	GGAGGCAGCGGCGGT
935	MLOC_12223	HORVU.MOREX.r2.3HG0258510	482	496	+	7.77e-06	TGCCGAGGCGGCGGG
936	MLOC_12223	HORVU.MOREX.r2.3HG0258540	1449	1463	-	5.8e-08	GGCGGCGGCGGCGGC
937	MLOC_12223	HORVU.MOREX.r2.3HG0258540	1452	1466	-	1.4e-06	CGCGGCGGCGGCGGC
938	MLOC_12223	HORVU.MOREX.r2.3HG0258540	1455	1469	-	5.29e-06	GATCGCGGCGGCGGC
939	MLOC_12223	HORVU.MOREX.r2.3HG0258600	986	1000	-	3.18e-06	GTCGGCGGCGGCGGG
940	MLOC_12223	HORVU.MOREX.r2.3HG0259610	1458	1472	-	2e-06	GGCGGGAGCGGTGGC
941	MLOC_12223	HORVU.MOREX.r2.3HG0260030	1114	1128	+	7.24e-06	AGGGAAGGCGGTGGG
942	MLOC_12223	HORVU.MOREX.r2.3HG0260030	416	430	-	6.52e-06	GAAGGAAGCGGTGCA
943	MLOC_12223	HORVU.MOREX.r2.3HG0260380	338	352	+	8.77e-06	GGCCGCAGCGGCGGG
944	MLOC_12223	HORVU.MOREX.r2.3HG0261140	884	898	+	5.63e-06	GAGGGAGGCGGTGCA
945	MLOC_12223	HORVU.MOREX.r2.3HG0264540	1453	1467	+	9.03e-06	GGCGAGGGCGGCGGC
946	MLOC_12223	HORVU.MOREX.r2.3HG0264540	1456	1470	+	8.34e-06	GAGGGCGGCGGCGGG
947	MLOC_12223	HORVU.MOREX.r2.3HG0266460	602	616	+	1.39e-06	TGAGGTGGCGGCGGT
948	MLOC_12223	HORVU.MOREX.r2.3HG0266510	327	341	-	6.79e-06	TGTGGCGGAGGTGGA
949	MLOC_12223	HORVU.MOREX.r2.3HG0266510	421	435	-	8.29e-07	GGTGGTGGTGGTGGT
950	MLOC_12223	HORVU.MOREX.r2.3HG0266510	424	438	-	8.29e-07	GGTGGTGGTGGTGGT
951	MLOC_12223	HORVU.MOREX.r2.3HG0266510	427	441	-	7.62e-06	GCCGGTGGTGGTGGT
952	MLOC_12223	HORVU.MOREX.r2.3HG0266510	484	498	-	1.1e-06	GGCGGCGGCGGAGGC
953	MLOC_12223	HORVU.MOREX.r2.3HG0266510	487	501	-	3.43e-08	GGCGGCGGCGGCGGA
954	MLOC_12223	HORVU.MOREX.r2.3HG0266510	490	504	-	1.68e-06	GCAGGCGGCGGCGGC
955	MLOC_12223	HORVU.MOREX.r2.3HG0266510	769	783	-	4.64e-06	GGAGGCAGCGGAGGC
956	MLOC_12223	HORVU.MOREX.r2.3HG0268430	103	117	-	3.67e-06	GGAGGGGGCGGCGGT
957	MLOC_12223	HORVU.MOREX.r2.3HG0268810	1379	1393	-	2.81e-06	GACGACGGCGGCGGA
958	MLOC_12223	HORVU.MOREX.r2.3HG0269020	121	135	-	4.25e-06	GAAGACGGCGGCGGA
959	MLOC_12223	HORVU.MOREX.r2.3HG0269630	319	333	+	7.33e-06	GCCTTCGGCGGTGGA
960	MLOC_12223	HORVU.MOREX.r2.4HG0277510	1116	1130	-	5.63e-06	GGAAATGGCGGCGGC
961	MLOC_12223	HORVU.MOREX.r2.4HG0278060	274	288	+	3.75e-06	GGGCGCAGCGGTGGC
962	MLOC_12223	HORVU.MOREX.r2.4HG0279970	1486	1500	-	3.6e-07	GGCGGCGGCGGCGGG
963	MLOC_12223	HORVU.MOREX.r2.4HG0280020	107	121	+	3.93e-06	GATGGAGGCGGCGCA
964	MLOC_12223	HORVU.MOREX.r2.4HG0280020	1376	1390	-	4.69e-06	GGCAGTGGTGGTGGT
965	MLOC_12223	HORVU.MOREX.r2.4HG0280900	767	781	+	6.18e-06	GGCCGCGGCGGAGGA
966	MLOC_12223	HORVU.MOREX.r2.4HG0280900	863	877	+	4.59e-06	GGAGGAGGAGGCGGT
967	MLOC_12223	HORVU.MOREX.r2.4HG0280900	866	880	+	4.8e-09	GGAGGAGGCGGTGGC
968	MLOC_12223	HORVU.MOREX.r2.4HG0280900	869	883	+	1.91e-06	GGAGGCGGTGGCGGA
969	MLOC_12223	HORVU.MOREX.r2.4HG0280900	872	886	+	4.44e-06	GGCGGTGGCGGAGGG
970	MLOC_12223	HORVU.MOREX.r2.4HG0281870	793	807	+	6.05e-06	CAATGAGGCGGTGGC
971	MLOC_12223	HORVU.MOREX.r2.4HG0282590	1079	1093	-	5.87e-06	GCACGAGGCGGCGGC
972	MLOC_12223	HORVU.MOREX.r2.4HG0282590	581	595	-	5.29e-06	GACGGTGGTGGTGGT
973	MLOC_12223	HORVU.MOREX.r2.4HG0282820	1451	1465	+	1.07e-06	AGCGGAAGCGGTGGG
974	MLOC_12223	HORVU.MOREX.r2.4HG0282820	1468	1482	+	7.16e-06	CGCGACGGCGGCGGC
975	MLOC_12223	HORVU.MOREX.r2.4HG0282820	1471	1485	+	8.55e-07	GACGGCGGCGGCGGT
976	MLOC_12223	HORVU.MOREX.r2.4HG0283080	200	214	-	3.66e-07	GGTGACGGCGGCGGA
977	MLOC_12223	HORVU.MOREX.r2.4HG0283080	225	239	-	6.25e-06	GGCGGAGGCGGAGCA
978	MLOC_12223	HORVU.MOREX.r2.4HG0283310	108	122	-	7.48e-06	CGTGGTGGTGGTGGC
979	MLOC_12223	HORVU.MOREX.r2.4HG0283310	111	125	-	6.72e-06	GGTCGTGGTGGTGGT
980	MLOC_12223	HORVU.MOREX.r2.4HG0284050	1292	1306	-	5.58e-06	GGCCGAGACGGTGGT
981	MLOC_12223	HORVU.MOREX.r2.4HG0284050	1351	1365	-	8.29e-07	GGTGGTGGTGGTGGT
982	MLOC_12223	HORVU.MOREX.r2.4HG0284230	1306	1320	-	2.6e-06	GTCGGAGGCGGAGGA
983	MLOC_12223	HORVU.MOREX.r2.4HG0285380	636	650	-	8.55e-07	GACGGCGGCGGCGGT
984	MLOC_12223	HORVU.MOREX.r2.4HG0286290	61	75	-	8.77e-06	AGGAGTAGCGGTGGA
985	MLOC_12223	HORVU.MOREX.r2.4HG0286540	1419	1433	-	5.93e-06	GGCGGCGGCGGCGAG
986	MLOC_12223	HORVU.MOREX.r2.4HG0286540	1422	1436	-	5.8e-08	GGCGGCGGCGGCGGC
987	MLOC_12223	HORVU.MOREX.r2.4HG0286540	1425	1439	-	5.8e-08	GGCGGCGGCGGCGGC
988	MLOC_12223	HORVU.MOREX.r2.4HG0286540	337	351	-	9.66e-06	GGCAGCGGTGGCGGT
989	MLOC_12223	HORVU.MOREX.r2.4HG0286540	340	354	-	4.69e-06	ATCGGCAGCGGTGGC
990	MLOC_12223	HORVU.MOREX.r2.4HG0288190	314	328	+	7.33e-06	AGCAAAGGCGGCGGC
991	MLOC_12223	HORVU.MOREX.r2.4HG0290190	1452	1466	+	3.84e-06	GCGGGCGGCGGCGGC
992	MLOC_12223	HORVU.MOREX.r2.4HG0290190	1455	1469	+	1.73e-06	GGCGGCGGCGGCGAC
993	MLOC_12223	HORVU.MOREX.r2.4HG0290390	102	116	-	5e-06	CGCGGCGGCGGCGGG
994	MLOC_12223	HORVU.MOREX.r2.4HG0290390	156	170	-	3.6e-07	GGCGGCGGCGGCGGG
995	MLOC_12223	HORVU.MOREX.r2.4HG0290390	159	173	-	3.55e-07	GGGGGCGGCGGCGGC
996	MLOC_12223	HORVU.MOREX.r2.4HG0291040	1417	1431	-	3.12e-06	TTTGGCGGCGGCGGA
997	MLOC_12223	HORVU.MOREX.r2.4HG0291480	1281	1295	-	6.86e-08	GGAGGCGGCGGCGGA
998	MLOC_12223	HORVU.MOREX.r2.4HG0291480	1284	1298	-	1.23e-08	GGTGGAGGCGGCGGC
999	MLOC_12223	HORVU.MOREX.r2.4HG0291480	1287	1301	-	8.26e-06	GGAGGTGGAGGCGGC
1000	MLOC_12223	HORVU.MOREX.r2.4HG0291480	1312	1326	-	6.57e-07	GGCGGAGGCGGCGCA
1001	MLOC_12223	HORVU.MOREX.r2.4HG0291480	1356	1370	+	3.4e-06	GTCGACGGCGGCGGA
1002	MLOC_12223	HORVU.MOREX.r2.4HG0291590	1191	1205	+	5.81e-06	GCTGGGGGCGGTGGC
1003	MLOC_12223	HORVU.MOREX.r2.4HG0291590	1211	1225	+	5.51e-06	GGTGCTGGCGGCGGG
1004	MLOC_12223	HORVU.MOREX.r2.4HG0293020	1018	1032	-	9.13e-06	GGCAGTAGTGGTGGC
1005	MLOC_12223	HORVU.MOREX.r2.4HG0293270	14	28	-	2.84e-06	GAACGTGGCGGTGGA
1006	MLOC_12223	HORVU.MOREX.r2.4HG0296540	1459	1473	-	6.95e-06	AGAGGAGGAGGTGGC
1007	MLOC_12223	HORVU.MOREX.r2.4HG0296580	127	141	+	2.08e-06	GCTTGCGGCGGCGGA
1008	MLOC_12223	HORVU.MOREX.r2.4HG0299490	514	528	+	5.63e-06	GGCGCCGGTGGTGGA
1009	MLOC_12223	HORVU.MOREX.r2.4HG0299790	1180	1194	-	5.8e-08	GGCGGCGGCGGCGGC
1010	MLOC_12223	HORVU.MOREX.r2.4HG0299790	1183	1197	-	5.8e-08	GGCGGCGGCGGCGGC
1011	MLOC_12223	HORVU.MOREX.r2.4HG0299790	1186	1200	-	5.65e-07	AGCGGCGGCGGCGGC
1012	MLOC_12223	HORVU.MOREX.r2.4HG0299790	1189	1203	-	5.21e-07	GGTAGCGGCGGCGGC
1013	MLOC_12223	HORVU.MOREX.r2.4HG0299790	1192	1206	-	3.12e-06	GCTGGTAGCGGCGGC
1014	MLOC_12223	HORVU.MOREX.r2.4HG0311790	288	302	-	7.48e-06	GGCGGCGGCGGCGCG
1015	MLOC_12223	HORVU.MOREX.r2.4HG0311790	291	305	-	2.3e-06	TGGGGCGGCGGCGGC
1016	MLOC_12223	HORVU.MOREX.r2.4HG0314880	1440	1454	-	6.13e-07	GGCGCAGGCGGCGGC
1017	MLOC_12223	HORVU.MOREX.r2.4HG0316440	1372	1386	-	5.99e-06	GTTGGTGGTGGTGGT
1018	MLOC_12223	HORVU.MOREX.r2.4HG0316440	1375	1389	-	7.54e-06	GGTGTTGGTGGTGGT
1019	MLOC_12223	HORVU.MOREX.r2.4HG0316490	1442	1456	-	2.54e-06	GGTGGTGGTGGTGGG
1020	MLOC_12223	HORVU.MOREX.r2.4HG0317920	1431	1445	-	2.25e-06	AAAGGCGGCGGTGGC
1021	MLOC_12223	HORVU.MOREX.r2.4HG0317920	612	626	+	7.24e-06	GGAGGAGGTGGAGGA
1022	MLOC_12223	HORVU.MOREX.r2.4HG0318850	1038	1052	-	1.11e-06	GCTGGTGGCGGCGGC
1023	MLOC_12223	HORVU.MOREX.r2.4HG0318850	1285	1299	+	2.67e-06	GGAGGAGGAGGCGGA
1024	MLOC_12223	HORVU.MOREX.r2.4HG0318850	1288	1302	+	7.26e-07	GGAGGAGGCGGAGGC
1025	MLOC_12223	HORVU.MOREX.r2.4HG0318850	1291	1305	+	5.63e-06	GGAGGCGGAGGCGGA
1026	MLOC_12223	HORVU.MOREX.r2.4HG0318850	1294	1308	+	4.28e-07	GGCGGAGGCGGAGGC
1027	MLOC_12223	HORVU.MOREX.r2.4HG0318850	1466	1480	+	8.42e-06	CCAGGAAGCGGTGGC
1028	MLOC_12223	HORVU.MOREX.r2.4HG0318970	1241	1255	+	8.59e-06	GGGGATGGCGGCGGG
1029	MLOC_12223	HORVU.MOREX.r2.4HG0318970	1472	1486	-	4.14e-07	GGCGGTGGCGGCGGG
1030	MLOC_12223	HORVU.MOREX.r2.4HG0318970	1475	1489	-	1.71e-06	GGCGGCGGTGGCGGC
1031	MLOC_12223	HORVU.MOREX.r2.4HG0318970	469	483	+	6.72e-06	AGAGGTGGCGGAGGA
1032	MLOC_12223	HORVU.MOREX.r2.4HG0319020	1473	1487	-	3.93e-06	GGGCGTGGCGGCGGC
1033	MLOC_12223	HORVU.MOREX.r2.4HG0319710	1315	1329	-	9.13e-06	GCCGAAGGTGGTGGA
1034	MLOC_12223	HORVU.MOREX.r2.4HG0321230	548	562	+	2.08e-06	GCTTGCGGCGGCGGA
1035	MLOC_12223	HORVU.MOREX.r2.4HG0323270	51	65	-	2.67e-06	GGGGGTGGTGGTGGC
1036	MLOC_12223	HORVU.MOREX.r2.4HG0323770	1461	1475	+	1.37e-06	AGAGGCGGCGGTGGG
1037	MLOC_12223	HORVU.MOREX.r2.4HG0325340	1090	1104	-	8.29e-07	GGTGGTGGTGGTGGT
1038	MLOC_12223	HORVU.MOREX.r2.4HG0325340	1093	1107	-	4.8e-06	TGCGGTGGTGGTGGT
1039	MLOC_12223	HORVU.MOREX.r2.4HG0325340	1096	1110	-	3.67e-06	GGATGCGGTGGTGGT
1040	MLOC_12223	HORVU.MOREX.r2.4HG0325660	1109	1123	-	6.66e-07	GCTGGCGGCGGCGGA
1041	MLOC_12223	HORVU.MOREX.r2.4HG0325850	1281	1295	-	1.97e-07	GGCAGAGGCGGCGGC
1042	MLOC_12223	HORVU.MOREX.r2.4HG0326680	1125	1139	-	5.75e-06	GGAGGAAGCGGTGCG
1043	MLOC_12223	HORVU.MOREX.r2.4HG0327190	159	173	+	2.25e-06	GGGAGCGGCGGCGGC
1044	MLOC_12223	HORVU.MOREX.r2.4HG0329520	1415	1429	-	1.32e-08	GGCGGTGGCGGTGGC
1045	MLOC_12223	HORVU.MOREX.r2.4HG0329520	1418	1432	-	2.05e-06	GGTGGCGGTGGCGGT
1046	MLOC_12223	HORVU.MOREX.r2.4HG0329520	1421	1435	-	1.68e-06	GCGGGTGGCGGTGGC
1047	MLOC_12223	HORVU.MOREX.r2.4HG0333180	894	908	+	7.62e-06	GCCGGTGGTGGTGGT
1048	MLOC_12223	HORVU.MOREX.r2.4HG0333430	1374	1388	-	4.06e-06	GGCAGCGGCGGAGGA
1049	MLOC_12223	HORVU.MOREX.r2.4HG0333430	1377	1391	-	7.97e-07	GGGGGCAGCGGCGGA
1050	MLOC_12223	HORVU.MOREX.r2.4HG0333570	1212	1226	+	7.7e-06	AGCATCGGCGGTGGA
1051	MLOC_12223	HORVU.MOREX.r2.4HG0333930	1308	1322	-	2.33e-06	TGCGGCGGCGGCGGG
1052	MLOC_12223	HORVU.MOREX.r2.4HG0333930	935	949	-	3.63e-06	GGGAGAGGCGGCGGG
1053	MLOC_12223	HORVU.MOREX.r2.4HG0334210	452	466	-	2.51e-06	GGCGGTGGCGGCGCC
1054	MLOC_12223	HORVU.MOREX.r2.4HG0334210	458	472	-	7.85e-06	AGCTCCGGCGGTGGC
1055	MLOC_12223	HORVU.MOREX.r2.4HG0334210	622	636	+	1.96e-06	GAAGAAGGCGGCGGA
1056	MLOC_12223	HORVU.MOREX.r2.4HG0334940	1480	1494	+	2.51e-06	TGTGGAGGCGGAGGC
1057	MLOC_12223	HORVU.MOREX.r2.4HG0334940	1483	1497	+	5.63e-06	GGAGGCGGAGGCGGA
1058	MLOC_12223	HORVU.MOREX.r2.4HG0334940	1486	1500	+	8.34e-06	GGCGGAGGCGGAGCC
1059	MLOC_12223	HORVU.MOREX.r2.4HG0335500	1392	1406	+	8.01e-06	AGCAGCAGCGGCGGC
1060	MLOC_12223	HORVU.MOREX.r2.4HG0335910	1461	1475	-	5.58e-06	CGTGGTGGTGGTGGA
1061	MLOC_12223	HORVU.MOREX.r2.4HG0336330	1480	1494	-	5.8e-08	GGCGGCGGCGGCGGC
1062	MLOC_12223	HORVU.MOREX.r2.4HG0336330	1483	1497	-	5.8e-08	GGCGGCGGCGGCGGC
1063	MLOC_12223	HORVU.MOREX.r2.4HG0336330	1486	1500	-	5.8e-08	GGCGGCGGCGGCGGC
1064	MLOC_12223	HORVU.MOREX.r2.4HG0338820	473	487	+	7.62e-06	TAACGAGGCGGTGGC
1065	MLOC_12223	HORVU.MOREX.r2.4HG0339710	1137	1151	-	3.43e-08	GGCGGCGGCGGCGGA
1066	MLOC_12223	HORVU.MOREX.r2.4HG0339710	1140	1154	-	5.8e-08	GGCGGCGGCGGCGGC
1067	MLOC_12223	HORVU.MOREX.r2.4HG0339710	1143	1157	-	5.8e-08	GGCGGCGGCGGCGGC
1068	MLOC_12223	HORVU.MOREX.r2.4HG0339710	1146	1160	-	5.25e-08	GGTGGCGGCGGCGGC
1069	MLOC_12223	HORVU.MOREX.r2.4HG0339710	1149	1163	-	6.19e-08	GGTGGTGGCGGCGGC
1070	MLOC_12223	HORVU.MOREX.r2.4HG0339710	1152	1166	-	8.42e-06	TGTGGTGGTGGCGGC
1071	MLOC_12223	HORVU.MOREX.r2.4HG0339710	662	676	+	4.15e-06	GCCGACGGCGGCGGA
1072	MLOC_12223	HORVU.MOREX.r2.4HG0339710	933	947	-	1.73e-06	GGCGGCGGCGGCGAC
1073	MLOC_12223	HORVU.MOREX.r2.4HG0339710	936	950	-	3.67e-06	AACGGCGGCGGCGGC
1074	MLOC_12223	HORVU.MOREX.r2.4HG0339960	1417	1431	-	2.25e-06	GGCGGCGGCGGCGCC
1075	MLOC_12223	HORVU.MOREX.r2.4HG0339960	1420	1434	-	5.73e-07	TGCGGCGGCGGCGGC
1076	MLOC_12223	HORVU.MOREX.r2.4HG0342250	1346	1360	-	2.15e-06	GTAGGTGGCGGTGGG
1077	MLOC_12223	HORVU.MOREX.r2.4HG0342600	653	667	-	7.4e-06	GGCGACGGAGGTGGA
1078	MLOC_12223	HORVU.MOREX.r2.4HG0342950	542	556	-	9.39e-06	GGTGGCGGCGGAGAA
1079	MLOC_12223	HORVU.MOREX.r2.4HG0343460	1439	1453	-	3.6e-07	GGCGGCGGCGGCGGG
1080	MLOC_12223	HORVU.MOREX.r2.4HG0343460	1442	1456	-	5.8e-08	GGCGGCGGCGGCGGC
1081	MLOC_12223	HORVU.MOREX.r2.4HG0343460	1445	1459	-	5.8e-08	GGCGGCGGCGGCGGC
1082	MLOC_12223	HORVU.MOREX.r2.4HG0343460	1448	1462	-	5.73e-07	TGCGGCGGCGGCGGC
1083	MLOC_12223	HORVU.MOREX.r2.4HG0344370	1287	1301	-	2.57e-06	GGAGGTGGAGGTGGA
1084	MLOC_12223	HORVU.MOREX.r2.4HG0344370	1290	1304	-	7.7e-06	GGTGGAGGTGGAGGT
1085	MLOC_12223	HORVU.MOREX.r2.4HG0344370	1293	1307	-	2.57e-06	GGAGGTGGAGGTGGA
1086	MLOC_12223	HORVU.MOREX.r2.4HG0344600	1155	1169	+	6.66e-07	GGCGGGGGCGGTGGC
1087	MLOC_12223	HORVU.MOREX.r2.4HG0344600	1158	1172	+	7.16e-06	GGGGGCGGTGGCGGT
1088	MLOC_12223	HORVU.MOREX.r2.4HG0344600	1161	1175	+	1.32e-08	GGCGGTGGCGGTGGC
1089	MLOC_12223	HORVU.MOREX.r2.4HG0344600	1164	1178	+	2.05e-06	GGTGGCGGTGGCGGT
1090	MLOC_12223	HORVU.MOREX.r2.4HG0344600	1167	1181	+	1.32e-08	GGCGGTGGCGGTGGC
1091	MLOC_12223	HORVU.MOREX.r2.4HG0344600	1170	1184	+	2.05e-06	GGTGGCGGTGGCGGT
1092	MLOC_12223	HORVU.MOREX.r2.4HG0344600	1173	1187	+	1.32e-08	GGCGGTGGCGGTGGC
1093	MLOC_12223	HORVU.MOREX.r2.4HG0344600	1176	1190	+	2.05e-06	GGTGGCGGTGGCGGT
1094	MLOC_12223	HORVU.MOREX.r2.4HG0344600	1179	1193	+	1.32e-08	GGCGGTGGCGGTGGC
1095	MLOC_12223	HORVU.MOREX.r2.4HG0344600	1182	1196	+	5.58e-06	GGTGGCGGTGGCGGG
1096	MLOC_12223	HORVU.MOREX.r2.4HG0344860	849	863	-	3.25e-06	TGGGGCGGCGGTGGG
1097	MLOC_12223	HORVU.MOREX.r2.4HG0344960	137	151	+	2.27e-06	CGTGATGGCGGTGGA
1098	MLOC_12223	HORVU.MOREX.r2.4HG0344960	143	157	+	2.95e-06	GGCGGTGGAGGTGGT
1099	MLOC_12223	HORVU.MOREX.r2.4HG0347290	819	833	+	7.54e-06	GCCGGAGGAGGTGGC
1100	MLOC_12223	HORVU.MOREX.r2.4HG0347900	1367	1381	-	1.88e-06	GGTGGGAGCGGTGGC
1101	MLOC_12223	HORVU.MOREX.r2.4HG0348650	733	747	+	2.22e-06	TCCGGCGGCGGTGGC
1102	MLOC_12223	HORVU.MOREX.r2.4HG0348650	736	750	+	1.71e-06	GGCGGCGGTGGCGGC
1103	MLOC_12223	HORVU.MOREX.r2.4HG0348650	739	753	+	2.51e-06	GGCGGTGGCGGCGCC
1104	MLOC_12223	HORVU.MOREX.r2.4HG0348650	790	804	+	1.23e-06	GGCTGCGGCGGCGGG
1105	MLOC_12223	HORVU.MOREX.r2.4HG0349160	358	372	+	2.48e-06	CCAGGAGGCGGTGGA
1106	MLOC_12223	HORVU.MOREX.r2.5HG0354630	1431	1445	-	9.03e-06	GGCGAGGGCGGCGGC
1107	MLOC_12223	HORVU.MOREX.r2.5HG0354630	408	422	-	4.35e-06	GGAGGCGGCGGCGCT
1108	MLOC_12223	HORVU.MOREX.r2.5HG0354630	411	425	-	9.83e-07	AGGGGAGGCGGCGGC
1109	MLOC_12223	HORVU.MOREX.r2.5HG0355280	814	828	+	4.3e-06	AGCGGCGGTGGTGGT
1110	MLOC_12223	HORVU.MOREX.r2.5HG0355280	817	831	+	6.77e-07	GGCGGTGGTGGTGGC
1111	MLOC_12223	HORVU.MOREX.r2.5HG0355490	1439	1453	+	4.8e-06	GGTGGCGTCGGCGGC
1112	MLOC_12223	HORVU.MOREX.r2.5HG0355490	1442	1456	+	1.11e-06	GGCGTCGGCGGCGGC
1113	MLOC_12223	HORVU.MOREX.r2.5HG0356220	1014	1028	-	1.37e-06	GGAGGCGACGGTGGA
1114	MLOC_12223	HORVU.MOREX.r2.5HG0356220	1056	1070	-	3.6e-07	GGCGGCGGCGGCGGG
1115	MLOC_12223	HORVU.MOREX.r2.5HG0356220	1059	1073	-	2.22e-06	CGAGGCGGCGGCGGC
1116	MLOC_12223	HORVU.MOREX.r2.5HG0356220	1062	1076	-	9.93e-06	GTGCGAGGCGGCGGC
1117	MLOC_12223	HORVU.MOREX.r2.5HG0356220	1098	1112	-	5.8e-08	GGGGGCGGCGGTGGA
1118	MLOC_12223	HORVU.MOREX.r2.5HG0356220	1321	1335	-	7.02e-06	TGAGGAGGAGGTGGC
1119	MLOC_12223	HORVU.MOREX.r2.5HG0356220	918	932	-	9.13e-06	GGAGACGGTGGCGGA
1120	MLOC_12223	HORVU.MOREX.r2.5HG0356220	921	935	-	4.85e-06	GCCGGAGACGGTGGC
1121	MLOC_12223	HORVU.MOREX.r2.5HG0356220	946	960	-	1.93e-06	AGAGGCAGCGGCGGA
1122	MLOC_12223	HORVU.MOREX.r2.5HG0356220	960	974	-	5.26e-09	GGCGGCGGCGGTGGA
1123	MLOC_12223	HORVU.MOREX.r2.5HG0356220	963	977	-	8.37e-08	GGCGGCGGCGGCGGT
1124	MLOC_12223	HORVU.MOREX.r2.5HG0356220	966	980	-	5.8e-08	GGCGGCGGCGGCGGC
1125	MLOC_12223	HORVU.MOREX.r2.5HG0356220	969	983	-	5.8e-08	GGCGGCGGCGGCGGC
1126	MLOC_12223	HORVU.MOREX.r2.5HG0356220	972	986	-	5.8e-08	GGCGGCGGCGGCGGC
1127	MLOC_12223	HORVU.MOREX.r2.5HG0356220	975	989	-	2.22e-06	CGAGGCGGCGGCGGC
1128	MLOC_12223	HORVU.MOREX.r2.5HG0356220	978	992	-	9.93e-06	GTGCGAGGCGGCGGC
1129	MLOC_12223	HORVU.MOREX.r2.5HG0356470	665	679	-	5.99e-06	AAATGCGGCGGTGGC
1130	MLOC_12223	HORVU.MOREX.r2.5HG0356750	657	671	+	3.6e-07	GGCGGCGGCGGCGGG
1131	MLOC_12223	HORVU.MOREX.r2.5HG0356750	848	862	+	3.63e-06	CGGGGCGGCGGCGGA
1132	MLOC_12223	HORVU.MOREX.r2.5HG0357690	1486	1500	-	3.22e-06	GGCGGCGACGGCGGC
1133	MLOC_12223	HORVU.MOREX.r2.5HG0358010	762	776	+	9.03e-06	GGAGGCAGTGGTGGG
1134	MLOC_12223	HORVU.MOREX.r2.5HG0359450	1375	1389	-	2.45e-06	GGCGGCGGCGGTGAG
1135	MLOC_12223	HORVU.MOREX.r2.5HG0359450	1378	1392	-	3.93e-06	GTGGGCGGCGGCGGT
1136	MLOC_12223	HORVU.MOREX.r2.5HG0360220	1423	1437	+	8.17e-06	GGGAGTGGCGGCGGG
1137	MLOC_12223	HORVU.MOREX.r2.5HG0361490	1149	1163	-	2.29e-07	GACGGTGGCGGTGGC
1138	MLOC_12223	HORVU.MOREX.r2.5HG0362710	198	212	+	4.54e-06	TGTGGTGGTGGTGGT
1139	MLOC_12223	HORVU.MOREX.r2.5HG0363580	1285	1299	-	7.62e-06	AGCGGCGGCGGCGCA
1140	MLOC_12223	HORVU.MOREX.r2.5HG0363580	1443	1457	-	8.09e-06	GTCGGCGACGGTGGC
1141	MLOC_12223	HORVU.MOREX.r2.5HG0364740	744	758	-	1.32e-08	GGCGGTGGCGGTGGC
1142	MLOC_12223	HORVU.MOREX.r2.5HG0364740	750	764	-	9.83e-07	GGAGCTGGCGGTGGC
1143	MLOC_12223	HORVU.MOREX.r2.5HG0368340	30	44	-	2.19e-06	GGACGCGGCGGTGGG
1144	MLOC_12223	HORVU.MOREX.r2.5HG0370320	1218	1232	-	5.58e-06	GGAGGCGTCGGCGGA
1145	MLOC_12223	HORVU.MOREX.r2.5HG0381520	1467	1481	-	7.99e-08	GGGGGAAGCGGTGGA
1146	MLOC_12223	HORVU.MOREX.r2.5HG0382290	149	163	+	1.18e-06	AGTTGCGGCGGCGGA
1147	MLOC_12223	HORVU.MOREX.r2.5HG0382830	1449	1463	-	5.93e-06	GGCGGCGGCGGCGAG
1148	MLOC_12223	HORVU.MOREX.r2.5HG0382830	1452	1466	-	5.8e-08	GGCGGCGGCGGCGGC
1149	MLOC_12223	HORVU.MOREX.r2.5HG0382830	1455	1469	-	5.8e-08	GGCGGCGGCGGCGGC
1150	MLOC_12223	HORVU.MOREX.r2.5HG0382830	1458	1472	-	1.4e-06	CGCGGCGGCGGCGGC
1151	MLOC_12223	HORVU.MOREX.r2.5HG0383170	1221	1235	-	5.65e-07	AGCGGCGGCGGCGGC
1152	MLOC_12223	HORVU.MOREX.r2.5HG0383170	1224	1238	-	3.29e-06	TGCAGCGGCGGCGGC
1153	MLOC_12223	HORVU.MOREX.r2.5HG0383170	1227	1241	-	8.9e-07	GGCTGCAGCGGCGGC
1154	MLOC_12223	HORVU.MOREX.r2.5HG0383340	707	721	-	6.79e-06	CGGCGAGGCGGTGGC
1155	MLOC_12223	HORVU.MOREX.r2.5HG0383630	1419	1433	-	3.6e-07	GGCGGCGGCGGCGGG
1156	MLOC_12223	HORVU.MOREX.r2.5HG0383630	1422	1436	-	9.41e-07	AGAGGCGGCGGCGGC
1157	MLOC_12223	HORVU.MOREX.r2.5HG0383630	1425	1439	-	9.68e-07	GGGAGAGGCGGCGGC
1158	MLOC_12223	HORVU.MOREX.r2.5HG0383630	1447	1461	-	3.6e-07	GGCGGCGGCGGCGGG
1159	MLOC_12223	HORVU.MOREX.r2.5HG0383630	1450	1464	-	5.65e-07	AGCGGCGGCGGCGGC
1160	MLOC_12223	HORVU.MOREX.r2.5HG0383630	1453	1467	-	5.59e-07	GGCAGCGGCGGCGGC
1161	MLOC_12223	HORVU.MOREX.r2.5HG0383630	1456	1470	-	1.73e-06	AGCGGCAGCGGCGGC
1162	MLOC_12223	HORVU.MOREX.r2.5HG0384320	1378	1392	-	7.77e-06	GGACGCGGCGGTGAC
1163	MLOC_12223	HORVU.MOREX.r2.5HG0384820	516	530	+	4.64e-06	GATGCAGGCGGCGGT
1164	MLOC_12223	HORVU.MOREX.r2.5HG0384870	690	704	+	1.91e-06	CGTGGTGGCGGCGGT
1165	MLOC_12223	HORVU.MOREX.r2.5HG0385770	444	458	-	5.23e-06	GATGGAGGCGGCGAT
1166	MLOC_12223	HORVU.MOREX.r2.5HG0388060	634	648	+	3.15e-06	GGGGGCGGCGGTGCC
1167	MLOC_12223	HORVU.MOREX.r2.5HG0388060	671	685	+	2.7e-06	GGGGCCGGCGGTGGT
1168	MLOC_12223	HORVU.MOREX.r2.5HG0388060	674	688	+	4.15e-06	GCCGGCGGTGGTGGA
1169	MLOC_12223	HORVU.MOREX.r2.5HG0388060	710	724	+	6.86e-08	GCCGGAGGCGGTGGA
1170	MLOC_12223	HORVU.MOREX.r2.5HG0388060	737	751	+	1.4e-06	CGGGGCGGCGGTGGA
1171	MLOC_12223	HORVU.MOREX.r2.5HG0388060	740	754	+	9.75e-06	GGCGGCGGTGGAGGA
1172	MLOC_12223	HORVU.MOREX.r2.5HG0389790	3	17	+	5.46e-06	TCCGGCGGCGGCGGC
1173	MLOC_12223	HORVU.MOREX.r2.5HG0389930	641	655	-	2.33e-06	GATGGCAGCGGCGGT
1174	MLOC_12223	HORVU.MOREX.r2.5HG0389950	768	782	-	2.12e-06	GGGGCCGGCGGTGGC
1175	MLOC_12223	HORVU.MOREX.r2.5HG0392670	201	215	+	2.02e-08	GGTGGAGGCGGCGGT
1176	MLOC_12223	HORVU.MOREX.r2.5HG0392670	204	218	+	3.82e-08	GGAGGCGGCGGTGGT
1177	MLOC_12223	HORVU.MOREX.r2.5HG0395510	87	101	-	4.71e-07	AGAGGTGGCGGTGGT
1178	MLOC_12223	HORVU.MOREX.r2.5HG0395510	90	104	-	4.59e-06	GGTAGAGGTGGCGGT
1179	MLOC_12223	HORVU.MOREX.r2.5HG0395510	93	107	-	5.63e-06	GGTGGTAGAGGTGGC
1180	MLOC_12223	HORVU.MOREX.r2.5HG0400090	1417	1431	-	8.9e-07	GGCGGTGGTGGTGGT
1181	MLOC_12223	HORVU.MOREX.r2.5HG0401170	1409	1423	-	3.43e-08	GGCGGCGGCGGCGGA
1182	MLOC_12223	HORVU.MOREX.r2.5HG0401170	1412	1426	-	5.65e-07	AGCGGCGGCGGCGGC
1183	MLOC_12223	HORVU.MOREX.r2.5HG0401170	1415	1429	-	5.06e-06	GCTAGCGGCGGCGGC
1184	MLOC_12223	HORVU.MOREX.r2.5HG0401620	1161	1175	-	1.1e-06	GGCGGCGGCGGAGGC
1185	MLOC_12223	HORVU.MOREX.r2.5HG0401620	1164	1178	-	4.01e-06	TCCGGCGGCGGCGGA
1186	MLOC_12223	HORVU.MOREX.r2.5HG0401620	1176	1190	+	1.09e-06	GGACGCGGCGGCGGA
1187	MLOC_12223	HORVU.MOREX.r2.5HG0401620	1288	1302	-	7.7e-06	GGCCGAGACGGCGGA
1188	MLOC_12223	HORVU.MOREX.r2.5HG0401620	1393	1407	-	2.91e-06	CGCTGCGGCGGCGGA
1189	MLOC_12223	HORVU.MOREX.r2.5HG0401620	243	257	+	6.13e-07	GGCGCAGGCGGCGGC
1190	MLOC_12223	HORVU.MOREX.r2.5HG0401620	308	322	+	3.22e-06	GGCGGCGACGGCGGC
1191	MLOC_12223	HORVU.MOREX.r2.5HG0401620	360	374	+	1.67e-07	AGCGGCGGCGGTGGC
1192	MLOC_12223	HORVU.MOREX.r2.5HG0401730	1131	1145	-	2.96e-07	GTCGGTGGCGGTGGC
1193	MLOC_12223	HORVU.MOREX.r2.5HG0402060	1041	1055	-	3.88e-06	GCCGGCGGCGGCGGG
1194	MLOC_12223	HORVU.MOREX.r2.5HG0402160	1211	1225	+	6.25e-06	GGCCAAAGCGGCGGC
1195	MLOC_12223	HORVU.MOREX.r2.5HG0402160	1480	1494	+	2.89e-07	CGTGGCGGCGGTGGA
1196	MLOC_12223	HORVU.MOREX.r2.5HG0403140	1462	1476	-	3.59e-06	AGCAGTGGCGGCGGC
1197	MLOC_12223	HORVU.MOREX.r2.5HG0403220	335	349	-	4.64e-06	GGTGGAGGTGGAGGA
1198	MLOC_12223	HORVU.MOREX.r2.5HG0403220	338	352	-	1.55e-06	GGTGGTGGAGGTGGA
1199	MLOC_12223	HORVU.MOREX.r2.5HG0403220	344	358	-	4.4e-06	GGAGATGGTGGTGGA
1200	MLOC_12223	HORVU.MOREX.r2.5HG0403550	1312	1326	-	8.42e-06	CGCGGCGGCGGAGGA
1201	MLOC_12223	HORVU.MOREX.r2.5HG0403550	1315	1329	-	8.77e-06	GCACGCGGCGGCGGA
1202	MLOC_12223	HORVU.MOREX.r2.5HG0404620	1250	1264	+	6.49e-07	GACGGCGGCGGCGGC
1203	MLOC_12223	HORVU.MOREX.r2.5HG0404620	1253	1267	+	5.8e-08	GGCGGCGGCGGCGGC
1204	MLOC_12223	HORVU.MOREX.r2.5HG0404620	1256	1270	+	5.8e-08	GGCGGCGGCGGCGGC
1205	MLOC_12223	HORVU.MOREX.r2.5HG0404620	1259	1273	+	8.37e-08	GGCGGCGGCGGCGGT
1206	MLOC_12223	HORVU.MOREX.r2.5HG0404620	1475	1489	-	5.8e-08	GGCGGCGGCGGCGGC
1207	MLOC_12223	HORVU.MOREX.r2.5HG0404620	881	895	+	4.4e-06	GGAATCGGCGGTGGT
1208	MLOC_12223	HORVU.MOREX.r2.5HG0404620	887	901	+	6.77e-07	GGCGGTGGTGGTGGC
1209	MLOC_12223	HORVU.MOREX.r2.5HG0404620	985	999	+	4.74e-06	GGCGATGGCGGAGGA
1210	MLOC_12223	HORVU.MOREX.r2.5HG0404620	994	1008	+	4.59e-06	GGAGGAGGAGGCGGT
1211	MLOC_12223	HORVU.MOREX.r2.5HG0404620	997	1011	+	7.15e-07	GGAGGAGGCGGTGCT
1212	MLOC_12223	HORVU.MOREX.r2.5HG0404730	1065	1079	+	6.25e-06	GGCGGAGGCGGAGCA
1213	MLOC_12223	HORVU.MOREX.r2.5HG0405770	513	527	-	6.66e-06	GTCGGTGACGGTGGA
1214	MLOC_12223	HORVU.MOREX.r2.5HG0405880	597	611	+	6.66e-06	GTGCGCGGCGGTGGA
1215	MLOC_12223	HORVU.MOREX.r2.5HG0406270	1021	1035	-	3.01e-06	GTTGGCGGCGGCGGG
1216	MLOC_12223	HORVU.MOREX.r2.5HG0406270	1024	1038	-	1.17e-06	GGTGTTGGCGGCGGC
1217	MLOC_12223	HORVU.MOREX.r2.5HG0406270	1064	1078	+	3.67e-06	GCTGGCGGCGGCGGG
1218	MLOC_12223	HORVU.MOREX.r2.5HG0406270	733	747	-	1.02e-06	GGAGGCGGCGGTGAC
1219	MLOC_12223	HORVU.MOREX.r2.5HG0406270	736	750	-	1.24e-06	CGAGGAGGCGGCGGT
1220	MLOC_12223	HORVU.MOREX.r2.5HG0406370	778	792	-	1.42e-06	GGAGGAGGAGGTGGC
1221	MLOC_12223	HORVU.MOREX.r2.5HG0406630	402	416	+	1.6e-06	AGTGACGGCGGTGGT
1222	MLOC_12223	HORVU.MOREX.r2.5HG0406800	1231	1245	-	1.55e-06	GGTGGTGGAGGTGGA
1223	MLOC_12223	HORVU.MOREX.r2.5HG0410020	584	598	-	3.75e-06	GGGCGCAGCGGTGGC
1224	MLOC_12223	HORVU.MOREX.r2.5HG0412390	479	493	+	3.43e-06	CCAGGAGGCGGTGGC
1225	MLOC_12223	HORVU.MOREX.r2.5HG0412390	482	496	+	2.67e-06	GGAGGCGGTGGCGGC
1226	MLOC_12223	HORVU.MOREX.r2.5HG0412940	683	697	+	5.99e-06	GACGCCGGCGGCGGA
1227	MLOC_12223	HORVU.MOREX.r2.5HG0413340	34	48	-	8.17e-06	GGCGGAGGCGGAGAT
1228	MLOC_12223	HORVU.MOREX.r2.5HG0413340	37	51	-	5.63e-06	GGAGGCGGAGGCGGA
1229	MLOC_12223	HORVU.MOREX.r2.5HG0413340	40	54	-	4.28e-07	GGCGGAGGCGGAGGC
1230	MLOC_12223	HORVU.MOREX.r2.5HG0413340	43	57	-	5.63e-06	GGAGGCGGAGGCGGA
1231	MLOC_12223	HORVU.MOREX.r2.5HG0413340	46	60	-	5.63e-06	CGCGGAGGCGGAGGC
1232	MLOC_12223	HORVU.MOREX.r2.5HG0415070	1264	1278	-	6.12e-06	GGTGGTGGTGGCGGG
1233	MLOC_12223	HORVU.MOREX.r2.5HG0415070	1267	1281	-	4.25e-06	GACGGTGGTGGTGGC
1234	MLOC_12223	HORVU.MOREX.r2.5HG0416160	1474	1488	-	8.37e-08	GGCGGCGGCGGCGGT
1235	MLOC_12223	HORVU.MOREX.r2.5HG0416160	1477	1491	-	5.8e-08	GGCGGCGGCGGCGGC
1236	MLOC_12223	HORVU.MOREX.r2.5HG0416160	1480	1494	-	5.8e-08	GGCGGCGGCGGCGGC
1237	MLOC_12223	HORVU.MOREX.r2.5HG0416160	1483	1497	-	5.8e-08	GGCGGCGGCGGCGGC
1238	MLOC_12223	HORVU.MOREX.r2.5HG0416160	1486	1500	-	5.8e-08	GGCGGCGGCGGCGGC
1239	MLOC_12223	HORVU.MOREX.r2.5HG0416200	1334	1348	-	9.84e-06	TGGTGAGGTGGTGGA
1240	MLOC_12223	HORVU.MOREX.r2.5HG0417630	873	887	-	8.29e-07	GGTGGTGGTGGTGGT
1241	MLOC_12223	HORVU.MOREX.r2.5HG0417630	876	890	-	8.29e-07	GGTGGTGGTGGTGGT
1242	MLOC_12223	HORVU.MOREX.r2.5HG0417630	879	893	-	8.29e-07	GGTGGTGGTGGTGGT
1243	MLOC_12223	HORVU.MOREX.r2.5HG0417630	882	896	-	8.29e-07	GGTGGTGGTGGTGGT
1244	MLOC_12223	HORVU.MOREX.r2.5HG0417820	34	48	+	1.5e-06	GCGGGCGGCGGTGGC
1245	MLOC_12223	HORVU.MOREX.r2.5HG0417820	37	51	+	1.71e-06	GGCGGCGGTGGCGGC
1246	MLOC_12223	HORVU.MOREX.r2.5HG0417820	40	54	+	8.17e-06	GGCGGTGGCGGCGCG
1247	MLOC_12223	HORVU.MOREX.r2.5HG0418660	1112	1126	+	4.2e-06	GGCCGTAGCGGTGGG
1248	MLOC_12223	HORVU.MOREX.r2.5HG0418960	1137	1151	-	2.12e-06	GGGGCCGGCGGTGGC
1249	MLOC_12223	HORVU.MOREX.r2.5HG0418960	1161	1175	-	9.57e-06	AGGGCCGGCGGTGGC
1250	MLOC_12223	HORVU.MOREX.r2.5HG0420580	1023	1037	-	9.39e-06	GGTTGCAGAGGTGGA
1251	MLOC_12223	HORVU.MOREX.r2.5HG0420580	1112	1126	-	5.69e-06	GATGCCGGCGGCGGA
1252	MLOC_12223	HORVU.MOREX.r2.5HG0420580	1483	1497	-	6.12e-06	GGTGGTGGTGGCGGG
1253	MLOC_12223	HORVU.MOREX.r2.5HG0420580	1486	1500	-	2.67e-06	GGGGGTGGTGGTGGC
1254	MLOC_12223	HORVU.MOREX.r2.5HG0421310	378	392	+	5.49e-07	TGTCGAGGCGGTGGA
1255	MLOC_12223	HORVU.MOREX.r2.5HG0421310	598	612	-	2.05e-06	GGCGGAGACGGTGGG
1256	MLOC_12223	HORVU.MOREX.r2.5HG0421790	1086	1100	-	5.06e-06	CGTGACGGCGGCGGA
1257	MLOC_12223	HORVU.MOREX.r2.5HG0421790	1450	1464	-	7.48e-06	GGCGGCGGCGGCGCG
1258	MLOC_12223	HORVU.MOREX.r2.5HG0421790	1453	1467	-	5.8e-08	GGCGGCGGCGGCGGC
1259	MLOC_12223	HORVU.MOREX.r2.5HG0421790	1456	1470	-	1.14e-07	GGAGGCGGCGGCGGC
1260	MLOC_12223	HORVU.MOREX.r2.5HG0421790	1459	1473	-	2.21e-07	GATGGAGGCGGCGGC
1261	MLOC_12223	HORVU.MOREX.r2.5HG0422230	1329	1343	+	3.97e-06	GGTTCCGGCGGCGGC
1262	MLOC_12223	HORVU.MOREX.r2.5HG0422230	169	183	+	3.97e-06	GGACAAAGCGGTGGC
1263	MLOC_12223	HORVU.MOREX.r2.5HG0423400	1339	1353	-	7.33e-06	GGAGATGGTGGTGGT
1264	MLOC_12223	HORVU.MOREX.r2.5HG0424010	1055	1069	+	3.12e-06	CGATGCGGCGGTGGT
1265	MLOC_12223	HORVU.MOREX.r2.5HG0424010	566	580	+	5.8e-08	GGCGGCGGCGGCGGC
1266	MLOC_12223	HORVU.MOREX.r2.5HG0424010	569	583	+	5.8e-08	GGCGGCGGCGGCGGC
1267	MLOC_12223	HORVU.MOREX.r2.5HG0424010	572	586	+	8.37e-08	GGCGGCGGCGGCGGT
1268	MLOC_12223	HORVU.MOREX.r2.5HG0424030	1480	1494	-	3.22e-06	GGCGGCGACGGCGGC
1269	MLOC_12223	HORVU.MOREX.r2.5HG0424740	1339	1353	-	2.54e-06	GGTGGTGGTGGTGGG
1270	MLOC_12223	HORVU.MOREX.r2.5HG0424740	1342	1356	-	8.29e-07	GGTGGTGGTGGTGGT
1271	MLOC_12223	HORVU.MOREX.r2.5HG0424740	1345	1359	-	8.29e-07	GGTGGTGGTGGTGGT
1272	MLOC_12223	HORVU.MOREX.r2.5HG0425830	1129	1143	-	6.66e-06	GTGCGCGGCGGTGGA
1273	MLOC_12223	HORVU.MOREX.r2.5HG0425830	1351	1365	-	6.3e-07	GGTGGTGGTGGTGGC
1274	MLOC_12223	HORVU.MOREX.r2.5HG0425830	1354	1368	-	8.29e-07	GGTGGTGGTGGTGGT
1275	MLOC_12223	HORVU.MOREX.r2.5HG0425830	1357	1371	-	8.29e-07	GGTGGTGGTGGTGGT
1276	MLOC_12223	HORVU.MOREX.r2.5HG0425830	1360	1374	-	4.74e-06	AGCGGTGGTGGTGGT
1277	MLOC_12223	HORVU.MOREX.r2.5HG0425830	1366	1380	-	3.08e-06	AGAAGAAGCGGTGGT
1278	MLOC_12223	HORVU.MOREX.r2.5HG0426830	1057	1071	+	5.46e-06	TCCGGCGGCGGCGGC
1279	MLOC_12223	HORVU.MOREX.r2.5HG0426830	1060	1074	+	5.8e-08	GGCGGCGGCGGCGGC
1280	MLOC_12223	HORVU.MOREX.r2.5HG0426830	1063	1077	+	8.37e-08	GGCGGCGGCGGCGGT
1281	MLOC_12223	HORVU.MOREX.r2.5HG0426960	557	571	-	2.67e-06	GGAGGAGGAGGCGGA
1282	MLOC_12223	HORVU.MOREX.r2.5HG0426960	820	834	+	1.05e-06	GGAAGTGGCGGCGGC
1283	MLOC_12223	HORVU.MOREX.r2.5HG0426960	823	837	+	3.44e-07	AGTGGCGGCGGCGGA
1284	MLOC_12223	HORVU.MOREX.r2.5HG0426960	826	840	+	4.01e-06	GGCGGCGGCGGAGGG
1285	MLOC_12223	HORVU.MOREX.r2.5HG0427010	1258	1272	+	9.03e-06	AGGAGAAGCGGCGGA
1286	MLOC_12223	HORVU.MOREX.r2.5HG0427090	1010	1024	+	8.29e-07	GGTGGTGGTGGTGGT
1287	MLOC_12223	HORVU.MOREX.r2.5HG0427930	1471	1485	-	1.21e-06	GGCGGCGGCGGCGAA
1288	MLOC_12223	HORVU.MOREX.r2.5HG0427930	1474	1488	-	5.8e-08	GGCGGCGGCGGCGGC
1289	MLOC_12223	HORVU.MOREX.r2.5HG0427930	1477	1491	-	5.8e-08	GGCGGCGGCGGCGGC
1290	MLOC_12223	HORVU.MOREX.r2.5HG0427930	1480	1494	-	5.8e-08	GGCGGCGGCGGCGGC
1291	MLOC_12223	HORVU.MOREX.r2.5HG0427930	1483	1497	-	5.46e-06	TCCGGCGGCGGCGGC
1292	MLOC_12223	HORVU.MOREX.r2.5HG0428620	1130	1144	+	1.75e-07	AGTGGTGGCGGTGGC
1293	MLOC_12223	HORVU.MOREX.r2.5HG0429660	1311	1325	+	4.49e-06	TGCGGCGGCGGTGCC
1294	MLOC_12223	HORVU.MOREX.r2.5HG0429760	1430	1444	-	5.59e-07	GTCGGCGGCGGCGGA
1295	MLOC_12223	HORVU.MOREX.r2.5HG0429770	188	202	-	5.21e-07	GGCGCCGGCGGTGGC
1296	MLOC_12223	HORVU.MOREX.r2.5HG0429770	200	214	-	5.06e-06	GCCGCCGGCGGTGGC
1297	MLOC_12223	HORVU.MOREX.r2.5HG0429770	367	381	+	5.59e-07	GTCGGCGGCGGCGGA
1298	MLOC_12223	HORVU.MOREX.r2.5HG0429860	315	329	+	1.17e-06	GGTGTTGGCGGCGGC
1299	MLOC_12223	HORVU.MOREX.r2.5HG0429860	318	332	+	3.01e-06	GTTGGCGGCGGCGGG
1300	MLOC_12223	HORVU.MOREX.r2.5HG0431560	1228	1242	-	4.06e-06	GGCGTCGGCGGCGGG
1301	MLOC_12223	HORVU.MOREX.r2.5HG0431560	1284	1298	-	2.4e-07	GACGGAGGCGGCGGC
1302	MLOC_12223	HORVU.MOREX.r2.5HG0431560	889	903	+	9.57e-06	GGTCGCGGCGGAGGT
1303	MLOC_12223	HORVU.MOREX.r2.5HG0431600	673	687	+	6.59e-06	GAAGGAGGCGGCGAC
1304	MLOC_12223	HORVU.MOREX.r2.5HG0432000	1402	1416	-	7.7e-06	GGTGGAGGTGGAGGT
1305	MLOC_12223	HORVU.MOREX.r2.5HG0432000	1405	1419	-	7.48e-06	TGTGGTGGAGGTGGA
1306	MLOC_12223	HORVU.MOREX.r2.5HG0432000	1438	1452	-	9.66e-06	GGTGGAGGCGGAGCT
1307	MLOC_12223	HORVU.MOREX.r2.5HG0432560	861	875	+	2.64e-06	GGCGACGGCGGTGAA
1308	MLOC_12223	HORVU.MOREX.r2.5HG0433840	1342	1356	-	6.21e-07	GGAGGCGGCGGCGGG
1309	MLOC_12223	HORVU.MOREX.r2.5HG0433840	1345	1359	-	3.6e-07	AGAGGAGGCGGCGGC
1310	MLOC_12223	HORVU.MOREX.r2.5HG0433990	1024	1038	-	5.8e-08	GGCGGCGGCGGCGGC
1311	MLOC_12223	HORVU.MOREX.r2.5HG0433990	1027	1041	-	2.57e-06	GAGGGCGGCGGCGGC
1312	MLOC_12223	HORVU.MOREX.r2.5HG0433990	1030	1044	-	9.03e-06	GGCGAGGGCGGCGGC
1313	MLOC_12223	HORVU.MOREX.r2.5HG0433990	1357	1371	-	1.93e-06	GGCGCCGGCGGCGGT
1314	MLOC_12223	HORVU.MOREX.r2.5HG0434020	1372	1386	-	7.93e-06	GGGTTCAGCGGTGGA
1315	MLOC_12223	HORVU.MOREX.r2.5HG0434470	1345	1359	-	1.93e-06	GGTGGAGACGGTGGG
1316	MLOC_12223	HORVU.MOREX.r2.5HG0434470	902	916	-	6.79e-06	GACGGTGGCGGAGGC
1317	MLOC_12223	HORVU.MOREX.r2.5HG0435470	836	850	-	7.24e-06	GCTGATGGCGGCGGT
1318	MLOC_12223	HORVU.MOREX.r2.5HG0435960	1458	1472	-	2.57e-06	GGGCGCGGCGGCGGA
1319	MLOC_12223	HORVU.MOREX.r2.5HG0435960	725	739	+	1.09e-06	GAGGGTGGCGGTGGC
1320	MLOC_12223	HORVU.MOREX.r2.5HG0436870	1422	1436	+	7.62e-06	GATGCCGGCGGCGGC
1321	MLOC_12223	HORVU.MOREX.r2.5HG0437010	1412	1426	-	3.69e-07	AGCGGCGGCGGCGGA
1322	MLOC_12223	HORVU.MOREX.r2.5HG0437010	1415	1429	-	5.06e-06	GCTAGCGGCGGCGGC
1323	MLOC_12223	HORVU.MOREX.r2.5HG0437140	138	152	+	3.79e-06	AGCGATGGCGGCGGC
1324	MLOC_12223	HORVU.MOREX.r2.5HG0438030	632	646	-	8.59e-06	GGGGATGGCGGCGGG
1325	MLOC_12223	HORVU.MOREX.r2.5HG0438870	1399	1413	+	5.81e-06	AGCGGAGGAGGTGGT
1326	MLOC_12223	HORVU.MOREX.r2.5HG0438870	1402	1416	+	5.21e-07	GGAGGAGGTGGTGGT
1327	MLOC_12223	HORVU.MOREX.r2.5HG0439900	1244	1258	-	6.21e-07	GGAGGCGGCGGCGGG
1328	MLOC_12223	HORVU.MOREX.r2.5HG0439900	1247	1261	-	3.33e-08	GGAGGAGGCGGCGGC
1329	MLOC_12223	HORVU.MOREX.r2.5HG0441020	1302	1316	-	3.71e-06	GGAGGTGGTGGCGGT
1330	MLOC_12223	HORVU.MOREX.r2.5HG0441300	1266	1280	-	8.29e-07	GGTGGTGGTGGTGGT
1331	MLOC_12223	HORVU.MOREX.r2.5HG0441300	1269	1283	-	8.29e-07	GGTGGTGGTGGTGGT
1332	MLOC_12223	HORVU.MOREX.r2.5HG0441300	1409	1423	-	3.63e-06	CGGGGCGGCGGCGGA
1333	MLOC_12223	HORVU.MOREX.r2.5HG0444660	1277	1291	-	8.59e-06	GGCAGGGGCGGCGGC
1334	MLOC_12223	HORVU.MOREX.r2.5HG0444720	1147	1161	-	5.8e-08	GGCGGCGGCGGCGGC
1335	MLOC_12223	HORVU.MOREX.r2.5HG0444720	1150	1164	-	9.83e-07	GCTGGCGGCGGCGGC
1336	MLOC_12223	HORVU.MOREX.r2.5HG0444720	1153	1167	-	7.93e-06	AGCGCTGGCGGCGGC
1337	MLOC_12223	HORVU.MOREX.r2.5HG0445570	1455	1469	-	4.8e-06	GGTGGCGTCGGCGGC
1338	MLOC_12223	HORVU.MOREX.r2.5HG0445840	1466	1480	-	1.62e-06	GGTGGCGGCGGCGAC
1339	MLOC_12223	HORVU.MOREX.r2.5HG0445840	1469	1483	-	2.88e-06	GAGGGTGGCGGCGGC
1340	MLOC_12223	HORVU.MOREX.r2.5HG0446060	1210	1224	+	5.73e-07	TGCGGCGGCGGCGGC
1341	MLOC_12223	HORVU.MOREX.r2.5HG0446060	1213	1227	+	5.8e-08	GGCGGCGGCGGCGGC
1342	MLOC_12223	HORVU.MOREX.r2.5HG0446060	1216	1230	+	5.93e-06	GGCGGCGGCGGCGAG
1343	MLOC_12223	HORVU.MOREX.r2.5HG0446060	1470	1484	-	4.35e-07	GGCGTAGGCGGCGGC
1344	MLOC_12223	HORVU.MOREX.r2.5HG0446060	780	794	-	1.93e-06	CGTCGAGGCGGTGGC
1345	MLOC_12223	HORVU.MOREX.r2.5HG0446060	978	992	-	4.28e-07	GGCGGAGGCGGAGGC
1346	MLOC_12223	HORVU.MOREX.r2.5HG0446060	984	998	-	7.16e-06	GGCTAAGGCGGAGGC
1347	MLOC_12223	HORVU.MOREX.r2.5HG0447340	1106	1120	-	1.44e-06	GGAGGTGGTGGTGGT
1348	MLOC_12223	HORVU.MOREX.r2.5HG0447340	1109	1123	-	6.66e-06	TGGGGAGGTGGTGGT
1349	MLOC_12223	HORVU.MOREX.r2.5HG0447340	1186	1200	-	8.29e-07	GGTGGTGGTGGTGGT
1350	MLOC_12223	HORVU.MOREX.r2.5HG0447340	1189	1203	-	9.57e-06	CGCGGTGGTGGTGGT
1351	MLOC_12223	HORVU.MOREX.r2.6HG0449050	1483	1497	-	8.37e-08	GGCGGCGGCGGCGGT
1352	MLOC_12223	HORVU.MOREX.r2.6HG0449050	1486	1500	-	5.8e-08	GGCGGCGGCGGCGGC
1353	MLOC_12223	HORVU.MOREX.r2.6HG0449120	813	827	+	9.99e-07	GGAGGAGGAGGTGGA
1354	MLOC_12223	HORVU.MOREX.r2.6HG0449120	816	830	+	7.24e-06	GGAGGAGGTGGAGGA
1355	MLOC_12223	HORVU.MOREX.r2.6HG0449830	193	207	-	2.45e-07	GGCGACGGCGGTGGT
1356	MLOC_12223	HORVU.MOREX.r2.6HG0449830	277	291	-	2.88e-06	GGCGGCGGCGGCGCT
1357	MLOC_12223	HORVU.MOREX.r2.6HG0449830	727	741	-	2.74e-06	GATGGTGGCGGCGGG
1358	MLOC_12223	HORVU.MOREX.r2.6HG0451060	1483	1497	+	1.05e-06	GCCGGCGGCGGCGGC
1359	MLOC_12223	HORVU.MOREX.r2.6HG0451060	1486	1500	+	5.8e-08	GGCGGCGGCGGCGGC
1360	MLOC_12223	HORVU.MOREX.r2.6HG0451610	105	119	+	8.59e-06	TTAGGCAGCGGTGGT
1361	MLOC_12223	HORVU.MOREX.r2.6HG0451860	1480	1494	-	5.8e-08	GGCGGCGGCGGCGGC
1362	MLOC_12223	HORVU.MOREX.r2.6HG0451860	1483	1497	-	1.68e-06	GCAGGCGGCGGCGGC
1363	MLOC_12223	HORVU.MOREX.r2.6HG0451860	1486	1500	-	6.13e-07	GGCGCAGGCGGCGGC
1364	MLOC_12223	HORVU.MOREX.r2.6HG0452040	121	135	+	2e-06	GATGGAGGCGGAGGA
1365	MLOC_12223	HORVU.MOREX.r2.6HG0452040	1458	1472	-	4.01e-06	GGCGGCGGCGGAGGG
1366	MLOC_12223	HORVU.MOREX.r2.6HG0452040	1461	1475	-	3.43e-08	GGCGGCGGCGGCGGA
1367	MLOC_12223	HORVU.MOREX.r2.6HG0452040	1464	1478	-	5.8e-08	GGCGGCGGCGGCGGC
1368	MLOC_12223	HORVU.MOREX.r2.6HG0452040	1467	1481	-	5.8e-08	GGCGGCGGCGGCGGC
1369	MLOC_12223	HORVU.MOREX.r2.6HG0452040	1470	1484	-	5.8e-08	GGCGGCGGCGGCGGC
1370	MLOC_12223	HORVU.MOREX.r2.6HG0452040	1473	1487	-	5.25e-08	GGTGGCGGCGGCGGC
1371	MLOC_12223	HORVU.MOREX.r2.6HG0452040	1476	1490	-	6.39e-07	AGCGGTGGCGGCGGC
1372	MLOC_12223	HORVU.MOREX.r2.6HG0452040	1479	1493	-	7.93e-06	GGCAGCGGTGGCGGC
1373	MLOC_12223	HORVU.MOREX.r2.6HG0452040	1482	1496	-	1.13e-06	GCCGGCAGCGGTGGC
1374	MLOC_12223	HORVU.MOREX.r2.6HG0452400	1429	1443	-	5.87e-06	GCTGGTGGTGGTGGC
1375	MLOC_12223	HORVU.MOREX.r2.6HG0452400	838	852	-	4.95e-06	TTCGGTGGCGGCGGC
1376	MLOC_12223	HORVU.MOREX.r2.6HG0452400	887	901	-	1.2e-06	GGCAGCAGCGGCGGA
1377	MLOC_12223	HORVU.MOREX.r2.6HG0452400	899	913	-	5.46e-06	TCCGGCGGCGGCGGC
1378	MLOC_12223	HORVU.MOREX.r2.6HG0453330	1467	1481	-	8.01e-06	GACGCCGGCGGCGGC
1379	MLOC_12223	HORVU.MOREX.r2.6HG0453590	1190	1204	-	2.17e-06	AGTGGCGGCGGCGGG
1380	MLOC_12223	HORVU.MOREX.r2.6HG0453590	1193	1207	-	6.3e-07	GGCAGTGGCGGCGGC
1381	MLOC_12223	HORVU.MOREX.r2.6HG0454520	1244	1258	+	4.44e-06	GGGGTTGGCGGCGGC
1382	MLOC_12223	HORVU.MOREX.r2.6HG0454520	1247	1261	+	9.48e-06	GTTGGCGGCGGCGCA
1383	MLOC_12223	HORVU.MOREX.r2.6HG0463800	233	247	-	2.45e-06	GGCCGAGGTGGTGGC
1384	MLOC_12223	HORVU.MOREX.r2.6HG0465940	628	642	-	3.97e-06	GATGGGGGCGGTGGC
1385	MLOC_12223	HORVU.MOREX.r2.6HG0467230	505	519	+	6.05e-06	GGTGGGGGCGGCGGG
1386	MLOC_12223	HORVU.MOREX.r2.6HG0467230	591	605	+	3.63e-06	CGGGGCGGCGGCGGA
1387	MLOC_12223	HORVU.MOREX.r2.6HG0467380	140	154	-	3.4e-06	GGTCGCGGCGGCGGG
1388	MLOC_12223	HORVU.MOREX.r2.6HG0467380	172	186	-	2.54e-06	AGGGGTGGCGGCGGC
1389	MLOC_12223	HORVU.MOREX.r2.6HG0467920	357	371	-	8.42e-06	GATGGAGGAGGCGGA
1390	MLOC_12223	HORVU.MOREX.r2.6HG0469330	627	641	+	5.63e-06	GCCGACGGCGGCGGC
1391	MLOC_12223	HORVU.MOREX.r2.6HG0469330	764	778	+	6.32e-06	ACTGGCGGCGGCGGT
1392	MLOC_12223	HORVU.MOREX.r2.6HG0469330	797	811	+	5.11e-06	ACTGGCGGCGGCGGC
1393	MLOC_12223	HORVU.MOREX.r2.6HG0469330	800	814	+	5.8e-08	GGCGGCGGCGGCGGC
1394	MLOC_12223	HORVU.MOREX.r2.6HG0469330	803	817	+	5.8e-08	GGCGGCGGCGGCGGC
1395	MLOC_12223	HORVU.MOREX.r2.6HG0469330	806	820	+	3.6e-07	GGCGGCGGCGGCGGG
1396	MLOC_12223	HORVU.MOREX.r2.6HG0469330	828	842	+	5.11e-06	ACTGGCGGCGGCGGC
1397	MLOC_12223	HORVU.MOREX.r2.6HG0469330	831	845	+	5.8e-08	GGCGGCGGCGGCGGC
1398	MLOC_12223	HORVU.MOREX.r2.6HG0469330	834	848	+	5.8e-08	GGCGGCGGCGGCGGC
1399	MLOC_12223	HORVU.MOREX.r2.6HG0469330	837	851	+	1.73e-06	GGCGGCGGCGGCGAC
1400	MLOC_12223	HORVU.MOREX.r2.6HG0469330	862	876	+	5.11e-06	ACTGGCGGCGGCGGC
1401	MLOC_12223	HORVU.MOREX.r2.6HG0469330	865	879	+	5.8e-08	GGCGGCGGCGGCGGC
1402	MLOC_12223	HORVU.MOREX.r2.6HG0469330	868	882	+	5.8e-08	GGCGGCGGCGGCGGC
1403	MLOC_12223	HORVU.MOREX.r2.6HG0471060	999	1013	-	6.45e-06	GATGGTGGCGGAGGC
1404	MLOC_12223	HORVU.MOREX.r2.6HG0472140	1277	1291	-	3.12e-07	GAATGAGGCGGTGGA
1405	MLOC_12223	HORVU.MOREX.r2.6HG0472140	1371	1385	-	7.09e-06	GGGGCTGGCGGCGGT
1406	MLOC_12223	HORVU.MOREX.r2.6HG0472140	1415	1429	-	4.3e-06	GGCGGCAGCGGCGCA
1407	MLOC_12223	HORVU.MOREX.r2.6HG0472140	1459	1473	-	6.32e-06	GCTGGCGGCGGAGGA
1408	MLOC_12223	HORVU.MOREX.r2.6HG0482280	336	350	+	1.46e-06	GGCAATGGCGGTGGC
1409	MLOC_12223	HORVU.MOREX.r2.6HG0482280	63	77	+	3.55e-06	GACTGAGGCGGTGAA
1410	MLOC_12223	HORVU.MOREX.r2.6HG0482280	72	86	+	4.64e-06	GGTGAAGGAGGTGGC
1411	MLOC_12223	HORVU.MOREX.r2.6HG0488970	1435	1449	-	1.73e-06	GGCGGCGGCGGCGAC
1412	MLOC_12223	HORVU.MOREX.r2.6HG0488970	1438	1452	-	5.8e-08	GGCGGCGGCGGCGGC
1413	MLOC_12223	HORVU.MOREX.r2.6HG0488970	1441	1455	-	5.8e-08	GGCGGCGGCGGCGGC
1414	MLOC_12223	HORVU.MOREX.r2.6HG0488970	1444	1458	-	1.34e-06	GTAGGCGGCGGCGGC
1415	MLOC_12223	HORVU.MOREX.r2.6HG0488970	1447	1461	-	4.35e-07	GGCGTAGGCGGCGGC
1416	MLOC_12223	HORVU.MOREX.r2.6HG0489430	592	606	+	3.67e-06	GGAGGATGCGGTGGC
1417	MLOC_12223	HORVU.MOREX.r2.6HG0489430	881	895	+	2.98e-06	GGCCGAGGCGGAGGA
1418	MLOC_12223	HORVU.MOREX.r2.6HG0490630	1319	1333	+	6.87e-06	AGCGGCGGCGGAGGT
1419	MLOC_12223	HORVU.MOREX.r2.6HG0490640	1126	1140	-	2.25e-08	GGCGGAGGCGGCGGT
1420	MLOC_12223	HORVU.MOREX.r2.6HG0492210	728	742	-	7.54e-06	GGAGGCGGAGGCGGC
1421	MLOC_12223	HORVU.MOREX.r2.6HG0492210	731	745	-	4.15e-06	GCTGGAGGCGGAGGC
1422	MLOC_12223	HORVU.MOREX.r2.6HG0494260	1416	1430	-	1.96e-06	CGAGGAAGCGGCGGA
1423	MLOC_12223	HORVU.MOREX.r2.6HG0494260	513	527	+	1.05e-06	GACGACGGCGGTGGA
1424	MLOC_12223	HORVU.MOREX.r2.6HG0494390	1476	1490	-	6.3e-07	GGTGGTGGTGGTGGC
1425	MLOC_12223	HORVU.MOREX.r2.6HG0496350	80	94	+	2.22e-06	GGAGGAGGCGGTGCG
1426	MLOC_12223	HORVU.MOREX.r2.6HG0496770	1194	1208	-	2.7e-07	GGAGAAAGCGGTGGA
1427	MLOC_12223	HORVU.MOREX.r2.6HG0497950	1453	1467	-	3.23e-07	GGCGAAAGCGGTGGT
1428	MLOC_12223	HORVU.MOREX.r2.6HG0501580	1406	1420	-	4.21e-07	GGTGGTGGTGGTGGA
1429	MLOC_12223	HORVU.MOREX.r2.6HG0501580	1409	1423	-	8.29e-07	GGTGGTGGTGGTGGT
1430	MLOC_12223	HORVU.MOREX.r2.6HG0502290	108	122	-	4.06e-06	GGCCGAGGCGGAGGC
1431	MLOC_12223	HORVU.MOREX.r2.6HG0502300	539	553	+	6.12e-06	CGGGGCGGCGGCGGT
1432	MLOC_12223	HORVU.MOREX.r2.6HG0502300	559	573	+	9.03e-06	CGAGGAGACGGTGGC
1433	MLOC_12223	HORVU.MOREX.r2.6HG0502300	565	579	+	9.75e-06	GACGGTGGCGGCGAC
1434	MLOC_12223	HORVU.MOREX.r2.6HG0502380	5	19	+	1.11e-06	GGTGGCAGCGGCGGG
1435	MLOC_12223	HORVU.MOREX.r2.6HG0503340	1077	1091	-	4.49e-06	AGTGGTGGTGGTGGT
1436	MLOC_12223	HORVU.MOREX.r2.6HG0503340	1080	1094	-	4.44e-06	GGTAGTGGTGGTGGT
1437	MLOC_12223	HORVU.MOREX.r2.6HG0506030	1038	1052	-	5.99e-06	AGCGGCGGTGGCGGA
1438	MLOC_12223	HORVU.MOREX.r2.6HG0506030	1080	1094	-	3.43e-08	GGCGGCGGCGGCGGA
1439	MLOC_12223	HORVU.MOREX.r2.6HG0506030	1083	1097	-	2.27e-06	AGGGGCGGCGGCGGC
1440	MLOC_12223	HORVU.MOREX.r2.6HG0506760	1182	1196	+	5.75e-06	AGTGGCGGCGGCGAA
1441	MLOC_12223	HORVU.MOREX.r2.6HG0506760	1478	1492	+	9.03e-06	CTCGGCGGCGGCGGC
1442	MLOC_12223	HORVU.MOREX.r2.6HG0506760	1481	1495	+	7.48e-06	GGCGGCGGCGGCGCG
1443	MLOC_12223	HORVU.MOREX.r2.6HG0507260	1185	1199	+	9.48e-06	AGAGGGGGCGGCGGA
1444	MLOC_12223	HORVU.MOREX.r2.6HG0507260	1188	1202	+	3.97e-06	GGGGGCGGCGGAGGC
1445	MLOC_12223	HORVU.MOREX.r2.6HG0507260	1191	1205	+	3.75e-06	GGCGGCGGAGGCGGA
1446	MLOC_12223	HORVU.MOREX.r2.6HG0507260	1194	1208	+	4.95e-06	GGCGGAGGCGGAGAA
1447	MLOC_12223	HORVU.MOREX.r2.6HG0507260	1426	1440	-	9.66e-06	GAGGGTGGTGGTGGA
1448	MLOC_12223	HORVU.MOREX.r2.6HG0507260	1459	1473	+	5.58e-06	CAAGGAGGCGGCGGC
1449	MLOC_12223	HORVU.MOREX.r2.6HG0507260	1462	1476	+	1.14e-07	GGAGGCGGCGGCGGC
1450	MLOC_12223	HORVU.MOREX.r2.6HG0507260	1465	1479	+	5.8e-08	GGCGGCGGCGGCGGC
1451	MLOC_12223	HORVU.MOREX.r2.6HG0507260	1468	1482	+	1.73e-06	GGCGGCGGCGGCGAC
1452	MLOC_12223	HORVU.MOREX.r2.6HG0507270	1159	1173	-	1.73e-06	GGCGGCGGCGGCGAC
1453	MLOC_12223	HORVU.MOREX.r2.6HG0507270	1162	1176	-	5.8e-08	GGCGGCGGCGGCGGC
1454	MLOC_12223	HORVU.MOREX.r2.6HG0507270	1165	1179	-	1.14e-07	GGAGGCGGCGGCGGC
1455	MLOC_12223	HORVU.MOREX.r2.6HG0507270	1168	1182	-	5.58e-06	CAAGGAGGCGGCGGC
1456	MLOC_12223	HORVU.MOREX.r2.6HG0507270	1201	1215	+	9.66e-06	GAGGGTGGTGGTGGA
1457	MLOC_12223	HORVU.MOREX.r2.6HG0507270	1433	1447	-	4.95e-06	GGCGGAGGCGGAGAA
1458	MLOC_12223	HORVU.MOREX.r2.6HG0507270	1436	1450	-	3.75e-06	GGCGGCGGAGGCGGA
1459	MLOC_12223	HORVU.MOREX.r2.6HG0507270	1439	1453	-	3.97e-06	GGGGGCGGCGGAGGC
1460	MLOC_12223	HORVU.MOREX.r2.6HG0507270	1442	1456	-	9.48e-06	AGAGGGGGCGGCGGA
1461	MLOC_12223	HORVU.MOREX.r2.6HG0508110	1283	1297	-	9.57e-06	CGCGGTGGTGGTGGT
1462	MLOC_12223	HORVU.MOREX.r2.6HG0509650	135	149	+	6.72e-06	TGGTGTGGCGGCGGC
1463	MLOC_12223	HORVU.MOREX.r2.6HG0509650	95	109	+	4.9e-06	GTCGACAGCGGTGGC
1464	MLOC_12223	HORVU.MOREX.r2.6HG0509680	1297	1311	-	2.57e-06	GGGCGCGGCGGCGGA
1465	MLOC_12223	HORVU.MOREX.r2.6HG0509680	1373	1387	-	5e-06	CGCGGCGGCGGCGGG
1466	MLOC_12223	HORVU.MOREX.r2.6HG0510030	350	364	-	7.15e-07	GCCGGCGGCGGCGGA
1467	MLOC_12223	HORVU.MOREX.r2.6HG0510030	353	367	-	1.5e-06	GGCGCCGGCGGCGGC
1468	MLOC_12223	HORVU.MOREX.r2.6HG0510840	1367	1381	-	3.67e-06	GGAGGAGGAGGCGGC
1469	MLOC_12223	HORVU.MOREX.r2.6HG0510910	1187	1201	-	5.23e-06	GGTTCCAGCGGTGGT
1470	MLOC_12223	HORVU.MOREX.r2.6HG0510910	456	470	+	7.09e-06	CCAGGCGGCGGTGGC
1471	MLOC_12223	HORVU.MOREX.r2.6HG0510910	459	473	+	5.87e-06	GGCGGCGGTGGCGGG
1472	MLOC_12223	HORVU.MOREX.r2.6HG0510940	687	701	-	3.32e-06	TAAGGAGGCGGCGGT
1473	MLOC_12223	HORVU.MOREX.r2.6HG0511640	1088	1102	+	5.63e-06	GGAGGCGGAGGCGGA
1474	MLOC_12223	HORVU.MOREX.r2.6HG0512580	292	306	+	7.93e-06	ACGGGTGGCGGTGGC
1475	MLOC_12223	HORVU.MOREX.r2.6HG0512690	1323	1337	-	6.39e-07	GGTGGTGGCGGTGAC
1476	MLOC_12223	HORVU.MOREX.r2.6HG0512690	1326	1340	-	2.41e-06	GGCGGTGGTGGCGGT
1477	MLOC_12223	HORVU.MOREX.r2.6HG0512690	1329	1343	-	5.59e-07	GGTGGCGGTGGTGGC
1478	MLOC_12223	HORVU.MOREX.r2.6HG0512690	1332	1346	-	2.14e-08	GGCGGTGGCGGTGGT
1479	MLOC_12223	HORVU.MOREX.r2.6HG0512690	1335	1349	-	7.16e-06	GGGGGCGGTGGCGGT
1480	MLOC_12223	HORVU.MOREX.r2.6HG0512690	1338	1352	-	1.11e-06	GGAGGGGGCGGTGGC
1481	MLOC_12223	HORVU.MOREX.r2.6HG0513130	1434	1448	-	3.43e-08	GGCGGCGGCGGCGGA
1482	MLOC_12223	HORVU.MOREX.r2.6HG0513130	1437	1451	-	5.8e-08	GGCGGCGGCGGCGGC
1483	MLOC_12223	HORVU.MOREX.r2.6HG0513130	1440	1454	-	5.8e-08	GGCGGCGGCGGCGGC
1484	MLOC_12223	HORVU.MOREX.r2.6HG0513130	1443	1457	-	5.8e-08	GGCGGCGGCGGCGGC
1485	MLOC_12223	HORVU.MOREX.r2.6HG0513130	1446	1460	-	3.15e-06	GTGGGCGGCGGCGGC
1486	MLOC_12223	HORVU.MOREX.r2.6HG0513160	1363	1377	-	2.35e-06	GACGGAGACGGTGGA
1487	MLOC_12223	HORVU.MOREX.r2.6HG0513820	114	128	+	7.24e-06	CATGGCGGCGGCGGC
1488	MLOC_12223	HORVU.MOREX.r2.6HG0513820	117	131	+	2.19e-06	GGCGGCGGCGGCGAT
1489	MLOC_12223	HORVU.MOREX.r2.6HG0513820	542	556	+	3.67e-06	GCTGGCGGCGGCGGG
1490	MLOC_12223	HORVU.MOREX.r2.6HG0513820	687	701	-	1.32e-08	GGAGGCGGCGGTGGA
1491	MLOC_12223	HORVU.MOREX.r2.6HG0513820	690	704	-	4.74e-08	GGAGGAGGCGGCGGT
1492	MLOC_12223	HORVU.MOREX.r2.6HG0513820	693	707	-	3.67e-06	GGAGGAGGAGGCGGC
1493	MLOC_12223	HORVU.MOREX.r2.6HG0514090	1411	1425	-	3.43e-08	GGCGGCGGCGGCGGA
1494	MLOC_12223	HORVU.MOREX.r2.6HG0514090	1414	1428	-	5.26e-07	AGTGGCGGCGGCGGC
1495	MLOC_12223	HORVU.MOREX.r2.6HG0517410	1447	1461	+	5.81e-06	GGGAGCAGCGGCGGC
1496	MLOC_12223	HORVU.MOREX.r2.6HG0517410	1450	1464	+	3.25e-06	AGCAGCGGCGGCGGC
1497	MLOC_12223	HORVU.MOREX.r2.6HG0517410	1453	1467	+	5.65e-07	AGCGGCGGCGGCGGC
1498	MLOC_12223	HORVU.MOREX.r2.6HG0517410	169	183	-	4.8e-06	GAAGGAAGCGGCGGG
1499	MLOC_12223	HORVU.MOREX.r2.6HG0518020	1413	1427	-	9.03e-06	GGGAGAGGCGGCGAA
1500	MLOC_12223	HORVU.MOREX.r2.6HG0518020	525	539	+	5.87e-06	GGCGTAGGAGGTGGA
1501	MLOC_12223	HORVU.MOREX.r2.6HG0520080	1337	1351	-	1.73e-06	GGCGGCGGCGGCGAC
1502	MLOC_12223	HORVU.MOREX.r2.6HG0520080	1340	1354	-	5.25e-08	GGTGGCGGCGGCGGC
1503	MLOC_12223	HORVU.MOREX.r2.6HG0520080	1343	1357	-	4.08e-07	GGGGGTGGCGGCGGC
1504	MLOC_12223	HORVU.MOREX.r2.6HG0520850	263	277	+	2.22e-06	GGTGGAGTCGGCGGC
1505	MLOC_12223	HORVU.MOREX.r2.6HG0520850	280	294	+	2.22e-06	GGTGGAGTCGGCGGC
1506	MLOC_12223	HORVU.MOREX.r2.6HG0520850	327	341	+	1.37e-06	GGAGGCGACGGTGGA
1507	MLOC_12223	HORVU.MOREX.r2.6HG0520980	1449	1463	-	9.03e-06	GGGGGCGGCGGCGCT
1508	MLOC_12223	HORVU.MOREX.r2.6HG0522070	1256	1270	-	8.29e-07	GGTGGTGGTGGTGGT
1509	MLOC_12223	HORVU.MOREX.r2.6HG0522360	327	341	+	9.83e-07	GATGACGGCGGTGGA
1510	MLOC_12223	HORVU.MOREX.r2.6HG0523360	149	163	+	7.48e-06	GCTGGAGGTGGCGGT
1511	MLOC_12223	HORVU.MOREX.r2.6HG0523600	1457	1471	+	5.8e-08	GGCGGCGGCGGCGGC
1512	MLOC_12223	HORVU.MOREX.r2.6HG0523600	1460	1474	+	5.8e-08	GGCGGCGGCGGCGGC
1513	MLOC_12223	HORVU.MOREX.r2.6HG0523600	759	773	-	7.09e-06	TGGTGTAGCGGTGGC
1514	MLOC_12223	HORVU.MOREX.r2.6HG0524760	1341	1355	-	8.21e-07	GGTGGAGGAGGTGGC
1515	MLOC_12223	HORVU.MOREX.r2.7HG0526920	100	114	+	6.72e-06	TCCGGCGGCGGCGGT
1516	MLOC_12223	HORVU.MOREX.r2.7HG0526920	103	117	+	6.04e-07	GGCGGCGGCGGTGAC
1517	MLOC_12223	HORVU.MOREX.r2.7HG0526920	141	155	+	6.72e-06	TCCGGCGGCGGCGGT
1518	MLOC_12223	HORVU.MOREX.r2.7HG0526920	144	158	+	6.04e-07	GGCGGCGGCGGTGAC
1519	MLOC_12223	HORVU.MOREX.r2.7HG0526920	21	35	+	8.95e-06	GACGGCGGCGGCGAC
1520	MLOC_12223	HORVU.MOREX.r2.7HG0526920	59	73	+	6.72e-06	TCCGGCGGCGGCGGT
1521	MLOC_12223	HORVU.MOREX.r2.7HG0526920	62	76	+	6.04e-07	GGCGGCGGCGGTGAC
1522	MLOC_12223	HORVU.MOREX.r2.7HG0527110	1009	1023	+	9.68e-07	GGGAGAGGCGGCGGC
1523	MLOC_12223	HORVU.MOREX.r2.7HG0527110	1192	1206	+	8.21e-07	GTCGGCGGCGGCGGC
1524	MLOC_12223	HORVU.MOREX.r2.7HG0527110	1195	1209	+	5.8e-08	GGCGGCGGCGGCGGC
1525	MLOC_12223	HORVU.MOREX.r2.7HG0527110	1198	1212	+	5.8e-08	GGCGGCGGCGGCGGC
1526	MLOC_12223	HORVU.MOREX.r2.7HG0527110	711	725	-	6.25e-06	GGCGACGGTGGCGGA
1527	MLOC_12223	HORVU.MOREX.r2.7HG0527110	714	728	-	8.09e-06	GTCGGCGACGGTGGC
1528	MLOC_12223	HORVU.MOREX.r2.7HG0531270	1474	1488	-	3.4e-06	GGCGACGGCGGTGCA
1529	MLOC_12223	HORVU.MOREX.r2.7HG0532570	295	309	-	9.66e-06	GGCAGCGGTGGCGGT
1530	MLOC_12223	HORVU.MOREX.r2.7HG0532570	298	312	-	4.69e-06	ATCGGCAGCGGTGGC
1531	MLOC_12223	HORVU.MOREX.r2.7HG0534880	1464	1478	+	2.25e-06	GGGAGCGGCGGCGGC
1532	MLOC_12223	HORVU.MOREX.r2.7HG0534880	1467	1481	+	5.65e-07	AGCGGCGGCGGCGGC
1533	MLOC_12223	HORVU.MOREX.r2.7HG0534880	1470	1484	+	5.8e-08	GGCGGCGGCGGCGGC
1534	MLOC_12223	HORVU.MOREX.r2.7HG0534880	1473	1487	+	5.8e-08	GGCGGCGGCGGCGGC
1535	MLOC_12223	HORVU.MOREX.r2.7HG0534880	1476	1490	+	3.43e-08	GGCGGCGGCGGCGGA
1536	MLOC_12223	HORVU.MOREX.r2.7HG0534880	1479	1493	+	7.45e-07	GGCGGCGGCGGAGGA
1537	MLOC_12223	HORVU.MOREX.r2.7HG0535230	1108	1122	-	4.34e-08	GGCGGTAGCGGTGGA
1538	MLOC_12223	HORVU.MOREX.r2.7HG0535230	278	292	+	3.81e-07	GGAGAAGGCGGCGGC
1539	MLOC_12223	HORVU.MOREX.r2.7HG0535230	350	364	+	3.67e-06	GCTGGCGGCGGCGGG
1540	MLOC_12223	HORVU.MOREX.r2.7HG0535230	516	530	+	4.35e-06	GGCACAGGCGGCGGT
1541	MLOC_12223	HORVU.MOREX.r2.7HG0535230	563	577	+	1.4e-06	CGCGGCGGCGGCGGC
1542	MLOC_12223	HORVU.MOREX.r2.7HG0535230	566	580	+	5.8e-08	GGCGGCGGCGGCGGC
1543	MLOC_12223	HORVU.MOREX.r2.7HG0535230	569	583	+	5.8e-08	GGCGGCGGCGGCGGC
1544	MLOC_12223	HORVU.MOREX.r2.7HG0535230	572	586	+	5.8e-08	GGCGGCGGCGGCGGC
1545	MLOC_12223	HORVU.MOREX.r2.7HG0535230	575	589	+	3.6e-07	GGCGGCGGCGGCGGG
1546	MLOC_12223	HORVU.MOREX.r2.7HG0535230	905	919	+	2.89e-07	GCAGGAGGCGGTGGT
1547	MLOC_12223	HORVU.MOREX.r2.7HG0535440	1277	1291	-	8.55e-07	GACGGCGGCGGCGGT
1548	MLOC_12223	HORVU.MOREX.r2.7HG0535440	1473	1487	-	5.21e-07	GGCGCCGGCGGTGGC
1549	MLOC_12223	HORVU.MOREX.r2.7HG0537260	748	762	-	5.11e-06	AGAGGAGTCGGTGGA
1550	MLOC_12223	HORVU.MOREX.r2.7HG0537970	1314	1328	-	2.25e-06	GGCGGCGGCGGCGCC
1551	MLOC_12223	HORVU.MOREX.r2.7HG0537970	1317	1331	-	6.49e-07	GACGGCGGCGGCGGC
1552	MLOC_12223	HORVU.MOREX.r2.7HG0539180	1185	1199	+	4.69e-06	GGTGGGAGCGGCGGC
1553	MLOC_12223	HORVU.MOREX.r2.7HG0540200	240	254	-	6.72e-06	TGGTGTGGCGGCGGC
1554	MLOC_12223	HORVU.MOREX.r2.7HG0540470	1361	1375	-	1.73e-06	GGCGGCGGCGGCGAC
1555	MLOC_12223	HORVU.MOREX.r2.7HG0540470	1364	1378	-	5.8e-08	GGCGGCGGCGGCGGC
1556	MLOC_12223	HORVU.MOREX.r2.7HG0540470	1367	1381	-	5.25e-08	GGTGGCGGCGGCGGC
1557	MLOC_12223	HORVU.MOREX.r2.7HG0540470	1370	1384	-	1.18e-06	GCCGGTGGCGGCGGC
1558	MLOC_12223	HORVU.MOREX.r2.7HG0541940	1423	1437	-	4.08e-07	GGGGGTGGCGGCGGC
1559	MLOC_12223	HORVU.MOREX.r2.7HG0544240	660	674	-	4.06e-06	GGCCGAGGCGGAGGC
1560	MLOC_12223	HORVU.MOREX.r2.7HG0544240	835	849	-	4.44e-06	GGCGGTGGCGGAGGG
1561	MLOC_12223	HORVU.MOREX.r2.7HG0544650	1474	1488	+	3.43e-08	GGCGGCGGCGGCGGA
1562	MLOC_12223	HORVU.MOREX.r2.7HG0546820	763	777	-	6.12e-06	AGCTGCGGCGGCGGG
1563	MLOC_12223	HORVU.MOREX.r2.7HG0546990	664	678	-	5.29e-06	GGGAGAGGTGGTGGC
1564	MLOC_12223	HORVU.MOREX.r2.7HG0547270	1342	1356	-	2.12e-06	TGTAAAGGCGGTGGA
1565	MLOC_12223	HORVU.MOREX.r2.7HG0548160	1482	1496	+	8.01e-06	AGCAGCAGCGGCGGC
1566	MLOC_12223	HORVU.MOREX.r2.7HG0549620	86	100	-	6.18e-06	GGTGGTGGCGGCGAG
1567	MLOC_12223	HORVU.MOREX.r2.7HG0549620	89	103	-	9.66e-06	GACGGTGGTGGCGGC
1568	MLOC_12223	HORVU.MOREX.r2.7HG0551470	1462	1476	+	3.59e-06	AGACGAGGCGGCGGC
1569	MLOC_12223	HORVU.MOREX.r2.7HG0551730	1422	1436	-	2.27e-06	AGAGGAGGCGGTGCA
1570	MLOC_12223	HORVU.MOREX.r2.7HG0552050	1478	1492	+	2.95e-06	GGGGAAAGCGGCGGC
1571	MLOC_12223	HORVU.MOREX.r2.7HG0552260	73	87	-	9.83e-07	GACAGCGGCGGTGGA
1572	MLOC_12223	HORVU.MOREX.r2.7HG0553280	1465	1479	+	6.79e-06	CGCAGCGGCGGCGGC
1573	MLOC_12223	HORVU.MOREX.r2.7HG0553280	1468	1482	+	5.65e-07	AGCGGCGGCGGCGGC
1574	MLOC_12223	HORVU.MOREX.r2.7HG0553280	1471	1485	+	5.8e-08	GGCGGCGGCGGCGGC
1575	MLOC_12223	HORVU.MOREX.r2.7HG0553280	1474	1488	+	5.8e-08	GGCGGCGGCGGCGGC
1576	MLOC_12223	HORVU.MOREX.r2.7HG0554640	247	261	+	2.17e-07	GGCGGAGGTGGTGGC
1577	MLOC_12223	HORVU.MOREX.r2.7HG0554640	250	264	+	2.98e-06	GGAGGTGGTGGCGGC
1578	MLOC_12223	HORVU.MOREX.r2.7HG0554790	1423	1437	-	5.58e-06	CGTGGTGGTGGTGGA
1579	MLOC_12223	HORVU.MOREX.r2.7HG0555570	179	193	-	1.14e-07	GGAGGCGGCGGCGGC
1580	MLOC_12223	HORVU.MOREX.r2.7HG0555570	182	196	-	8.17e-06	ACGGGAGGCGGCGGC
1581	MLOC_12223	HORVU.MOREX.r2.7HG0556270	1482	1496	+	8.95e-06	AGCCGCAGCGGCGGA
1582	MLOC_12223	HORVU.MOREX.r2.7HG0557110	1477	1491	+	6.25e-06	GGGAGAGGCGGAGGA
1583	MLOC_12223	HORVU.MOREX.r2.7HG0558910	1485	1499	+	2.84e-06	TGATGCGGCGGCGGC
1584	MLOC_12223	HORVU.MOREX.r2.7HG0559490	954	968	+	7.87e-07	GGCGACGGCGGCGGT
1585	MLOC_12223	HORVU.MOREX.r2.7HG0559490	957	971	+	1.92e-07	GACGGCGGCGGTGGC
1586	MLOC_12223	HORVU.MOREX.r2.7HG0560530	237	251	-	5.23e-06	GACGGGGGCGGTGGT
1587	MLOC_12223	HORVU.MOREX.r2.7HG0560530	326	340	-	5.51e-06	CGCGGTGGCGGCGGG
1588	MLOC_12223	HORVU.MOREX.r2.7HG0561650	892	906	+	1.96e-06	GACGGCAGCGGCGGC
1589	MLOC_12223	HORVU.MOREX.r2.7HG0562060	932	946	-	6.79e-06	CGTGACGGCGGCGGC
1590	MLOC_12223	HORVU.MOREX.r2.7HG0563100	1158	1172	+	4.95e-06	CGGGGCGGCGGCGGC
1591	MLOC_12223	HORVU.MOREX.r2.7HG0563900	10	24	-	2.38e-06	GGGGGAGGAGGTGGA
1592	MLOC_12223	HORVU.MOREX.r2.7HG0566950	1438	1452	-	2.74e-06	GGCAATGGCGGCGGA
1593	MLOC_12223	HORVU.MOREX.r2.7HG0567770	173	187	+	7.02e-06	GGGCACGGCGGTGGC
1594	MLOC_12223	HORVU.MOREX.r2.7HG0568090	1352	1366	-	3.75e-06	GGTGATGGTGGTGGC
1595	MLOC_12223	HORVU.MOREX.r2.7HG0568090	205	219	-	2.54e-06	GGTGGTGGTGGTGGG
1596	MLOC_12223	HORVU.MOREX.r2.7HG0568090	208	222	-	7.77e-06	GAAGGTGGTGGTGGT
1597	MLOC_12223	HORVU.MOREX.r2.7HG0568170	1063	1077	+	6.04e-07	GATGGCGGCGGCGGC
1598	MLOC_12223	HORVU.MOREX.r2.7HG0569740	907	921	-	3.35e-07	GGTGTCGGCGGTGGC
1599	MLOC_12223	HORVU.MOREX.r2.7HG0569890	1436	1450	-	2.25e-08	GGCGGAGGCGGCGGT
1600	MLOC_12223	HORVU.MOREX.r2.7HG0569890	1439	1453	-	5.11e-06	GGCGGCGGAGGCGGC
1601	MLOC_12223	HORVU.MOREX.r2.7HG0570260	28	42	-	8.95e-06	GACGGCGGCGGCGAC
1602	MLOC_12223	HORVU.MOREX.r2.7HG0570260	54	68	-	2.25e-06	GGCGGCGGCGGCGCC
1603	MLOC_12223	HORVU.MOREX.r2.7HG0570260	57	71	-	2.57e-06	GAGGGCGGCGGCGGC
1604	MLOC_12223	HORVU.MOREX.r2.7HG0570600	1152	1166	+	7.85e-06	GCAAGCGGCGGCGGC
1605	MLOC_12223	HORVU.MOREX.r2.7HG0571590	633	647	+	8.26e-06	GGAGGTTGCGGTGGC
1606	MLOC_12223	HORVU.MOREX.r2.7HG0571590	651	665	+	6.05e-06	AGGTGCGGCGGCGGC
1607	MLOC_12223	HORVU.MOREX.r2.7HG0571590	676	690	+	9.93e-06	GGCGTCGGCGGCGAA
1608	MLOC_12223	HORVU.MOREX.r2.7HG0574850	1461	1475	-	5.99e-06	GGAGGCGGCGGAGGG
1609	MLOC_12223	HORVU.MOREX.r2.7HG0574850	1464	1478	-	2.74e-07	GAAGGAGGCGGCGGA
1610	MLOC_12223	HORVU.MOREX.r2.7HG0575700	890	904	+	1.13e-06	GGGCGAGGCGGCGGA
1611	MLOC_12223	HORVU.MOREX.r2.7HG0576690	1429	1443	-	2.7e-06	GGAGGCGGCGGCGAC
1612	MLOC_12223	HORVU.MOREX.r2.7HG0576690	1432	1446	-	2.86e-07	GTTGGAGGCGGCGGC
1613	MLOC_12223	HORVU.MOREX.r2.7HG0576690	1474	1488	-	2e-06	GGTTCCGGCGGTGGT
1614	MLOC_12223	HORVU.MOREX.r2.7HG0578400	1414	1428	-	6.05e-06	AGACGTGGCGGCGGA
1615	MLOC_12223	HORVU.MOREX.r2.7HG0581180	1477	1491	-	3.6e-07	GGCGGCGGCGGCGGG
1616	MLOC_12223	HORVU.MOREX.r2.7HG0581180	1480	1494	-	5.8e-08	GGCGGCGGCGGCGGC
1617	MLOC_12223	HORVU.MOREX.r2.7HG0581180	1483	1497	-	5.8e-08	GGCGGCGGCGGCGGC
1618	MLOC_12223	HORVU.MOREX.r2.7HG0581180	1486	1500	-	5.8e-08	GGCGGCGGCGGCGGC
1619	MLOC_12223	HORVU.MOREX.r2.7HG0581980	555	569	-	4.14e-07	GGTGGGGGCGGTGGA
1620	MLOC_12223	HORVU.MOREX.r2.7HG0582010	1429	1443	-	5.11e-06	ACTGGCGGCGGCGGC
1621	MLOC_12223	HORVU.MOREX.r2.7HG0582010	342	356	-	7.48e-06	GGCGGCGGCGGCGCG
1622	MLOC_12223	HORVU.MOREX.r2.7HG0582010	345	359	-	1.14e-07	GGAGGCGGCGGCGGC
1623	MLOC_12223	HORVU.MOREX.r2.7HG0582010	348	362	-	2.57e-06	TCCGGAGGCGGCGGC
1624	MLOC_12223	HORVU.MOREX.r2.7HG0582010	546	560	+	1.58e-06	GGAAGAGGCGGCGGG
1625	MLOC_12223	HORVU.MOREX.r2.7HG0583590	1399	1413	-	8.29e-07	GGTGGTGGTGGTGGT
1626	MLOC_12223	HORVU.MOREX.r2.7HG0583590	1402	1416	-	9.13e-06	CGTGGTGGTGGTGGT
1627	MLOC_12223	HORVU.MOREX.r2.7HG0584220	1458	1472	-	8.55e-07	GACGGCGGCGGCGGT
1628	MLOC_12223	HORVU.MOREX.r2.7HG0584220	1461	1475	-	5.96e-07	GGCGACGGCGGCGGC
1629	MLOC_12223	HORVU.MOREX.r2.7HG0587120	1116	1130	+	2.38e-06	GGCGGAGGAGGCGGC
1630	MLOC_12223	HORVU.MOREX.r2.7HG0587120	1119	1133	+	1.56e-06	GGAGGAGGCGGCGCC
1631	MLOC_12223	HORVU.MOREX.r2.7HG0589870	1319	1333	+	3.55e-06	GGAGGTGGAGGTGGC
1632	MLOC_12223	HORVU.MOREX.r2.7HG0589870	1322	1336	+	8.65e-07	GGTGGAGGTGGCGGT
1633	MLOC_12223	HORVU.MOREX.r2.7HG0589870	1325	1339	+	1.69e-08	GGAGGTGGCGGTGGA
1634	MLOC_12223	HORVU.MOREX.r2.7HG0589960	1064	1078	-	2.48e-06	GAAAGTGGCGGTGGC
1635	MLOC_12223	HORVU.MOREX.r2.7HG0590040	1443	1457	-	1.21e-06	GGCGGCGGCGGCGAA
1636	MLOC_12223	HORVU.MOREX.r2.7HG0590040	1446	1460	-	5.65e-07	AGCGGCGGCGGCGGC
1637	MLOC_12223	HORVU.MOREX.r2.7HG0591070	1268	1282	+	4.85e-06	GAAGGAGGTGGCGGA
1638	MLOC_12223	HORVU.MOREX.r2.7HG0592710	1441	1455	-	1.98e-06	GGTTGTGGTGGTGGC
1639	MLOC_12223	HORVU.MOREX.r2.7HG0593170	379	393	+	6.59e-06	ATGGGTGGCGGTGGC
1640	MLOC_12223	HORVU.MOREX.r2.7HG0593170	403	417	+	6.59e-06	ATGGGTGGCGGTGGC
1641	MLOC_12223	HORVU.MOREX.r2.7HG0593170	427	441	+	6.59e-06	ATGGGTGGCGGTGGC
1642	MLOC_12223	HORVU.MOREX.r2.7HG0596780	1458	1472	-	8.37e-08	GGCGGCGGCGGCGGT
1643	MLOC_12223	HORVU.MOREX.r2.7HG0596780	1461	1475	-	5.8e-08	GGCGGCGGCGGCGGC
1644	MLOC_12223	HORVU.MOREX.r2.7HG0596780	1464	1478	-	5.8e-08	GGCGGCGGCGGCGGC
1645	MLOC_12223	HORVU.MOREX.r2.7HG0596780	1467	1481	-	5.8e-08	GGCGGCGGCGGCGGC
1646	MLOC_12223	HORVU.MOREX.r2.7HG0596780	1470	1484	-	3.84e-06	GCGGGCGGCGGCGGC
1647	MLOC_12223	HORVU.MOREX.r2.7HG0597490	585	599	-	9.3e-06	GGCGGAGGCGGCGTA
1648	MLOC_12223	HORVU.MOREX.r2.7HG0597490	588	602	-	7.54e-06	GGAGGCGGAGGCGGC
1649	MLOC_12223	HORVU.MOREX.r2.7HG0597980	138	152	+	2.03e-06	AGCCGCGGCGGTGGC
1650	MLOC_12223	HORVU.MOREX.r2.7HG0598120	88	102	+	9.57e-06	GGTGTCGACGGTGGC
1651	MLOC_12223	HORVU.MOREX.r2.7HG0598530	1096	1110	+	9.03e-06	GGCGAGGGCGGCGGC
1652	MLOC_12223	HORVU.MOREX.r2.7HG0598530	815	829	-	5.29e-06	GGAGGTGGCGGTGCG
1653	MLOC_12223	HORVU.MOREX.r2.7HG0598720	5	19	+	2.74e-06	GATGGTGGCGGCGGG
1654	MLOC_12223	HORVU.MOREX.r2.7HG0598720	543	557	+	2.45e-07	GGCGACGGCGGTGGT
1655	MLOC_12223	HORVU.MOREX.r2.7HG0599290	1300	1314	-	4.54e-06	GGGGACAGCGGCGGA
1656	MLOC_12223	HORVU.MOREX.r2.7HG0599320	1431	1445	-	4.28e-07	GGCGGAGGCGGAGGC
1657	MLOC_12223	HORVU.MOREX.r2.7HG0599320	1434	1448	-	3.75e-06	GGCGGCGGAGGCGGA
1658	MLOC_12223	HORVU.MOREX.r2.7HG0599320	1437	1451	-	5.63e-06	TGCGGCGGCGGAGGC
1659	MLOC_12223	HORVU.MOREX.r2.7HG0599320	1440	1454	-	5.99e-06	GTGTGCGGCGGCGGA
1660	MLOC_12223	HORVU.MOREX.r2.7HG0602340	1473	1487	-	8.21e-07	GGTGGAGGAGGTGGC
1661	MLOC_12223	HORVU.MOREX.r2.7HG0603240	1016	1030	-	2.3e-06	GGCGGCGACGGCGGA
1662	MLOC_12223	HORVU.MOREX.r2.7HG0603240	1022	1036	-	4.74e-06	GGCTGCGGCGGCGAC
1663	MLOC_12223	HORVU.MOREX.r2.7HG0603240	854	868	-	2.54e-06	GGTGGTGGTGGTGGG
1664	MLOC_12223	HORVU.MOREX.r2.7HG0603240	857	871	-	3.36e-06	GGGGGTGGTGGTGGT
1665	MLOC_12223	HORVU.MOREX.r2.7HG0603240	973	987	-	6.86e-07	GGCGCCGGCGGTGGT
1666	MLOC_12223	HORVU.MOREX.r2.7HG0603780	487	501	-	4.3e-06	GGGAGCAGCGGCGGA
1667	MLOC_12223	HORVU.MOREX.r2.7HG0603780	504	518	-	8.77e-06	GCTGGAGGAGGTGGT
1668	MLOC_12223	HORVU.MOREX.r2.7HG0605300	1301	1315	-	3.51e-06	GGCGGTGGCGGTGCG
1669	MLOC_12223	HORVU.MOREX.r2.7HG0605420	654	668	-	8.09e-06	CGGAGAAGCGGTGGA
1670	MLOC_12223	HORVU.MOREX.r2.7HG0605420	690	704	-	2.27e-06	GGAGGCGTCGGTGGA
1671	MLOC_12223	HORVU.MOREX.r2.7HG0605630	602	616	+	7.64e-07	GAGGGAGGCGGCGGA
1672	MLOC_12223	HORVU.MOREX.r2.7HG0605630	605	619	+	1.23e-06	GGAGGCGGCGGAGGA
1673	MLOC_12223	HORVU.MOREX.r2.7HG0606690	1467	1481	-	2.3e-06	AGCGGCGGCGGCGGG
1674	MLOC_12223	HORVU.MOREX.r2.7HG0606690	1470	1484	-	5.59e-07	GGCAGCGGCGGCGGC
1675	MLOC_12223	HORVU.MOREX.r2.7HG0606690	1473	1487	-	2.51e-07	GGCGGCAGCGGCGGC
1676	MLOC_12223	HORVU.MOREX.r2.7HG0608550	1354	1368	-	8.59e-06	GGGGGTGGTGGTGGG
1677	MLOC_12223	HORVU.MOREX.r2.7HG0609070	864	878	-	5.75e-06	GGCCGTGGTGGTGGC
1678	MLOC_12223	HORVU.MOREX.r2.7HG0609070	876	890	-	4.01e-06	GATGGTGGTGGTGGC
1679	MLOC_12223	HORVU.MOREX.r2.7HG0609070	879	893	-	4.95e-06	GGCGATGGTGGTGGT
1680	MLOC_12223	HORVU.MOREX.r2.7HG0609860	274	288	-	4.35e-06	AGACGTGGCGGTGGT
1681	MLOC_12223	HORVU.MOREX.r2.7HG0610630	1429	1443	-	6.05e-06	GGGGGAATCGGTGGA
1682	MLOC_12223	HORVU.MOREX.r2.7HG0613690	1051	1065	+	7.4e-06	GACGGTGGCGGCGAA
1683	MLOC_12223	HORVU.MOREX.r2.7HG0613690	1087	1101	+	2.33e-06	GTTTGCGGCGGCGGC
1684	MLOC_12223	HORVU.MOREX.r2.7HG0613690	1090	1104	+	8.17e-06	TGCGGCGGCGGCGAC
1685	MLOC_12223	HORVU.MOREX.r2.7HG0613690	874	888	-	1.96e-06	GAAGAAGGCGGCGGA
1686	MLOC_12223	HORVU.MOREX.r2.7HG0614080	1261	1275	-	5.59e-07	GGGAGCGGCGGTGGA
1687	MLOC_12223	HORVU.MOREX.r2.7HG0614880	60	74	+	1.66e-06	GGCTCCGGCGGTGGC
1688	MLOC_12223	HORVU.MOREX.r2.7HG0615490	1428	1442	-	3.18e-06	GGTGGAGGAGGTGGG
1689	MLOC_12223	HORVU.MOREX.r2.7HG0615490	27	41	+	9.22e-06	ATTAGAAGCGGTGGC
1690	MLOC_12223	HORVU.MOREX.r2.7HG0616030	772	786	-	5.87e-06	GGTGGCAGTGGTGGG
1691	MLOC_12223	HORVU.MOREX.r2.7HG0616560	183	197	-	9.93e-06	GAGCGTGGCGGTGGT
1692	MLOC_12223	HORVU.MOREX.r2.7HG0616560	432	446	+	2.81e-06	GACGACGGCGGCGGA
1693	MLOC_12223	HORVU.MOREX.r2.7HG0617100	1374	1388	-	9.13e-06	GAGGGTGGCGGCGGG
1694	MLOC_12223	HORVU.MOREX.r2.7HG0617100	1475	1489	-	9.83e-07	GGCAGAGGCGGCGGG
1695	MLOC_12223	HORVU.MOREX.r2.7HG0617640	1420	1434	-	3.6e-07	GGCGGCGGCGGCGGG
1696	MLOC_12223	HORVU.MOREX.r2.7HG0617640	1423	1437	-	5.8e-08	GGCGGCGGCGGCGGC
1697	MLOC_12223	HORVU.MOREX.r2.7HG0617640	1426	1440	-	5.8e-08	GGCGGCGGCGGCGGC
1698	MLOC_12223	HORVU.MOREX.r2.7HG0617640	1429	1443	-	1.4e-06	CGCGGCGGCGGCGGC
1699	MLOC_12223	HORVU.MOREX.r2.7HG0617800	249	263	+	4.69e-06	ATCGGCAGCGGTGGC
1700	MLOC_12223	HORVU.MOREX.r2.7HG0617800	252	266	+	9.66e-06	GGCAGCGGTGGCGGT
1701	MLOC_12223	HORVU.MOREX.r2.7HG0617800	289	303	+	6.72e-06	TGGTGTGGCGGCGGC
1702	MLOC_12223	HORVU.MOREX.r2.7HG0617800	893	907	+	4.44e-06	ATTGGCAGCGGTGGC
1703	MLOC_12223	HORVU.MOREX.r2.7HG0617800	896	910	+	9.66e-06	GGCAGCGGTGGCGGT
1704	MLOC_12223	HORVU.MOREX.r2.7HG0617800	933	947	+	6.72e-06	TGGTGTGGCGGCGGC
1705	MLOC_12223	HORVU.MOREX.r2.7HG0617860	1346	1360	-	3.93e-06	GAGGGAAGCGGCGGT
1706	MLOC_12223	HORVU.MOREX.r2.7HG0617860	957	971	-	1.93e-06	GCGGGCGGCGGTGGT
1707	MLOC_12223	HORVU.MOREX.r2.7HG0618940	1213	1227	-	9.57e-06	GGGTGAGGTGGTGGG
1708	MLOC_12223	HORVU.MOREX.r2.7HG0619230	1081	1095	-	2e-06	TGTGAAAGCGGTGGT
1709	MLOC_12223	HORVU.MOREX.r2.7HG0619460	101	115	-	5.59e-07	GGTGGCGGTGGTGGC
1710	MLOC_12223	HORVU.MOREX.r2.7HG0619460	104	118	-	1.9e-08	GGTGGTGGCGGTGGT
1711	MLOC_12223	HORVU.MOREX.r2.7HG0619460	176	190	-	8.59e-06	GGGGATGGCGGCGGG
1712	MLOC_12223	HORVU.MOREX.r2.7HG0619910	1486	1500	-	9.65e-08	GGCGGCGGCGGTGGG
1713	MLOC_12223	HORVU.MOREX.r2.7HG0620920	1439	1453	-	2.25e-06	GGCGGCGGCGGCGCC
1714	MLOC_12223	HORVU.MOREX.r2.7HG0620920	1442	1456	-	8.21e-07	GTCGGCGGCGGCGGC
1715	MLOC_12223	HORVU.MOREX.r2.7HG0620920	1472	1486	+	4.2e-06	GGCTCCGGCGGCGGC
1716	MLOC_12223	HORVU.MOREX.r2.7HG0622110	803	817	-	2.17e-06	AGTGTCGGCGGTGGC
1717	MLOC_13438	HORVU.MOREX.r2.1HG0009050	1012	1026	+	1.75e-06	CGGGATTTTCACGTG
1718	MLOC_13438	HORVU.MOREX.r2.1HG0055750	280	294	+	1.38e-07	CATGGTTCGCACGTG
1719	MLOC_13438	HORVU.MOREX.r2.1HG0071380	1267	1281	-	9.3e-06	CGTCTGCCACACGTG
1720	MLOC_13438	HORVU.MOREX.r2.1HG0074900	701	715	+	8.23e-06	AGTGAGTGACACGTG
1721	MLOC_13438	HORVU.MOREX.r2.2HG0079080	326	340	-	1.15e-06	CATGCGGGGCACGTG
1722	MLOC_13438	HORVU.MOREX.r2.2HG0081090	1294	1308	-	2.33e-06	GGGGGGTGCCACGTG
1723	MLOC_13438	HORVU.MOREX.r2.2HG0088590	315	329	-	9.11e-06	GGTTACTTGCACGTG
1724	MLOC_13438	HORVU.MOREX.r2.2HG0089210	1061	1075	-	2.82e-06	CGGGTCGGGCACGTG
1725	MLOC_13438	HORVU.MOREX.r2.2HG0110340	785	799	+	9.59e-09	CGTGCGTTGCACGTG
1726	MLOC_13438	HORVU.MOREX.r2.2HG0111740	1225	1239	+	5.93e-06	CTGGGTCTCCACGTG
1727	MLOC_13438	HORVU.MOREX.r2.2HG0111740	1234	1248	-	2.62e-06	CGTAGGCGACACGTG
1728	MLOC_13438	HORVU.MOREX.r2.2HG0115310	129	143	-	5.34e-06	CGCAGGTGCCACGTG
1729	MLOC_13438	HORVU.MOREX.r2.2HG0135260	407	421	+	1.34e-06	CGTGGCATTCACGTG
1730	MLOC_13438	HORVU.MOREX.r2.2HG0136190	1114	1128	-	6.65e-06	CAGGATGGGCACGTG
1731	MLOC_13438	HORVU.MOREX.r2.2HG0139610	543	557	+	6.43e-06	CATTTGTGTCACGTG
1732	MLOC_13438	HORVU.MOREX.r2.2HG0139610	837	851	-	1.97e-06	CGGGCCCGCCACGTG
1733	MLOC_13438	HORVU.MOREX.r2.2HG0154720	1307	1321	+	4.63e-06	CGTCTTCTCCACGTG
1734	MLOC_13438	HORVU.MOREX.r2.2HG0174010	586	600	-	9.25e-06	CACGGCTGCCACGTG
1735	MLOC_13438	HORVU.MOREX.r2.2HG0174890	59	73	-	8.23e-06	CTTGGGGGTCACGTG
1736	MLOC_13438	HORVU.MOREX.r2.3HG0183550	40	54	-	5.61e-06	CTGGGCCGGCACGTG
1737	MLOC_13438	HORVU.MOREX.r2.3HG0189830	249	263	-	3.07e-06	GGTAGGTGCCACGTG
1738	MLOC_13438	HORVU.MOREX.r2.3HG0197340	121	135	+	1.41e-06	CAGGTTATGCACGTG
1739	MLOC_13438	HORVU.MOREX.r2.3HG0204700	338	352	-	6.04e-06	TGTGGGACCCACGTG
1740	MLOC_13438	HORVU.MOREX.r2.3HG0204700	340	354	+	4.47e-06	CGTGGGTCCCACATG
1741	MLOC_13438	HORVU.MOREX.r2.3HG0228370	60	74	-	4.38e-06	GGCGGTCGGCACGTG
1742	MLOC_13438	HORVU.MOREX.r2.3HG0236630	1058	1072	+	7.13e-06	CCGGGGCGGCACGTG
1743	MLOC_13438	HORVU.MOREX.r2.3HG0240130	1063	1077	+	6.69e-06	CAAGCCTGCCACGTG
1744	MLOC_13438	HORVU.MOREX.r2.3HG0240830	1351	1365	+	8.6e-06	GATGCCCGCCACGTG
1745	MLOC_13438	HORVU.MOREX.r2.3HG0242320	196	210	+	4.35e-06	CATATCCGGCACGTG
1746	MLOC_13438	HORVU.MOREX.r2.3HG0252060	886	900	-	6.11e-06	GGGGGGGGGCACGTG
1747	MLOC_13438	HORVU.MOREX.r2.3HG0259610	1352	1366	-	7.21e-06	GGAGGGCGCCACGTG
1748	MLOC_13438	HORVU.MOREX.r2.3HG0263420	514	528	+	1.91e-06	CGTGCGTTGCACATG
1749	MLOC_13438	HORVU.MOREX.r2.3HG0273480	1307	1321	-	1.11e-06	CTTGTTATCCACGTG
1750	MLOC_13438	HORVU.MOREX.r2.4HG0279040	929	943	+	1.51e-06	CATGCGGCGCACGTG
1751	MLOC_13438	HORVU.MOREX.r2.4HG0295470	1083	1097	+	6.14e-06	GGTGGTTGGCACGTC
1752	MLOC_13438	HORVU.MOREX.r2.5HG0356220	664	678	+	5.76e-07	CGCGGGTTGCACGTG
1753	MLOC_13438	HORVU.MOREX.r2.5HG0356220	673	687	-	3.53e-06	CGGGTCAGTCACGTG
1754	MLOC_13438	HORVU.MOREX.r2.5HG0385770	618	632	+	7.68e-08	CGTGTCAGGCACGTG
1755	MLOC_13438	HORVU.MOREX.r2.5HG0388440	826	840	-	3.19e-06	CATTTTATGCACGTG
1756	MLOC_13438	HORVU.MOREX.r2.5HG0401730	209	223	-	2.22e-06	CGTGATGGTCACGTG
1757	MLOC_13438	HORVU.MOREX.r2.5HG0427460	371	385	+	6.34e-06	GGTGAGGCCCACGTG
1758	MLOC_13438	HORVU.MOREX.r2.5HG0435830	1171	1185	+	9.21e-06	CTTTTGATCCACGTG
1759	MLOC_13438	HORVU.MOREX.r2.5HG0438550	632	646	-	6.11e-06	CGGTGGAGCCACGTG
1760	MLOC_13438	HORVU.MOREX.r2.6HG0468650	1018	1032	+	1.14e-06	CGTGGCCGTCACGTG
1761	MLOC_13438	HORVU.MOREX.r2.6HG0496750	1262	1276	+	9.59e-09	CGTGCGTTGCACGTG
1762	MLOC_13438	HORVU.MOREX.r2.6HG0513250	1387	1401	+	9.59e-09	CGTGCGTTGCACGTG
1763	MLOC_13438	HORVU.MOREX.r2.6HG0515620	671	685	-	1.97e-06	CATGACCCGCACGTG
1764	MLOC_13438	HORVU.MOREX.r2.7HG0531270	224	238	+	9.21e-06	CGTGATACCCACATG
1765	MLOC_13438	HORVU.MOREX.r2.7HG0535230	870	884	-	1.26e-06	CGGGGCCTGCACGTG
1766	MLOC_13438	HORVU.MOREX.r2.7HG0545310	1318	1332	-	6.17e-06	CAGACGAGGCACGTG
1767	MLOC_13438	HORVU.MOREX.r2.7HG0549740	367	381	+	8.6e-06	CTTTGGAGCCACGTG
1768	MLOC_13438	HORVU.MOREX.r2.7HG0551730	1338	1352	+	6.69e-06	AGTGGCACGCACGTG
1769	MLOC_13438	HORVU.MOREX.r2.7HG0554790	756	770	+	5.19e-06	CGAGATACACACGTG
1770	MLOC_13438	HORVU.MOREX.r2.7HG0557760	448	462	-	8.55e-06	CTTCTTCGGCACGTG
1771	MLOC_13438	HORVU.MOREX.r2.7HG0558900	460	474	+	1.51e-06	CTTGCCATGCACGTG
1772	MLOC_13438	HORVU.MOREX.r2.7HG0562060	1118	1132	-	5.25e-06	CGTCGGATCCACGTG
1773	MLOC_13438	HORVU.MOREX.r2.7HG0597490	423	437	-	2.77e-06	CAAGTTATGCACGTG
1774	MLOC_13438	HORVU.MOREX.r2.7HG0603780	253	267	+	4.38e-06	CGTACGGTCCACGTG
1775	MLOC_13438	HORVU.MOREX.r2.7HG0609340	438	452	-	6.14e-06	GGTGCTTGGCACATG
1776	MLOC_13438	HORVU.MOREX.r2.7HG0617640	1335	1349	+	1.06e-06	CGCGCGCTGCACGTG
1777	MLOC_13438	HORVU.MOREX.r2.7HG0617640	1344	1358	-	8.76e-06	GGTGGGGCTCACGTG
1778	MLOC_13438	HORVU.MOREX.r2.7HG0622110	247	261	-	3.29e-06	GGTGGCATCCACGTG
1779	MLOC_13932	HORVU.MOREX.r2.1HG0003300	82	99	-	3.28e-06	ACGTACGACAGAAGCAAT
1780	MLOC_13932	HORVU.MOREX.r2.1HG0038650	1348	1365	-	6.88e-06	GCTTGGAAAACAAGGAAG
1781	MLOC_13932	HORVU.MOREX.r2.1HG0042000	1115	1132	+	5.14e-06	ACGTGGCCCACACGTAAG
1782	MLOC_13932	HORVU.MOREX.r2.1HG0047170	361	378	+	4.7e-06	ACTTATACTACAAGCTAG
1783	MLOC_13932	HORVU.MOREX.r2.1HG0059820	739	756	-	8.05e-07	ACGTGTCATGCACGAAAC
1784	MLOC_13932	HORVU.MOREX.r2.1HG0067320	1159	1176	+	1.95e-06	ACGTGGAAAACAAGTCAA
1785	MLOC_13932	HORVU.MOREX.r2.1HG0071230	966	983	+	7.96e-06	GCTTGTAAGATAAGTTAA
1786	MLOC_13932	HORVU.MOREX.r2.1HG0077590	620	637	-	8.05e-07	ACGTATCTCACAAGTAAA
1787	MLOC_13932	HORVU.MOREX.r2.1HG0078280	68	85	+	9.25e-06	ACTTGTATCACAAGTGAT
1788	MLOC_13932	HORVU.MOREX.r2.2HG0080150	761	778	-	3.05e-06	ACGTGACAGACAAGACAT
1789	MLOC_13932	HORVU.MOREX.r2.2HG0093490	675	692	-	1.15e-06	ACGTATAATAGACGTAAT
1790	MLOC_13932	HORVU.MOREX.r2.2HG0094010	291	308	-	2.37e-06	ACTTAAAAAAGACGCAAC
1791	MLOC_13932	HORVU.MOREX.r2.2HG0095020	894	911	-	1.35e-07	ACGTGTGATAGAAGTAAC
1792	MLOC_13932	HORVU.MOREX.r2.2HG0112600	451	468	-	6.82e-06	CCGTGTCACAGAAGAAAA
1793	MLOC_13932	HORVU.MOREX.r2.2HG0147790	1119	1136	+	5.77e-06	ACGTATGCCGCAAGTTAT
1794	MLOC_13932	HORVU.MOREX.r2.2HG0154720	1303	1320	-	6.45e-06	ACGTGGAGAAGACGAAAG
1795	MLOC_13932	HORVU.MOREX.r2.2HG0154720	714	731	+	5.14e-06	ACGTATAAAATAAGACAA
1796	MLOC_13932	HORVU.MOREX.r2.2HG0162270	1130	1147	+	1.04e-06	ACGTGTAATTTAAGTAAC
1797	MLOC_13932	HORVU.MOREX.r2.2HG0163090	190	207	-	2.78e-07	ACGTGATACACAAGGAAA
1798	MLOC_13932	HORVU.MOREX.r2.2HG0174220	504	521	+	7.96e-06	GCTTGTAAGATAAGTTAA
1799	MLOC_13932	HORVU.MOREX.r2.3HG0182440	653	670	+	1.55e-06	ACGTATGAAATAAGAAAA
1800	MLOC_13932	HORVU.MOREX.r2.3HG0188180	521	538	+	7.96e-06	GCTTGTAAGATAAGTTAA
1801	MLOC_13932	HORVU.MOREX.r2.3HG0195930	1127	1144	-	8.78e-06	ACTTGTATCTCACGTCAA
1802	MLOC_13932	HORVU.MOREX.r2.3HG0199610	214	231	+	9.17e-06	ACGTAACGGACAAGGCAC
1803	MLOC_13932	HORVU.MOREX.r2.3HG0214890	575	592	+	2.98e-06	CCGTGGAATACAAGAAAC
1804	MLOC_13932	HORVU.MOREX.r2.3HG0228200	774	791	+	8.78e-06	CCGTGCCAAGCAAGCAAG
1805	MLOC_13932	HORVU.MOREX.r2.3HG0231300	725	742	+	6.76e-06	ACTTGAGGGCCAAGCAAC
1806	MLOC_13932	HORVU.MOREX.r2.3HG0235980	407	424	-	3.32e-06	TCGTGCAAAACAAGTTAA
1807	MLOC_13932	HORVU.MOREX.r2.3HG0242810	568	585	+	1.97e-07	ACGTGTGTCACAAGCCAT
1808	MLOC_13932	HORVU.MOREX.r2.3HG0245580	264	281	-	4.7e-06	GCGTGTAACACACTCAAG
1809	MLOC_13932	HORVU.MOREX.r2.3HG0251760	346	363	+	5.93e-06	GCTTGTCAAATAAGAAAA
1810	MLOC_13932	HORVU.MOREX.r2.3HG0258210	796	813	+	3.96e-06	CCGTGTATCTCACGAAAA
1811	MLOC_13932	HORVU.MOREX.r2.3HG0262220	1101	1118	+	5.69e-07	ACGTGTCACATAAGCAAA
1812	MLOC_13932	HORVU.MOREX.r2.3HG0270090	895	912	-	8.55e-06	ACTTGTTATGTAAGCAAA
1813	MLOC_13932	HORVU.MOREX.r2.4HG0282460	265	282	-	8.47e-06	ACGTAAAACAGACGATAT
1814	MLOC_13932	HORVU.MOREX.r2.4HG0285270	874	891	+	9.82e-06	CCGTGTCTCTCAAGAAAA
1815	MLOC_13932	HORVU.MOREX.r2.4HG0286290	903	920	-	8.47e-06	TCTTGTAGTACAAGTCAA
1816	MLOC_13932	HORVU.MOREX.r2.4HG0286290	906	923	+	2.21e-06	ACTTGTACTACAAGATAA
1817	MLOC_13932	HORVU.MOREX.r2.4HG0290550	395	412	+	4.21e-06	ACGTATATGGCAAGAAAG
1818	MLOC_13932	HORVU.MOREX.r2.4HG0294830	527	544	+	7.96e-06	GCTTGTAAGATAAGTTAA
1819	MLOC_13932	HORVU.MOREX.r2.4HG0321470	382	399	-	7.31e-07	ACTTGTGGGACAAGAAAA
1820	MLOC_13932	HORVU.MOREX.r2.4HG0323270	533	550	-	5.77e-06	ACGTGAAAGCGAAGCAAC
1821	MLOC_13932	HORVU.MOREX.r2.4HG0324210	121	138	-	4.99e-06	GCGTCTAACACAAGAAAC
1822	MLOC_13932	HORVU.MOREX.r2.4HG0342200	410	427	+	7.12e-07	ACGTGACAAAGAAGCAAA
1823	MLOC_13932	HORVU.MOREX.r2.4HG0346590	46	63	+	7.96e-06	GCTTGTAAGATAAGTTAA
1824	MLOC_13932	HORVU.MOREX.r2.5HG0356470	62	79	-	3.88e-06	ACGTATAAAATAAGATAA
1825	MLOC_13932	HORVU.MOREX.r2.5HG0362710	1073	1090	+	3.77e-06	CCGTGCATCACAAGTCAC
1826	MLOC_13932	HORVU.MOREX.r2.5HG0377810	636	653	+	3.81e-06	ACGTACGGCAGAAGCAAT
1827	MLOC_13932	HORVU.MOREX.r2.5HG0395630	910	927	-	4.3e-06	ACTTGTGACATACGGAAA
1828	MLOC_13932	HORVU.MOREX.r2.5HG0405790	79	96	-	5.29e-06	TCGTAAAATACAAGAAAG
1829	MLOC_13932	HORVU.MOREX.r2.5HG0424600	1424	1441	-	5.44e-06	ACGTGTTGCTTAAGCTAC
1830	MLOC_13932	HORVU.MOREX.r2.5HG0428610	304	321	+	8.78e-06	GCGTGGAAACCAAGAAAC
1831	MLOC_13932	HORVU.MOREX.r2.5HG0435830	763	780	-	6.75e-07	ACTTGAAGAACACGGAAA
1832	MLOC_13932	HORVU.MOREX.r2.5HG0444660	1191	1208	+	3.54e-06	ACGTGCAAAGGACGAAAC
1833	MLOC_13932	HORVU.MOREX.r2.6HG0454520	934	951	+	3.11e-06	ACGTAAAGCAGAAGAAAA
1834	MLOC_13932	HORVU.MOREX.r2.6HG0456470	751	768	-	3.81e-06	ACGTGAACAACAATTAAC
1835	MLOC_13932	HORVU.MOREX.r2.6HG0460520	1259	1276	+	2.26e-06	ACGTAAAAAATACGAAAA
1836	MLOC_13932	HORVU.MOREX.r2.6HG0460520	159	176	+	2.26e-06	ACGTAAAAAATACGAAAA
1837	MLOC_13932	HORVU.MOREX.r2.6HG0494390	903	920	+	3.39e-06	GCGTATGGAAGAAGAAAG
1838	MLOC_13932	HORVU.MOREX.r2.6HG0496040	1057	1074	-	4.21e-06	CCGTGCTAAACAAGATAC
1839	MLOC_13932	HORVU.MOREX.r2.6HG0510330	474	491	+	1.53e-06	GCGTGCTCGACACGCAAG
1840	MLOC_13932	HORVU.MOREX.r2.6HG0513820	1258	1275	+	5.29e-06	ACGTGTATATGAAGATAC
1841	MLOC_13932	HORVU.MOREX.r2.7HG0535440	87	104	-	5.55e-06	ACTTGAAGAATAAGCCAA
1842	MLOC_13932	HORVU.MOREX.r2.7HG0537970	293	310	-	4.01e-06	CCGTGAAAAATAAGGAAA
1843	MLOC_13932	HORVU.MOREX.r2.7HG0553070	823	840	+	5.24e-06	GCTTGTCACTCAAGCAAG
1844	MLOC_13932	HORVU.MOREX.r2.7HG0553600	472	489	+	8.93e-06	TCTTGATCTACAAGTAAT
1845	MLOC_13932	HORVU.MOREX.r2.7HG0553600	640	657	+	2.48e-06	CCTTGAGCCACAAGTAAC
1846	MLOC_13932	HORVU.MOREX.r2.7HG0558900	456	473	-	4.75e-06	ACGTGCATGGCAAGCTAA
1847	MLOC_13932	HORVU.MOREX.r2.7HG0560430	1028	1045	+	9.99e-06	ACTTATGATGCAAGAAAG
1848	MLOC_13932	HORVU.MOREX.r2.7HG0567770	1327	1344	+	4.01e-06	ACTTGTCTTGCAAGCAAA
1849	MLOC_13932	HORVU.MOREX.r2.7HG0585010	586	603	+	7.96e-06	GCTTGTAAGATAAGTTAA
1850	MLOC_13932	HORVU.MOREX.r2.7HG0591160	650	667	-	7.61e-06	CCGTGTTTCTCACGAAAA
1851	MLOC_13932	HORVU.MOREX.r2.7HG0620620	929	946	+	4.47e-06	GCGTGACATGCAAGGAAA
1852	MLOC_14118	HORVU.MOREX.r2.1HG0003840	1312	1320	-	5.79e-06	AAGATATTT
1853	MLOC_14118	HORVU.MOREX.r2.1HG0008340	275	283	+	5.79e-06	AAGATATTT
1854	MLOC_14118	HORVU.MOREX.r2.1HG0038360	169	177	+	5.79e-06	AAGATATTT
1855	MLOC_14118	HORVU.MOREX.r2.1HG0043210	914	922	-	5.79e-06	AAGATATTT
1856	MLOC_14118	HORVU.MOREX.r2.1HG0046030	608	616	-	5.79e-06	AAGATATTT
1857	MLOC_14118	HORVU.MOREX.r2.1HG0058460	329	337	-	5.79e-06	AAGATATTT
1858	MLOC_14118	HORVU.MOREX.r2.1HG0068690	304	312	+	5.79e-06	AAGATATTT
1859	MLOC_14118	HORVU.MOREX.r2.1HG0072160	891	899	+	5.79e-06	AAGATATTT
1860	MLOC_14118	HORVU.MOREX.r2.2HG0089280	952	960	+	5.79e-06	AAGATATTT
1861	MLOC_14118	HORVU.MOREX.r2.2HG0093330	493	501	-	5.79e-06	AAGATATTT
1862	MLOC_14118	HORVU.MOREX.r2.2HG0097180	1162	1170	-	5.79e-06	AAGATATTT
1863	MLOC_14118	HORVU.MOREX.r2.2HG0122860	1306	1314	-	5.79e-06	AAGATATTT
1864	MLOC_14118	HORVU.MOREX.r2.2HG0139510	648	656	-	5.79e-06	AAGATATTT
1865	MLOC_14118	HORVU.MOREX.r2.2HG0139610	57	65	-	5.79e-06	AAGATATTT
1866	MLOC_14118	HORVU.MOREX.r2.2HG0153530	814	822	-	5.79e-06	AAGATATTT
1867	MLOC_14118	HORVU.MOREX.r2.2HG0157290	34	42	-	5.79e-06	AAGATATTT
1868	MLOC_14118	HORVU.MOREX.r2.2HG0164550	205	213	-	5.79e-06	AAGATATTT
1869	MLOC_14118	HORVU.MOREX.r2.2HG0166360	584	592	+	5.79e-06	AAGATATTT
1870	MLOC_14118	HORVU.MOREX.r2.2HG0177970	777	785	-	5.79e-06	AAGATATTT
1871	MLOC_14118	HORVU.MOREX.r2.2HG0179650	211	219	-	5.79e-06	AAGATATTT
1872	MLOC_14118	HORVU.MOREX.r2.3HG0190040	991	999	+	5.79e-06	AAGATATTT
1873	MLOC_14118	HORVU.MOREX.r2.3HG0192380	1264	1272	-	5.79e-06	AAGATATTT
1874	MLOC_14118	HORVU.MOREX.r2.3HG0196310	245	253	+	5.79e-06	AAGATATTT
1875	MLOC_14118	HORVU.MOREX.r2.3HG0197210	426	434	+	5.79e-06	AAGATATTT
1876	MLOC_14118	HORVU.MOREX.r2.3HG0234870	1170	1178	-	5.79e-06	AAGATATTT
1877	MLOC_14118	HORVU.MOREX.r2.3HG0238410	489	497	+	5.79e-06	AAGATATTT
1878	MLOC_14118	HORVU.MOREX.r2.3HG0239900	344	352	+	5.79e-06	AAGATATTT
1879	MLOC_14118	HORVU.MOREX.r2.3HG0252810	371	379	+	5.79e-06	AAGATATTT
1880	MLOC_14118	HORVU.MOREX.r2.3HG0261350	1001	1009	-	5.79e-06	AAGATATTT
1881	MLOC_14118	HORVU.MOREX.r2.3HG0261850	850	858	-	5.79e-06	AAGATATTT
1882	MLOC_14118	HORVU.MOREX.r2.3HG0268210	485	493	+	5.79e-06	AAGATATTT
1883	MLOC_14118	HORVU.MOREX.r2.4HG0276750	477	485	+	5.79e-06	AAGATATTT
1884	MLOC_14118	HORVU.MOREX.r2.4HG0283320	1294	1302	+	5.79e-06	AAGATATTT
1885	MLOC_14118	HORVU.MOREX.r2.4HG0290190	751	759	+	5.79e-06	AAGATATTT
1886	MLOC_14118	HORVU.MOREX.r2.4HG0318120	426	434	+	5.79e-06	AAGATATTT
1887	MLOC_14118	HORVU.MOREX.r2.4HG0323770	1129	1137	-	5.79e-06	AAGATATTT
1888	MLOC_14118	HORVU.MOREX.r2.4HG0325340	128	136	+	5.79e-06	AAGATATTT
1889	MLOC_14118	HORVU.MOREX.r2.4HG0325850	301	309	-	5.79e-06	AAGATATTT
1890	MLOC_14118	HORVU.MOREX.r2.4HG0326390	1178	1186	-	5.79e-06	AAGATATTT
1891	MLOC_14118	HORVU.MOREX.r2.4HG0326390	821	829	-	5.79e-06	AAGATATTT
1892	MLOC_14118	HORVU.MOREX.r2.4HG0331970	211	219	-	5.79e-06	AAGATATTT
1893	MLOC_14118	HORVU.MOREX.r2.4HG0342950	51	59	-	5.79e-06	AAGATATTT
1894	MLOC_14118	HORVU.MOREX.r2.4HG0344040	749	757	-	5.79e-06	AAGATATTT
1895	MLOC_14118	HORVU.MOREX.r2.5HG0383170	315	323	-	5.79e-06	AAGATATTT
1896	MLOC_14118	HORVU.MOREX.r2.5HG0388440	789	797	+	5.79e-06	AAGATATTT
1897	MLOC_14118	HORVU.MOREX.r2.5HG0404270	951	959	+	5.79e-06	AAGATATTT
1898	MLOC_14118	HORVU.MOREX.r2.5HG0412070	1030	1038	-	5.79e-06	AAGATATTT
1899	MLOC_14118	HORVU.MOREX.r2.5HG0415670	846	854	-	5.79e-06	AAGATATTT
1900	MLOC_14118	HORVU.MOREX.r2.5HG0425830	218	226	+	5.79e-06	AAGATATTT
1901	MLOC_14118	HORVU.MOREX.r2.5HG0426360	668	676	-	5.79e-06	AAGATATTT
1902	MLOC_14118	HORVU.MOREX.r2.5HG0429250	1212	1220	-	5.79e-06	AAGATATTT
1903	MLOC_14118	HORVU.MOREX.r2.5HG0434360	565	573	+	5.79e-06	AAGATATTT
1904	MLOC_14118	HORVU.MOREX.r2.5HG0445840	1004	1012	-	5.79e-06	AAGATATTT
1905	MLOC_14118	HORVU.MOREX.r2.6HG0451860	1460	1468	-	5.79e-06	AAGATATTT
1906	MLOC_14118	HORVU.MOREX.r2.6HG0454160	1053	1061	-	5.79e-06	AAGATATTT
1907	MLOC_14118	HORVU.MOREX.r2.6HG0462730	1123	1131	+	5.79e-06	AAGATATTT
1908	MLOC_14118	HORVU.MOREX.r2.6HG0463500	642	650	+	5.79e-06	AAGATATTT
1909	MLOC_14118	HORVU.MOREX.r2.6HG0465910	856	864	+	5.79e-06	AAGATATTT
1910	MLOC_14118	HORVU.MOREX.r2.6HG0492700	1032	1040	-	5.79e-06	AAGATATTT
1911	MLOC_14118	HORVU.MOREX.r2.6HG0496810	387	395	-	5.79e-06	AAGATATTT
1912	MLOC_14118	HORVU.MOREX.r2.6HG0509160	924	932	-	5.79e-06	AAGATATTT
1913	MLOC_14118	HORVU.MOREX.r2.6HG0509680	451	459	-	5.79e-06	AAGATATTT
1914	MLOC_14118	HORVU.MOREX.r2.6HG0522070	452	460	+	5.79e-06	AAGATATTT
1915	MLOC_14118	HORVU.MOREX.r2.6HG0523400	465	473	+	5.79e-06	AAGATATTT
1916	MLOC_14118	HORVU.MOREX.r2.7HG0532420	564	572	-	5.79e-06	AAGATATTT
1917	MLOC_14118	HORVU.MOREX.r2.7HG0544650	116	124	+	5.79e-06	AAGATATTT
1918	MLOC_14118	HORVU.MOREX.r2.7HG0561760	384	392	+	5.79e-06	AAGATATTT
1919	MLOC_14118	HORVU.MOREX.r2.7HG0587980	830	838	-	5.79e-06	AAGATATTT
1920	MLOC_14118	HORVU.MOREX.r2.7HG0597710	894	902	-	5.79e-06	AAGATATTT
1921	MLOC_14118	HORVU.MOREX.r2.7HG0605300	564	572	-	5.79e-06	AAGATATTT
1922	MLOC_14118	HORVU.MOREX.r2.7HG0606690	632	640	-	5.79e-06	AAGATATTT
1923	MLOC_14118	HORVU.MOREX.r2.7HG0619910	393	401	-	5.79e-06	AAGATATTT
1924	MLOC_14118	HORVU.MOREX.r2.7HG0621180	950	958	+	5.79e-06	AAGATATTT
1925	MLOC_14305	HORVU.MOREX.r2.1HG0012780	141	159	+	8.58e-06	TACGGACTTGCGGTCCATC
1926	MLOC_14305	HORVU.MOREX.r2.1HG0012780	141	159	-	8.58e-06	GATGGACCGCAAGTCCGTA
1927	MLOC_14305	HORVU.MOREX.r2.1HG0020160	1102	1120	+	6.91e-06	GATGACCCAGCAGGCAATA
1928	MLOC_14305	HORVU.MOREX.r2.1HG0020160	1102	1120	-	6.91e-06	TATTGCCTGCTGGGTCATC
1929	MLOC_14305	HORVU.MOREX.r2.1HG0042040	1248	1266	+	8.66e-07	TTTGATCCGACGGTCAAAG
1930	MLOC_14305	HORVU.MOREX.r2.1HG0042040	1248	1266	-	8.66e-07	CTTTGACCGTCGGATCAAA
1931	MLOC_14305	HORVU.MOREX.r2.2HG0081610	145	163	+	7.8e-06	CCTGGACTACCGGTTCATG
1932	MLOC_14305	HORVU.MOREX.r2.2HG0081610	145	163	-	7.8e-06	CATGAACCGGTAGTCCAGG
1933	MLOC_14305	HORVU.MOREX.r2.2HG0083480	1217	1235	+	3.14e-06	TATTGTCCAGCAGACAAAG
1934	MLOC_14305	HORVU.MOREX.r2.2HG0083480	1217	1235	-	3.14e-06	CTTTGTCTGCTGGACAATA
1935	MLOC_14305	HORVU.MOREX.r2.2HG0099980	280	298	+	5.01e-07	CAAGAACCAGCGGGCCATA
1936	MLOC_14305	HORVU.MOREX.r2.2HG0099980	280	298	-	5.01e-07	TATGGCCCGCTGGTTCTTG
1937	MLOC_14305	HORVU.MOREX.r2.2HG0115310	612	630	+	6.91e-06	CAGGGACCGGCGGGCAAGC
1938	MLOC_14305	HORVU.MOREX.r2.2HG0115310	612	630	-	6.91e-06	GCTTGCCCGCCGGTCCCTG
1939	MLOC_14305	HORVU.MOREX.r2.2HG0166450	1281	1299	+	1.08e-06	AATTGTCCGGCGGTTCGAG
1940	MLOC_14305	HORVU.MOREX.r2.2HG0166450	1281	1299	-	1.08e-06	CTCGAACCGCCGGACAATT
1941	MLOC_14305	HORVU.MOREX.r2.3HG0188850	955	973	+	7.12e-06	TATGGACTAGAGGTCATTA
1942	MLOC_14305	HORVU.MOREX.r2.3HG0188850	955	973	-	7.12e-06	TAATGACCTCTAGTCCATA
1943	MLOC_14305	HORVU.MOREX.r2.3HG0200540	1325	1343	+	8.28e-06	GGCTAACCGGCGGGTAGTG
1944	MLOC_14305	HORVU.MOREX.r2.3HG0200540	1325	1343	-	8.28e-06	CACTACCCGCCGGTTAGCC
1945	MLOC_14305	HORVU.MOREX.r2.3HG0201150	27	45	+	4.39e-06	AAGTGTCCGCCGGATCATA
1946	MLOC_14305	HORVU.MOREX.r2.3HG0201150	27	45	-	4.39e-06	TATGATCCGGCGGACACTT
1947	MLOC_14305	HORVU.MOREX.r2.3HG0240320	914	932	+	4.12e-06	TTAGATCCGGCGGTCCAGA
1948	MLOC_14305	HORVU.MOREX.r2.3HG0240320	914	932	-	4.12e-06	TCTGGACCGCCGGATCTAA
1949	MLOC_14305	HORVU.MOREX.r2.3HG0249340	474	492	+	2.11e-06	AATTGCCCGAAGGTCAATA
1950	MLOC_14305	HORVU.MOREX.r2.3HG0249340	474	492	-	2.11e-06	TATTGACCTTCGGGCAATT
1951	MLOC_14305	HORVU.MOREX.r2.4HG0288480	1463	1481	+	3.01e-06	CATGAACCGGCGGGTAAGT
1952	MLOC_14305	HORVU.MOREX.r2.4HG0288480	1463	1481	-	3.01e-06	ACTTACCCGCCGGTTCATG
1953	MLOC_14305	HORVU.MOREX.r2.4HG0321470	1139	1157	+	2.51e-06	TTTGATCCGATGGTCAAAG
1954	MLOC_14305	HORVU.MOREX.r2.4HG0321470	1139	1157	-	2.51e-06	CTTTGACCATCGGATCAAA
1955	MLOC_14305	HORVU.MOREX.r2.5HG0367890	1477	1495	+	6.13e-06	CAGTGACCGACGGACAAGA
1956	MLOC_14305	HORVU.MOREX.r2.5HG0367890	1477	1495	-	6.13e-06	TCTTGTCCGTCGGTCACTG
1957	MLOC_14305	HORVU.MOREX.r2.6HG0462450	338	356	+	1.47e-06	AACAGCCCGCCGGTCAATG
1958	MLOC_14305	HORVU.MOREX.r2.6HG0462450	338	356	-	1.47e-06	CATTGACCGGCGGGCTGTT
1959	MLOC_14305	HORVU.MOREX.r2.6HG0510650	573	591	+	4.6e-06	AACGGACCAGCGGTTCACG
1960	MLOC_14305	HORVU.MOREX.r2.6HG0510650	573	591	-	4.6e-06	CGTGAACCGCTGGTCCGTT
1961	MLOC_14305	HORVU.MOREX.r2.6HG0511770	234	252	+	6.81e-06	GGCGGACCGACGGTCCATT
1962	MLOC_14305	HORVU.MOREX.r2.6HG0511770	234	252	-	6.81e-06	AATGGACCGTCGGTCCGCC
1963	MLOC_14305	HORVU.MOREX.r2.7HG0609060	825	843	+	4.21e-07	TTTTACCCGCCGGGCAAAG
1964	MLOC_14305	HORVU.MOREX.r2.7HG0609060	825	843	-	4.21e-07	CTTTGCCCGGCGGGTAAAA
1965	MLOC_14363	HORVU.MOREX.r2.1HG0001480	1025	1041	-	6.5e-06	TGACTAACGACAAAAAT
1966	MLOC_14363	HORVU.MOREX.r2.1HG0003790	1197	1213	-	4.04e-06	TACAAATGGACAAAAAA
1967	MLOC_14363	HORVU.MOREX.r2.1HG0012930	724	740	+	5.41e-09	CAAAAAAAGACAAAAAA
1968	MLOC_14363	HORVU.MOREX.r2.1HG0015870	1000	1016	-	8.64e-06	TGAAAAACAACAAAACA
1969	MLOC_14363	HORVU.MOREX.r2.1HG0029010	1189	1205	-	7.2e-06	AAAAAAAAGACAACATC
1970	MLOC_14363	HORVU.MOREX.r2.1HG0029270	1141	1157	+	4.87e-06	CCCAAACAGACAAAAAG
1971	MLOC_14363	HORVU.MOREX.r2.1HG0031510	57	73	-	9.54e-06	AATAATACGACAAGTAA
1972	MLOC_14363	HORVU.MOREX.r2.1HG0033790	18	34	-	6.17e-06	AGAAAAAAAACAAAAAA
1973	MLOC_14363	HORVU.MOREX.r2.1HG0038360	14	30	+	8.39e-06	GTAAAAAAGACAAATCT
1974	MLOC_14363	HORVU.MOREX.r2.1HG0038650	677	693	+	9.01e-06	AAATATAAGACAAGAAT
1975	MLOC_14363	HORVU.MOREX.r2.1HG0039850	1040	1056	+	9.67e-06	AAAAATAAAACAAAAAA
1976	MLOC_14363	HORVU.MOREX.r2.1HG0042000	1044	1060	+	9.8e-06	AATTAGATGACAAAACA
1977	MLOC_14363	HORVU.MOREX.r2.1HG0043460	746	762	+	7.7e-06	GCAAAAAAGACAAATCT
1978	MLOC_14363	HORVU.MOREX.r2.1HG0043460	805	821	-	6.08e-06	ATAAAAAAGACAAATTC
1979	MLOC_14363	HORVU.MOREX.r2.1HG0046030	229	245	-	6.8e-06	TGGAAAACAACAAAAGA
1980	MLOC_14363	HORVU.MOREX.r2.1HG0046030	472	488	+	2.79e-06	CAAAAAAAAACAAAAAA
1981	MLOC_14363	HORVU.MOREX.r2.1HG0047690	897	913	+	2.36e-06	AACATGACGACAAAAGC
1982	MLOC_14363	HORVU.MOREX.r2.1HG0049030	1113	1129	-	9.87e-06	GCACAAAAGACAAAAAT
1983	MLOC_14363	HORVU.MOREX.r2.1HG0049030	1127	1143	-	4.96e-06	ACAAAAAAGACAAAGCA
1984	MLOC_14363	HORVU.MOREX.r2.1HG0054830	883	899	+	4.13e-06	ATAAAAAAGACAAATCT
1985	MLOC_14363	HORVU.MOREX.r2.1HG0061720	850	866	-	7.26e-06	AAAAATACAACAAAAAT
1986	MLOC_14363	HORVU.MOREX.r2.1HG0066500	966	982	-	2.5e-06	AACAACACGACAAATTT
1987	MLOC_14363	HORVU.MOREX.r2.1HG0070130	104	120	-	9.01e-06	GCAAAAAAGACAAATGT
1988	MLOC_14363	HORVU.MOREX.r2.1HG0078280	1269	1285	-	2.01e-06	GGAAACAAGACAAAAAA
1989	MLOC_14363	HORVU.MOREX.r2.2HG0078910	1337	1353	+	2.65e-06	AAGGAAAAGACAAGAAA
1990	MLOC_14363	HORVU.MOREX.r2.2HG0089210	750	766	-	5.63e-07	AAATATAAGACAAAAAT
1991	MLOC_14363	HORVU.MOREX.r2.2HG0091190	906	922	-	6.17e-06	AGAAAAAAAACAAAAAA
1992	MLOC_14363	HORVU.MOREX.r2.2HG0096880	645	661	+	7e-06	GTAAAAAAGACAAATTT
1993	MLOC_14363	HORVU.MOREX.r2.2HG0097650	1083	1099	+	3.08e-08	AAAAAAAAGACAAAATA
1994	MLOC_14363	HORVU.MOREX.r2.2HG0098070	1101	1117	+	3.49e-06	AAAAAACGGACAAAATT
1995	MLOC_14363	HORVU.MOREX.r2.2HG0105530	997	1013	+	9.87e-06	TAAGAGAAGACAAAAGG
1996	MLOC_14363	HORVU.MOREX.r2.2HG0109810	777	793	-	7.2e-06	ATGGAAAAGACAAAGAA
1997	MLOC_14363	HORVU.MOREX.r2.2HG0113320	251	267	-	2.06e-06	ATGAAAAAGACAAGAAA
1998	MLOC_14363	HORVU.MOREX.r2.2HG0117570	1243	1259	-	2.41e-06	AAGAAGAAGACAAACAC
[truncated: 48,544 more rows]

## Sheet: Tab S9f
Table S9f. All binding sites in the promoter region of Zn-induced DEG in the WT root
#	TF	Target	Start	Stop	Strand	p-value	Sequence
1	MLOC_10221	HORVU.MOREX.r2.1HG0004550	213	233	+	9.01e-06	TAGCACGTATTCCTAGATGTT
2	MLOC_10221	HORVU.MOREX.r2.1HG0008920	334	354	-	2.87e-06	ATGCACACACTCCCACGTGAA
3	MLOC_10221	HORVU.MOREX.r2.1HG0016580	1475	1495	+	8.48e-06	CTACACGGATTCCAAAGGTAG
4	MLOC_10221	HORVU.MOREX.r2.1HG0025600	1262	1282	-	6.91e-06	ATGCGCAGACCCCGAGGGCAG
5	MLOC_10221	HORVU.MOREX.r2.1HG0038570	702	722	-	2.09e-06	GAGCACAAATACCCATCTACA
6	MLOC_10221	HORVU.MOREX.r2.1HG0038610	960	980	+	9.53e-06	ACGCGCGATTTCCGAGAGGCA
7	MLOC_10221	HORVU.MOREX.r2.1HG0040010	1362	1382	+	9.4e-06	CCACACACATACCCATACGAC
8	MLOC_10221	HORVU.MOREX.r2.1HG0042620	1159	1179	+	8.56e-06	CTGCACATACACCAAGATCCA
9	MLOC_10221	HORVU.MOREX.r2.1HG0047000	282	302	-	7.9e-06	TTGCACAAGCTCCAATGTAGA
10	MLOC_10221	HORVU.MOREX.r2.1HG0047790	394	414	-	6.65e-06	GAGCACAAATTCCGAACCATT
11	MLOC_10221	HORVU.MOREX.r2.1HG0047870	790	810	+	8.09e-06	GCACACGATCACCCATACGAA
12	MLOC_10221	HORVU.MOREX.r2.1HG0047900	1080	1100	+	9.62e-06	TTGCTCAAATTCCCAAATGCT
13	MLOC_10221	HORVU.MOREX.r2.1HG0050800	1159	1179	-	6.3e-06	GAGCACAGTTTCCAAGTCTTG
14	MLOC_10221	HORVU.MOREX.r2.1HG0053720	129	149	+	8.4e-06	CGGCTCGCCTCCCGAGGCTAT
15	MLOC_10221	HORVU.MOREX.r2.1HG0056670	351	371	-	4.62e-06	TCGCACGGACCCTAAAGCCCA
16	MLOC_10221	HORVU.MOREX.r2.1HG0059070	210	230	+	9.84e-06	CGGCACGACCCCCGAAGCATC
17	MLOC_10221	HORVU.MOREX.r2.1HG0070680	385	405	+	8.48e-06	GAGCACGGTCCCTCATGCCCC
18	MLOC_10221	HORVU.MOREX.r2.1HG0071010	1075	1095	+	6.03e-06	CCACACGATTTCCAAGCTAAA
19	MLOC_10221	HORVU.MOREX.r2.1HG0071110	742	762	-	4.64e-06	GCGCACGGACCCCTAGCCGCA
20	MLOC_10221	HORVU.MOREX.r2.2HG0089060	719	739	+	1.87e-06	ACACACGGGTTCCCAAGTGCA
21	MLOC_10221	HORVU.MOREX.r2.2HG0090080	1306	1326	-	8.72e-06	ACGCGCGGTTCCCAAACGGAA
22	MLOC_10221	HORVU.MOREX.r2.2HG0093170	430	450	-	7.79e-06	CCACACGGATCCTAAGGCTAG
23	MLOC_10221	HORVU.MOREX.r2.2HG0098740	1012	1032	+	3.6e-07	GTGCACAGGTACCGATGCGTA
24	MLOC_10221	HORVU.MOREX.r2.2HG0101880	1341	1361	+	5.4e-06	AAACACAAATACCCAAATAAA
25	MLOC_10221	HORVU.MOREX.r2.2HG0106100	495	515	+	7.9e-06	TTGCACAAGCTCCAATGTAGA
26	MLOC_10221	HORVU.MOREX.r2.2HG0107120	264	284	+	4.37e-07	CGGCACGGTTCCCAAGGAGGG
27	MLOC_10221	HORVU.MOREX.r2.2HG0107750	1353	1373	+	1.01e-06	TTGCACGCTTCCCTATGTTAG
28	MLOC_10221	HORVU.MOREX.r2.2HG0109070	1474	1494	+	9.23e-06	ACACACACACACCAAGGCGTG
29	MLOC_10221	HORVU.MOREX.r2.2HG0112070	117	137	-	5.09e-06	GGATACACATACCCATGCAGA
30	MLOC_10221	HORVU.MOREX.r2.2HG0130200	808	828	-	3.5e-06	GAGCACACTTCCTCAGGAGCC
31	MLOC_10221	HORVU.MOREX.r2.2HG0142550	176	196	+	7.29e-06	AGGCACAAGCTCCGAGGTAAG
32	MLOC_10221	HORVU.MOREX.r2.2HG0153530	1168	1188	+	7.9e-06	TTGCACAAGCTCCAATGTAGA
33	MLOC_10221	HORVU.MOREX.r2.2HG0154060	1419	1439	+	3.91e-06	AGACACAAATCCCGAGCTAGG
34	MLOC_10221	HORVU.MOREX.r2.2HG0158640	1148	1168	-	8.48e-06	ACGCACGGCCACCGATGCATA
35	MLOC_10221	HORVU.MOREX.r2.2HG0159970	835	855	+	9.18e-06	ACGCACAGGCTCCGAGGCAAG
36	MLOC_10221	HORVU.MOREX.r2.2HG0161840	998	1018	-	2.16e-06	GGACACAACTCCCGATTTGCA
37	MLOC_10221	HORVU.MOREX.r2.2HG0167760	237	257	-	7.9e-06	TTGCACAAGCTCCAATGTAGA
38	MLOC_10221	HORVU.MOREX.r2.2HG0170590	1352	1372	+	9.46e-07	TTGCACAAATTCCAAAGTTTG
39	MLOC_10221	HORVU.MOREX.r2.2HG0170590	1407	1427	+	8.54e-07	GTGCACAAATTCCAAAGTTTG
40	MLOC_10221	HORVU.MOREX.r2.2HG0174070	1086	1106	-	7.9e-06	TTGCACAAGCTCCAATGTAGA
41	MLOC_10221	HORVU.MOREX.r2.3HG0191550	1406	1426	-	5.32e-06	GAGCACGAATCCTGACGCGCT
42	MLOC_10221	HORVU.MOREX.r2.3HG0195110	1193	1213	+	1.95e-06	GAACACATACCCCAAAGTTTA
43	MLOC_10221	HORVU.MOREX.r2.3HG0196570	274	294	+	3.5e-06	CGACACGTACCCCAAAGTCGA
44	MLOC_10221	HORVU.MOREX.r2.3HG0203670	305	325	+	9.27e-06	AAGCACAAATCCCTATCTACT
45	MLOC_10221	HORVU.MOREX.r2.3HG0211650	381	401	-	7.9e-06	TTGCACAAGCTCCAATGTAGA
46	MLOC_10221	HORVU.MOREX.r2.3HG0221890	442	462	+	7.9e-06	TTGCACAAGCTCCAATGTAGA
47	MLOC_10221	HORVU.MOREX.r2.3HG0225670	218	238	+	4.64e-06	TTGCACGCACCCCCAGAGGAC
48	MLOC_10221	HORVU.MOREX.r2.3HG0234850	1332	1352	+	4.73e-07	ACGCACGCTTCCCCATATATA
49	MLOC_10221	HORVU.MOREX.r2.3HG0237850	484	504	+	7.9e-06	TTGCACAAGCTCCAATGTAGA
50	MLOC_10221	HORVU.MOREX.r2.3HG0242610	868	888	+	1.44e-06	CTGCGCAATTCCCGAGGCTGT
51	MLOC_10221	HORVU.MOREX.r2.3HG0247700	1113	1133	-	8.4e-06	CAACGCGGATCCCAAAGCAAG
52	MLOC_10221	HORVU.MOREX.r2.3HG0252470	665	685	+	8.89e-06	TCACTCACATCCCAACGTCTA
53	MLOC_10221	HORVU.MOREX.r2.3HG0255920	1329	1349	+	9.36e-06	CAGCACAAACTCCCATGATCA
54	MLOC_10221	HORVU.MOREX.r2.3HG0259530	381	401	+	7.9e-06	TTGCACAAGCTCCAATGTAGA
55	MLOC_10221	HORVU.MOREX.r2.3HG0261480	915	935	+	6.84e-06	GTGCACAAACTCTAATGCGAA
56	MLOC_10221	HORVU.MOREX.r2.3HG0266280	412	432	+	3.93e-07	GGACACAGATCCCGAATTGGA
57	MLOC_10221	HORVU.MOREX.r2.3HG0272790	865	885	+	3.69e-06	CCGCACATACACCAATGCACA
58	MLOC_10221	HORVU.MOREX.r2.3HG0274660	323	343	+	9.18e-06	TCGCACGATCACCAATGCAGG
59	MLOC_10221	HORVU.MOREX.r2.4HG0285520	1219	1239	-	2.26e-06	GAGCACAGACACCCAAGGAAA
60	MLOC_10221	HORVU.MOREX.r2.4HG0291050	297	317	-	9.1e-06	TGGCACAAATACTCACGTGCC
61	MLOC_10221	HORVU.MOREX.r2.4HG0318200	444	464	-	6.88e-06	AGACTCGAATCCCAAGGCATG
62	MLOC_10221	HORVU.MOREX.r2.4HG0321010	936	956	-	8.93e-06	CCTCACGGTCCCCGAGGACGA
63	MLOC_10221	HORVU.MOREX.r2.4HG0321120	723	743	+	7.61e-06	TCGCACATTTCCCTAGAGTGA
64	MLOC_10221	HORVU.MOREX.r2.4HG0323110	913	933	+	6.06e-06	CTTCACGGATTCCGATGCATG
65	MLOC_10221	HORVU.MOREX.r2.4HG0325550	245	265	-	5.54e-06	ACGCACGGGTTCCCATGGGCC
66	MLOC_10221	HORVU.MOREX.r2.4HG0327560	194	214	-	9.58e-06	AAACACAATCACCGAAGCAAT
67	MLOC_10221	HORVU.MOREX.r2.4HG0336990	1058	1078	+	5.22e-06	GAGCTCGGATCCCGAAAGGCA
68	MLOC_10221	HORVU.MOREX.r2.4HG0341580	1180	1200	-	8.05e-07	AGACGCAGACCCCCAGGTGTA
69	MLOC_10221	HORVU.MOREX.r2.4HG0344460	839	859	+	6.18e-06	AAGCACGGCTCCCCAGACCCC
70	MLOC_10221	HORVU.MOREX.r2.4HG0345350	300	320	-	3.93e-06	AGGCACGTCTCCCAATGGGCG
71	MLOC_10221	HORVU.MOREX.r2.4HG0347680	1228	1248	-	7.9e-06	TTGCACAAGCTCCAATGTAGA
72	MLOC_10221	HORVU.MOREX.r2.5HG0359010	1103	1123	-	8.6e-06	GGGTTCAAATCCCGATGTTTG
73	MLOC_10221	HORVU.MOREX.r2.5HG0363080	1267	1287	+	5.81e-07	AGACACACATACCCATGTTTA
74	MLOC_10221	HORVU.MOREX.r2.5HG0373560	2	22	+	1.91e-06	TCACACACATACCCATGAAAA
75	MLOC_10221	HORVU.MOREX.r2.5HG0382910	1324	1344	-	9.44e-06	TTGCTCAGTTCCCCAGCGGCG
76	MLOC_10221	HORVU.MOREX.r2.5HG0383160	1220	1240	-	8.05e-07	TAGCACGATTCCCAAAACCCA
77	MLOC_10221	HORVU.MOREX.r2.5HG0389420	827	847	-	7.9e-06	TTGCACAAGCTCCAATGTAGA
78	MLOC_10221	HORVU.MOREX.r2.5HG0392250	390	410	+	4.43e-06	TCGCACGTTTACCTATGAGCA
79	MLOC_10221	HORVU.MOREX.r2.5HG0396570	121	141	-	8.32e-06	TTGCACAATTCCCACTGCAAA
80	MLOC_10221	HORVU.MOREX.r2.5HG0399400	980	1000	+	5.62e-06	GTATACAGTTACCGAAGCACC
81	MLOC_10221	HORVU.MOREX.r2.5HG0403700	786	806	+	8.6e-06	ATGTACGAATCCTAAAGTGTA
82	MLOC_10221	HORVU.MOREX.r2.5HG0409880	538	558	-	2.04e-06	TTGCTCGGTTACCCAGGCGAG
83	MLOC_10221	HORVU.MOREX.r2.5HG0410550	1000	1020	-	2.6e-06	AGACACATGCCCCAAGGTGTA
84	MLOC_10221	HORVU.MOREX.r2.5HG0416320	769	789	+	3.83e-06	TCACACACATACCCATGAAGA
85	MLOC_10221	HORVU.MOREX.r2.5HG0432220	998	1018	+	8.93e-07	CGGCACGGTTCCCAATACTTT
86	MLOC_10221	HORVU.MOREX.r2.5HG0434920	752	772	-	8.17e-06	ATGCACATTTTCCCAGAGCAC
87	MLOC_10221	HORVU.MOREX.r2.5HG0438020	867	887	+	1.91e-06	TCACACACATACCCATGAAAA
88	MLOC_10221	HORVU.MOREX.r2.5HG0439680	550	570	+	9.06e-06	AGACACGTGCACCAAGGTGAA
89	MLOC_10221	HORVU.MOREX.r2.5HG0441190	8	28	-	8.01e-06	GCTCACGATTACCAAAGCATC
90	MLOC_10221	HORVU.MOREX.r2.6HG0452080	728	748	-	9.44e-06	ACACACACACCCCGATGGTGT
91	MLOC_10221	HORVU.MOREX.r2.6HG0457390	1462	1482	+	5.48e-06	CTGCACACATCCCCATCGCAT
92	MLOC_10221	HORVU.MOREX.r2.6HG0457390	59	79	+	3.03e-06	CTTCACACTTCCCGAGGGTCC
93	MLOC_10221	HORVU.MOREX.r2.6HG0463510	436	456	-	9.06e-06	TTTCACAACTCCCTATGTTCA
94	MLOC_10221	HORVU.MOREX.r2.6HG0476400	1204	1224	+	6.27e-06	ACGCACGTTTCCTGAGACCAA
95	MLOC_10221	HORVU.MOREX.r2.6HG0479150	294	314	-	1.51e-06	GAGCACATATCCCAATCCTAA
96	MLOC_10221	HORVU.MOREX.r2.6HG0483440	1395	1415	-	6.91e-06	TGACACAGCCTCCCAAGCCCA
97	MLOC_10221	HORVU.MOREX.r2.6HG0499590	1098	1118	+	8.01e-06	TTACGCGTATCCCTAGGTTGA
98	MLOC_10221	HORVU.MOREX.r2.6HG0503900	134	154	-	1.75e-07	TTGCACGGATCCCAATACCAA
99	MLOC_10221	HORVU.MOREX.r2.6HG0507580	1438	1458	-	6.88e-06	GCGCACGGTCCCTGAGGAGCC
100	MLOC_10221	HORVU.MOREX.r2.6HG0513380	1227	1247	+	1.66e-06	TGGCACAGATTCCCAGCTCTG
101	MLOC_10221	HORVU.MOREX.r2.6HG0513390	197	217	+	6.18e-06	CGGCACATATACCTATGTCGT
102	MLOC_10221	HORVU.MOREX.r2.6HG0514900	1196	1216	+	7.43e-06	TTACACAGCTCCTCAGGTCCC
103	MLOC_10221	HORVU.MOREX.r2.6HG0519410	1077	1097	-	9.66e-06	GCACACGTTTTCCTAGATGAT
104	MLOC_10221	HORVU.MOREX.r2.7HG0527170	641	661	+	6.06e-06	ATGCACGTATACCTAGGTCGT
105	MLOC_10221	HORVU.MOREX.r2.7HG0528280	685	705	+	7.5e-06	GCGCACGCTTACCGATAGAAC
106	MLOC_10221	HORVU.MOREX.r2.7HG0529400	361	381	+	9.89e-06	TGGCGCGGCTCCCGATCCGAT
107	MLOC_10221	HORVU.MOREX.r2.7HG0533490	1211	1231	+	9.94e-06	TGGCACAGATCTCGATGCTCC
108	MLOC_10221	HORVU.MOREX.r2.7HG0533610	837	857	-	6.12e-06	GCGCACAAACACTAAGGCGCA
109	MLOC_10221	HORVU.MOREX.r2.7HG0539220	1232	1252	-	8.93e-06	CCGCACGCTTTCCGAGAGCTT
110	MLOC_10221	HORVU.MOREX.r2.7HG0542970	916	936	-	6.21e-06	GAGCACGACTCCCGAGAACAA
111	MLOC_10221	HORVU.MOREX.r2.7HG0544300	497	517	-	3.11e-06	TCACACAAACCCCCAAGACCA
112	MLOC_10221	HORVU.MOREX.r2.7HG0554130	913	933	-	4.46e-06	TTATACATTTCCCCATGGGAC
113	MLOC_10221	HORVU.MOREX.r2.7HG0560810	813	833	+	7.9e-06	TTGCACAAGCTCCAATGTAGA
114	MLOC_10221	HORVU.MOREX.r2.7HG0581750	1426	1446	+	7.61e-06	GAACTCAATTCCTGATGTGAA
115	MLOC_10221	HORVU.MOREX.r2.7HG0588320	1088	1108	+	5.16e-06	ACACACACACACCCATGCGCT
116	MLOC_10221	HORVU.MOREX.r2.7HG0592230	1091	1111	-	9.27e-06	GTACACGCATCCCAAATCTCC
117	MLOC_10221	HORVU.MOREX.r2.7HG0593170	645	665	+	1.91e-06	TCACACACATACCCATGAAAA
118	MLOC_10221	HORVU.MOREX.r2.7HG0610220	98	118	-	8.85e-06	TAGCACGAACACCAATATGAT
119	MLOC_10278	HORVU.MOREX.r2.1HG0002750	77	85	-	8.51e-06	TTTAGGTTG
120	MLOC_10278	HORVU.MOREX.r2.1HG0004630	1187	1195	+	3.99e-06	TTTAGGTCG
121	MLOC_10278	HORVU.MOREX.r2.1HG0009120	701	709	+	8.51e-06	TTTAGGTTG
122	MLOC_10278	HORVU.MOREX.r2.1HG0011690	634	642	-	8.51e-06	TTTAGGTTG
123	MLOC_10278	HORVU.MOREX.r2.1HG0012680	1083	1091	+	3.99e-06	TTTAGGTCG
124	MLOC_10278	HORVU.MOREX.r2.1HG0013700	1007	1015	+	3.99e-06	TTTAGGTCG
125	MLOC_10278	HORVU.MOREX.r2.1HG0014120	154	162	-	3.99e-06	TTTAGGTCG
126	MLOC_10278	HORVU.MOREX.r2.1HG0015670	79	87	+	8.51e-06	TTTAGGTTG
127	MLOC_10278	HORVU.MOREX.r2.1HG0040300	474	482	-	8.51e-06	TTTAGGTTG
128	MLOC_10278	HORVU.MOREX.r2.1HG0041590	227	235	-	8.51e-06	TTTAGGTTG
129	MLOC_10278	HORVU.MOREX.r2.1HG0044860	822	830	+	8.51e-06	TTTAGGTTG
130	MLOC_10278	HORVU.MOREX.r2.1HG0048070	622	630	+	3.99e-06	TTTAGGTCG
131	MLOC_10278	HORVU.MOREX.r2.1HG0049990	732	740	+	3.99e-06	TTTAGGTCG
132	MLOC_10278	HORVU.MOREX.r2.1HG0076510	883	891	+	8.51e-06	TTTAGGTTG
133	MLOC_10278	HORVU.MOREX.r2.2HG0081850	1165	1173	+	8.51e-06	TTTAGGTTG
134	MLOC_10278	HORVU.MOREX.r2.2HG0085900	1259	1267	+	8.51e-06	TTTAGGTTG
135	MLOC_10278	HORVU.MOREX.r2.2HG0096300	1	9	+	8.51e-06	TTTAGGTTG
136	MLOC_10278	HORVU.MOREX.r2.2HG0103370	480	488	-	8.51e-06	TTTAGGTTG
137	MLOC_10278	HORVU.MOREX.r2.2HG0105790	552	560	-	8.51e-06	TTTAGGTTG
138	MLOC_10278	HORVU.MOREX.r2.2HG0109130	883	891	-	3.99e-06	TTTAGGTCG
139	MLOC_10278	HORVU.MOREX.r2.2HG0128260	1006	1014	+	8.51e-06	TTTAGGTTG
140	MLOC_10278	HORVU.MOREX.r2.2HG0129770	649	657	-	3.99e-06	TTTAGGTCG
141	MLOC_10278	HORVU.MOREX.r2.2HG0137710	347	355	+	8.51e-06	TTTAGGTTG
142	MLOC_10278	HORVU.MOREX.r2.2HG0141010	899	907	-	8.51e-06	TTTAGGTTG
143	MLOC_10278	HORVU.MOREX.r2.2HG0141860	309	317	-	8.51e-06	TTTAGGTTG
144	MLOC_10278	HORVU.MOREX.r2.2HG0147630	1130	1138	+	8.51e-06	TTTAGGTTG
145	MLOC_10278	HORVU.MOREX.r2.2HG0153560	822	830	+	8.51e-06	TTTAGGTTG
146	MLOC_10278	HORVU.MOREX.r2.2HG0153610	83	91	-	8.51e-06	TTTAGGTTG
147	MLOC_10278	HORVU.MOREX.r2.2HG0155550	476	484	-	8.51e-06	TTTAGGTTG
148	MLOC_10278	HORVU.MOREX.r2.2HG0156460	377	385	-	8.51e-06	TTTAGGTTG
149	MLOC_10278	HORVU.MOREX.r2.2HG0167180	545	553	+	8.51e-06	TTTAGGTTG
150	MLOC_10278	HORVU.MOREX.r2.2HG0173750	153	161	+	3.99e-06	TTTAGGTCG
151	MLOC_10278	HORVU.MOREX.r2.3HG0182500	124	132	+	8.51e-06	TTTAGGTTG
152	MLOC_10278	HORVU.MOREX.r2.3HG0183930	567	575	+	8.51e-06	TTTAGGTTG
153	MLOC_10278	HORVU.MOREX.r2.3HG0186320	916	924	+	8.51e-06	TTTAGGTTG
154	MLOC_10278	HORVU.MOREX.r2.3HG0186980	732	740	-	3.99e-06	TTTAGGTCG
155	MLOC_10278	HORVU.MOREX.r2.3HG0186980	760	768	-	3.99e-06	TTTAGGTCG
156	MLOC_10278	HORVU.MOREX.r2.3HG0193470	432	440	+	8.51e-06	TTTAGGTTG
157	MLOC_10278	HORVU.MOREX.r2.3HG0193830	1086	1094	-	3.99e-06	TTTAGGTCG
158	MLOC_10278	HORVU.MOREX.r2.3HG0196440	1052	1060	-	3.99e-06	TTTAGGTCG
159	MLOC_10278	HORVU.MOREX.r2.3HG0197790	641	649	-	8.51e-06	TTTAGGTTG
160	MLOC_10278	HORVU.MOREX.r2.3HG0199620	1490	1498	+	8.51e-06	TTTAGGTTG
161	MLOC_10278	HORVU.MOREX.r2.3HG0199690	1380	1388	+	3.99e-06	TTTAGGTCG
162	MLOC_10278	HORVU.MOREX.r2.3HG0200840	194	202	+	8.51e-06	TTTAGGTTG
163	MLOC_10278	HORVU.MOREX.r2.3HG0202510	649	657	+	3.99e-06	TTTAGGTCG
164	MLOC_10278	HORVU.MOREX.r2.3HG0217510	602	610	-	3.99e-06	TTTAGGTCG
165	MLOC_10278	HORVU.MOREX.r2.3HG0225050	1212	1220	-	8.51e-06	TTTAGGTTG
166	MLOC_10278	HORVU.MOREX.r2.3HG0227490	865	873	-	8.51e-06	TTTAGGTTG
167	MLOC_10278	HORVU.MOREX.r2.3HG0227930	599	607	-	3.99e-06	TTTAGGTCG
168	MLOC_10278	HORVU.MOREX.r2.3HG0240440	1419	1427	-	8.51e-06	TTTAGGTTG
169	MLOC_10278	HORVU.MOREX.r2.3HG0245200	171	179	-	8.51e-06	TTTAGGTTG
170	MLOC_10278	HORVU.MOREX.r2.3HG0245260	684	692	+	8.51e-06	TTTAGGTTG
171	MLOC_10278	HORVU.MOREX.r2.3HG0252570	387	395	+	3.99e-06	TTTAGGTCG
172	MLOC_10278	HORVU.MOREX.r2.3HG0252590	1062	1070	+	8.51e-06	TTTAGGTTG
173	MLOC_10278	HORVU.MOREX.r2.3HG0252690	312	320	-	8.51e-06	TTTAGGTTG
174	MLOC_10278	HORVU.MOREX.r2.3HG0253020	719	727	-	8.51e-06	TTTAGGTTG
175	MLOC_10278	HORVU.MOREX.r2.3HG0255020	351	359	+	8.51e-06	TTTAGGTTG
176	MLOC_10278	HORVU.MOREX.r2.3HG0259270	920	928	+	8.51e-06	TTTAGGTTG
177	MLOC_10278	HORVU.MOREX.r2.4HG0277610	833	841	-	8.51e-06	TTTAGGTTG
178	MLOC_10278	HORVU.MOREX.r2.4HG0283120	543	551	-	3.99e-06	TTTAGGTCG
179	MLOC_10278	HORVU.MOREX.r2.4HG0286540	2	10	-	8.51e-06	TTTAGGTTG
180	MLOC_10278	HORVU.MOREX.r2.4HG0292140	13	21	-	3.99e-06	TTTAGGTCG
181	MLOC_10278	HORVU.MOREX.r2.4HG0294410	290	298	-	3.99e-06	TTTAGGTCG
182	MLOC_10278	HORVU.MOREX.r2.4HG0315810	776	784	-	3.99e-06	TTTAGGTCG
183	MLOC_10278	HORVU.MOREX.r2.4HG0323160	23	31	-	8.51e-06	TTTAGGTTG
184	MLOC_10278	HORVU.MOREX.r2.4HG0324290	289	297	-	8.51e-06	TTTAGGTTG
185	MLOC_10278	HORVU.MOREX.r2.4HG0327720	918	926	-	3.99e-06	TTTAGGTCG
186	MLOC_10278	HORVU.MOREX.r2.4HG0329330	8	16	-	3.99e-06	TTTAGGTCG
187	MLOC_10278	HORVU.MOREX.r2.4HG0342310	682	690	+	8.51e-06	TTTAGGTTG
188	MLOC_10278	HORVU.MOREX.r2.5HG0349720	688	696	-	3.99e-06	TTTAGGTCG
189	MLOC_10278	HORVU.MOREX.r2.5HG0349720	98	106	-	8.51e-06	TTTAGGTTG
190	MLOC_10278	HORVU.MOREX.r2.5HG0350940	466	474	+	8.51e-06	TTTAGGTTG
191	MLOC_10278	HORVU.MOREX.r2.5HG0358800	1048	1056	+	3.99e-06	TTTAGGTCG
192	MLOC_10278	HORVU.MOREX.r2.5HG0371490	1222	1230	-	8.51e-06	TTTAGGTTG
193	MLOC_10278	HORVU.MOREX.r2.5HG0371740	106	114	+	8.51e-06	TTTAGGTTG
194	MLOC_10278	HORVU.MOREX.r2.5HG0379540	798	806	+	3.99e-06	TTTAGGTCG
195	MLOC_10278	HORVU.MOREX.r2.5HG0386190	549	557	-	8.51e-06	TTTAGGTTG
196	MLOC_10278	HORVU.MOREX.r2.5HG0396270	483	491	+	8.51e-06	TTTAGGTTG
197	MLOC_10278	HORVU.MOREX.r2.5HG0396270	727	735	-	8.51e-06	TTTAGGTTG
198	MLOC_10278	HORVU.MOREX.r2.5HG0404290	488	496	+	8.51e-06	TTTAGGTTG
199	MLOC_10278	HORVU.MOREX.r2.5HG0412580	419	427	-	8.51e-06	TTTAGGTTG
200	MLOC_10278	HORVU.MOREX.r2.5HG0417980	622	630	+	8.51e-06	TTTAGGTTG
201	MLOC_10278	HORVU.MOREX.r2.5HG0422020	170	178	-	8.51e-06	TTTAGGTTG
202	MLOC_10278	HORVU.MOREX.r2.5HG0424550	434	442	-	3.99e-06	TTTAGGTCG
203	MLOC_10278	HORVU.MOREX.r2.5HG0435660	1192	1200	+	3.99e-06	TTTAGGTCG
204	MLOC_10278	HORVU.MOREX.r2.5HG0437250	1360	1368	+	3.99e-06	TTTAGGTCG
205	MLOC_10278	HORVU.MOREX.r2.6HG0454200	473	481	-	8.51e-06	TTTAGGTTG
206	MLOC_10278	HORVU.MOREX.r2.6HG0466370	926	934	-	8.51e-06	TTTAGGTTG
207	MLOC_10278	HORVU.MOREX.r2.6HG0476400	200	208	+	3.99e-06	TTTAGGTCG
208	MLOC_10278	HORVU.MOREX.r2.6HG0479270	1146	1154	-	8.51e-06	TTTAGGTTG
209	MLOC_10278	HORVU.MOREX.r2.6HG0481710	220	228	-	3.99e-06	TTTAGGTCG
210	MLOC_10278	HORVU.MOREX.r2.6HG0496420	1261	1269	-	8.51e-06	TTTAGGTTG
211	MLOC_10278	HORVU.MOREX.r2.6HG0504210	813	821	-	3.99e-06	TTTAGGTCG
212	MLOC_10278	HORVU.MOREX.r2.7HG0528470	412	420	+	8.51e-06	TTTAGGTTG
213	MLOC_10278	HORVU.MOREX.r2.7HG0529040	46	54	-	8.51e-06	TTTAGGTTG
214	MLOC_10278	HORVU.MOREX.r2.7HG0542770	257	265	+	8.51e-06	TTTAGGTTG
215	MLOC_10278	HORVU.MOREX.r2.7HG0546970	775	783	+	3.99e-06	TTTAGGTCG
216	MLOC_10278	HORVU.MOREX.r2.7HG0560630	1266	1274	+	8.51e-06	TTTAGGTTG
217	MLOC_10278	HORVU.MOREX.r2.7HG0581220	359	367	-	8.51e-06	TTTAGGTTG
218	MLOC_10278	HORVU.MOREX.r2.7HG0582690	43	51	+	3.99e-06	TTTAGGTCG
219	MLOC_10278	HORVU.MOREX.r2.7HG0593390	329	337	+	8.51e-06	TTTAGGTTG
220	MLOC_10278	HORVU.MOREX.r2.7HG0593920	810	818	+	3.99e-06	TTTAGGTCG
221	MLOC_10278	HORVU.MOREX.r2.7HG0593920	847	855	-	3.99e-06	TTTAGGTCG
222	MLOC_10278	HORVU.MOREX.r2.7HG0594310	618	626	+	3.99e-06	TTTAGGTCG
223	MLOC_10278	HORVU.MOREX.r2.7HG0601070	844	852	+	8.51e-06	TTTAGGTTG
224	MLOC_10278	HORVU.MOREX.r2.7HG0604220	1134	1142	-	8.51e-06	TTTAGGTTG
225	MLOC_10278	HORVU.MOREX.r2.7HG0608870	254	262	-	8.51e-06	TTTAGGTTG
226	MLOC_10278	HORVU.MOREX.r2.7HG0610930	819	827	+	3.99e-06	TTTAGGTCG
227	MLOC_10278	HORVU.MOREX.r2.7HG0611910	591	599	+	3.99e-06	TTTAGGTCG
228	MLOC_10278	HORVU.MOREX.r2.7HG0612420	1019	1027	+	8.51e-06	TTTAGGTTG
229	MLOC_10278	HORVU.MOREX.r2.7HG0615620	557	565	+	8.51e-06	TTTAGGTTG
230	MLOC_10556	HORVU.MOREX.r2.1HG0002820	1050	1064	-	5.11e-06	TTTTTTTACCGTTGA
231	MLOC_10556	HORVU.MOREX.r2.1HG0003400	558	572	+	9.38e-06	ACTTGTGACCGTTGT
232	MLOC_10556	HORVU.MOREX.r2.1HG0009120	780	794	-	7.36e-06	AAATTATACCGTTAG
233	MLOC_10556	HORVU.MOREX.r2.1HG0011940	827	841	-	8.29e-06	AAATATAAACGTTGC
234	MLOC_10556	HORVU.MOREX.r2.1HG0017390	876	890	-	4.46e-06	GAATACAACCGTTAG
235	MLOC_10556	HORVU.MOREX.r2.1HG0019790	434	448	-	9.03e-06	AAACGTAGCCGTTGG
236	MLOC_10556	HORVU.MOREX.r2.1HG0023250	624	638	-	7.19e-06	ATAGCTAACCGTTAG
237	MLOC_10556	HORVU.MOREX.r2.1HG0023660	580	594	-	4.6e-06	TAACATAACCGTTAT
238	MLOC_10556	HORVU.MOREX.r2.1HG0042000	1243	1257	-	9.15e-06	TATAGTAGCCGTTGG
239	MLOC_10556	HORVU.MOREX.r2.1HG0042000	1283	1297	-	4.74e-06	TAACATGACCGTTGT
240	MLOC_10556	HORVU.MOREX.r2.1HG0045600	361	375	-	7.14e-07	AAATCTAACCGTTAT
241	MLOC_10556	HORVU.MOREX.r2.1HG0049620	430	444	-	2.88e-07	AAAAGTGACCGTTAC
242	MLOC_10556	HORVU.MOREX.r2.1HG0050980	546	560	-	8.83e-06	AAATGAGACCGTTGC
243	MLOC_10556	HORVU.MOREX.r2.1HG0055750	1007	1021	+	4.12e-06	AAATATGAACGTTGG
244	MLOC_10556	HORVU.MOREX.r2.1HG0057680	1232	1246	-	3.26e-07	ATATTTGACCGTTGA
245	MLOC_10556	HORVU.MOREX.r2.1HG0058590	1366	1380	-	9.63e-06	CTATATAGCCGTTGC
246	MLOC_10556	HORVU.MOREX.r2.1HG0058680	1345	1359	-	3.28e-06	AATTTTAGCCGTTGC
247	MLOC_10556	HORVU.MOREX.r2.1HG0075680	799	813	+	3.4e-06	TTTTTTAACCGTTGC
248	MLOC_10556	HORVU.MOREX.r2.1HG0075870	201	215	+	9.76e-06	GAAAACAACCGTTGG
249	MLOC_10556	HORVU.MOREX.r2.1HG0078080	27	41	-	2.18e-06	AGATGTTACCGTTGG
250	MLOC_10556	HORVU.MOREX.r2.2HG0083110	1328	1342	-	2.82e-06	AATAATGGCCGTTGC
251	MLOC_10556	HORVU.MOREX.r2.2HG0083710	1402	1416	-	4.96e-06	TCATGTAACCGTTAG
252	MLOC_10556	HORVU.MOREX.r2.2HG0085970	1344	1358	+	8.49e-06	CAATTCGACCGTTGG
253	MLOC_10556	HORVU.MOREX.r2.2HG0089180	1262	1276	-	6.2e-06	GGAAATGACCGTTGC
254	MLOC_10556	HORVU.MOREX.r2.2HG0091730	14	28	-	7.28e-06	GAATAGGACCGTTGG
255	MLOC_10556	HORVU.MOREX.r2.2HG0098160	1244	1258	-	3.91e-06	CGATTTGACCGTTGG
256	MLOC_10556	HORVU.MOREX.r2.2HG0101400	970	984	-	6.8e-06	TAAGATTACCGTTAC
257	MLOC_10556	HORVU.MOREX.r2.2HG0106210	461	475	+	4.52e-06	ATATATATCCGTTAG
258	MLOC_10556	HORVU.MOREX.r2.2HG0116070	853	867	-	3.91e-06	AGTTTTGACCGTTGT
259	MLOC_10556	HORVU.MOREX.r2.2HG0117510	1184	1198	+	9.66e-07	AAAAATAGCCGTTGG
260	MLOC_10556	HORVU.MOREX.r2.2HG0126240	171	185	-	6.43e-06	AAATCCAACCGTTAC
261	MLOC_10556	HORVU.MOREX.r2.2HG0128890	973	987	+	2.9e-06	AAAAATAACCGTTTG
262	MLOC_10556	HORVU.MOREX.r2.2HG0132470	880	894	-	5.24e-06	AATATTAGCCGTTGA
263	MLOC_10556	HORVU.MOREX.r2.2HG0143960	621	635	-	4.19e-06	AAAATTGGCCGTTGT
264	MLOC_10556	HORVU.MOREX.r2.2HG0147370	798	812	+	5.11e-06	AAATATAAACGTTGG
265	MLOC_10556	HORVU.MOREX.r2.2HG0147810	1453	1467	+	9.15e-06	TAATACTACCGTTGC
266	MLOC_10556	HORVU.MOREX.r2.2HG0149950	1331	1345	-	3.85e-06	GAATCTGACCGTTGT
267	MLOC_10556	HORVU.MOREX.r2.2HG0153560	624	638	-	8.72e-06	GAAAATGACCGTTTG
268	MLOC_10556	HORVU.MOREX.r2.2HG0155860	57	71	+	1.33e-06	TAAAATAACCGTTGT
269	MLOC_10556	HORVU.MOREX.r2.2HG0159860	852	866	+	1.79e-06	AAAAGTAGCCGTTAG
270	MLOC_10556	HORVU.MOREX.r2.2HG0160790	1012	1026	-	1.3e-06	TAATATAGCCGTTGG
271	MLOC_10556	HORVU.MOREX.r2.2HG0165390	50	64	-	6.6e-06	AAATGTGACCGTTTT
272	MLOC_10556	HORVU.MOREX.r2.2HG0166390	1358	1372	-	9.91e-06	CTTTATAGCCGTTGG
273	MLOC_10556	HORVU.MOREX.r2.3HG0188920	829	843	+	6.93e-08	AAATATGACCGTTGT
274	MLOC_10556	HORVU.MOREX.r2.3HG0191550	753	767	-	1.3e-06	ATTTATGGCCGTTAG
275	MLOC_10556	HORVU.MOREX.r2.3HG0198850	663	677	+	1.51e-06	AGTAATGACCGTTGG
276	MLOC_10556	HORVU.MOREX.r2.3HG0221550	812	826	+	5.53e-06	TAAAATGGCCGTTGT
277	MLOC_10556	HORVU.MOREX.r2.3HG0233380	1305	1319	-	4.13e-07	TAAAATAACCGTTAA
278	MLOC_10556	HORVU.MOREX.r2.3HG0233380	260	274	-	4.06e-06	ATTTTTAGCCGTTGG
279	MLOC_10556	HORVU.MOREX.r2.3HG0237480	1223	1237	+	1.07e-06	AAATGTTACCGTTGT
280	MLOC_10556	HORVU.MOREX.r2.3HG0238970	1059	1073	+	6.12e-06	AAGTATGACCGTTGA
281	MLOC_10556	HORVU.MOREX.r2.3HG0239610	593	607	+	7.93e-07	CAATGTGACCGTTGG
282	MLOC_10556	HORVU.MOREX.r2.3HG0241070	240	254	-	3.6e-06	GAAAGTTACCGTTGG
283	MLOC_10556	HORVU.MOREX.r2.3HG0241690	940	954	-	6.36e-06	AATTTTGACCGTTTC
284	MLOC_10556	HORVU.MOREX.r2.3HG0242260	205	219	-	7.54e-06	TGTTGTAACCGTTGA
285	MLOC_10556	HORVU.MOREX.r2.3HG0243030	252	266	-	4.83e-07	TAATTTGACCGTTGC
286	MLOC_10556	HORVU.MOREX.r2.3HG0243490	302	316	+	1.29e-08	AAATATAACCGTTAA
287	MLOC_10556	HORVU.MOREX.r2.3HG0244830	1413	1427	+	4.02e-07	AATTTTGACCGTTAT
288	MLOC_10556	HORVU.MOREX.r2.3HG0247350	1060	1074	-	4.74e-06	CTTTGTAACCGTTGG
289	MLOC_10556	HORVU.MOREX.r2.3HG0251300	334	348	+	2.58e-06	AGAATTAACCGTTAC
290	MLOC_10556	HORVU.MOREX.r2.3HG0252590	215	229	-	4.06e-06	ATATTCAACCGTTAG
291	MLOC_10556	HORVU.MOREX.r2.3HG0256920	860	874	-	4.13e-07	TAAAATAACCGTTAA
292	MLOC_10556	HORVU.MOREX.r2.3HG0270070	775	789	-	6.69e-06	AAATATTAACGTTAG
293	MLOC_10556	HORVU.MOREX.r2.3HG0270740	1436	1450	+	7.64e-06	AACTTTGACCGTTAT
294	MLOC_10556	HORVU.MOREX.r2.3HG0274590	190	204	-	1.17e-06	TTATTTGACCGTTGA
295	MLOC_10556	HORVU.MOREX.r2.3HG0274640	674	688	-	4.74e-06	CTAATTAACCGTTAA
296	MLOC_10556	HORVU.MOREX.r2.3HG0275630	571	585	+	4.81e-06	CAACATGACCGTTAC
297	MLOC_10556	HORVU.MOREX.r2.4HG0276080	1191	1205	+	3.99e-06	AAATAAGACCGTTGA
298	MLOC_10556	HORVU.MOREX.r2.4HG0281190	35	49	-	4.06e-06	ATTTTTAGCCGTTGG
299	MLOC_10556	HORVU.MOREX.r2.4HG0286920	625	639	-	7.19e-06	AAAATGAACCGTTGG
300	MLOC_10556	HORVU.MOREX.r2.4HG0287020	135	149	+	3.28e-06	AAATTCAACCGTTAC
301	MLOC_10556	HORVU.MOREX.r2.4HG0292510	1014	1028	+	9.76e-06	TAATTTAACCGTTTC
302	MLOC_10556	HORVU.MOREX.r2.4HG0304030	1346	1360	-	7.28e-06	AAAAATAACCGTTTT
303	MLOC_10556	HORVU.MOREX.r2.4HG0322150	1358	1372	-	7.28e-06	AAAAATAACCGTTTT
304	MLOC_10556	HORVU.MOREX.r2.4HG0325450	66	80	-	7.14e-07	AAATCTAACCGTTAT
305	MLOC_10556	HORVU.MOREX.r2.4HG0326690	557	571	-	4.12e-06	AAATATGAACGTTGG
306	MLOC_10556	HORVU.MOREX.r2.4HG0329060	984	998	-	6.8e-06	AGTTATTGCCGTTAG
307	MLOC_10556	HORVU.MOREX.r2.4HG0329390	404	418	+	9.54e-07	AAATACGACCGTTGG
308	MLOC_10556	HORVU.MOREX.r2.4HG0329390	520	534	+	4.66e-06	GTTTTTGACCGTTGC
309	MLOC_10556	HORVU.MOREX.r2.4HG0334030	309	323	-	1.39e-07	AATTTTGACCGTTAA
310	MLOC_10556	HORVU.MOREX.r2.4HG0337950	184	198	+	1.33e-06	CATTTTGACCGTTGG
311	MLOC_10556	HORVU.MOREX.r2.4HG0338570	365	379	-	6.9e-06	AAAACCAACCGTTAG
312	MLOC_10556	HORVU.MOREX.r2.4HG0342180	1345	1359	-	4.36e-06	GAATATAGCCGTTGC
313	MLOC_10556	HORVU.MOREX.r2.4HG0342790	1299	1313	-	8.39e-06	GCATGTGACCGTTGG
314	MLOC_10556	HORVU.MOREX.r2.4HG0344260	862	876	-	8.29e-06	AATCATGGCCGTTAC
315	MLOC_10556	HORVU.MOREX.r2.4HG0344560	990	1004	+	7.19e-06	TTTTTTGGCCGTTGG
316	MLOC_10556	HORVU.MOREX.r2.5HG0354920	979	993	-	2.82e-07	AAATCTAACCGTTAA
317	MLOC_10556	HORVU.MOREX.r2.5HG0363220	80	94	-	1.97e-06	TGAAATAACCGTTAG
318	MLOC_10556	HORVU.MOREX.r2.5HG0365110	298	312	+	9.15e-07	TTATATAACCGTTGC
319	MLOC_10556	HORVU.MOREX.r2.5HG0371490	1272	1286	+	6.51e-06	TTATCTTACCGTTGC
320	MLOC_10556	HORVU.MOREX.r2.5HG0378860	136	150	+	5.93e-06	ATTTTTAGCCGTTGA
321	MLOC_10556	HORVU.MOREX.r2.5HG0380260	654	668	-	4.12e-06	AAATATGAACGTTGG
322	MLOC_10556	HORVU.MOREX.r2.5HG0388980	1164	1178	+	2.28e-06	TAATTTGGCCGTTAA
323	MLOC_10556	HORVU.MOREX.r2.5HG0396920	107	121	+	9.91e-06	ATTTACAACCGTTAT
324	MLOC_10556	HORVU.MOREX.r2.5HG0404510	732	746	-	8.29e-06	ATTTATAACCGTTTA
325	MLOC_10556	HORVU.MOREX.r2.5HG0406350	721	735	-	9.03e-06	ATCTTTGACCGTTAA
326	MLOC_10556	HORVU.MOREX.r2.5HG0409870	768	782	+	3.8e-06	AAATGGAACCGTTAG
327	MLOC_10556	HORVU.MOREX.r2.5HG0410760	346	360	+	7.1e-06	ATCTATGACCGTTGA
328	MLOC_10556	HORVU.MOREX.r2.5HG0412410	214	228	-	3.18e-06	AAATGCGACCGTTAC
329	MLOC_10556	HORVU.MOREX.r2.5HG0414040	1260	1274	-	4.41e-06	TATTATAGCCGTTGC
330	MLOC_10556	HORVU.MOREX.r2.5HG0417620	784	798	+	9.91e-06	GAATTTAACCGTTTG
331	MLOC_10556	HORVU.MOREX.r2.5HG0418980	760	774	-	3.82e-08	AAATGTGACCGTTGG
332	MLOC_10556	HORVU.MOREX.r2.5HG0421140	505	519	-	7.28e-06	AAAAATAACCGTTTT
333	MLOC_10556	HORVU.MOREX.r2.5HG0422260	1201	1215	+	5.93e-06	ATATATTGCCGTTGT
334	MLOC_10556	HORVU.MOREX.r2.5HG0426530	863	877	+	7.28e-06	AAAAATAACCGTTTT
335	MLOC_10556	HORVU.MOREX.r2.6HG0451660	1235	1249	-	2.72e-06	AAACCTGACCGTTGG
336	MLOC_10556	HORVU.MOREX.r2.6HG0457490	1203	1217	+	7.95e-06	TAAGTTGACCGTTAT
337	MLOC_10556	HORVU.MOREX.r2.6HG0463260	240	254	-	4.81e-06	ATTTTTGGCCGTTGA
338	MLOC_10556	HORVU.MOREX.r2.6HG0473120	401	415	-	4.81e-06	TTTTGTTACCGTTAA
339	MLOC_10556	HORVU.MOREX.r2.6HG0475830	1353	1367	-	7.28e-06	AAAAATAACCGTTTT
340	MLOC_10556	HORVU.MOREX.r2.6HG0488720	739	753	-	8.83e-06	CTTTCTGACCGTTGA
341	MLOC_10556	HORVU.MOREX.r2.6HG0498680	968	982	-	1.57e-06	AAATCTAGCCGTTAG
342	MLOC_10556	HORVU.MOREX.r2.6HG0499920	783	797	+	8.29e-06	TATTACAACCGTTGA
343	MLOC_10556	HORVU.MOREX.r2.6HG0504200	296	310	-	6.6e-06	AAATCCGACCGTTGC
344	MLOC_10556	HORVU.MOREX.r2.6HG0506430	567	581	+	3.04e-06	AATTACGACCGTTGA
345	MLOC_10556	HORVU.MOREX.r2.6HG0509880	328	342	-	5.11e-06	TTTTTTTACCGTTGA
346	MLOC_10556	HORVU.MOREX.r2.6HG0511060	1227	1241	-	4.74e-06	AATGTTGACCGTTGA
347	MLOC_10556	HORVU.MOREX.r2.6HG0517070	624	638	+	8.39e-06	ATTGTTGACCGTTAC
348	MLOC_10556	HORVU.MOREX.r2.6HG0517080	778	792	-	1.54e-06	ATTATTGACCGTTAC
349	MLOC_10556	HORVU.MOREX.r2.7HG0528840	129	143	-	8.13e-07	AGATGTGACCGTTGG
350	MLOC_10556	HORVU.MOREX.r2.7HG0534100	477	491	-	1.63e-06	CAATGTGACCGTTGC
351	MLOC_10556	HORVU.MOREX.r2.7HG0535450	226	240	+	8.06e-06	AAATTAAACCGTTGA
352	MLOC_10556	HORVU.MOREX.r2.7HG0546890	596	610	+	7.36e-06	AAAAATATCCGTTGA
353	MLOC_10556	HORVU.MOREX.r2.7HG0550250	1236	1250	+	4.19e-06	AAAAGTAGCCGTTGC
354	MLOC_10556	HORVU.MOREX.r2.7HG0555030	1238	1252	-	4.74e-06	AATGTTGACCGTTGA
355	MLOC_10556	HORVU.MOREX.r2.7HG0556180	196	210	+	5.17e-06	GTTTATTACCGTTGA
356	MLOC_10556	HORVU.MOREX.r2.7HG0559940	1212	1226	-	4.31e-07	AAAACTGACCGTTGG
357	MLOC_10556	HORVU.MOREX.r2.7HG0560260	662	676	+	7.82e-07	ATATGTAACCGTTGC
358	MLOC_10556	HORVU.MOREX.r2.7HG0560800	618	632	-	8.18e-06	AATTTTTGCCGTTGT
359	MLOC_10556	HORVU.MOREX.r2.7HG0562190	790	804	+	9.03e-06	TTAAATAGCCGTTGC
360	MLOC_10556	HORVU.MOREX.r2.7HG0562560	1293	1307	+	3.4e-06	AAATTCGACCGTTGC
361	MLOC_10556	HORVU.MOREX.r2.7HG0563910	513	527	-	1.82e-06	AAAATTTACCGTTGT
362	MLOC_10556	HORVU.MOREX.r2.7HG0566050	255	269	+	6.43e-06	AAATCCAACCGTTAC
363	MLOC_10556	HORVU.MOREX.r2.7HG0566050	394	408	-	6.43e-06	TCATCTGACCGTTAG
364	MLOC_10556	HORVU.MOREX.r2.7HG0584370	409	423	-	6.69e-06	GTTTCTAACCGTTGG
365	MLOC_10556	HORVU.MOREX.r2.7HG0584730	232	246	-	9.38e-06	GTTACTGACCGTTGG
366	MLOC_10556	HORVU.MOREX.r2.7HG0584730	805	819	-	7.54e-06	GTTACTGACCGTTAG
367	MLOC_10556	HORVU.MOREX.r2.7HG0584730	964	978	-	9.38e-06	GTTACTGACCGTTGG
368	MLOC_10556	HORVU.MOREX.r2.7HG0586100	1014	1028	-	9.76e-06	CAAAGTTACCGTTGT
369	MLOC_10556	HORVU.MOREX.r2.7HG0588930	96	110	-	7.82e-07	GATTTTGACCGTTAG
370	MLOC_10556	HORVU.MOREX.r2.7HG0589820	68	82	-	1.93e-06	GAAAATAACCGTTAT
371	MLOC_10556	HORVU.MOREX.r2.7HG0605420	430	444	-	5.11e-06	AAATTCGACCGTTGT
372	MLOC_10556	HORVU.MOREX.r2.7HG0606310	902	916	-	7.28e-06	AAAAATAACCGTTTT
373	MLOC_10556	HORVU.MOREX.r2.7HG0611370	85	99	+	2.32e-07	AATTTTGACCGTTGA
374	MLOC_10556	HORVU.MOREX.r2.7HG0614200	1335	1349	-	7.28e-06	AAAAATAACCGTTTT
375	MLOC_10556	HORVU.MOREX.r2.7HG0617550	418	432	+	7.28e-06	TGTTTTTACCGTTGG
376	MLOC_10823	HORVU.MOREX.r2.1HG0002090	576	586	+	7.19e-06	GGATGTATCTA
377	MLOC_10823	HORVU.MOREX.r2.1HG0002090	602	612	-	7.19e-06	GGATGTATCTA
378	MLOC_10823	HORVU.MOREX.r2.1HG0002880	706	716	-	1.13e-06	GAATGTATCTA
379	MLOC_10823	HORVU.MOREX.r2.1HG0002880	751	761	-	1.13e-06	GAATGTATCTA
380	MLOC_10823	HORVU.MOREX.r2.1HG0003910	626	636	-	1.13e-06	GAATGTATCTA
381	MLOC_10823	HORVU.MOREX.r2.1HG0011040	213	223	-	7.19e-06	GGATGTATCTA
382	MLOC_10823	HORVU.MOREX.r2.1HG0012710	382	392	+	1.66e-06	CAATGTATCTG
383	MLOC_10823	HORVU.MOREX.r2.1HG0018140	1089	1099	-	8.53e-06	CGATGTACCTG
384	MLOC_10823	HORVU.MOREX.r2.1HG0030180	1283	1293	+	5.3e-07	GAATGTATCTG
385	MLOC_10823	HORVU.MOREX.r2.1HG0037760	156	166	+	9.49e-06	CAATGTATCTT
386	MLOC_10823	HORVU.MOREX.r2.1HG0038730	1302	1312	-	1.13e-06	GAATGTATCTA
387	MLOC_10823	HORVU.MOREX.r2.1HG0038750	862	872	+	1.13e-06	GAATGTATCTA
388	MLOC_10823	HORVU.MOREX.r2.1HG0040490	4	14	-	1.66e-06	CAATGTATCTG
389	MLOC_10823	HORVU.MOREX.r2.1HG0044480	884	894	+	1.13e-06	GAATGTATCTA
390	MLOC_10823	HORVU.MOREX.r2.1HG0048850	789	799	+	7.19e-06	GGATGTATCTA
391	MLOC_10823	HORVU.MOREX.r2.1HG0048850	815	825	-	7.19e-06	GGATGTATCTA
392	MLOC_10823	HORVU.MOREX.r2.1HG0050020	1253	1263	-	9.74e-06	CGATGTATCTG
393	MLOC_10823	HORVU.MOREX.r2.1HG0053440	896	906	+	7.47e-06	CAATGTATCTC
394	MLOC_10823	HORVU.MOREX.r2.1HG0058680	103	113	-	6.41e-06	AAATGTATCTA
395	MLOC_10823	HORVU.MOREX.r2.1HG0062100	860	870	+	1.13e-06	GAATGTATCTA
396	MLOC_10823	HORVU.MOREX.r2.1HG0062100	887	897	-	7.19e-06	GGATGTATCTA
397	MLOC_10823	HORVU.MOREX.r2.1HG0064590	369	379	-	8.31e-06	AAATGTACCTC
398	MLOC_10823	HORVU.MOREX.r2.1HG0064590	884	894	-	8.31e-06	AAATGTACCTC
399	MLOC_10823	HORVU.MOREX.r2.1HG0065180	1133	1143	+	6.41e-06	AAATGTATCTA
400	MLOC_10823	HORVU.MOREX.r2.1HG0066410	316	326	+	1.13e-06	GAATGTATCTA
401	MLOC_10823	HORVU.MOREX.r2.1HG0070940	104	114	-	1.13e-06	GAATGTATCTA
402	MLOC_10823	HORVU.MOREX.r2.1HG0074960	341	351	+	1.13e-06	GAATGTATCTA
403	MLOC_10823	HORVU.MOREX.r2.1HG0074960	367	377	-	7.19e-06	GGATGTATCTA
404	MLOC_10823	HORVU.MOREX.r2.1HG0078240	963	973	-	5.69e-06	AAATGTACCTA
405	MLOC_10823	HORVU.MOREX.r2.2HG0080330	540	550	+	2.47e-06	AAATGTACCTG
406	MLOC_10823	HORVU.MOREX.r2.2HG0080650	223	233	-	7.47e-06	CAATGTATCTC
407	MLOC_10823	HORVU.MOREX.r2.2HG0083010	907	917	+	2.48e-07	GAATGTACCTG
408	MLOC_10823	HORVU.MOREX.r2.2HG0083910	317	327	+	7.19e-06	GGATGTATCTA
409	MLOC_10823	HORVU.MOREX.r2.2HG0083940	503	513	-	7.19e-06	GGATGTATCTA
410	MLOC_10823	HORVU.MOREX.r2.2HG0083960	789	799	-	5.69e-06	GGATGTATCTG
411	MLOC_10823	HORVU.MOREX.r2.2HG0085920	155	165	+	2.48e-07	GAATGTACCTG
412	MLOC_10823	HORVU.MOREX.r2.2HG0086830	924	934	+	7.19e-06	GGATGTATCTA
413	MLOC_10823	HORVU.MOREX.r2.2HG0086830	947	957	-	1.13e-06	GAATGTATCTA
414	MLOC_10823	HORVU.MOREX.r2.2HG0087460	1092	1102	-	6.41e-06	AAATGTATCTA
415	MLOC_10823	HORVU.MOREX.r2.2HG0088540	623	633	-	6.41e-06	AAATGTATCTA
416	MLOC_10823	HORVU.MOREX.r2.2HG0089810	107	117	-	7.19e-06	GGATGTATCTA
417	MLOC_10823	HORVU.MOREX.r2.2HG0091890	578	588	+	7.19e-06	GGATGTATCTA
418	MLOC_10823	HORVU.MOREX.r2.2HG0091890	604	614	-	7.19e-06	GGATGTATCTA
419	MLOC_10823	HORVU.MOREX.r2.2HG0096210	243	253	+	1.13e-06	GAATGTATCTA
420	MLOC_10823	HORVU.MOREX.r2.2HG0098590	1020	1030	+	5.69e-06	GGATGTATCTG
421	MLOC_10823	HORVU.MOREX.r2.2HG0102300	915	925	+	1.13e-06	GAATGTATCTA
422	MLOC_10823	HORVU.MOREX.r2.2HG0102300	941	951	-	6.41e-06	TAATGTATCTA
423	MLOC_10823	HORVU.MOREX.r2.2HG0103700	1378	1388	-	8.31e-06	CAATGTACCTT
424	MLOC_10823	HORVU.MOREX.r2.2HG0103700	311	321	+	2.47e-06	TAATGTACCTG
425	MLOC_10823	HORVU.MOREX.r2.2HG0129730	471	481	+	3.67e-06	AAATGTATCTG
426	MLOC_10823	HORVU.MOREX.r2.2HG0134330	1013	1023	-	9.49e-06	AAATGTATCTC
427	MLOC_10823	HORVU.MOREX.r2.2HG0134360	617	627	+	7.19e-06	GGATGTATCTA
428	MLOC_10823	HORVU.MOREX.r2.2HG0134360	793	803	-	3.99e-06	CAATGTATCTA
429	MLOC_10823	HORVU.MOREX.r2.2HG0135640	348	358	-	3.99e-06	CAATGTATCTA
430	MLOC_10823	HORVU.MOREX.r2.2HG0142330	664	674	+	3.67e-06	AAATGTATCTG
431	MLOC_10823	HORVU.MOREX.r2.2HG0143770	1050	1060	-	1.13e-06	GAATGTATCTA
432	MLOC_10823	HORVU.MOREX.r2.2HG0147230	1098	1108	-	4.27e-06	GAATGTACCTT
433	MLOC_10823	HORVU.MOREX.r2.2HG0147750	460	470	+	1.13e-06	GAATGTATCTA
434	MLOC_10823	HORVU.MOREX.r2.2HG0147750	486	496	-	7.19e-06	GGATGTATCTA
435	MLOC_10823	HORVU.MOREX.r2.2HG0147940	133	143	+	6.41e-06	TAATGTATCTA
436	MLOC_10823	HORVU.MOREX.r2.2HG0149480	711	721	+	1.13e-06	GAATGTATCTA
437	MLOC_10823	HORVU.MOREX.r2.2HG0149480	738	748	-	6.41e-06	AAATGTATCTA
438	MLOC_10823	HORVU.MOREX.r2.2HG0154160	161	171	-	5.69e-06	TAATGTACCTA
439	MLOC_10823	HORVU.MOREX.r2.2HG0154720	288	298	+	1.13e-06	GAATGTATCTA
440	MLOC_10823	HORVU.MOREX.r2.2HG0156400	876	886	+	6.41e-06	TAATGTATCTA
441	MLOC_10823	HORVU.MOREX.r2.2HG0157790	1183	1193	-	7.19e-06	GGATGTATCTA
442	MLOC_10823	HORVU.MOREX.r2.2HG0161470	21	31	-	7.19e-06	GGATGTATCTA
443	MLOC_10823	HORVU.MOREX.r2.2HG0161770	88	98	+	6.41e-06	TAATGTATCTA
444	MLOC_10823	HORVU.MOREX.r2.2HG0162910	473	483	+	1.13e-06	GAATGTATCTA
445	MLOC_10823	HORVU.MOREX.r2.2HG0162910	499	509	-	1.13e-06	GAATGTATCTA
446	MLOC_10823	HORVU.MOREX.r2.2HG0165090	1041	1051	+	1.13e-06	GAATGTATCTA
447	MLOC_10823	HORVU.MOREX.r2.2HG0165980	543	553	-	2.48e-07	GAATGTACCTG
448	MLOC_10823	HORVU.MOREX.r2.2HG0167200	824	834	-	7.19e-06	GGATGTATCTA
449	MLOC_10823	HORVU.MOREX.r2.2HG0167470	711	721	-	6.41e-06	AAATGTATCTA
450	MLOC_10823	HORVU.MOREX.r2.2HG0167800	551	561	-	7.19e-06	GGATGTATCTA
451	MLOC_10823	HORVU.MOREX.r2.2HG0167920	1004	1014	+	1.66e-06	CAATGTATCTG
452	MLOC_10823	HORVU.MOREX.r2.2HG0171910	317	327	-	3.67e-06	TAATGTATCTG
453	MLOC_10823	HORVU.MOREX.r2.2HG0173080	1077	1087	+	2.75e-06	GAATGTATCTC
454	MLOC_10823	HORVU.MOREX.r2.3HG0182900	793	803	-	7.19e-06	GGATGTATCTA
455	MLOC_10823	HORVU.MOREX.r2.3HG0183910	116	126	+	6.41e-06	AAATGTATCTA
456	MLOC_10823	HORVU.MOREX.r2.3HG0183910	142	152	-	1.13e-06	GAATGTATCTA
457	MLOC_10823	HORVU.MOREX.r2.3HG0183950	1324	1334	+	1.13e-06	GAATGTATCTA
458	MLOC_10823	HORVU.MOREX.r2.3HG0183990	4	14	+	7.19e-06	GGATGTATCTA
459	MLOC_10823	HORVU.MOREX.r2.3HG0184840	441	451	+	6.41e-06	TAATGTATCTA
460	MLOC_10823	HORVU.MOREX.r2.3HG0188920	990	1000	-	1.38e-06	CAATGTACCTG
461	MLOC_10823	HORVU.MOREX.r2.3HG0194140	142	152	-	3.99e-06	CAATGTATCTA
462	MLOC_10823	HORVU.MOREX.r2.3HG0197520	22	32	+	6.41e-06	TAATGTATCTA
463	MLOC_10823	HORVU.MOREX.r2.3HG0198380	104	114	+	7.19e-06	GGATGTATCTA
464	MLOC_10823	HORVU.MOREX.r2.3HG0199620	1227	1237	-	3.03e-06	CAATGTACCTA
465	MLOC_10823	HORVU.MOREX.r2.3HG0199620	1288	1298	+	5.69e-06	TAATGTACCTA
466	MLOC_10823	HORVU.MOREX.r2.3HG0204520	378	388	+	7.19e-06	GGATGTATCTA
467	MLOC_10823	HORVU.MOREX.r2.3HG0205260	126	136	-	1.66e-06	CAATGTATCTG
468	MLOC_10823	HORVU.MOREX.r2.3HG0206780	1078	1088	+	1.13e-06	GAATGTATCTA
469	MLOC_10823	HORVU.MOREX.r2.3HG0211270	803	813	+	1.13e-06	GAATGTATCTA
470	MLOC_10823	HORVU.MOREX.r2.3HG0211270	830	840	-	1.13e-06	GAATGTATCTA
471	MLOC_10823	HORVU.MOREX.r2.3HG0213090	970	980	-	6.41e-06	AAATGTATCTA
472	MLOC_10823	HORVU.MOREX.r2.3HG0214040	505	515	+	7.19e-06	GGATGTATCTA
473	MLOC_10823	HORVU.MOREX.r2.3HG0215170	1226	1236	-	9.49e-06	CAATGTATCTT
474	MLOC_10823	HORVU.MOREX.r2.3HG0225300	1009	1019	+	6.41e-06	AAATGTATCTA
475	MLOC_10823	HORVU.MOREX.r2.3HG0225590	15	25	+	6.41e-06	TAATGTATCTA
476	MLOC_10823	HORVU.MOREX.r2.3HG0226830	900	910	+	6.41e-06	AAATGTATCTA
477	MLOC_10823	HORVU.MOREX.r2.3HG0226830	927	937	-	1.13e-06	GAATGTATCTA
478	MLOC_10823	HORVU.MOREX.r2.3HG0233160	717	727	+	7.19e-06	GGATGTATCTA
479	MLOC_10823	HORVU.MOREX.r2.3HG0233160	743	753	-	1.13e-06	GAATGTATCTA
480	MLOC_10823	HORVU.MOREX.r2.3HG0233160	772	782	-	1.13e-06	GAATGTATCTA
481	MLOC_10823	HORVU.MOREX.r2.3HG0237080	1164	1174	-	3.67e-06	AAATGTATCTG
482	MLOC_10823	HORVU.MOREX.r2.3HG0238340	859	869	+	6.66e-06	GGATGTACCTA
483	MLOC_10823	HORVU.MOREX.r2.3HG0238630	318	328	-	4.49e-06	GGATGTACCTG
484	MLOC_10823	HORVU.MOREX.r2.3HG0240330	512	522	-	1.66e-06	CAATGTATCTG
485	MLOC_10823	HORVU.MOREX.r2.3HG0242160	1166	1176	+	1.13e-06	GAATGTATCTA
486	MLOC_10823	HORVU.MOREX.r2.3HG0242160	1192	1202	-	6.41e-06	AAATGTATCTA
487	MLOC_10823	HORVU.MOREX.r2.3HG0243950	590	600	-	2.47e-06	AAATGTACCTG
488	MLOC_10823	HORVU.MOREX.r2.3HG0244090	416	426	+	2.47e-06	TAATGTACCTG
489	MLOC_10823	HORVU.MOREX.r2.3HG0244970	1288	1298	-	5.3e-07	GAATGTATCTG
490	MLOC_10823	HORVU.MOREX.r2.3HG0248170	658	668	+	1.13e-06	GAATGTATCTA
491	MLOC_10823	HORVU.MOREX.r2.3HG0248170	685	695	-	1.13e-06	GAATGTATCTA
492	MLOC_10823	HORVU.MOREX.r2.3HG0257340	107	117	-	8.31e-06	AAATGTACCTC
493	MLOC_10823	HORVU.MOREX.r2.3HG0257390	846	856	+	1.13e-06	GAATGTATCTA
494	MLOC_10823	HORVU.MOREX.r2.3HG0265650	652	662	+	7.19e-06	GGATGTATCTA
495	MLOC_10823	HORVU.MOREX.r2.3HG0265650	678	688	-	6.41e-06	AAATGTATCTA
496	MLOC_10823	HORVU.MOREX.r2.3HG0269280	572	582	+	7.19e-06	GGATGTATCTA
497	MLOC_10823	HORVU.MOREX.r2.3HG0269280	599	609	-	1.13e-06	GAATGTATCTA
498	MLOC_10823	HORVU.MOREX.r2.3HG0272000	686	696	-	7.19e-06	GGATGTATCTA
499	MLOC_10823	HORVU.MOREX.r2.3HG0272000	766	776	+	7.19e-06	GGATGTATCTA
500	MLOC_10823	HORVU.MOREX.r2.3HG0272000	793	803	-	1.13e-06	GAATGTATCTA
501	MLOC_10823	HORVU.MOREX.r2.3HG0272560	365	375	-	7.19e-06	GGATGTATCTA
502	MLOC_10823	HORVU.MOREX.r2.3HG0274630	1000	1010	+	7.19e-06	GGATGTATCTA
503	MLOC_10823	HORVU.MOREX.r2.3HG0274630	1026	1036	-	1.13e-06	GAATGTATCTA
504	MLOC_10823	HORVU.MOREX.r2.4HG0277950	223	233	-	1.38e-06	CAATGTACCTG
505	MLOC_10823	HORVU.MOREX.r2.4HG0279190	188	198	+	7.47e-06	CAATGTATCTC
506	MLOC_10823	HORVU.MOREX.r2.4HG0279720	47	57	+	9.49e-06	AAATGTATCTC
507	MLOC_10823	HORVU.MOREX.r2.4HG0281070	501	511	-	5.69e-06	TAATGTACCTA
508	MLOC_10823	HORVU.MOREX.r2.4HG0284690	722	732	-	6.41e-06	AAATGTATCTA
509	MLOC_10823	HORVU.MOREX.r2.4HG0287960	1229	1239	-	9.49e-06	AAATGTATCTC
510	MLOC_10823	HORVU.MOREX.r2.4HG0288670	908	918	+	5.69e-06	TAATGTACCTA
511	MLOC_10823	HORVU.MOREX.r2.4HG0288930	722	732	-	5.69e-06	TAATGTACCTA
512	MLOC_10823	HORVU.MOREX.r2.4HG0289010	147	157	-	3.99e-06	CAATGTATCTA
513	MLOC_10823	HORVU.MOREX.r2.4HG0292000	189	199	-	6.41e-06	AAATGTATCTA
514	MLOC_10823	HORVU.MOREX.r2.4HG0309820	1209	1219	-	7.19e-06	GGATGTATCTA
515	MLOC_10823	HORVU.MOREX.r2.4HG0315010	231	241	+	4.81e-06	GAATGTATCTT
516	MLOC_10823	HORVU.MOREX.r2.4HG0315500	1248	1258	+	1.13e-06	GAATGTATCTA
517	MLOC_10823	HORVU.MOREX.r2.4HG0319810	138	148	-	5.69e-06	GGATGTATCTG
518	MLOC_10823	HORVU.MOREX.r2.4HG0321920	71	81	+	7.19e-06	GGATGTATCTA
519	MLOC_10823	HORVU.MOREX.r2.4HG0322690	674	684	-	9.49e-06	CAATGTATCTT
520	MLOC_10823	HORVU.MOREX.r2.4HG0327560	922	932	-	1.66e-06	CAATGTATCTG
521	MLOC_10823	HORVU.MOREX.r2.4HG0330530	221	231	-	1.66e-06	CAATGTATCTG
522	MLOC_10823	HORVU.MOREX.r2.4HG0337970	601	611	+	6.41e-06	AAATGTATCTA
523	MLOC_10823	HORVU.MOREX.r2.4HG0339100	606	616	-	4.81e-06	GAATGTATCTT
524	MLOC_10823	HORVU.MOREX.r2.4HG0340290	22	32	-	1.13e-06	GAATGTATCTA
525	MLOC_10823	HORVU.MOREX.r2.5HG0354250	626	636	-	7.19e-06	GGATGTATCTA
526	MLOC_10823	HORVU.MOREX.r2.5HG0355070	274	284	-	6.41e-06	AAATGTATCTA
527	MLOC_10823	HORVU.MOREX.r2.5HG0356770	102	112	+	1.13e-06	GAATGTATCTA
528	MLOC_10823	HORVU.MOREX.r2.5HG0358020	146	156	-	1.13e-06	GAATGTATCTA
529	MLOC_10823	HORVU.MOREX.r2.5HG0366620	511	521	+	7.19e-06	GGATGTATCTA
530	MLOC_10823	HORVU.MOREX.r2.5HG0366620	537	547	-	7.19e-06	GGATGTATCTA
531	MLOC_10823	HORVU.MOREX.r2.5HG0366870	248	258	-	6.41e-06	AAATGTATCTA
532	MLOC_10823	HORVU.MOREX.r2.5HG0376230	508	518	+	1.91e-06	GAATGTACCTC
533	MLOC_10823	HORVU.MOREX.r2.5HG0380830	1153	1163	+	7.19e-06	GGATGTATCTA
534	MLOC_10823	HORVU.MOREX.r2.5HG0383660	512	522	+	6.41e-06	AAATGTATCTA
535	MLOC_10823	HORVU.MOREX.r2.5HG0384710	1030	1040	+	6.41e-06	AAATGTATCTA
536	MLOC_10823	HORVU.MOREX.r2.5HG0389040	914	924	+	8.31e-06	CAATGTACCTT
537	MLOC_10823	HORVU.MOREX.r2.5HG0389580	1183	1193	-	7.19e-06	GGATGTATCTA
538	MLOC_10823	HORVU.MOREX.r2.5HG0389580	411	421	+	3.03e-06	CAATGTACCTA
539	MLOC_10823	HORVU.MOREX.r2.5HG0394410	1404	1414	-	5.69e-06	AAATGTACCTA
540	MLOC_10823	HORVU.MOREX.r2.5HG0395650	1076	1086	-	7.19e-06	GGATGTATCTA
541	MLOC_10823	HORVU.MOREX.r2.5HG0401530	646	656	+	6.41e-06	AAATGTATCTA
542	MLOC_10823	HORVU.MOREX.r2.5HG0401530	673	683	-	6.41e-06	AAATGTATCTA
543	MLOC_10823	HORVU.MOREX.r2.5HG0406370	453	463	+	7.19e-06	GGATGTATCTA
544	MLOC_10823	HORVU.MOREX.r2.5HG0406420	980	990	-	8.31e-06	AAATGTACCTC
545	MLOC_10823	HORVU.MOREX.r2.5HG0408440	1297	1307	-	9.49e-06	CAATGTATCTT
546	MLOC_10823	HORVU.MOREX.r2.5HG0410370	783	793	+	7.19e-06	GGATGTATCTA
547	MLOC_10823	HORVU.MOREX.r2.5HG0410370	809	819	-	7.19e-06	GGATGTATCTA
548	MLOC_10823	HORVU.MOREX.r2.5HG0410900	1440	1450	+	2.47e-06	TAATGTACCTG
549	MLOC_10823	HORVU.MOREX.r2.5HG0412140	717	727	-	1.13e-06	GAATGTATCTA
550	MLOC_10823	HORVU.MOREX.r2.5HG0412530	205	215	-	1.13e-06	GAATGTATCTA
551	MLOC_10823	HORVU.MOREX.r2.5HG0413410	914	924	+	1.13e-06	GAATGTATCTA
552	MLOC_10823	HORVU.MOREX.r2.5HG0413410	941	951	-	1.13e-06	GAATGTATCTA
553	MLOC_10823	HORVU.MOREX.r2.5HG0413920	442	452	+	5.69e-06	AAATGTACCTA
554	MLOC_10823	HORVU.MOREX.r2.5HG0418250	561	571	-	1.13e-06	GAATGTATCTA
555	MLOC_10823	HORVU.MOREX.r2.5HG0418250	963	973	-	6.41e-06	AAATGTATCTA
556	MLOC_10823	HORVU.MOREX.r2.5HG0420850	452	462	-	6.66e-06	GGATGTACCTA
557	MLOC_10823	HORVU.MOREX.r2.5HG0431810	1085	1095	-	3.67e-06	AAATGTATCTG
558	MLOC_10823	HORVU.MOREX.r2.5HG0433980	461	471	-	7.19e-06	GGATGTATCTA
559	MLOC_10823	HORVU.MOREX.r2.5HG0442700	736	746	+	6.41e-06	TAATGTATCTA
560	MLOC_10823	HORVU.MOREX.r2.5HG0442930	376	386	+	2.75e-06	GAATGTATCTC
561	MLOC_10823	HORVU.MOREX.r2.5HG0446210	983	993	-	1.13e-06	GAATGTATCTA
562	MLOC_10823	HORVU.MOREX.r2.6HG0449080	1279	1289	+	1.13e-06	GAATGTATCTA
563	MLOC_10823	HORVU.MOREX.r2.6HG0451340	389	399	+	2.48e-07	GAATGTACCTG
564	MLOC_10823	HORVU.MOREX.r2.6HG0451750	259	269	+	9.49e-06	AAATGTATCTC
565	MLOC_10823	HORVU.MOREX.r2.6HG0455400	1054	1064	+	6.41e-06	AAATGTATCTA
566	MLOC_10823	HORVU.MOREX.r2.6HG0455400	1063	1073	-	7.19e-06	GGATGTATCTA
567	MLOC_10823	HORVU.MOREX.r2.6HG0455440	150	160	+	6.41e-06	AAATGTATCTA
568	MLOC_10823	HORVU.MOREX.r2.6HG0457580	1017	1027	-	6.41e-06	AAATGTATCTA
569	MLOC_10823	HORVU.MOREX.r2.6HG0457580	991	1001	+	7.19e-06	GGATGTATCTA
570	MLOC_10823	HORVU.MOREX.r2.6HG0457730	881	891	-	1.13e-06	GAATGTATCTA
571	MLOC_10823	HORVU.MOREX.r2.6HG0460130	698	708	+	9.74e-06	CGATGTATCTG
572	MLOC_10823	HORVU.MOREX.r2.6HG0461010	902	912	+	7.19e-06	GGATGTATCTA
573	MLOC_10823	HORVU.MOREX.r2.6HG0461010	928	938	-	1.13e-06	GAATGTATCTA
574	MLOC_10823	HORVU.MOREX.r2.6HG0461770	513	523	-	9.49e-06	CAATGTATCTT
575	MLOC_10823	HORVU.MOREX.r2.6HG0463250	388	398	+	1.13e-06	GAATGTATCTA
576	MLOC_10823	HORVU.MOREX.r2.6HG0469130	373	383	-	9.49e-06	TAATGTATCTC
577	MLOC_10823	HORVU.MOREX.r2.6HG0472330	679	689	-	7.19e-06	GGATGTATCTA
578	MLOC_10823	HORVU.MOREX.r2.6HG0475760	783	793	+	4.81e-06	GAATGTATCTT
579	MLOC_10823	HORVU.MOREX.r2.6HG0476400	428	438	+	7.19e-06	GGATGTATCTA
580	MLOC_10823	HORVU.MOREX.r2.6HG0476400	454	464	-	7.19e-06	GGATGTATCTA
581	MLOC_10823	HORVU.MOREX.r2.6HG0476410	512	522	-	8.31e-06	CAATGTACCTT
582	MLOC_10823	HORVU.MOREX.r2.6HG0477620	678	688	-	6.41e-06	AAATGTATCTA
583	MLOC_10823	HORVU.MOREX.r2.6HG0480030	1095	1105	+	1.13e-06	GAATGTATCTA
584	MLOC_10823	HORVU.MOREX.r2.6HG0486260	550	560	+	9.49e-06	AAATGTATCTC
585	MLOC_10823	HORVU.MOREX.r2.6HG0489840	1271	1281	+	1.13e-06	GAATGTATCTA
586	MLOC_10823	HORVU.MOREX.r2.6HG0498220	1151	1161	+	7.19e-06	GGATGTATCTA
587	MLOC_10823	HORVU.MOREX.r2.6HG0498220	1178	1188	-	1.13e-06	GAATGTATCTA
588	MLOC_10823	HORVU.MOREX.r2.6HG0498220	716	726	+	7.19e-06	GGATGTATCTA
589	MLOC_10823	HORVU.MOREX.r2.6HG0498220	742	752	-	7.19e-06	GGATGTATCTA
590	MLOC_10823	HORVU.MOREX.r2.6HG0503980	621	631	+	5.3e-07	GAATGTATCTG
591	MLOC_10823	HORVU.MOREX.r2.6HG0510490	176	186	+	6.41e-06	AAATGTATCTA
592	MLOC_10823	HORVU.MOREX.r2.6HG0510550	134	144	+	1.13e-06	GAATGTATCTA
593	MLOC_10823	HORVU.MOREX.r2.6HG0510550	160	170	-	7.19e-06	GGATGTATCTA
594	MLOC_10823	HORVU.MOREX.r2.6HG0511990	158	168	+	7.19e-06	GGATGTATCTA
595	MLOC_10823	HORVU.MOREX.r2.6HG0511990	184	194	-	7.19e-06	GGATGTATCTA
596	MLOC_10823	HORVU.MOREX.r2.6HG0512950	878	888	+	6.41e-06	AAATGTATCTA
597	MLOC_10823	HORVU.MOREX.r2.6HG0518230	27	37	+	7.19e-06	GGATGTATCTA
598	MLOC_10823	HORVU.MOREX.r2.6HG0525200	1292	1302	-	4.81e-06	GAATGTATCTT
599	MLOC_10823	HORVU.MOREX.r2.7HG0530540	1105	1115	+	1.13e-06	GAATGTATCTA
600	MLOC_10823	HORVU.MOREX.r2.7HG0530540	1131	1141	-	1.13e-06	GAATGTATCTA
601	MLOC_10823	HORVU.MOREX.r2.7HG0530540	270	280	+	9.49e-06	AAATGTATCTC
602	MLOC_10823	HORVU.MOREX.r2.7HG0532730	985	995	+	6.41e-06	AAATGTATCTA
603	MLOC_10823	HORVU.MOREX.r2.7HG0538650	740	750	+	3.67e-06	AAATGTATCTG
604	MLOC_10823	HORVU.MOREX.r2.7HG0548470	1124	1134	+	6.41e-06	TAATGTATCTA
605	MLOC_10823	HORVU.MOREX.r2.7HG0550850	350	360	+	6.41e-06	AAATGTATCTA
606	MLOC_10823	HORVU.MOREX.r2.7HG0550850	835	845	+	1.13e-06	GAATGTATCTA
607	MLOC_10823	HORVU.MOREX.r2.7HG0550850	862	872	-	6.41e-06	AAATGTATCTA
608	MLOC_10823	HORVU.MOREX.r2.7HG0554980	1224	1234	+	9.49e-06	AAATGTATCTC
609	MLOC_10823	HORVU.MOREX.r2.7HG0555030	40	50	+	4.27e-06	GAATGTACCTT
610	MLOC_10823	HORVU.MOREX.r2.7HG0555770	471	481	-	9.49e-06	AAATGTATCTC
611	MLOC_10823	HORVU.MOREX.r2.7HG0557080	861	871	+	1.13e-06	GAATGTATCTA
612	MLOC_10823	HORVU.MOREX.r2.7HG0559870	712	722	-	5.3e-07	GAATGTATCTG
613	MLOC_10823	HORVU.MOREX.r2.7HG0562030	129	139	+	1.13e-06	GAATGTATCTA
614	MLOC_10823	HORVU.MOREX.r2.7HG0563910	13	23	-	3.67e-06	TAATGTATCTG
615	MLOC_10823	HORVU.MOREX.r2.7HG0563910	944	954	+	1.13e-06	GAATGTATCTA
616	MLOC_10823	HORVU.MOREX.r2.7HG0563910	971	981	-	6.41e-06	AAATGTATCTA
617	MLOC_10823	HORVU.MOREX.r2.7HG0583610	930	940	-	7.19e-06	GGATGTATCTA
618	MLOC_10823	HORVU.MOREX.r2.7HG0587410	777	787	-	3.99e-06	CAATGTATCTA
619	MLOC_10823	HORVU.MOREX.r2.7HG0587470	316	326	-	3.99e-06	CAATGTATCTA
620	MLOC_10823	HORVU.MOREX.r2.7HG0587680	786	796	-	6.41e-06	AAATGTATCTA
621	MLOC_10823	HORVU.MOREX.r2.7HG0588730	1377	1387	+	3.03e-06	CAATGTACCTA
622	MLOC_10823	HORVU.MOREX.r2.7HG0590040	586	596	+	1.13e-06	GAATGTATCTA
623	MLOC_10823	HORVU.MOREX.r2.7HG0592010	200	210	+	4.49e-06	GGATGTACCTG
624	MLOC_10823	HORVU.MOREX.r2.7HG0597050	183	193	+	6.66e-06	GGATGTACCTA
625	MLOC_10823	HORVU.MOREX.r2.7HG0599440	398	408	+	7.19e-06	GGATGTATCTA
626	MLOC_10823	HORVU.MOREX.r2.7HG0599440	425	435	-	1.13e-06	GAATGTATCTA
627	MLOC_10823	HORVU.MOREX.r2.7HG0616030	280	290	-	3.67e-06	TAATGTATCTG
628	MLOC_10823	HORVU.MOREX.r2.7HG0617650	305	315	+	8.31e-06	AAATGTACCTC
629	MLOC_10823	HORVU.MOREX.r2.7HG0622710	652	662	+	8.11e-07	GAATGTACCTA
630	MLOC_10987	HORVU.MOREX.r2.1HG0012390	954	968	+	9.2e-06	ATCTGCCCCAGTTAC
631	MLOC_10987	HORVU.MOREX.r2.1HG0013700	44	58	-	2.24e-06	ACCTCCTCCAGATGC
632	MLOC_10987	HORVU.MOREX.r2.1HG0026610	162	176	+	4.56e-06	ACCTACCCCATATGT
633	MLOC_10987	HORVU.MOREX.r2.1HG0031700	809	823	+	9.2e-06	ATCTTCACCAGTTAT
634	MLOC_10987	HORVU.MOREX.r2.1HG0034700	1017	1031	+	7.96e-06	AACTTCACCAAATGA
635	MLOC_10987	HORVU.MOREX.r2.1HG0044790	1120	1134	-	1.27e-06	AACTGCACCAGATGA
636	MLOC_10987	HORVU.MOREX.r2.1HG0044930	926	940	+	3.48e-06	CCCTCCCCCAGATCC
637	MLOC_10987	HORVU.MOREX.r2.1HG0047620	1020	1034	+	6.01e-06	GCCGGCACCAGATGT
638	MLOC_10987	HORVU.MOREX.r2.1HG0055890	1064	1078	-	2.26e-07	ACCTCCACCAGATCC
639	MLOC_10987	HORVU.MOREX.r2.1HG0056670	403	417	-	9.59e-06	ACCTCCACTATATAT
640	MLOC_10987	HORVU.MOREX.r2.1HG0066750	1437	1451	+	9.07e-06	ACCTCCCCCAGGCGA
641	MLOC_10987	HORVU.MOREX.r2.1HG0070390	806	820	+	6.35e-06	GCCTCCACCATATAT
642	MLOC_10987	HORVU.MOREX.r2.2HG0079710	976	990	+	3.06e-06	ACCTCCACTGGATGT
643	MLOC_10987	HORVU.MOREX.r2.2HG0083930	52	66	-	3.9e-06	ACCCTCCTCAGATAA
644	MLOC_10987	HORVU.MOREX.r2.2HG0084330	47	61	-	9.46e-06	ACCTGCACAAAATAA
645	MLOC_10987	HORVU.MOREX.r2.2HG0085900	518	532	+	8.52e-06	TCCTACCCCAGGTAC
646	MLOC_10987	HORVU.MOREX.r2.2HG0093910	1233	1247	+	5.93e-06	CCCTCCCCCGGTTGA
647	MLOC_10987	HORVU.MOREX.r2.2HG0093980	1447	1461	+	7.96e-06	ACCGCCCCCAAATAG
648	MLOC_10987	HORVU.MOREX.r2.2HG0102930	258	272	+	4.69e-06	ACCTCCCCCAATAAC
649	MLOC_10987	HORVU.MOREX.r2.2HG0105270	547	561	-	3.74e-06	ACCTCCCTCAAATAC
650	MLOC_10987	HORVU.MOREX.r2.2HG0112070	932	946	+	7.76e-06	ACCGTCCCCAAAAAA
651	MLOC_10987	HORVU.MOREX.r2.2HG0114530	438	452	-	4.96e-06	CCCTTCCCCAAATAT
652	MLOC_10987	HORVU.MOREX.r2.2HG0116070	994	1008	-	8.74e-06	GCCTTGACCAGATAC
653	MLOC_10987	HORVU.MOREX.r2.2HG0139750	1379	1393	+	9.46e-06	CCCTTCCCCATATAC
654	MLOC_10987	HORVU.MOREX.r2.2HG0140130	16	30	+	8.74e-06	ACCTTGCCCAAATAA
655	MLOC_10987	HORVU.MOREX.r2.2HG0140630	734	748	+	9.2e-06	GCCTGCACCGAATAT
656	MLOC_10987	HORVU.MOREX.r2.2HG0149500	778	792	-	7.46e-06	CCCTGCCCCAAATAT
657	MLOC_10987	HORVU.MOREX.r2.2HG0151040	35	49	+	9.59e-06	GCCTCCACCGGTTCC
658	MLOC_10987	HORVU.MOREX.r2.2HG0151040	54	68	+	8.17e-06	ACCTCCCTCGGAAGA
659	MLOC_10987	HORVU.MOREX.r2.2HG0156780	646	660	+	8.74e-06	ACCTCCACCAGGCAC
660	MLOC_10987	HORVU.MOREX.r2.2HG0156880	10	24	+	6.35e-06	ACCTCCACCACATCA
661	MLOC_10987	HORVU.MOREX.r2.2HG0157130	113	127	-	2.49e-06	GCCTTCACCAAATGA
662	MLOC_10987	HORVU.MOREX.r2.2HG0157130	209	223	-	2.49e-06	GCCTTCACCAAATGA
663	MLOC_10987	HORVU.MOREX.r2.2HG0162710	855	869	-	3.85e-07	ACCTTCTCCAGATAA
664	MLOC_10987	HORVU.MOREX.r2.2HG0162870	889	903	+	3.38e-06	ACCTCCCCCGGATTC
665	MLOC_10987	HORVU.MOREX.r2.2HG0167910	1157	1171	+	6.26e-06	ACCTGCACTATATAA
666	MLOC_10987	HORVU.MOREX.r2.2HG0170290	1332	1346	-	5.84e-06	GCCTTCCCCGGGTGC
667	MLOC_10987	HORVU.MOREX.r2.2HG0173640	781	795	-	6.52e-06	ACCTTCACCATGTAT
668	MLOC_10987	HORVU.MOREX.r2.3HG0183020	656	670	-	3.53e-06	ACCACCCCCAGATGT
669	MLOC_10987	HORVU.MOREX.r2.3HG0187370	266	280	+	8.85e-06	ACCTCCCCTAAAAAA
670	MLOC_10987	HORVU.MOREX.r2.3HG0189740	979	993	+	5.84e-06	CCCTTCCCCAGTTCC
671	MLOC_10987	HORVU.MOREX.r2.3HG0193970	1267	1281	-	1.87e-06	ACCTCCCCCAGGAGA
672	MLOC_10987	HORVU.MOREX.r2.3HG0197790	1420	1434	-	4.13e-06	AACTGCCCCAGTTAG
673	MLOC_10987	HORVU.MOREX.r2.3HG0198570	918	932	-	4.43e-06	GCCTGCACCGGTTGC
674	MLOC_10987	HORVU.MOREX.r2.3HG0200340	696	710	-	5.31e-06	ACCTGCACAAGAAAA
675	MLOC_10987	HORVU.MOREX.r2.3HG0204800	1325	1339	-	9.46e-06	ACCTGCACCAAACAA
676	MLOC_10987	HORVU.MOREX.r2.3HG0215170	1484	1498	+	6.61e-06	ACCTCCTCCAGATCT
677	MLOC_10987	HORVU.MOREX.r2.3HG0225300	8	22	+	9.59e-06	ACCGCCACCGGAAGA
678	MLOC_10987	HORVU.MOREX.r2.3HG0234260	88	102	+	1.43e-06	ACCTCCACCAGCTGA
679	MLOC_10987	HORVU.MOREX.r2.3HG0235150	1239	1253	+	8.41e-06	ACCTTCACCAGCAGC
680	MLOC_10987	HORVU.MOREX.r2.3HG0239700	822	836	-	5.84e-06	ACCGTCACCGGATCC
681	MLOC_10987	HORVU.MOREX.r2.3HG0249910	1419	1433	+	4.19e-06	ACCTACCTCAGATGG
682	MLOC_10987	HORVU.MOREX.r2.3HG0253020	1395	1409	-	7.66e-06	ACCACCACCGGATGA
683	MLOC_10987	HORVU.MOREX.r2.3HG0255450	641	655	-	9.46e-06	ACCTTCACCTGATGG
684	MLOC_10987	HORVU.MOREX.r2.3HG0256240	110	124	+	4.13e-06	ACCTTCACTATATAA
685	MLOC_10987	HORVU.MOREX.r2.3HG0257280	1474	1488	+	9.33e-06	ATCTCCCCCAGTTAT
686	MLOC_10987	HORVU.MOREX.r2.3HG0266630	806	820	+	4.82e-06	ACCTTTCCCAGATGG
687	MLOC_10987	HORVU.MOREX.r2.3HG0271660	939	953	+	4.13e-06	GCCTCCCCTGGATAC
688	MLOC_10987	HORVU.MOREX.r2.3HG0272520	288	302	-	1.92e-06	ACCTGCATCAGAAAA
689	MLOC_10987	HORVU.MOREX.r2.4HG0279750	240	254	-	8.62e-06	ACCTTCATTAGAAAA
690	MLOC_10987	HORVU.MOREX.r2.4HG0283920	1317	1331	-	8.96e-06	ACCTGACCCAAATGA
691	MLOC_10987	HORVU.MOREX.r2.4HG0288000	278	292	-	7.36e-06	ACCTCCCCCTGGTAA
692	MLOC_10987	HORVU.MOREX.r2.4HG0289010	169	183	+	6.26e-06	ACCCTCACCAGGTAT
693	MLOC_10987	HORVU.MOREX.r2.4HG0289920	440	454	-	3.06e-06	GCCTGCCCCAGATCG
694	MLOC_10987	HORVU.MOREX.r2.4HG0299540	597	611	-	9.07e-06	TCCTGCACCAGGTGA
695	MLOC_10987	HORVU.MOREX.r2.4HG0302410	348	362	-	5.76e-06	ACCTTCCCTAGATTC
696	MLOC_10987	HORVU.MOREX.r2.4HG0304700	1033	1047	+	5.84e-06	CCCGCCCCCAGATAT
697	MLOC_10987	HORVU.MOREX.r2.4HG0319810	1097	1111	+	6.26e-06	GCCACCCCCAGATAC
698	MLOC_10987	HORVU.MOREX.r2.4HG0323110	428	442	-	4.37e-06	ACCGGCCCCGGATCA
699	MLOC_10987	HORVU.MOREX.r2.4HG0328390	1427	1441	-	6.26e-06	GCCTACACCAGAAAG
700	MLOC_10987	HORVU.MOREX.r2.4HG0329650	902	916	+	6.61e-06	ACCTCCTCCAGATCT
701	MLOC_10987	HORVU.MOREX.r2.4HG0345740	680	694	+	6.79e-06	ACCTACACTAGGTGA
702	MLOC_10987	HORVU.MOREX.r2.4HG0347510	639	653	-	5.68e-06	ACCTCCATCGGATCA
703	MLOC_10987	HORVU.MOREX.r2.5HG0355070	199	213	-	8.07e-06	TCCTACCTCAGATAA
704	MLOC_10987	HORVU.MOREX.r2.5HG0364110	1282	1296	+	2.26e-07	ACCTCCACCAGATCC
705	MLOC_10987	HORVU.MOREX.r2.5HG0364440	285	299	+	9.84e-06	ACCTACTCCAGAAAC
706	MLOC_10987	HORVU.MOREX.r2.5HG0365770	1274	1288	+	4.43e-06	ACCTGCACCAAGTAT
707	MLOC_10987	HORVU.MOREX.r2.5HG0377410	100	114	+	8.74e-06	ATCTGCCCCAGATGC
708	MLOC_10987	HORVU.MOREX.r2.5HG0395830	250	264	-	7.16e-06	AACTACCCCAGAAAT
709	MLOC_10987	HORVU.MOREX.r2.5HG0397420	1299	1313	+	7.36e-06	GCCTTCACCGAATGA
710	MLOC_10987	HORVU.MOREX.r2.5HG0398630	323	337	-	3.01e-06	CCCTGCACCAGTTGA
711	MLOC_10987	HORVU.MOREX.r2.5HG0404380	767	781	-	3.15e-06	ACCTACACCTGATAA
712	MLOC_10987	HORVU.MOREX.r2.5HG0415610	61	75	+	2.54e-07	ACCTTCCCCAGAAGC
713	MLOC_10987	HORVU.MOREX.r2.5HG0415710	289	303	-	6.61e-06	ACCTCCTCCAGATCT
714	MLOC_10987	HORVU.MOREX.r2.5HG0418810	121	135	+	6.88e-06	ACCTGCACCATTTGC
715	MLOC_10987	HORVU.MOREX.r2.5HG0420400	1432	1446	+	8.17e-06	TCCTTCACCAGCTAA
716	MLOC_10987	HORVU.MOREX.r2.5HG0426160	955	969	+	2.72e-06	ACCTTCCCTGGGTAA
717	MLOC_10987	HORVU.MOREX.r2.5HG0431190	730	744	-	8.85e-06	ACCGCCCCCAGCTGA
718	MLOC_10987	HORVU.MOREX.r2.5HG0440430	146	160	+	1.03e-06	GCCTGCCCCAGAAAC
719	MLOC_10987	HORVU.MOREX.r2.5HG0441120	495	509	-	2.89e-06	ACCTTCACTGGTTGA
720	MLOC_10987	HORVU.MOREX.r2.5HG0443120	263	277	+	9.2e-06	ACCTGCTCTAGATAT
721	MLOC_10987	HORVU.MOREX.r2.5HG0447510	1276	1290	-	3.59e-06	GCCTACACTAGATAC
722	MLOC_10987	HORVU.MOREX.r2.6HG0449400	1311	1325	+	7.66e-06	ACCGTCCCCAGATTT
723	MLOC_10987	HORVU.MOREX.r2.6HG0449400	476	490	+	7.66e-06	ACCGTCCCCAGATTT
724	MLOC_10987	HORVU.MOREX.r2.6HG0451470	813	827	+	8.41e-06	ACCCCCCCCGGAAAA
725	MLOC_10987	HORVU.MOREX.r2.6HG0452010	217	231	+	3.19e-06	ACCTTCCTCAAATAT
726	MLOC_10987	HORVU.MOREX.r2.6HG0452860	989	1003	-	8.07e-06	ACCTTTCTCAGATAC
727	MLOC_10987	HORVU.MOREX.r2.6HG0457340	134	148	+	2.85e-06	CCCTGCCCCAGGTAA
728	MLOC_10987	HORVU.MOREX.r2.6HG0457340	99	113	+	5.1e-07	CCCTCCCCCAGATAC
729	MLOC_10987	HORVU.MOREX.r2.6HG0459640	430	444	+	3.9e-06	AACTTCCCCAGTTCA
730	MLOC_10987	HORVU.MOREX.r2.6HG0469090	1107	1121	-	9.07e-06	TCCTTCCTCGGATAA
731	MLOC_10987	HORVU.MOREX.r2.6HG0479380	1108	1122	+	9.97e-06	ACCTTCACAGGAAAA
732	MLOC_10987	HORVU.MOREX.r2.6HG0480840	1109	1123	-	8.41e-06	ACCTTCCCCTGGTAC
733	MLOC_10987	HORVU.MOREX.r2.6HG0484640	69	83	-	6.38e-08	ACCTTCACCGGATAC
734	MLOC_10987	HORVU.MOREX.r2.6HG0487660	86	100	-	5.84e-06	ACCTACACTGGATAG
735	MLOC_10987	HORVU.MOREX.r2.6HG0495840	1147	1161	+	4.13e-06	AACTCCCCCAGATCT
736	MLOC_10987	HORVU.MOREX.r2.6HG0504890	117	131	-	4.24e-06	ACCTTCACCACTTGA
737	MLOC_10987	HORVU.MOREX.r2.6HG0510490	1426	1440	-	4.96e-06	ACCATCACCAGATCA
738	MLOC_10987	HORVU.MOREX.r2.6HG0511190	738	752	+	2.34e-06	ACCTTCCTCGGTTAT
739	MLOC_10987	HORVU.MOREX.r2.6HG0512590	358	372	+	7.36e-06	ACCTTCACAAGAAGA
740	MLOC_10987	HORVU.MOREX.r2.6HG0512700	1257	1271	+	5.61e-06	AACTGCACCAGAAAT
741	MLOC_10987	HORVU.MOREX.r2.6HG0512970	255	269	+	1.14e-07	ACCTTCCCCAAATAA
742	MLOC_10987	HORVU.MOREX.r2.6HG0523050	22	36	+	3.03e-07	ACCTCCACCAGAAGA
743	MLOC_10987	HORVU.MOREX.r2.6HG0524000	1379	1393	+	8.3e-06	CCCTCCCCCATATAA
744	MLOC_10987	HORVU.MOREX.r2.7HG0527310	136	150	+	3.01e-06	ACCTCCACTAGTAAA
745	MLOC_10987	HORVU.MOREX.r2.7HG0528790	296	310	+	2.49e-06	GCCTTCACCAAATGA
746	MLOC_10987	HORVU.MOREX.r2.7HG0529250	1321	1335	+	4.56e-06	ACCTTCCCTAAATGC
747	MLOC_10987	HORVU.MOREX.r2.7HG0554030	189	203	+	3.59e-06	ACCTTCCTCGGGTAA
748	MLOC_10987	HORVU.MOREX.r2.7HG0554980	625	639	+	1.92e-07	ACCTCCACCAGTTGC
749	MLOC_10987	HORVU.MOREX.r2.7HG0559630	134	148	-	2.38e-06	TCCTCCACCAGATGT
750	MLOC_10987	HORVU.MOREX.r2.7HG0560800	1152	1166	-	5.76e-06	ACCTCCACAAGGTAA
751	MLOC_10987	HORVU.MOREX.r2.7HG0560910	952	966	-	5.93e-06	ACCACCACCAGTTGA
752	MLOC_10987	HORVU.MOREX.r2.7HG0562220	1202	1216	+	3.15e-06	ACCTCCACCAGACGC
753	MLOC_10987	HORVU.MOREX.r2.7HG0562560	845	859	-	3.8e-06	ACCTCCACGAGATAT
754	MLOC_10987	HORVU.MOREX.r2.7HG0563540	1030	1044	+	7.66e-06	ACCTGAACCAGTTCA
755	MLOC_10987	HORVU.MOREX.r2.7HG0563540	634	648	+	6.35e-06	ACCTGCCCTAGCTAC
756	MLOC_10987	HORVU.MOREX.r2.7HG0570730	1329	1343	+	4.37e-06	ACCTCCCCCACAAAA
757	MLOC_10987	HORVU.MOREX.r2.7HG0573960	540	554	-	5.1e-06	ACCTGCACCACATGT
758	MLOC_10987	HORVU.MOREX.r2.7HG0585720	411	425	+	7.56e-06	AACTTCACCAGTTGG
759	MLOC_10987	HORVU.MOREX.r2.7HG0587470	627	641	+	7.46e-06	CCCTTCCCCAGATTA
760	MLOC_10987	HORVU.MOREX.r2.7HG0588460	747	761	-	8.62e-06	ACCTTCCTCAAAAAA
761	MLOC_10987	HORVU.MOREX.r2.7HG0591850	336	350	-	6.35e-06	ACCTTCACAAAATAA
762	MLOC_10987	HORVU.MOREX.r2.7HG0595360	1022	1036	+	4.89e-06	ACCTCAACCAGAAAT
763	MLOC_10987	HORVU.MOREX.r2.7HG0599410	1238	1252	-	2.64e-06	GCCTCCCCCAGGTGC
764	MLOC_10987	HORVU.MOREX.r2.7HG0599440	1248	1262	-	2.64e-06	GCCTCCCCCAGGTGC
765	MLOC_10987	HORVU.MOREX.r2.7HG0611100	1363	1377	+	9.46e-06	ACCTTTACCAGTTCA
766	MLOC_10987	HORVU.MOREX.r2.7HG0622860	1407	1421	+	8.52e-06	ACCGCCACCAGCTAC
767	MLOC_10987	HORVU.MOREX.r2.7HG0623980	17	31	+	2.52e-06	TCCTCCACCAGTTAT
768	MLOC_12078	HORVU.MOREX.r2.1HG0002620	1235	1244	+	7.3e-07	CCGTTGACCG
769	MLOC_12078	HORVU.MOREX.r2.1HG0002970	81	90	+	9.95e-06	TCGTTGACCA
770	MLOC_12078	HORVU.MOREX.r2.1HG0016060	192	201	-	4.76e-06	ACGTTGACCG
771	MLOC_12078	HORVU.MOREX.r2.1HG0024150	1305	1314	+	3.94e-06	CCGTTGACCA
772	MLOC_12078	HORVU.MOREX.r2.1HG0032330	1480	1489	-	5.49e-06	GCGTTGACCG
773	MLOC_12078	HORVU.MOREX.r2.1HG0032940	849	858	-	3.94e-06	CCGTTGACCA
774	MLOC_12078	HORVU.MOREX.r2.1HG0043770	812	821	-	4.76e-06	ACGTTGACCG
775	MLOC_12078	HORVU.MOREX.r2.1HG0044490	446	455	+	8.19e-06	GCGTTGACCT
776	MLOC_12078	HORVU.MOREX.r2.1HG0046470	249	258	-	9.95e-06	TCGTTGACCA
777	MLOC_12078	HORVU.MOREX.r2.1HG0056370	353	362	+	5.49e-06	GCGTTGACCG
778	MLOC_12078	HORVU.MOREX.r2.1HG0066900	1288	1297	-	9.02e-06	TCGTTGACCC
779	MLOC_12078	HORVU.MOREX.r2.1HG0068090	1184	1193	+	3.11e-06	CCGTTGACCC
780	MLOC_12078	HORVU.MOREX.r2.1HG0071220	1262	1271	+	5.49e-06	GCGTTGACCG
781	MLOC_12078	HORVU.MOREX.r2.1HG0075880	831	840	+	6.43e-06	TCGTTGACCT
782	MLOC_12078	HORVU.MOREX.r2.2HG0079320	33	42	+	9.02e-06	TCGTTGACCC
783	MLOC_12078	HORVU.MOREX.r2.2HG0085920	749	758	+	7.3e-07	CCGTTGACCG
784	MLOC_12078	HORVU.MOREX.r2.2HG0089430	28	37	+	1.56e-06	CCGTTGACCT
785	MLOC_12078	HORVU.MOREX.r2.2HG0090490	881	890	+	3.94e-06	CCGTTGACCA
786	MLOC_12078	HORVU.MOREX.r2.2HG0090930	173	182	+	7.37e-06	ACGTTGACCT
787	MLOC_12078	HORVU.MOREX.r2.2HG0102930	1474	1483	-	1.56e-06	CCGTTGACCT
788	MLOC_12078	HORVU.MOREX.r2.2HG0114490	61	70	+	9.95e-06	TCGTTGACCA
789	MLOC_12078	HORVU.MOREX.r2.2HG0125330	484	493	-	9.95e-06	TCGTTGACCA
790	MLOC_12078	HORVU.MOREX.r2.2HG0129530	1278	1287	+	1.56e-06	CCGTTGACCT
791	MLOC_12078	HORVU.MOREX.r2.2HG0129620	95	104	+	9.95e-06	TCGTTGACCA
792	MLOC_12078	HORVU.MOREX.r2.2HG0131660	458	467	-	2.38e-06	TCGTTGACCG
793	MLOC_12078	HORVU.MOREX.r2.2HG0139290	321	330	-	7.3e-07	CCGTTGACCG
794	MLOC_12078	HORVU.MOREX.r2.2HG0147400	120	129	-	3.11e-06	CCGTTGACCC
795	MLOC_12078	HORVU.MOREX.r2.2HG0147810	1190	1199	+	9.95e-06	TCGTTGACCA
796	MLOC_12078	HORVU.MOREX.r2.2HG0150360	602	611	-	3.11e-06	CCGTTGACCC
797	MLOC_12078	HORVU.MOREX.r2.2HG0150540	604	613	+	5.49e-06	GCGTTGACCG
798	MLOC_12078	HORVU.MOREX.r2.2HG0155970	243	252	+	2.38e-06	TCGTTGACCG
799	MLOC_12078	HORVU.MOREX.r2.2HG0156460	1425	1434	+	2.38e-06	TCGTTGACCG
800	MLOC_12078	HORVU.MOREX.r2.2HG0160480	1129	1138	+	7.37e-06	ACGTTGACCT
801	MLOC_12078	HORVU.MOREX.r2.2HG0161660	187	196	-	6.43e-06	TCGTTGACCT
802	MLOC_12078	HORVU.MOREX.r2.2HG0161910	1174	1183	+	9.95e-06	TCGTTGACCA
803	MLOC_12078	HORVU.MOREX.r2.2HG0167210	1383	1392	+	5.49e-06	GCGTTGACCG
804	MLOC_12078	HORVU.MOREX.r2.2HG0167660	634	643	+	9.02e-06	TCGTTGACCC
805	MLOC_12078	HORVU.MOREX.r2.2HG0170940	917	926	+	1.56e-06	CCGTTGACCT
806	MLOC_12078	HORVU.MOREX.r2.2HG0171910	39	48	+	9.95e-06	TCGTTGACCA
807	MLOC_12078	HORVU.MOREX.r2.2HG0174070	831	840	-	9.02e-06	TCGTTGACCC
808	MLOC_12078	HORVU.MOREX.r2.2HG0178460	461	470	-	7.37e-06	ACGTTGACCT
809	MLOC_12078	HORVU.MOREX.r2.3HG0186570	546	555	+	3.94e-06	CCGTTGACCA
810	MLOC_12078	HORVU.MOREX.r2.3HG0192680	751	760	-	3.94e-06	CCGTTGACCA
811	MLOC_12078	HORVU.MOREX.r2.3HG0193450	1207	1216	+	6.43e-06	TCGTTGACCT
812	MLOC_12078	HORVU.MOREX.r2.3HG0194360	1269	1278	+	3.94e-06	CCGTTGACCA
813	MLOC_12078	HORVU.MOREX.r2.3HG0196030	1261	1270	-	7.3e-07	CCGTTGACCG
814	MLOC_12078	HORVU.MOREX.r2.3HG0203770	1485	1494	+	3.11e-06	CCGTTGACCC
815	MLOC_12078	HORVU.MOREX.r2.3HG0203880	1332	1341	+	9.02e-06	TCGTTGACCC
816	MLOC_12078	HORVU.MOREX.r2.3HG0208900	1099	1108	-	5.49e-06	GCGTTGACCG
817	MLOC_12078	HORVU.MOREX.r2.3HG0214280	341	350	+	5.49e-06	GCGTTGACCG
818	MLOC_12078	HORVU.MOREX.r2.3HG0217510	1020	1029	-	9.02e-06	TCGTTGACCC
819	MLOC_12078	HORVU.MOREX.r2.3HG0228250	1247	1256	-	1.56e-06	CCGTTGACCT
820	MLOC_12078	HORVU.MOREX.r2.3HG0230700	800	809	+	4.76e-06	ACGTTGACCG
821	MLOC_12078	HORVU.MOREX.r2.3HG0242610	24	33	-	9.95e-06	TCGTTGACCA
822	MLOC_12078	HORVU.MOREX.r2.3HG0244620	1388	1397	+	7.37e-06	ACGTTGACCT
823	MLOC_12078	HORVU.MOREX.r2.3HG0249910	1247	1256	+	2.38e-06	TCGTTGACCG
824	MLOC_12078	HORVU.MOREX.r2.3HG0252320	768	777	-	9.02e-06	TCGTTGACCC
825	MLOC_12078	HORVU.MOREX.r2.3HG0253010	1356	1365	+	9.95e-06	TCGTTGACCA
826	MLOC_12078	HORVU.MOREX.r2.3HG0253620	919	928	+	5.49e-06	GCGTTGACCG
827	MLOC_12078	HORVU.MOREX.r2.3HG0262130	386	395	-	4.76e-06	ACGTTGACCG
828	MLOC_12078	HORVU.MOREX.r2.3HG0265400	973	982	-	9.95e-06	TCGTTGACCA
829	MLOC_12078	HORVU.MOREX.r2.3HG0270600	1211	1220	+	3.11e-06	CCGTTGACCC
830	MLOC_12078	HORVU.MOREX.r2.3HG0272100	896	905	+	3.94e-06	CCGTTGACCA
831	MLOC_12078	HORVU.MOREX.r2.3HG0275710	179	188	+	8.19e-06	GCGTTGACCT
832	MLOC_12078	HORVU.MOREX.r2.4HG0276080	1199	1208	+	3.11e-06	CCGTTGACCC
833	MLOC_12078	HORVU.MOREX.r2.4HG0280200	1221	1230	-	6.43e-06	TCGTTGACCT
834	MLOC_12078	HORVU.MOREX.r2.4HG0282740	1126	1135	+	3.11e-06	CCGTTGACCC
835	MLOC_12078	HORVU.MOREX.r2.4HG0283700	919	928	-	3.94e-06	CCGTTGACCA
836	MLOC_12078	HORVU.MOREX.r2.4HG0290730	527	536	-	5.49e-06	GCGTTGACCG
837	MLOC_12078	HORVU.MOREX.r2.4HG0294920	1467	1476	-	3.94e-06	CCGTTGACCA
838	MLOC_12078	HORVU.MOREX.r2.4HG0301010	1009	1018	-	6.43e-06	TCGTTGACCT
839	MLOC_12078	HORVU.MOREX.r2.4HG0312450	741	750	-	7.37e-06	ACGTTGACCT
840	MLOC_12078	HORVU.MOREX.r2.4HG0316780	900	909	+	7.37e-06	ACGTTGACCT
841	MLOC_12078	HORVU.MOREX.r2.4HG0318050	1177	1186	+	3.94e-06	CCGTTGACCA
842	MLOC_12078	HORVU.MOREX.r2.4HG0325350	395	404	+	5.49e-06	GCGTTGACCG
843	MLOC_12078	HORVU.MOREX.r2.4HG0326480	320	329	+	1.56e-06	CCGTTGACCT
844	MLOC_12078	HORVU.MOREX.r2.4HG0329570	1299	1308	+	7.3e-07	CCGTTGACCG
845	MLOC_12078	HORVU.MOREX.r2.4HG0331220	218	227	-	9.02e-06	TCGTTGACCC
846	MLOC_12078	HORVU.MOREX.r2.4HG0335590	1392	1401	-	5.49e-06	GCGTTGACCG
847	MLOC_12078	HORVU.MOREX.r2.4HG0346860	1083	1092	+	4.76e-06	ACGTTGACCG
848	MLOC_12078	HORVU.MOREX.r2.5HG0352750	102	111	+	5.49e-06	GCGTTGACCG
849	MLOC_12078	HORVU.MOREX.r2.5HG0353930	1027	1036	-	5.49e-06	GCGTTGACCG
850	MLOC_12078	HORVU.MOREX.r2.5HG0353940	1288	1297	+	5.49e-06	GCGTTGACCG
851	MLOC_12078	HORVU.MOREX.r2.5HG0360530	637	646	+	9.95e-06	TCGTTGACCA
852	MLOC_12078	HORVU.MOREX.r2.5HG0361010	1117	1126	-	2.38e-06	TCGTTGACCG
853	MLOC_12078	HORVU.MOREX.r2.5HG0363900	1490	1499	+	3.11e-06	CCGTTGACCC
854	MLOC_12078	HORVU.MOREX.r2.5HG0368440	1186	1195	-	1.56e-06	CCGTTGACCT
855	MLOC_12078	HORVU.MOREX.r2.5HG0380420	1397	1406	+	1.56e-06	CCGTTGACCT
856	MLOC_12078	HORVU.MOREX.r2.5HG0383480	85	94	+	1.56e-06	CCGTTGACCT
857	MLOC_12078	HORVU.MOREX.r2.5HG0385110	1379	1388	+	1.56e-06	CCGTTGACCT
858	MLOC_12078	HORVU.MOREX.r2.5HG0392060	638	647	-	7.37e-06	ACGTTGACCT
859	MLOC_12078	HORVU.MOREX.r2.5HG0398630	1464	1473	+	3.94e-06	CCGTTGACCA
860	MLOC_12078	HORVU.MOREX.r2.5HG0398760	39	48	-	9.95e-06	TCGTTGACCA
861	MLOC_12078	HORVU.MOREX.r2.5HG0401170	597	606	-	1.56e-06	CCGTTGACCT
862	MLOC_12078	HORVU.MOREX.r2.5HG0403260	300	309	+	6.43e-06	TCGTTGACCT
863	MLOC_12078	HORVU.MOREX.r2.5HG0407500	311	320	-	3.11e-06	CCGTTGACCC
864	MLOC_12078	HORVU.MOREX.r2.5HG0411150	1413	1422	+	1.56e-06	CCGTTGACCT
865	MLOC_12078	HORVU.MOREX.r2.5HG0412380	1165	1174	-	1.56e-06	CCGTTGACCT
866	MLOC_12078	HORVU.MOREX.r2.5HG0412430	764	773	+	4.76e-06	ACGTTGACCG
867	MLOC_12078	HORVU.MOREX.r2.5HG0414080	1213	1222	-	7.3e-07	CCGTTGACCG
868	MLOC_12078	HORVU.MOREX.r2.5HG0414660	1298	1307	+	7.37e-06	ACGTTGACCT
869	MLOC_12078	HORVU.MOREX.r2.5HG0415980	314	323	-	9.02e-06	TCGTTGACCC
870	MLOC_12078	HORVU.MOREX.r2.5HG0416250	385	394	-	8.19e-06	GCGTTGACCT
871	MLOC_12078	HORVU.MOREX.r2.5HG0416510	1086	1095	-	2.38e-06	TCGTTGACCG
872	MLOC_12078	HORVU.MOREX.r2.5HG0435220	1141	1150	+	5.49e-06	GCGTTGACCG
873	MLOC_12078	HORVU.MOREX.r2.5HG0444570	973	982	-	9.95e-06	TCGTTGACCA
874	MLOC_12078	HORVU.MOREX.r2.5HG0445290	811	820	-	9.95e-06	TCGTTGACCA
875	MLOC_12078	HORVU.MOREX.r2.5HG0445820	1014	1023	-	8.19e-06	GCGTTGACCT
876	MLOC_12078	HORVU.MOREX.r2.6HG0452140	293	302	+	5.49e-06	GCGTTGACCG
877	MLOC_12078	HORVU.MOREX.r2.6HG0452270	93	102	+	1.56e-06	CCGTTGACCT
878	MLOC_12078	HORVU.MOREX.r2.6HG0463220	1116	1125	+	7.3e-07	CCGTTGACCG
879	MLOC_12078	HORVU.MOREX.r2.6HG0465980	912	921	+	5.49e-06	GCGTTGACCG
880	MLOC_12078	HORVU.MOREX.r2.6HG0469880	1413	1422	+	6.43e-06	TCGTTGACCT
881	MLOC_12078	HORVU.MOREX.r2.6HG0470120	1040	1049	+	9.02e-06	TCGTTGACCC
882	MLOC_12078	HORVU.MOREX.r2.6HG0470280	1332	1341	+	9.95e-06	TCGTTGACCA
883	MLOC_12078	HORVU.MOREX.r2.6HG0473420	371	380	+	3.11e-06	CCGTTGACCC
884	MLOC_12078	HORVU.MOREX.r2.6HG0478830	700	709	-	2.38e-06	TCGTTGACCG
885	MLOC_12078	HORVU.MOREX.r2.6HG0508620	1008	1017	+	1.56e-06	CCGTTGACCT
886	MLOC_12078	HORVU.MOREX.r2.6HG0511650	295	304	+	7.37e-06	ACGTTGACCT
887	MLOC_12078	HORVU.MOREX.r2.6HG0521170	1327	1336	+	2.38e-06	TCGTTGACCG
888	MLOC_12078	HORVU.MOREX.r2.6HG0526860	1159	1168	+	4.76e-06	ACGTTGACCG
889	MLOC_12078	HORVU.MOREX.r2.7HG0528520	1334	1343	+	1.56e-06	CCGTTGACCT
890	MLOC_12078	HORVU.MOREX.r2.7HG0529040	1058	1067	+	1.56e-06	CCGTTGACCT
891	MLOC_12078	HORVU.MOREX.r2.7HG0531600	648	657	-	6.43e-06	TCGTTGACCT
892	MLOC_12078	HORVU.MOREX.r2.7HG0533390	233	242	+	2.38e-06	TCGTTGACCG
893	MLOC_12078	HORVU.MOREX.r2.7HG0539640	87	96	+	3.11e-06	CCGTTGACCC
894	MLOC_12078	HORVU.MOREX.r2.7HG0544330	203	212	+	4.76e-06	ACGTTGACCG
895	MLOC_12078	HORVU.MOREX.r2.7HG0546120	263	272	+	9.95e-06	TCGTTGACCA
896	MLOC_12078	HORVU.MOREX.r2.7HG0550310	1159	1168	-	9.02e-06	TCGTTGACCC
897	MLOC_12078	HORVU.MOREX.r2.7HG0550620	1370	1379	+	1.56e-06	CCGTTGACCT
898	MLOC_12078	HORVU.MOREX.r2.7HG0554130	403	412	-	9.95e-06	TCGTTGACCA
899	MLOC_12078	HORVU.MOREX.r2.7HG0554710	1104	1113	+	3.11e-06	CCGTTGACCC
900	MLOC_12078	HORVU.MOREX.r2.7HG0557330	355	364	+	6.43e-06	TCGTTGACCT
901	MLOC_12078	HORVU.MOREX.r2.7HG0562190	904	913	-	7.3e-07	CCGTTGACCG
902	MLOC_12078	HORVU.MOREX.r2.7HG0573040	1341	1350	-	3.94e-06	CCGTTGACCA
903	MLOC_12078	HORVU.MOREX.r2.7HG0586110	516	525	+	6.43e-06	TCGTTGACCT
904	MLOC_12078	HORVU.MOREX.r2.7HG0588290	614	623	+	6.43e-06	TCGTTGACCT
905	MLOC_12078	HORVU.MOREX.r2.7HG0592230	1160	1169	-	9.02e-06	TCGTTGACCC
906	MLOC_12078	HORVU.MOREX.r2.7HG0597440	1053	1062	-	1.56e-06	CCGTTGACCT
907	MLOC_12078	HORVU.MOREX.r2.7HG0605570	1264	1273	+	1.56e-06	CCGTTGACCT
908	MLOC_12078	HORVU.MOREX.r2.7HG0610220	786	795	+	4.76e-06	ACGTTGACCG
909	MLOC_12078	HORVU.MOREX.r2.7HG0612420	1225	1234	+	7.3e-07	CCGTTGACCG
910	MLOC_12078	HORVU.MOREX.r2.7HG0622030	1259	1268	-	2.38e-06	TCGTTGACCG
911	MLOC_12078	HORVU.MOREX.r2.7HG0622310	1389	1398	-	6.43e-06	TCGTTGACCT
912	MLOC_12078	HORVU.MOREX.r2.7HG0623430	1080	1089	+	3.11e-06	CCGTTGACCC
913	MLOC_12078	HORVU.MOREX.r2.7HG0623430	1089	1098	+	3.11e-06	CCGTTGACCC
914	MLOC_12079	HORVU.MOREX.r2.1HG0000660	98	110	+	1.98e-08	CGTTGACTTTTTT
915	MLOC_12079	HORVU.MOREX.r2.1HG0001780	171	183	-	6.56e-06	TTTTGACTTATTT
916	MLOC_12079	HORVU.MOREX.r2.1HG0002210	930	942	-	3.98e-06	GTTTGACTTTTCG
917	MLOC_12079	HORVU.MOREX.r2.1HG0002830	1115	1127	+	2.84e-06	AATTGACTTTTTT
918	MLOC_12079	HORVU.MOREX.r2.1HG0007090	1034	1046	+	6.81e-06	AATTGACTTTTGT
919	MLOC_12079	HORVU.MOREX.r2.1HG0015680	328	340	-	1e-05	TTTTGACTTTGAA
920	MLOC_12079	HORVU.MOREX.r2.1HG0016400	141	153	-	1.1e-07	CGTTGACTTTTTA
921	MLOC_12079	HORVU.MOREX.r2.1HG0022060	1003	1015	-	1.1e-07	TTTTGACTTTTTT
922	MLOC_12079	HORVU.MOREX.r2.1HG0029960	1345	1357	+	7.65e-06	GGTTGACTTTATC
923	MLOC_12079	HORVU.MOREX.r2.1HG0029960	902	914	+	5.79e-06	CTTTGACTTTACT
924	MLOC_12079	HORVU.MOREX.r2.1HG0030160	173	185	+	3.97e-06	GTTTGACTTTTGG
925	MLOC_12079	HORVU.MOREX.r2.1HG0030160	59	71	+	9.43e-07	TTTTGACTTTTGT
926	MLOC_12079	HORVU.MOREX.r2.1HG0033440	949	961	-	7.9e-06	TTTTGACTTTGGT
927	MLOC_12079	HORVU.MOREX.r2.1HG0034310	265	277	+	3.09e-06	CGTTGACTTTGTA
928	MLOC_12079	HORVU.MOREX.r2.1HG0036750	1071	1083	-	6.82e-07	ATTTGACTTTTTA
929	MLOC_12079	HORVU.MOREX.r2.1HG0040340	1417	1429	-	2.3e-06	TCTTGACTTTTTA
930	MLOC_12079	HORVU.MOREX.r2.1HG0043480	1206	1218	+	2.94e-06	GTTTGACTTTTGC
931	MLOC_12079	HORVU.MOREX.r2.1HG0045370	1080	1092	+	3.74e-06	ACTTGACTTTTTC
932	MLOC_12079	HORVU.MOREX.r2.1HG0046180	1375	1387	+	5.26e-06	CGTTGACTTTGGT
933	MLOC_12079	HORVU.MOREX.r2.1HG0046200	554	566	+	1.02e-06	TTTTGACTTTTCT
934	MLOC_12079	HORVU.MOREX.r2.1HG0046210	477	489	-	3.93e-06	ATTTGACTTTTCG
935	MLOC_12079	HORVU.MOREX.r2.1HG0048920	237	249	+	9.39e-06	CATTGACTTTCTC
936	MLOC_12079	HORVU.MOREX.r2.1HG0050160	1049	1061	-	1.1e-07	TTTTGACTTTTTT
937	MLOC_12079	HORVU.MOREX.r2.1HG0050480	691	703	-	1.67e-06	TTTTGACTTTTGA
938	MLOC_12079	HORVU.MOREX.r2.1HG0052860	657	669	+	6.9e-06	TGTTGACTATTTC
939	MLOC_12079	HORVU.MOREX.r2.1HG0053750	1298	1310	-	4.3e-07	GTTTGACTTTTTT
940	MLOC_12079	HORVU.MOREX.r2.1HG0055750	814	826	-	2.94e-06	GTTTGACTTTTGC
941	MLOC_12079	HORVU.MOREX.r2.1HG0059140	1436	1448	-	1.86e-06	GGTTGACTTTTGT
942	MLOC_12079	HORVU.MOREX.r2.1HG0059250	54	66	-	9.89e-06	AGTTGACTTTATG
943	MLOC_12079	HORVU.MOREX.r2.1HG0059500	218	230	+	8.61e-06	TTTTGACCTTTTT
944	MLOC_12079	HORVU.MOREX.r2.1HG0061660	715	727	-	9.01e-06	AGTTGACTTTCGT
945	MLOC_12079	HORVU.MOREX.r2.1HG0062580	141	153	-	6.1e-06	AATTGACTTTTAT
946	MLOC_12079	HORVU.MOREX.r2.1HG0064390	167	179	+	3.65e-07	ATTTGACTTTTTT
947	MLOC_12079	HORVU.MOREX.r2.1HG0064590	280	292	-	1.02e-06	CTTTGACTTTTGA
948	MLOC_12079	HORVU.MOREX.r2.1HG0064590	795	807	-	1.02e-06	CTTTGACTTTTGA
949	MLOC_12079	HORVU.MOREX.r2.1HG0064600	756	768	-	4.63e-06	CATTGACTTTTGA
950	MLOC_12079	HORVU.MOREX.r2.1HG0065180	545	557	+	6.34e-06	GCTTGACTTTTGT
951	MLOC_12079	HORVU.MOREX.r2.1HG0070130	956	968	-	5.39e-06	CGTTGACTTTGCT
952	MLOC_12079	HORVU.MOREX.r2.1HG0070270	611	623	+	1.94e-06	CATTGACTTTTTC
953	MLOC_12079	HORVU.MOREX.r2.1HG0075480	1464	1476	+	2.97e-07	AGTTGACTTTTTT
954	MLOC_12079	HORVU.MOREX.r2.1HG0077550	1014	1026	+	3.01e-06	GTTTGACTTTTCC
955	MLOC_12079	HORVU.MOREX.r2.1HG0077690	796	808	+	2.72e-06	ATTTGACTTTTGC
956	MLOC_12079	HORVU.MOREX.r2.2HG0079040	1295	1307	+	5.52e-06	CTTTGACTTTCAA
957	MLOC_12079	HORVU.MOREX.r2.2HG0079410	1119	1131	+	4.3e-07	GTTTGACTTTTTT
958	MLOC_12079	HORVU.MOREX.r2.2HG0082430	805	817	+	1.82e-06	TATTGACTTTTTT
959	MLOC_12079	HORVU.MOREX.r2.2HG0084440	1136	1148	-	5.81e-06	CATTGACTTTTAG
960	MLOC_12079	HORVU.MOREX.r2.2HG0084820	967	979	+	2.94e-06	GTTTGACTTTTGC
961	MLOC_12079	HORVU.MOREX.r2.2HG0085810	1029	1041	+	7.73e-06	CTTTGACTTCTTA
962	MLOC_12079	HORVU.MOREX.r2.2HG0085810	410	422	-	6.47e-08	TGTTGACTTTTTT
963	MLOC_12079	HORVU.MOREX.r2.2HG0085920	698	710	+	4.23e-08	CTTTGACTTTTTT
964	MLOC_12079	HORVU.MOREX.r2.2HG0091000	912	924	+	3.2e-07	TTTTGACTTTTTC
965	MLOC_12079	HORVU.MOREX.r2.2HG0092090	1019	1031	+	2.5e-06	TTTTGACTTTTGG
966	MLOC_12079	HORVU.MOREX.r2.2HG0096880	706	718	+	1.02e-06	TTTTGACTTTTCT
967	MLOC_12079	HORVU.MOREX.r2.2HG0097430	458	470	+	2.44e-06	ACTTGACTTTTTT
968	MLOC_12079	HORVU.MOREX.r2.2HG0098620	954	966	+	7.65e-06	CTTTGACTTTAAC
969	MLOC_12079	HORVU.MOREX.r2.2HG0099690	535	547	-	2.94e-06	GTTTGACTTTTGC
970	MLOC_12079	HORVU.MOREX.r2.2HG0102930	499	511	+	1.96e-06	GTTTGACTTTTCT
971	MLOC_12079	HORVU.MOREX.r2.2HG0110200	493	505	+	9.43e-07	TTTTGACTTTTGT
972	MLOC_12079	HORVU.MOREX.r2.2HG0117160	915	927	-	9.26e-06	GGTTGACTTTCGT
973	MLOC_12079	HORVU.MOREX.r2.2HG0129620	1160	1172	-	3.65e-07	ATTTGACTTTTTT
974	MLOC_12079	HORVU.MOREX.r2.2HG0129620	1244	1256	+	6.47e-08	TGTTGACTTTTTT
975	MLOC_12079	HORVU.MOREX.r2.2HG0129620	1285	1297	-	4.63e-06	ATTTGACTTTGTT
976	MLOC_12079	HORVU.MOREX.r2.2HG0129620	1322	1334	+	2.97e-07	TTTTGACTTTTTA
977	MLOC_12079	HORVU.MOREX.r2.2HG0129830	969	981	-	2.44e-06	ACTTGACTTTTTT
978	MLOC_12079	HORVU.MOREX.r2.2HG0131980	1220	1232	+	6.47e-08	TGTTGACTTTTTT
979	MLOC_12079	HORVU.MOREX.r2.2HG0135160	961	973	+	4.38e-06	TGTTGACTTTGTC
980	MLOC_12079	HORVU.MOREX.r2.2HG0135400	393	405	+	1.37e-06	ATTTGACTTTTAT
981	MLOC_12079	HORVU.MOREX.r2.2HG0136320	370	382	+	3.88e-06	TATTGACTTTTTG
982	MLOC_12079	HORVU.MOREX.r2.2HG0137700	204	216	-	1.97e-06	CGTTGACTTTGTT
983	MLOC_12079	HORVU.MOREX.r2.2HG0137960	797	809	-	6.81e-06	CGTTGACTTTGAA
984	MLOC_12079	HORVU.MOREX.r2.2HG0143030	1420	1432	+	6.1e-06	TTTTGACTTTCCT
985	MLOC_12079	HORVU.MOREX.r2.2HG0143270	1314	1326	+	3.45e-06	TCTTGACTTTTTG
986	MLOC_12079	HORVU.MOREX.r2.2HG0143910	666	678	-	4.37e-06	TGTTGACTTTGTA
987	MLOC_12079	HORVU.MOREX.r2.2HG0145780	724	736	+	1.98e-08	CGTTGACTTTTTT
988	MLOC_12079	HORVU.MOREX.r2.2HG0147220	1216	1228	+	4.79e-06	TGTTGACTTTATA
989	MLOC_12079	HORVU.MOREX.r2.2HG0147380	1255	1267	-	1.02e-06	CTTTGACTTTTGA
990	MLOC_12079	HORVU.MOREX.r2.2HG0150930	1196	1208	+	2.88e-06	GGTTGACTTTTCA
991	MLOC_12079	HORVU.MOREX.r2.2HG0152350	149	161	+	3.47e-06	CTTTGACTTTCTG
992	MLOC_12079	HORVU.MOREX.r2.2HG0152670	3	15	-	4.94e-06	TTTTGACTTTATA
993	MLOC_12079	HORVU.MOREX.r2.2HG0153530	879	891	-	9.3e-06	ACTTGACTTTTCA
994	MLOC_12079	HORVU.MOREX.r2.2HG0156670	991	1003	+	1.1e-07	TTTTGACTTTTTT
995	MLOC_12079	HORVU.MOREX.r2.2HG0161220	339	351	-	1.1e-07	TTTTGACTTTTTT
996	MLOC_12079	HORVU.MOREX.r2.2HG0162710	1164	1176	-	1.05e-06	CTTTGACTTTTGC
997	MLOC_12079	HORVU.MOREX.r2.2HG0162710	937	949	-	1.05e-06	CTTTGACTTTTGC
998	MLOC_12079	HORVU.MOREX.r2.2HG0164780	402	414	-	6.56e-06	TTTTGACTTATTT
999	MLOC_12079	HORVU.MOREX.r2.2HG0164790	437	449	+	4.63e-06	CGTTGACTTTGAT
1000	MLOC_12079	HORVU.MOREX.r2.2HG0165770	532	544	+	8.61e-06	TTTTGACCTTTTT
1001	MLOC_12079	HORVU.MOREX.r2.2HG0168980	33	45	+	8.96e-06	CTTTGACTTTCCG
1002	MLOC_12079	HORVU.MOREX.r2.2HG0169790	1420	1432	+	3.38e-06	ATTTGACTTTTAG
1003	MLOC_12079	HORVU.MOREX.r2.2HG0173640	10	22	-	7.23e-06	GTTTGACTTTGTC
1004	MLOC_12079	HORVU.MOREX.r2.2HG0175120	1072	1084	-	1e-05	TTTTGACTTTGAA
1005	MLOC_12079	HORVU.MOREX.r2.2HG0175520	522	534	+	3.01e-06	GATTGACTTTTTT
1006	MLOC_12079	HORVU.MOREX.r2.2HG0176300	1077	1089	+	5.24e-07	TGTTGACTTTTTG
1007	MLOC_12079	HORVU.MOREX.r2.2HG0177920	614	626	-	2.94e-06	GTTTGACTTTTGC
1008	MLOC_12079	HORVU.MOREX.r2.2HG0178010	690	702	-	1.98e-08	CGTTGACTTTTTT
1009	MLOC_12079	HORVU.MOREX.r2.2HG0178520	756	768	-	6.17e-06	ACTTGACTTTTGT
1010	MLOC_12079	HORVU.MOREX.r2.2HG0179140	1316	1328	+	3.62e-06	ATTTGACTTTCTT
1011	MLOC_12079	HORVU.MOREX.r2.3HG0181790	86	98	+	4.63e-06	TATTGACTTTTCT
1012	MLOC_12079	HORVU.MOREX.r2.3HG0182170	882	894	+	2.94e-06	GTTTGACTTTTGC
1013	MLOC_12079	HORVU.MOREX.r2.3HG0182240	262	274	-	6.66e-06	TATTGACTTTTGC
1014	MLOC_12079	HORVU.MOREX.r2.3HG0182500	1327	1339	+	1.11e-06	CATTGACTTTTTT
1015	MLOC_12079	HORVU.MOREX.r2.3HG0182900	1155	1167	-	2.44e-06	ACTTGACTTTTTT
1016	MLOC_12079	HORVU.MOREX.r2.3HG0183990	438	450	+	2.94e-06	GTTTGACTTTTGC
1017	MLOC_12079	HORVU.MOREX.r2.3HG0186570	1021	1033	+	7.22e-07	ATTTGACTTTTTC
1018	MLOC_12079	HORVU.MOREX.r2.3HG0186950	1410	1422	+	8.73e-06	CCTTGACTTTCTC
1019	MLOC_12079	HORVU.MOREX.r2.3HG0188920	452	464	-	4.63e-06	TATTGACTTTTCT
1020	MLOC_12079	HORVU.MOREX.r2.3HG0191720	1116	1128	+	3.65e-07	ATTTGACTTTTTT
1021	MLOC_12079	HORVU.MOREX.r2.3HG0194300	1353	1365	-	7.9e-06	CCTTGACTTTATT
1022	MLOC_12079	HORVU.MOREX.r2.3HG0195710	1167	1179	-	5.12e-06	CTTTGACTTTAAT
1023	MLOC_12079	HORVU.MOREX.r2.3HG0197030	663	675	-	7.73e-06	TGTTGACTTTGGT
1024	MLOC_12079	HORVU.MOREX.r2.3HG0199180	864	876	-	1.45e-06	CTTTGACTTTCTT
1025	MLOC_12079	HORVU.MOREX.r2.3HG0200400	610	622	+	1.71e-06	TTTTGACTTTTGC
1026	MLOC_12079	HORVU.MOREX.r2.3HG0200400	724	736	+	2.94e-06	GTTTGACTTTTGC
1027	MLOC_12079	HORVU.MOREX.r2.3HG0201660	1242	1254	-	5.86e-06	GATTGACTTTTTG
1028	MLOC_12079	HORVU.MOREX.r2.3HG0206740	1145	1157	+	3.62e-06	ATTTGACTTTCTT
1029	MLOC_12079	HORVU.MOREX.r2.3HG0210590	999	1011	+	6.3e-06	GATTGACTTTTAT
1030	MLOC_12079	HORVU.MOREX.r2.3HG0211730	19	31	-	7.2e-06	ATTTGACTATTTT
1031	MLOC_12079	HORVU.MOREX.r2.3HG0214550	800	812	+	2.94e-06	GTTTGACTTTTGC
1032	MLOC_12079	HORVU.MOREX.r2.3HG0215960	1439	1451	-	5.04e-07	CTTTGACTTTTCT
1033	MLOC_12079	HORVU.MOREX.r2.3HG0219570	1118	1130	+	1.82e-06	TTTTGACTTTTCC
1034	MLOC_12079	HORVU.MOREX.r2.3HG0226770	225	237	-	1.02e-06	CTTTGACTTTTGA
1035	MLOC_12079	HORVU.MOREX.r2.3HG0226830	1101	1113	+	5.61e-06	CGTTGACTTTAGT
1036	MLOC_12079	HORVU.MOREX.r2.3HG0230410	59	71	+	1.02e-06	CTTTGACTTTTGA
1037	MLOC_12079	HORVU.MOREX.r2.3HG0231980	151	163	+	1.98e-08	CGTTGACTTTTTT
1038	MLOC_12079	HORVU.MOREX.r2.3HG0234390	434	446	-	7.73e-06	GTTTGACTTTATA
1039	MLOC_12079	HORVU.MOREX.r2.3HG0236540	353	365	-	2.25e-06	TTTTGACTTTCTT
1040	MLOC_12079	HORVU.MOREX.r2.3HG0239780	299	311	-	7.95e-06	GTTTGACTTTCTG
1041	MLOC_12079	HORVU.MOREX.r2.3HG0239850	415	427	-	7.2e-06	ATTTGACTATTTT
1042	MLOC_12079	HORVU.MOREX.r2.3HG0240200	729	741	-	8.04e-06	AGTTGACTTTCAT
1043	MLOC_12079	HORVU.MOREX.r2.3HG0241270	868	880	-	2.94e-06	GTTTGACTTTTGC
1044	MLOC_12079	HORVU.MOREX.r2.3HG0242160	1402	1414	-	1.71e-06	TGTTGACTTTTCC
1045	MLOC_12079	HORVU.MOREX.r2.3HG0244290	472	484	+	8.26e-06	CATTGACTTTGTT
1046	MLOC_12079	HORVU.MOREX.r2.3HG0244850	218	230	+	2.97e-06	CCTTGACTTTTGT
1047	MLOC_12079	HORVU.MOREX.r2.3HG0246960	1245	1257	+	2.6e-06	AGTTGACTTTTGA
1048	MLOC_12079	HORVU.MOREX.r2.3HG0251890	396	408	-	9.39e-06	CATTGACTTTCTC
1049	MLOC_12079	HORVU.MOREX.r2.3HG0252210	521	533	+	2.88e-06	GTTTGACTTTTGA
1050	MLOC_12079	HORVU.MOREX.r2.3HG0252210	96	108	+	2.88e-06	GTTTGACTTTTGA
1051	MLOC_12079	HORVU.MOREX.r2.3HG0252320	23	35	-	1.98e-08	CGTTGACTTTTTT
1052	MLOC_12079	HORVU.MOREX.r2.3HG0252600	123	135	-	4.47e-06	TTTTGACTTTGTA
1053	MLOC_12079	HORVU.MOREX.r2.3HG0252600	898	910	+	2.72e-06	ATTTGACTTTTGC
1054	MLOC_12079	HORVU.MOREX.r2.3HG0253120	674	686	+	1.71e-06	TTTTGACTTTTGC
1055	MLOC_12079	HORVU.MOREX.r2.3HG0253120	768	780	+	2.94e-06	GTTTGACTTTTGC
1056	MLOC_12079	HORVU.MOREX.r2.3HG0254040	89	101	-	8.04e-06	TTTTGACTTTCAA
1057	MLOC_12079	HORVU.MOREX.r2.3HG0258180	142	154	-	2.78e-06	TATTGACTTTTTC
1058	MLOC_12079	HORVU.MOREX.r2.3HG0259780	851	863	-	4.63e-06	ATTTGACTTTGTT
1059	MLOC_12079	HORVU.MOREX.r2.3HG0263430	146	158	-	3.38e-06	CTTTGACTTTATA
1060	MLOC_12079	HORVU.MOREX.r2.3HG0264260	1099	1111	-	8.44e-07	GTTTGACTTTTTC
1061	MLOC_12079	HORVU.MOREX.r2.3HG0266640	224	236	-	8.24e-07	GTTTGACTTTTTA
1062	MLOC_12079	HORVU.MOREX.r2.3HG0272620	760	772	-	1.1e-07	TTTTGACTTTTTT
1063	MLOC_12079	HORVU.MOREX.r2.3HG0273580	429	441	-	1.1e-07	TTTTGACTTTTTT
1064	MLOC_12079	HORVU.MOREX.r2.3HG0273580	710	722	+	3.5e-06	TGTTGACTTTCTA
1065	MLOC_12079	HORVU.MOREX.r2.3HG0274800	936	948	+	8.61e-06	TTTTGACCTTTTT
1066	MLOC_12079	HORVU.MOREX.r2.4HG0276030	1327	1339	-	9.04e-06	TGTTGACTTTCCC
1067	MLOC_12079	HORVU.MOREX.r2.4HG0277180	839	851	+	6.47e-08	TGTTGACTTTTTT
1068	MLOC_12079	HORVU.MOREX.r2.4HG0278020	446	458	-	8.26e-06	CATTGACTTTGTT
1069	MLOC_12079	HORVU.MOREX.r2.4HG0278140	69	81	-	4.67e-06	CTTTGACTTTATG
1070	MLOC_12079	HORVU.MOREX.r2.4HG0280440	949	961	+	2.88e-06	GGTTGACTTTTCA
1071	MLOC_12079	HORVU.MOREX.r2.4HG0281960	154	166	+	2.94e-06	GTTTGACTTTTGC
1072	MLOC_12079	HORVU.MOREX.r2.4HG0283110	555	567	-	8.01e-07	CTTTGACTTTTAC
1073	MLOC_12079	HORVU.MOREX.r2.4HG0283700	392	404	+	2.97e-07	AGTTGACTTTTTT
1074	MLOC_12079	HORVU.MOREX.r2.4HG0288780	204	216	-	2.84e-06	AATTGACTTTTTT
1075	MLOC_12079	HORVU.MOREX.r2.4HG0292140	135	147	-	1.27e-06	GTTTGACTTTTTG
1076	MLOC_12079	HORVU.MOREX.r2.4HG0292140	306	318	+	4.3e-07	GTTTGACTTTTTT
1077	MLOC_12079	HORVU.MOREX.r2.4HG0292450	740	752	+	1.71e-06	TTTTGACTTTTGC
1078	MLOC_12079	HORVU.MOREX.r2.4HG0292450	855	867	+	2.94e-06	GTTTGACTTTTGC
1079	MLOC_12079	HORVU.MOREX.r2.4HG0307130	1031	1043	-	7.9e-06	TGTTGACTTTGCT
1080	MLOC_12079	HORVU.MOREX.r2.4HG0317680	1036	1048	-	4.23e-08	CTTTGACTTTTTT
1081	MLOC_12079	HORVU.MOREX.r2.4HG0321120	1258	1270	+	7.8e-06	GTTTGACTTTATC
1082	MLOC_12079	HORVU.MOREX.r2.4HG0324020	177	189	-	1.94e-06	CATTGACTTTTTC
1083	MLOC_12079	HORVU.MOREX.r2.4HG0324240	587	599	-	7.4e-06	GATTGACTTTTCT
1084	MLOC_12079	HORVU.MOREX.r2.4HG0326300	444	456	+	5.46e-07	TTTTGACTTTTTG
1085	MLOC_12079	HORVU.MOREX.r2.4HG0326690	783	795	+	2.94e-06	GTTTGACTTTTGC
1086	MLOC_12079	HORVU.MOREX.r2.4HG0328390	159	171	-	9.63e-06	GCTTGACTTTTCA
1087	MLOC_12079	HORVU.MOREX.r2.4HG0332840	545	557	-	1.97e-06	CGTTGACTTTGTT
1088	MLOC_12079	HORVU.MOREX.r2.4HG0333110	1409	1421	-	7.57e-06	TTTTGACTTCTTT
1089	MLOC_12079	HORVU.MOREX.r2.4HG0334780	433	445	-	2.94e-06	GTTTGACTTTTGC
1090	MLOC_12079	HORVU.MOREX.r2.4HG0335590	840	852	+	5.46e-07	TTTTGACTTTTTG
1091	MLOC_12079	HORVU.MOREX.r2.4HG0339240	850	862	-	1.94e-06	GTTTGACTTTTGT
1092	MLOC_12079	HORVU.MOREX.r2.4HG0340370	116	128	+	7.22e-07	ATTTGACTTTTTC
1093	MLOC_12079	HORVU.MOREX.r2.4HG0341070	929	941	+	1.82e-06	TATTGACTTTTTT
1094	MLOC_12079	HORVU.MOREX.r2.4HG0341410	1178	1190	+	3.52e-06	TGTTGACTTTCTC
1095	MLOC_12079	HORVU.MOREX.r2.4HG0341600	727	739	+	2.66e-06	ATTTGACTTTTGA
1096	MLOC_12079	HORVU.MOREX.r2.4HG0343430	2	14	+	6.47e-08	TGTTGACTTTTTT
1097	MLOC_12079	HORVU.MOREX.r2.5HG0353940	1422	1434	+	5.52e-06	CTTTGACTTTGCT
1098	MLOC_12079	HORVU.MOREX.r2.5HG0354070	1366	1378	+	2.16e-06	CCTTGACTTTTTG
1099	MLOC_12079	HORVU.MOREX.r2.5HG0355070	802	814	+	6.17e-06	TCTTGACTTTTCA
1100	MLOC_12079	HORVU.MOREX.r2.5HG0356650	1339	1351	-	9.81e-06	TTTTGACTTATTA
1101	MLOC_12079	HORVU.MOREX.r2.5HG0356650	1426	1438	+	7.65e-06	GGTTGACTTTATC
1102	MLOC_12079	HORVU.MOREX.r2.5HG0358800	826	838	+	6.4e-06	TGTTGACTTATTT
1103	MLOC_12079	HORVU.MOREX.r2.5HG0362770	1257	1269	-	1.02e-06	CTTTGACTTTTGA
1104	MLOC_12079	HORVU.MOREX.r2.5HG0364700	670	682	+	1.82e-06	TATTGACTTTTTT
1105	MLOC_12079	HORVU.MOREX.r2.5HG0367600	160	172	-	7.57e-06	TTTTGACTTCTTT
1106	MLOC_12079	HORVU.MOREX.r2.5HG0367600	73	85	-	6.47e-08	TGTTGACTTTTTT
1107	MLOC_12079	HORVU.MOREX.r2.5HG0367910	718	730	+	2.66e-06	AGTTGACTTTTCA
1108	MLOC_12079	HORVU.MOREX.r2.5HG0367910	846	858	-	5.06e-06	TTTTGACTTTCTG
1109	MLOC_12079	HORVU.MOREX.r2.5HG0370040	634	646	+	6.66e-06	CTTTGACTATTTG
1110	MLOC_12079	HORVU.MOREX.r2.5HG0370210	27	39	+	1.45e-06	CTTTGACTTTCTT
1111	MLOC_12079	HORVU.MOREX.r2.5HG0371490	179	191	+	5.19e-06	GTTTGACTTTATT
1112	MLOC_12079	HORVU.MOREX.r2.5HG0371550	291	303	+	2.94e-06	GTTTGACTTTTGC
1113	MLOC_12079	HORVU.MOREX.r2.5HG0378860	942	954	-	1.98e-08	CGTTGACTTTTTT
1114	MLOC_12079	HORVU.MOREX.r2.5HG0380260	883	895	+	2.94e-06	GTTTGACTTTTGC
1115	MLOC_12079	HORVU.MOREX.r2.5HG0383240	381	393	+	9.26e-06	GGTTGACTTTCGT
1116	MLOC_12079	HORVU.MOREX.r2.5HG0384380	511	523	-	2.5e-06	GTTTGACTTTTAC
1117	MLOC_12079	HORVU.MOREX.r2.5HG0384540	773	785	+	1.1e-07	TTTTGACTTTTTT
1118	MLOC_12079	HORVU.MOREX.r2.5HG0385060	758	770	-	4.79e-06	TTTTGACTATTTT
1119	MLOC_12079	HORVU.MOREX.r2.5HG0385110	1166	1178	+	2.52e-06	CCTTGACTTTTAT
1120	MLOC_12079	HORVU.MOREX.r2.5HG0385220	305	317	+	7.01e-06	CTTTGACTTTGAA
1121	MLOC_12079	HORVU.MOREX.r2.5HG0385810	118	130	+	2.25e-06	TTTTGACTTTCTT
1122	MLOC_12079	HORVU.MOREX.r2.5HG0388980	391	403	-	9.39e-06	CATTGACTTTCTC
1123	MLOC_12079	HORVU.MOREX.r2.5HG0397590	1227	1239	+	2.94e-06	GTTTGACTTTTGC
1124	MLOC_12079	HORVU.MOREX.r2.5HG0397720	1200	1212	-	4.38e-06	TGTTGACTTTGTC
1125	MLOC_12079	HORVU.MOREX.r2.5HG0398000	106	118	-	1.98e-08	CGTTGACTTTTTT
1126	MLOC_12079	HORVU.MOREX.r2.5HG0398540	48	60	-	9.52e-06	GTTTGACTTTCCT
1127	MLOC_12079	HORVU.MOREX.r2.5HG0398630	1022	1034	+	5.39e-06	TTTTGACTTTCAT
1128	MLOC_12079	HORVU.MOREX.r2.5HG0399410	1286	1298	-	5.39e-06	CTTTGACTTTGGT
1129	MLOC_12079	HORVU.MOREX.r2.5HG0399410	805	817	-	5.39e-06	CTTTGACTTTGGT
1130	MLOC_12079	HORVU.MOREX.r2.5HG0401170	593	605	-	5.7e-06	CGTTGACCTTTTT
1131	MLOC_12079	HORVU.MOREX.r2.5HG0401770	511	523	+	1.97e-06	CGTTGACTTTGTT
1132	MLOC_12079	HORVU.MOREX.r2.5HG0403530	65	77	+	1.1e-07	TTTTGACTTTTTT
1133	MLOC_12079	HORVU.MOREX.r2.5HG0407600	966	978	+	2.94e-06	GTTTGACTTTTGC
1134	MLOC_12079	HORVU.MOREX.r2.5HG0410900	415	427	-	1.1e-07	CGTTGACTTTTTA
1135	MLOC_12079	HORVU.MOREX.r2.5HG0413580	763	775	+	5.46e-07	TTTTGACTTTTTG
1136	MLOC_12079	HORVU.MOREX.r2.5HG0414210	1138	1150	+	1.43e-06	TCTTGACTTTTTT
1137	MLOC_12079	HORVU.MOREX.r2.5HG0416030	1405	1417	+	7.07e-06	CTTTGACTTTGAC
1138	MLOC_12079	HORVU.MOREX.r2.5HG0417090	1043	1055	-	3.97e-06	GTTTGACTTTTGG
1139	MLOC_12079	HORVU.MOREX.r2.5HG0418240	778	790	-	3.11e-06	CGTTGACTTTGTC
1140	MLOC_12079	HORVU.MOREX.r2.5HG0418730	135	147	+	3.09e-06	TTTTGACTTTGTT
1141	MLOC_12079	HORVU.MOREX.r2.5HG0421480	518	530	-	5.04e-06	ATTTGACTTTATT
1142	MLOC_12079	HORVU.MOREX.r2.5HG0423390	285	297	+	5.86e-06	GATTGACTTTTTG
1143	MLOC_12079	HORVU.MOREX.r2.5HG0423560	1433	1445	+	9.48e-06	CGTTGACTTATTG
1144	MLOC_12079	HORVU.MOREX.r2.5HG0424890	406	418	-	4.79e-06	TTTTGACTATTTT
1145	MLOC_12079	HORVU.MOREX.r2.5HG0424970	963	975	+	5.19e-06	CTTTGACTTCTTT
1146	MLOC_12079	HORVU.MOREX.r2.5HG0425420	761	773	-	2.06e-06	CGTTGACTTTATT
1147	MLOC_12079	HORVU.MOREX.r2.5HG0429660	1388	1400	+	1.02e-06	TTTTGACTTTTCT
1148	MLOC_12079	HORVU.MOREX.r2.5HG0431810	1048	1060	+	4.79e-06	CATTGACTTTTCA
1149	MLOC_12079	HORVU.MOREX.r2.5HG0431810	1250	1262	+	1.77e-06	AGTTGACTTTTCT
1150	MLOC_12079	HORVU.MOREX.r2.5HG0432480	114	126	-	3.33e-06	CGTTGACTTTATC
1151	MLOC_12079	HORVU.MOREX.r2.5HG0433720	17	29	-	3.23e-06	CGTTGACTATTTT
1152	MLOC_12079	HORVU.MOREX.r2.5HG0434490	727	739	-	3.2e-07	TTTTGACTTTTTC
1153	MLOC_12079	HORVU.MOREX.r2.5HG0435620	679	691	+	3.23e-06	CGTTGACTATTTT
1154	MLOC_12079	HORVU.MOREX.r2.5HG0436320	794	806	+	4.47e-06	TTTTGACTTTGTA
1155	MLOC_12079	HORVU.MOREX.r2.5HG0436410	1430	1442	-	3.84e-06	GTTTGACTTTCTT
1156	MLOC_12079	HORVU.MOREX.r2.5HG0436860	207	219	-	5.24e-07	TGTTGACTTTTTG
1157	MLOC_12079	HORVU.MOREX.r2.5HG0436860	302	314	-	7.64e-07	CTTTGACTTTTAA
1158	MLOC_12079	HORVU.MOREX.r2.5HG0438380	212	224	+	3.65e-07	ATTTGACTTTTTT
1159	MLOC_12079	HORVU.MOREX.r2.5HG0438980	467	479	+	3.2e-07	TTTTGACTTTTTC
1160	MLOC_12079	HORVU.MOREX.r2.5HG0438980	835	847	-	2.66e-06	AGTTGACTTTTCA
1161	MLOC_12079	HORVU.MOREX.r2.5HG0439700	1071	1083	-	3.01e-06	GATTGACTTTTTT
1162	MLOC_12079	HORVU.MOREX.r2.5HG0439900	542	554	+	2.94e-06	GTTTGACTTTTGC
1163	MLOC_12079	HORVU.MOREX.r2.5HG0440420	488	500	-	8.44e-06	TCTTGACTTTCTT
1164	MLOC_12079	HORVU.MOREX.r2.5HG0440960	495	507	-	4.23e-08	CTTTGACTTTTTT
1165	MLOC_12079	HORVU.MOREX.r2.5HG0441850	348	360	-	2.97e-07	TTTTGACTTTTTA
1166	MLOC_12079	HORVU.MOREX.r2.5HG0441850	524	536	-	5.19e-06	CTTTGACTTCTTT
1167	MLOC_12079	HORVU.MOREX.r2.5HG0444170	1	13	+	8.26e-06	CATTGACTTTGTT
1168	MLOC_12079	HORVU.MOREX.r2.5HG0445290	39	51	+	1.82e-06	TTTTGACTTTTCC
1169	MLOC_12079	HORVU.MOREX.r2.5HG0447510	1369	1381	+	2.97e-07	TTTTGACTTTTTA
1170	MLOC_12079	HORVU.MOREX.r2.6HG0449140	325	337	-	2.94e-06	GTTTGACTTTTGC
1171	MLOC_12079	HORVU.MOREX.r2.6HG0453960	1095	1107	-	1.1e-07	TTTTGACTTTTTT
1172	MLOC_12079	HORVU.MOREX.r2.6HG0457580	1143	1155	-	8.11e-06	TTTTGACTTTCAC
1173	MLOC_12079	HORVU.MOREX.r2.6HG0459640	1313	1325	-	6.28e-06	CTTTGACTTTCCC
1174	MLOC_12079	HORVU.MOREX.r2.6HG0461000	254	266	-	7.9e-06	CGTTGACTTTGGA
1175	MLOC_12079	HORVU.MOREX.r2.6HG0462000	559	571	+	3.2e-07	TTTTGACTTTTTC
1176	MLOC_12079	HORVU.MOREX.r2.6HG0463250	965	977	+	4.3e-07	GTTTGACTTTTTT
1177	MLOC_12079	HORVU.MOREX.r2.6HG0463640	1195	1207	-	5e-06	TGTTGACTTTCTG
1178	MLOC_12079	HORVU.MOREX.r2.6HG0463750	1376	1388	+	6.28e-06	ACTTGACTTTTCT
1179	MLOC_12079	HORVU.MOREX.r2.6HG0470950	1000	1012	+	6.11e-07	AGTTGACTTTTTC
1180	MLOC_12079	HORVU.MOREX.r2.6HG0471130	384	396	+	2.97e-06	GTTTGACTTTTCA
1181	MLOC_12079	HORVU.MOREX.r2.6HG0477140	1035	1047	-	4.63e-06	ATTTGACTTTGTT
1182	MLOC_12079	HORVU.MOREX.r2.6HG0477560	509	521	+	4.84e-07	CGTTGACTTTTCT
1183	MLOC_12079	HORVU.MOREX.r2.6HG0479150	11	23	-	6.21e-06	CTTTGACTTTCCA
1184	MLOC_12079	HORVU.MOREX.r2.6HG0479150	970	982	+	6.4e-06	TGTTGACTTATTT
1185	MLOC_12079	HORVU.MOREX.r2.6HG0480730	215	227	-	1.82e-06	TATTGACTTTTTT
1186	MLOC_12079	HORVU.MOREX.r2.6HG0482070	557	569	-	1.1e-07	CGTTGACTTTTTA
1187	MLOC_12079	HORVU.MOREX.r2.6HG0483190	1333	1345	+	9.39e-06	CATTGACTTTCTC
1188	MLOC_12079	HORVU.MOREX.r2.6HG0483190	810	822	+	6.28e-06	CATTGACTTTCTT
1189	MLOC_12079	HORVU.MOREX.r2.6HG0489990	321	333	+	9.21e-06	AATTGACTTTTAC
1190	MLOC_12079	HORVU.MOREX.r2.6HG0490750	643	655	-	5.52e-06	CTTTGACTTTGCT
1191	MLOC_12079	HORVU.MOREX.r2.6HG0504090	640	652	-	7.65e-06	GGTTGACTTTATC
1192	MLOC_12079	HORVU.MOREX.r2.6HG0504600	716	728	-	1.77e-06	TTTTGACTTTTCA
1193	MLOC_12079	HORVU.MOREX.r2.6HG0506410	1181	1193	+	2.97e-07	AGTTGACTTTTTT
1194	MLOC_12079	HORVU.MOREX.r2.6HG0506620	314	326	+	5.84e-06	CCTTGACTTTTGG
1195	MLOC_12079	HORVU.MOREX.r2.6HG0506950	1386	1398	-	2.66e-06	ATTTGACTTTTGA
1196	MLOC_12079	HORVU.MOREX.r2.6HG0507140	59	71	-	7.2e-06	ATTTGACTATTTT
1197	MLOC_12079	HORVU.MOREX.r2.6HG0509380	521	533	+	2.97e-07	AGTTGACTTTTTT
1198	MLOC_12079	HORVU.MOREX.r2.6HG0511700	621	633	+	2.94e-06	GTTTGACTTTTGC
1199	MLOC_12079	HORVU.MOREX.r2.6HG0513610	1186	1198	-	1.71e-06	TTTTGACTTTTGC
1200	MLOC_12079	HORVU.MOREX.r2.6HG0516930	1250	1262	+	5.52e-06	CTTTGACTTTCAA
1201	MLOC_12079	HORVU.MOREX.r2.6HG0517960	159	171	-	1.1e-07	TTTTGACTTTTTT
1202	MLOC_12079	HORVU.MOREX.r2.6HG0521980	1073	1085	-	7.57e-06	CTTTGACTTTAAA
1203	MLOC_12079	HORVU.MOREX.r2.6HG0522620	626	638	-	5.58e-06	ACTTGACTTTTAT
1204	MLOC_12079	HORVU.MOREX.r2.7HG0528950	1442	1454	+	2.78e-06	TATTGACTTTTTC
1205	MLOC_12079	HORVU.MOREX.r2.7HG0533370	907	919	-	6.34e-06	TTTTGACTTTGTG
1206	MLOC_12079	HORVU.MOREX.r2.7HG0533920	1020	1032	+	3.52e-06	TGTTGACTTTCTC
1207	MLOC_12079	HORVU.MOREX.r2.7HG0534470	235	247	+	3.23e-06	CGTTGACTATTTT
1208	MLOC_12079	HORVU.MOREX.r2.7HG0534840	483	495	-	1e-05	TTTTGACTTTGAA
1209	MLOC_12079	HORVU.MOREX.r2.7HG0535170	1028	1040	-	2.18e-06	ATTTGACTTTTAA
1210	MLOC_12079	HORVU.MOREX.r2.7HG0535310	371	383	-	6.56e-06	TGTTGACTTTGAT
1211	MLOC_12079	HORVU.MOREX.r2.7HG0542700	203	215	+	3.74e-06	CTTTGACTTTCAT
1212	MLOC_12079	HORVU.MOREX.r2.7HG0544880	1172	1184	-	3.56e-06	TTTTGACTTTCTA
1213	MLOC_12079	HORVU.MOREX.r2.7HG0547900	466	478	+	4.21e-06	CCTTGACTTTTGA
1214	MLOC_12079	HORVU.MOREX.r2.7HG0555650	930	942	-	2.72e-06	ATTTGACTTTTGC
1215	MLOC_12079	HORVU.MOREX.r2.7HG0556360	79	91	+	4.94e-06	GTTTGACTTTGTT
1216	MLOC_12079	HORVU.MOREX.r2.7HG0558490	67	79	+	2.72e-06	ATTTGACTTTTGC
1217	MLOC_12079	HORVU.MOREX.r2.7HG0562640	1284	1296	+	6.81e-06	CTTTGACTTATTA
1218	MLOC_12079	HORVU.MOREX.r2.7HG0563920	155	167	+	6.81e-06	CTTTGACTTATTA
1219	MLOC_12079	HORVU.MOREX.r2.7HG0567670	653	665	+	5.95e-06	CCTTGACTTTTCG
1220	MLOC_12079	HORVU.MOREX.r2.7HG0567970	631	643	+	4.47e-06	TTTTGACTTTGTA
1221	MLOC_12079	HORVU.MOREX.r2.7HG0568930	109	121	+	3.23e-06	TGTTGACTTTATT
1222	MLOC_12079	HORVU.MOREX.r2.7HG0571840	1443	1455	+	1.86e-06	GGTTGACTTTTGT
1223	MLOC_12079	HORVU.MOREX.r2.7HG0581750	1102	1114	-	1.77e-06	TTTTGACTTTTCA
1224	MLOC_12079	HORVU.MOREX.r2.7HG0581750	1174	1186	+	2.49e-07	TGTTGACTTTTTC
1225	MLOC_12079	HORVU.MOREX.r2.7HG0582300	1387	1399	-	1.71e-06	TTTTGACTTTTGC
1226	MLOC_12079	HORVU.MOREX.r2.7HG0584520	134	146	+	2.94e-06	GTTTGACTTTTGC
1227	MLOC_12079	HORVU.MOREX.r2.7HG0585500	1043	1055	+	4.3e-07	GTTTGACTTTTTT
1228	MLOC_12079	HORVU.MOREX.r2.7HG0586240	922	934	-	2.94e-06	GTTTGACTTTTGC
1229	MLOC_12079	HORVU.MOREX.r2.7HG0587360	686	698	-	8.04e-06	CGTTGACTTTGCA
1230	MLOC_12079	HORVU.MOREX.r2.7HG0588650	1096	1108	-	7.01e-06	CTTTGACTTTGAA
1231	MLOC_12079	HORVU.MOREX.r2.7HG0589820	1356	1368	-	9.63e-06	TGTTGACTATTTG
1232	MLOC_12079	HORVU.MOREX.r2.7HG0590950	472	484	+	2.5e-06	TTTTGACTTTTGG
1233	MLOC_12079	HORVU.MOREX.r2.7HG0593200	806	818	+	2.94e-06	GTTTGACTTTTGC
1234	MLOC_12079	HORVU.MOREX.r2.7HG0598960	68	80	+	6.81e-06	TATTGACTTTTCA
1235	MLOC_12079	HORVU.MOREX.r2.7HG0602290	434	446	+	9.43e-07	TTTTGACTTTTGT
1236	MLOC_12079	HORVU.MOREX.r2.7HG0603410	1230	1242	-	8.61e-06	TTTTGACCTTTTT
1237	MLOC_12079	HORVU.MOREX.r2.7HG0603950	694	706	-	9.39e-06	CATTGACTTTCTC
1238	MLOC_12079	HORVU.MOREX.r2.7HG0604110	1063	1075	-	6.38e-06	CATTGACTTTTGG
1239	MLOC_12079	HORVU.MOREX.r2.7HG0604110	1149	1161	+	2.97e-07	TTTTGACTTTTTA
1240	MLOC_12079	HORVU.MOREX.r2.7HG0604110	582	594	+	1.43e-06	TCTTGACTTTTTT
1241	MLOC_12079	HORVU.MOREX.r2.7HG0614080	267	279	+	2.94e-06	GTTTGACTTTTGC
1242	MLOC_12079	HORVU.MOREX.r2.7HG0614080	899	911	+	2.94e-06	GTTTGACTTTTGC
1243	MLOC_12079	HORVU.MOREX.r2.7HG0614120	1389	1401	+	8.61e-06	CTTTGACTATTCT
1244	MLOC_12079	HORVU.MOREX.r2.7HG0615280	221	233	+	4.63e-06	ATTTGACTTTGTT
1245	MLOC_12079	HORVU.MOREX.r2.7HG0615760	1378	1390	-	3.97e-06	GTTTGACTTTTGG
1246	MLOC_12079	HORVU.MOREX.r2.7HG0617860	304	316	-	6.1e-06	TTTTGACTTTCCT
1247	MLOC_12079	HORVU.MOREX.r2.7HG0617860	697	709	-	5.95e-06	TTTTGACTTTCGT
1248	MLOC_12079	HORVU.MOREX.r2.7HG0618470	1240	1252	+	1.77e-06	ATTTGACTTTTGT
1249	MLOC_12079	HORVU.MOREX.r2.7HG0619090	475	487	+	8.04e-06	CTTTGACTTTGGA
1250	MLOC_12079	HORVU.MOREX.r2.7HG0620030	395	407	+	7.46e-06	ATTTGACTTTATC
1251	MLOC_12079	HORVU.MOREX.r2.7HG0620190	1257	1269	-	6.17e-06	ACTTGACTTTTGT
1252	MLOC_12079	HORVU.MOREX.r2.7HG0621810	1280	1292	-	3.15e-06	CTTTGACTTTGTA
1253	MLOC_12079	HORVU.MOREX.r2.7HG0622770	1035	1047	+	3.31e-06	CTTTGACTATTTT
1254	MLOC_12223	HORVU.MOREX.r2.1HG0001870	435	449	+	6.72e-06	TGGTGTGGCGGCGGC
1255	MLOC_12223	HORVU.MOREX.r2.1HG0002620	1330	1344	-	1.52e-06	GCCGGCGGCGGTGGG
1256	MLOC_12223	HORVU.MOREX.r2.1HG0002750	133	147	-	2.54e-06	GGTGGTGGTGGTGGG
1257	MLOC_12223	HORVU.MOREX.r2.1HG0002750	136	150	-	8.29e-07	GGTGGTGGTGGTGGT
1258	MLOC_12223	HORVU.MOREX.r2.1HG0002750	139	153	-	4.54e-06	TGTGGTGGTGGTGGT
1259	MLOC_12223	HORVU.MOREX.r2.1HG0002750	810	824	+	4.35e-06	TGCGGCGGTGGTGGT
1260	MLOC_12223	HORVU.MOREX.r2.1HG0002750	813	827	+	6.77e-07	GGCGGTGGTGGTGGC
1261	MLOC_12223	HORVU.MOREX.r2.1HG0002750	816	830	+	1.8e-06	GGTGGTGGTGGCGGC
1262	MLOC_12223	HORVU.MOREX.r2.1HG0002750	819	833	+	6.19e-08	GGTGGTGGCGGCGGC
1263	MLOC_12223	HORVU.MOREX.r2.1HG0002750	822	836	+	5.25e-08	GGTGGCGGCGGCGGC
1264	MLOC_12223	HORVU.MOREX.r2.1HG0003170	786	800	+	4.2e-06	GGCTCCGGCGGCGGC
1265	MLOC_12223	HORVU.MOREX.r2.1HG0003170	968	982	-	4.54e-06	TGTGGTGGTGGTGGT
1266	MLOC_12223	HORVU.MOREX.r2.1HG0003170	987	1001	+	5.63e-06	GGGGAAGGCGGTGAC
1267	MLOC_12223	HORVU.MOREX.r2.1HG0003330	422	436	+	1.71e-06	GGGGACGGCGGCGGA
1268	MLOC_12223	HORVU.MOREX.r2.1HG0004200	703	717	-	2.38e-06	GCAGGTGGCGGCGGT
1269	MLOC_12223	HORVU.MOREX.r2.1HG0004200	819	833	-	7.7e-06	TCAGAAGGCGGTGGC
1270	MLOC_12223	HORVU.MOREX.r2.1HG0004560	213	227	-	2.19e-06	AGTAGCGGCGGCGGA
1271	MLOC_12223	HORVU.MOREX.r2.1HG0004560	348	362	-	1.71e-06	GCCGGTGGCGGTGGG
1272	MLOC_12223	HORVU.MOREX.r2.1HG0005380	482	496	-	6.05e-06	GGGGTTGGCGGTGGG
1273	MLOC_12223	HORVU.MOREX.r2.1HG0006200	1433	1447	-	7.16e-06	GGCGACGGCGGAGGT
1274	MLOC_12223	HORVU.MOREX.r2.1HG0006200	1436	1450	-	2.3e-06	GGCGGCGACGGCGGA
1275	MLOC_12223	HORVU.MOREX.r2.1HG0008420	644	658	-	1.32e-08	GGCGGTGGCGGTGGC
1276	MLOC_12223	HORVU.MOREX.r2.1HG0008420	647	661	-	2.05e-06	GGTGGCGGTGGCGGT
1277	MLOC_12223	HORVU.MOREX.r2.1HG0008420	650	664	-	1.18e-08	GGTGGTGGCGGTGGC
1278	MLOC_12223	HORVU.MOREX.r2.1HG0008420	653	667	-	2.27e-06	GGTGGTGGTGGCGGT
1279	MLOC_12223	HORVU.MOREX.r2.1HG0008420	656	670	-	6.3e-07	GGTGGTGGTGGTGGC
1280	MLOC_12223	HORVU.MOREX.r2.1HG0008420	659	673	-	9.22e-06	GTAGGTGGTGGTGGT
1281	MLOC_12223	HORVU.MOREX.r2.1HG0008450	1412	1426	-	2.3e-06	AGCGGCGGCGGCGGG
1282	MLOC_12223	HORVU.MOREX.r2.1HG0008730	1287	1301	-	9.66e-06	GGTGCTGGCGGTGAT
1283	MLOC_12223	HORVU.MOREX.r2.1HG0008730	381	395	-	9.13e-06	GGCGGCAGAGGCGGA
1284	MLOC_12223	HORVU.MOREX.r2.1HG0008730	486	500	-	4.28e-07	GGCGGAGGCGGAGGC
1285	MLOC_12223	HORVU.MOREX.r2.1HG0008730	528	542	-	4.15e-06	GGCGGTGGAGGCGGA
1286	MLOC_12223	HORVU.MOREX.r2.1HG0008730	534	548	-	5.89e-07	GGAGCCGGCGGTGGA
1287	MLOC_12223	HORVU.MOREX.r2.1HG0008730	947	961	-	7.62e-06	GGTGTTGGCGGTGAT
1288	MLOC_12223	HORVU.MOREX.r2.1HG0008840	1469	1483	-	1.84e-06	GGCGGAGGCGGAGGG
1289	MLOC_12223	HORVU.MOREX.r2.1HG0009190	1084	1098	-	4.11e-06	GGCCTAGGCGGCGGC
1290	MLOC_12223	HORVU.MOREX.r2.1HG0009240	1464	1478	-	5.93e-06	GGCGGCGGCGGCGAG
1291	MLOC_12223	HORVU.MOREX.r2.1HG0009240	1467	1481	-	5.8e-08	GGCGGCGGCGGCGGC
1292	MLOC_12223	HORVU.MOREX.r2.1HG0009240	1470	1484	-	5.8e-08	GGCGGCGGCGGCGGC
1293	MLOC_12223	HORVU.MOREX.r2.1HG0009240	1473	1487	-	5.8e-08	GGCGGCGGCGGCGGC
1294	MLOC_12223	HORVU.MOREX.r2.1HG0009240	1476	1490	-	5.8e-08	GGCGGCGGCGGCGGC
1295	MLOC_12223	HORVU.MOREX.r2.1HG0009240	1479	1493	-	5.8e-08	GGCGGCGGCGGCGGC
1296	MLOC_12223	HORVU.MOREX.r2.1HG0009240	1482	1496	-	5.8e-08	GGCGGCGGCGGCGGC
1297	MLOC_12223	HORVU.MOREX.r2.1HG0009240	1485	1499	-	9.03e-06	CTCGGCGGCGGCGGC
1298	MLOC_12223	HORVU.MOREX.r2.1HG0009950	1181	1195	-	4.06e-06	GATGGTGGCGGTGAC
1299	MLOC_12223	HORVU.MOREX.r2.1HG0009950	1199	1213	+	1.91e-06	GGCGGTGGTGGCGGC
1300	MLOC_12223	HORVU.MOREX.r2.1HG0009950	1202	1216	+	1.82e-06	GGTGGTGGCGGCGAC
1301	MLOC_12223	HORVU.MOREX.r2.1HG0011690	1202	1216	-	4.11e-06	GGAGGTGGTGGTGGG
1302	MLOC_12223	HORVU.MOREX.r2.1HG0011690	1222	1236	-	5.81e-06	AATGGAGGTGGTGGA
1303	MLOC_12223	HORVU.MOREX.r2.1HG0012070	632	646	+	5.8e-08	GGGGGCGGCGGTGGA
1304	MLOC_12223	HORVU.MOREX.r2.1HG0012130	1455	1469	-	3.63e-06	TTCGGTGGCGGCGGA
1305	MLOC_12223	HORVU.MOREX.r2.1HG0012130	164	178	-	3.29e-06	GAAGGAGGCGGAGGA
1306	MLOC_12223	HORVU.MOREX.r2.1HG0012130	508	522	+	6.38e-06	GGCGGGGGCGGCGGG
1307	MLOC_12223	HORVU.MOREX.r2.1HG0012390	639	653	+	3.43e-06	AGCGACGGCGGCGGC
1308	MLOC_12223	HORVU.MOREX.r2.1HG0012390	642	656	+	8.55e-07	GACGGCGGCGGCGGT
1309	MLOC_12223	HORVU.MOREX.r2.1HG0012840	714	728	-	6.79e-06	TGGCGCGGCGGTGGC
1310	MLOC_12223	HORVU.MOREX.r2.1HG0012840	813	827	-	2.81e-06	GACGGCGGTGGTGGA
1311	MLOC_12223	HORVU.MOREX.r2.1HG0012840	816	830	-	1.82e-06	GATGACGGCGGTGGT
1312	MLOC_12223	HORVU.MOREX.r2.1HG0013210	1416	1430	-	5.63e-06	GTAGGTGGTGGTGGA
1313	MLOC_12223	HORVU.MOREX.r2.1HG0013700	200	214	-	4.01e-06	GGCGGCGGCGGAGGG
1314	MLOC_12223	HORVU.MOREX.r2.1HG0013700	203	217	-	9.83e-07	CGCGGCGGCGGCGGA
1315	MLOC_12223	HORVU.MOREX.r2.1HG0013700	58	72	+	8.86e-06	TGACGAAGCGGCGGC
1316	MLOC_12223	HORVU.MOREX.r2.1HG0014340	520	534	-	6.32e-06	GGCGACGGCGGCGAA
1317	MLOC_12223	HORVU.MOREX.r2.1HG0014340	703	717	+	5.99e-06	AAATGCGGCGGTGGC
1318	MLOC_12223	HORVU.MOREX.r2.1HG0014470	1152	1166	-	2.78e-06	GGTGGTGGAGGTGGT
1319	MLOC_12223	HORVU.MOREX.r2.1HG0014470	1158	1172	-	4.21e-07	GGTGGTGGTGGTGGA
1320	MLOC_12223	HORVU.MOREX.r2.1HG0014650	172	186	-	5.93e-06	GGCGGCGGCGGCGAG
1321	MLOC_12223	HORVU.MOREX.r2.1HG0014650	175	189	-	6.49e-07	GACGGCGGCGGCGGC
1322	MLOC_12223	HORVU.MOREX.r2.1HG0014650	197	211	-	3.18e-06	GTCGGCGGCGGCGGG
1323	MLOC_12223	HORVU.MOREX.r2.1HG0014650	428	442	+	4.85e-07	GGGGGCGGCGGCGGT
1324	MLOC_12223	HORVU.MOREX.r2.1HG0014650	431	445	+	1.09e-06	GGCGGCGGCGGTGCT
1325	MLOC_12223	HORVU.MOREX.r2.1HG0015280	1300	1314	-	2.38e-06	GTAGAAGGCGGCGGA
1326	MLOC_12223	HORVU.MOREX.r2.1HG0015280	1375	1389	-	8.95e-06	GACGGCGGCGGCGAC
1327	MLOC_12223	HORVU.MOREX.r2.1HG0015280	1378	1392	-	2.38e-06	GGGGACGGCGGCGGC
1328	MLOC_12223	HORVU.MOREX.r2.1HG0015580	761	775	-	8.34e-06	CACGGTGGCGGCGGC
1329	MLOC_12223	HORVU.MOREX.r2.1HG0016810	219	233	-	7.24e-06	GGTGGTGGAGGTGGG
1330	MLOC_12223	HORVU.MOREX.r2.1HG0016810	528	542	+	8.86e-06	AGAGGCGGCGGCGAA
1331	MLOC_12223	HORVU.MOREX.r2.1HG0018740	314	328	+	6.45e-06	AGCTCTGGCGGTGGA
1332	MLOC_12223	HORVU.MOREX.r2.1HG0018750	736	750	+	3.43e-06	AGCAGCAGCGGTGGC
1333	MLOC_12223	HORVU.MOREX.r2.1HG0018770	1426	1440	-	3.94e-07	GGCGGCGGTGGTGGA
1334	MLOC_12223	HORVU.MOREX.r2.1HG0018770	1429	1443	-	1.93e-06	GCGGGCGGCGGTGGT
1335	MLOC_12223	HORVU.MOREX.r2.1HG0018910	1477	1491	-	7.56e-07	TGCGGCGGCGGCGGT
1336	MLOC_12223	HORVU.MOREX.r2.1HG0019660	1454	1468	+	2.88e-06	ATCTGAGGCGGTGGT
1337	MLOC_12223	HORVU.MOREX.r2.1HG0019660	1457	1471	+	5.23e-06	TGAGGCGGTGGTGGC
1338	MLOC_12223	HORVU.MOREX.r2.1HG0019790	1445	1459	-	2.91e-06	GACGGTGGCGGCGGG
1339	MLOC_12223	HORVU.MOREX.r2.1HG0019790	1448	1462	-	8.34e-06	GGCGACGGTGGCGGC
1340	MLOC_12223	HORVU.MOREX.r2.1HG0019790	1451	1465	-	1.23e-06	GGCGGCGACGGTGGC
1341	MLOC_12223	HORVU.MOREX.r2.1HG0020120	698	712	-	2.74e-06	GAAGAAGGCGGCGGC
1342	MLOC_12223	HORVU.MOREX.r2.1HG0021120	1453	1467	+	1.66e-06	AACGGAGGCGGCGGC
1343	MLOC_12223	HORVU.MOREX.r2.1HG0021120	1456	1470	+	1.63e-07	GGAGGCGGCGGCGGT
1344	MLOC_12223	HORVU.MOREX.r2.1HG0021120	1459	1473	+	2.45e-06	GGCGGCGGCGGTGAG
1345	MLOC_12223	HORVU.MOREX.r2.1HG0021120	56	70	+	3.29e-08	GATGGAGGCGGTGGA
1346	MLOC_12223	HORVU.MOREX.r2.1HG0021300	1346	1360	-	6.3e-07	GTGGGAGGCGGTGGT
1347	MLOC_12223	HORVU.MOREX.r2.1HG0021720	1300	1314	-	6.49e-07	GGGGGAGGCGGCGGG
1348	MLOC_12223	HORVU.MOREX.r2.1HG0022120	332	346	-	7.05e-08	GAAGGAGGCGGTGGA
1349	MLOC_12223	HORVU.MOREX.r2.1HG0023250	1267	1281	+	1.88e-06	TGTGGAGGTGGTGGT
1350	MLOC_12223	HORVU.MOREX.r2.1HG0023250	930	944	-	3.4e-06	GGCAGAGGAGGTGGA
1351	MLOC_12223	HORVU.MOREX.r2.1HG0023260	391	405	-	4.21e-07	GGTGGTGGTGGTGGA
1352	MLOC_12223	HORVU.MOREX.r2.1HG0023260	394	408	-	4.74e-06	AGCGGTGGTGGTGGT
1353	MLOC_12223	HORVU.MOREX.r2.1HG0023660	1351	1365	-	1.03e-06	GAAGAAGGCGGTGGC
1354	MLOC_12223	HORVU.MOREX.r2.1HG0025600	1458	1472	+	5.26e-07	AGTGGCGGCGGCGGC
1355	MLOC_12223	HORVU.MOREX.r2.1HG0025600	1461	1475	+	8.37e-08	GGCGGCGGCGGCGGT
1356	MLOC_12223	HORVU.MOREX.r2.1HG0025600	1464	1478	+	1.13e-08	GGCGGCGGCGGTGGC
1357	MLOC_12223	HORVU.MOREX.r2.1HG0026090	216	230	+	1.77e-07	TGTGGTGGCGGTGGC
1358	MLOC_12223	HORVU.MOREX.r2.1HG0026090	380	394	+	4.4e-06	GGAGATGGTGGTGGA
1359	MLOC_12223	HORVU.MOREX.r2.1HG0026230	41	55	-	8.77e-06	AGCAGTAGCGGCGGC
1360	MLOC_12223	HORVU.MOREX.r2.1HG0027030	1448	1462	-	8.01e-06	GTCGGCGGCGGCGAA
1361	MLOC_12223	HORVU.MOREX.r2.1HG0027030	1451	1465	-	4.01e-06	GGGGTCGGCGGCGGC
1362	MLOC_12223	HORVU.MOREX.r2.1HG0029220	746	760	-	8.29e-07	GGCAGCGGCGGTGGG
1363	MLOC_12223	HORVU.MOREX.r2.1HG0030160	607	621	+	9.03e-06	GGCCGTGGCGGAGGC
1364	MLOC_12223	HORVU.MOREX.r2.1HG0030180	118	132	+	7.87e-07	GGCGACGGCGGCGGT
1365	MLOC_12223	HORVU.MOREX.r2.1HG0030180	85	99	-	6.21e-07	GGAGGCGGCGGCGGG
1366	MLOC_12223	HORVU.MOREX.r2.1HG0030180	88	102	-	1.47e-08	GGCGGAGGCGGCGGC
1367	MLOC_12223	HORVU.MOREX.r2.1HG0030340	665	679	+	7.85e-06	GGGGACGGCGGCGGG
1368	MLOC_12223	HORVU.MOREX.r2.1HG0030340	739	753	-	5.26e-09	GGCGGCGGCGGTGGA
1369	MLOC_12223	HORVU.MOREX.r2.1HG0030340	742	756	-	4.85e-07	GGGGGCGGCGGCGGT
1370	MLOC_12223	HORVU.MOREX.r2.1HG0030340	745	759	-	1.88e-06	GGCGGGGGCGGCGGC
1371	MLOC_12223	HORVU.MOREX.r2.1HG0030340	763	777	-	5.25e-08	GGTGGCGGCGGCGGC
1372	MLOC_12223	HORVU.MOREX.r2.1HG0030340	766	780	-	6.39e-07	AGCGGTGGCGGCGGC
1373	MLOC_12223	HORVU.MOREX.r2.1HG0030340	769	783	-	7.93e-06	GGCAGCGGTGGCGGC
1374	MLOC_12223	HORVU.MOREX.r2.1HG0030340	826	840	-	1.58e-06	CCCGGAGGCGGTGGA
1375	MLOC_12223	HORVU.MOREX.r2.1HG0030340	873	887	+	4.3e-06	GACGCCGGCGGTGGT
1376	MLOC_12223	HORVU.MOREX.r2.1HG0031680	1008	1022	+	1.24e-06	GGCGTTGGCGGCGGC
1377	MLOC_12223	HORVU.MOREX.r2.1HG0031680	1011	1025	+	7.64e-07	GTTGGCGGCGGCGGC
1378	MLOC_12223	HORVU.MOREX.r2.1HG0031680	1014	1028	+	5.8e-08	GGCGGCGGCGGCGGC
1379	MLOC_12223	HORVU.MOREX.r2.1HG0031680	1017	1031	+	8.37e-08	GGCGGCGGCGGCGGT
1380	MLOC_12223	HORVU.MOREX.r2.1HG0031870	1231	1245	+	6.72e-06	GAGTGCGGCGGCGGC
1381	MLOC_12223	HORVU.MOREX.r2.1HG0031870	1234	1248	+	8.17e-06	TGCGGCGGCGGCGAC
1382	MLOC_12223	HORVU.MOREX.r2.1HG0032330	278	292	-	7.07e-07	GGACGCGGCGGTGGT
1383	MLOC_12223	HORVU.MOREX.r2.1HG0032330	437	451	+	9.57e-06	AATGGAGGCGGTGAT
1384	MLOC_12223	HORVU.MOREX.r2.1HG0033440	273	287	+	7.09e-06	GTGGGAGGTGGTGGC
1385	MLOC_12223	HORVU.MOREX.r2.1HG0033440	313	327	+	9.3e-06	GAAGAAGGTGGTGGA
1386	MLOC_12223	HORVU.MOREX.r2.1HG0034250	1477	1491	-	3.23e-07	GGAGACGGCGGTGGC
1387	MLOC_12223	HORVU.MOREX.r2.1HG0034290	1456	1470	-	5.8e-08	GGCGGCGGCGGCGGC
1388	MLOC_12223	HORVU.MOREX.r2.1HG0034290	1459	1473	-	5.8e-08	GGCGGCGGCGGCGGC
1389	MLOC_12223	HORVU.MOREX.r2.1HG0034290	1462	1476	-	5.46e-06	TCCGGCGGCGGCGGC
1390	MLOC_12223	HORVU.MOREX.r2.1HG0034290	258	272	-	3.51e-06	GTCGTTGGCGGTGGC
1391	MLOC_12223	HORVU.MOREX.r2.1HG0035400	1068	1082	-	2.88e-06	GGAGGCAGCGGTGAC
1392	MLOC_12223	HORVU.MOREX.r2.1HG0035400	1330	1344	-	6.57e-07	AGCAGAGGCGGTGGT
1393	MLOC_12223	HORVU.MOREX.r2.1HG0035630	901	915	-	7.4e-06	TGAGGAAGCGGAGGA
1394	MLOC_12223	HORVU.MOREX.r2.1HG0036550	1437	1451	-	1.68e-06	GGCGCTGGCGGCGGC
1395	MLOC_12223	HORVU.MOREX.r2.1HG0036580	556	570	-	2.98e-06	GGAGGTGGTGGCGGC
1396	MLOC_12223	HORVU.MOREX.r2.1HG0036580	559	573	-	3.81e-07	GGAGGAGGTGGTGGC
1397	MLOC_12223	HORVU.MOREX.r2.1HG0036580	562	576	-	1.84e-06	GGAGGAGGAGGTGGT
1398	MLOC_12223	HORVU.MOREX.r2.1HG0036770	1437	1451	-	1.89e-07	AGAGGCGGCGGTGGA
1399	MLOC_12223	HORVU.MOREX.r2.1HG0036810	399	413	-	8.01e-06	CGAGCAGGCGGCGGA
1400	MLOC_12223	HORVU.MOREX.r2.1HG0038390	851	865	-	3.63e-06	GATGGCGGTGGTGGC
1401	MLOC_12223	HORVU.MOREX.r2.1HG0038390	854	868	-	2.63e-07	GGTGATGGCGGTGGT
1402	MLOC_12223	HORVU.MOREX.r2.1HG0038400	1341	1355	-	4.14e-07	GGTGGGGGCGGTGGA
1403	MLOC_12223	HORVU.MOREX.r2.1HG0038400	1350	1364	-	5.49e-07	GGGGGCGGCGGTGGG
1404	MLOC_12223	HORVU.MOREX.r2.1HG0038570	32	46	-	3.08e-06	GGAGAAGGCGGAGGA
1405	MLOC_12223	HORVU.MOREX.r2.1HG0038640	347	361	+	4.69e-06	ATCGGCAGCGGTGGC
1406	MLOC_12223	HORVU.MOREX.r2.1HG0038640	350	364	+	9.66e-06	GGCAGCGGTGGCGGT
1407	MLOC_12223	HORVU.MOREX.r2.1HG0038730	279	293	-	4e-07	GAAGGTGGCGGTGGC
1408	MLOC_12223	HORVU.MOREX.r2.1HG0038800	1253	1267	-	8.34e-06	GGACGGGGCGGTGGC
1409	MLOC_12223	HORVU.MOREX.r2.1HG0040430	448	462	+	1.5e-06	GGCGCCGGCGGCGGC
1410	MLOC_12223	HORVU.MOREX.r2.1HG0040430	654	668	+	1.05e-06	GGCGCCGGCGGCGGA
1411	MLOC_12223	HORVU.MOREX.r2.1HG0040510	495	509	+	6.05e-06	GGTGGTAGCGGCGCC
1412	MLOC_12223	HORVU.MOREX.r2.1HG0040550	714	728	-	6.59e-06	GGTGGTGGAGGCGGT
1413	MLOC_12223	HORVU.MOREX.r2.1HG0041020	686	700	+	3.29e-06	GACGTCGGCGGTGGT
1414	MLOC_12223	HORVU.MOREX.r2.1HG0041130	984	998	-	4.85e-06	GATGTTGGCGGCGGA
1415	MLOC_12223	HORVU.MOREX.r2.1HG0041630	1475	1489	-	1.23e-06	GGCTGCGGCGGCGGG
1416	MLOC_12223	HORVU.MOREX.r2.1HG0041630	248	262	-	5.58e-06	GGCTGCGGAGGTGGC
1417	MLOC_12223	HORVU.MOREX.r2.1HG0041670	1351	1365	-	7.24e-06	GGAGAGGGCGGTGGT
1418	MLOC_12223	HORVU.MOREX.r2.1HG0041670	420	434	-	4.54e-06	GATGACGGCGGCGGT
1419	MLOC_12223	HORVU.MOREX.r2.1HG0041730	1471	1485	-	7.45e-07	GGCGGCGGCGGAGGA
1420	MLOC_12223	HORVU.MOREX.r2.1HG0041730	1474	1488	-	3.43e-08	GGCGGCGGCGGCGGA
1421	MLOC_12223	HORVU.MOREX.r2.1HG0041730	1477	1491	-	5.8e-08	GGCGGCGGCGGCGGC
1422	MLOC_12223	HORVU.MOREX.r2.1HG0041730	1480	1494	-	5.8e-08	GGCGGCGGCGGCGGC
1423	MLOC_12223	HORVU.MOREX.r2.1HG0041730	1483	1497	-	5.8e-08	GGCGGCGGCGGCGGC
1424	MLOC_12223	HORVU.MOREX.r2.1HG0041730	1486	1500	-	5.73e-07	TGCGGCGGCGGCGGC
1425	MLOC_12223	HORVU.MOREX.r2.1HG0042410	475	489	+	3.29e-06	GAAGGAGGCGGAGGA
1426	MLOC_12223	HORVU.MOREX.r2.1HG0043390	1091	1105	-	5.73e-07	TGCGGCGGCGGCGGC
1427	MLOC_12223	HORVU.MOREX.r2.1HG0043390	1094	1108	-	2.63e-07	GGCTGCGGCGGCGGC
1428	MLOC_12223	HORVU.MOREX.r2.1HG0043390	1276	1290	-	8.59e-06	GGAACTGGCGGCGGA
1429	MLOC_12223	HORVU.MOREX.r2.1HG0043390	1366	1380	-	2.45e-06	GATGGCGGCGGCGGG
1430	MLOC_12223	HORVU.MOREX.r2.1HG0043500	810	824	+	9.39e-08	GGAAGAGGCGGTGGC
1431	MLOC_12223	HORVU.MOREX.r2.1HG0043560	1486	1500	-	5.63e-06	GGTGGCGGCGGCGAG
1432	MLOC_12223	HORVU.MOREX.r2.1HG0043590	1424	1438	+	5.81e-06	AGTGGTGGCGGAGGC
1433	MLOC_12223	HORVU.MOREX.r2.1HG0043630	1428	1442	-	2.51e-06	TGCAGCAGCGGTGGA
1434	MLOC_12223	HORVU.MOREX.r2.1HG0043700	676	690	-	7.54e-06	CGTGGTGGCGGTGAC
1435	MLOC_12223	HORVU.MOREX.r2.1HG0044320	134	148	+	1.98e-06	ATCGGTGGCGGTGGC
1436	MLOC_12223	HORVU.MOREX.r2.1HG0044320	159	173	+	2.27e-06	AGCTGCGGCGGCGGT
1437	MLOC_12223	HORVU.MOREX.r2.1HG0044320	26	40	+	1.34e-06	GGTGTCGGCGGCGGT
1438	MLOC_12223	HORVU.MOREX.r2.1HG0044460	1347	1361	-	6.3e-07	GGTGGTGGTGGTGGC
1439	MLOC_12223	HORVU.MOREX.r2.1HG0044460	1350	1364	-	7.77e-06	GAAGGTGGTGGTGGT
1440	MLOC_12223	HORVU.MOREX.r2.1HG0044480	1215	1229	-	6.32e-06	GGTGACAGCGGTGAA
1441	MLOC_12223	HORVU.MOREX.r2.1HG0044480	147	161	-	3.59e-06	GGCGAAGGAGGTGGA
1442	MLOC_12223	HORVU.MOREX.r2.1HG0044630	816	830	+	2.29e-07	GACGGTGGCGGTGGC
1443	MLOC_12223	HORVU.MOREX.r2.1HG0044630	819	833	+	2.05e-06	GGTGGCGGTGGCGGT
1444	MLOC_12223	HORVU.MOREX.r2.1HG0044630	822	836	+	1.32e-08	GGCGGTGGCGGTGGC
1445	MLOC_12223	HORVU.MOREX.r2.1HG0044650	374	388	+	1.71e-06	GGCGGCGGTGGCGGC
1446	MLOC_12223	HORVU.MOREX.r2.1HG0044650	377	391	+	9.65e-08	GGCGGTGGCGGCGGT
1447	MLOC_12223	HORVU.MOREX.r2.1HG0044700	1399	1413	-	5.3e-08	GGCGAAGGCGGTGGC
1448	MLOC_12223	HORVU.MOREX.r2.1HG0044790	138	152	-	9.99e-07	TGGGGAGGCGGCGGC
1449	MLOC_12223	HORVU.MOREX.r2.1HG0044870	100	114	-	5.46e-06	GGAGGAGGCGGCGCG
1450	MLOC_12223	HORVU.MOREX.r2.1HG0044870	103	117	-	3.67e-06	GGAGGAGGAGGCGGC
1451	MLOC_12223	HORVU.MOREX.r2.1HG0044930	806	820	-	5.21e-07	GGTAGCGGCGGCGGC
1452	MLOC_12223	HORVU.MOREX.r2.1HG0045170	1117	1131	-	1.09e-06	GGCCGTGGCGGCGGC
1453	MLOC_12223	HORVU.MOREX.r2.1HG0045170	159	173	-	3.97e-06	ACCGGCGGCGGCGGA
1454	MLOC_12223	HORVU.MOREX.r2.1HG0045170	162	176	-	7.16e-06	GGCACCGGCGGCGGC
1455	MLOC_12223	HORVU.MOREX.r2.1HG0045170	36	50	-	3.67e-06	GGAGGAGGAGGCGGC
1456	MLOC_12223	HORVU.MOREX.r2.1HG0045170	450	464	+	5.8e-08	GGCGGCGGCGGCGGC
1457	MLOC_12223	HORVU.MOREX.r2.1HG0045170	775	789	-	9.99e-07	GGAGGAGGAGGTGGA
1458	MLOC_12223	HORVU.MOREX.r2.1HG0045180	1395	1409	-	3.67e-06	GGAGGAGGAGGCGGC
1459	MLOC_12223	HORVU.MOREX.r2.1HG0045240	1482	1496	+	5.4e-06	ACCGGCGGCGGCGGC
1460	MLOC_12223	HORVU.MOREX.r2.1HG0045240	1485	1499	+	3.43e-08	GGCGGCGGCGGCGGA
1461	MLOC_12223	HORVU.MOREX.r2.1HG0045390	1444	1458	-	1.04e-06	GGGGGAGGTGGTGGC
1462	MLOC_12223	HORVU.MOREX.r2.1HG0045520	1246	1260	-	2.19e-06	GGCGGCGGCGGCGAT
1463	MLOC_12223	HORVU.MOREX.r2.1HG0045520	1249	1263	-	8.21e-07	GTCGGCGGCGGCGGC
1464	MLOC_12223	HORVU.MOREX.r2.1HG0045520	1373	1387	-	4.21e-07	GGTGGTGGTGGTGGA
1465	MLOC_12223	HORVU.MOREX.r2.1HG0045520	1376	1390	-	3.36e-06	GGGGGTGGTGGTGGT
1466	MLOC_12223	HORVU.MOREX.r2.1HG0045590	1271	1285	+	2.01e-07	GCTGGCGGCGGTGGA
1467	MLOC_12223	HORVU.MOREX.r2.1HG0046110	200	214	+	2.48e-06	TCCGGTGGCGGTGGC
1468	MLOC_12223	HORVU.MOREX.r2.1HG0046110	203	217	+	2.05e-06	GGTGGCGGTGGCGGT
1469	MLOC_12223	HORVU.MOREX.r2.1HG0046110	206	220	+	1.32e-08	GGCGGTGGCGGTGGC
1470	MLOC_12223	HORVU.MOREX.r2.1HG0046110	209	223	+	2.05e-06	GGTGGCGGTGGCGGT
1471	MLOC_12223	HORVU.MOREX.r2.1HG0046110	212	226	+	1.32e-08	GGCGGTGGCGGTGGC
1472	MLOC_12223	HORVU.MOREX.r2.1HG0046130	302	316	-	3.43e-08	GGCGGCGGCGGCGGA
1473	MLOC_12223	HORVU.MOREX.r2.1HG0046130	305	319	-	2.27e-06	AGGGGCGGCGGCGGC
1474	MLOC_12223	HORVU.MOREX.r2.1HG0046900	1234	1248	+	7.85e-06	TGTCGAGGTGGTGGA
1475	MLOC_12223	HORVU.MOREX.r2.1HG0046900	382	396	-	6.49e-07	CGAGGAGGCGGCGGA
1476	MLOC_12223	HORVU.MOREX.r2.1HG0046900	710	724	+	2.35e-06	CGTGGAGGTGGTGGA
1477	MLOC_12223	HORVU.MOREX.r2.1HG0046900	740	754	+	2.19e-06	GGCGGCAGCGGAGGA
1478	MLOC_12223	HORVU.MOREX.r2.1HG0046900	773	787	+	4.2e-06	GGAGAAGGCGGAGGC
1479	MLOC_12223	HORVU.MOREX.r2.1HG0046900	779	793	+	4.28e-07	GGCGGAGGCGGAGGC
1480	MLOC_12223	HORVU.MOREX.r2.1HG0047400	1298	1312	+	6.87e-06	TTGGGAGGCGGCGGC
1481	MLOC_12223	HORVU.MOREX.r2.1HG0047400	1372	1386	-	1.32e-08	GGCGGTGGCGGTGGC
1482	MLOC_12223	HORVU.MOREX.r2.1HG0047400	1375	1389	-	2.05e-06	GGTGGCGGTGGCGGT
1483	MLOC_12223	HORVU.MOREX.r2.1HG0047400	1378	1392	-	1.32e-08	GGCGGTGGCGGTGGC
1484	MLOC_12223	HORVU.MOREX.r2.1HG0047400	1381	1395	-	2.05e-06	GGTGGCGGTGGCGGT
1485	MLOC_12223	HORVU.MOREX.r2.1HG0047400	1384	1398	-	1.6e-06	AACGGTGGCGGTGGC
1486	MLOC_12223	HORVU.MOREX.r2.1HG0047430	513	527	+	1.21e-06	GGGTGCGGCGGCGGC
1487	MLOC_12223	HORVU.MOREX.r2.1HG0047520	580	594	+	3.93e-06	GCCAGCGGCGGCGGA
1488	MLOC_12223	HORVU.MOREX.r2.1HG0047650	1393	1407	+	5.8e-08	GGCGGCGGCGGCGGC
1489	MLOC_12223	HORVU.MOREX.r2.1HG0047650	1396	1410	+	5.8e-08	GGCGGCGGCGGCGGC
1490	MLOC_12223	HORVU.MOREX.r2.1HG0047650	1399	1413	+	5.8e-08	GGCGGCGGCGGCGGC
1491	MLOC_12223	HORVU.MOREX.r2.1HG0047650	1402	1416	+	5.8e-08	GGCGGCGGCGGCGGC
1492	MLOC_12223	HORVU.MOREX.r2.1HG0047650	1405	1419	+	8.37e-08	GGCGGCGGCGGCGGT
1493	MLOC_12223	HORVU.MOREX.r2.1HG0047650	1408	1422	+	7.97e-07	GGCGGCGGCGGTGAT
1494	MLOC_12223	HORVU.MOREX.r2.1HG0047650	919	933	+	8.95e-06	CGCGTCAGCGGTGGA
1495	MLOC_12223	HORVU.MOREX.r2.1HG0047670	159	173	+	3.97e-06	GGCGGCAGAGGTGGA
1496	MLOC_12223	HORVU.MOREX.r2.1HG0047730	165	179	-	1.75e-06	GAGGAAGGCGGTGGA
1497	MLOC_12223	HORVU.MOREX.r2.1HG0047830	746	760	+	5.4e-06	GATTGAGGCGGAGGA
1498	MLOC_12223	HORVU.MOREX.r2.1HG0047870	1382	1396	-	1.6e-06	AGAGGAGGCGGCGGG
1499	MLOC_12223	HORVU.MOREX.r2.1HG0047910	12	26	-	5.8e-08	GGCGGCGGCGGCGGC
1500	MLOC_12223	HORVU.MOREX.r2.1HG0047910	121	135	-	8.9e-07	GGCTGCAGCGGCGGC
1501	MLOC_12223	HORVU.MOREX.r2.1HG0047910	15	29	-	5.8e-08	GGCGGCGGCGGCGGC
1502	MLOC_12223	HORVU.MOREX.r2.1HG0047910	18	32	-	5.8e-08	GGCGGCGGCGGCGGC
1503	MLOC_12223	HORVU.MOREX.r2.1HG0047910	21	35	-	5.65e-07	AGCGGCGGCGGCGGC
1504	MLOC_12223	HORVU.MOREX.r2.1HG0048220	419	433	-	7.54e-06	GGAGGCGGAGGCGGC
1505	MLOC_12223	HORVU.MOREX.r2.1HG0048220	422	436	-	2.67e-06	TGCGGAGGCGGAGGC
1506	MLOC_12223	HORVU.MOREX.r2.1HG0049350	285	299	+	2.08e-06	GCTTGCGGCGGCGGA
1507	MLOC_12223	HORVU.MOREX.r2.1HG0049850	1018	1032	-	8.09e-07	CGAGGCGGCGGTGGC
1508	MLOC_12223	HORVU.MOREX.r2.1HG0049850	1203	1217	-	9.22e-06	GGAGATGGCGGTGCT
1509	MLOC_12223	HORVU.MOREX.r2.1HG0049880	1484	1498	-	4.15e-06	GGAGAAGGCGGTGCT
1510	MLOC_12223	HORVU.MOREX.r2.1HG0049920	1299	1313	-	3.63e-06	TGTGGTGGTGGTGGC
1511	MLOC_12223	HORVU.MOREX.r2.1HG0049920	544	558	-	1.42e-06	GCTGGTGGCGGCGGT
1512	MLOC_12223	HORVU.MOREX.r2.1HG0049930	1272	1286	+	2.25e-06	GGAGGAGACGGCGGC
1513	MLOC_12223	HORVU.MOREX.r2.1HG0049930	1275	1289	+	6.77e-07	GGAGACGGCGGCGGA
1514	MLOC_12223	HORVU.MOREX.r2.1HG0049930	1386	1400	+	7.93e-06	GCCGGAGGCGGCGAT
1515	MLOC_12223	HORVU.MOREX.r2.1HG0050270	286	300	+	1.77e-07	TGTGGTGGCGGTGGC
1516	MLOC_12223	HORVU.MOREX.r2.1HG0051600	1276	1290	-	6.95e-06	CACAGAGGCGGTGGC
1517	MLOC_12223	HORVU.MOREX.r2.1HG0051620	1056	1070	-	2.67e-06	GGAAGCAGCGGCGGC
1518	MLOC_12223	HORVU.MOREX.r2.1HG0051710	835	849	-	3.18e-06	GTCGGCGGCGGCGGG
1519	MLOC_12223	HORVU.MOREX.r2.1HG0051710	838	852	-	5.69e-06	TGCGTCGGCGGCGGC
1520	MLOC_12223	HORVU.MOREX.r2.1HG0051720	1373	1387	-	3.16e-08	GGAGGTGGCGGTGGC
1521	MLOC_12223	HORVU.MOREX.r2.1HG0051720	461	475	+	8.01e-06	AGCAGCAGCGGCGGC
1522	MLOC_12223	HORVU.MOREX.r2.1HG0052620	78	92	-	6.72e-06	TGGTGTGGCGGCGGC
1523	MLOC_12223	HORVU.MOREX.r2.1HG0052890	576	590	+	8.59e-06	GCAAGTGGCGGCGGC
1524	MLOC_12223	HORVU.MOREX.r2.1HG0053110	1446	1460	-	4.35e-06	GTTGCTGGCGGTGGC
1525	MLOC_12223	HORVU.MOREX.r2.1HG0053260	776	790	-	1.75e-07	AGTGGTGGCGGTGGC
1526	MLOC_12223	HORVU.MOREX.r2.1HG0053260	782	796	-	5.17e-06	GGTTGTAGTGGTGGC
1527	MLOC_12223	HORVU.MOREX.r2.1HG0053560	737	751	-	5.29e-06	AATGGTGGCGGTGGG
1528	MLOC_12223	HORVU.MOREX.r2.1HG0053750	1478	1492	-	9.84e-06	GGGGGCGGCGGTGCG
1529	MLOC_12223	HORVU.MOREX.r2.1HG0053910	574	588	+	7.62e-06	TGATGAGGCGGAGGA
1530	MLOC_12223	HORVU.MOREX.r2.1HG0054810	1448	1462	-	6.86e-07	GATGGTGGCGGCGGC
1531	MLOC_12223	HORVU.MOREX.r2.1HG0054850	1420	1434	-	2.25e-06	GGGAGCGGCGGCGGC
1532	MLOC_12223	HORVU.MOREX.r2.1HG0054850	1423	1437	-	7.33e-06	GGAGGGAGCGGCGGC
1533	MLOC_12223	HORVU.MOREX.r2.1HG0055460	145	159	-	5.73e-07	CGCGGAGGCGGCGGC
1534	MLOC_12223	HORVU.MOREX.r2.1HG0055890	768	782	-	5.58e-06	CAAGGAGGCGGCGGC
1535	MLOC_12223	HORVU.MOREX.r2.1HG0056230	1155	1169	+	5.34e-07	TGTGGCGGCGGCGGC
1536	MLOC_12223	HORVU.MOREX.r2.1HG0056230	1158	1172	+	2.88e-06	GGCGGCGGCGGCGCT
1537	MLOC_12223	HORVU.MOREX.r2.1HG0056230	1436	1450	-	2.51e-06	GGAGGCGGCGGCGCA
1538	MLOC_12223	HORVU.MOREX.r2.1HG0056230	1439	1453	-	1.21e-07	GGGGGAGGCGGCGGC
1539	MLOC_12223	HORVU.MOREX.r2.1HG0056370	419	433	-	5.29e-06	GGCGGAGGTGGTGCC
1540	MLOC_12223	HORVU.MOREX.r2.1HG0056370	517	531	-	3.66e-07	GGTGGCGGTGGTGGA
1541	MLOC_12223	HORVU.MOREX.r2.1HG0056370	520	534	-	1.9e-08	GGTGGTGGCGGTGGT
1542	MLOC_12223	HORVU.MOREX.r2.1HG0056370	523	537	-	2.41e-06	GGCGGTGGTGGCGGT
1543	MLOC_12223	HORVU.MOREX.r2.1HG0056460	1438	1452	-	4.21e-07	GGTGGTGGTGGTGGA
1544	MLOC_12223	HORVU.MOREX.r2.1HG0056460	1441	1455	-	8.29e-07	GGTGGTGGTGGTGGT
1545	MLOC_12223	HORVU.MOREX.r2.1HG0056460	1444	1458	-	8.29e-07	GGTGGTGGTGGTGGT
1546	MLOC_12223	HORVU.MOREX.r2.1HG0056460	1447	1461	-	8.29e-07	GGTGGTGGTGGTGGT
1547	MLOC_12223	HORVU.MOREX.r2.1HG0056470	1457	1471	-	3.33e-08	GGAGGAGGCGGCGGC
1548	MLOC_12223	HORVU.MOREX.r2.1HG0056470	1460	1474	-	3.67e-06	GGAGGAGGAGGCGGC
1549	MLOC_12223	HORVU.MOREX.r2.1HG0056470	1472	1486	-	4.35e-06	GCTGGTGGTGGTGGA
1550	MLOC_12223	HORVU.MOREX.r2.1HG0056470	406	420	-	7.64e-07	GTTGGCGGCGGCGGC
1551	MLOC_12223	HORVU.MOREX.r2.1HG0056670	565	579	+	8.68e-06	GTTAGAGGCGGTGCA
1552	MLOC_12223	HORVU.MOREX.r2.1HG0057000	722	736	-	9.29e-07	GGAAGCGGCGGCGGC
1553	MLOC_12223	HORVU.MOREX.r2.1HG0057000	725	739	-	1.57e-07	GGAGGAAGCGGCGGC
1554	MLOC_12223	HORVU.MOREX.r2.1HG0057680	1468	1482	+	5.8e-08	GGGGGCGGCGGTGGA
1555	MLOC_12223	HORVU.MOREX.r2.1HG0057810	1363	1377	-	8.29e-07	GGTGGTGGTGGTGGT
1556	MLOC_12223	HORVU.MOREX.r2.1HG0057810	1366	1380	-	8.29e-07	GGTGGTGGTGGTGGT
1557	MLOC_12223	HORVU.MOREX.r2.1HG0057810	1369	1383	-	8.29e-07	GGTGGTGGTGGTGGT
1558	MLOC_12223	HORVU.MOREX.r2.1HG0057810	1372	1386	-	4.49e-06	AGTGGTGGTGGTGGT
1559	MLOC_12223	HORVU.MOREX.r2.1HG0057810	1375	1389	-	4.44e-06	GGTAGTGGTGGTGGT
1560	MLOC_12223	HORVU.MOREX.r2.1HG0057810	1378	1392	-	2.41e-06	GGTGGTAGTGGTGGT
1561	MLOC_12223	HORVU.MOREX.r2.1HG0058150	34	48	-	3.29e-06	TGGCGAGGCGGTGGC
1562	MLOC_12223	HORVU.MOREX.r2.1HG0058370	151	165	-	1.71e-06	GGCAGCAGCGGCGGC
1563	MLOC_12223	HORVU.MOREX.r2.1HG0058370	441	455	+	3.12e-06	GGCGTCAGCGGCGGC
1564	MLOC_12223	HORVU.MOREX.r2.1HG0058460	1426	1440	-	6.66e-06	GGCGGAGGCGGAGAC
1565	MLOC_12223	HORVU.MOREX.r2.1HG0058460	1429	1443	-	5.63e-06	GGAGGCGGAGGCGGA
1566	MLOC_12223	HORVU.MOREX.r2.1HG0058910	1208	1222	-	2.78e-07	GGCGGAGGCGGAGGA
1567	MLOC_12223	HORVU.MOREX.r2.1HG0058910	1211	1225	-	5.63e-06	GGAGGCGGAGGCGGA
1568	MLOC_12223	HORVU.MOREX.r2.1HG0058910	1214	1228	-	4.28e-07	GGCGGAGGCGGAGGC
1569	MLOC_12223	HORVU.MOREX.r2.1HG0058910	1217	1231	-	5.63e-06	GGAGGCGGAGGCGGA
1570	MLOC_12223	HORVU.MOREX.r2.1HG0058910	1220	1234	-	4.28e-07	GGCGGAGGCGGAGGC
1571	MLOC_12223	HORVU.MOREX.r2.1HG0058910	1261	1275	-	7.85e-06	GGCGGAGGAGGCGGG
1572	MLOC_12223	HORVU.MOREX.r2.1HG0058910	636	650	+	3.22e-06	GGATGGGGCGGTGGC
1573	MLOC_12223	HORVU.MOREX.r2.1HG0059020	1434	1448	-	3.43e-06	AGCGGCGGTGGTGGC
1574	MLOC_12223	HORVU.MOREX.r2.1HG0059070	1151	1165	+	5.11e-06	GGTGAAAGTGGTGGT
1575	MLOC_12223	HORVU.MOREX.r2.1HG0059070	163	177	+	6.05e-06	GGCAGCGACGGTGGC
1576	MLOC_12223	HORVU.MOREX.r2.1HG0059160	474	488	-	8.34e-06	TGGGGTGGCGGCGGG
1577	MLOC_12223	HORVU.MOREX.r2.1HG0059340	1387	1401	-	2.3e-06	AGCGGCGGCGGCGGG
1578	MLOC_12223	HORVU.MOREX.r2.1HG0059340	1390	1404	-	6.79e-06	CGCAGCGGCGGCGGC
1579	MLOC_12223	HORVU.MOREX.r2.1HG0059340	1434	1448	-	8.86e-06	GGGAGAAGCGGCGGG
1580	MLOC_12223	HORVU.MOREX.r2.1HG0059340	257	271	-	3.4e-06	GTCGACGGCGGCGGA
1581	MLOC_12223	HORVU.MOREX.r2.1HG0059960	1103	1117	-	9.48e-06	CGTAGTGGCGGTGGG
1582	MLOC_12223	HORVU.MOREX.r2.1HG0060260	1325	1339	-	7.33e-06	GGTCGAGACGGCGGA
1583	MLOC_12223	HORVU.MOREX.r2.1HG0060270	411	425	-	5.23e-06	GGGGCCGGCGGCGGC
1584	MLOC_12223	HORVU.MOREX.r2.1HG0060420	962	976	+	9.99e-07	GGAGACGGCGGCGGC
1585	MLOC_12223	HORVU.MOREX.r2.1HG0060460	811	825	-	1.23e-08	GGTGGAGGCGGCGGC
1586	MLOC_12223	HORVU.MOREX.r2.1HG0060690	545	559	-	1.24e-06	GGAGTCGGCGGCGGA
1587	MLOC_12223	HORVU.MOREX.r2.1HG0060690	791	805	-	9.39e-06	TGGCGAGGCGGCGGT
1588	MLOC_12223	HORVU.MOREX.r2.1HG0060690	802	816	-	2.3e-06	GAGAGAGGCGGTGGC
1589	MLOC_12223	HORVU.MOREX.r2.1HG0060850	112	126	-	9.57e-06	CGTGGTGACGGTGGA
1590	MLOC_12223	HORVU.MOREX.r2.1HG0060860	1311	1325	-	9.13e-06	GATATAGGCGGCGGA
1591	MLOC_12223	HORVU.MOREX.r2.1HG0062030	71	85	-	5.93e-06	GGCGCAGGCGGAGGC
1592	MLOC_12223	HORVU.MOREX.r2.1HG0062580	58	72	+	7.7e-06	GGTGGAGGTGGAGGT
1593	MLOC_12223	HORVU.MOREX.r2.1HG0063240	1134	1148	-	4.64e-06	GCCTGAAGCGGCGGT
1594	MLOC_12223	HORVU.MOREX.r2.1HG0063260	207	221	+	4.69e-06	GGTGATGGTGGTGGT
1595	MLOC_12223	HORVU.MOREX.r2.1HG0063260	210	224	+	5e-06	GATGGTGGTGGTGGT
1596	MLOC_12223	HORVU.MOREX.r2.1HG0063260	213	227	+	8.29e-07	GGTGGTGGTGGTGGT
1597	MLOC_12223	HORVU.MOREX.r2.1HG0063260	216	230	+	8.29e-07	GGTGGTGGTGGTGGT
1598	MLOC_12223	HORVU.MOREX.r2.1HG0063260	219	233	+	8.29e-07	GGTGGTGGTGGTGGT
1599	MLOC_12223	HORVU.MOREX.r2.1HG0063260	222	236	+	8.29e-07	GGTGGTGGTGGTGGT
1600	MLOC_12223	HORVU.MOREX.r2.1HG0063260	664	678	-	7.93e-06	GCGTGTGGCGGCGGA
1601	MLOC_12223	HORVU.MOREX.r2.1HG0063330	11	25	+	3.94e-07	GGTGGAGGCGGAGGC
1602	MLOC_12223	HORVU.MOREX.r2.1HG0063570	1350	1364	-	2.67e-06	GGGGGTGGTGGTGGC
1603	MLOC_12223	HORVU.MOREX.r2.1HG0065200	697	711	+	8.01e-06	GGCAGCGGCGGCGAC
1604	MLOC_12223	HORVU.MOREX.r2.1HG0065460	1452	1466	+	5.29e-06	GATCGCGGCGGCGGC
1605	MLOC_12223	HORVU.MOREX.r2.1HG0065460	894	908	-	5.11e-06	GGAAGCGGTGGTGGC
1606	MLOC_12223	HORVU.MOREX.r2.1HG0066400	1033	1047	+	1.35e-06	AGCGCAGGCGGTGGC
1607	MLOC_12223	HORVU.MOREX.r2.1HG0066400	1481	1495	+	8e-09	GGCGGAGGCGGCGGA
1608	MLOC_12223	HORVU.MOREX.r2.1HG0066400	1484	1498	+	1.23e-06	GGAGGCGGCGGAGGA
1609	MLOC_12223	HORVU.MOREX.r2.1HG0066400	767	781	+	1.93e-06	GGCGGTGGCGGCGAC
1610	MLOC_12223	HORVU.MOREX.r2.1HG0066720	1425	1439	-	3.29e-06	TTCGGCGGCGGCGGA
1611	MLOC_12223	HORVU.MOREX.r2.1HG0066720	1428	1442	-	9.93e-06	GGGTTCGGCGGCGGC
1612	MLOC_12223	HORVU.MOREX.r2.1HG0066720	337	351	+	3.59e-06	AGCGGTGGCGGTGCA
1613	MLOC_12223	HORVU.MOREX.r2.1HG0066720	77	91	-	3.29e-06	GGATCCGGCGGTGGT
1614	MLOC_12223	HORVU.MOREX.r2.1HG0066800	1211	1225	+	3.93e-06	CGTGGAGGCGGAGGA
1615	MLOC_12223	HORVU.MOREX.r2.1HG0067170	1432	1446	-	6.32e-06	GGCGACGGCGGCGAA
1616	MLOC_12223	HORVU.MOREX.r2.1HG0067170	1435	1449	-	3.22e-06	GGCGGCGACGGCGGC
1617	MLOC_12223	HORVU.MOREX.r2.1HG0067170	1441	1455	-	1.73e-06	GGCGGCGGCGGCGAC
1618	MLOC_12223	HORVU.MOREX.r2.1HG0067170	1444	1458	-	5.8e-08	GGCGGCGGCGGCGGC
1619	MLOC_12223	HORVU.MOREX.r2.1HG0067170	1447	1461	-	6.04e-07	GATGGCGGCGGCGGC
1620	MLOC_12223	HORVU.MOREX.r2.1HG0067170	1450	1464	-	1.13e-06	GGAGATGGCGGCGGC
1621	MLOC_12223	HORVU.MOREX.r2.1HG0067240	1128	1142	-	6.36e-09	GGTGGAGGCGGCGGA
1622	MLOC_12223	HORVU.MOREX.r2.1HG0067380	1001	1015	+	3.97e-06	CGCTGCGGCGGCGGC
1623	MLOC_12223	HORVU.MOREX.r2.1HG0067380	1004	1018	+	5.73e-07	TGCGGCGGCGGCGGC
1624	MLOC_12223	HORVU.MOREX.r2.1HG0067380	1007	1021	+	1.73e-06	GGCGGCGGCGGCGAC
1625	MLOC_12223	HORVU.MOREX.r2.1HG0067380	1013	1027	+	3.22e-06	GGCGGCGACGGCGGC
1626	MLOC_12223	HORVU.MOREX.r2.1HG0067380	1397	1411	-	7.48e-06	GGTTGCAGCGGAGGC
1627	MLOC_12223	HORVU.MOREX.r2.1HG0067380	1452	1466	-	8.34e-06	GGCGGAGGCGGAGCC
1628	MLOC_12223	HORVU.MOREX.r2.1HG0067380	669	683	+	3.12e-06	GACGATGGCGGCGGA
1629	MLOC_12223	HORVU.MOREX.r2.1HG0067380	672	686	+	7.24e-06	GATGGCGGCGGAGGT
1630	MLOC_12223	HORVU.MOREX.r2.1HG0067380	675	689	+	2.64e-06	GGCGGCGGAGGTGGT
1631	MLOC_12223	HORVU.MOREX.r2.1HG0067380	678	692	+	5.17e-06	GGCGGAGGTGGTGAT
1632	MLOC_12223	HORVU.MOREX.r2.1HG0067380	804	818	+	5.73e-07	TGCGGCGGCGGCGGC
1633	MLOC_12223	HORVU.MOREX.r2.1HG0067380	807	821	+	5.8e-08	GGCGGCGGCGGCGGC
1634	MLOC_12223	HORVU.MOREX.r2.1HG0067380	810	824	+	1.6e-06	GGCGGCGGCGGCGCA
1635	MLOC_12223	HORVU.MOREX.r2.1HG0067560	11	25	+	3.29e-06	GAAGGAGGCGGAGGA
1636	MLOC_12223	HORVU.MOREX.r2.1HG0067560	360	374	+	3.88e-06	ACAGGAGGCGGCGGC
1637	MLOC_12223	HORVU.MOREX.r2.1HG0067660	1316	1330	+	4.8e-06	CGTCGAGGCGGCGGC
1638	MLOC_12223	HORVU.MOREX.r2.1HG0067660	1428	1442	+	9.03e-06	GTCTGAGGCGGAGGC
1639	MLOC_12223	HORVU.MOREX.r2.1HG0067660	1434	1448	+	2.78e-07	GGCGGAGGCGGAGGA
1640	MLOC_12223	HORVU.MOREX.r2.1HG0067660	1464	1478	+	1.23e-08	GGTGGAGGCGGCGGC
1641	MLOC_12223	HORVU.MOREX.r2.1HG0067660	1467	1481	+	6.21e-07	GGAGGCGGCGGCGGG
1642	MLOC_12223	HORVU.MOREX.r2.1HG0067660	94	108	+	6.87e-06	GGAAGAGGAGGTGGC
1643	MLOC_12223	HORVU.MOREX.r2.1HG0068060	847	861	+	8.77e-06	GGTGTCGGCGGAGGC
1644	MLOC_12223	HORVU.MOREX.r2.1HG0068700	787	801	+	9.75e-06	GGTGACGGCGGCGAT
1645	MLOC_12223	HORVU.MOREX.r2.1HG0068890	366	380	-	5e-06	GATGGTGGTGGTGGT
1646	MLOC_12223	HORVU.MOREX.r2.1HG0069760	1279	1293	-	9.84e-06	GGAGAGGGCGGCGGA
1647	MLOC_12223	HORVU.MOREX.r2.1HG0069760	1485	1499	+	8.5e-06	GCGGAAGGCGGCGGC
1648	MLOC_12223	HORVU.MOREX.r2.1HG0070130	1460	1474	-	6.12e-06	GGTGGTGGTGGCGGG
1649	MLOC_12223	HORVU.MOREX.r2.1HG0070130	1463	1477	-	6.32e-06	GAAGGTGGTGGTGGC
1650	MLOC_12223	HORVU.MOREX.r2.1HG0070270	1386	1400	-	9.13e-07	GGTAGAGGCGGCGGG
1651	MLOC_12223	HORVU.MOREX.r2.1HG0070360	986	1000	-	8.77e-06	TGTGGGAGCGGTGGC
1652	MLOC_12223	HORVU.MOREX.r2.1HG0070480	1412	1426	-	9.99e-07	GGAGACGGCGGCGGC
1653	MLOC_12223	HORVU.MOREX.r2.1HG0070480	1438	1452	-	5.8e-08	GGCGGCGGCGGCGGC
1654	MLOC_12223	HORVU.MOREX.r2.1HG0070480	1441	1455	-	5.25e-08	GGTGGCGGCGGCGGC
1655	MLOC_12223	HORVU.MOREX.r2.1HG0070480	1444	1458	-	6.86e-08	GGCGGTGGCGGCGGC
1656	MLOC_12223	HORVU.MOREX.r2.1HG0070480	1447	1461	-	1.71e-06	GGCGGCGGTGGCGGC
1657	MLOC_12223	HORVU.MOREX.r2.1HG0070480	1450	1464	-	1.13e-08	GGCGGCGGCGGTGGC
1658	MLOC_12223	HORVU.MOREX.r2.1HG0070480	1453	1467	-	8.37e-08	GGCGGCGGCGGCGGT
1659	MLOC_12223	HORVU.MOREX.r2.1HG0070480	1456	1470	-	5.11e-06	ACTGGCGGCGGCGGC
1660	MLOC_12223	HORVU.MOREX.r2.1HG0070940	1055	1069	+	3.84e-06	GCGGGCGGCGGCGGC
1661	MLOC_12223	HORVU.MOREX.r2.1HG0070940	1058	1072	+	5.8e-08	GGCGGCGGCGGCGGC
1662	MLOC_12223	HORVU.MOREX.r2.1HG0071050	460	474	+	1.84e-06	GGGGTAGGCGGCGGC
1663	MLOC_12223	HORVU.MOREX.r2.1HG0071280	1014	1028	-	2.05e-06	GGTGGCGGTGGCGGT
1664	MLOC_12223	HORVU.MOREX.r2.1HG0071280	1017	1031	-	1.5e-06	AATGGTGGCGGTGGC
1665	MLOC_12223	HORVU.MOREX.r2.1HG0071280	1050	1064	-	5.69e-06	GATGGAGGTGGTGGG
1666	MLOC_12223	HORVU.MOREX.r2.1HG0071280	1191	1205	-	1.11e-06	GATGATGGCGGTGGA
1667	MLOC_12223	HORVU.MOREX.r2.1HG0071280	1296	1310	-	1.29e-06	GGAGGCGGTGGTGGT
1668	MLOC_12223	HORVU.MOREX.r2.1HG0071280	1299	1313	-	7.15e-07	AATGGAGGCGGTGGT
1669	MLOC_12223	HORVU.MOREX.r2.1HG0071280	1332	1346	-	2.1e-06	GATGGAGGTGGTGGT
1670	MLOC_12223	HORVU.MOREX.r2.1HG0071280	360	374	-	4.11e-06	TGTGGCGGTGGTGGT
1671	MLOC_12223	HORVU.MOREX.r2.1HG0071280	474	488	-	7.45e-07	GGTGGCGGCGGTGAT
1672	MLOC_12223	HORVU.MOREX.r2.1HG0071280	522	536	-	9.75e-06	GGTGGCGGTGGTGAT
1673	MLOC_12223	HORVU.MOREX.r2.1HG0071280	525	539	-	1.24e-06	TGGGGTGGCGGTGGT
1674	MLOC_12223	HORVU.MOREX.r2.1HG0071280	627	641	-	9.83e-07	GATGACGGCGGTGGA
1675	MLOC_12223	HORVU.MOREX.r2.1HG0071280	732	746	-	2.05e-06	GGTGGCGGTGGCGGT
1676	MLOC_12223	HORVU.MOREX.r2.1HG0071280	735	749	-	1.5e-06	AATGGTGGCGGTGGC
1677	MLOC_12223	HORVU.MOREX.r2.1HG0071280	768	782	-	5.69e-06	GATGGAGGTGGTGGG
1678	MLOC_12223	HORVU.MOREX.r2.1HG0071280	909	923	-	1.11e-06	GATGATGGCGGTGGA
1679	MLOC_12223	HORVU.MOREX.r2.1HG0071810	1486	1500	-	3.05e-06	CGCGACGGCGGTGGC
1680	MLOC_12223	HORVU.MOREX.r2.1HG0071860	406	420	+	4.69e-06	ATCGGCAGCGGTGGC
1681	MLOC_12223	HORVU.MOREX.r2.1HG0071860	409	423	+	9.66e-06	GGCAGCGGTGGCGGT
1682	MLOC_12223	HORVU.MOREX.r2.1HG0072050	1317	1331	-	1.18e-06	GGAGGAGGCGGCGAC
1683	MLOC_12223	HORVU.MOREX.r2.1HG0072050	1320	1334	-	3.67e-06	GGAGGAGGAGGCGGC
1684	MLOC_12223	HORVU.MOREX.r2.1HG0072930	142	156	+	9.01e-07	GGCCAAGGCGGTGGC
1685	MLOC_12223	HORVU.MOREX.r2.1HG0073100	1483	1497	-	7.45e-07	GGCGGCGGCGGAGGA
1686	MLOC_12223	HORVU.MOREX.r2.1HG0073100	1486	1500	-	3.43e-08	GGCGGCGGCGGCGGA
1687	MLOC_12223	HORVU.MOREX.r2.1HG0073140	1480	1494	-	7.48e-06	GGGTGCGGCGGAGGA
1688	MLOC_12223	HORVU.MOREX.r2.1HG0073280	405	419	-	7.02e-06	AGAGATGGCGGCGGT
1689	MLOC_12223	HORVU.MOREX.r2.1HG0073280	423	437	-	7.77e-06	AGCGGTGGAGGTGGA
1690	MLOC_12223	HORVU.MOREX.r2.1HG0073280	778	792	-	1.64e-06	GGCGGTGGAGGTGGA
1691	MLOC_12223	HORVU.MOREX.r2.1HG0073280	784	798	-	3.6e-07	CGCGGTGGCGGTGGA
1692	MLOC_12223	HORVU.MOREX.r2.1HG0073280	946	960	-	1.02e-06	TACGGCGGCGGTGGA
1693	MLOC_12223	HORVU.MOREX.r2.1HG0073640	1074	1088	+	8.65e-07	GGAGCCGGCGGTGGC
1694	MLOC_12223	HORVU.MOREX.r2.1HG0073860	1479	1493	-	2.35e-06	CGTGGAGGTGGTGGA
1695	MLOC_12223	HORVU.MOREX.r2.1HG0074020	1251	1265	-	7.26e-07	GGAGGAGGCGGAGGC
1696	MLOC_12223	HORVU.MOREX.r2.1HG0074020	1254	1268	-	1.71e-06	GGCGGAGGAGGCGGA
1697	MLOC_12223	HORVU.MOREX.r2.1HG0074020	1260	1274	-	7.45e-07	GGCGGCGGCGGAGGA
1698	MLOC_12223	HORVU.MOREX.r2.1HG0074020	1263	1277	-	4.01e-06	TCCGGCGGCGGCGGA
1699	MLOC_12223	HORVU.MOREX.r2.1HG0074020	1315	1329	-	9.39e-06	GAGGTAGGCGGCGGC
1700	MLOC_12223	HORVU.MOREX.r2.1HG0074340	1047	1061	-	8.29e-07	GGTGGTGGTGGTGGT
1701	MLOC_12223	HORVU.MOREX.r2.1HG0074340	1050	1064	-	8.29e-07	GGTGGTGGTGGTGGT
1702	MLOC_12223	HORVU.MOREX.r2.1HG0074340	1053	1067	-	8.29e-07	GGTGGTGGTGGTGGT
1703	MLOC_12223	HORVU.MOREX.r2.1HG0074340	1172	1186	+	4.49e-06	TTCGGCGGCGGCGGC
1704	MLOC_12223	HORVU.MOREX.r2.1HG0074340	1175	1189	+	5.8e-08	GGCGGCGGCGGCGGC
1705	MLOC_12223	HORVU.MOREX.r2.1HG0074340	992	1006	-	7.93e-06	AGAAGAAGCGGTGGG
1706	MLOC_12223	HORVU.MOREX.r2.1HG0074660	1442	1456	+	2.74e-06	GAAGAAGGCGGCGGC
1707	MLOC_12223	HORVU.MOREX.r2.1HG0074860	390	404	+	2.95e-06	GGAGGGGGCGGCGGC
1708	MLOC_12223	HORVU.MOREX.r2.1HG0074860	912	926	-	6.38e-06	GCCAGAAGCGGCGGC
1709	MLOC_12223	HORVU.MOREX.r2.1HG0075390	1442	1456	-	1.09e-06	GTCGGCGGCGGCGGT
1710	MLOC_12223	HORVU.MOREX.r2.1HG0075480	106	120	-	3.6e-07	GGCGTCGGCGGTGGC
1711	MLOC_12223	HORVU.MOREX.r2.1HG0075480	173	187	-	9.22e-06	GGCGATGGCGGCGAC
1712	MLOC_12223	HORVU.MOREX.r2.1HG0075480	42	56	-	2.38e-06	GGCGGAGGAGGCGGC
1713	MLOC_12223	HORVU.MOREX.r2.1HG0075480	48	62	-	4.3e-06	GGCGACGGCGGAGGA
1714	MLOC_12223	HORVU.MOREX.r2.1HG0075480	51	65	-	2.3e-06	GGCGGCGACGGCGGA
1715	MLOC_12223	HORVU.MOREX.r2.1HG0075900	236	250	-	3.51e-06	GGAATCGGCGGTGGC
1716	MLOC_12223	HORVU.MOREX.r2.1HG0075900	32	46	-	3.43e-08	GGCGGCGGCGGCGGA
1717	MLOC_12223	HORVU.MOREX.r2.1HG0075900	35	49	-	6.49e-07	GACGGCGGCGGCGGC
1718	MLOC_12223	HORVU.MOREX.r2.1HG0076840	397	411	+	1.84e-06	GGCGGAGGCGGAGGG
1719	MLOC_12223	HORVU.MOREX.r2.1HG0077060	539	553	-	2.91e-06	CGCTGCGGCGGCGGA
1720	MLOC_12223	HORVU.MOREX.r2.1HG0077060	605	619	-	8.26e-06	GGGTTTGGCGGCGGA
1721	MLOC_12223	HORVU.MOREX.r2.1HG0077430	361	375	-	3.25e-06	AGTGACGGCGGCGGC
1722	MLOC_12223	HORVU.MOREX.r2.1HG0077830	88	102	+	7.85e-06	AGCTCCGGCGGTGGC
1723	MLOC_12223	HORVU.MOREX.r2.1HG0077830	94	108	+	4.14e-07	GGCGGTGGCGGCGGG
1724	MLOC_12223	HORVU.MOREX.r2.1HG0078080	1441	1455	-	2.25e-06	GAATGCGGCGGCGGA
1725	MLOC_12223	HORVU.MOREX.r2.1HG0078290	1077	1091	-	9.48e-06	GTCGCCGGCGGCGGC
1726	MLOC_12223	HORVU.MOREX.r2.1HG0078290	1158	1172	-	5.46e-06	GGAGGAGGCGGCGCG
1727	MLOC_12223	HORVU.MOREX.r2.1HG0078290	1242	1256	-	7.48e-06	GGGAGCGGCGGCGGG
1728	MLOC_12223	HORVU.MOREX.r2.1HG0078590	217	231	+	4.54e-06	GAAGTAGGCGGCGGC
1729	MLOC_12223	HORVU.MOREX.r2.1HG0078590	220	234	+	9.29e-07	GTAGGCGGCGGCGGA
1730	MLOC_12223	HORVU.MOREX.r2.1HG0078590	223	237	+	7.45e-07	GGCGGCGGCGGAGGA
1731	MLOC_12223	HORVU.MOREX.r2.1HG0078590	652	666	+	3.94e-07	GGCGACGGCGGCGGA
1732	MLOC_12223	HORVU.MOREX.r2.1HG0078590	655	669	+	4.59e-06	GACGGCGGCGGAGGA
1733	MLOC_12223	HORVU.MOREX.r2.1HG0078740	1388	1402	-	5.06e-06	GCTAGCGGCGGCGGC
1734	MLOC_12223	HORVU.MOREX.r2.1HG0078740	479	493	+	8.59e-06	AGTGAAGGCGGAGGA
1735	MLOC_12223	HORVU.MOREX.r2.2HG0079320	211	225	+	3.55e-06	GGCGGTGACGGCGGC
1736	MLOC_12223	HORVU.MOREX.r2.2HG0079320	630	644	-	5.87e-06	GGCAGCAGCGGCGGG
1737	MLOC_12223	HORVU.MOREX.r2.2HG0079410	1223	1237	-	9.57e-06	GGTCGAGGCGGTGCG
1738	MLOC_12223	HORVU.MOREX.r2.2HG0079410	830	844	-	1.11e-06	GGAGGGGGCGGTGGC
1739	MLOC_12223	HORVU.MOREX.r2.2HG0079540	42	56	-	3.4e-06	ATTGGTGGCGGCGGA
1740	MLOC_12223	HORVU.MOREX.r2.2HG0079560	189	203	+	5.75e-06	GGCAAAGGCGGTGAA
1741	MLOC_12223	HORVU.MOREX.r2.2HG0079560	930	944	-	5.58e-06	GGTGGCGGTGGCGGG
1742	MLOC_12223	HORVU.MOREX.r2.2HG0079560	933	947	-	1.18e-08	GGTGGTGGCGGTGGC
1743	MLOC_12223	HORVU.MOREX.r2.2HG0079560	936	950	-	2.27e-06	GGTGGTGGTGGCGGT
1744	MLOC_12223	HORVU.MOREX.r2.2HG0079560	939	953	-	7.85e-06	CGCGGTGGTGGTGGC
1745	MLOC_12223	HORVU.MOREX.r2.2HG0079710	1000	1014	+	3.97e-06	GGAGGCGTCGGTGGT
1746	MLOC_12223	HORVU.MOREX.r2.2HG0079710	1102	1116	+	4.15e-06	GACGGAGGCGGCGCA
1747	MLOC_12223	HORVU.MOREX.r2.2HG0079800	279	293	-	3.51e-06	TGACGTGGCGGTGGC
1748	MLOC_12223	HORVU.MOREX.r2.2HG0079930	1316	1330	-	2.88e-06	GGCGGCGGCGGCGCT
1749	MLOC_12223	HORVU.MOREX.r2.2HG0079930	1319	1333	-	5.8e-08	GGCGGCGGCGGCGGC
1750	MLOC_12223	HORVU.MOREX.r2.2HG0079930	1322	1336	-	5.8e-08	GGCGGCGGCGGCGGC
1751	MLOC_12223	HORVU.MOREX.r2.2HG0079930	1325	1339	-	3.55e-07	GGGGGCGGCGGCGGC
1752	MLOC_12223	HORVU.MOREX.r2.2HG0080500	33	47	+	8.86e-06	GCCGGCGGCGGAGGC
1753	MLOC_12223	HORVU.MOREX.r2.2HG0080670	340	354	-	1.58e-06	GGCGGTGGCGGAGGT
1754	MLOC_12223	HORVU.MOREX.r2.2HG0080670	343	357	-	1.91e-06	GGAGGCGGTGGCGGA
1755	MLOC_12223	HORVU.MOREX.r2.2HG0080670	346	360	-	1.62e-09	GGTGGAGGCGGTGGC
1756	MLOC_12223	HORVU.MOREX.r2.2HG0080780	128	142	+	3.12e-07	GACGGTGGCGGTGGT
1757	MLOC_12223	HORVU.MOREX.r2.2HG0080780	131	145	+	3.66e-07	GGTGGCGGTGGTGGA
1758	MLOC_12223	HORVU.MOREX.r2.2HG0081850	38	52	+	4.28e-07	GGCGGAGGCGGAGGC
1759	MLOC_12223	HORVU.MOREX.r2.2HG0082640	1414	1428	-	8.29e-07	GGTGGTGGTGGTGGT
1760	MLOC_12223	HORVU.MOREX.r2.2HG0082640	1417	1431	-	8.29e-07	GGTGGTGGTGGTGGT
1761	MLOC_12223	HORVU.MOREX.r2.2HG0082640	1420	1434	-	8.9e-07	GGCGGTGGTGGTGGT
1762	MLOC_12223	HORVU.MOREX.r2.2HG0082760	1480	1494	-	8.42e-07	GGCGGCGACGGTGGA
1763	MLOC_12223	HORVU.MOREX.r2.2HG0082880	1414	1428	-	8.5e-06	AGAGGAGGAGGTGGT
1764	MLOC_12223	HORVU.MOREX.r2.2HG0083710	143	157	-	7.33e-06	GGCGACGTCGGTGGA
1765	MLOC_12223	HORVU.MOREX.r2.2HG0085110	1477	1491	-	5.8e-08	GGCGGCGGCGGCGGC
1766	MLOC_12223	HORVU.MOREX.r2.2HG0085110	1480	1494	-	5.8e-08	GGCGGCGGCGGCGGC
1767	MLOC_12223	HORVU.MOREX.r2.2HG0085110	1483	1497	-	5.8e-08	GGCGGCGGCGGCGGC
1768	MLOC_12223	HORVU.MOREX.r2.2HG0085110	1486	1500	-	8.21e-07	GTCGGCGGCGGCGGC
1769	MLOC_12223	HORVU.MOREX.r2.2HG0085280	1460	1474	-	8.42e-06	AGGGGAGGCGGAGGC
1770	MLOC_12223	HORVU.MOREX.r2.2HG0085280	995	1009	+	3.79e-06	GGCCCTGGCGGTGGA
1771	MLOC_12223	HORVU.MOREX.r2.2HG0085920	1195	1209	+	2.74e-06	GGCCGCAGCGGCGGC
1772	MLOC_12223	HORVU.MOREX.r2.2HG0086170	1430	1444	-	7.48e-06	GGCGGCGGCGGCGCG
1773	MLOC_12223	HORVU.MOREX.r2.2HG0086170	1433	1447	-	5.65e-07	AGCGGCGGCGGCGGC
1774	MLOC_12223	HORVU.MOREX.r2.2HG0086190	632	646	+	7.16e-06	GGCGACGGCGGAGGT
1775	MLOC_12223	HORVU.MOREX.r2.2HG0086370	699	713	-	2.35e-06	GGATGTGGCGGTGAA
1776	MLOC_12223	HORVU.MOREX.r2.2HG0086380	1233	1247	-	4.44e-06	TTAGGAGGCGGTGGG
1777	MLOC_12223	HORVU.MOREX.r2.2HG0086380	1258	1272	-	7.48e-06	GGCGGCGGCGGCGCG
1778	MLOC_12223	HORVU.MOREX.r2.2HG0086380	1261	1275	-	5.8e-08	GGCGGCGGCGGCGGC
1779	MLOC_12223	HORVU.MOREX.r2.2HG0086380	1264	1278	-	5.8e-08	GGCGGCGGCGGCGGC
1780	MLOC_12223	HORVU.MOREX.r2.2HG0086380	1267	1281	-	5.8e-08	GGCGGCGGCGGCGGC
1781	MLOC_12223	HORVU.MOREX.r2.2HG0086380	1270	1284	-	5.8e-08	GGCGGCGGCGGCGGC
1782	MLOC_12223	HORVU.MOREX.r2.2HG0086380	1273	1287	-	5.8e-08	GGCGGCGGCGGCGGC
1783	MLOC_12223	HORVU.MOREX.r2.2HG0086380	1276	1290	-	3.55e-07	GGGGGCGGCGGCGGC
1784	MLOC_12223	HORVU.MOREX.r2.2HG0086380	1378	1392	-	9.84e-06	GGAGGGGGTGGTGGA
1785	MLOC_12223	HORVU.MOREX.r2.2HG0087070	126	140	-	3.01e-06	GGTGGTGGCGGCGCT
1786	MLOC_12223	HORVU.MOREX.r2.2HG0087070	129	143	-	8.42e-06	TGTGGTGGTGGCGGC
1787	MLOC_12223	HORVU.MOREX.r2.2HG0087070	1478	1492	+	3.29e-06	CTCGGAGGCGGCGGA
1788	MLOC_12223	HORVU.MOREX.r2.2HG0087070	1481	1495	+	2.22e-06	GGAGGCGGCGGAGGT
1789	MLOC_12223	HORVU.MOREX.r2.2HG0087460	1439	1453	-	9.57e-06	GGTGCTGGTGGTGGT
1790	MLOC_12223	HORVU.MOREX.r2.2HG0088020	1349	1363	-	1.2e-06	GGCGGCGGTGGCGGA
1791	MLOC_12223	HORVU.MOREX.r2.2HG0088020	1352	1366	-	1.13e-08	GGCGGCGGCGGTGGC
1792	MLOC_12223	HORVU.MOREX.r2.2HG0088020	1355	1369	-	8.37e-08	GGCGGCGGCGGCGGT
1793	MLOC_12223	HORVU.MOREX.r2.2HG0088020	1358	1372	-	3.47e-06	AATGGCGGCGGCGGC
1794	MLOC_12223	HORVU.MOREX.r2.2HG0088540	812	826	-	3.51e-06	GGTGGTAGCGGCGAA
1795	MLOC_12223	HORVU.MOREX.r2.2HG0088650	347	361	-	3.36e-06	GGTTTTGGCGGCGGC
1796	MLOC_12223	HORVU.MOREX.r2.2HG0088650	87	101	-	5.73e-07	TGCGGCGGCGGCGGC
1797	MLOC_12223	HORVU.MOREX.r2.2HG0088650	90	104	-	1.82e-06	TGCTGCGGCGGCGGC
1798	MLOC_12223	HORVU.MOREX.r2.2HG0088890	1444	1458	-	6.04e-07	GGCGGCGGCGGTGAC
1799	MLOC_12223	HORVU.MOREX.r2.2HG0088890	1447	1461	-	8.37e-08	GGCGGCGGCGGCGGT
1800	MLOC_12223	HORVU.MOREX.r2.2HG0088890	1450	1464	-	5.8e-08	GGCGGCGGCGGCGGC
1801	MLOC_12223	HORVU.MOREX.r2.2HG0088890	1453	1467	-	2.57e-06	GAGGGCGGCGGCGGC
1802	MLOC_12223	HORVU.MOREX.r2.2HG0088890	295	309	+	3.43e-06	TGAGAAGGCGGTGGG
1803	MLOC_12223	HORVU.MOREX.r2.2HG0089750	1080	1094	-	5.23e-06	GGCGATGACGGTGGA
1804	MLOC_12223	HORVU.MOREX.r2.2HG0089750	1212	1226	-	5.93e-06	GGCGGCGGCGGCGAG
1805	MLOC_12223	HORVU.MOREX.r2.2HG0089750	1215	1229	-	1.4e-06	CGCGGCGGCGGCGGC
1806	MLOC_12223	HORVU.MOREX.r2.2HG0089750	1218	1232	-	1.55e-06	GGACGCGGCGGCGGC
1807	MLOC_12223	HORVU.MOREX.r2.2HG0089760	124	138	+	6.72e-06	TGGTGTGGCGGCGGC
1808	MLOC_12223	HORVU.MOREX.r2.2HG0089760	243	257	+	4.69e-06	ATCGGCAGCGGTGGC
1809	MLOC_12223	HORVU.MOREX.r2.2HG0089760	246	260	+	9.66e-06	GGCAGCGGTGGCGGT
1810	MLOC_12223	HORVU.MOREX.r2.2HG0089760	283	297	+	6.72e-06	TGGTGTGGCGGCGGC
1811	MLOC_12223	HORVU.MOREX.r2.2HG0089850	983	997	+	4.94e-07	GGCGGAGACGGTGGC
1812	MLOC_12223	HORVU.MOREX.r2.2HG0090330	977	991	-	9.3e-06	GAAGAAGGTGGTGGA
1813	MLOC_12223	HORVU.MOREX.r2.2HG0090390	1339	1353	-	1.09e-06	GAAGGCGGCGGCGGC
1814	MLOC_12223	HORVU.MOREX.r2.2HG0090390	1342	1356	-	5.93e-06	GAGGAAGGCGGCGGC
1815	MLOC_12223	HORVU.MOREX.r2.2HG0090390	1363	1377	-	9.66e-06	GGATGGAGCGGTGGT
1816	MLOC_12223	HORVU.MOREX.r2.2HG0090620	1228	1242	-	8.68e-06	GGAGGCGGCGGCGAG
1817	MLOC_12223	HORVU.MOREX.r2.2HG0090620	1231	1245	-	9.83e-07	AGGGGAGGCGGCGGC
1818	MLOC_12223	HORVU.MOREX.r2.2HG0090620	511	525	+	3.71e-06	GCTCGAGGCGGCGGC
1819	MLOC_12223	HORVU.MOREX.r2.2HG0090620	514	528	+	7.4e-06	CGAGGCGGCGGCGGG
1820	MLOC_12223	HORVU.MOREX.r2.2HG0090930	1158	1172	+	3.43e-06	AGCGACGGCGGCGGC
1821	MLOC_12223	HORVU.MOREX.r2.2HG0090930	1161	1175	+	8.42e-06	GACGGCGGCGGCGCA
1822	MLOC_12223	HORVU.MOREX.r2.2HG0090930	571	585	-	2.19e-06	GGCTGAGGCGGCGAC
1823	MLOC_12223	HORVU.MOREX.r2.2HG0091490	980	994	+	3.75e-07	GACAGAGGCGGTGGA
1824	MLOC_12223	HORVU.MOREX.r2.2HG0091730	1373	1387	+	2.27e-06	AGCTGCGGCGGCGGT
1825	MLOC_12223	HORVU.MOREX.r2.2HG0091730	1376	1390	+	1.7e-07	TGCGGCGGCGGTGGC
1826	MLOC_12223	HORVU.MOREX.r2.2HG0092320	352	366	-	4.3e-06	AGCGGCGGTGGTGGT
1827	MLOC_12223	HORVU.MOREX.r2.2HG0092320	707	721	-	4.15e-06	GGCGGAGGTGGTGAC
1828	MLOC_12223	HORVU.MOREX.r2.2HG0092440	107	121	+	5.73e-07	GGCGGAGGCGGAGGT
1829	MLOC_12223	HORVU.MOREX.r2.2HG0092440	110	124	+	3.22e-06	GGAGGCGGAGGTGGC
1830	MLOC_12223	HORVU.MOREX.r2.2HG0092500	70	84	+	4.74e-06	GATAGCGGCGGTGGG
1831	MLOC_12223	HORVU.MOREX.r2.2HG0093100	191	205	-	8.42e-06	CGTGGCGGCGGTGAT
1832	MLOC_12223	HORVU.MOREX.r2.2HG0093100	194	208	-	6.45e-06	AGTCGTGGCGGCGGT
1833	MLOC_12223	HORVU.MOREX.r2.2HG0093640	520	534	-	1.73e-06	GGCGGCGGCGGCGAC
1834	MLOC_12223	HORVU.MOREX.r2.2HG0093640	523	537	-	5.73e-07	TGCGGCGGCGGCGGC
1835	MLOC_12223	HORVU.MOREX.r2.2HG0093640	526	540	-	1.21e-06	GGGTGCGGCGGCGGC
1836	MLOC_12223	HORVU.MOREX.r2.2HG0094020	1277	1291	-	1.73e-06	GGCGGCGGCGGCGAC
1837	MLOC_12223	HORVU.MOREX.r2.2HG0094020	1280	1294	-	9.03e-06	CTCGGCGGCGGCGGC
1838	MLOC_12223	HORVU.MOREX.r2.2HG0095650	1155	1169	-	3.59e-06	GGCGACGGTGGTGGC
1839	MLOC_12223	HORVU.MOREX.r2.2HG0095650	1158	1172	-	7.62e-06	TGCGGCGACGGTGGT
1840	MLOC_12223	HORVU.MOREX.r2.2HG0095670	1480	1494	+	1.4e-06	CGCGGCGGCGGCGGC
1841	MLOC_12223	HORVU.MOREX.r2.2HG0095880	1126	1140	-	5.21e-07	GGCGCCGGCGGTGGC
1842	MLOC_12223	HORVU.MOREX.r2.2HG0095880	30	44	-	3.79e-06	GGTGGCGGCGGAGGG
1843	MLOC_12223	HORVU.MOREX.r2.2HG0095880	33	47	-	4.65e-07	GATGGTGGCGGCGGA
1844	MLOC_12223	HORVU.MOREX.r2.2HG0095880	635	649	-	7.48e-06	GGCGGCGGCGGCGCG
1845	MLOC_12223	HORVU.MOREX.r2.2HG0095880	638	652	-	5.8e-08	GGCGGCGGCGGCGGC
1846	MLOC_12223	HORVU.MOREX.r2.2HG0095880	641	655	-	5.8e-08	GGCGGCGGCGGCGGC
1847	MLOC_12223	HORVU.MOREX.r2.2HG0095880	644	658	-	1.4e-06	CGCGGCGGCGGCGGC
1848	MLOC_12223	HORVU.MOREX.r2.2HG0096210	1394	1408	+	6.12e-06	GGTCGCGGTGGTGGT
1849	MLOC_12223	HORVU.MOREX.r2.2HG0096210	1397	1411	+	9.57e-06	CGCGGTGGTGGTGGT
1850	MLOC_12223	HORVU.MOREX.r2.2HG0096210	1400	1414	+	8.29e-07	GGTGGTGGTGGTGGT
1851	MLOC_12223	HORVU.MOREX.r2.2HG0096210	1403	1417	+	8.29e-07	GGTGGTGGTGGTGGT
1852	MLOC_12223	HORVU.MOREX.r2.2HG0096210	1406	1420	+	8.29e-07	GGTGGTGGTGGTGGT
1853	MLOC_12223	HORVU.MOREX.r2.2HG0096210	1409	1423	+	8.29e-07	GGTGGTGGTGGTGGT
1854	MLOC_12223	HORVU.MOREX.r2.2HG0096210	540	554	-	2.91e-06	GATGGGGGCGGTGGA
1855	MLOC_12223	HORVU.MOREX.r2.2HG0096980	1349	1363	-	3.6e-07	GGCGGCGGCGGCGGG
1856	MLOC_12223	HORVU.MOREX.r2.2HG0096980	1352	1366	-	5.25e-08	GGTGGCGGCGGCGGC
1857	MLOC_12223	HORVU.MOREX.r2.2HG0096980	1355	1369	-	6.86e-08	GGCGGTGGCGGCGGC
1858	MLOC_12223	HORVU.MOREX.r2.2HG0096980	1358	1372	-	1.71e-06	GGCGGCGGTGGCGGC
1859	MLOC_12223	HORVU.MOREX.r2.2HG0096980	1361	1375	-	1.09e-08	GGTGGCGGCGGTGGC
1860	MLOC_12223	HORVU.MOREX.r2.2HG0097010	1151	1165	-	4.9e-06	GGCGAGGGCGGTGGT
1861	MLOC_12223	HORVU.MOREX.r2.2HG0097010	1173	1187	-	8.75e-07	GGCGGGGGCGGTGGT
1862	MLOC_12223	HORVU.MOREX.r2.2HG0097010	1315	1329	-	8.29e-07	GGTGGTGGTGGTGGT
1863	MLOC_12223	HORVU.MOREX.r2.2HG0097010	1318	1332	-	1.44e-06	GGAGGTGGTGGTGGT
1864	MLOC_12223	HORVU.MOREX.r2.2HG0097010	1321	1335	-	1.34e-06	GGGGGAGGTGGTGGT
1865	MLOC_12223	HORVU.MOREX.r2.2HG0097010	1355	1369	-	9.48e-06	GCCGGCGGTGGCGGA
1866	MLOC_12223	HORVU.MOREX.r2.2HG0097010	1358	1372	-	2.12e-06	GGGGCCGGCGGTGGC
1867	MLOC_12223	HORVU.MOREX.r2.2HG0097060	144	158	-	8.34e-06	TACGGAGGCGGTGAC
1868	MLOC_12223	HORVU.MOREX.r2.2HG0097920	1454	1468	-	3.43e-06	AGGGACGGCGGTGGA
1869	MLOC_12223	HORVU.MOREX.r2.2HG0097920	381	395	-	7.48e-06	GGCGGCGGCGGCGCG
1870	MLOC_12223	HORVU.MOREX.r2.2HG0097920	384	398	-	2.3e-06	TGGGGCGGCGGCGGC
1871	MLOC_12223	HORVU.MOREX.r2.2HG0097920	403	417	-	7.7e-06	TGGAGCGGCGGCGGA
1872	MLOC_12223	HORVU.MOREX.r2.2HG0097980	244	258	-	1.24e-06	GGCGTTGGCGGCGGC
1873	MLOC_12223	HORVU.MOREX.r2.2HG0098450	1096	1110	+	9.03e-06	GGCGAGGGCGGCGGC
1874	MLOC_12223	HORVU.MOREX.r2.2HG0098450	815	829	-	5.29e-06	GGAGGTGGCGGTGCG
1875	MLOC_12223	HORVU.MOREX.r2.2HG0098650	970	984	-	2.36e-07	TGCGGCGGCGGTGGT
1876	MLOC_12223	HORVU.MOREX.r2.2HG0099120	345	359	+	4.95e-06	CGGGGCGGCGGCGGC
1877	MLOC_12223	HORVU.MOREX.r2.2HG0099680	1093	1107	+	2.67e-06	GCCGGAGGTGGTGGC
1878	MLOC_12223	HORVU.MOREX.r2.2HG0099680	1096	1110	+	3.71e-06	GGAGGTGGTGGCGGT
1879	MLOC_12223	HORVU.MOREX.r2.2HG0099680	1099	1113	+	5.85e-09	GGTGGTGGCGGTGGA
1880	MLOC_12223	HORVU.MOREX.r2.2HG0099680	1105	1119	+	4.15e-06	GGCGGTGGAGGCGGA
1881	MLOC_12223	HORVU.MOREX.r2.2HG0099680	1108	1122	+	3.94e-07	GGTGGAGGCGGAGGC
1882	MLOC_12223	HORVU.MOREX.r2.2HG0099680	1111	1125	+	9.22e-06	GGAGGCGGAGGCGGT
1883	MLOC_12223	HORVU.MOREX.r2.2HG0099680	1114	1128	+	2.08e-09	GGCGGAGGCGGTGGC
1884	MLOC_12223	HORVU.MOREX.r2.2HG0099680	1168	1182	+	9.22e-06	GCCGGAGGAGGTGGT
1885	MLOC_12223	HORVU.MOREX.r2.2HG0099680	1171	1185	+	3.81e-07	GGAGGAGGTGGTGGC
1886	MLOC_12223	HORVU.MOREX.r2.2HG0099680	176	190	+	5.51e-06	GGCTCCAGCGGTGGT
1887	MLOC_12223	HORVU.MOREX.r2.2HG0099730	1450	1464	-	7.85e-06	ATTTGCGGCGGCGGA
1888	MLOC_12223	HORVU.MOREX.r2.2HG0099820	132	146	+	8.09e-06	GGATCCAGCGGTGGT
1889	MLOC_12223	HORVU.MOREX.r2.2HG0099820	1485	1499	+	7.09e-06	GTTGTCGGCGGCGGC
1890	MLOC_12223	HORVU.MOREX.r2.2HG0099820	170	184	+	7.24e-06	GGTGGTGGAGGTGGG
1891	MLOC_12223	HORVU.MOREX.r2.2HG0099820	413	427	-	4.49e-06	TGTGGAGGAGGTGGC
1892	MLOC_12223	HORVU.MOREX.r2.2HG0100030	902	916	-	3.88e-06	GCCGGCGGCGGCGGG
1893	MLOC_12223	HORVU.MOREX.r2.2HG0100030	905	919	-	2.35e-06	GGAGCCGGCGGCGGC
1894	MLOC_12223	HORVU.MOREX.r2.2HG0101000	433	447	-	4.4e-06	GAAGGTGGCGGCGGG
1895	MLOC_12223	HORVU.MOREX.r2.2HG0101040	430	444	-	4.4e-06	GAAGGTGGCGGCGGG
1896	MLOC_12223	HORVU.MOREX.r2.2HG0101130	196	210	+	5.11e-06	ACTGGCGGCGGCGGC
1897	MLOC_12223	HORVU.MOREX.r2.2HG0101130	199	213	+	5.8e-08	GGCGGCGGCGGCGGC
1898	MLOC_12223	HORVU.MOREX.r2.2HG0101130	202	216	+	5.8e-08	GGCGGCGGCGGCGGC
1899	MLOC_12223	HORVU.MOREX.r2.2HG0101780	1301	1315	+	9.03e-06	CTCGGCGGCGGCGGC
1900	MLOC_12223	HORVU.MOREX.r2.2HG0101780	1304	1318	+	5.8e-08	GGCGGCGGCGGCGGC
1901	MLOC_12223	HORVU.MOREX.r2.2HG0101780	1307	1321	+	5.8e-08	GGCGGCGGCGGCGGC
1902	MLOC_12223	HORVU.MOREX.r2.2HG0101780	1310	1324	+	5.8e-08	GGCGGCGGCGGCGGC
1903	MLOC_12223	HORVU.MOREX.r2.2HG0101780	1313	1327	+	1.21e-06	GGCGGCGGCGGCGAA
1904	MLOC_12223	HORVU.MOREX.r2.2HG0102250	1020	1034	+	2.38e-06	GGCGGGGGCGGCGGT
1905	MLOC_12223	HORVU.MOREX.r2.2HG0102250	1023	1037	+	9.84e-06	GGGGGCGGCGGTGCG
1906	MLOC_12223	HORVU.MOREX.r2.2HG0102310	1458	1472	-	7.48e-06	GGCGGCGGCGGCGCG
1907	MLOC_12223	HORVU.MOREX.r2.2HG0102310	1461	1475	-	5.8e-08	GGCGGCGGCGGCGGC
1908	MLOC_12223	HORVU.MOREX.r2.2HG0102310	1464	1478	-	5.65e-07	AGCGGCGGCGGCGGC
1909	MLOC_12223	HORVU.MOREX.r2.2HG0102310	1467	1481	-	9.29e-07	GGAAGCGGCGGCGGC
1910	MLOC_12223	HORVU.MOREX.r2.2HG0102310	1470	1484	-	7.15e-07	AGCGGAAGCGGCGGC
1911	MLOC_12223	HORVU.MOREX.r2.2HG0102780	46	60	-	1.03e-07	TGCGGCGGCGGTGGA
1912	MLOC_12223	HORVU.MOREX.r2.2HG0102880	1410	1424	-	9.93e-06	GGATGCGGAGGTGGT
1913	MLOC_12223	HORVU.MOREX.r2.2HG0102880	1466	1480	-	4.35e-06	AGCGGCGGCGGTGAT
1914	MLOC_12223	HORVU.MOREX.r2.2HG0102880	1469	1483	-	9.57e-06	GCAAGCGGCGGCGGT
1915	MLOC_12223	HORVU.MOREX.r2.2HG0102880	20	34	+	1.77e-06	GGTGGGGGCGGCGGC
1916	MLOC_12223	HORVU.MOREX.r2.2HG0102930	1000	1014	-	2.41e-06	AGTGGTGGCGGCGGG
1917	MLOC_12223	HORVU.MOREX.r2.2HG0102930	433	447	+	7.48e-06	TGAGATAGCGGTGGT
1918	MLOC_12223	HORVU.MOREX.r2.2HG0103320	1381	1395	-	8.77e-06	CGCGGCGGTGGTGGT
1919	MLOC_12223	HORVU.MOREX.r2.2HG0103780	1432	1446	-	5.73e-07	GGCGGAGGCGGAGGT
1920	MLOC_12223	HORVU.MOREX.r2.2HG0103790	1435	1449	-	5.34e-07	GGTGGAGGCGGAGGT
1921	MLOC_12223	HORVU.MOREX.r2.2HG0103790	1482	1496	+	5.34e-06	GCCAGCGGCGGCGGC
1922	MLOC_12223	HORVU.MOREX.r2.2HG0103790	1485	1499	+	5.65e-07	AGCGGCGGCGGCGGC
1923	MLOC_12223	HORVU.MOREX.r2.2HG0104240	1296	1310	-	8.34e-06	GGCGAAGGAGGCGGA
1924	MLOC_12223	HORVU.MOREX.r2.2HG0104240	556	570	+	8.09e-06	GTCTGCGGCGGCGGG
1925	MLOC_12223	HORVU.MOREX.r2.2HG0104240	723	737	-	1.1e-06	AGGGGCGGCGGTGGT
1926	MLOC_12223	HORVU.MOREX.r2.2HG0104330	542	556	-	5.87e-06	TGCGGAGGAGGTGGT
1927	MLOC_12223	HORVU.MOREX.r2.2HG0106210	1448	1462	+	7.54e-06	GGAGGCGGAGGCGGC
1928	MLOC_12223	HORVU.MOREX.r2.2HG0106520	1263	1277	-	4.49e-06	GGAGGAAGTGGTGGG
1929	MLOC_12223	HORVU.MOREX.r2.2HG0106520	1330	1344	-	8.37e-08	GGCGGCGGCGGCGGT
1930	MLOC_12223	HORVU.MOREX.r2.2HG0106520	1333	1347	-	5.8e-08	GGCGGCGGCGGCGGC
1931	MLOC_12223	HORVU.MOREX.r2.2HG0106520	1336	1350	-	8.21e-07	GTCGGCGGCGGCGGC
1932	MLOC_12223	HORVU.MOREX.r2.2HG0107740	1327	1341	-	6.45e-06	TGGTGCAGCGGTGGC
1933	MLOC_12223	HORVU.MOREX.r2.2HG0107740	1363	1377	-	8.17e-06	GGGGGGAGCGGTGGT
1934	MLOC_12223	HORVU.MOREX.r2.2HG0109920	193	207	-	1.84e-06	GGAGGAGGAGGTGGT
1935	MLOC_12223	HORVU.MOREX.r2.2HG0109920	276	290	+	4.44e-06	GGAGGTGGAGGTGGT
1936	MLOC_12223	HORVU.MOREX.r2.2HG0109920	279	293	+	3.93e-06	GGTGGAGGTGGTGAC
1937	MLOC_12223	HORVU.MOREX.r2.2HG0109920	487	501	+	3.67e-06	GGAGGAGGAGGCGGC
1938	MLOC_12223	HORVU.MOREX.r2.2HG0109920	490	504	+	3.33e-08	GGAGGAGGCGGCGGC
1939	MLOC_12223	HORVU.MOREX.r2.2HG0109920	493	507	+	4.35e-06	GGAGGCGGCGGCGCT
1940	MLOC_12223	HORVU.MOREX.r2.2HG0111230	423	437	+	3.47e-06	GTCTGCGGCGGTGGG
1941	MLOC_12223	HORVU.MOREX.r2.2HG0111230	450	464	+	3.69e-07	AGCGGCGGCGGCGGA
1942	MLOC_12223	HORVU.MOREX.r2.2HG0111230	453	467	+	9.84e-06	GGCGGCGGCGGAGAA
1943	MLOC_12223	HORVU.MOREX.r2.2HG0111230	525	539	+	5.89e-07	GTTGGTGGCGGCGGA
1944	MLOC_12223	HORVU.MOREX.r2.2HG0111230	528	542	+	6.95e-07	GGTGGCGGCGGAGGA
1945	MLOC_12223	HORVU.MOREX.r2.2HG0111590	1318	1332	-	3.88e-06	GAACGTGGCGGTGGC
1946	MLOC_12223	HORVU.MOREX.r2.2HG0111830	1362	1376	-	5e-06	CGCGGCGGCGGCGGG
1947	MLOC_12223	HORVU.MOREX.r2.2HG0111940	993	1007	+	3.05e-06	GGTGGCGACGGCGGC
1948	MLOC_12223	HORVU.MOREX.r2.2HG0112020	10	24	-	5.11e-06	AGCAGAGGCGGCGGG
1949	MLOC_12223	HORVU.MOREX.r2.2HG0112120	1303	1317	-	3.18e-06	GTCGGCGGCGGCGGG
1950	MLOC_12223	HORVU.MOREX.r2.2HG0112150	1061	1075	-	3.69e-07	AGTGGCAGCGGTGGA
1951	MLOC_12223	HORVU.MOREX.r2.2HG0112150	46	60	-	8.5e-06	GGAGCTGGCGGCGGG
1952	MLOC_12223	HORVU.MOREX.r2.2HG0113270	1454	1468	-	5.63e-06	GGTGGCGGCGGCGAG
1953	MLOC_12223	HORVU.MOREX.r2.2HG0113270	1457	1471	-	1.36e-07	GGAGGTGGCGGCGGC
1954	MLOC_12223	HORVU.MOREX.r2.2HG0113270	1460	1474	-	4.4e-06	GACGGAGGTGGCGGC
1955	MLOC_12223	HORVU.MOREX.r2.2HG0113300	677	691	+	1.68e-06	GACGATGGCGGTGGC
1956	MLOC_12223	HORVU.MOREX.r2.2HG0114130	1082	1096	+	2.48e-06	AGCGACGGCGGCGGA
1957	MLOC_12223	HORVU.MOREX.r2.2HG0114130	574	588	-	1.64e-06	GGCGGTGGAGGTGGA
1958	MLOC_12223	HORVU.MOREX.r2.2HG0114130	580	594	-	3.67e-06	CGCGTCGGCGGTGGA
1959	MLOC_12223	HORVU.MOREX.r2.2HG0114300	1210	1224	-	6.39e-07	GGCGACAGCGGTGGC
1960	MLOC_12223	HORVU.MOREX.r2.2HG0114300	1431	1445	-	2.95e-06	GGATGCGGTGGTGGC
1961	MLOC_12223	HORVU.MOREX.r2.2HG0114300	1434	1448	-	4.59e-06	GGAGGATGCGGTGGT
1962	MLOC_12223	HORVU.MOREX.r2.2HG0116180	439	453	+	6.38e-06	GGTGGGAGCGGTGGG
1963	MLOC_12223	HORVU.MOREX.r2.2HG0116950	1172	1186	+	5.51e-06	TGTGAAGGTGGTGGA
1964	MLOC_12223	HORVU.MOREX.r2.2HG0117400	1338	1352	-	6.12e-06	AGCTGCGGCGGCGGG
1965	MLOC_12223	HORVU.MOREX.r2.2HG0118000	581	595	+	2.74e-06	GGTGATGGTGGTGGA
1966	MLOC_12223	HORVU.MOREX.r2.2HG0118360	235	249	-	4.04e-08	GGCGGTGGCGGCGGA
1967	MLOC_12223	HORVU.MOREX.r2.2HG0118360	238	252	-	1.71e-06	GGCGGCGGTGGCGGC
1968	MLOC_12223	HORVU.MOREX.r2.2HG0118360	241	255	-	3.03e-07	AGAGGCGGCGGTGGC
1969	MLOC_12223	HORVU.MOREX.r2.2HG0118360	244	258	-	6.95e-06	GAGAGAGGCGGCGGT
1970	MLOC_12223	HORVU.MOREX.r2.2HG0118360	318	332	-	2.86e-07	GGAGGCAGCGGCGGA
1971	MLOC_12223	HORVU.MOREX.r2.2HG0118450	1384	1398	-	2.88e-06	GGGAGCGGCGGCGGT
1972	MLOC_12223	HORVU.MOREX.r2.2HG0119400	1147	1161	+	3.22e-06	GGCGGCGACGGCGGC
1973	MLOC_12223	HORVU.MOREX.r2.2HG0119400	1410	1424	-	1.86e-07	TGTGGAGGCGGCGGC
1974	MLOC_12223	HORVU.MOREX.r2.2HG0120460	1464	1478	-	1.23e-07	GGCGGAGGCGGCGGG
1975	MLOC_12223	HORVU.MOREX.r2.2HG0121800	788	802	-	8.5e-06	GAAGGAAGCGGTGAT
1976	MLOC_12223	HORVU.MOREX.r2.2HG0124630	642	656	-	9.83e-07	AGGGGAGGCGGCGGC
1977	MLOC_12223	HORVU.MOREX.r2.2HG0125570	998	1012	-	5.69e-06	AGGCGAGGCGGCGGA
1978	MLOC_12223	HORVU.MOREX.r2.2HG0125790	781	795	+	1.4e-06	CGCGGCGGCGGCGGC
1979	MLOC_12223	HORVU.MOREX.r2.2HG0125790	784	798	+	5.8e-08	GGCGGCGGCGGCGGC
1980	MLOC_12223	HORVU.MOREX.r2.2HG0125790	787	801	+	5.8e-08	GGCGGCGGCGGCGGC
1981	MLOC_12223	HORVU.MOREX.r2.2HG0126140	1186	1200	-	3.22e-06	GCCGGAGGCGGAGGA
1982	MLOC_12223	HORVU.MOREX.r2.2HG0126250	593	607	+	2.08e-06	GCATGTGGCGGTGGC
1983	MLOC_12223	HORVU.MOREX.r2.2HG0129020	875	889	+	3.05e-06	GGTGGCGACGGCGGC
1984	MLOC_12223	HORVU.MOREX.r2.2HG0129020	927	941	+	5.65e-07	AGCGGCGGCGGCGGC
1985	MLOC_12223	HORVU.MOREX.r2.2HG0129020	930	944	+	7.48e-06	GGCGGCGGCGGCGCG
1986	MLOC_12223	HORVU.MOREX.r2.2HG0129270	1428	1442	-	4.01e-06	GGCGGCGGCGGAGGG
1987	MLOC_12223	HORVU.MOREX.r2.2HG0129270	1431	1445	-	3.16e-08	GGTGGCGGCGGCGGA
1988	MLOC_12223	HORVU.MOREX.r2.2HG0129270	1434	1448	-	3.47e-06	GTGGGTGGCGGCGGC
1989	MLOC_12223	HORVU.MOREX.r2.2HG0129530	1265	1279	-	9.68e-07	GGTTGAGGTGGTGGT
1990	MLOC_12223	HORVU.MOREX.r2.2HG0129530	301	315	-	7.54e-06	GGAGGCGGAGGCGGC
1991	MLOC_12223	HORVU.MOREX.r2.2HG0129530	304	318	-	2.98e-06	GACGGAGGCGGAGGC
1992	MLOC_12223	HORVU.MOREX.r2.2HG0130260	112	126	-	8.34e-06	GAGGGCGGCGGCGGG
1993	MLOC_12223	HORVU.MOREX.r2.2HG0130260	115	129	-	9.03e-06	GGCGAGGGCGGCGGC
1994	MLOC_12223	HORVU.MOREX.r2.2HG0130470	270	284	-	9.66e-06	GGCAGCGGTGGCGGT
1995	MLOC_12223	HORVU.MOREX.r2.2HG0130470	273	287	-	4.69e-06	ATCGGCAGCGGTGGC
1996	MLOC_12223	HORVU.MOREX.r2.2HG0131440	468	482	-	9.93e-06	GCGGGAGGCGGAGGA
1997	MLOC_12223	HORVU.MOREX.r2.2HG0132080	297	311	-	7.48e-06	GACTGTGGCGGCGGG
1998	MLOC_12223	HORVU.MOREX.r2.2HG0132110	590	604	-	7.85e-06	CGCGGTGGTGGTGGC
[truncated: 139,844 more rows]

## Sheet: Tab S9g
Table S9g. All binding sites in the promoter region of Zn-induced DEG in the hvd14.d shoot
#	TF	Target	Start	Stop	Strand	p-value	Sequence
1	MLOC_10221	HORVU.MOREX.r2.1HG0004550	213	233	+	9.01e-06	TAGCACGTATTCCTAGATGTT
2	MLOC_10221	HORVU.MOREX.r2.1HG0070680	385	405	+	8.48e-06	GAGCACGGTCCCTCATGCCCC
3	MLOC_10221	HORVU.MOREX.r2.2HG0106100	495	515	+	7.9e-06	TTGCACAAGCTCCAATGTAGA
4	MLOC_10221	HORVU.MOREX.r2.2HG0178120	1143	1163	+	1.26e-06	ATGCACACATCCCAATTCAAA
5	MLOC_10221	HORVU.MOREX.r2.3HG0192120	574	594	-	1.29e-06	ATGCACGTATCCCTAGGGACA
6	MLOC_10221	HORVU.MOREX.r2.3HG0247700	1113	1133	-	8.4e-06	CAACGCGGATCCCAAAGCAAG
7	MLOC_10221	HORVU.MOREX.r2.3HG0252470	665	685	+	8.89e-06	TCACTCACATCCCAACGTCTA
8	MLOC_10221	HORVU.MOREX.r2.3HG0253330	1419	1439	+	8.89e-06	AGACACACATTCCAAAACCCT
9	MLOC_10221	HORVU.MOREX.r2.5HG0352070	1336	1356	+	6.55e-06	GCTCACGGACTCCAAAGCCAA
10	MLOC_10221	HORVU.MOREX.r2.5HG0363620	1213	1233	+	8.54e-07	ACACACAGATCCCAATCTGTA
11	MLOC_10221	HORVU.MOREX.r2.5HG0442260	182	202	-	1.75e-06	GTGCACAGACTCCAATACGAA
12	MLOC_10221	HORVU.MOREX.r2.6HG0514900	1196	1216	+	7.43e-06	TTACACAGCTCCTCAGGTCCC
13	MLOC_10221	HORVU.MOREX.r2.6HG0516650	564	584	+	9.98e-06	GGACACACGTCCCGAGTGATA
14	MLOC_10221	HORVU.MOREX.r2.7HG0530810	330	350	+	3.69e-06	GATCACACATACCGATGAGCA
15	MLOC_10221	HORVU.MOREX.r2.7HG0550760	1031	1051	-	5.79e-06	TGACACGTGTCCCAAGGATCT
16	MLOC_10221	HORVU.MOREX.r2.7HG0554130	913	933	-	4.46e-06	TTATACATTTCCCCATGGGAC
17	MLOC_10221	HORVU.MOREX.r2.7HG0588320	1088	1108	+	5.16e-06	ACACACACACACCCATGCGCT
18	MLOC_10221	HORVU.MOREX.r2.7HG0605030	500	520	+	3.37e-06	AAGCGCATATACCGAAGTAAA
19	MLOC_10221	HORVU.MOREX.r2.7HG0615850	1369	1389	+	1.54e-06	CAGCACACATCCCGATCCAAA
20	MLOC_10221	HORVU.MOREX.r2.7HG0615930	1392	1412	+	1.54e-06	CAGCACACATCCCGATCCAAA
21	MLOC_10278	HORVU.MOREX.r2.1HG0075200	511	519	-	8.51e-06	TTTAGGTTG
22	MLOC_10278	HORVU.MOREX.r2.2HG0081610	946	954	-	3.99e-06	TTTAGGTCG
23	MLOC_10278	HORVU.MOREX.r2.2HG0081850	1165	1173	+	8.51e-06	TTTAGGTTG
24	MLOC_10278	HORVU.MOREX.r2.2HG0171870	547	555	+	3.99e-06	TTTAGGTCG
25	MLOC_10278	HORVU.MOREX.r2.3HG0196440	1052	1060	-	3.99e-06	TTTAGGTCG
26	MLOC_10278	HORVU.MOREX.r2.3HG0252590	1062	1070	+	8.51e-06	TTTAGGTTG
27	MLOC_10278	HORVU.MOREX.r2.3HG0253050	386	394	-	3.99e-06	TTTAGGTCG
28	MLOC_10278	HORVU.MOREX.r2.3HG0253050	97	105	-	3.99e-06	TTTAGGTCG
29	MLOC_10278	HORVU.MOREX.r2.3HG0259270	920	928	+	8.51e-06	TTTAGGTTG
30	MLOC_10278	HORVU.MOREX.r2.4HG0278540	620	628	-	8.51e-06	TTTAGGTTG
31	MLOC_10278	HORVU.MOREX.r2.4HG0314970	985	993	+	3.99e-06	TTTAGGTCG
32	MLOC_10278	HORVU.MOREX.r2.4HG0318360	1311	1319	-	8.51e-06	TTTAGGTTG
33	MLOC_10278	HORVU.MOREX.r2.5HG0404290	488	496	+	8.51e-06	TTTAGGTTG
34	MLOC_10278	HORVU.MOREX.r2.7HG0555400	1011	1019	-	3.99e-06	TTTAGGTCG
35	MLOC_10278	HORVU.MOREX.r2.7HG0593920	810	818	+	3.99e-06	TTTAGGTCG
36	MLOC_10278	HORVU.MOREX.r2.7HG0593920	847	855	-	3.99e-06	TTTAGGTCG
37	MLOC_10278	HORVU.MOREX.r2.7HG0611910	591	599	+	3.99e-06	TTTAGGTCG
38	MLOC_10556	HORVU.MOREX.r2.1HG0048520	1189	1203	-	1.04e-06	AATAGTGACCGTTGC
39	MLOC_10556	HORVU.MOREX.r2.1HG0057680	1232	1246	-	3.26e-07	ATATTTGACCGTTGA
40	MLOC_10556	HORVU.MOREX.r2.1HG0068230	803	817	-	9.76e-06	AATTGCTACCGTTAA
41	MLOC_10556	HORVU.MOREX.r2.1HG0074980	108	122	-	9.63e-06	AATATGGACCGTTGG
42	MLOC_10556	HORVU.MOREX.r2.3HG0221550	812	826	+	5.53e-06	TAAAATGGCCGTTGT
43	MLOC_10556	HORVU.MOREX.r2.3HG0238970	1059	1073	+	6.12e-06	AAGTATGACCGTTGA
44	MLOC_10556	HORVU.MOREX.r2.3HG0252590	215	229	-	4.06e-06	ATATTCAACCGTTAG
45	MLOC_10556	HORVU.MOREX.r2.4HG0338570	365	379	-	6.9e-06	AAAACCAACCGTTAG
46	MLOC_10556	HORVU.MOREX.r2.4HG0343650	115	129	+	8.18e-06	TTTTTTGGCCGTTAA
47	MLOC_10556	HORVU.MOREX.r2.5HG0396920	107	121	+	9.91e-06	ATTTACAACCGTTAT
48	MLOC_10556	HORVU.MOREX.r2.5HG0400830	775	789	-	2.14e-06	CATTTTGACCGTTGA
49	MLOC_10556	HORVU.MOREX.r2.5HG0407280	7	21	+	5.26e-07	AAAAGTAACCGTTGA
50	MLOC_10556	HORVU.MOREX.r2.6HG0498680	968	982	-	1.57e-06	AAATCTAGCCGTTAG
51	MLOC_10556	HORVU.MOREX.r2.6HG0523690	320	334	-	7.36e-06	AGTTCTAACCGTTAT
52	MLOC_10556	HORVU.MOREX.r2.7HG0527840	430	444	+	3.74e-06	AATTGTGGCCGTTAT
53	MLOC_10556	HORVU.MOREX.r2.7HG0527900	257	271	-	4.74e-06	CTTTATGACCGTTGT
54	MLOC_10556	HORVU.MOREX.r2.7HG0551460	1044	1058	-	1.39e-06	TGATTTGACCGTTAG
55	MLOC_10556	HORVU.MOREX.r2.7HG0555030	1238	1252	-	4.74e-06	AATGTTGACCGTTGA
56	MLOC_10823	HORVU.MOREX.r2.1HG0002140	23	33	+	7.19e-06	GGATGTATCTA
57	MLOC_10823	HORVU.MOREX.r2.1HG0025320	1134	1144	-	1.13e-06	GAATGTATCTA
58	MLOC_10823	HORVU.MOREX.r2.1HG0038910	600	610	-	1.13e-06	GAATGTATCTA
59	MLOC_10823	HORVU.MOREX.r2.1HG0039310	561	571	-	1.13e-06	GAATGTATCTA
60	MLOC_10823	HORVU.MOREX.r2.2HG0080330	540	550	+	2.47e-06	AAATGTACCTG
61	MLOC_10823	HORVU.MOREX.r2.2HG0080830	936	946	+	9.49e-06	TAATGTATCTC
62	MLOC_10823	HORVU.MOREX.r2.2HG0091890	578	588	+	7.19e-06	GGATGTATCTA
63	MLOC_10823	HORVU.MOREX.r2.2HG0091890	604	614	-	7.19e-06	GGATGTATCTA
64	MLOC_10823	HORVU.MOREX.r2.2HG0142330	664	674	+	3.67e-06	AAATGTATCTG
65	MLOC_10823	HORVU.MOREX.r2.2HG0159640	1308	1318	+	8.31e-06	AAATGTACCTC
66	MLOC_10823	HORVU.MOREX.r2.3HG0237080	1164	1174	-	3.67e-06	AAATGTATCTG
67	MLOC_10823	HORVU.MOREX.r2.3HG0249560	965	975	-	8.11e-07	GAATGTACCTA
68	MLOC_10823	HORVU.MOREX.r2.3HG0255630	587	597	-	6.41e-06	AAATGTATCTA
69	MLOC_10823	HORVU.MOREX.r2.3HG0257390	846	856	+	1.13e-06	GAATGTATCTA
70	MLOC_10823	HORVU.MOREX.r2.3HG0262900	313	323	+	6.66e-06	GGATGTACCTA
71	MLOC_10823	HORVU.MOREX.r2.4HG0284690	722	732	-	6.41e-06	AAATGTATCTA
72	MLOC_10823	HORVU.MOREX.r2.4HG0287540	1017	1027	+	7.19e-06	GGATGTATCTA
73	MLOC_10823	HORVU.MOREX.r2.4HG0295050	1283	1293	+	1.13e-06	GAATGTATCTA
74	MLOC_10823	HORVU.MOREX.r2.4HG0295050	1309	1319	-	6.41e-06	AAATGTATCTA
75	MLOC_10823	HORVU.MOREX.r2.4HG0322690	674	684	-	9.49e-06	CAATGTATCTT
76	MLOC_10823	HORVU.MOREX.r2.4HG0336860	644	654	-	7.19e-06	GGATGTATCTA
77	MLOC_10823	HORVU.MOREX.r2.4HG0343650	1092	1102	-	1.13e-06	GAATGTATCTA
78	MLOC_10823	HORVU.MOREX.r2.5HG0429440	567	577	-	1.13e-06	GAATGTATCTA
79	MLOC_10823	HORVU.MOREX.r2.6HG0451340	389	399	+	2.48e-07	GAATGTACCTG
80	MLOC_10823	HORVU.MOREX.r2.6HG0458320	722	732	-	9.49e-06	AAATGTATCTC
81	MLOC_10823	HORVU.MOREX.r2.6HG0476030	691	701	-	6.91e-06	CAATGTACCTC
82	MLOC_10823	HORVU.MOREX.r2.6HG0476190	480	490	-	9.49e-06	CAATGTATCTT
83	MLOC_10823	HORVU.MOREX.r2.6HG0494510	1051	1061	+	5.69e-06	AAATGTACCTA
84	MLOC_10823	HORVU.MOREX.r2.6HG0501780	773	783	+	9.49e-06	AAATGTATCTC
85	MLOC_10823	HORVU.MOREX.r2.6HG0510550	134	144	+	1.13e-06	GAATGTATCTA
86	MLOC_10823	HORVU.MOREX.r2.6HG0510550	160	170	-	7.19e-06	GGATGTATCTA
87	MLOC_10823	HORVU.MOREX.r2.7HG0531680	1186	1196	-	6.41e-06	AAATGTATCTA
88	MLOC_10823	HORVU.MOREX.r2.7HG0548350	712	722	+	6.41e-06	AAATGTATCTA
89	MLOC_10823	HORVU.MOREX.r2.7HG0555030	40	50	+	4.27e-06	GAATGTACCTT
90	MLOC_10823	HORVU.MOREX.r2.7HG0587680	786	796	-	6.41e-06	AAATGTATCTA
91	MLOC_10987	HORVU.MOREX.r2.1HG0021200	461	475	-	4.43e-06	AACTCCCCCGGTTAC
92	MLOC_10987	HORVU.MOREX.r2.2HG0114530	438	452	-	4.96e-06	CCCTTCCCCAAATAT
93	MLOC_10987	HORVU.MOREX.r2.3HG0235150	1239	1253	+	8.41e-06	ACCTTCACCAGCAGC
94	MLOC_10987	HORVU.MOREX.r2.3HG0249910	1419	1433	+	4.19e-06	ACCTACCTCAGATGG
95	MLOC_10987	HORVU.MOREX.r2.3HG0259570	206	220	-	1.98e-06	ACCGGCCCCAGTTGC
96	MLOC_10987	HORVU.MOREX.r2.4HG0299540	597	611	-	9.07e-06	TCCTGCACCAGGTGA
97	MLOC_10987	HORVU.MOREX.r2.4HG0324610	1375	1389	+	3.59e-06	ACCTTCCCCACATCA
98	MLOC_10987	HORVU.MOREX.r2.5HG0396350	258	272	+	2.35e-07	ACCTCCACCAGAAAT
99	MLOC_10987	HORVU.MOREX.r2.5HG0426960	720	734	+	4.63e-06	ACCTAGCCCAGATAT
100	MLOC_10987	HORVU.MOREX.r2.6HG0494210	1322	1336	+	4.43e-06	ACCTGCCCCGATTGA
101	MLOC_10987	HORVU.MOREX.r2.7HG0530130	666	680	-	5.31e-06	ACCCCCACTAGATAA
102	MLOC_10987	HORVU.MOREX.r2.7HG0545750	380	394	-	8.52e-06	ACCTACCCCAGCTCC
103	MLOC_10987	HORVU.MOREX.r2.7HG0545750	705	719	-	8.74e-06	CCCTTCACCAGTTCT
104	MLOC_10987	HORVU.MOREX.r2.7HG0559750	487	501	-	8.3e-06	ACCTCCACTGGAAGA
105	MLOC_10987	HORVU.MOREX.r2.7HG0591850	336	350	-	6.35e-06	ACCTTCACAAAATAA
106	MLOC_12078	HORVU.MOREX.r2.1HG0016060	192	201	-	4.76e-06	ACGTTGACCG
107	MLOC_12078	HORVU.MOREX.r2.1HG0066900	1288	1297	-	9.02e-06	TCGTTGACCC
108	MLOC_12078	HORVU.MOREX.r2.2HG0090710	1211	1220	-	8.19e-06	GCGTTGACCT
109	MLOC_12078	HORVU.MOREX.r2.2HG0114490	61	70	+	9.95e-06	TCGTTGACCA
110	MLOC_12078	HORVU.MOREX.r2.2HG0142460	201	210	+	8.19e-06	GCGTTGACCT
111	MLOC_12078	HORVU.MOREX.r2.2HG0150540	604	613	+	5.49e-06	GCGTTGACCG
112	MLOC_12078	HORVU.MOREX.r2.2HG0155970	243	252	+	2.38e-06	TCGTTGACCG
113	MLOC_12078	HORVU.MOREX.r2.3HG0221460	1309	1318	-	4.76e-06	ACGTTGACCG
114	MLOC_12078	HORVU.MOREX.r2.3HG0236250	462	471	-	1.56e-06	CCGTTGACCT
115	MLOC_12078	HORVU.MOREX.r2.3HG0249910	1247	1256	+	2.38e-06	TCGTTGACCG
116	MLOC_12078	HORVU.MOREX.r2.3HG0253620	919	928	+	5.49e-06	GCGTTGACCG
117	MLOC_12078	HORVU.MOREX.r2.3HG0268410	1165	1174	+	3.11e-06	CCGTTGACCC
118	MLOC_12078	HORVU.MOREX.r2.3HG0275710	179	188	+	8.19e-06	GCGTTGACCT
119	MLOC_12078	HORVU.MOREX.r2.4HG0289280	378	387	-	3.11e-06	CCGTTGACCC
120	MLOC_12078	HORVU.MOREX.r2.5HG0353930	1027	1036	-	5.49e-06	GCGTTGACCG
121	MLOC_12078	HORVU.MOREX.r2.5HG0398760	39	48	-	9.95e-06	TCGTTGACCA
122	MLOC_12078	HORVU.MOREX.r2.6HG0461650	1081	1090	-	3.94e-06	CCGTTGACCA
123	MLOC_12078	HORVU.MOREX.r2.6HG0465730	1451	1460	+	3.11e-06	CCGTTGACCC
124	MLOC_12078	HORVU.MOREX.r2.6HG0511890	251	260	-	9.02e-06	TCGTTGACCC
125	MLOC_12078	HORVU.MOREX.r2.6HG0521170	1327	1336	+	2.38e-06	TCGTTGACCG
126	MLOC_12078	HORVU.MOREX.r2.7HG0528520	1334	1343	+	1.56e-06	CCGTTGACCT
127	MLOC_12078	HORVU.MOREX.r2.7HG0549240	1215	1224	+	4.76e-06	ACGTTGACCG
128	MLOC_12078	HORVU.MOREX.r2.7HG0554130	403	412	-	9.95e-06	TCGTTGACCA
129	MLOC_12078	HORVU.MOREX.r2.7HG0607850	221	230	-	2.38e-06	TCGTTGACCG
130	MLOC_12079	HORVU.MOREX.r2.1HG0029960	1345	1357	+	7.65e-06	GGTTGACTTTATC
131	MLOC_12079	HORVU.MOREX.r2.1HG0029960	902	914	+	5.79e-06	CTTTGACTTTACT
132	MLOC_12079	HORVU.MOREX.r2.2HG0084820	967	979	+	2.94e-06	GTTTGACTTTTGC
133	MLOC_12079	HORVU.MOREX.r2.2HG0085810	1029	1041	+	7.73e-06	CTTTGACTTCTTA
134	MLOC_12079	HORVU.MOREX.r2.2HG0085810	410	422	-	6.47e-08	TGTTGACTTTTTT
135	MLOC_12079	HORVU.MOREX.r2.2HG0147030	418	430	+	1.61e-06	CTTTGACTTTTCG
136	MLOC_12079	HORVU.MOREX.r2.2HG0161220	339	351	-	1.1e-07	TTTTGACTTTTTT
137	MLOC_12079	HORVU.MOREX.r2.2HG0162060	468	480	-	6.28e-06	CTTTGACTTTCCC
138	MLOC_12079	HORVU.MOREX.r2.2HG0168670	182	194	-	1.97e-06	CGTTGACTTTGTT
139	MLOC_12079	HORVU.MOREX.r2.2HG0175400	765	777	-	4.94e-06	AGTTGACTTTATT
140	MLOC_12079	HORVU.MOREX.r2.3HG0219570	1118	1130	+	1.82e-06	TTTTGACTTTTCC
141	MLOC_12079	HORVU.MOREX.r2.3HG0236510	1389	1401	+	7.07e-06	CTTTGACTTTGAC
142	MLOC_12079	HORVU.MOREX.r2.3HG0246960	1245	1257	+	2.6e-06	AGTTGACTTTTGA
143	MLOC_12079	HORVU.MOREX.r2.3HG0263380	203	215	-	3.84e-06	ATTTGACTTTTGG
144	MLOC_12079	HORVU.MOREX.r2.3HG0275500	1266	1278	+	4.23e-08	CTTTGACTTTTTT
145	MLOC_12079	HORVU.MOREX.r2.4HG0283110	555	567	-	8.01e-07	CTTTGACTTTTAC
146	MLOC_12079	HORVU.MOREX.r2.4HG0321620	1021	1033	+	2.94e-06	GTTTGACTTTTGC
147	MLOC_12079	HORVU.MOREX.r2.4HG0321620	907	919	+	1.71e-06	TTTTGACTTTTGC
148	MLOC_12079	HORVU.MOREX.r2.4HG0332840	545	557	-	1.97e-06	CGTTGACTTTGTT
149	MLOC_12079	HORVU.MOREX.r2.4HG0333490	69	81	-	9.21e-06	TATTGACTTTCTT
150	MLOC_12079	HORVU.MOREX.r2.5HG0370040	634	646	+	6.66e-06	CTTTGACTATTTG
151	MLOC_12079	HORVU.MOREX.r2.5HG0371240	1075	1087	+	9.43e-07	TTTTGACTTTTGT
152	MLOC_12079	HORVU.MOREX.r2.5HG0399410	1286	1298	-	5.39e-06	CTTTGACTTTGGT
153	MLOC_12079	HORVU.MOREX.r2.5HG0399410	805	817	-	5.39e-06	CTTTGACTTTGGT
154	MLOC_12079	HORVU.MOREX.r2.5HG0412820	19	31	+	6.81e-06	AATTGACTTTTGT
155	MLOC_12079	HORVU.MOREX.r2.5HG0412820	952	964	-	1.71e-06	TTTTGACTTTTGC
156	MLOC_12079	HORVU.MOREX.r2.6HG0449140	325	337	-	2.94e-06	GTTTGACTTTTGC
157	MLOC_12079	HORVU.MOREX.r2.6HG0498110	990	1002	+	2.94e-06	GTTTGACTTTTGC
158	MLOC_12079	HORVU.MOREX.r2.7HG0530130	59	71	-	7.23e-06	AGTTGACTTTATC
159	MLOC_12079	HORVU.MOREX.r2.7HG0534470	235	247	+	3.23e-06	CGTTGACTATTTT
160	MLOC_12079	HORVU.MOREX.r2.7HG0536060	191	203	-	2.52e-06	CCTTGACTTTTAT
161	MLOC_12079	HORVU.MOREX.r2.7HG0550380	1299	1311	-	1.05e-06	CGTTGACTTTTCC
162	MLOC_12079	HORVU.MOREX.r2.7HG0555650	930	942	-	2.72e-06	ATTTGACTTTTGC
163	MLOC_12079	HORVU.MOREX.r2.7HG0562410	316	328	-	3.15e-06	CATTGACTTTTGT
164	MLOC_12079	HORVU.MOREX.r2.7HG0566650	1251	1263	-	1.1e-07	TTTTGACTTTTTT
165	MLOC_12079	HORVU.MOREX.r2.7HG0567670	653	665	+	5.95e-06	CCTTGACTTTTCG
166	MLOC_12079	HORVU.MOREX.r2.7HG0568930	109	121	+	3.23e-06	TGTTGACTTTATT
167	MLOC_12079	HORVU.MOREX.r2.7HG0605030	998	1010	+	6.01e-06	TCTTGACTTTTGA
168	MLOC_12223	HORVU.MOREX.r2.1HG0012100	1042	1056	-	7.24e-06	GCTGGTGGTGGTGGT
169	MLOC_12223	HORVU.MOREX.r2.1HG0012100	1190	1204	-	5.8e-08	GGCGGCGGCGGCGGC
170	MLOC_12223	HORVU.MOREX.r2.1HG0012100	1193	1207	-	5.25e-08	GGTGGCGGCGGCGGC
171	MLOC_12223	HORVU.MOREX.r2.1HG0012100	1196	1210	-	6.86e-07	GATGGTGGCGGCGGC
172	MLOC_12223	HORVU.MOREX.r2.1HG0012100	1400	1414	-	5.58e-06	GGTGGCGGTGGCGGG
173	MLOC_12223	HORVU.MOREX.r2.1HG0012100	1403	1417	-	1.32e-08	GGCGGTGGCGGTGGC
174	MLOC_12223	HORVU.MOREX.r2.1HG0012100	1409	1423	-	5.89e-07	GGCGCTGGCGGTGGC
175	MLOC_12223	HORVU.MOREX.r2.1HG0012100	1435	1449	-	5.06e-06	GGCGGCGTCGGCGGC
176	MLOC_12223	HORVU.MOREX.r2.1HG0012100	1469	1483	-	3.59e-06	GGCCGCGGCGGCGGG
177	MLOC_12223	HORVU.MOREX.r2.1HG0018770	1426	1440	-	3.94e-07	GGCGGCGGTGGTGGA
178	MLOC_12223	HORVU.MOREX.r2.1HG0018770	1429	1443	-	1.93e-06	GCGGGCGGCGGTGGT
179	MLOC_12223	HORVU.MOREX.r2.1HG0021200	1432	1446	-	8.68e-06	GGTTGGAGCGGCGGA
180	MLOC_12223	HORVU.MOREX.r2.1HG0033820	257	271	-	3.15e-06	GTGGGCGGCGGCGGC
181	MLOC_12223	HORVU.MOREX.r2.1HG0038230	586	600	+	3.15e-06	GTGGGCGGCGGCGGC
182	MLOC_12223	HORVU.MOREX.r2.1HG0038230	589	603	+	3.6e-07	GGCGGCGGCGGCGGG
183	MLOC_12223	HORVU.MOREX.r2.1HG0040640	120	134	-	7.77e-06	TGTGGCGGCGGCGAC
184	MLOC_12223	HORVU.MOREX.r2.1HG0040640	123	137	-	2.03e-06	TGCTGTGGCGGCGGC
185	MLOC_12223	HORVU.MOREX.r2.1HG0041980	1390	1404	-	5.29e-06	GCGGGCGGCGGTGGG
186	MLOC_12223	HORVU.MOREX.r2.1HG0041980	707	721	+	9.48e-06	CCAGGTGGCGGTGGT
187	MLOC_12223	HORVU.MOREX.r2.1HG0042840	517	531	-	6.12e-06	GGTGTTGGTGGTGGC
188	MLOC_12223	HORVU.MOREX.r2.1HG0044650	374	388	+	1.71e-06	GGCGGCGGTGGCGGC
189	MLOC_12223	HORVU.MOREX.r2.1HG0044650	377	391	+	9.65e-08	GGCGGTGGCGGCGGT
190	MLOC_12223	HORVU.MOREX.r2.1HG0046390	1386	1400	-	7.09e-06	GGCCGTGGTGGTGGT
191	MLOC_12223	HORVU.MOREX.r2.1HG0049610	1418	1432	-	4.35e-06	TGCGGCGGTGGTGGT
192	MLOC_12223	HORVU.MOREX.r2.1HG0049610	1421	1435	-	8.29e-07	AGCTGCGGCGGTGGT
193	MLOC_12223	HORVU.MOREX.r2.1HG0052830	20	34	+	2.66e-07	GGTGGTAGCGGCGGC
194	MLOC_12223	HORVU.MOREX.r2.1HG0052830	23	37	+	7.16e-06	GGTAGCGGCGGCGCA
195	MLOC_12223	HORVU.MOREX.r2.1HG0054670	189	203	-	3.93e-06	GGGGGCGGCGGTGCT
196	MLOC_12223	HORVU.MOREX.r2.1HG0057680	1468	1482	+	5.8e-08	GGGGGCGGCGGTGGA
197	MLOC_12223	HORVU.MOREX.r2.1HG0060030	975	989	+	2.88e-06	GAGGGTGGCGGCGGC
198	MLOC_12223	HORVU.MOREX.r2.1HG0060030	978	992	+	1.62e-06	GGTGGCGGCGGCGAC
199	MLOC_12223	HORVU.MOREX.r2.1HG0060870	766	780	+	4.54e-06	ACTTGTGGCGGTGGA
200	MLOC_12223	HORVU.MOREX.r2.1HG0060980	1476	1490	-	8.37e-08	GGCGGCGGCGGCGGT
201	MLOC_12223	HORVU.MOREX.r2.1HG0060980	1479	1493	-	5.8e-08	GGCGGCGGCGGCGGC
202	MLOC_12223	HORVU.MOREX.r2.1HG0060980	1482	1496	-	5.8e-08	GGCGGCGGCGGCGGC
203	MLOC_12223	HORVU.MOREX.r2.1HG0060980	1485	1499	-	3.71e-06	TACGGCGGCGGCGGC
204	MLOC_12223	HORVU.MOREX.r2.1HG0064230	247	261	+	6.59e-06	ATGGGTGGCGGTGGC
205	MLOC_12223	HORVU.MOREX.r2.1HG0064230	271	285	+	6.59e-06	ATGGGTGGCGGTGGC
206	MLOC_12223	HORVU.MOREX.r2.1HG0064820	1210	1224	-	1.62e-06	GGTGGCGGCGGCGAC
207	MLOC_12223	HORVU.MOREX.r2.1HG0064820	1213	1227	-	1.58e-06	CGCGGTGGCGGCGGC
208	MLOC_12223	HORVU.MOREX.r2.1HG0065190	293	307	-	2.33e-06	GGAGGAAGTGGCGGA
209	MLOC_12223	HORVU.MOREX.r2.1HG0065200	697	711	+	8.01e-06	GGCAGCGGCGGCGAC
210	MLOC_12223	HORVU.MOREX.r2.1HG0066230	1243	1257	+	6.12e-06	AGCTGCGGCGGCGGG
211	MLOC_12223	HORVU.MOREX.r2.1HG0066420	603	617	-	3.6e-07	GCTGGTGGCGGTGGC
212	MLOC_12223	HORVU.MOREX.r2.1HG0067240	1128	1142	-	6.36e-09	GGTGGAGGCGGCGGA
213	MLOC_12223	HORVU.MOREX.r2.1HG0068990	1407	1421	-	5.93e-06	GGCGGCGGCGGCGAG
214	MLOC_12223	HORVU.MOREX.r2.1HG0068990	1410	1424	-	1.05e-06	GCCGGCGGCGGCGGC
215	MLOC_12223	HORVU.MOREX.r2.1HG0074860	390	404	+	2.95e-06	GGAGGGGGCGGCGGC
216	MLOC_12223	HORVU.MOREX.r2.1HG0074860	912	926	-	6.38e-06	GCCAGAAGCGGCGGC
217	MLOC_12223	HORVU.MOREX.r2.1HG0075200	1084	1098	-	1.48e-06	AGCGATGGCGGTGGC
218	MLOC_12223	HORVU.MOREX.r2.1HG0075200	1173	1187	+	4.85e-06	GAAGGAGGTGGCGGA
219	MLOC_12223	HORVU.MOREX.r2.1HG0075650	1260	1274	-	8.17e-06	CCCGGCGGCGGCGGA
220	MLOC_12223	HORVU.MOREX.r2.2HG0081850	38	52	+	4.28e-07	GGCGGAGGCGGAGGC
221	MLOC_12223	HORVU.MOREX.r2.2HG0091680	206	220	-	2.6e-06	GATGGCAGCGGTGGG
222	MLOC_12223	HORVU.MOREX.r2.2HG0100370	1147	1161	-	3.25e-06	GCCGATGGCGGTGGT
223	MLOC_12223	HORVU.MOREX.r2.2HG0100370	908	922	-	7.7e-06	GGTGGAGGTGGAGGT
224	MLOC_12223	HORVU.MOREX.r2.2HG0100370	911	925	-	2.57e-06	GGAGGTGGAGGTGGA
225	MLOC_12223	HORVU.MOREX.r2.2HG0100370	914	928	-	7.7e-06	GGTGGAGGTGGAGGT
226	MLOC_12223	HORVU.MOREX.r2.2HG0101040	430	444	-	4.4e-06	GAAGGTGGCGGCGGG
227	MLOC_12223	HORVU.MOREX.r2.2HG0101740	1351	1365	-	8.77e-06	GGTGGTGGTGGTGAC
228	MLOC_12223	HORVU.MOREX.r2.2HG0101740	1354	1368	-	8.29e-07	GGTGGTGGTGGTGGT
229	MLOC_12223	HORVU.MOREX.r2.2HG0101740	1357	1371	-	8.29e-07	GGTGGTGGTGGTGGT
230	MLOC_12223	HORVU.MOREX.r2.2HG0101740	1360	1374	-	8.29e-07	GGTGGTGGTGGTGGT
231	MLOC_12223	HORVU.MOREX.r2.2HG0101740	1363	1377	-	8.29e-07	GGTGGTGGTGGTGGT
232	MLOC_12223	HORVU.MOREX.r2.2HG0101740	1366	1380	-	7.02e-06	AGAGGTGGTGGTGGT
233	MLOC_12223	HORVU.MOREX.r2.2HG0109210	1089	1103	+	8.42e-06	TCTAGAAGCGGTGGA
234	MLOC_12223	HORVU.MOREX.r2.2HG0112800	487	501	+	4.4e-06	GGAGATGGTGGTGGA
235	MLOC_12223	HORVU.MOREX.r2.2HG0113870	1058	1072	+	6.79e-06	GACGGCGACGGTGGC
236	MLOC_12223	HORVU.MOREX.r2.2HG0113870	374	388	+	1.5e-06	GCGGGCGGCGGTGGC
237	MLOC_12223	HORVU.MOREX.r2.2HG0114190	186	200	+	4.59e-06	TGCGGTGGCGGAGGA
238	MLOC_12223	HORVU.MOREX.r2.2HG0126480	722	736	-	8.01e-06	TCAGGCGGCGGCGGC
239	MLOC_12223	HORVU.MOREX.r2.2HG0132080	297	311	-	7.48e-06	GACTGTGGCGGCGGG
240	MLOC_12223	HORVU.MOREX.r2.2HG0132600	828	842	+	4.49e-06	GAAGGAGGCGGAGGC
241	MLOC_12223	HORVU.MOREX.r2.2HG0144210	285	299	-	5.6e-08	GGAGGAGGCGGTGGG
242	MLOC_12223	HORVU.MOREX.r2.2HG0144210	288	302	-	4.59e-06	GGAGGAGGAGGCGGT
243	MLOC_12223	HORVU.MOREX.r2.2HG0144210	743	757	+	8.77e-06	GGACGAGGCGGCGAC
244	MLOC_12223	HORVU.MOREX.r2.2HG0147030	503	517	+	4.11e-06	AGCGGCGGCGGAGGA
245	MLOC_12223	HORVU.MOREX.r2.2HG0147320	1071	1085	-	5.99e-06	GCGGGAGGCGGCGGG
246	MLOC_12223	HORVU.MOREX.r2.2HG0147320	585	599	+	3.93e-06	GGCGAGGGCGGTGGC
247	MLOC_12223	HORVU.MOREX.r2.2HG0150130	1260	1274	+	9.99e-07	AGCGTAGGCGGTGGC
248	MLOC_12223	HORVU.MOREX.r2.2HG0150150	456	470	-	9.57e-06	GGTAGTGTCGGTGGC
249	MLOC_12223	HORVU.MOREX.r2.2HG0152320	679	693	+	5.75e-06	GCGTGTGGCGGTGGT
250	MLOC_12223	HORVU.MOREX.r2.2HG0155970	1276	1290	-	1.77e-06	GCCGGAGGCGGCGGG
251	MLOC_12223	HORVU.MOREX.r2.2HG0156320	637	651	+	2.3e-06	GCCGACGGCGGTGGC
252	MLOC_12223	HORVU.MOREX.r2.2HG0158150	544	558	-	8.5e-06	GGTGTAGGTGGTGGG
253	MLOC_12223	HORVU.MOREX.r2.2HG0159640	152	166	-	1.5e-06	GGTGGCGGCGGCGCA
254	MLOC_12223	HORVU.MOREX.r2.2HG0159640	155	169	-	4.9e-06	ATCGGTGGCGGCGGC
255	MLOC_12223	HORVU.MOREX.r2.2HG0162060	579	593	-	8.59e-06	GGAGGCGGTGGCGGG
256	MLOC_12223	HORVU.MOREX.r2.2HG0162060	582	596	-	9.65e-08	AGAGGAGGCGGTGGC
257	MLOC_12223	HORVU.MOREX.r2.2HG0167030	681	695	+	7.16e-06	GGCGGATGCGGCGGT
258	MLOC_12223	HORVU.MOREX.r2.2HG0171340	391	405	-	1.8e-06	GGAGAAAGCGGTGGG
259	MLOC_12223	HORVU.MOREX.r2.2HG0173010	882	896	-	9.99e-07	GTAGGCAGCGGTGGA
260	MLOC_12223	HORVU.MOREX.r2.2HG0173480	252	266	-	1.47e-08	GGCGGAGGCGGCGGC
261	MLOC_12223	HORVU.MOREX.r2.2HG0173480	255	269	-	7.54e-06	GGAGGCGGAGGCGGC
262	MLOC_12223	HORVU.MOREX.r2.2HG0173480	258	272	-	4.28e-07	GGCGGAGGCGGAGGC
263	MLOC_12223	HORVU.MOREX.r2.2HG0177180	1299	1313	-	6.21e-07	GGAGGCGGCGGCGGG
264	MLOC_12223	HORVU.MOREX.r2.2HG0177210	231	245	+	2.19e-06	GGTGGCAGCGGTGAT
265	MLOC_12223	HORVU.MOREX.r2.2HG0177900	1285	1299	-	1.68e-06	GGAGAAGGCGGCGGG
266	MLOC_12223	HORVU.MOREX.r2.2HG0178120	602	616	-	9.39e-06	GGAGGTGGTGGCGGG
267	MLOC_12223	HORVU.MOREX.r2.2HG0178120	605	619	-	4.06e-06	GCAGGAGGTGGTGGC
268	MLOC_12223	HORVU.MOREX.r2.2HG0178610	154	168	-	2.48e-06	GACGGCAGCGGCGGT
269	MLOC_12223	HORVU.MOREX.r2.2HG0178610	253	267	-	5.58e-06	TAAGGCGGCGGCGGC
270	MLOC_12223	HORVU.MOREX.r2.2HG0178610	290	304	-	9.83e-07	CGCGGCGGCGGCGGA
271	MLOC_12223	HORVU.MOREX.r2.2HG0178610	328	342	+	9.03e-06	GTTGCCGGCGGCGGC
272	MLOC_12223	HORVU.MOREX.r2.2HG0178610	6	20	-	5.46e-06	GATTATGGCGGTGGT
273	MLOC_12223	HORVU.MOREX.r2.3HG0182330	22	36	-	7.48e-06	GGCGGCGGCGGCGCG
274	MLOC_12223	HORVU.MOREX.r2.3HG0182330	25	39	-	5.46e-06	TCCGGCGGCGGCGGC
275	MLOC_12223	HORVU.MOREX.r2.3HG0186300	238	252	+	7.16e-06	CGCAGCAGCGGTGGC
276	MLOC_12223	HORVU.MOREX.r2.3HG0187020	1263	1277	-	5.06e-06	TGCCGCGGCGGCGGC
277	MLOC_12223	HORVU.MOREX.r2.3HG0187560	260	274	-	8.01e-06	TGAGCCGGCGGCGGA
278	MLOC_12223	HORVU.MOREX.r2.3HG0187560	514	528	+	5.46e-06	TCCGGCGGCGGCGGC
279	MLOC_12223	HORVU.MOREX.r2.3HG0187560	517	531	+	2.25e-06	GGCGGCGGCGGCGCC
280	MLOC_12223	HORVU.MOREX.r2.3HG0187560	562	576	+	1.47e-08	GGCGGAGGCGGCGGC
281	MLOC_12223	HORVU.MOREX.r2.3HG0188370	1387	1401	-	9.57e-06	GGTGCTGGTGGTGGT
282	MLOC_12223	HORVU.MOREX.r2.3HG0191350	471	485	-	1.92e-07	GACGGCGGCGGTGGC
283	MLOC_12223	HORVU.MOREX.r2.3HG0198750	394	408	-	1.55e-06	GAATGCGGCGGTGGT
284	MLOC_12223	HORVU.MOREX.r2.3HG0199190	860	874	+	5.96e-07	GGCGGAGGAGGTGGA
285	MLOC_12223	HORVU.MOREX.r2.3HG0203250	1438	1452	-	2.54e-07	GGTAGAGGCGGCGGT
286	MLOC_12223	HORVU.MOREX.r2.3HG0204200	323	337	+	5.99e-06	GTTGGTGGTGGTGGT
287	MLOC_12223	HORVU.MOREX.r2.3HG0221460	67	81	-	6.39e-07	AGAGGCGGCGGCGGA
288	MLOC_12223	HORVU.MOREX.r2.3HG0221460	70	84	-	9.68e-07	GGGAGAGGCGGCGGC
289	MLOC_12223	HORVU.MOREX.r2.3HG0227140	251	265	+	2.45e-06	CGGGGAAGCGGTGGC
290	MLOC_12223	HORVU.MOREX.r2.3HG0233260	1156	1170	+	3.55e-06	GGGCGCGGCGGCGGC
291	MLOC_12223	HORVU.MOREX.r2.3HG0233260	1159	1173	+	5e-06	CGCGGCGGCGGCGGG
292	MLOC_12223	HORVU.MOREX.r2.3HG0236250	378	392	-	8.34e-06	GGAGAAGGCGGTGAG
293	MLOC_12223	HORVU.MOREX.r2.3HG0236510	566	580	+	8.21e-07	GAGGGAAGCGGTGGA
294	MLOC_12223	HORVU.MOREX.r2.3HG0238820	1297	1311	-	8.77e-06	GGCTCAGGCGGTGCA
295	MLOC_12223	HORVU.MOREX.r2.3HG0241610	1307	1321	-	4.94e-07	GGAGGAGGCGGAGGA
296	MLOC_12223	HORVU.MOREX.r2.3HG0244020	1406	1420	-	8.29e-07	GGTGGTGGTGGTGGT
297	MLOC_12223	HORVU.MOREX.r2.3HG0244020	1409	1423	-	9.13e-06	CGTGGTGGTGGTGGT
298	MLOC_12223	HORVU.MOREX.r2.3HG0245410	1106	1120	+	2.22e-06	AATGGAGGCGGTGGG
299	MLOC_12223	HORVU.MOREX.r2.3HG0247700	159	173	-	2.88e-06	GGCGGCGGCGGCGCT
300	MLOC_12223	HORVU.MOREX.r2.3HG0247700	74	88	-	2.45e-07	GGCGACGGCGGTGGT
301	MLOC_12223	HORVU.MOREX.r2.3HG0247980	1228	1242	+	9.84e-06	GTGGTCGGCGGTGGC
302	MLOC_12223	HORVU.MOREX.r2.3HG0248920	1305	1319	-	7.54e-06	GGTGTTGGTGGTGGT
303	MLOC_12223	HORVU.MOREX.r2.3HG0250280	787	801	+	9.93e-06	GGGGGCGACGGCGGC
304	MLOC_12223	HORVU.MOREX.r2.3HG0251910	589	603	-	1.32e-06	CGTGGCGGCGGCGGC
305	MLOC_12223	HORVU.MOREX.r2.3HG0254080	4	18	+	3.22e-06	GGTGGCAACGGTGGC
306	MLOC_12223	HORVU.MOREX.r2.3HG0256780	1324	1338	-	2.84e-06	GGCGGAGGCGGCGAG
307	MLOC_12223	HORVU.MOREX.r2.3HG0257390	1403	1417	-	5.11e-06	GGCGGCGGAGGCGGC
308	MLOC_12223	HORVU.MOREX.r2.3HG0257390	1406	1420	-	1.1e-06	GGCGGCGGCGGAGGC
309	MLOC_12223	HORVU.MOREX.r2.3HG0257390	1409	1423	-	3.16e-08	GGTGGCGGCGGCGGA
310	MLOC_12223	HORVU.MOREX.r2.3HG0257390	1412	1426	-	1.58e-06	CGCGGTGGCGGCGGC
311	MLOC_12223	HORVU.MOREX.r2.3HG0260190	365	379	+	6.72e-06	TGGTGTGGCGGCGGC
312	MLOC_12223	HORVU.MOREX.r2.3HG0262520	1234	1248	-	7.02e-06	TTTGGAGGTGGTGGA
313	MLOC_12223	HORVU.MOREX.r2.3HG0262580	498	512	-	7.02e-06	GGCGATGACGGTGGC
314	MLOC_12223	HORVU.MOREX.r2.3HG0265660	664	678	-	5.8e-08	GGTGGCAGCGGTGGC
315	MLOC_12223	HORVU.MOREX.r2.3HG0265660	673	687	-	3.88e-07	GCCGGTGGCGGTGGC
316	MLOC_12223	HORVU.MOREX.r2.3HG0266990	1395	1409	-	2.58e-07	GGTGGAGGCGGAGGA
317	MLOC_12223	HORVU.MOREX.r2.3HG0267000	709	723	-	2.58e-07	GGTGGAGGCGGAGGA
318	MLOC_12223	HORVU.MOREX.r2.3HG0267000	959	973	-	2.27e-06	CGACGAGGCGGTGGA
319	MLOC_12223	HORVU.MOREX.r2.3HG0275710	1298	1312	-	6.25e-06	GGTGGAGGTGGAGGC
320	MLOC_12223	HORVU.MOREX.r2.3HG0275710	1301	1315	-	2.57e-06	GGAGGTGGAGGTGGA
321	MLOC_12223	HORVU.MOREX.r2.3HG0275710	156	170	-	3.49e-08	GACGGAGGCGGTGGA
322	MLOC_12223	HORVU.MOREX.r2.4HG0275980	1367	1381	+	7.09e-06	TGAGGTGGTGGTGGT
323	MLOC_12223	HORVU.MOREX.r2.4HG0275980	1370	1384	+	8.29e-07	GGTGGTGGTGGTGGT
324	MLOC_12223	HORVU.MOREX.r2.4HG0277830	798	812	+	6.79e-06	AAGGGTGGCGGTGGT
325	MLOC_12223	HORVU.MOREX.r2.4HG0278210	1358	1372	-	2.29e-07	GGAGGAGGCGGCGGG
326	MLOC_12223	HORVU.MOREX.r2.4HG0278210	1361	1375	-	3.67e-06	GGAGGAGGAGGCGGC
327	MLOC_12223	HORVU.MOREX.r2.4HG0278530	1452	1466	-	9.3e-06	GGAGGGGGCGGCGGG
328	MLOC_12223	HORVU.MOREX.r2.4HG0278530	801	815	-	2.45e-06	GATGGCGGCGGCGGG
329	MLOC_12223	HORVU.MOREX.r2.4HG0278530	804	818	-	2.67e-06	GGGGATGGCGGCGGC
330	MLOC_12223	HORVU.MOREX.r2.4HG0278530	878	892	+	8.09e-06	TGGGACGGCGGCGGA
331	MLOC_12223	HORVU.MOREX.r2.4HG0283770	453	467	+	2e-06	CGGGGCGGCGGTGGC
332	MLOC_12223	HORVU.MOREX.r2.4HG0283770	456	470	+	1.71e-06	GGCGGCGGTGGCGGC
333	MLOC_12223	HORVU.MOREX.r2.4HG0283770	459	473	+	9.65e-08	GGCGGTGGCGGCGGT
334	MLOC_12223	HORVU.MOREX.r2.4HG0287540	1466	1480	-	9.3e-06	GGAGATGGCGGAGGC
335	MLOC_12223	HORVU.MOREX.r2.4HG0287540	246	260	+	1.75e-06	TGCGGCAGCGGCGGC
336	MLOC_12223	HORVU.MOREX.r2.4HG0287540	249	263	+	7.37e-07	GGCAGCGGCGGCGGT
337	MLOC_12223	HORVU.MOREX.r2.4HG0287540	252	266	+	9.92e-08	AGCGGCGGCGGTGGA
338	MLOC_12223	HORVU.MOREX.r2.4HG0299490	514	528	+	5.63e-06	GGCGCCGGTGGTGGA
339	MLOC_12223	HORVU.MOREX.r2.4HG0299540	270	284	-	6.18e-06	AGCGTTGGCGGCGGC
340	MLOC_12223	HORVU.MOREX.r2.4HG0314970	549	563	+	5.4e-06	CGCGGCGGCGGTGAA
341	MLOC_12223	HORVU.MOREX.r2.4HG0314970	558	572	+	2.74e-07	GGTGAAGGCGGCGGT
342	MLOC_12223	HORVU.MOREX.r2.4HG0314970	561	575	+	4.79e-07	GAAGGCGGCGGTGGT
343	MLOC_12223	HORVU.MOREX.r2.4HG0314970	747	761	+	6.77e-07	GGCGATGGCGGCGGC
344	MLOC_12223	HORVU.MOREX.r2.4HG0314970	750	764	+	6.04e-07	GATGGCGGCGGCGGC
345	MLOC_12223	HORVU.MOREX.r2.4HG0319980	1427	1441	+	3.97e-06	GTAGGAGGCGGAGGA
346	MLOC_12223	HORVU.MOREX.r2.4HG0323270	51	65	-	2.67e-06	GGGGGTGGTGGTGGC
347	MLOC_12223	HORVU.MOREX.r2.4HG0326060	326	340	+	3.12e-07	GGGAGAGGCGGTGGC
348	MLOC_12223	HORVU.MOREX.r2.4HG0333690	29	43	-	1.18e-06	GGAGGAGGCGGCGAC
349	MLOC_12223	HORVU.MOREX.r2.4HG0333690	399	413	+	1.42e-06	GGAGGAGGAGGTGGC
350	MLOC_12223	HORVU.MOREX.r2.4HG0337020	283	297	-	6.39e-07	AGCGGTGGCGGCGGC
351	MLOC_12223	HORVU.MOREX.r2.4HG0337020	289	303	-	3.43e-06	AGCAGCAGCGGTGGC
352	MLOC_12223	HORVU.MOREX.r2.4HG0338490	650	664	+	5.51e-06	GGGGGCGGCGGCGCA
353	MLOC_12223	HORVU.MOREX.r2.4HG0339840	1396	1410	-	8.95e-06	GCGGAAAGCGGTGGC
354	MLOC_12223	HORVU.MOREX.r2.4HG0341030	1429	1443	-	5.75e-06	GGCCGTGGTGGTGGC
355	MLOC_12223	HORVU.MOREX.r2.4HG0341030	411	425	-	4.01e-06	TGCGGAGGCGGCGAC
356	MLOC_12223	HORVU.MOREX.r2.4HG0341030	595	609	-	1.6e-06	GTAGGTAGCGGTGGC
357	MLOC_12223	HORVU.MOREX.r2.4HG0341040	1403	1417	-	4.25e-06	GAAGGCGGTGGTGGA
358	MLOC_12223	HORVU.MOREX.r2.4HG0341040	1406	1420	-	7.56e-07	GATGAAGGCGGTGGT
359	MLOC_12223	HORVU.MOREX.r2.4HG0341050	1403	1417	-	2.66e-07	AGCGGTGGCGGTGGT
360	MLOC_12223	HORVU.MOREX.r2.4HG0341050	1409	1423	-	1.75e-06	GATGAAAGCGGTGGC
361	MLOC_12223	HORVU.MOREX.r2.4HG0341550	1354	1368	+	5.65e-07	AGCGGCGGCGGCGGC
362	MLOC_12223	HORVU.MOREX.r2.4HG0342500	1381	1395	-	8.29e-07	GGTGGTGGTGGTGGT
363	MLOC_12223	HORVU.MOREX.r2.4HG0342500	1384	1398	-	8.29e-07	GGTGGTGGTGGTGGT
364	MLOC_12223	HORVU.MOREX.r2.4HG0342500	1387	1401	-	5.99e-06	GTTGGTGGTGGTGGT
365	MLOC_12223	HORVU.MOREX.r2.4HG0342500	1390	1404	-	7.54e-06	GGTGTTGGTGGTGGT
366	MLOC_12223	HORVU.MOREX.r2.4HG0343650	489	503	+	1.4e-06	GTCGGAGGCGGCGGG
367	MLOC_12223	HORVU.MOREX.r2.4HG0343650	589	603	+	7.16e-06	GGGTGAGGTGGCGGC
368	MLOC_12223	HORVU.MOREX.r2.4HG0345310	1051	1065	+	5.29e-06	GACTGCAGCGGCGGC
369	MLOC_12223	HORVU.MOREX.r2.4HG0345310	1454	1468	-	8.09e-06	GAAGGAGGCGGCGAT
370	MLOC_12223	HORVU.MOREX.r2.5HG0352030	891	905	+	4.3e-06	AGATGTGGCGGTGGG
371	MLOC_12223	HORVU.MOREX.r2.5HG0354550	358	372	-	6.18e-06	GGTGTTGGCGGTGAC
372	MLOC_12223	HORVU.MOREX.r2.5HG0363560	544	558	+	2.95e-06	ACTGGTGGCGGTGGT
373	MLOC_12223	HORVU.MOREX.r2.5HG0363560	547	561	+	3.66e-07	GGTGGCGGTGGTGGA
374	MLOC_12223	HORVU.MOREX.r2.5HG0367300	1471	1485	-	3.6e-07	GGCGGCGGCGGCGGG
375	MLOC_12223	HORVU.MOREX.r2.5HG0367300	1474	1488	-	5.8e-08	GGCGGCGGCGGCGGC
376	MLOC_12223	HORVU.MOREX.r2.5HG0367300	1477	1491	-	5.8e-08	GGCGGCGGCGGCGGC
377	MLOC_12223	HORVU.MOREX.r2.5HG0367300	1480	1494	-	5.8e-08	GGCGGCGGCGGCGGC
378	MLOC_12223	HORVU.MOREX.r2.5HG0367300	1483	1497	-	5.8e-08	GGCGGCGGCGGCGGC
379	MLOC_12223	HORVU.MOREX.r2.5HG0367300	1486	1500	-	5.8e-08	GGCGGCGGCGGCGGC
380	MLOC_12223	HORVU.MOREX.r2.5HG0367880	217	231	-	6.25e-06	AGGAGAGGCGGCGGT
381	MLOC_12223	HORVU.MOREX.r2.5HG0371630	265	279	-	8.59e-06	GTTGGCGGCGGAGGT
382	MLOC_12223	HORVU.MOREX.r2.5HG0371630	268	282	-	1.39e-06	GGAGTTGGCGGCGGA
383	MLOC_12223	HORVU.MOREX.r2.5HG0387280	1404	1418	-	9.68e-07	GGTTGAGGTGGTGGT
384	MLOC_12223	HORVU.MOREX.r2.5HG0387280	1442	1456	-	1.48e-06	GGTGGCGACGGTGGT
385	MLOC_12223	HORVU.MOREX.r2.5HG0392720	694	708	-	5.58e-06	GGCGTCGGCGGTGCA
386	MLOC_12223	HORVU.MOREX.r2.5HG0394230	1255	1269	-	2.57e-06	GCCGATGGCGGTGGC
387	MLOC_12223	HORVU.MOREX.r2.5HG0396350	1453	1467	-	1.32e-06	GGCGGGGGCGGCGGA
388	MLOC_12223	HORVU.MOREX.r2.5HG0396750	938	952	-	4.2e-06	GCGTGCGGCGGTGGC
389	MLOC_12223	HORVU.MOREX.r2.5HG0396750	978	992	-	3.18e-06	TATAGAGGCGGTGGC
390	MLOC_12223	HORVU.MOREX.r2.5HG0399450	705	719	+	1.93e-06	GGCGGTGGCGGCGAC
391	MLOC_12223	HORVU.MOREX.r2.5HG0399850	1348	1362	-	2.78e-06	GGTGGTGGAGGTGGT
392	MLOC_12223	HORVU.MOREX.r2.5HG0399850	1354	1368	-	2.95e-06	GATGGTGGTGGTGGA
393	MLOC_12223	HORVU.MOREX.r2.5HG0401800	724	738	+	9.03e-06	CTCGGCGGCGGCGGC
394	MLOC_12223	HORVU.MOREX.r2.5HG0401800	727	741	+	3.6e-07	GGCGGCGGCGGCGGG
395	MLOC_12223	HORVU.MOREX.r2.5HG0402900	1348	1362	-	6.77e-07	GGAGACGGCGGCGGA
396	MLOC_12223	HORVU.MOREX.r2.5HG0409680	247	261	+	3.29e-06	GGTGGAAGCGGCGCT
397	MLOC_12223	HORVU.MOREX.r2.5HG0409680	278	292	+	1.6e-06	GGTAGCAGCGGCGGC
398	MLOC_12223	HORVU.MOREX.r2.5HG0409680	298	312	+	5.08e-07	GGAGGTAGCGGCGGC
399	MLOC_12223	HORVU.MOREX.r2.5HG0412080	231	245	-	3.93e-06	GGTGGAGGTGGTGAC
400	MLOC_12223	HORVU.MOREX.r2.5HG0412080	234	248	-	4.44e-06	GGAGGTGGAGGTGGT
401	MLOC_12223	HORVU.MOREX.r2.5HG0412080	396	410	+	1.84e-06	GGAGGAGGAGGTGGT
402	MLOC_12223	HORVU.MOREX.r2.5HG0412840	1285	1299	-	1.32e-08	GGCGGTGGCGGTGGC
403	MLOC_12223	HORVU.MOREX.r2.5HG0412840	1288	1302	-	2.05e-06	GGTGGCGGTGGCGGT
404	MLOC_12223	HORVU.MOREX.r2.5HG0412840	1291	1305	-	1.32e-08	GGCGGTGGCGGTGGC
405	MLOC_12223	HORVU.MOREX.r2.5HG0412840	1294	1308	-	2.17e-06	GGCGGCGGTGGCGGT
406	MLOC_12223	HORVU.MOREX.r2.5HG0412840	1297	1311	-	1.09e-08	GGTGGCGGCGGTGGC
407	MLOC_12223	HORVU.MOREX.r2.5HG0412840	1300	1314	-	8.65e-08	GGTGGTGGCGGCGGT
408	MLOC_12223	HORVU.MOREX.r2.5HG0412840	1303	1317	-	1.8e-06	GGTGGTGGTGGCGGC
409	MLOC_12223	HORVU.MOREX.r2.5HG0413730	1485	1499	+	4.95e-06	TGCGGTGGCGGTGCC
410	MLOC_12223	HORVU.MOREX.r2.5HG0416170	489	503	-	9.22e-06	TGAGGAGGCGGCGCT
411	MLOC_12223	HORVU.MOREX.r2.5HG0419670	505	519	-	4.41e-07	GGAGGCAGCGGCGGC
412	MLOC_12223	HORVU.MOREX.r2.5HG0426960	557	571	-	2.67e-06	GGAGGAGGAGGCGGA
413	MLOC_12223	HORVU.MOREX.r2.5HG0426960	820	834	+	1.05e-06	GGAAGTGGCGGCGGC
414	MLOC_12223	HORVU.MOREX.r2.5HG0426960	823	837	+	3.44e-07	AGTGGCGGCGGCGGA
415	MLOC_12223	HORVU.MOREX.r2.5HG0426960	826	840	+	4.01e-06	GGCGGCGGCGGAGGG
416	MLOC_12223	HORVU.MOREX.r2.5HG0427340	73	87	-	7.62e-06	GGTGATGTCGGTGGA
417	MLOC_12223	HORVU.MOREX.r2.5HG0429640	1197	1211	-	6.87e-06	GGAGACGGCGGTGCC
418	MLOC_12223	HORVU.MOREX.r2.5HG0429750	1379	1393	+	4.49e-06	AGTGGTGGTGGTGGT
419	MLOC_12223	HORVU.MOREX.r2.5HG0429750	1382	1396	+	2.54e-06	GGTGGTGGTGGTGGG
420	MLOC_12223	HORVU.MOREX.r2.5HG0433020	1482	1496	-	2.15e-06	GGCGCCGGCGGTGGG
421	MLOC_12223	HORVU.MOREX.r2.5HG0433560	1383	1397	-	1.4e-06	CGGGGCGGCGGTGGA
422	MLOC_12223	HORVU.MOREX.r2.5HG0433560	1474	1488	-	9.57e-06	CGCGGTGGTGGTGGT
423	MLOC_12223	HORVU.MOREX.r2.5HG0433560	1477	1491	-	9.39e-06	GGACGCGGTGGTGGT
424	MLOC_12223	HORVU.MOREX.r2.5HG0434020	1372	1386	-	7.93e-06	GGGTTCAGCGGTGGA
425	MLOC_12223	HORVU.MOREX.r2.5HG0441650	94	108	+	4.54e-06	TGTGGTGGTGGTGGT
426	MLOC_12223	HORVU.MOREX.r2.6HG0448430	958	972	-	3.63e-06	GACAGCGGCGGCGGC
427	MLOC_12223	HORVU.MOREX.r2.6HG0451060	1483	1497	+	1.05e-06	GCCGGCGGCGGCGGC
428	MLOC_12223	HORVU.MOREX.r2.6HG0451060	1486	1500	+	5.8e-08	GGCGGCGGCGGCGGC
429	MLOC_12223	HORVU.MOREX.r2.6HG0455130	568	582	+	4.44e-06	GGAGGTGGAGGTGGT
430	MLOC_12223	HORVU.MOREX.r2.6HG0455130	571	585	+	3.93e-06	GGTGGAGGTGGTGAC
431	MLOC_12223	HORVU.MOREX.r2.6HG0455130	779	793	+	1.18e-06	GGAGGAGGCGGCGAC
432	MLOC_12223	HORVU.MOREX.r2.6HG0458320	976	990	-	2.54e-06	GGTGGTGGTGGTGGG
433	MLOC_12223	HORVU.MOREX.r2.6HG0458320	979	993	-	5e-06	GATGGTGGTGGTGGT
434	MLOC_12223	HORVU.MOREX.r2.6HG0461040	1463	1477	-	4.44e-06	GGCGGTGGCGGAGGG
435	MLOC_12223	HORVU.MOREX.r2.6HG0461040	1466	1480	-	9.03e-06	GCTGGCGGTGGCGGA
436	MLOC_12223	HORVU.MOREX.r2.6HG0471530	1381	1395	-	2.7e-06	GGCGGTGGTGGTGGG
437	MLOC_12223	HORVU.MOREX.r2.6HG0471530	1384	1398	-	4.35e-06	TGCGGCGGTGGTGGT
438	MLOC_12223	HORVU.MOREX.r2.6HG0471530	1387	1401	-	7.87e-07	TGTTGCGGCGGTGGT
439	MLOC_12223	HORVU.MOREX.r2.6HG0471530	260	274	-	2.58e-07	GTCGGCGGCGGTGGC
440	MLOC_12223	HORVU.MOREX.r2.6HG0471530	263	277	-	5e-06	GGGGTCGGCGGCGGT
441	MLOC_12223	HORVU.MOREX.r2.6HG0476030	1030	1044	-	4.06e-06	GGTAGCGGCGGTGAT
442	MLOC_12223	HORVU.MOREX.r2.6HG0476030	1033	1047	-	2.48e-06	TGCGGTAGCGGCGGT
443	MLOC_12223	HORVU.MOREX.r2.6HG0476030	1323	1337	-	8.09e-06	CGTGAAAGCGGCGGC
444	MLOC_12223	HORVU.MOREX.r2.6HG0476030	955	969	-	5.75e-06	AGTGGCGGCGGCGAA
445	MLOC_12223	HORVU.MOREX.r2.6HG0476040	1075	1089	-	6.05e-06	CGTGAAAGCGGCGGA
446	MLOC_12223	HORVU.MOREX.r2.6HG0476090	1057	1071	-	6.05e-06	CGTGAAAGCGGCGGA
447	MLOC_12223	HORVU.MOREX.r2.6HG0476090	995	1009	-	5.8e-08	GGCGGCGGCGGCGGC
448	MLOC_12223	HORVU.MOREX.r2.6HG0476090	998	1012	-	5.65e-07	AGCGGCGGCGGCGGC
449	MLOC_12223	HORVU.MOREX.r2.6HG0476220	681	695	-	6.39e-07	AGCGGTGGCGGCGGC
450	MLOC_12223	HORVU.MOREX.r2.6HG0476220	704	718	-	2.3e-06	TGGGGCGGCGGCGGC
451	MLOC_12223	HORVU.MOREX.r2.6HG0476220	727	741	-	6.18e-06	CGCGTCGGCGGTGGT
452	MLOC_12223	HORVU.MOREX.r2.6HG0476220	770	784	+	5.46e-06	CGCTGCGGCGGTGGG
453	MLOC_12223	HORVU.MOREX.r2.6HG0494070	565	579	+	2.38e-06	GGAAGAGGTGGTGGC
454	MLOC_12223	HORVU.MOREX.r2.6HG0494210	326	340	+	6.05e-06	GGAGGAGGCGGTGTA
455	MLOC_12223	HORVU.MOREX.r2.6HG0494210	83	97	-	8.95e-06	GACGGCGGCGGCGAC
456	MLOC_12223	HORVU.MOREX.r2.6HG0498680	197	211	+	2.54e-06	ACCGGAGGCGGCGGC
457	MLOC_12223	HORVU.MOREX.r2.6HG0498680	254	268	+	9.57e-06	GGAGGAGGTGGAGGC
458	MLOC_12223	HORVU.MOREX.r2.6HG0501780	1327	1341	-	9.57e-06	GGTGCTGGTGGTGGT
459	MLOC_12223	HORVU.MOREX.r2.6HG0501780	1336	1350	-	6.52e-06	GGCGGAGGTGGTGCT
460	MLOC_12223	HORVU.MOREX.r2.6HG0505130	132	146	-	7.7e-06	TGTGGCGGTGGCGGC
461	MLOC_12223	HORVU.MOREX.r2.6HG0507000	107	121	-	2.74e-06	GGCCGCAGCGGCGGC
462	MLOC_12223	HORVU.MOREX.r2.6HG0507000	342	356	-	2.57e-06	GGGCGCGGCGGCGGA
463	MLOC_12223	HORVU.MOREX.r2.6HG0508720	608	622	+	7.48e-06	GACGGTGACGGTGGC
464	MLOC_12223	HORVU.MOREX.r2.6HG0510920	1081	1095	+	9.03e-06	GGCGAGGGCGGCGGC
465	MLOC_12223	HORVU.MOREX.r2.6HG0510920	1084	1098	+	2.57e-06	GAGGGCGGCGGCGGC
466	MLOC_12223	HORVU.MOREX.r2.6HG0510920	1087	1101	+	5.8e-08	GGCGGCGGCGGCGGC
467	MLOC_12223	HORVU.MOREX.r2.6HG0510920	1479	1493	-	6.12e-06	GGTGGTGGTGGCGGG
468	MLOC_12223	HORVU.MOREX.r2.6HG0510920	1482	1496	-	6.3e-07	GGTGGTGGTGGTGGC
469	MLOC_12223	HORVU.MOREX.r2.6HG0510920	1485	1499	-	8.29e-07	GGTGGTGGTGGTGGT
470	MLOC_12223	HORVU.MOREX.r2.6HG0510920	643	657	-	5.93e-06	GGCGGCGGCGGCGAG
471	MLOC_12223	HORVU.MOREX.r2.6HG0510920	646	660	-	6.49e-07	GACGGCGGCGGCGGC
472	MLOC_12223	HORVU.MOREX.r2.6HG0510920	649	663	-	8.26e-06	GCAGACGGCGGCGGC
473	MLOC_12223	HORVU.MOREX.r2.6HG0512670	417	431	-	7.93e-06	CATGGTGGCGGCGGC
474	MLOC_12223	HORVU.MOREX.r2.6HG0516450	1321	1335	-	1.92e-07	TGCGGTGGCGGTGGC
475	MLOC_12223	HORVU.MOREX.r2.6HG0519280	1435	1449	-	5.26e-07	GCCGGTGGCGGTGGT
476	MLOC_12223	HORVU.MOREX.r2.6HG0519280	278	292	+	9.22e-06	TGAGGAGGCGGCGCT
477	MLOC_12223	HORVU.MOREX.r2.6HG0521170	521	535	-	9.22e-06	GATGGTGGTGGCGGC
478	MLOC_12223	HORVU.MOREX.r2.6HG0521170	648	662	+	6.38e-06	AGTGGTGACGGTGGC
479	MLOC_12223	HORVU.MOREX.r2.6HG0526130	482	496	-	2.6e-06	GGATCCGGCGGTGGC
480	MLOC_12223	HORVU.MOREX.r2.6HG0526130	747	761	-	6.25e-06	GGATCCGGCGGCGGC
481	MLOC_12223	HORVU.MOREX.r2.6HG0526130	910	924	-	2.6e-06	GGATCCGGCGGTGGC
482	MLOC_12223	HORVU.MOREX.r2.7HG0530810	988	1002	-	4.35e-06	GAAGCAGGCGGCGGA
483	MLOC_12223	HORVU.MOREX.r2.7HG0531870	1405	1419	-	3.18e-06	CGACGAGGCGGTGGC
484	MLOC_12223	HORVU.MOREX.r2.7HG0531870	925	939	-	1.09e-06	GTCGGCGGCGGCGGT
485	MLOC_12223	HORVU.MOREX.r2.7HG0535230	1108	1122	-	4.34e-08	GGCGGTAGCGGTGGA
486	MLOC_12223	HORVU.MOREX.r2.7HG0535230	278	292	+	3.81e-07	GGAGAAGGCGGCGGC
487	MLOC_12223	HORVU.MOREX.r2.7HG0535230	350	364	+	3.67e-06	GCTGGCGGCGGCGGG
488	MLOC_12223	HORVU.MOREX.r2.7HG0535230	516	530	+	4.35e-06	GGCACAGGCGGCGGT
489	MLOC_12223	HORVU.MOREX.r2.7HG0535230	563	577	+	1.4e-06	CGCGGCGGCGGCGGC
490	MLOC_12223	HORVU.MOREX.r2.7HG0535230	566	580	+	5.8e-08	GGCGGCGGCGGCGGC
491	MLOC_12223	HORVU.MOREX.r2.7HG0535230	569	583	+	5.8e-08	GGCGGCGGCGGCGGC
492	MLOC_12223	HORVU.MOREX.r2.7HG0535230	572	586	+	5.8e-08	GGCGGCGGCGGCGGC
493	MLOC_12223	HORVU.MOREX.r2.7HG0535230	575	589	+	3.6e-07	GGCGGCGGCGGCGGG
494	MLOC_12223	HORVU.MOREX.r2.7HG0535230	905	919	+	2.89e-07	GCAGGAGGCGGTGGT
495	MLOC_12223	HORVU.MOREX.r2.7HG0538220	1201	1215	+	3.88e-06	GGATGTGGCGGAGGA
496	MLOC_12223	HORVU.MOREX.r2.7HG0538220	1408	1422	-	5.4e-06	GGTGAAGGCGGTGAG
497	MLOC_12223	HORVU.MOREX.r2.7HG0538260	228	242	-	2.7e-07	GACGGCGGCGGTGGT
498	MLOC_12223	HORVU.MOREX.r2.7HG0538260	231	245	-	5.75e-06	GTCGACGGCGGCGGT
499	MLOC_12223	HORVU.MOREX.r2.7HG0542390	1309	1323	-	3.63e-06	TGTGGTGGTGGTGGC
500	MLOC_12223	HORVU.MOREX.r2.7HG0545620	1310	1324	-	1.04e-06	GCAGGAGGCGGTGGG
501	MLOC_12223	HORVU.MOREX.r2.7HG0545750	320	334	+	6.05e-06	GCTGGAGGTGGCGGC
502	MLOC_12223	HORVU.MOREX.r2.7HG0545750	323	337	+	2.81e-06	GGAGGTGGCGGCGCA
503	MLOC_12223	HORVU.MOREX.r2.7HG0547970	59	73	-	2.88e-06	GGCGGCGGCGGCGCT
504	MLOC_12223	HORVU.MOREX.r2.7HG0547970	62	76	-	5.8e-08	GGCGGCGGCGGCGGC
505	MLOC_12223	HORVU.MOREX.r2.7HG0547970	65	79	-	8.21e-07	GTCGGCGGCGGCGGC
506	MLOC_12223	HORVU.MOREX.r2.7HG0548350	1106	1120	+	9.3e-06	TACTGCGGCGGCGGC
507	MLOC_12223	HORVU.MOREX.r2.7HG0548350	1109	1123	+	5.73e-07	TGCGGCGGCGGCGGC
508	MLOC_12223	HORVU.MOREX.r2.7HG0549240	390	404	-	1.84e-06	AGCGTTGGCGGTGGA
509	MLOC_12223	HORVU.MOREX.r2.7HG0549620	86	100	-	6.18e-06	GGTGGTGGCGGCGAG
510	MLOC_12223	HORVU.MOREX.r2.7HG0549620	89	103	-	9.66e-06	GACGGTGGTGGCGGC
511	MLOC_12223	HORVU.MOREX.r2.7HG0550380	880	894	+	7.07e-07	CGTGGAGGCGGCGGT
512	MLOC_12223	HORVU.MOREX.r2.7HG0555330	868	882	-	3.43e-08	GGCGGCGGCGGCGGA
513	MLOC_12223	HORVU.MOREX.r2.7HG0555330	871	885	-	2.27e-06	AGGGGCGGCGGCGGC
514	MLOC_12223	HORVU.MOREX.r2.7HG0555400	159	173	-	8.68e-06	GGCAGTGGTGGCGGC
515	MLOC_12223	HORVU.MOREX.r2.7HG0566810	1425	1439	-	1.09e-06	GGCGGCGGCGGTGCT
516	MLOC_12223	HORVU.MOREX.r2.7HG0566810	1479	1493	-	5.93e-06	GGCGGCGGCGGCGAG
517	MLOC_12223	HORVU.MOREX.r2.7HG0566810	1482	1496	-	5.8e-08	GGCGGCGGCGGCGGC
518	MLOC_12223	HORVU.MOREX.r2.7HG0566810	1485	1499	-	6.04e-07	GATGGCGGCGGCGGC
519	MLOC_12223	HORVU.MOREX.r2.7HG0567670	1321	1335	+	4.95e-06	GGCGTAGGTGGCGGA
520	MLOC_12223	HORVU.MOREX.r2.7HG0568930	904	918	+	6.25e-06	GGTGGCATCGGTGGT
521	MLOC_12223	HORVU.MOREX.r2.7HG0589960	1064	1078	-	2.48e-06	GAAAGTGGCGGTGGC
522	MLOC_12223	HORVU.MOREX.r2.7HG0592280	1014	1028	-	1.98e-06	GGGAGAAGCGGCGGA
523	MLOC_12223	HORVU.MOREX.r2.7HG0596500	1235	1249	-	7.45e-07	AGCGGCGGCGGCGGT
524	MLOC_12223	HORVU.MOREX.r2.7HG0596500	1238	1252	-	4.4e-06	GTCAGCGGCGGCGGC
525	MLOC_12223	HORVU.MOREX.r2.7HG0596500	676	690	+	1.05e-06	GGCAGAAGCGGTGGG
526	MLOC_12223	HORVU.MOREX.r2.7HG0597930	1163	1177	+	2.64e-06	GAAGATGGCGGTGGC
527	MLOC_12223	HORVU.MOREX.r2.7HG0597930	16	30	-	4.49e-06	GGCTAAGGTGGTGGC
528	MLOC_12223	HORVU.MOREX.r2.7HG0601670	1231	1245	+	6.18e-06	GGAGAAGGCGGCGAC
529	MLOC_12223	HORVU.MOREX.r2.7HG0602230	144	158	-	3.75e-06	GGGCGCAGCGGTGGC
530	MLOC_12223	HORVU.MOREX.r2.7HG0610830	1170	1184	+	1.96e-06	GACGGCAGCGGCGGC
531	MLOC_12223	HORVU.MOREX.r2.7HG0615850	1342	1356	-	7.48e-06	TGTGGTGGAGGTGGA
532	MLOC_12223	HORVU.MOREX.r2.7HG0615930	1267	1281	-	4.59e-06	GGAGGAGGAGGCGGT
533	MLOC_12223	HORVU.MOREX.r2.7HG0615930	1357	1371	-	7.48e-06	TGTGGTGGAGGTGGA
534	MLOC_12223	HORVU.MOREX.r2.7HG0616250	1334	1348	-	8.09e-06	AGTGGAGGCGGAGGG
535	MLOC_12223	HORVU.MOREX.r2.7HG0618220	159	173	-	5.34e-07	TGTGGCGGCGGCGGC
536	MLOC_12223	HORVU.MOREX.r2.7HG0619230	1081	1095	-	2e-06	TGTGAAAGCGGTGGT
537	MLOC_12223	HORVU.MOREX.r2.7HG0619320	236	250	+	1.23e-06	GGCGGTGGCGGAGGC
538	MLOC_12223	HORVU.MOREX.r2.7HG0619320	270	284	+	6.12e-06	GGATGCGGAGGTGGA
539	MLOC_12223	HORVU.MOREX.r2.7HG0619320	286	300	+	9.03e-06	GGCGGGGGTGGTGGC
540	MLOC_12223	HORVU.MOREX.r2.7HG0619320	289	303	+	4.74e-06	GGGGGTGGTGGCGGA
541	MLOC_12223	HORVU.MOREX.r2.7HG0619320	292	306	+	1.48e-06	GGTGGTGGCGGAGGT
542	MLOC_12223	HORVU.MOREX.r2.7HG0619320	295	309	+	1.37e-06	GGTGGCGGAGGTGGA
543	MLOC_13438	HORVU.MOREX.r2.1HG0057620	69	83	-	4.63e-06	CATTGTTTCCACGTG
544	MLOC_13438	HORVU.MOREX.r2.1HG0075990	1367	1381	+	1.02e-06	CGTGGCGTGCACGTG
545	MLOC_13438	HORVU.MOREX.r2.2HG0081090	1294	1308	-	2.33e-06	GGGGGGTGCCACGTG
546	MLOC_13438	HORVU.MOREX.r2.2HG0085930	562	576	-	1.72e-06	CATGCGCGTCACGTG
547	MLOC_13438	HORVU.MOREX.r2.2HG0088410	1308	1322	+	1.58e-06	CGTGCCGGCCACGTG
548	MLOC_13438	HORVU.MOREX.r2.2HG0091680	866	880	-	9.42e-06	GATAGTTGCCACGTG
549	MLOC_13438	HORVU.MOREX.r2.2HG0142460	284	298	-	4.42e-06	TGTGCGAGCCACGTG
550	MLOC_13438	HORVU.MOREX.r2.2HG0150130	829	843	+	5.05e-06	CGTGAGTGCCACATG
551	MLOC_13438	HORVU.MOREX.r2.2HG0151140	416	430	-	2.18e-06	CGTTACTTGCACGTG
552	MLOC_13438	HORVU.MOREX.r2.2HG0151140	904	918	-	8.39e-06	GGTTGTTGTCACGTG
553	MLOC_13438	HORVU.MOREX.r2.3HG0193480	1341	1355	+	5.34e-06	CATACTTTACACGTG
554	MLOC_13438	HORVU.MOREX.r2.3HG0203910	991	1005	-	5.48e-06	TATGTGTCGCACGTG
555	MLOC_13438	HORVU.MOREX.r2.3HG0227920	1209	1223	+	5.78e-06	CGTGTTCTCCACGTC
556	MLOC_13438	HORVU.MOREX.r2.3HG0234550	1355	1369	+	3.51e-06	CATTTTCCGCACGTG
557	MLOC_13438	HORVU.MOREX.r2.3HG0252590	710	724	+	3.78e-06	CGTTATTTACACGTG
558	MLOC_13438	HORVU.MOREX.r2.3HG0257390	1100	1114	+	5.58e-06	GGTTTCTTGCACGTG
559	MLOC_13438	HORVU.MOREX.r2.4HG0278530	593	607	-	8.39e-06	CGGGTTCGGCACATG
560	MLOC_13438	HORVU.MOREX.r2.4HG0335860	652	666	+	2.09e-06	GATGAGTTGCACGTG
561	MLOC_13438	HORVU.MOREX.r2.5HG0367880	333	347	+	9.11e-06	GACGTGTCGCACGTG
562	MLOC_13438	HORVU.MOREX.r2.5HG0412840	264	278	+	9.06e-06	GTTGTGGCGCACGTG
563	MLOC_13438	HORVU.MOREX.r2.5HG0413450	988	1002	+	5.93e-06	CATGGCCTTCACGTG
564	MLOC_13438	HORVU.MOREX.r2.5HG0433560	1152	1166	-	8.34e-06	AGGGATTTGCACGTG
565	MLOC_13438	HORVU.MOREX.r2.5HG0437480	1288	1302	-	6.57e-06	CGTGCGCTCCACGTC
566	MLOC_13438	HORVU.MOREX.r2.6HG0455510	945	959	+	1.47e-06	CGGGCGAGACACGTG
567	MLOC_13438	HORVU.MOREX.r2.6HG0464780	224	238	-	9.93e-07	CTTGATCCGCACGTG
568	MLOC_13438	HORVU.MOREX.r2.6HG0476190	271	285	-	8.94e-08	CGTGCTTGTCACGTG
569	MLOC_13438	HORVU.MOREX.r2.7HG0535230	870	884	-	1.26e-06	CGGGGCCTGCACGTG
570	MLOC_13438	HORVU.MOREX.r2.7HG0550380	323	337	-	3.07e-06	CTTGCGATTCACGTG
571	MLOC_13438	HORVU.MOREX.r2.7HG0569500	1092	1106	+	2.79e-06	CGCGGCTGCCACGTG
572	MLOC_13438	HORVU.MOREX.r2.7HG0612100	1172	1186	-	1.88e-06	CGCGCGCGCCACGTG
573	MLOC_13932	HORVU.MOREX.r2.1HG0067240	607	624	-	8.47e-06	GCTTGCACTGCACGAAAC
574	MLOC_13932	HORVU.MOREX.r2.2HG0080330	1019	1036	-	1.14e-06	ACTTGAGAATCAAGTAAC
575	MLOC_13932	HORVU.MOREX.r2.2HG0080330	1022	1039	+	3.92e-06	ACTTGATTCTCAAGTAAC
576	MLOC_13932	HORVU.MOREX.r2.2HG0080330	1074	1091	-	6.22e-06	ACTTGAGAGTCAAGAAAT
577	MLOC_13932	HORVU.MOREX.r2.2HG0080330	1111	1128	+	9.25e-06	ACTTGACTACCAAGCAAC
578	MLOC_13932	HORVU.MOREX.r2.2HG0080330	826	843	-	8.25e-06	GCTTAATTAATAAGCAAC
579	MLOC_13932	HORVU.MOREX.r2.3HG0228200	774	791	+	8.78e-06	CCGTGCCAAGCAAGCAAG
580	MLOC_13932	HORVU.MOREX.r2.3HG0262900	976	993	-	2.53e-06	TCGTGTGTGACAAGGAAT
581	MLOC_13932	HORVU.MOREX.r2.3HG0263380	244	261	-	5.34e-06	ACGTAAAAAAGAAGCCAG
582	MLOC_13932	HORVU.MOREX.r2.4HG0323270	533	550	-	5.77e-06	ACGTGAAAGCGAAGCAAC
583	MLOC_13932	HORVU.MOREX.r2.4HG0345310	1260	1277	-	1.24e-06	GCGTATTGCACAAGGAAA
584	MLOC_13932	HORVU.MOREX.r2.4HG0346590	46	63	+	7.96e-06	GCTTGTAAGATAAGTTAA
585	MLOC_13932	HORVU.MOREX.r2.5HG0381170	127	144	-	5.14e-06	CCGTGACAATCAAGAAAC
586	MLOC_13932	HORVU.MOREX.r2.5HG0396940	953	970	+	2.56e-06	ACTTGCAACGCAAGCAAA
587	MLOC_13932	HORVU.MOREX.r2.5HG0423310	332	349	+	1.29e-06	ACTTGTCCAACACGCTAC
588	MLOC_13932	HORVU.MOREX.r2.5HG0423440	606	623	-	2.53e-06	ACGTGCCACATAAGCAAA
589	MLOC_13932	HORVU.MOREX.r2.6HG0464870	776	793	+	7.75e-06	ACGTGCCCACCAAGTAAC
590	MLOC_13932	HORVU.MOREX.r2.6HG0500420	58	75	+	4.7e-06	CCGTGTTGGACAAGATAT
591	MLOC_13932	HORVU.MOREX.r2.6HG0502750	132	149	+	4.94e-06	ACGTGTGAATGAAGGAAG
592	MLOC_13932	HORVU.MOREX.r2.6HG0507000	130	147	-	7.41e-07	ACGTGCTGCACAAGCCAC
593	MLOC_13932	HORVU.MOREX.r2.6HG0523690	300	317	-	7.48e-06	GAGTGTGGGACAAGAAAA
594	MLOC_13932	HORVU.MOREX.r2.7HG0543340	846	863	+	7.96e-06	GCTTGTAAGATAAGTTAA
595	MLOC_13932	HORVU.MOREX.r2.7HG0550810	312	329	+	9.47e-07	ACGTGATAATCAAGCTAC
596	MLOC_13932	HORVU.MOREX.r2.7HG0617050	1055	1072	+	1.3e-06	CCGTAAGACACACGTAAC
597	MLOC_14118	HORVU.MOREX.r2.1HG0059930	763	771	-	5.79e-06	AAGATATTT
598	MLOC_14118	HORVU.MOREX.r2.1HG0068220	594	602	+	5.79e-06	AAGATATTT
599	MLOC_14118	HORVU.MOREX.r2.2HG0109510	726	734	-	5.79e-06	AAGATATTT
600	MLOC_14118	HORVU.MOREX.r2.2HG0114490	1254	1262	+	5.79e-06	AAGATATTT
601	MLOC_14118	HORVU.MOREX.r2.2HG0159360	1276	1284	-	5.79e-06	AAGATATTT
602	MLOC_14118	HORVU.MOREX.r2.2HG0162060	1476	1484	-	5.79e-06	AAGATATTT
603	MLOC_14118	HORVU.MOREX.r2.2HG0163110	462	470	+	5.79e-06	AAGATATTT
604	MLOC_14118	HORVU.MOREX.r2.2HG0163490	1223	1231	+	5.79e-06	AAGATATTT
605	MLOC_14118	HORVU.MOREX.r2.3HG0186310	1140	1148	+	5.79e-06	AAGATATTT
606	MLOC_14118	HORVU.MOREX.r2.3HG0243910	190	198	-	5.79e-06	AAGATATTT
607	MLOC_14118	HORVU.MOREX.r2.3HG0270440	629	637	+	5.79e-06	AAGATATTT
608	MLOC_14118	HORVU.MOREX.r2.4HG0338020	1022	1030	+	5.79e-06	AAGATATTT
609	MLOC_14118	HORVU.MOREX.r2.4HG0340420	172	180	+	5.79e-06	AAGATATTT
610	MLOC_14118	HORVU.MOREX.r2.4HG0341550	142	150	-	5.79e-06	AAGATATTT
611	MLOC_14118	HORVU.MOREX.r2.5HG0387280	168	176	-	5.79e-06	AAGATATTT
612	MLOC_14118	HORVU.MOREX.r2.6HG0508410	154	162	-	5.79e-06	AAGATATTT
613	MLOC_14118	HORVU.MOREX.r2.6HG0516750	459	467	+	5.79e-06	AAGATATTT
614	MLOC_14118	HORVU.MOREX.r2.6HG0516750	490	498	+	5.79e-06	AAGATATTT
615	MLOC_14118	HORVU.MOREX.r2.7HG0537330	165	173	-	5.79e-06	AAGATATTT
616	MLOC_14118	HORVU.MOREX.r2.7HG0548350	925	933	-	5.79e-06	AAGATATTT
617	MLOC_14118	HORVU.MOREX.r2.7HG0571040	459	467	+	5.79e-06	AAGATATTT
618	MLOC_14118	HORVU.MOREX.r2.7HG0585930	96	104	-	5.79e-06	AAGATATTT
619	MLOC_14118	HORVU.MOREX.r2.7HG0593040	89	97	+	5.79e-06	AAGATATTT
620	MLOC_14118	HORVU.MOREX.r2.7HG0597930	439	447	+	5.79e-06	AAGATATTT
621	MLOC_14118	HORVU.MOREX.r2.7HG0605030	245	253	+	5.79e-06	AAGATATTT
622	MLOC_14305	HORVU.MOREX.r2.1HG0031330	198	216	+	3.4e-06	TAATAACCACTAGTCCATG
623	MLOC_14305	HORVU.MOREX.r2.1HG0031330	198	216	-	3.4e-06	CATGGACTAGTGGTTATTA
624	MLOC_14305	HORVU.MOREX.r2.1HG0074460	1200	1218	+	1.01e-06	CTAGGACCGGCGGTCCGAG
625	MLOC_14305	HORVU.MOREX.r2.1HG0074460	1200	1218	-	1.01e-06	CTCGGACCGCCGGTCCTAG
626	MLOC_14305	HORVU.MOREX.r2.2HG0081610	145	163	+	7.8e-06	CCTGGACTACCGGTTCATG
627	MLOC_14305	HORVU.MOREX.r2.2HG0081610	145	163	-	7.8e-06	CATGAACCGGTAGTCCAGG
628	MLOC_14305	HORVU.MOREX.r2.2HG0085930	1033	1051	+	4.43e-06	GTTTATCCGGCGGGTCAAG
629	MLOC_14305	HORVU.MOREX.r2.2HG0085930	1033	1051	-	4.43e-06	CTTGACCCGCCGGATAAAC
630	MLOC_14305	HORVU.MOREX.r2.2HG0155970	1237	1255	+	1.46e-06	TACTGACCGGTGGACCTAG
631	MLOC_14305	HORVU.MOREX.r2.2HG0155970	1237	1255	-	1.46e-06	CTAGGTCCACCGGTCAGTA
632	MLOC_14305	HORVU.MOREX.r2.2HG0155970	244	262	+	7.12e-06	CGTTGACCGGTGGACCTTT
633	MLOC_14305	HORVU.MOREX.r2.2HG0155970	244	262	-	7.12e-06	AAAGGTCCACCGGTCAACG
634	MLOC_14305	HORVU.MOREX.r2.2HG0166450	1281	1299	+	1.08e-06	AATTGTCCGGCGGTTCGAG
635	MLOC_14305	HORVU.MOREX.r2.2HG0166450	1281	1299	-	1.08e-06	CTCGAACCGCCGGACAATT
636	MLOC_14305	HORVU.MOREX.r2.2HG0173490	513	531	+	5.17e-06	CATCGACCGGCGGGCCACG
637	MLOC_14305	HORVU.MOREX.r2.2HG0173490	513	531	-	5.17e-06	CGTGGCCCGCCGGTCGATG
638	MLOC_14305	HORVU.MOREX.r2.3HG0184480	302	320	+	2.82e-06	TATTATCTGCCGGATAAAA
639	MLOC_14305	HORVU.MOREX.r2.3HG0184480	302	320	-	2.82e-06	TTTTATCCGGCAGATAATA
640	MLOC_14305	HORVU.MOREX.r2.3HG0203250	104	122	+	9.03e-06	TATTATCCGTCGTTTCAAA
641	MLOC_14305	HORVU.MOREX.r2.3HG0203250	104	122	-	9.03e-06	TTTGAAACGACGGATAATA
642	MLOC_14305	HORVU.MOREX.r2.3HG0204200	1314	1332	+	7.5e-06	CTTTGACCACCGGTTCCCA
643	MLOC_14305	HORVU.MOREX.r2.3HG0204200	1314	1332	-	7.5e-06	TGGGAACCGGTGGTCAAAG
644	MLOC_14305	HORVU.MOREX.r2.3HG0236510	1469	1487	+	3.81e-06	TATAGACCGACGGTTGATA
645	MLOC_14305	HORVU.MOREX.r2.3HG0236510	1469	1487	-	3.81e-06	TATCAACCGTCGGTCTATA
646	MLOC_14305	HORVU.MOREX.r2.4HG0319980	228	246	+	5.13e-06	TGTTAACCGTTGGTTAAAC
647	MLOC_14305	HORVU.MOREX.r2.4HG0319980	228	246	-	5.13e-06	GTTTAACCAACGGTTAACA
648	MLOC_14305	HORVU.MOREX.r2.4HG0326520	630	648	+	7.56e-06	AACAACCCGCTGGTCAATG
649	MLOC_14305	HORVU.MOREX.r2.4HG0326520	630	648	-	7.56e-06	CATTGACCAGCGGGTTGTT
650	MLOC_14305	HORVU.MOREX.r2.5HG0367850	1477	1495	+	6.13e-06	CAGTGACCGACGGACAAGA
651	MLOC_14305	HORVU.MOREX.r2.5HG0367850	1477	1495	-	6.13e-06	TCTTGTCCGTCGGTCACTG
652	MLOC_14305	HORVU.MOREX.r2.5HG0392720	1277	1295	+	8.84e-06	CTAAGCCCACCGGTCAAAA
653	MLOC_14305	HORVU.MOREX.r2.5HG0392720	1277	1295	-	8.84e-06	TTTTGACCGGTGGGCTTAG
654	MLOC_14305	HORVU.MOREX.r2.6HG0477300	659	677	+	2.87e-06	GATGGATCACCGGTTCATG
655	MLOC_14305	HORVU.MOREX.r2.6HG0477300	659	677	-	2.87e-06	CATGAACCGGTGATCCATC
656	MLOC_14305	HORVU.MOREX.r2.6HG0512670	570	588	+	3.35e-06	GGCTGACCGGTGGGCCATG
657	MLOC_14305	HORVU.MOREX.r2.6HG0512670	570	588	-	3.35e-06	CATGGCCCACCGGTCAGCC
658	MLOC_14305	HORVU.MOREX.r2.6HG0523690	916	934	+	1.27e-06	TATAAACCGACGGTTATTA
659	MLOC_14305	HORVU.MOREX.r2.6HG0523690	916	934	-	1.27e-06	TAATAACCGTCGGTTTATA
660	MLOC_14363	HORVU.MOREX.r2.1HG0021600	519	535	-	9.6e-06	TCCAAAAAAACAAAAAA
661	MLOC_14363	HORVU.MOREX.r2.1HG0039310	1273	1289	-	6.41e-06	GAAAAAAAAACAAAAAA
662	MLOC_14363	HORVU.MOREX.r2.1HG0048520	1135	1151	+	9.27e-06	AGGAAGACGACGAAAAG
663	MLOC_14363	HORVU.MOREX.r2.1HG0060870	1105	1121	+	9.2e-06	TATAAATCGACAAATAA
664	MLOC_14363	HORVU.MOREX.r2.1HG0062130	745	761	+	1.23e-06	GCAAAAAAGACAAAATT
665	MLOC_14363	HORVU.MOREX.r2.1HG0062130	804	820	-	3.85e-06	ACAAAGAAGACAAAATC
666	MLOC_14363	HORVU.MOREX.r2.1HG0066420	999	1015	+	4.87e-06	CCCAAACAGACAAAAAG
667	MLOC_14363	HORVU.MOREX.r2.2HG0080830	1079	1095	-	1.6e-06	CAGGAAAAGACAAAGAA
668	MLOC_14363	HORVU.MOREX.r2.2HG0081780	1148	1164	+	2.06e-06	ATGAAAAAGACAAGAAA
669	MLOC_14363	HORVU.MOREX.r2.2HG0081840	1163	1179	+	2.06e-06	ATGAAAAAGACAAGAAA
670	MLOC_14363	HORVU.MOREX.r2.2HG0083800	695	711	+	4.27e-06	TTGTAGAAGACAAAATT
671	MLOC_14363	HORVU.MOREX.r2.2HG0100560	734	750	-	2.75e-06	AAAAATACGACAAGATA
672	MLOC_14363	HORVU.MOREX.r2.2HG0112800	74	90	-	3.52e-06	TTCAAAACGACAAATCC
673	MLOC_14363	HORVU.MOREX.r2.2HG0114530	814	830	-	1.58e-06	AAGAAAATGACAAACAA
674	MLOC_14363	HORVU.MOREX.r2.2HG0142330	734	750	+	3.91e-06	TGAAAAAGGACAAGAAA
675	MLOC_14363	HORVU.MOREX.r2.2HG0159940	272	288	+	7.2e-06	AACCAAAGGACAAAATC
676	MLOC_14363	HORVU.MOREX.r2.2HG0171870	153	169	+	8.89e-06	TTTTATAAGACAAAAAC
677	MLOC_14363	HORVU.MOREX.r2.2HG0171870	780	796	+	1.83e-07	AGAAAAAAGACAAAAAC
678	MLOC_14363	HORVU.MOREX.r2.2HG0175400	593	609	+	7.2e-06	AGGAAAGCGACAAATGA
679	MLOC_14363	HORVU.MOREX.r2.2HG0177960	1229	1245	+	6.04e-06	AAATATACGACAAAGAC
680	MLOC_14363	HORVU.MOREX.r2.3HG0182520	296	312	-	2.7e-06	TCAAAAACGACAAACTT
681	MLOC_14363	HORVU.MOREX.r2.3HG0186310	583	599	-	8.53e-07	CTCAAAAGGACAAAAGA
682	MLOC_14363	HORVU.MOREX.r2.3HG0205460	1450	1466	-	7.54e-07	CAGAAGAAGACAAAAGC
683	MLOC_14363	HORVU.MOREX.r2.3HG0241610	57	73	-	3.46e-07	TAAAAAAAGACAAATAT
684	MLOC_14363	HORVU.MOREX.r2.3HG0245410	901	917	+	1.11e-06	AAAAAAAGGACAAACAT
685	MLOC_14363	HORVU.MOREX.r2.3HG0259270	39	55	-	1.23e-06	GCAAAAAAGACAAAATT
686	MLOC_14363	HORVU.MOREX.r2.4HG0281730	663	679	-	9.54e-06	AAAATTAGGACAAAACC
687	MLOC_14363	HORVU.MOREX.r2.4HG0286630	192	208	+	3.38e-06	GAAAAAAAGACAAAGTT
688	MLOC_14363	HORVU.MOREX.r2.4HG0293410	233	249	-	3.52e-06	TATAATAGGACAAATAA
689	MLOC_14363	HORVU.MOREX.r2.4HG0318840	973	989	+	9.6e-06	AACGAAACGACAGAACA
690	MLOC_14363	HORVU.MOREX.r2.4HG0338020	1007	1023	+	4.2e-06	AAAGTTAAGACAAAAAA
691	MLOC_14363	HORVU.MOREX.r2.4HG0340420	1145	1161	+	8.7e-06	TCAAAAAAGACGAAAAT
692	MLOC_14363	HORVU.MOREX.r2.4HG0340750	278	294	-	4.27e-06	CTAAAAAGGACAAATTA
693	MLOC_14363	HORVU.MOREX.r2.4HG0342500	13	29	+	1.04e-06	TCCAAAAGGACAAAAGA
694	MLOC_14363	HORVU.MOREX.r2.4HG0342850	865	881	+	6.95e-06	GGCGAAACGACAAGAAA
695	MLOC_14363	HORVU.MOREX.r2.5HG0398480	768	784	+	5.6e-06	AAAAAGAGGACAAACTA
696	MLOC_14363	HORVU.MOREX.r2.5HG0398760	410	426	+	1.03e-06	ACAAAAAAGACAAAATC
697	MLOC_14363	HORVU.MOREX.r2.5HG0412820	914	930	+	2.04e-06	CATAAAAAGACAAATTC
698	MLOC_14363	HORVU.MOREX.r2.5HG0412820	982	998	-	3.91e-06	CAAGAAAAGACAAATTT
699	MLOC_14363	HORVU.MOREX.r2.6HG0450840	588	604	+	6.8e-06	CTCGTAAGGACAAAAAA
700	MLOC_14363	HORVU.MOREX.r2.6HG0454780	1040	1056	-	3.24e-06	AAAAAACGGACAAAAAC
701	MLOC_14363	HORVU.MOREX.r2.6HG0457770	240	256	+	3.14e-07	TACAAAATGACAAAAAT
702	MLOC_14363	HORVU.MOREX.r2.6HG0461650	107	123	+	4.59e-06	CCCAAACAGACAAAATT
703	MLOC_14363	HORVU.MOREX.r2.6HG0461650	574	590	-	3.61e-06	GAAATAAAGACAAATAT
704	MLOC_14363	HORVU.MOREX.r2.6HG0469780	554	570	-	6.46e-06	AAGAAGACGACGAAAGT
705	MLOC_14363	HORVU.MOREX.r2.6HG0494070	275	291	-	7.15e-06	GAGGAGACGACAAACAT
706	MLOC_14363	HORVU.MOREX.r2.6HG0508410	367	383	+	9.01e-06	AAAAAAATGACAAAGGA
707	MLOC_14363	HORVU.MOREX.r2.6HG0510660	316	332	-	6.31e-06	ACAAAAAAGACAAATTG
708	MLOC_14363	HORVU.MOREX.r2.6HG0526200	924	940	-	8.33e-06	CAGAAGACAACAAAAGA
709	MLOC_14363	HORVU.MOREX.r2.7HG0527840	1162	1178	-	6.9e-06	AACTAGTCGACAAAAAA
710	MLOC_14363	HORVU.MOREX.r2.7HG0527840	491	507	-	5.23e-06	TGATAAAAGACAAATAG
711	MLOC_14363	HORVU.MOREX.r2.7HG0538220	559	575	-	1.96e-06	ATGAAGACGACAAAAGC
712	MLOC_14363	HORVU.MOREX.r2.7HG0538240	470	486	+	1.96e-06	ATGAAGACGACAAAAGC
713	MLOC_14363	HORVU.MOREX.r2.7HG0547940	538	554	+	1.13e-06	ACGAAGAAGACAAAAAC
714	MLOC_14363	HORVU.MOREX.r2.7HG0552170	21	37	-	7.92e-06	TAAAACAGGACAAAAGC
715	MLOC_14363	HORVU.MOREX.r2.7HG0569500	385	401	+	2.77e-06	TGGAATAAGACAAAAGG
716	MLOC_14363	HORVU.MOREX.r2.7HG0597930	408	424	-	5.56e-06	ACAAAAAAGACAAATTC
717	MLOC_14363	HORVU.MOREX.r2.7HG0602540	1043	1059	-	5.23e-06	AAAATCAAGACAAAATT
718	MLOC_14363	HORVU.MOREX.r2.7HG0611850	1020	1036	+	8.1e-06	GAAAAACAGACAAAACC
719	MLOC_14363	HORVU.MOREX.r2.7HG0613110	1272	1288	-	4.01e-06	TTAAAAAAGACAAATTT
720	MLOC_14401	HORVU.MOREX.r2.1HG0038910	511	527	+	4.67e-06	ACTCCATCCGTTACTAA
721	MLOC_14401	HORVU.MOREX.r2.1HG0054670	1053	1069	-	1.21e-06	TGATCAAACGTTACAAA
722	MLOC_14401	HORVU.MOREX.r2.4HG0278540	480	496	+	4.83e-06	AGATAGTACGTTACAAA
723	MLOC_14401	HORVU.MOREX.r2.6HG0474760	1273	1289	+	6.19e-06	GAACTAGCCGTTACAAC
724	MLOC_14619	HORVU.MOREX.r2.1HG0004080	834	848	-	8.09e-06	AACCAAATACAATGT
725	MLOC_14619	HORVU.MOREX.r2.1HG0029940	262	276	-	5.69e-06	TTCCAAATACAATGT
726	MLOC_14619	HORVU.MOREX.r2.1HG0038910	597	611	+	4.57e-06	GACTAGATACATTCA
727	MLOC_14619	HORVU.MOREX.r2.1HG0039310	1162	1176	-	5.48e-06	GTCTACATACATTCA
728	MLOC_14619	HORVU.MOREX.r2.1HG0039310	1327	1341	+	7.05e-06	GTCCACGTTCACTGC
729	MLOC_14619	HORVU.MOREX.r2.1HG0039310	259	273	+	8.74e-06	GTTTCGGTTCATTGA
730	MLOC_14619	HORVU.MOREX.r2.1HG0039310	267	281	-	2.64e-07	GTCCATGTTCAATGA
731	MLOC_14619	HORVU.MOREX.r2.1HG0040620	944	958	-	9.14e-06	GTCCATATACAAAGT
732	MLOC_14619	HORVU.MOREX.r2.2HG0086080	688	702	+	1.37e-06	GGCTAGATTCAACGA
733	MLOC_14619	HORVU.MOREX.r2.2HG0114530	905	919	+	4.76e-06	GACCAGATTCAGAGA
734	MLOC_14619	HORVU.MOREX.r2.2HG0163490	1259	1273	-	6.39e-06	GTATAGATTCATTTA
735	MLOC_14619	HORVU.MOREX.r2.2HG0166760	1209	1223	+	7.19e-06	GTATAGGTTCATTCA
736	MLOC_14619	HORVU.MOREX.r2.2HG0166760	1327	1341	-	8.09e-06	GTGTATATACATTGA
737	MLOC_14619	HORVU.MOREX.r2.3HG0193480	971	985	+	7.75e-06	GTATAAATTCAATCA
738	MLOC_14619	HORVU.MOREX.r2.3HG0196200	691	705	+	2e-06	GTCTAGATTCATCGC
739	MLOC_14619	HORVU.MOREX.r2.3HG0201110	483	497	-	8.09e-06	GTGTATATACATTGA
740	MLOC_14619	HORVU.MOREX.r2.3HG0206730	1177	1191	+	2.58e-08	GTCCAAATTCATTGA
741	MLOC_14619	HORVU.MOREX.r2.3HG0236250	1212	1226	-	9.32e-06	GCACAGGTACAATGA
742	MLOC_14619	HORVU.MOREX.r2.3HG0238970	950	964	+	1.03e-06	GTATAAGTTCATTGT
743	MLOC_14619	HORVU.MOREX.r2.3HG0253620	227	241	-	7.15e-07	GTACAAGTTCAATGA
744	MLOC_14619	HORVU.MOREX.r2.3HG0257390	845	859	-	4.57e-06	GACTAGATACATTCA
745	MLOC_14619	HORVU.MOREX.r2.3HG0270440	1115	1129	-	5.1e-06	GGCTCAATTCAATGT
746	MLOC_14619	HORVU.MOREX.r2.3HG0275500	95	109	+	1.09e-07	GTCCACATTCATTGT
747	MLOC_14619	HORVU.MOREX.r2.4HG0315940	301	315	+	9.83e-06	TTTCAAATTCAATGA
748	MLOC_14619	HORVU.MOREX.r2.5HG0358160	1327	1341	+	8.22e-06	GTCTAAATTCATTTC
749	MLOC_14619	HORVU.MOREX.r2.5HG0387280	1012	1026	-	4.5e-06	GTATACATACAATGC
750	MLOC_14619	HORVU.MOREX.r2.5HG0423640	1117	1131	+	6.35e-06	GTGCAGATTCAGTGT
751	MLOC_14619	HORVU.MOREX.r2.6HG0465730	20	34	+	5.59e-06	GTTCATGTTCAATGT
752	MLOC_14619	HORVU.MOREX.r2.6HG0506020	947	961	+	7.65e-07	GTATATATTCATTGA
753	MLOC_14619	HORVU.MOREX.r2.6HG0510550	133	147	-	1.81e-06	GTCTAGATACATTCA
754	MLOC_14619	HORVU.MOREX.r2.6HG0516750	321	335	-	9.83e-06	TTTCAAATTCAATGA
755	MLOC_14619	HORVU.MOREX.r2.7HG0531680	1183	1197	+	7.47e-06	GACTAGATACATTTA
756	MLOC_14619	HORVU.MOREX.r2.7HG0542390	929	943	+	6.56e-06	GAGCAAATTCATTGT
757	MLOC_14619	HORVU.MOREX.r2.7HG0550380	1221	1235	+	2.02e-06	GTACAAATACAATGT
758	MLOC_14619	HORVU.MOREX.r2.7HG0562410	1246	1260	-	7.55e-06	GTCTATATACATAGT
759	MLOC_14619	HORVU.MOREX.r2.7HG0593040	1052	1066	-	4.4e-06	GTCTAAATTAATTGA
760	MLOC_14619	HORVU.MOREX.r2.7HG0620940	1054	1068	-	3.93e-06	GTATAGATTCATTCA
761	MLOC_14821	HORVU.MOREX.r2.1HG0060030	293	303	-	7.59e-06	GAAAGTCAACT
762	MLOC_14821	HORVU.MOREX.r2.1HG0076620	1228	1238	-	9.06e-06	CCAAGTCAACG
763	MLOC_14821	HORVU.MOREX.r2.2HG0085810	412	422	+	5.93e-06	AAAAGTCAACA
764	MLOC_14821	HORVU.MOREX.r2.2HG0142460	202	212	-	3.65e-06	GAAGGTCAACG
765	MLOC_14821	HORVU.MOREX.r2.2HG0147030	418	428	-	9.91e-06	AAAAGTCAAAG
766	MLOC_14821	HORVU.MOREX.r2.2HG0168670	184	194	+	5.3e-07	CAAAGTCAACG
767	MLOC_14821	HORVU.MOREX.r2.2HG0175400	767	777	+	6.53e-06	TAAAGTCAACT
768	MLOC_14821	HORVU.MOREX.r2.3HG0246960	1245	1255	-	2.44e-06	AAAAGTCAACT
769	MLOC_14821	HORVU.MOREX.r2.3HG0251200	620	630	-	9.34e-06	AAAGGTCAACT
770	MLOC_14821	HORVU.MOREX.r2.3HG0275500	1266	1276	-	9.91e-06	AAAAGTCAAAG
771	MLOC_14821	HORVU.MOREX.r2.4HG0283110	557	567	+	9.91e-06	AAAAGTCAAAG
772	MLOC_14821	HORVU.MOREX.r2.4HG0332840	547	557	+	5.3e-07	CAAAGTCAACG
773	MLOC_14821	HORVU.MOREX.r2.5HG0359840	1306	1316	+	4.62e-06	ACAAGTCAACG
774	MLOC_14821	HORVU.MOREX.r2.5HG0429750	1166	1176	-	5.37e-06	GGAAGTCAACG
775	MLOC_14821	HORVU.MOREX.r2.7HG0528520	1335	1345	-	3.65e-06	GAAGGTCAACG
776	MLOC_14821	HORVU.MOREX.r2.7HG0530130	61	71	+	6.53e-06	TAAAGTCAACT
777	MLOC_14821	HORVU.MOREX.r2.7HG0534470	235	245	-	1.59e-06	AATAGTCAACG
778	MLOC_14821	HORVU.MOREX.r2.7HG0550380	1301	1311	+	2.81e-07	AAAAGTCAACG
779	MLOC_14844	HORVU.MOREX.r2.1HG0004080	18	31	+	5.46e-06	AATGGAATATTTGG
780	MLOC_14844	HORVU.MOREX.r2.1HG0023190	323	336	+	9.2e-06	TTTAGAATATTCCT
781	MLOC_14844	HORVU.MOREX.r2.1HG0023190	325	338	-	7.21e-07	TAAGGAATATTCTA
782	MLOC_14844	HORVU.MOREX.r2.1HG0029960	298	311	+	1.08e-06	ATGAGAATATTCTT
783	MLOC_14844	HORVU.MOREX.r2.1HG0057620	1146	1159	+	1.05e-06	AGAAGAATATTCTC
784	MLOC_14844	HORVU.MOREX.r2.1HG0057620	1148	1161	-	9.55e-06	ACGAGAATATTCTT
785	MLOC_14844	HORVU.MOREX.r2.1HG0066270	1065	1078	+	4.62e-06	ATTGGAATATTTTT
786	MLOC_14844	HORVU.MOREX.r2.2HG0091310	1272	1285	-	1.08e-06	AAAAGAATCTTTTT
787	MLOC_14844	HORVU.MOREX.r2.2HG0169460	1348	1361	+	2.08e-06	GAAGGAATCTTCCA
788	MLOC_14844	HORVU.MOREX.r2.3HG0188370	797	810	-	6.44e-06	AGGAGAATATTTTT
789	MLOC_14844	HORVU.MOREX.r2.3HG0219870	1051	1064	+	4.35e-06	AGGGGAATCTTCTG
790	MLOC_14844	HORVU.MOREX.r2.3HG0227130	363	376	+	6.21e-06	AAGAGAATATTTGG
791	MLOC_14844	HORVU.MOREX.r2.3HG0252460	1111	1124	+	5.15e-06	GTAGGAATCTTCCT
792	MLOC_14844	HORVU.MOREX.r2.3HG0268900	116	129	+	3.15e-06	AGTGGAATATTCTC
793	MLOC_14844	HORVU.MOREX.r2.3HG0268900	118	131	-	5.09e-06	CAGAGAATATTCCA
794	MLOC_14844	HORVU.MOREX.r2.4HG0338020	566	579	-	7.06e-06	TAAAGAATCTTTTT
795	MLOC_14844	HORVU.MOREX.r2.4HG0338490	788	801	-	2.28e-06	AAGCGAATATTCCT
796	MLOC_14844	HORVU.MOREX.r2.5HG0380690	987	1000	-	3.02e-07	AAAAGAATATTTTT
797	MLOC_14844	HORVU.MOREX.r2.5HG0384500	129	142	+	8.54e-06	GAGAGAATATTTTA
798	MLOC_14844	HORVU.MOREX.r2.5HG0401310	329	342	+	5.43e-07	AAAGGAATATTTCG
799	MLOC_14844	HORVU.MOREX.r2.5HG0409640	243	256	+	1.78e-06	AATAGAATATTTTG
800	MLOC_14844	HORVU.MOREX.r2.5HG0426270	148	161	-	7.7e-06	CAGGGAATCTTCTA
801	MLOC_14844	HORVU.MOREX.r2.5HG0446180	401	414	+	4.56e-06	ATGGGAATATTTTT
802	MLOC_14844	HORVU.MOREX.r2.5HG0447750	311	324	+	5.66e-06	CAAAGAATATTTTA
803	MLOC_14844	HORVU.MOREX.r2.6HG0449140	928	941	-	6.73e-06	AGAGGAATATTTGT
804	MLOC_14844	HORVU.MOREX.r2.6HG0451690	352	365	-	6.86e-06	AAGAGAATCTTTCA
805	MLOC_14844	HORVU.MOREX.r2.6HG0451760	1099	1112	+	5.03e-06	GAGAGAATATTCGT
806	MLOC_14844	HORVU.MOREX.r2.6HG0451760	1101	1114	-	1.14e-06	AAACGAATATTCTC
807	MLOC_14844	HORVU.MOREX.r2.6HG0516450	674	687	-	5.3e-06	TAGGGAATCTTCTG
808	MLOC_14844	HORVU.MOREX.r2.7HG0535230	1481	1494	-	6.96e-06	AATGGAATATTACT
809	MLOC_14844	HORVU.MOREX.r2.7HG0616250	1224	1237	-	6.44e-06	GATGGAATATTTTG
810	MLOC_14844	HORVU.MOREX.r2.7HG0616260	1387	1400	-	5.15e-06	GATGGAATATTTTT
811	MLOC_14844	HORVU.MOREX.r2.7HG0618220	992	1005	+	3.69e-07	ATAGGAATATTCTA
812	MLOC_14844	HORVU.MOREX.r2.7HG0618220	994	1007	-	9.2e-06	TTTAGAATATTCCT
813	MLOC_15014	HORVU.MOREX.r2.1HG0044540	271	281	-	7.88e-06	TCATTAAATAT
814	MLOC_15014	HORVU.MOREX.r2.2HG0081480	235	245	+	6e-07	GCATTAAATGT
815	MLOC_15014	HORVU.MOREX.r2.2HG0140090	393	403	+	4.15e-06	TCATTAAATGT
816	MLOC_15014	HORVU.MOREX.r2.2HG0149020	327	337	-	7.88e-06	TCATTAAATAT
817	MLOC_15014	HORVU.MOREX.r2.2HG0152320	919	929	-	5.43e-06	TCATTAAATAC
818	MLOC_15014	HORVU.MOREX.r2.2HG0156320	134	144	+	5.43e-06	TCATTAAATAC
819	MLOC_15014	HORVU.MOREX.r2.3HG0221920	339	349	-	8.24e-06	ACATTAAATGT
820	MLOC_15014	HORVU.MOREX.r2.3HG0252460	452	462	-	7.88e-06	TCATTAAATAT
821	MLOC_15014	HORVU.MOREX.r2.3HG0252460	723	733	+	1.88e-06	GCATTAAATAT
822	MLOC_15014	HORVU.MOREX.r2.3HG0255630	497	507	+	7.11e-06	GCATTAAATAA
823	MLOC_15014	HORVU.MOREX.r2.4HG0280390	7	17	+	2.8e-06	TCATTAAATGC
824	MLOC_15014	HORVU.MOREX.r2.5HG0416170	901	911	-	7.11e-06	GCATTAAATAA
825	MLOC_15014	HORVU.MOREX.r2.5HG0433020	530	540	-	1.2e-06	GCATTAAATAC
826	MLOC_15014	HORVU.MOREX.r2.5HG0438700	1321	1331	+	4.75e-06	GCATTTAATAC
827	MLOC_15014	HORVU.MOREX.r2.6HG0453860	1178	1188	+	8.81e-07	GCATTAATTGC
828	MLOC_15014	HORVU.MOREX.r2.6HG0476040	449	459	+	7.88e-06	TCATTAAATAT
829	MLOC_15014	HORVU.MOREX.r2.6HG0526200	279	289	+	9.52e-06	TCATTAATTAC
830	MLOC_15014	HORVU.MOREX.r2.7HG0528520	398	408	-	8.24e-06	ACATTAAATGT
831	MLOC_15014	HORVU.MOREX.r2.7HG0555330	7	17	-	2.48e-06	GCATTAATTAC
832	MLOC_15014	HORVU.MOREX.r2.7HG0600630	1452	1462	+	8.56e-06	GCATTTATTAC
833	MLOC_15725	HORVU.MOREX.r2.1HG0002140	493	507	-	8.28e-06	TGATGCATGCAACCA
834	MLOC_15725	HORVU.MOREX.r2.1HG0011160	1281	1295	+	6.48e-07	ACCTGCATGCATGCA
835	MLOC_15725	HORVU.MOREX.r2.1HG0011160	1284	1298	-	4.38e-09	ACATGCATGCATGCA
836	MLOC_15725	HORVU.MOREX.r2.1HG0011160	1285	1299	+	5.77e-06	GCATGCATGCATGTG
837	MLOC_15725	HORVU.MOREX.r2.1HG0017040	1050	1064	-	9.93e-06	AAGTGCATGCAAGGT
838	MLOC_15725	HORVU.MOREX.r2.1HG0021600	713	727	+	8.36e-06	CCAAACATGCATGCT
839	MLOC_15725	HORVU.MOREX.r2.1HG0021600	716	730	-	9.18e-06	TCAAGCATGCATGTT
840	MLOC_15725	HORVU.MOREX.r2.1HG0031330	792	806	+	2.84e-06	CTACGCATGCATATA
841	MLOC_15725	HORVU.MOREX.r2.1HG0050960	171	185	-	3.23e-06	ACTTGCATGCATATT
842	MLOC_15725	HORVU.MOREX.r2.1HG0050960	172	186	+	9.99e-07	ATATGCATGCAAGTG
843	MLOC_15725	HORVU.MOREX.r2.1HG0050960	328	342	+	1.85e-06	TTACGCATGCATAAA
844	MLOC_15725	HORVU.MOREX.r2.1HG0058220	938	952	-	5.77e-06	ACGTACATGCAAATT
845	MLOC_15725	HORVU.MOREX.r2.1HG0060530	1055	1069	+	4.86e-06	AAAAGCATGCATACC
846	MLOC_15725	HORVU.MOREX.r2.1HG0069390	866	880	+	4.01e-06	AAACCCATGCAAGCA
847	MLOC_15725	HORVU.MOREX.r2.1HG0069660	338	352	+	6.49e-06	GGATGCATGCATGCT
848	MLOC_15725	HORVU.MOREX.r2.1HG0069660	341	355	-	8.56e-06	CTGAGCATGCATGCA
849	MLOC_15725	HORVU.MOREX.r2.1HG0069660	375	389	+	2.07e-07	CCATGCATGCATGCA
850	MLOC_15725	HORVU.MOREX.r2.1HG0069660	378	392	-	7.68e-08	TCATGCATGCATGCA
851	MLOC_15725	HORVU.MOREX.r2.1HG0069660	379	393	+	6.81e-06	GCATGCATGCATGAG
852	MLOC_15725	HORVU.MOREX.r2.2HG0081090	87	101	-	7.16e-06	ATCTACATGCAACCA
853	MLOC_15725	HORVU.MOREX.r2.2HG0083800	1335	1349	+	1.73e-06	CCTTACATGCATGCA
854	MLOC_15725	HORVU.MOREX.r2.2HG0084820	442	456	+	1.81e-06	ACACGCATGCATGCC
855	MLOC_15725	HORVU.MOREX.r2.2HG0091890	717	731	-	1.95e-07	ACATACATGCAAAAA
856	MLOC_15725	HORVU.MOREX.r2.2HG0091890	754	768	-	8.67e-06	ATCCACATGCATGGA
857	MLOC_15725	HORVU.MOREX.r2.2HG0100370	697	711	-	5.67e-06	TTTTACATGCAATCA
858	MLOC_15725	HORVU.MOREX.r2.2HG0108660	547	561	-	2.97e-07	ACATGCATGCAATCA
859	MLOC_15725	HORVU.MOREX.r2.2HG0108660	551	565	-	7.07e-06	CAGCACATGCATGCA
860	MLOC_15725	HORVU.MOREX.r2.2HG0109210	787	801	-	1.77e-06	GTACACATGCATACA
861	MLOC_15725	HORVU.MOREX.r2.2HG0109510	89	103	-	6.15e-06	ACATGCATGCAGAAA
862	MLOC_15725	HORVU.MOREX.r2.2HG0109510	93	107	-	2.26e-06	CCAAACATGCATGCA
863	MLOC_15725	HORVU.MOREX.r2.2HG0112800	1351	1365	+	3.7e-06	ACACGCATGCAAACG
864	MLOC_15725	HORVU.MOREX.r2.2HG0128400	772	786	+	3.07e-07	ATGTGCATGCATGTA
865	MLOC_15725	HORVU.MOREX.r2.2HG0128400	775	789	-	2.62e-06	GAGTACATGCATGCA
866	MLOC_15725	HORVU.MOREX.r2.2HG0145740	1016	1030	+	6.93e-07	ATATGCATGCAATAA
867	MLOC_15725	HORVU.MOREX.r2.2HG0159360	1042	1056	+	1.3e-06	ATACACATGCATGCC
868	MLOC_15725	HORVU.MOREX.r2.2HG0168670	279	293	+	2.06e-06	CATTGCATGCATGCA
869	MLOC_15725	HORVU.MOREX.r2.2HG0168670	282	296	-	3.21e-07	GCATGCATGCATGCA
870	MLOC_15725	HORVU.MOREX.r2.2HG0168670	283	297	+	3.21e-07	GCATGCATGCATGCA
871	MLOC_15725	HORVU.MOREX.r2.2HG0168670	286	300	-	7.68e-08	TCATGCATGCATGCA
872	MLOC_15725	HORVU.MOREX.r2.2HG0168670	287	301	+	1.02e-06	GCATGCATGCATGAA
873	MLOC_15725	HORVU.MOREX.r2.2HG0173480	760	774	-	4.01e-06	GCATGCATGCATGCC
874	MLOC_15725	HORVU.MOREX.r2.2HG0173480	761	775	+	3.21e-07	GCATGCATGCATGCA
875	MLOC_15725	HORVU.MOREX.r2.2HG0173480	764	778	-	3.21e-07	GCATGCATGCATGCA
876	MLOC_15725	HORVU.MOREX.r2.2HG0173480	765	779	+	3.05e-06	GCATGCATGCATGCG
877	MLOC_15725	HORVU.MOREX.r2.2HG0173480	907	921	-	8.28e-06	GCATACATGCATGAC
878	MLOC_15725	HORVU.MOREX.r2.2HG0177100	401	415	-	3.13e-06	CAATGCATGCAATCA
879	MLOC_15725	HORVU.MOREX.r2.2HG0177180	86	100	+	2.06e-06	CATTGCATGCATGCA
880	MLOC_15725	HORVU.MOREX.r2.2HG0177180	89	103	-	3.21e-07	GCATGCATGCATGCA
881	MLOC_15725	HORVU.MOREX.r2.2HG0177180	90	104	+	3.21e-07	GCATGCATGCATGCA
882	MLOC_15725	HORVU.MOREX.r2.2HG0177180	93	107	-	4.38e-09	ACATGCATGCATGCA
883	MLOC_15725	HORVU.MOREX.r2.2HG0177180	94	108	+	8.07e-07	GCATGCATGCATGTA
884	MLOC_15725	HORVU.MOREX.r2.2HG0177180	97	111	-	8.8e-08	TAATACATGCATGCA
885	MLOC_15725	HORVU.MOREX.r2.2HG0178610	1010	1024	-	6.3e-06	GTATGCATGCATGGT
886	MLOC_15725	HORVU.MOREX.r2.2HG0178610	1011	1025	+	3.13e-06	CCATGCATGCATACG
887	MLOC_15725	HORVU.MOREX.r2.2HG0178610	889	903	+	3.32e-06	ATATGCATGCAAAGG
888	MLOC_15725	HORVU.MOREX.r2.3HG0184480	507	521	-	1.07e-06	CCATGCATGCATAAA
889	MLOC_15725	HORVU.MOREX.r2.3HG0184480	508	522	+	2.75e-06	TTATGCATGCATGGT
890	MLOC_15725	HORVU.MOREX.r2.3HG0184480	511	525	-	2.51e-06	ATAACCATGCATGCA
891	MLOC_15725	HORVU.MOREX.r2.3HG0184480	526	540	+	5.05e-06	AGGCACATGCATACA
892	MLOC_15725	HORVU.MOREX.r2.3HG0187960	1197	1211	-	8.62e-07	ACATGCATGCAAACG
893	MLOC_15725	HORVU.MOREX.r2.3HG0190270	1218	1232	-	3.7e-06	CCATACATGCAAACT
894	MLOC_15725	HORVU.MOREX.r2.3HG0231830	431	445	+	1.4e-06	CAACACATGCATGCA
895	MLOC_15725	HORVU.MOREX.r2.3HG0231830	435	449	+	4.75e-07	ACATGCATGCAAACT
896	MLOC_15725	HORVU.MOREX.r2.3HG0238820	563	577	-	9.57e-07	CTACGCATGCATGCA
897	MLOC_15725	HORVU.MOREX.r2.3HG0238820	602	616	-	6.56e-06	GTATGCATGCAAGAT
898	MLOC_15725	HORVU.MOREX.r2.3HG0238820	603	617	+	5.47e-06	TCTTGCATGCATACT
899	MLOC_15725	HORVU.MOREX.r2.3HG0241610	360	374	-	6.56e-06	AAAAACATGCAAACG
900	MLOC_15725	HORVU.MOREX.r2.3HG0247980	137	151	+	4.4e-06	ATGTACATGCATGAC
901	MLOC_15725	HORVU.MOREX.r2.3HG0252110	444	458	+	8.68e-08	ACACACATGCATGCA
902	MLOC_15725	HORVU.MOREX.r2.3HG0252110	447	461	-	4.23e-07	ATATGCATGCATGTG
903	MLOC_15725	HORVU.MOREX.r2.3HG0252110	448	462	+	8.71e-07	ACATGCATGCATATG
904	MLOC_15725	HORVU.MOREX.r2.3HG0252460	547	561	-	3.36e-06	TCATGCATGCATATG
905	MLOC_15725	HORVU.MOREX.r2.3HG0252460	548	562	+	5.33e-07	ATATGCATGCATGAG
906	MLOC_15725	HORVU.MOREX.r2.3HG0252460	816	830	-	9.47e-06	CTATGCATGCAAGAC
907	MLOC_15725	HORVU.MOREX.r2.3HG0259270	1229	1243	-	3.97e-06	AGGCGCATGCATGCA
908	MLOC_15725	HORVU.MOREX.r2.3HG0259270	1310	1324	-	7.26e-07	CCATGCATGCATGAA
909	MLOC_15725	HORVU.MOREX.r2.3HG0259270	1311	1325	+	3.52e-06	TCATGCATGCATGGT
910	MLOC_15725	HORVU.MOREX.r2.3HG0259570	381	395	+	6.3e-06	AAAAACATGCATCAA
911	MLOC_15725	HORVU.MOREX.r2.3HG0262580	305	319	-	1.18e-06	ATGTGCATGCATACT
912	MLOC_15725	HORVU.MOREX.r2.3HG0271290	111	125	+	7.13e-07	AATTACATGCAAACA
913	MLOC_15725	HORVU.MOREX.r2.3HG0275770	1460	1474	+	3e-06	TAGTGCATGCAAACA
914	MLOC_15725	HORVU.MOREX.r2.4HG0292820	614	628	-	3.36e-07	ACATGCATGCAAGGA
915	MLOC_15725	HORVU.MOREX.r2.4HG0292820	615	629	+	3.64e-06	CCTTGCATGCATGTA
916	MLOC_15725	HORVU.MOREX.r2.4HG0292820	618	632	-	2.56e-06	TCCTACATGCATGCA
917	MLOC_15725	HORVU.MOREX.r2.4HG0293380	577	591	+	3.7e-06	TCGCACATGCATGCA
918	MLOC_15725	HORVU.MOREX.r2.4HG0293380	581	595	+	1.74e-06	ACATGCATGCAACAA
919	MLOC_15725	HORVU.MOREX.r2.4HG0298170	210	224	+	1.3e-06	ATGTGCATGCATAGA
920	MLOC_15725	HORVU.MOREX.r2.4HG0298170	574	588	+	2.56e-06	TAATGCATGCATACC
921	MLOC_15725	HORVU.MOREX.r2.4HG0298170	725	739	-	2.72e-06	CTACACATGCATATA
922	MLOC_15725	HORVU.MOREX.r2.4HG0298170	799	813	-	4.78e-06	ATGTGCATGCAAATT
923	MLOC_15725	HORVU.MOREX.r2.4HG0298170	848	862	+	9.26e-06	GCAGGCATGCATGCA
924	MLOC_15725	HORVU.MOREX.r2.4HG0298170	851	865	-	4.01e-06	GCATGCATGCATGCC
925	MLOC_15725	HORVU.MOREX.r2.4HG0298170	852	866	+	1.9e-06	GCATGCATGCATGCT
926	MLOC_15725	HORVU.MOREX.r2.4HG0315940	896	910	+	2.06e-06	AAGTGCATGCAAAAA
927	MLOC_15725	HORVU.MOREX.r2.4HG0325520	693	707	-	3.48e-06	CCATGCATGCATGAT
928	MLOC_15725	HORVU.MOREX.r2.4HG0325520	694	708	+	6.88e-06	TCATGCATGCATGGC
929	MLOC_15725	HORVU.MOREX.r2.4HG0328220	103	117	-	8.43e-07	CCATGCATGCATATA
[truncated: 16,009 more rows]

## Sheet: Tab S9h
Table S9h. All binding sites in the promoter region of Zn-induced DEG in the hvd14.d root
[truncated: 36,186 more rows]
