# Supplementary material for: Dissecting the role of strigolactone perception in barley tolerance to cadmium or zinc stress based on the receptor mutant analysis
Source: BMC Plant Biol. 2025 Nov 21;25:1618. doi: 10.1186/s12870-025-07683-4 (PMC12639677; doi:10.1186/s12870-025-07683-4)
Supplement: Supplementary file 10 — Supplementary Material 10. Supplementary Table 10. TFs that regulate barley response to Zn in SL-dependent and SL-independent manner [file 12870_2025_7683_MOESM10_ESM.xlsx]

## Sheet: Tab S10
Table S10. TFs that regulate barley response to Zn in SL-dependent and SL-independent manner
	WT
			Background_all	Background_bind	Query_all	Query_bind	p_value	q_value	At. homolog	Function (TAIR/UniProt)
	shoot	MLOC_23884	24306	2233	1819	207	4.582e-04	2.188e-03	AT4G33280.1 (ARF36)	Transcription factor activity
		MLOC_64795	24306	1983	1819	178	4.389e-03	1.612e-02	AT4G30080.1 (ARF16)	Involved in root cap cell differentiation.
		MLOC_54829	24306	1520	1819	138	7.498e-03	2.604e-02	AT3G13040.1	Transcription factor activity
		MLOC_74813	24306	2010	1819	175	1.458e-02	4.283e-02	AT1G76890.1 (GT2)	Transcription factor activity
		MLOC_65286	24306	618	1819	59	2.311e-02	6.492e-02	AT5G53950.1 (CUC2)	Required for embryonic apical meristem formation
		MLOC_64612	24306	3128	1819	261	2.421e-02	6.512e-02	AT5G60850.1 (OBP4)	Negative regulator of cell cycle progression and cell growth
		MLOC_3926	24306	312	1819	32	2.817e-02	7.271e-02	AT1G26780.1 (LOF1)	Functions in boundary specification, meristem initiation and maintenance, and organ patterning
		MLOC_65463	24306	551	1819	51	4.993e-02	1.122e-01	AT4G36930.1 (SPT)	bHLH protein family, control the seed dormancy
		MLOC_57220	24306	330	1819	38	3.131e-03	1.246e-02	AT2G47460.1 (MYB12)	Flavonol biosynthesis
		MLOC_3095	24306	927	1819	90	4.694e-03	1.692e-02	AT2G44940.1 (ERF034)	Involved in ethylene-activated signaling pathway
		MLOC_23250	24306	267	1819	30	9.957e-03	3.279e-02	AT1G67710.1 (ARP3)	Acts in the cytokinin signaling pathway
		MLOC_56769	24306	635	1819	60	2.678e-02	7.006e-02	AT2G18060.1 (VND1)	Secondary cell wall biosynthesis, expressed in developing vessels and protoxylem
		MLOC_23443	24306	523	1819	50	3.173e-02	8.079e-02	AT5G22890.1 (STOP2)	Plays a critical role in tolerance to major stress factors in acid soils such as proton H(+) and aluminum ion Al(3+).
		MLOC_62554	24306	621	1819	58	3.492e-02	8.775e-02	AT5G52020.1 (ERF025)	Involved in defense response to fungus
		MLOC_56598	24306	1378	1819	120	3.572e-02	8.859e-02	AT5G39660.1 (CDF2)	Regulates a photoperiodic flowering response.
		MLOC_57142	24306	3308	1819	272	3.938e-02	9.607e-02	AT1G51600.1 (ZML2)	GATA-type transcription factors
		MLOC_61071	24306	1649	1819	141	4.173e-02	9.962e-02	AT3G52440.1	Dof-type zinc finger DNA-binding family protein
		MLOC_31575	24306	1865	1819	158	4.335e-02	1.022e-01	AT3G54340.1 (AP3)	Floral homeotic gene encoding a MADS domain protein
	root	MLOC_60897	24306	1135	1819	99	4.873e-02	1.109e-01	AT2G45190.1 (YAB1)	Involved in abaxial cell type specification in leaves and fruits
		MLOC_23884	24306	2233	5270	526	1.175e-02	2.338e-02	AT4G33280.1 (ARF36)	Transcription factor activity
		MLOC_64795	24306	1983	5270	466	1.951e-02	3.726e-02	AT4G30080.1 (ARF16)	Involved in root cap cell differentiation.
		MLOC_54829	24306	1520	5270	392	3.571e-05	1.176e-04	AT3G13040.1	Transcription factor activity
		MLOC_74813	24306	2010	5270	492	7.743e-04	1.946e-03	AT1G76890.1 (GT2)	Transcription factor activity
		MLOC_65286	24306	618	5270	152	3.510e-02	6.446e-02	AT5G53950.1 (CUC2)	Required for embryonic apical meristem formation
		MLOC_64612	24306	3128	5270	734	4.683e-03	1.017e-02	AT5G60850.1 (OBP4)	Negative regulator of cell cycle progression and cell growth
		MLOC_3926	24306	312	5270	95	1.054e-04	3.098e-04	AT1G26780.1 (LOF1)	Functions in boundary specification, meristem initiation and maintenance, and organ patterning
		MLOC_65463	24306	551	5270	143	6.795e-03	1.458e-02	AT4G36930.1 (SPT)	bHLH protein family, control the seed dormancy
		MLOC_10556	24306	486	5270	140	7.752e-05	2.388e-04	AT4G32730.1 (MYB3R1)	Controls the number and size of the stem cell pools at the shoot apex and root tip
		MLOC_58725	24306	675	5270	178	1.430e-03	3.456e-03	AT5G25830.1 (GATA12)	GATA factor family of zinc finger TF
		MLOC_24269	24306	921	5270	236	1.595e-03	3.808e-03	AT5G23280.1 (TCP7)	Transcription factor activity
		MLOC_64781	24306	333	5270	94	1.854e-03	4.372e-03	AT1G06070.1 (bZIP69)	Putative transcription factor with an activatory role.
		MLOC_10987	24306	493	5270	133	2.050e-03	4.716e-03	AT1G34370.1 (STOP1)	Involved in H+ and Al3+ rhizotoxicity
		MLOC_68285	24306	557	5270	144	7.646e-03	1.587e-02	AT3G15030.1 (TCP4)	Involved in heterchronic regulation of leaf differentiation.
		MLOC_14118	24306	894	5270	222	9.656e-03	1.983e-02	AT2G46830.1 (CCA1)	Involved in the circadian clock and in the phytochrome regulation
		MLOC_51353	24306	2737	5270	640	1.065e-02	2.165e-02	AT4G14770.1 (SOL2)	Regulates fate transition and cell divisions in the stomatal lineage
		MLOC_60577	24306	919	5270	227	1.141e-02	2.295e-02	AT1G58100.1 (TCP8)	Transcription factor activity, sequence-specific DNA binding
		MLOC_17128	24306	624	5270	157	1.559e-02	3.038e-02	AT1G79580.1 (SMB)	Probable TF involved in stress response
		MLOC_72393	24306	909	5270	218	4.071e-02	7.405e-02	AT5G08330.1 (TCP11)	Involved in the regulation of the circadian clock
		MLOC_56117	24306	683	5270	166	4.285e-02	7.720e-02	AT1G10120.1 (CIB4)	bHLH protein family
	hvd14.d
	shoot	MLOC_326	24306	1175	742	50	7.553e-03	2.980e-02	AT1G02065.1 (SPL8)	Involved in development and floral organogenesis.
		MLOC_52321	24306	257	742	15	5.823e-03	2.528e-02	AT5G50670.1 (SPL13)	Binds specifically to the consensus sequence 5'-TNCGTACAA-3'
		MLOC_22013	24306	221	742	11	3.945e-02	1.212e-01	AT1G42990.1 (BZIP60)	Involved in endoplasmic reticulum (ER) stress response
	root	MLOC_326	24306	1175	1612	93	3.319e-02	7.443e-02	AT1G02065.1 (SPL8)	Involved in development and floral organogenesis.
		MLOC_78652	24306	2023	1612	171	3.728e-04	1.737e-03	AT1G03840.1 (IDD3)	Involved in in root patterning
		MLOC_72275	24306	859	1612	80	8.763e-04	3.804e-03	AT5G08520.1	Represses ABA-mediated salt (e.g. NaCl and KCl) stress tolerance.
		MLOC_64057	24306	561	1612	53	3.886e-03	1.280e-02	AT3G04060.1 (NAC046)	Role in regulation of senescence and chlorophyll degradation
		MLOC_70659	24306	1615	1612	131	6.920e-03	2.098e-02	AT2G38090.1	Promotes ventral identity.
		MLOC_57518	24306	1830	1612	145	1.051e-02	3.042e-02	AT1G55110.1 (IDD7)	Indeterminate(ID)-domain 7
		MLOC_60074	24306	577	1612	51	1.539e-02	4.092e-02	AT2G01060.1 (PHL7)	Transcription factor activity
		MLOC_60958	24306	2302	1612	177	1.579e-02	4.092e-02	AT2G02080.1 (IDD4)	Binds DNA via its zinc fingers
		MLOC_68284	24306	578	1612	51	1.585e-02	4.092e-02	AT3G18400.1 (NAC058)	Involved in chlorophyll catabolic processes
		MLOC_10823	24306	959	1612	78	2.699e-02	6.364e-02	AT1G73730.1 (EIL3)	Involved in response to iron ion
		MLOC_65400	24306	552	1612	47	3.351e-02	7.443e-02	AT5G39610.1 (ORE1)	Positively regulates aging-induced cell death and senescence in leaves
		MLOC_68986	24306	480	1612	41	4.077e-02	8.652e-02	AT5G06839.1 (TGA10)	Transcription factor activity
